# Supplementary material for: Identification of QTLs for 14 Agronomically Important Traits in Setaria italica Based on SNPs Generated from High-Throughput Sequencing
Source: G3 (Bethesda). 2017 Mar 31;7(5):1587–94. doi: 10.1534/g3.117.041517 (PMC5427501; doi:10.1534/g3.117.041517)
Supplement: Supplementary file 4 [file 1587TableS1.zip]

Archive with 10 entries (9 files):
- Table S1/
- Table S1/chr01.ab.xlsx
- Table S1/chr02.ab.xlsx
- Table S1/chr03.ab.xlsx
- Table S1/chr04.ab.xlsx
- Table S1/chr05.ab.xlsx
- Table S1/chr06.ab.xlsx
- Table S1/chr07.ab.xlsx
- Table S1/chr08.ab.xlsx
- Table S1/chr09.ab.xlsx
