# Supplementary material for: Identification of QTLs for 14 Agronomically Important Traits in Setaria italica Based on SNPs Generated from High-Throughput Sequencing
Source: G3 (Bethesda). 2017 Mar 31;7(5):1587–94. doi: 10.1534/g3.117.041517 (PMC5427501; doi:10.1534/g3.117.041517)
Supplement: Supplementary file 4 [file 1587TableS1.zip › Table S1/chr01.ab.xlsx]

## Sheet: Sheet1
chr	pos	A2	1	2	3	4	5	6	7	8	9	10	11	12	13	14	15	16	17	18	19	20	21	22	23	24	25	26	27	28	29	30	31	32	33	34	35	36	37	38	39	40	41	42	43	44	45	46	47
chr01	45887	T	a	b	a	b	-	a	-	b	b	b	-	b	a	a	b	b	a	b	b	b	a	b	b	b	a	b	-	a	a	b	b	a	a	a	a	-	-	a	a	b	a	b	a	a	a	a	-
chr01	186163	T	-	b	a	-	b	-	-	b	b	-	-	-	a	a	b	b	-	-	b	-	a	-	b	-	a	a	-	a	-	-	b	a	a	a	a	a	a	-	a	-	a	-	a	a	-	-	-
chr01	230482	T	a	b	a	-	b	a	-	b	b	b	-	-	a	a	b	b	a	-	b	b	a	b	b	b	a	b	-	a	a	-	b	a	a	a	a	a	-	a	a	b	a	b	a	a	-	a	b
chr01	230857	A	a	b	-	b	-	a	a	b	b	b	b	b	a	a	b	b	a	b	b	-	a	b	-	b	a	-	a	a	a	-	b	a	a	a	a	a	a	a	a	h	a	-	a	a	a	a	b
chr01	236924	T	a	b	a	b	b	a	a	b	b	b	b	b	a	a	b	b	a	h	b	b	a	b	b	b	a	b	a	a	a	b	b	a	a	a	a	a	a	a	a	b	a	b	a	a	a	a	b
chr01	242517	A	a	b	a	b	b	a	a	b	b	b	-	b	a	a	b	b	a	b	-	-	a	-	b	-	a	b	a	a	a	b	b	a	a	a	-	-	-	a	a	a	a	-	-	a	a	-	b
chr01	244897	T	-	b	a	b	b	a	-	b	b	-	-	-	-	a	b	b	a	b	b	-	a	b	b	-	-	b	-	a	-	b	b	a	a	-	a	a	a	a	a	-	a	-	a	a	-	-	b
chr01	254572	A	a	b	a	b	b	a	a	b	b	-	-	b	a	a	b	b	a	b	b	b	b	b	b	b	a	-	a	a	a	-	b	a	a	a	a	a	a	a	a	b	a	-	a	-	a	a	-
chr01	488575	C	a	-	a	-	-	-	-	b	b	b	-	-	a	a	-	b	a	-	b	-	b	-	-	-	-	-	-	-	-	b	b	a	a	-	-	-	-	-	a	-	a	-	-	a	-	a	-
chr01	491164	G	a	b	a	b	b	a	a	b	b	b	-	b	a	a	b	b	a	b	b	b	b	b	a	b	a	b	a	a	a	b	b	a	a	a	a	a	a	a	a	b	a	-	a	a	a	a	b
chr01	505829	T	a	b	a	b	b	a	a	b	b	b	-	b	a	-	b	b	a	-	b	b	b	b	-	b	a	b	a	a	-	-	b	a	a	a	-	-	a	a	a	-	a	-	a	a	-	-	-
chr01	506527	G	-	b	a	b	b	a	a	b	b	b	-	b	a	a	b	b	a	b	b	b	b	-	-	b	-	b	-	a	-	b	b	a	a	-	b	a	a	a	a	b	a	-	-	a	a	-	b
chr01	513025	G	a	b	a	b	b	a	a	b	b	b	-	b	a	a	b	b	a	b	b	b	b	b	a	-	a	b	a	a	a	b	b	a	a	a	a	a	a	a	a	h	a	b	a	a	a	a	b
chr01	573401	G	a	b	a	b	b	a	a	b	b	b	b	b	a	a	b	b	a	b	b	b	b	b	a	b	a	b	a	a	a	b	b	a	a	a	a	-	a	a	a	b	a	b	a	a	-	a	b
chr01	573404	G	a	b	a	b	b	a	a	b	b	b	b	b	a	a	b	b	a	b	b	b	b	b	a	b	a	b	a	a	a	b	b	a	a	a	a	-	a	a	a	b	a	b	a	a	-	a	b
chr01	576772	A	a	b	-	-	-	-	a	-	-	-	-	b	-	a	b	b	a	b	b	-	b	-	a	b	a	b	-	a	a	b	b	a	a	a	a	a	-	-	a	b	a	-	a	a	-	a	b
chr01	580706	T	a	b	-	-	b	-	-	b	-	b	-	b	a	a	b	b	a	-	b	-	b	b	-	b	a	b	a	a	-	b	b	a	a	-	a	a	a	a	a	b	a	-	a	a	-	-	b
chr01	581599	C	a	b	-	b	-	a	a	b	-	-	b	b	a	a	b	b	a	b	b	b	b	b	a	b	a	-	a	a	-	b	b	a	a	a	a	b	a	a	a	b	a	-	a	a	a	a	b
chr01	591092	T	-	b	a	b	b	-	-	b	b	-	b	b	a	a	b	b	a	b	b	b	b	b	a	b	a	b	-	a	a	b	b	a	a	a	a	-	a	a	a	b	a	-	a	a	a	a	b
chr01	592103	A	-	b	a	-	b	-	-	-	b	b	b	-	a	a	b	b	a	b	b	-	b	-	-	-	a	b	a	a	a	b	b	a	a	a	a	-	a	a	a	b	a	-	a	a	-	a	b
chr01	592104	A	-	b	a	-	b	-	-	-	b	b	b	-	a	a	b	b	a	b	b	-	b	-	-	-	a	b	a	a	a	b	b	a	a	a	a	-	a	a	a	b	a	-	a	a	-	a	b
chr01	592105	C	-	b	a	-	b	-	-	-	b	b	b	-	a	a	b	b	a	b	b	-	b	-	-	-	a	b	a	a	a	b	b	a	a	a	a	-	a	a	a	b	a	-	a	a	-	a	b
chr01	592174	T	-	b	a	-	b	-	-	-	b	b	b	-	a	a	b	b	a	b	b	-	b	-	-	-	a	b	a	a	a	b	b	a	a	a	a	-	a	a	a	b	a	-	a	a	-	a	b
chr01	592571	C	-	b	a	b	b	a	-	-	b	b	b	b	a	a	b	-	a	b	b	b	b	b	a	-	a	b	-	a	-	b	b	a	a	a	a	a	a	a	a	a	a	b	a	a	a	a	b
chr01	597426	A	a	-	-	-	-	a	a	-	b	-	-	-	a	a	b	-	a	b	b	-	b	-	a	-	a	-	a	a	a	-	-	a	a	a	a	a	a	-	a	a	a	b	a	a	-	a	-
chr01	597464	G	a	-	-	-	-	a	a	-	b	-	-	-	a	a	b	-	a	b	b	-	b	-	a	-	a	-	a	a	a	-	-	a	a	a	a	a	a	-	a	a	a	b	a	a	-	a	-
chr01	597468	C	a	-	-	-	-	a	a	-	b	-	-	-	a	a	b	-	a	b	b	-	b	-	a	-	a	-	a	a	a	-	-	a	a	a	a	a	a	-	a	a	a	b	a	a	-	a	-
chr01	606388	C	a	b	a	b	b	a	a	b	b	-	b	-	a	a	b	b	a	b	b	-	b	b	a	-	a	b	a	a	a	b	b	a	a	-	a	a	a	a	a	b	a	b	a	a	-	-	b
chr01	609530	C	a	b	a	b	b	a	a	b	b	b	-	b	a	a	b	b	a	b	b	b	b	b	a	-	a	b	a	a	a	b	b	a	a	a	a	a	a	a	a	h	a	b	a	a	a	a	b
chr01	610154	T	-	b	a	b	b	a	a	b	b	b	b	b	a	a	b	b	a	-	b	b	b	b	a	b	a	b	a	a	-	b	b	a	a	-	a	-	a	-	a	h	a	b	a	-	a	a	-
chr01	612087	G	a	b	a	b	-	-	-	b	b	-	b	b	a	a	b	b	a	b	b	b	b	b	-	-	-	-	-	a	a	b	b	a	a	-	a	a	-	b	a	b	a	-	-	a	-	a	b
chr01	614771	A	-	b	-	b	b	a	a	b	b	b	-	b	-	a	b	b	a	b	b	b	b	b	-	-	-	-	a	a	-	-	b	a	a	-	-	-	-	-	a	b	-	-	a	-	-	a	b
chr01	619719	A	a	b	a	b	b	a	-	-	-	-	-	-	a	a	b	b	a	b	b	b	b	b	a	-	a	b	-	a	-	-	b	a	a	a	a	-	a	a	a	b	a	-	a	-	-	-	-
chr01	619755	G	a	b	a	b	b	a	-	-	-	-	-	-	a	a	b	b	a	b	b	b	b	b	a	-	a	b	-	a	-	-	b	a	a	a	a	-	a	a	a	b	a	-	a	-	-	-	-
chr01	619912	T	a	b	a	b	b	a	-	-	-	-	-	-	a	a	b	b	a	b	b	b	b	b	a	-	a	b	-	a	-	-	b	a	a	a	a	-	a	a	a	b	a	-	a	-	-	-	-
chr01	622050	T	-	b	a	-	b	-	-	b	-	b	b	-	a	a	b	b	a	b	b	-	b	-	-	-	a	b	a	a	-	b	-	a	a	a	a	a	-	a	a	b	-	-	a	a	-	a	-
chr01	622092	T	-	b	a	-	b	-	-	b	-	b	b	-	a	a	b	b	a	b	b	-	b	-	-	-	a	b	a	a	-	b	-	a	a	a	a	a	-	a	a	b	-	-	a	a	-	a	-
chr01	622102	A	-	b	a	-	b	-	-	b	-	b	b	-	a	a	b	b	a	b	b	-	b	-	-	-	a	b	a	a	-	b	-	a	a	a	a	a	-	a	a	b	-	-	a	a	-	a	-
chr01	622934	C	-	b	a	b	b	a	-	b	-	-	-	b	a	a	b	b	a	-	b	-	b	b	a	-	-	b	a	a	-	b	b	a	a	-	a	-	-	-	a	h	a	b	-	a	a	-	-
chr01	622937	C	-	b	a	b	b	a	-	b	-	-	-	b	a	a	b	b	a	-	b	-	b	b	a	-	-	b	a	a	-	b	b	a	a	-	a	-	-	-	a	h	a	b	-	a	a	-	-
chr01	623191	C	a	b	a	b	b	a	-	b	-	-	-	b	a	a	b	b	a	b	b	b	b	b	a	-	a	b	a	a	-	b	b	a	a	a	a	-	a	a	a	h	a	b	a	a	a	a	b
chr01	623404	T	a	b	-	-	b	-	a	b	-	-	-	-	-	a	-	b	a	b	b	-	b	b	-	-	a	b	a	a	a	b	-	a	a	-	-	-	a	-	a	-	-	-	a	a	a	a	b
chr01	623413	C	a	b	-	-	b	-	a	b	-	-	-	-	-	a	-	b	a	b	b	-	b	b	-	-	a	b	a	a	a	b	-	a	a	-	-	-	a	-	a	-	-	-	a	a	a	a	b
chr01	628201	G	-	b	a	b	b	a	a	b	b	b	-	b	a	a	b	b	a	b	b	b	b	b	a	b	-	b	a	a	-	-	b	a	a	-	a	a	a	a	a	h	a	b	-	a	-	-	-
chr01	640112	A	a	b	a	b	b	b	a	-	-	-	-	-	-	a	b	b	a	b	b	b	b	b	a	-	a	b	-	a	a	b	b	a	a	-	a	a	a	a	a	b	a	-	a	a	a	-	b
chr01	641405	T	a	b	a	b	-	a	a	b	b	-	-	b	a	a	b	b	a	b	b	-	b	b	a	b	a	b	a	a	a	b	b	a	a	a	a	-	a	a	a	h	a	b	a	a	a	a	b
chr01	642886	T	a	b	-	-	b	a	a	b	-	-	b	-	-	a	b	b	-	b	b	-	b	-	-	b	a	-	a	a	-	b	b	a	a	-	-	-	-	a	a	b	-	-	a	-	-	a	b
chr01	643065	A	a	b	-	-	b	a	a	-	-	-	b	-	-	a	b	b	-	b	b	-	b	-	-	-	a	-	a	a	-	b	b	a	a	-	-	-	-	a	a	b	-	-	a	-	-	a	b
chr01	643078	G	a	b	-	-	b	a	a	-	-	-	b	-	-	a	b	b	-	b	b	-	b	-	-	-	a	-	a	a	-	b	b	a	a	-	-	-	-	a	a	b	-	-	a	-	-	a	b
chr01	643122	T	a	b	-	-	-	-	-	b	-	b	-	b	a	a	b	b	a	b	b	-	b	-	a	-	-	-	-	a	-	-	b	a	a	a	a	a	-	-	a	b	a	-	a	a	-	a	-
chr01	644554	C	a	b	a	b	b	-	a	b	b	b	b	b	a	a	b	b	a	b	b	b	b	b	a	b	a	-	a	a	a	b	b	a	a	a	a	a	a	a	a	b	a	b	a	a	-	a	b
chr01	650499	A	-	b	a	b	-	a	-	b	b	-	-	-	a	a	b	-	a	b	b	-	b	-	a	b	a	-	-	a	-	b	b	a	a	-	a	a	-	-	a	-	a	-	a	a	-	-	-
chr01	663410	T	-	b	a	b	-	a	a	b	b	-	-	b	a	a	b	b	a	-	b	b	b	b	-	b	a	b	a	a	a	b	b	a	a	a	a	a	-	a	a	b	a	-	a	a	a	a	b
chr01	663429	C	-	b	a	b	-	a	a	b	b	-	-	b	a	a	b	b	a	-	b	b	b	b	-	b	a	b	a	a	a	b	b	a	a	a	a	a	-	a	a	b	a	-	a	a	a	a	b
chr01	663437	A	-	b	a	b	-	a	a	b	b	-	-	b	a	a	b	b	a	-	b	b	b	b	-	b	a	b	a	a	a	b	b	a	a	a	a	a	-	a	a	b	a	-	a	a	a	a	b
chr01	674568	C	a	b	a	b	b	a	a	b	-	b	-	-	a	a	b	b	a	b	b	-	b	b	a	b	a	b	a	a	a	b	b	a	a	a	-	-	a	a	a	b	a	b	a	a	a	a	b
chr01	682402	G	a	b	a	b	b	a	-	b	b	b	-	b	a	a	b	b	a	-	b	b	b	b	a	b	a	-	a	a	a	-	b	a	a	-	a	a	a	a	a	b	a	-	a	a	a	a	b
chr01	685654	T	a	b	a	b	b	a	a	b	-	-	b	b	-	a	b	b	a	b	b	b	b	-	a	b	a	b	a	a	a	b	b	a	a	a	a	-	a	a	a	b	a	b	a	a	a	a	b
chr01	692592	G	a	b	a	-	b	a	-	b	b	-	-	b	a	a	b	b	a	b	b	b	b	b	a	b	a	b	a	a	a	b	b	a	a	a	a	a	a	a	a	b	a	b	a	a	-	a	b
chr01	701332	C	a	b	a	b	b	-	a	-	b	-	-	b	a	a	b	b	a	b	b	b	b	b	a	b	a	b	a	a	a	-	b	a	a	-	a	a	a	a	a	-	a	-	a	a	-	a	-
chr01	701376	G	a	b	a	b	b	-	a	-	b	-	-	b	a	a	b	b	a	b	b	b	b	b	a	b	a	b	a	a	a	-	b	a	a	-	a	a	a	a	a	-	a	-	a	a	-	a	-
chr01	701660	G	a	b	a	b	b	-	a	-	b	-	-	b	a	a	b	b	a	b	b	b	b	b	a	b	a	b	a	a	a	-	b	a	a	-	a	a	a	a	a	-	a	-	a	a	-	a	-
chr01	702234	T	-	b	a	b	b	a	a	b	b	b	-	b	a	a	b	b	a	b	b	-	b	b	a	b	a	-	-	a	a	b	b	a	a	a	a	-	-	a	a	b	a	b	a	a	a	a	b
chr01	702397	A	-	b	a	b	b	a	a	b	b	b	-	b	a	a	b	b	a	b	b	-	b	b	a	b	a	-	-	a	a	b	b	a	a	a	a	-	-	a	a	b	a	b	a	a	a	a	b
chr01	710106	A	-	b	a	-	-	-	a	b	b	-	-	b	-	a	b	b	a	b	b	-	b	-	-	-	a	b	-	a	a	b	-	a	a	-	a	a	a	-	a	b	a	-	a	-	a	a	-
chr01	710218	A	-	b	a	-	-	-	a	-	b	-	-	b	-	a	b	-	a	b	b	-	b	-	-	-	-	b	-	a	-	-	-	a	a	-	a	a	a	-	-	b	a	-	a	-	-	-	-
chr01	710220	T	-	b	a	-	-	-	a	-	b	-	-	b	-	a	b	-	a	b	b	-	b	-	-	-	-	b	-	a	-	-	-	a	a	-	a	a	a	-	-	b	a	-	a	-	-	-	-
chr01	710221	G	-	b	a	-	-	-	a	-	b	-	-	b	-	a	b	-	a	b	b	-	b	-	-	-	-	b	-	a	-	-	-	a	a	-	a	a	a	-	-	b	a	-	a	-	-	-	-
chr01	710227	T	-	b	a	-	-	-	a	-	b	-	-	b	-	a	b	-	a	b	b	-	b	-	-	-	-	b	-	a	-	-	-	a	a	-	a	a	a	-	-	b	a	-	a	-	-	-	-
chr01	710237	G	-	b	a	-	-	-	a	-	b	-	-	b	-	a	b	-	a	b	b	-	b	-	-	-	-	b	-	a	-	-	-	a	a	-	a	a	a	-	-	b	a	-	a	-	-	-	-
chr01	710294	G	-	b	a	-	-	-	a	-	b	-	-	b	-	a	b	-	a	b	b	-	b	-	-	-	-	b	-	a	-	-	-	a	a	-	a	a	a	-	-	b	a	-	a	-	-	-	-
chr01	710296	A	-	b	a	-	-	-	a	-	b	-	-	b	-	a	b	-	a	b	b	-	b	-	-	-	-	b	-	a	-	-	-	a	a	-	a	a	a	-	-	b	a	-	a	-	-	-	-
chr01	718507	G	a	b	a	b	b	a	-	b	-	b	b	b	a	a	b	b	a	b	b	b	b	b	a	b	a	b	a	a	a	b	b	a	a	a	a	a	-	a	a	b	a	b	a	a	a	a	b
chr01	718539	A	a	b	a	b	b	a	-	b	-	b	b	b	a	a	b	b	a	b	b	b	b	b	a	b	a	b	a	a	a	b	b	a	a	a	a	a	-	a	a	b	a	b	a	a	a	a	b
chr01	718690	T	a	b	a	b	b	a	-	b	-	b	b	b	a	a	b	b	a	b	b	b	b	b	a	b	a	b	a	a	a	b	b	a	a	a	a	a	-	a	a	b	a	b	a	a	a	a	b
chr01	724344	T	a	b	a	b	b	a	a	b	-	-	-	b	a	a	b	b	a	-	b	-	b	b	a	-	a	b	a	a	a	b	b	a	a	a	a	a	a	a	a	b	a	-	a	a	-	a	b
chr01	727005	T	a	b	a	b	b	-	-	b	-	-	-	-	-	a	b	b	a	b	b	-	b	b	a	-	a	b	a	a	a	b	b	a	a	-	a	a	a	a	a	a	-	-	a	a	-	a	-
chr01	727248	T	a	b	a	b	b	-	a	b	-	-	-	-	-	a	b	b	a	b	b	-	b	b	a	-	a	b	a	a	a	b	b	a	a	-	a	a	a	a	a	a	-	-	a	a	-	a	-
chr01	727260	C	a	b	a	b	b	-	a	b	-	-	-	-	-	a	b	b	a	b	b	-	b	b	a	-	a	b	a	a	a	b	b	a	a	-	a	a	a	a	a	a	-	-	a	a	-	a	-
chr01	734803	C	-	b	a	-	b	a	-	b	b	-	-	b	a	a	b	b	a	b	b	-	b	b	-	b	a	b	-	a	-	-	b	a	a	a	a	a	-	a	a	b	-	b	-	a	-	a	b
chr01	745459	A	a	b	-	b	b	-	a	b	b	b	b	b	a	a	b	b	a	b	b	b	b	b	-	b	a	b	a	a	a	b	b	a	a	-	a	a	a	a	a	b	a	-	a	-	a	a	b
chr01	745608	G	a	b	-	b	b	a	a	b	b	b	b	b	a	a	b	b	a	b	b	b	b	b	-	b	a	b	a	a	a	b	b	a	a	-	a	a	a	a	a	b	a	-	a	-	a	a	b
chr01	745653	T	a	b	-	b	b	a	a	b	b	b	b	b	a	a	b	b	a	b	b	b	b	b	-	b	a	b	a	a	a	b	b	a	a	-	a	a	a	a	a	b	a	-	a	-	a	a	b
chr01	747531	A	-	b	-	-	b	a	-	-	b	-	-	-	-	a	b	b	-	b	b	-	b	-	-	b	a	-	-	-	a	b	-	a	-	-	a	-	-	-	a	-	-	-	a	-	-	-	-
chr01	748486	C	a	b	a	b	-	-	a	b	b	-	-	b	a	a	b	b	a	-	b	-	b	b	a	b	a	b	-	a	-	b	b	a	a	-	a	-	-	a	a	b	a	-	a	-	a	a	b
chr01	748491	A	a	b	a	b	-	-	a	b	b	-	-	b	a	a	b	b	a	-	b	-	b	b	a	b	a	b	-	a	-	b	b	a	a	-	a	-	-	a	a	b	a	-	a	-	a	a	b
chr01	751181	C	a	b	a	b	b	a	a	b	b	b	-	b	a	a	b	b	a	b	b	b	b	b	a	b	a	b	a	a	a	b	b	a	a	a	a	a	a	a	a	b	a	-	a	a	a	a	b
chr01	751213	C	a	b	a	b	b	a	a	b	b	b	-	b	a	a	b	b	a	b	b	b	b	b	a	b	a	b	a	a	a	b	b	a	a	a	a	a	a	a	a	b	a	-	a	a	a	a	b
chr01	751440	T	a	b	a	b	b	a	a	b	b	b	-	b	a	a	b	b	a	b	b	b	b	b	a	b	a	b	a	a	a	b	b	a	a	a	a	a	a	a	a	b	a	-	a	a	a	a	b
chr01	758595	A	-	b	a	b	-	a	a	-	-	b	-	b	a	a	b	-	a	b	b	b	b	-	a	-	a	b	-	a	a	b	b	a	a	-	-	a	-	a	a	b	a	-	a	a	-	a	-
chr01	758605	T	-	b	a	b	-	a	a	-	-	b	-	b	a	a	b	-	a	b	b	b	b	-	a	-	a	b	-	a	a	b	b	a	a	-	-	a	-	a	a	b	a	-	a	a	-	a	-
chr01	758630	C	-	b	a	b	-	a	a	-	-	b	-	b	a	a	b	-	a	b	b	b	b	-	a	-	a	b	-	a	a	b	b	a	a	-	-	a	-	a	a	b	a	-	a	a	-	a	-
chr01	758655	G	-	b	a	b	-	a	a	-	-	b	-	b	a	a	b	-	a	b	b	b	b	-	a	-	a	b	-	a	a	b	b	a	a	-	-	a	-	a	a	b	a	-	a	a	-	a	-
chr01	759268	G	a	b	a	-	b	a	a	b	-	b	-	b	-	a	b	b	a	-	b	b	b	-	a	-	a	b	a	a	-	b	-	a	a	-	a	a	-	a	a	b	a	-	a	a	-	-	b
chr01	761076	C	-	b	a	-	b	-	-	b	b	-	b	-	a	a	b	b	a	-	b	b	b	b	a	-	-	b	-	a	-	-	b	a	a	a	a	-	-	-	a	-	a	-	-	-	-	a	-
chr01	761132	G	-	b	a	-	b	-	-	b	b	-	b	-	a	a	b	b	a	-	b	b	b	b	a	-	-	b	-	a	-	-	b	a	a	a	a	-	-	-	a	-	a	-	-	-	-	a	-
chr01	762811	C	a	b	a	-	b	-	a	b	-	-	-	b	a	a	b	b	a	b	b	b	b	-	a	b	a	b	a	a	a	-	-	a	a	-	a	-	a	a	a	b	-	-	a	a	a	a	b
chr01	766487	G	a	b	a	b	b	a	a	b	b	b	b	b	a	a	b	b	a	b	b	b	b	b	a	b	a	b	a	a	a	b	b	a	a	a	a	a	a	a	a	b	a	-	a	a	-	a	b
chr01	766636	T	a	b	a	b	b	a	a	b	b	b	b	b	a	a	b	b	a	b	b	b	b	b	a	b	a	b	a	a	a	b	b	a	a	a	a	a	a	a	a	b	a	-	a	a	-	a	b
chr01	771872	C	a	b	a	b	b	-	a	-	b	b	-	b	a	a	b	-	a	b	b	b	b	b	a	-	a	b	a	a	a	-	b	a	a	a	a	a	a	a	a	h	a	b	a	a	a	-	b
chr01	771875	A	a	b	a	b	b	-	a	-	b	b	-	b	a	a	b	-	a	b	b	b	b	b	a	-	a	b	a	a	a	-	b	a	a	a	a	a	a	a	a	h	a	b	a	a	a	-	b
chr01	771880	C	a	b	a	b	b	-	a	-	b	b	-	b	a	a	b	-	a	b	b	b	b	b	a	-	a	b	a	a	a	-	b	a	a	a	a	a	a	a	a	h	a	b	a	a	a	-	b
chr01	771883	G	a	b	a	b	b	-	a	-	b	b	-	b	a	a	b	-	a	b	b	b	b	b	a	-	a	b	a	a	a	-	b	a	a	a	a	a	a	a	a	h	a	b	a	a	a	-	b
chr01	772075	C	a	b	a	b	b	-	a	b	b	b	-	b	a	a	b	b	a	b	b	b	b	b	a	b	a	b	a	a	a	b	b	a	a	a	a	a	a	a	a	h	a	b	a	a	a	-	b
chr01	774502	G	a	b	a	b	b	a	a	b	-	-	b	b	a	a	b	b	a	h	b	-	b	b	a	b	a	b	a	a	a	b	b	a	a	a	a	a	a	a	a	b	a	-	a	a	-	a	b
chr01	776437	G	a	b	-	b	b	a	-	-	b	-	-	b	a	a	b	b	a	b	b	-	b	b	-	-	-	b	-	a	-	-	-	a	a	-	-	-	a	-	a	b	a	-	-	-	-	-	b
chr01	776465	G	a	b	-	b	b	a	-	-	b	-	-	b	a	a	b	b	a	b	b	-	b	b	-	-	-	b	-	a	-	-	-	a	a	-	-	-	a	-	a	b	a	-	-	-	-	-	b
chr01	776502	T	a	b	-	b	b	a	-	-	b	-	-	b	a	a	b	b	a	b	b	-	b	b	-	-	-	b	-	a	-	-	-	a	a	-	-	-	a	-	a	b	a	-	-	-	-	-	b
chr01	777014	A	a	b	a	-	-	a	a	-	b	-	-	-	-	a	b	b	a	b	b	-	b	b	-	-	a	b	a	a	a	b	b	a	a	a	a	a	a	-	a	b	-	b	a	a	a	a	b
chr01	778184	G	a	b	a	b	b	a	a	b	b	b	-	b	a	a	b	b	a	b	b	b	b	b	a	b	a	b	a	a	a	b	b	a	a	a	a	a	a	-	a	a	a	-	a	a	a	a	b
chr01	778337	C	-	b	a	b	b	a	a	b	b	b	-	b	a	a	b	b	a	b	b	b	b	b	b	b	a	b	a	a	a	b	b	a	a	a	a	a	a	-	a	a	a	-	a	a	a	a	b
chr01	778351	G	-	b	a	b	b	a	a	b	b	b	-	b	a	a	b	b	a	b	b	b	b	b	b	b	a	b	a	a	a	b	b	a	a	a	a	a	a	-	a	a	a	-	a	a	a	a	b
chr01	778417	C	-	b	a	b	b	a	a	b	b	b	-	b	a	a	b	b	a	b	b	b	b	b	b	b	a	b	a	a	a	b	b	a	a	a	a	a	a	-	a	a	a	-	a	a	a	a	b
chr01	778437	T	-	b	a	b	-	-	a	b	-	b	-	b	a	a	b	b	a	b	b	b	b	-	a	-	a	-	a	a	-	b	b	a	a	-	a	-	a	a	a	a	a	-	a	a	a	a	-
chr01	778453	C	-	b	a	b	-	-	a	b	-	b	-	b	a	a	b	b	a	b	b	b	b	-	a	-	a	-	a	a	-	b	b	a	a	-	a	-	a	a	a	a	a	-	a	a	a	a	-
chr01	778479	C	-	b	a	b	-	-	a	b	-	b	-	b	a	a	b	b	a	b	b	b	b	-	a	-	a	-	a	a	-	b	b	a	a	-	a	-	a	a	a	a	a	-	a	a	a	a	-
chr01	780995	C	a	b	a	b	b	a	a	b	b	b	-	b	a	a	b	b	a	b	b	b	b	b	-	-	a	b	a	a	a	b	b	a	a	a	a	a	-	-	a	b	a	b	a	a	-	a	b
chr01	781502	A	a	b	-	b	-	-	a	b	-	-	-	-	-	a	b	b	a	b	b	-	b	-	a	-	a	b	a	a	a	-	-	a	a	a	a	a	-	-	a	b	a	-	a	-	-	a	b
chr01	781756	T	-	b	-	b	b	a	a	b	-	b	-	-	a	a	b	b	a	-	b	b	b	-	-	-	-	b	a	a	-	b	b	a	a	-	a	a	-	a	a	a	a	b	a	a	a	-	b
chr01	790021	C	a	b	a	b	b	-	a	b	b	-	-	b	a	a	b	b	a	b	b	b	b	a	a	b	a	b	-	a	a	b	b	a	a	-	a	a	-	a	a	b	a	-	a	a	a	a	b
chr01	792606	T	a	b	a	b	b	a	-	b	b	-	b	b	a	a	b	b	a	b	b	b	b	a	a	b	a	b	a	a	a	b	b	a	a	a	a	a	a	a	a	b	a	-	a	a	a	a	b
chr01	841740	G	a	b	-	b	b	a	a	b	b	-	-	b	a	a	b	b	a	b	b	b	b	a	a	-	a	b	a	a	-	b	-	a	a	a	a	a	a	a	a	b	a	b	a	a	a	a	-
chr01	841750	T	a	b	-	b	b	a	a	b	b	-	-	b	a	a	b	b	a	b	b	b	b	a	a	-	a	b	a	a	-	b	-	a	a	a	a	a	a	a	a	b	a	b	a	a	a	a	-
chr01	841762	C	a	b	-	b	b	a	a	b	b	-	-	b	a	a	b	b	a	b	b	b	b	a	a	-	a	b	a	a	-	b	-	a	a	a	a	a	a	a	a	b	a	b	a	a	a	a	-
chr01	848655	T	a	b	a	b	b	a	a	b	-	-	b	b	-	a	b	b	a	b	b	b	b	-	-	b	a	b	a	a	a	b	b	a	a	a	a	a	a	-	a	b	-	b	a	a	-	a	b
chr01	850365	A	a	b	a	b	b	a	a	-	b	b	-	b	a	a	b	a	a	b	b	b	b	a	a	-	a	b	a	a	a	-	b	a	a	-	a	-	-	a	a	b	a	b	a	a	a	a	b
chr01	850376	G	a	b	a	b	b	a	a	-	b	b	-	b	a	a	b	a	a	b	b	b	b	a	a	-	a	b	a	a	a	-	b	a	a	-	a	-	-	a	a	b	a	b	a	a	a	a	b
chr01	850412	G	a	b	a	b	b	a	a	-	b	b	-	b	a	a	b	a	a	b	b	b	b	a	a	-	a	b	a	a	a	-	b	a	a	-	a	-	-	a	a	b	a	b	a	a	a	a	b
chr01	850415	G	a	b	a	b	b	a	a	-	b	b	-	b	a	a	b	a	a	b	b	b	b	a	a	-	a	b	a	a	a	-	b	a	a	-	a	-	-	a	a	b	a	b	a	a	a	a	b
chr01	850429	G	a	b	a	b	b	a	a	-	b	b	-	b	a	a	b	a	a	b	b	b	b	a	a	-	a	b	a	a	a	-	b	a	a	-	a	-	-	a	a	b	a	b	a	a	a	a	b
chr01	850431	C	a	b	a	b	b	a	a	-	b	b	-	b	a	a	b	a	a	b	b	b	b	a	a	-	a	b	a	a	a	-	b	a	a	-	a	-	-	a	a	b	a	b	a	a	a	a	b
chr01	867685	G	-	b	a	-	b	-	-	b	-	-	-	-	a	b	b	b	a	b	b	-	b	-	a	-	a	-	-	a	-	-	b	a	a	-	a	-	a	-	a	a	a	-	a	a	-	-	b
chr01	868086	T	-	b	a	-	b	-	-	b	-	-	-	-	a	b	b	b	a	b	b	-	b	-	a	-	a	-	-	a	-	-	b	a	a	-	a	-	a	-	a	b	a	-	a	a	-	-	-
chr01	933146	C	-	b	a	b	-	a	a	b	b	-	-	b	a	a	b	b	a	b	b	b	b	a	a	b	a	-	-	a	a	b	-	a	a	-	a	a	a	a	a	b	a	-	a	a	-	a	b
chr01	935808	G	-	b	b	b	b	a	a	b	-	b	b	-	a	a	b	b	a	b	b	b	b	a	a	-	a	-	-	-	-	b	b	a	a	-	a	-	-	a	a	b	a	-	a	a	-	-	-
chr01	939551	C	a	b	a	b	b	a	a	-	-	-	-	b	a	a	b	b	a	b	b	b	b	a	a	-	a	b	a	a	a	b	b	a	a	a	a	-	a	a	a	b	a	b	a	a	-	a	b
chr01	940189	A	a	b	a	b	b	a	a	b	b	b	-	b	-	a	b	b	a	-	b	b	b	a	a	b	a	b	-	a	a	b	b	a	a	-	a	a	-	a	a	h	a	-	-	a	a	a	b
chr01	942730	G	a	b	a	-	b	-	a	b	b	b	-	b	a	a	b	b	a	b	b	b	b	a	-	b	a	b	-	a	-	b	b	a	a	a	a	-	a	-	a	h	a	-	a	a	-	-	b
chr01	942764	A	a	b	a	-	b	-	a	b	b	b	-	b	a	a	b	b	a	b	b	b	b	a	-	b	a	b	-	a	-	b	b	a	a	a	a	-	a	-	a	h	a	-	a	a	-	-	b
chr01	948639	G	-	b	a	b	b	a	-	-	b	-	b	-	a	a	b	-	a	b	b	b	b	a	-	-	a	b	a	a	a	-	b	a	a	a	a	a	a	a	a	a	a	b	a	-	a	a	b
chr01	948677	A	-	b	a	b	b	a	-	-	b	-	b	-	a	a	b	-	a	b	b	b	b	a	-	-	a	b	a	a	a	-	b	a	a	a	a	a	a	a	a	a	a	b	a	-	a	a	b
chr01	948678	A	-	b	a	b	b	a	-	-	b	-	b	-	a	a	b	-	a	b	b	b	b	a	-	-	a	b	a	a	a	-	b	a	a	a	a	a	a	a	a	a	a	b	a	-	a	a	b
chr01	948685	G	-	b	a	b	b	a	-	-	b	-	b	-	a	a	b	-	a	b	b	b	b	a	-	-	a	b	a	a	a	-	b	a	a	a	a	a	a	a	a	a	a	b	a	-	a	a	b
chr01	948686	T	-	b	a	b	b	a	-	-	b	-	b	-	a	a	b	-	a	b	b	b	b	a	-	-	a	b	a	a	a	-	b	a	a	b	a	a	a	a	a	a	a	b	a	-	b	a	b
chr01	948713	T	-	b	a	b	b	a	-	-	b	-	b	-	a	a	b	-	a	b	b	b	b	a	-	-	a	b	a	a	a	-	b	a	a	a	a	a	a	a	a	a	a	b	a	-	a	a	b
chr01	954346	A	a	b	a	b	b	a	-	-	b	b	-	b	a	a	b	b	a	b	b	b	b	a	a	-	a	b	a	a	a	b	b	a	a	a	a	a	a	a	a	b	a	b	a	a	a	a	b
chr01	955263	T	a	b	a	b	b	a	a	b	b	b	b	b	a	a	b	b	a	b	b	b	b	-	a	b	a	b	a	a	a	b	b	a	a	a	a	-	a	a	a	h	a	b	a	a	-	a	b
chr01	955479	C	-	b	a	-	b	a	a	-	b	b	b	b	a	a	b	-	a	a	b	b	b	-	-	-	a	b	a	a	a	-	b	a	a	a	a	-	a	a	a	h	a	b	a	a	-	a	b
chr01	955542	C	-	b	a	-	b	a	a	-	b	b	b	b	a	a	b	-	a	a	b	b	b	-	-	-	a	b	a	a	a	-	b	a	a	a	a	-	a	a	a	h	a	b	a	a	-	a	b
chr01	975627	G	-	b	a	b	-	a	-	b	b	-	-	-	a	a	b	b	a	-	b	b	b	a	a	b	a	-	-	a	a	-	b	a	a	-	a	-	a	a	a	b	a	-	a	a	a	a	b
chr01	975951	T	a	b	a	b	-	a	-	b	-	b	-	-	a	a	b	b	a	b	b	b	b	a	a	-	a	-	a	a	a	b	b	a	a	-	a	-	a	a	a	b	a	-	-	a	a	a	-
chr01	976358	A	a	b	a	b	b	a	a	b	b	-	-	b	a	a	b	b	a	a	b	b	b	a	a	b	a	b	-	a	a	b	b	a	a	-	-	-	-	a	a	a	a	b	a	a	a	a	b
chr01	976630	C	a	b	a	b	b	a	a	b	-	-	-	b	a	a	b	b	a	a	b	b	b	a	a	-	a	b	-	a	a	b	b	a	a	-	a	-	-	a	a	a	a	b	a	a	a	a	b
chr01	983949	C	a	b	a	b	-	a	-	b	-	-	-	b	-	a	b	b	a	-	b	-	b	-	a	-	a	-	a	-	-	-	b	a	a	-	a	-	a	a	a	a	a	-	a	-	-	-	-
chr01	985950	A	a	b	a	b	b	a	a	b	-	-	-	b	a	a	b	b	a	b	b	-	b	a	a	b	a	b	a	a	a	-	b	a	a	a	a	a	a	a	a	h	a	-	a	a	a	a	b
chr01	985952	T	a	b	a	b	b	a	a	b	-	-	-	b	a	a	b	b	a	b	b	-	b	a	a	b	a	b	a	a	a	-	b	a	a	a	a	a	a	a	a	h	a	-	a	a	a	a	b
chr01	992641	C	a	b	a	b	b	a	a	b	b	b	-	b	a	a	b	b	a	b	b	b	b	-	a	b	a	b	-	a	a	b	b	a	a	a	a	-	a	b	a	h	a	b	a	a	a	a	b
chr01	992659	A	a	b	a	b	b	a	a	b	b	b	-	b	a	a	b	b	a	b	b	b	b	-	a	b	a	b	-	a	a	b	b	a	a	a	a	-	a	b	a	h	a	b	a	a	a	a	b
chr01	992913	G	a	b	a	b	b	a	a	b	b	b	-	b	a	a	b	b	a	b	b	b	b	-	a	b	a	b	-	a	a	b	b	a	a	a	a	-	a	a	a	h	a	b	a	a	a	a	b
chr01	992917	G	a	b	a	b	b	a	a	b	b	b	-	b	a	a	b	b	a	b	b	b	b	-	a	b	a	b	-	a	a	b	b	a	a	a	a	-	a	b	a	h	a	b	a	a	a	a	b
chr01	1004241	C	a	-	a	-	-	-	a	-	b	-	-	b	a	-	-	b	a	b	b	-	b	-	a	-	a	-	-	a	a	-	-	a	a	-	a	-	a	a	a	b	-	-	a	-	-	a	b
chr01	1015185	T	a	b	a	-	b	-	a	b	-	b	-	b	-	a	b	b	a	-	b	-	b	a	-	b	a	b	a	a	a	-	b	a	a	-	a	-	a	-	a	h	a	-	a	a	a	a	-
chr01	1015228	C	a	b	a	-	b	-	a	b	-	b	-	b	-	a	b	b	a	-	b	-	b	a	-	b	a	b	a	a	a	-	b	a	a	-	a	-	a	-	a	h	a	-	a	a	a	a	-
chr01	1026080	G	-	b	-	b	b	a	a	b	b	-	b	b	a	a	b	b	a	b	b	b	b	-	a	b	a	b	a	a	-	b	b	a	a	-	a	a	-	a	a	a	a	b	a	a	a	a	-
chr01	1039023	G	a	b	a	b	b	-	a	b	-	-	-	b	a	a	b	b	a	b	b	b	b	a	a	-	a	b	a	a	a	b	b	a	a	-	a	a	-	a	a	-	a	b	a	a	-	a	b
chr01	1058483	G	-	b	a	-	-	a	a	-	-	-	-	-	-	a	b	-	-	-	b	-	b	-	-	-	-	b	-	-	-	-	b	a	a	-	a	-	-	-	a	-	a	-	-	a	-	-	-
chr01	1058837	A	-	b	a	-	-	a	a	-	-	-	-	-	-	a	b	b	-	b	b	-	b	-	-	-	-	b	-	-	-	-	b	a	a	a	a	-	-	-	a	-	a	-	-	a	-	-	-
chr01	1068575	G	a	-	a	-	-	a	a	-	b	-	-	-	-	a	b	-	a	b	-	b	-	-	-	-	a	b	a	a	a	-	b	a	a	a	-	a	-	-	a	a	a	-	a	a	a	a	-
chr01	1068601	T	a	-	a	-	-	a	a	-	b	-	-	-	-	a	b	-	a	b	-	b	-	-	-	-	a	b	a	a	a	-	b	a	a	a	-	a	-	-	a	a	a	-	a	a	a	a	-
chr01	1068611	T	a	-	a	-	-	a	a	-	b	-	-	-	-	a	b	-	a	b	-	b	-	-	-	-	a	b	a	a	a	-	b	a	a	a	-	a	-	-	a	a	a	-	a	a	a	a	-
chr01	1068617	C	a	-	a	-	-	a	a	-	b	-	-	-	-	a	b	-	a	b	-	b	-	-	-	-	a	b	a	a	a	-	b	a	a	a	-	a	-	-	a	a	a	-	a	a	a	a	-
chr01	1068652	A	a	-	a	-	-	a	a	-	b	-	-	-	-	a	b	-	a	b	-	b	-	-	-	-	a	b	a	a	a	-	b	a	a	a	-	a	-	-	a	a	a	-	a	a	a	a	-
chr01	1068771	G	a	-	a	-	-	a	a	-	b	-	-	-	-	a	b	-	a	b	-	b	-	-	-	-	a	b	-	a	a	-	b	a	a	a	-	a	-	-	a	a	a	-	a	a	a	a	-
chr01	1068777	C	a	-	a	-	-	a	a	-	b	-	-	-	-	a	b	-	a	b	-	b	-	-	-	-	a	b	-	a	a	-	b	a	a	a	-	a	-	-	a	a	a	-	a	a	a	a	-
chr01	1068806	G	a	-	a	-	-	a	a	-	b	-	-	-	-	a	b	-	a	b	-	b	-	-	-	-	a	b	-	a	a	-	b	a	a	a	-	a	-	-	a	a	a	-	a	a	a	a	-
chr01	1070027	C	a	b	a	b	b	-	a	b	-	b	-	b	a	-	b	b	a	b	b	b	b	a	-	b	-	b	-	a	-	b	b	a	a	-	-	-	-	a	-	b	-	b	-	-	-	-	b
chr01	1070056	T	a	b	a	b	b	-	a	b	-	b	-	b	a	-	b	b	a	b	b	b	b	a	-	b	-	b	-	a	-	b	b	a	a	-	-	-	-	a	-	b	-	b	-	-	-	-	b
chr01	1070209	G	a	b	a	b	b	-	a	-	-	b	-	b	a	-	b	-	a	b	b	b	b	a	-	-	-	-	-	a	-	-	b	a	a	-	-	-	-	a	-	b	-	b	-	-	-	-	b
chr01	1070633	T	a	b	a	b	b	a	a	b	b	b	-	b	a	a	b	b	a	b	b	b	b	a	a	b	a	b	a	a	a	b	b	a	a	a	a	a	-	a	a	h	a	-	a	a	a	a	b
chr01	1070654	T	a	b	a	b	b	a	a	b	b	b	-	b	a	a	b	b	a	b	b	b	b	a	a	b	a	b	a	a	a	b	b	a	a	a	a	a	-	a	a	h	a	-	a	a	a	a	b
chr01	1070976	A	-	b	-	b	b	-	-	-	b	-	-	b	-	-	b	b	-	b	b	b	b	-	-	-	a	b	a	a	-	b	b	a	a	-	-	-	-	a	a	b	a	-	a	-	a	-	b
chr01	1070989	G	-	b	-	b	b	-	-	-	b	-	-	b	-	-	b	b	-	b	b	b	b	-	-	-	a	b	a	a	-	b	b	a	a	-	-	-	-	a	a	b	a	-	a	-	a	-	b
chr01	1071124	T	-	b	-	b	b	-	-	-	b	-	-	b	-	-	b	-	-	b	b	b	b	-	-	-	a	b	a	a	-	-	b	a	a	-	-	-	-	a	a	b	a	-	a	-	a	-	b
chr01	1071131	A	-	b	-	b	b	-	-	-	b	-	-	b	-	-	b	-	-	b	b	b	b	-	-	-	a	b	a	a	-	-	b	a	a	-	-	-	-	a	a	b	a	-	a	-	a	-	b
chr01	1071180	T	-	b	-	b	b	-	-	-	b	-	-	b	-	-	b	-	-	b	b	b	b	-	-	-	a	b	a	a	-	-	b	a	a	-	-	-	-	a	a	b	a	-	a	-	a	-	b
chr01	1075357	G	a	b	a	-	b	a	a	-	b	b	-	b	a	a	b	-	a	b	b	-	b	-	a	-	a	-	a	a	a	-	b	a	a	a	a	a	a	a	a	b	a	b	a	a	a	a	b
chr01	1075430	A	a	b	a	-	b	a	a	-	b	b	-	b	a	a	b	-	a	b	b	-	b	-	a	-	a	-	a	a	a	-	b	a	a	a	a	a	a	a	a	b	a	b	a	a	a	a	b
chr01	1075437	T	a	b	a	-	b	a	a	-	b	b	-	b	a	a	b	-	a	b	b	-	b	-	a	-	a	-	a	a	a	-	b	a	a	a	a	a	a	a	a	b	a	b	a	a	a	a	b
chr01	1075438	G	a	b	a	-	b	a	a	-	b	b	-	b	a	a	b	-	a	b	b	-	b	-	a	-	a	-	a	a	a	-	b	a	a	a	a	a	a	a	a	b	a	b	a	a	a	a	b
chr01	1075534	G	a	b	a	-	b	-	a	-	b	b	-	-	a	a	b	-	a	b	b	-	b	-	a	-	a	-	a	a	a	-	b	a	a	a	a	a	a	a	a	b	a	b	a	a	a	b	-
chr01	1075568	G	a	b	a	-	b	-	a	-	b	b	-	-	a	a	b	-	a	b	b	-	b	-	a	-	a	-	a	a	a	-	b	a	a	a	a	a	a	a	a	b	a	b	a	a	a	a	-
chr01	1075574	G	a	b	a	-	b	-	a	-	b	b	-	-	a	a	b	-	a	b	b	-	b	-	a	-	a	-	a	a	a	-	b	a	a	a	a	a	a	a	a	b	a	b	a	a	a	a	-
chr01	1076591	A	a	b	a	b	b	a	-	-	b	b	-	b	a	a	b	-	a	h	b	b	b	-	a	-	a	b	a	a	a	-	-	a	a	a	a	a	a	a	a	b	-	b	a	a	a	a	b
chr01	1076605	C	a	b	a	b	b	a	-	-	b	b	-	b	a	a	b	-	a	h	b	b	b	-	a	-	a	b	a	a	a	-	-	a	a	a	a	a	a	a	a	b	-	b	a	a	a	a	b
chr01	1076646	C	a	b	a	b	b	a	-	-	b	b	-	b	a	a	b	-	a	h	b	b	b	-	a	-	a	b	a	a	a	-	-	a	a	a	a	a	a	a	a	b	-	b	a	a	a	a	b
chr01	1078219	A	a	b	-	b	b	a	-	b	-	b	b	-	-	a	b	b	a	b	b	b	b	a	-	b	a	-	a	a	-	-	b	a	a	-	a	a	a	a	a	b	-	-	a	-	-	a	-
chr01	1078253	G	a	b	-	b	b	a	-	b	-	b	b	-	-	a	b	b	a	b	b	b	b	a	-	b	a	-	a	a	-	-	b	a	a	-	a	a	a	a	a	b	-	-	a	-	-	a	-
chr01	1078513	C	a	b	-	b	b	a	-	b	-	b	b	-	-	a	b	b	a	b	b	b	b	a	-	b	a	-	a	a	-	-	b	a	a	-	a	a	a	a	a	b	-	-	a	-	-	a	b
chr01	1081484	G	a	b	a	b	b	a	-	-	-	b	-	b	a	a	b	-	a	b	b	b	b	a	a	-	a	-	a	a	a	-	b	a	a	a	a	a	a	a	a	a	a	-	a	a	-	b	b
chr01	1081485	T	a	b	a	b	b	a	-	-	-	b	-	b	a	a	b	-	a	b	b	b	b	a	a	-	a	-	a	a	a	-	b	a	a	a	a	a	a	a	a	b	a	-	a	a	-	b	b
chr01	1081486	A	a	b	a	b	b	a	-	-	-	b	-	b	a	a	b	-	a	b	b	b	b	a	a	-	a	-	a	a	a	-	b	a	a	a	a	a	a	a	a	a	a	-	a	a	-	a	b
chr01	1087373	C	a	b	a	b	b	a	a	b	b	-	-	b	a	a	b	b	a	b	b	b	b	a	a	b	a	-	a	a	a	-	b	a	a	-	a	-	a	a	a	h	a	b	a	a	a	a	b
chr01	1103227	G	a	b	a	b	b	a	a	b	b	b	b	b	a	a	b	b	a	b	b	b	b	a	a	b	a	b	a	a	-	b	b	a	a	a	a	-	a	a	a	h	a	-	a	a	-	a	b
chr01	1103282	T	a	b	a	b	b	a	a	b	b	b	b	b	a	a	b	b	a	b	b	b	b	a	a	b	a	b	a	a	-	b	b	a	a	a	a	-	a	a	a	h	a	-	a	a	-	a	b
chr01	1103492	C	a	b	a	b	b	a	a	b	b	b	b	b	a	a	b	b	a	b	b	b	b	a	a	b	a	b	a	a	-	b	b	a	a	a	a	-	a	a	a	h	a	-	a	a	-	a	b
chr01	1109232	A	a	b	a	b	b	a	a	-	b	b	b	b	a	a	b	-	a	b	b	b	b	a	a	-	a	b	-	a	a	-	b	a	a	a	a	-	-	a	a	h	a	b	a	a	a	a	b
chr01	1109266	T	a	b	a	b	b	a	a	-	b	b	b	b	a	a	b	-	a	b	b	b	b	a	a	-	a	b	-	a	a	-	b	a	a	a	a	-	-	a	a	h	a	b	a	a	a	a	b
chr01	1109267	A	a	b	a	b	b	a	a	-	b	b	b	b	a	a	b	-	a	b	b	b	b	a	a	-	a	b	-	a	a	-	b	a	a	a	a	-	-	a	a	h	a	b	a	a	a	a	b
chr01	1109276	T	a	b	a	b	b	a	a	-	b	b	b	b	a	a	b	-	a	b	b	b	b	a	a	-	a	b	-	a	a	-	b	a	a	a	a	-	-	a	a	h	a	b	a	a	a	a	b
chr01	1109319	G	a	b	a	b	b	a	a	-	b	b	b	b	a	a	b	-	a	b	b	b	b	a	a	-	a	b	-	a	a	-	b	a	a	a	a	-	-	a	a	h	a	b	a	a	a	a	b
chr01	1116580	G	a	b	a	b	a	a	a	b	b	b	-	b	a	a	b	b	a	b	b	b	b	a	-	b	a	-	-	a	a	b	b	a	a	a	a	a	a	a	a	b	a	-	a	a	-	a	b
chr01	1127200	A	a	b	-	-	-	a	a	b	b	b	b	b	a	a	b	b	a	b	b	-	b	a	-	b	a	b	a	a	a	b	b	a	a	-	a	-	-	-	a	b	a	b	a	a	-	a	b
chr01	1140926	G	a	b	-	b	b	a	a	b	-	b	b	b	a	a	b	b	a	b	b	-	b	a	a	-	a	b	a	a	a	b	b	a	a	a	a	a	a	-	a	b	a	-	a	a	a	a	b
chr01	1144223	T	a	b	a	-	-	a	a	b	b	-	-	-	a	a	b	b	a	b	b	-	b	a	-	-	a	b	a	a	a	-	b	a	a	a	a	-	a	a	a	b	a	b	a	-	a	a	b
chr01	1144230	G	a	b	a	-	-	a	a	b	b	-	-	-	a	a	b	b	a	b	b	-	b	a	-	-	a	b	a	a	a	-	b	a	a	a	a	-	a	a	a	b	a	b	a	-	a	a	b
chr01	1146891	A	-	b	a	b	b	a	a	-	b	b	-	b	a	a	b	b	a	b	b	b	b	a	a	-	a	b	a	a	-	b	b	a	a	-	a	a	-	-	a	a	a	-	a	a	a	-	b
chr01	1146909	C	-	b	a	b	b	a	a	-	b	b	-	b	a	a	b	b	a	b	b	b	b	a	a	-	a	b	a	a	-	b	b	a	a	-	a	a	-	-	a	a	a	-	a	a	a	-	b
chr01	1147608	G	a	b	a	b	-	-	a	b	b	b	-	b	a	a	b	b	a	b	b	b	b	a	a	b	a	b	a	a	a	b	b	a	a	a	a	b	a	-	a	b	a	-	a	a	a	a	b
chr01	1148662	T	a	b	-	b	b	a	a	b	b	b	-	b	a	a	b	b	a	b	b	b	b	a	a	-	a	b	a	a	a	b	b	a	a	a	a	a	a	a	a	b	a	-	a	a	a	a	b
chr01	1148742	C	a	b	-	b	b	a	a	b	b	b	-	b	a	a	b	b	a	b	b	b	b	a	a	-	a	b	a	a	a	b	b	a	a	a	a	a	a	a	a	a	a	-	a	a	a	a	b
chr01	1160959	C	-	b	a	-	b	-	a	b	-	b	-	b	a	a	b	b	a	a	b	b	b	a	-	b	a	b	a	a	-	-	b	a	a	-	a	a	-	-	a	a	a	b	a	a	-	a	-
chr01	1182398	A	a	b	b	b	-	a	a	-	b	b	-	b	a	a	b	-	a	b	b	b	b	a	a	-	a	b	a	a	-	-	b	a	a	-	a	a	a	a	a	h	a	-	a	a	-	a	b
chr01	1182430	C	a	b	b	b	-	a	a	-	b	b	-	b	a	a	b	-	a	b	b	b	b	a	a	-	a	b	a	a	-	-	b	a	a	-	a	a	a	a	a	h	a	-	a	a	-	a	b
chr01	1182463	A	a	b	b	b	-	a	a	-	b	b	-	b	a	a	b	-	a	b	b	b	b	a	a	-	a	b	a	a	-	-	b	a	a	-	a	a	a	a	a	h	a	-	a	a	-	a	b
chr01	1182467	C	a	b	b	b	-	a	a	-	b	b	-	b	a	a	b	-	a	b	b	b	b	a	a	-	a	b	a	a	-	-	b	a	a	-	a	a	a	a	a	h	a	-	a	a	-	a	a
chr01	1182597	A	a	b	b	b	-	a	a	-	b	-	-	b	a	a	b	-	a	b	b	b	b	a	a	-	a	b	a	a	-	-	b	a	a	-	a	a	a	a	a	h	a	-	a	a	-	a	b
chr01	1182639	C	a	b	b	b	-	a	a	-	b	-	-	b	a	a	b	-	a	b	b	b	b	a	a	-	a	b	a	a	-	-	b	a	a	-	a	a	a	a	a	h	a	-	a	a	-	a	b
chr01	1182652	G	a	b	b	b	-	a	a	-	b	-	-	b	a	a	b	-	a	b	b	b	b	a	a	-	a	b	a	a	-	-	b	a	a	-	a	a	a	a	a	h	a	-	a	a	-	a	b
chr01	1184825	A	a	b	b	b	b	a	a	-	b	b	-	-	a	a	b	b	a	b	b	-	b	a	a	-	a	b	a	a	a	b	b	a	a	-	a	a	a	a	a	-	a	b	a	a	a	a	-
chr01	1184861	C	a	b	b	b	b	a	a	-	b	b	-	-	a	a	b	b	a	b	b	-	b	a	a	-	a	b	a	a	a	b	b	a	a	-	a	a	a	a	a	-	a	b	a	a	a	a	-
chr01	1184883	T	a	b	b	b	b	a	a	-	b	b	-	-	a	a	b	b	a	b	b	-	b	a	a	-	a	b	a	a	a	b	b	a	a	-	a	a	a	a	a	-	a	b	a	a	a	a	-
chr01	1185122	T	a	b	b	b	b	a	a	b	b	b	-	-	a	a	b	b	a	b	b	-	b	a	a	b	a	b	a	a	a	b	b	a	a	-	a	a	a	a	a	-	a	b	a	a	a	a	-
chr01	1185136	C	a	b	b	b	b	a	a	b	b	b	-	-	a	a	b	b	a	b	b	-	b	a	a	b	a	b	a	a	a	b	b	a	a	-	a	a	a	a	a	-	a	b	a	a	a	a	-
chr01	1206593	C	a	b	b	-	b	a	-	b	b	b	b	b	a	a	b	b	a	b	b	b	b	a	a	-	a	b	a	a	a	b	b	a	a	a	a	a	-	a	a	h	a	b	a	a	a	a	b
chr01	1207035	G	a	b	b	b	b	a	-	b	b	-	-	b	a	a	b	b	a	b	b	-	b	-	a	-	a	b	-	a	a	b	b	a	a	a	a	a	a	a	a	b	a	b	a	-	a	a	b
chr01	1207040	C	a	b	b	b	b	a	-	b	b	-	-	b	a	a	b	b	a	b	b	-	b	-	a	-	a	b	-	a	a	b	b	a	a	a	a	a	a	a	a	b	a	b	a	-	a	a	b
chr01	1207043	A	a	b	b	b	b	a	-	b	b	-	-	b	a	a	b	b	a	b	b	-	b	-	a	-	a	b	-	a	a	b	b	a	a	a	a	a	a	a	a	b	a	b	a	-	a	a	b
chr01	1207148	T	a	b	b	b	b	a	-	b	b	-	-	b	a	a	b	b	a	b	b	-	b	-	a	-	a	b	-	a	a	b	b	a	a	a	a	a	a	a	a	b	a	b	a	-	a	a	b
chr01	1207167	A	a	b	b	b	b	a	-	b	b	-	-	b	a	a	b	b	a	b	b	-	b	-	a	-	a	b	-	a	a	b	b	a	a	a	a	a	a	a	a	b	a	b	a	-	a	a	b
chr01	1208566	G	a	-	b	b	b	a	a	b	b	-	-	b	a	a	b	b	a	b	b	b	b	a	a	b	a	-	-	a	a	b	b	a	a	a	a	-	a	a	a	b	a	-	a	a	-	a	b
chr01	1211495	T	a	b	b	b	b	a	-	b	b	-	-	b	a	a	b	b	a	b	b	b	b	-	a	b	a	b	-	a	a	b	b	a	a	a	a	a	a	a	a	b	a	-	a	a	a	a	b
chr01	1211744	G	a	b	b	b	b	a	-	-	b	-	-	b	a	a	b	b	a	b	b	b	b	-	a	-	a	b	-	a	a	b	b	a	a	a	a	a	a	a	a	b	a	-	a	a	a	a	b
chr01	1215017	T	a	b	b	b	b	a	a	b	b	b	b	b	a	a	b	b	a	b	b	b	b	a	a	b	a	b	a	a	a	b	b	a	a	a	a	a	a	a	a	b	a	b	a	a	a	a	b
chr01	1215024	G	a	b	b	b	b	a	a	b	b	b	b	b	a	a	b	b	a	b	b	b	b	a	a	b	a	b	a	a	a	b	b	a	a	a	a	a	a	a	a	b	a	b	a	a	a	a	b
chr01	1217778	G	a	b	b	b	-	-	a	b	-	-	-	b	a	a	b	b	a	b	b	b	b	a	a	-	a	b	a	a	-	b	b	a	a	a	a	a	a	a	a	b	a	b	a	a	-	a	b
chr01	1219499	G	-	b	b	b	b	a	a	b	b	b	-	b	a	a	b	b	a	b	b	b	b	a	-	b	a	b	a	a	a	b	b	a	a	a	a	a	a	a	a	b	a	b	a	a	-	-	b
chr01	1219511	A	-	b	b	b	b	a	a	b	b	b	-	b	a	a	b	b	a	b	b	b	b	a	-	b	a	b	a	a	a	b	b	a	a	a	a	a	a	a	a	b	a	b	a	a	-	-	b
chr01	1219532	T	-	b	b	b	b	a	a	b	b	b	-	b	a	a	b	b	a	b	b	b	b	a	-	b	a	b	a	a	a	b	b	a	a	a	a	a	a	a	a	b	a	b	a	a	-	-	b
chr01	1219773	G	-	b	b	b	b	a	a	b	b	b	-	b	a	a	b	b	a	b	b	b	b	a	-	b	a	b	-	a	a	b	b	a	a	a	a	a	a	a	a	b	a	b	a	a	-	-	b
chr01	1219791	G	-	b	b	b	b	a	a	b	b	b	-	b	a	a	b	b	a	b	b	b	b	a	-	b	a	b	-	a	a	b	b	a	a	a	a	a	a	a	a	b	a	b	a	a	-	-	b
chr01	1223978	A	a	b	b	b	b	a	a	b	b	-	-	b	a	a	b	b	a	b	b	-	b	-	a	-	a	b	a	a	a	-	b	a	a	a	a	a	a	a	a	b	a	b	a	a	a	a	b
chr01	1229749	T	a	b	b	-	b	a	a	b	b	b	b	b	a	a	b	b	a	b	b	b	b	a	a	b	a	b	a	a	b	b	b	a	a	a	a	a	-	a	a	b	a	b	a	a	a	a	b
chr01	1233872	A	-	-	b	-	b	a	-	-	-	-	-	b	a	a	b	-	a	a	b	-	b	-	-	-	a	-	-	-	-	-	-	a	a	-	a	a	-	a	a	a	-	-	-	a	-	-	-
chr01	1233911	G	-	-	b	-	b	a	-	-	-	-	-	b	a	a	b	-	a	a	b	-	b	-	-	-	a	-	-	-	-	-	-	a	a	-	a	a	-	a	a	a	-	-	-	a	-	-	-
chr01	1233914	A	-	-	b	-	b	a	-	-	-	-	-	b	a	a	b	-	a	a	b	-	b	-	-	-	a	-	-	-	-	-	-	a	a	-	a	a	-	a	a	a	-	-	-	a	-	-	-
chr01	1236867	G	a	b	b	b	b	a	a	b	b	b	b	b	a	a	b	b	a	b	b	b	b	a	a	b	a	b	-	a	b	b	b	a	a	a	a	a	-	a	a	h	a	-	a	a	a	a	b
chr01	1237142	T	a	b	b	b	b	a	a	b	b	b	b	b	a	a	b	b	a	b	b	b	b	a	a	b	a	b	-	a	b	b	b	a	a	a	a	a	-	a	a	h	a	-	a	a	a	a	b
chr01	1242734	T	a	b	b	b	b	a	a	b	b	b	-	b	a	a	b	b	a	b	b	b	b	a	a	b	a	b	-	a	b	b	b	a	a	a	a	a	a	a	a	h	a	-	a	a	a	a	b
chr01	1251315	C	a	b	-	b	-	a	-	b	b	-	-	b	a	a	b	b	a	b	b	b	b	-	a	b	a	b	a	a	b	b	b	a	a	a	a	a	-	a	a	h	a	-	a	a	a	a	b
chr01	1251541	A	a	b	-	b	-	a	a	-	b	-	-	b	a	a	b	b	a	b	b	b	b	-	a	-	a	b	a	a	b	b	b	a	a	a	a	a	-	a	a	h	a	-	a	a	a	a	b
chr01	1251565	G	a	b	-	b	-	a	a	-	b	-	-	b	a	a	b	b	a	b	b	b	b	-	a	-	a	b	a	a	b	b	b	a	a	a	a	a	-	a	a	h	a	-	a	a	a	a	b
chr01	1251595	G	a	b	-	b	-	a	a	-	b	-	-	b	a	a	b	b	a	b	b	b	b	-	a	-	a	b	a	a	b	b	b	a	a	a	a	a	-	a	a	h	a	-	a	a	a	a	b
chr01	1258155	C	a	b	-	b	b	a	a	b	b	-	-	b	a	a	b	b	a	b	b	b	b	a	a	-	a	b	a	a	b	b	b	a	a	-	a	-	a	a	a	b	a	b	a	a	-	a	b
chr01	1258733	G	a	b	b	b	-	a	a	b	-	b	-	b	a	a	b	b	a	-	b	-	b	-	a	-	a	b	a	a	-	b	b	a	a	-	a	-	a	a	a	a	-	-	a	a	a	a	b
chr01	1262464	G	a	b	b	b	b	a	a	-	b	b	-	b	a	a	b	b	a	b	b	-	b	a	a	-	a	-	a	a	b	b	b	a	a	a	-	a	a	a	a	b	a	-	a	a	a	a	b
chr01	1262465	T	a	b	b	b	b	a	a	-	b	b	-	b	a	a	b	b	a	b	b	-	b	a	a	-	a	-	a	a	b	b	b	a	a	a	-	a	a	a	a	b	a	-	a	a	a	a	b
chr01	1262504	T	a	b	b	b	b	a	a	-	b	b	-	b	a	a	b	b	a	b	b	-	b	a	a	-	a	-	a	a	b	b	b	a	a	a	-	a	a	a	a	b	a	-	a	a	a	a	b
chr01	1310917	C	a	b	b	b	-	-	a	b	b	b	b	b	-	a	b	b	a	b	b	b	b	a	a	-	a	b	a	-	b	b	b	a	a	a	a	a	a	-	a	b	a	b	a	-	a	-	b
chr01	1310945	G	a	b	b	b	-	-	a	b	b	b	b	b	-	a	b	b	a	b	b	b	b	a	a	-	a	b	a	-	b	b	b	a	a	a	a	a	a	-	a	b	a	b	a	-	a	-	b
chr01	1311334	G	a	b	b	b	b	a	-	b	b	-	-	b	a	a	b	b	a	-	b	b	b	-	a	-	a	b	a	a	b	-	b	a	a	a	a	a	-	a	a	a	a	b	a	a	a	a	b
chr01	1311421	G	a	b	b	b	b	a	-	b	b	-	-	b	a	a	b	b	a	-	b	b	b	-	a	-	a	b	a	a	b	-	b	a	a	a	a	a	-	a	a	b	a	b	a	a	a	a	b
chr01	1314404	G	a	b	b	b	b	a	a	b	b	-	-	b	a	a	b	b	a	b	b	b	b	a	a	-	a	b	a	a	b	b	b	a	a	a	a	a	a	a	a	h	a	-	a	a	-	a	b
chr01	1314909	G	a	b	b	b	b	a	a	b	b	b	-	-	a	a	b	b	a	b	b	b	b	-	a	b	a	-	a	a	b	b	b	a	a	a	a	-	-	a	a	b	a	b	a	a	a	a	b
chr01	1327262	A	a	b	b	b	b	a	a	-	b	b	-	b	a	a	b	-	a	b	b	b	b	a	-	-	a	b	a	a	b	-	b	a	a	a	a	a	a	a	a	b	a	-	a	a	a	a	b
chr01	1327298	A	a	b	b	b	b	a	a	-	b	b	-	b	a	a	b	-	a	b	b	b	b	a	-	-	a	b	a	a	b	-	b	a	a	a	a	a	a	a	a	b	a	-	a	a	a	a	b
chr01	1327311	T	a	b	b	b	b	a	a	-	b	b	-	b	a	a	b	-	a	b	b	b	b	a	-	-	a	b	a	a	b	-	b	a	a	a	a	a	a	a	a	b	a	-	a	a	a	a	b
chr01	1327327	G	a	b	b	b	b	a	a	-	b	b	-	b	a	a	b	-	a	b	b	b	b	a	-	-	a	b	a	a	b	-	b	a	a	a	a	a	a	a	a	b	a	-	a	a	a	a	b
chr01	1327440	G	a	b	b	b	b	a	a	b	b	b	-	b	a	a	b	b	a	b	b	b	b	a	-	b	a	b	a	a	b	-	b	a	a	a	a	a	a	a	a	b	a	b	a	a	a	a	b
chr01	1327447	A	a	b	b	b	b	a	a	b	b	b	-	b	a	a	b	b	a	b	b	b	b	a	-	b	a	b	a	a	b	-	b	a	a	a	a	a	a	a	a	b	a	b	a	a	a	a	b
chr01	1340757	A	a	b	b	-	b	-	-	b	b	-	-	-	a	a	b	b	a	b	b	b	b	-	a	b	a	-	a	a	b	b	b	a	a	-	a	a	a	a	a	a	a	b	a	a	-	a	b
chr01	1351436	A	a	b	b	b	b	a	a	b	b	-	b	b	a	a	b	b	a	b	b	b	b	a	a	b	a	b	a	a	b	b	b	a	a	a	a	a	a	a	a	b	a	-	a	a	a	a	b
chr01	1355363	C	a	b	b	b	b	a	a	b	b	b	-	b	a	a	b	b	a	b	b	b	b	a	a	b	a	b	a	a	b	b	b	a	a	a	a	a	a	a	a	h	a	b	a	a	-	a	b
chr01	1355375	T	a	b	b	b	b	a	a	b	b	b	-	b	a	a	b	b	a	b	b	b	b	a	a	b	a	b	a	a	b	b	b	a	a	a	a	a	a	a	a	h	a	b	a	a	-	a	b
chr01	1364892	C	a	b	b	b	-	a	-	b	-	-	-	b	a	a	b	b	a	b	b	b	b	a	a	-	a	b	a	a	b	b	b	a	a	a	a	-	a	a	a	b	a	-	a	a	-	a	b
chr01	1365159	G	a	b	b	b	-	a	-	b	-	-	-	b	a	a	b	b	a	b	b	b	b	a	a	-	a	b	a	a	b	b	b	a	a	a	a	-	a	a	a	b	a	-	a	a	-	a	b
chr01	1373405	A	a	b	b	b	b	a	a	b	b	-	-	b	a	a	b	b	a	b	b	b	b	a	a	b	a	b	a	a	b	b	b	a	a	-	a	a	a	a	a	b	a	b	a	a	a	a	-
chr01	1380843	G	a	b	-	b	-	-	a	b	b	b	-	-	a	a	b	b	a	b	b	-	b	a	a	-	a	b	-	a	-	b	b	a	a	a	a	-	a	a	a	a	a	b	a	a	a	a	b
chr01	1381164	G	a	b	-	b	-	-	a	b	b	b	-	b	a	a	b	b	a	b	b	-	b	a	-	-	a	b	-	a	-	b	b	a	a	a	a	-	a	a	a	a	a	b	a	a	a	a	b
chr01	1382405	G	a	b	b	-	b	a	a	-	-	-	-	b	a	a	b	b	a	b	b	b	b	-	a	-	a	b	-	a	b	b	b	a	a	-	a	a	-	-	a	b	a	b	a	a	-	a	b
chr01	1382452	G	a	b	b	-	b	a	a	-	-	-	-	b	a	a	b	b	a	b	b	b	b	-	a	-	a	b	-	a	b	b	b	a	a	-	a	a	-	-	a	b	a	b	a	a	-	a	b
chr01	1382475	T	a	b	b	-	b	a	a	-	-	-	-	b	a	a	b	b	a	b	b	b	b	-	a	-	a	b	-	a	b	b	b	a	a	-	a	a	-	-	a	b	a	b	a	a	-	a	b
chr01	1382679	G	a	b	-	-	b	a	a	b	-	-	-	b	a	a	b	b	a	b	b	b	b	-	a	-	a	b	-	a	-	b	b	a	a	-	a	a	-	-	a	-	a	b	a	a	-	-	-
chr01	1382688	T	a	b	-	-	b	a	a	b	-	-	-	b	a	a	b	b	a	b	b	b	b	-	a	-	a	b	-	a	-	b	b	a	a	-	a	a	-	-	a	-	a	b	a	a	-	-	-
chr01	1382824	C	a	b	b	b	-	a	a	b	b	b	-	b	a	a	b	b	a	b	b	b	b	-	a	b	a	b	a	a	b	b	b	a	a	a	a	a	a	-	a	b	a	-	a	a	-	a	b
chr01	1389690	T	a	b	b	b	b	a	-	b	b	b	b	b	a	a	b	b	a	b	b	b	b	a	a	-	a	-	a	a	b	b	b	a	a	a	a	a	a	a	a	h	a	b	a	a	a	a	b
chr01	1390887	A	a	b	b	b	b	a	a	b	-	-	-	b	a	a	b	b	a	-	b	b	b	-	a	-	a	b	a	a	b	b	b	a	a	-	-	a	a	a	a	b	a	-	a	a	a	a	b
chr01	1390889	C	a	b	b	b	b	a	a	b	-	-	-	b	a	a	b	b	a	-	b	b	b	-	a	-	a	b	a	a	b	b	b	a	a	-	-	a	a	a	a	b	a	-	a	a	a	a	b
chr01	1396532	T	a	b	b	-	-	a	a	b	b	b	-	-	a	a	b	b	a	b	b	b	b	-	-	-	a	b	a	a	-	-	b	a	a	-	a	-	a	a	a	-	a	-	a	a	a	a	b
chr01	1399120	C	-	b	-	-	b	a	-	b	-	b	-	-	a	a	b	b	a	b	b	-	b	-	-	-	a	-	-	-	b	b	b	a	a	-	-	-	-	-	a	-	a	-	a	a	-	a	-
chr01	1399151	C	-	b	-	-	b	a	-	b	-	b	-	-	a	a	b	b	a	b	b	-	b	-	-	-	a	-	-	-	b	b	b	a	a	-	-	-	-	-	a	-	a	-	a	a	-	a	-
chr01	1399406	G	-	b	-	-	b	a	-	b	-	b	-	-	a	a	b	b	a	b	b	-	b	-	-	-	a	-	-	-	b	b	b	a	a	-	-	-	-	-	a	-	a	-	a	a	-	a	-
chr01	1399424	T	-	b	-	-	b	a	-	b	-	b	-	-	a	a	b	b	a	b	b	-	b	-	-	-	a	-	-	-	b	b	b	a	a	-	-	-	-	-	a	-	a	-	a	a	-	a	-
chr01	1399715	G	a	b	b	b	b	a	a	b	b	b	-	b	a	a	b	b	a	b	b	b	b	a	a	b	a	b	a	a	b	b	b	a	a	a	a	a	-	a	a	h	a	-	a	a	a	a	b
chr01	1406273	T	-	b	-	b	b	-	a	b	b	-	b	b	a	a	b	b	a	b	b	-	b	a	b	b	a	b	-	a	b	b	b	a	a	a	a	-	a	a	a	b	a	b	a	a	a	a	b
chr01	1425396	G	a	b	b	b	-	a	a	b	b	-	-	b	a	a	b	b	a	b	b	b	b	-	-	-	a	b	a	-	-	b	b	a	a	a	a	a	a	-	a	h	a	-	a	a	a	a	b
chr01	1436260	T	a	b	b	b	b	a	a	b	b	b	b	b	a	a	b	b	a	b	b	b	b	b	a	b	a	b	a	a	b	b	b	a	a	a	a	a	-	a	a	b	a	b	a	a	a	a	b
chr01	1436282	G	a	b	b	b	b	a	a	b	b	b	b	b	a	a	b	b	a	b	b	b	b	a	a	b	a	b	a	a	b	b	b	a	a	a	a	a	-	a	a	b	a	b	a	a	a	a	b
chr01	1436540	G	a	b	b	b	b	a	a	b	b	b	b	b	a	a	b	b	a	b	b	b	b	a	a	b	a	b	a	a	b	b	b	a	a	a	a	a	-	a	a	b	a	b	a	a	a	a	b
chr01	1436546	G	a	b	b	b	b	a	a	b	b	b	b	b	a	a	b	b	a	b	b	b	b	a	a	b	a	b	a	a	b	b	b	a	a	a	a	a	-	a	a	b	a	b	a	a	a	a	b
chr01	1445883	G	-	b	-	b	b	a	a	b	-	b	-	-	a	a	b	b	a	-	b	b	b	a	a	-	a	b	-	a	-	-	b	a	a	-	a	a	a	a	a	b	a	-	-	a	a	a	b
chr01	1445903	T	-	b	-	b	b	a	a	b	-	b	-	-	a	a	b	b	a	-	b	b	b	a	a	-	a	b	-	a	-	-	b	a	a	-	a	a	a	a	a	b	h	-	-	a	a	a	b
chr01	1445913	A	-	b	-	b	b	a	a	b	-	b	-	-	a	a	b	b	a	-	b	b	b	a	a	-	a	b	-	a	-	-	b	a	a	-	a	a	a	a	a	b	a	-	-	a	a	a	b
chr01	1446115	C	a	b	-	b	b	a	a	b	-	b	-	-	a	a	b	b	a	-	b	b	b	a	a	-	a	b	-	a	b	-	b	a	a	-	a	a	a	a	a	b	a	-	a	a	a	a	-
chr01	1446171	T	a	b	-	b	b	a	a	b	-	b	-	-	a	a	b	b	a	-	b	b	b	a	a	-	a	b	-	a	b	-	b	a	a	-	a	a	a	a	a	b	a	-	a	a	a	a	-
chr01	1446862	A	-	b	b	b	-	-	-	b	-	-	b	b	-	a	b	b	a	b	b	b	b	-	-	b	a	b	-	a	b	-	b	a	a	-	-	a	-	-	a	-	a	-	a	-	-	a	b
chr01	1447089	G	a	b	b	-	-	a	a	-	b	-	-	-	-	a	b	-	-	b	b	-	b	-	a	-	a	b	-	a	b	-	-	a	a	-	a	a	-	a	-	a	-	-	a	a	-	a	-
chr01	1447113	G	a	b	b	-	-	a	a	-	b	-	-	-	-	a	b	-	-	b	b	-	b	-	a	-	a	b	-	a	b	-	-	a	a	-	a	a	-	a	-	b	-	-	a	a	-	a	-
chr01	1447139	A	a	b	b	-	-	a	a	-	b	-	-	-	-	a	b	-	-	b	b	-	b	-	a	-	a	b	-	a	a	-	-	a	a	-	a	a	-	a	-	a	-	-	a	a	-	a	-
chr01	1447161	T	a	b	b	-	-	a	a	-	b	-	-	-	-	a	b	-	-	b	b	-	b	-	a	-	a	b	-	a	b	-	-	a	a	-	a	a	-	a	-	b	-	-	a	a	-	a	-
chr01	1447289	C	a	b	b	-	-	a	a	-	b	-	-	-	-	a	b	-	-	b	b	-	b	-	a	b	a	b	-	a	a	-	-	a	a	-	-	a	-	a	-	a	-	-	a	a	-	a	-
chr01	1456617	T	-	-	-	-	-	-	-	b	-	-	-	-	a	a	b	b	a	b	b	-	b	a	a	-	a	b	-	a	-	-	b	a	a	-	a	a	-	-	a	b	a	-	a	a	-	-	-
chr01	1463656	A	a	b	-	b	-	-	a	b	-	-	-	b	a	a	b	b	a	b	b	b	b	a	a	b	a	b	a	a	-	-	b	a	a	-	a	-	a	a	a	a	a	b	a	a	a	a	b
chr01	1463679	A	a	b	-	b	-	-	a	b	-	-	-	b	a	a	b	b	a	b	b	b	b	a	a	b	a	b	a	a	-	-	b	a	a	-	a	-	a	a	a	a	a	b	a	a	a	a	b
chr01	1468306	A	a	b	b	b	b	a	a	-	b	-	b	b	a	a	b	b	a	a	b	b	b	a	-	-	a	b	-	a	b	-	b	a	a	a	a	a	a	a	a	a	a	b	b	-	-	a	b
chr01	1471898	C	a	-	-	-	-	a	a	b	b	-	-	-	a	a	b	b	a	b	b	-	b	-	a	b	a	b	-	-	-	-	b	a	a	-	a	a	a	-	a	a	a	-	-	a	a	-	-
chr01	1484399	A	a	b	b	-	b	-	a	b	-	-	b	b	a	a	b	b	a	-	b	b	b	-	-	b	a	b	a	-	-	-	b	a	a	-	a	a	-	a	a	-	-	-	a	-	-	a	-
chr01	1484432	C	a	b	b	-	b	-	a	b	-	-	b	b	a	a	b	b	a	-	b	b	b	-	-	b	a	b	a	-	-	-	b	a	a	-	a	a	-	a	a	-	-	-	a	-	-	a	-
chr01	1485367	C	a	b	b	b	-	a	a	b	b	-	-	b	a	a	b	b	a	b	b	b	b	-	a	-	a	b	a	a	b	b	b	a	a	-	a	-	a	a	a	b	a	-	a	a	a	a	-
chr01	1485372	G	a	b	b	b	-	a	a	b	b	-	-	b	a	a	b	b	a	b	b	b	b	-	a	-	a	b	a	a	b	b	b	a	a	-	a	-	a	a	a	b	a	-	a	a	a	a	-
chr01	1489046	A	a	b	-	b	-	a	a	b	b	-	-	b	a	a	b	b	a	b	b	-	b	a	a	b	a	b	a	a	b	b	b	a	a	-	a	-	a	a	a	a	a	b	a	a	a	a	b
chr01	1489432	T	a	b	b	b	b	-	a	b	-	b	-	-	a	-	b	b	a	b	b	b	b	-	a	-	a	b	a	a	b	b	b	a	a	-	a	a	a	a	a	h	a	-	-	a	a	a	b
chr01	1496148	C	a	b	b	b	b	a	-	b	b	-	b	-	a	a	b	b	a	b	b	b	b	a	a	-	a	b	-	a	b	b	b	a	a	a	a	a	a	a	a	b	a	-	-	-	-	a	b
chr01	1496540	G	a	b	b	b	b	a	a	b	b	-	-	b	a	a	b	b	a	b	b	b	b	a	a	b	a	b	a	a	b	b	b	a	a	a	a	a	a	a	a	b	a	-	a	a	a	a	b
chr01	1501273	A	a	b	b	b	b	a	a	b	b	b	-	-	a	a	b	b	a	b	b	b	b	a	a	-	a	b	a	a	b	b	-	a	a	-	a	-	a	a	a	h	a	b	a	a	a	a	a
chr01	1503149	A	a	-	-	-	-	-	a	-	-	-	-	-	-	a	b	b	a	b	b	b	b	-	-	-	a	-	a	a	-	-	b	a	a	-	-	a	-	-	a	-	-	-	a	a	-	a	-
chr01	1503227	G	a	-	-	-	-	-	a	-	-	-	-	-	-	a	b	b	a	b	b	b	b	-	-	-	a	-	a	a	-	-	b	a	a	-	-	a	-	-	a	-	-	-	a	a	-	a	-
chr01	1503359	G	a	b	b	-	b	-	-	-	-	-	-	b	-	a	b	-	a	b	b	b	-	-	-	-	a	-	a	a	b	-	b	a	a	a	a	a	-	-	a	-	a	b	a	a	-	a	b
chr01	1503364	G	a	b	b	-	b	-	-	-	-	-	-	b	-	a	b	-	a	b	b	b	-	-	-	-	a	-	a	a	b	-	b	a	a	a	a	a	-	-	a	-	a	b	a	a	-	a	b
chr01	1503381	G	a	b	b	-	b	-	-	-	-	-	-	b	-	a	b	-	a	b	b	b	-	-	-	-	a	-	a	a	b	-	b	a	a	a	a	a	-	-	a	-	a	b	a	a	-	a	b
chr01	1503396	T	a	b	b	-	b	-	-	-	-	-	-	b	-	a	b	-	a	b	b	b	-	-	-	-	a	-	a	a	b	-	b	a	a	a	a	a	-	-	a	-	a	b	a	a	-	a	b
chr01	1503407	G	a	b	b	-	b	-	-	-	-	-	-	b	-	a	b	-	a	b	b	b	-	-	-	-	a	-	a	a	b	-	b	a	a	a	a	a	-	-	a	-	a	b	a	a	-	a	b
chr01	1503410	A	a	b	b	-	b	-	-	-	-	-	-	b	-	a	b	-	a	b	b	b	-	-	-	-	a	-	a	a	b	-	b	a	a	a	a	a	-	-	a	-	a	b	a	a	-	a	b
chr01	1512896	T	a	b	b	b	-	a	a	b	-	-	b	b	-	a	b	b	a	b	b	b	b	a	-	-	a	b	a	a	-	b	b	a	a	-	a	a	a	a	a	b	-	b	a	a	a	a	b
chr01	1530256	A	a	b	b	b	b	a	a	-	b	-	b	b	a	a	b	-	a	b	b	b	b	a	a	-	a	b	a	a	b	-	b	a	a	a	a	-	-	a	a	h	a	b	a	a	a	a	b
chr01	1530303	A	a	b	b	b	b	a	a	-	b	-	b	b	a	a	b	-	a	b	b	b	b	a	a	-	a	b	a	a	b	-	b	a	a	a	a	-	-	a	a	h	a	b	a	a	a	a	b
chr01	1530304	C	a	b	b	b	b	a	a	-	b	-	b	b	a	a	b	-	a	b	b	b	b	a	a	-	a	b	a	a	b	-	b	a	a	a	a	-	-	a	a	h	a	b	a	a	a	a	b
chr01	1534754	A	a	b	b	b	-	a	a	-	-	-	-	-	a	a	b	b	a	h	b	b	b	a	a	-	a	b	-	a	b	b	b	a	a	a	a	-	-	a	a	b	a	b	a	-	a	a	b
chr01	1534803	G	a	b	b	b	-	a	a	-	-	-	-	-	a	a	b	b	a	h	b	b	b	a	a	-	a	b	-	a	b	b	b	a	a	a	a	-	-	a	a	b	a	b	a	-	a	a	b
chr01	1534804	A	a	b	b	b	-	a	a	-	-	-	-	-	a	a	b	b	a	h	b	b	b	a	a	-	a	b	-	a	b	b	b	a	a	a	a	-	-	a	a	b	a	b	a	-	a	a	b
chr01	1537205	C	a	b	b	b	b	a	a	-	b	b	-	b	a	a	b	b	a	b	b	b	b	a	a	-	a	b	a	a	b	b	b	a	a	a	a	a	-	a	a	h	a	b	a	a	-	a	b
chr01	1537235	T	a	b	b	b	b	a	a	-	b	b	-	b	a	a	b	b	a	b	b	b	b	a	a	-	a	b	a	a	b	b	b	a	a	a	a	a	-	a	a	h	a	b	a	a	-	a	b
chr01	1537282	G	a	b	b	b	b	a	a	-	b	b	-	b	a	a	b	b	a	b	b	b	b	a	a	-	a	b	a	a	b	b	b	a	a	a	a	a	-	a	a	h	a	b	a	a	-	a	b
chr01	1539198	T	a	-	b	b	b	-	-	b	-	-	-	b	a	a	b	b	a	b	b	-	b	-	a	-	a	b	a	a	-	-	b	a	a	a	a	a	a	a	a	a	b	-	a	-	-	-	b
chr01	1539238	G	a	-	b	b	b	-	-	b	-	-	-	b	a	a	b	b	a	b	b	-	b	-	a	-	a	b	a	a	-	-	b	a	a	a	a	a	a	a	a	a	a	-	a	-	-	-	b
chr01	1539544	G	a	-	b	b	b	-	-	-	-	-	-	b	a	a	b	b	a	b	b	-	b	-	a	-	a	b	a	a	-	-	b	a	a	a	a	a	a	a	a	a	a	-	a	-	-	-	b
chr01	1539548	C	a	-	b	b	b	-	-	-	-	-	-	b	a	a	b	b	a	b	b	-	b	-	a	-	a	b	a	a	-	-	b	a	a	a	a	a	a	a	a	a	a	-	a	-	-	-	b
chr01	1539570	T	a	-	b	b	b	-	-	-	-	-	-	b	a	a	b	b	a	b	b	-	b	-	a	-	a	b	a	a	-	-	b	a	a	a	a	a	a	a	a	a	a	-	a	-	-	-	b
chr01	1539582	A	a	-	b	b	b	-	-	-	-	-	-	b	a	a	b	b	a	b	b	-	b	-	a	-	a	b	a	a	-	-	b	a	a	a	a	a	a	a	a	a	a	-	a	-	-	-	b
chr01	1543073	C	-	b	b	-	-	a	-	-	-	-	-	-	a	-	b	b	a	b	b	-	-	-	-	b	-	-	-	-	-	-	b	a	a	-	-	a	a	-	a	-	-	b	a	a	-	-	-
chr01	1547361	A	a	b	b	b	b	-	-	b	b	b	-	b	a	a	b	b	a	-	b	b	b	-	a	-	a	b	-	a	b	b	b	a	a	-	a	-	-	a	a	a	a	-	a	-	-	a	b
chr01	1547364	C	a	b	b	b	b	-	-	b	b	b	-	b	a	a	b	b	a	-	b	b	b	-	a	-	a	b	-	a	b	b	b	a	a	-	a	-	-	a	a	a	a	-	a	-	-	a	b
chr01	1548299	C	a	b	b	b	b	a	a	b	b	b	b	-	a	a	b	b	a	b	b	b	b	-	a	-	a	b	a	a	b	b	b	a	a	a	a	a	a	a	a	b	a	-	a	a	-	a	b
chr01	1548471	G	a	b	b	b	b	a	a	-	b	-	-	-	a	a	b	-	a	b	b	b	b	-	a	-	a	b	a	a	-	-	b	a	a	a	a	a	a	a	a	b	a	-	a	a	-	a	-
chr01	1548479	T	a	b	b	b	b	a	a	-	b	-	-	-	a	a	b	-	a	b	b	b	b	-	a	-	a	b	a	a	-	-	b	a	a	a	a	a	a	a	a	b	a	-	a	a	-	a	-
chr01	1548506	T	a	b	b	b	b	a	a	-	b	-	-	-	a	a	b	-	a	b	b	b	b	-	a	-	a	b	b	a	-	-	b	a	a	b	a	a	a	a	a	b	a	-	h	a	-	a	-
chr01	1552908	T	a	b	b	b	b	a	a	b	b	-	-	b	a	a	b	b	a	b	b	-	b	a	a	b	a	b	a	a	b	b	b	a	a	a	a	a	a	a	a	b	a	-	a	a	a	a	b
chr01	1557899	A	a	b	b	b	b	a	a	b	b	b	b	-	-	a	b	b	a	b	b	b	b	a	a	b	a	b	-	a	-	b	b	a	a	-	a	a	a	a	a	h	a	b	a	a	a	a	b
chr01	1557944	C	a	b	b	b	b	a	a	b	b	b	b	-	-	a	b	b	a	b	b	b	b	a	a	b	a	b	-	a	-	b	b	a	a	-	a	a	a	a	a	h	a	b	a	a	a	a	b
chr01	1558108	T	a	b	b	b	b	a	a	-	b	b	b	-	-	a	b	-	a	b	b	b	b	a	a	-	a	b	-	a	-	-	b	a	a	-	a	a	a	a	a	h	a	b	a	a	a	a	b
chr01	1558161	G	a	b	b	b	b	a	a	-	b	b	b	-	-	a	b	-	a	b	b	b	b	a	a	-	a	b	-	a	-	-	b	a	a	-	a	a	a	a	a	h	a	b	a	a	a	a	b
chr01	1558171	G	a	b	b	b	b	a	a	-	b	b	b	-	-	a	b	-	a	b	b	b	b	a	a	-	a	b	-	a	-	-	b	a	a	-	a	a	a	a	a	h	a	b	a	a	a	a	b
chr01	1568969	C	a	b	b	-	-	a	-	-	b	-	-	b	a	a	b	-	a	b	b	b	b	a	-	-	a	b	a	a	b	-	-	a	a	a	-	a	a	-	a	-	a	b	a	a	-	a	-
chr01	1568970	G	a	b	b	-	-	a	-	-	b	-	-	b	a	a	b	-	a	b	b	b	b	a	-	-	a	b	a	a	b	-	-	a	a	a	-	a	a	-	a	-	a	b	a	a	-	a	-
chr01	1569007	C	a	b	b	-	-	a	-	-	b	-	-	b	a	a	b	-	a	b	b	b	b	a	-	-	a	b	a	a	b	-	-	a	a	a	-	a	a	-	a	-	a	b	a	a	-	a	-
chr01	1569012	A	a	b	b	-	-	a	-	-	b	-	-	b	a	a	b	-	a	b	b	b	b	a	-	-	a	b	a	a	b	-	-	a	a	a	-	a	a	-	a	-	a	b	a	a	-	a	-
chr01	1569041	A	a	b	b	-	-	a	-	-	b	-	-	b	a	a	b	-	a	b	b	b	b	a	-	-	a	b	a	a	b	-	-	a	a	a	-	a	a	-	a	-	a	b	a	a	-	a	-
chr01	1569133	G	a	b	b	-	-	a	-	b	b	-	-	b	a	a	b	b	a	b	b	b	b	a	-	-	a	b	a	a	b	b	-	a	a	a	-	a	a	-	a	-	a	b	a	a	-	a	-
chr01	1570902	C	a	b	b	b	b	a	a	b	b	b	-	b	a	a	b	b	a	b	b	b	b	a	-	-	a	b	a	a	b	b	b	a	a	-	a	a	a	a	a	b	a	b	a	a	-	-	b
chr01	1571154	A	a	b	b	b	b	a	a	b	b	b	-	b	a	a	b	b	a	b	b	b	b	a	-	-	a	b	a	a	-	b	b	a	a	a	a	a	a	a	a	b	a	b	a	a	-	a	b
chr01	1571174	G	a	b	b	b	b	a	a	b	b	b	-	b	a	a	b	b	a	b	b	b	b	a	-	-	a	b	a	a	-	b	b	a	a	a	a	a	a	a	a	b	a	b	a	a	-	a	b
chr01	1584962	C	a	b	b	b	b	-	a	b	-	b	-	b	a	a	b	b	a	b	b	b	b	-	-	-	a	-	a	a	b	b	b	a	a	a	a	-	-	-	a	b	a	-	a	a	a	a	b
chr01	1592148	A	a	b	b	b	b	a	a	-	b	b	-	b	a	a	b	-	a	b	b	-	b	a	a	-	a	b	a	a	b	-	b	a	a	a	a	a	a	a	a	h	a	b	a	-	a	a	b
chr01	1592166	T	a	b	b	b	b	a	a	-	b	b	-	b	a	a	b	-	a	b	b	-	b	a	a	-	a	b	a	a	b	-	b	a	a	a	a	a	a	a	a	h	a	b	a	-	a	a	b
chr01	1592167	C	a	b	b	b	b	a	a	-	b	b	-	b	a	a	b	-	a	b	b	-	b	a	a	-	a	b	a	a	b	-	b	a	a	a	a	a	a	a	a	h	a	b	a	-	a	a	b
chr01	1592204	T	a	b	b	b	b	a	a	-	b	b	-	b	a	a	b	-	a	b	b	-	b	a	a	-	a	b	a	a	b	-	b	a	a	a	a	a	a	a	a	h	a	b	a	-	a	a	b
chr01	1599886	A	a	-	-	-	-	a	a	-	-	-	-	-	a	a	-	b	a	-	-	-	-	a	a	-	h	-	a	a	-	-	-	h	a	a	-	a	a	a	a	b	-	-	a	a	a	a	-
chr01	1604317	C	a	b	b	b	b	a	a	b	b	b	-	-	-	a	b	b	a	b	b	b	b	a	a	b	a	b	a	a	b	b	b	a	a	a	a	a	-	a	a	b	a	b	a	a	a	a	b
chr01	1608184	C	a	-	b	b	-	a	-	b	-	-	-	-	a	a	b	b	a	b	b	-	b	a	a	-	a	-	a	a	-	-	b	a	a	-	a	a	a	a	a	-	a	b	a	a	-	a	-
chr01	1617272	G	a	b	b	b	-	a	a	b	b	b	b	b	a	a	b	b	a	b	b	-	b	a	a	b	a	b	-	a	-	b	b	a	a	-	a	-	-	-	a	h	a	-	a	a	a	a	b
chr01	1618497	C	-	-	b	b	b	a	-	-	b	-	-	b	a	a	b	b	a	b	b	-	b	-	a	b	-	b	-	-	b	-	-	a	a	-	-	-	a	a	a	a	a	b	-	-	-	-	b
chr01	1622238	C	-	b	b	b	-	-	a	b	b	b	-	b	a	a	b	b	a	b	b	b	b	a	a	b	a	b	a	a	b	b	b	a	a	a	a	a	a	a	a	b	a	b	a	a	a	a	-
chr01	1624158	G	a	b	b	b	-	a	a	b	-	-	b	b	a	a	b	b	a	-	b	b	b	-	-	-	a	-	-	-	b	-	-	a	a	a	a	-	-	a	a	a	a	b	a	-	-	a	-
chr01	1629232	C	a	b	b	b	b	a	a	b	b	b	-	b	a	a	b	b	a	b	b	b	b	a	a	b	a	b	-	a	-	-	b	a	a	a	a	a	a	a	a	b	a	b	a	a	a	a	b
chr01	1629532	A	a	b	b	b	b	a	a	-	a	b	-	b	a	a	b	-	a	a	b	b	b	a	a	-	a	b	-	a	-	-	b	a	a	-	a	a	a	a	a	b	a	b	a	a	a	a	b
chr01	1629536	C	a	b	b	b	b	a	a	-	b	b	-	b	a	a	b	-	a	a	b	b	b	a	a	-	a	b	-	a	-	-	b	a	a	-	a	a	a	a	a	b	a	b	a	a	a	a	b
chr01	1629578	G	a	b	b	b	b	a	a	-	b	b	-	b	a	a	b	-	a	a	b	b	b	a	a	-	a	b	-	a	-	-	b	a	a	-	a	a	a	a	a	b	a	b	a	a	a	a	b
chr01	1629593	A	a	b	b	b	b	a	a	-	b	b	-	b	a	a	b	-	a	a	b	b	b	a	a	-	a	b	-	a	-	-	b	a	a	-	a	a	a	a	a	b	a	b	a	a	a	a	b
chr01	1706809	G	a	b	-	b	b	a	a	b	b	b	-	b	a	a	b	b	a	b	b	b	b	a	a	-	a	b	a	a	b	b	b	a	a	a	a	-	a	a	a	b	a	-	a	a	-	a	b
chr01	1881057	A	-	a	b	b	-	a	-	b	-	-	-	-	b	-	b	b	b	-	b	b	b	-	a	-	a	-	-	a	-	b	a	b	b	-	-	-	-	b	a	-	-	-	-	a	-	-	-
chr01	1976347	A	a	a	b	b	b	a	-	b	b	b	-	b	b	a	b	b	b	b	b	-	b	a	a	b	a	b	a	a	b	-	a	b	b	a	a	a	b	b	a	b	b	b	a	a	a	a	b
chr01	1977235	G	a	a	b	b	-	-	a	-	b	b	-	b	b	a	b	b	b	b	b	-	b	-	a	-	a	b	-	a	b	b	-	b	b	a	a	-	b	b	a	b	b	-	a	a	a	a	b
chr01	1977249	T	a	a	b	b	-	-	a	-	b	b	-	b	b	a	b	b	b	b	b	-	b	-	a	-	a	b	-	a	b	b	-	b	b	a	a	-	b	b	a	b	b	-	a	a	a	a	b
chr01	1981218	T	a	a	-	b	-	a	a	b	b	-	-	b	-	-	b	b	b	b	b	b	b	a	a	-	b	-	a	a	b	b	-	b	b	a	a	a	-	b	a	b	-	-	a	a	a	a	-
chr01	1986760	A	a	a	b	b	b	a	a	b	b	b	b	b	b	a	b	b	b	b	b	-	b	a	a	-	a	b	a	a	b	b	a	b	b	-	a	a	b	b	a	b	b	b	a	a	a	a	b
chr01	1986765	T	a	a	b	b	b	a	a	b	b	b	b	b	b	a	b	b	b	b	b	-	b	a	a	-	a	b	a	a	b	b	a	b	b	-	a	a	b	b	a	b	b	b	a	a	a	a	b
chr01	1991859	A	a	a	-	b	b	a	a	b	b	-	b	b	b	a	b	b	b	b	b	b	b	a	-	b	a	b	-	a	b	-	a	b	b	a	a	-	-	b	a	b	b	-	a	a	-	a	b
chr01	1991870	G	a	a	-	b	b	a	a	b	b	-	b	b	b	a	b	b	b	b	b	b	b	a	-	b	a	b	-	a	b	-	a	b	b	a	a	-	-	b	a	b	b	-	a	a	-	a	b
chr01	1995497	A	a	a	b	-	-	a	a	-	-	b	b	-	b	a	b	b	b	b	b	b	b	a	-	b	a	b	-	a	b	b	a	b	b	a	a	-	-	b	a	b	b	-	a	a	a	a	-
chr01	1995774	T	a	a	b	-	-	a	a	-	-	b	b	-	b	a	b	b	b	b	b	b	b	a	-	b	a	b	-	a	b	b	a	b	b	a	a	-	-	b	a	b	b	-	a	a	a	a	-
chr01	2001963	T	-	a	-	b	b	a	a	b	-	b	b	-	b	a	b	b	b	b	b	b	b	-	-	b	a	-	a	a	b	-	a	b	b	-	a	a	b	b	a	b	b	-	a	a	-	a	b
chr01	2001983	C	-	a	-	b	b	a	a	b	-	b	b	-	b	a	b	b	b	b	b	b	b	-	-	b	a	-	a	a	b	-	a	b	b	-	a	a	b	b	a	b	b	-	a	a	-	a	b
chr01	2001987	G	-	a	-	b	b	a	a	b	-	b	b	-	b	a	b	b	b	b	b	b	b	-	-	b	a	-	a	a	b	-	a	b	b	-	a	a	b	b	a	b	b	-	a	a	-	a	b
chr01	2004749	C	a	a	b	b	b	a	a	b	b	-	-	b	b	a	b	b	b	h	b	-	b	a	a	b	a	b	a	a	b	b	a	b	b	a	a	a	b	b	a	b	b	-	a	a	a	a	b
chr01	2012143	T	-	a	b	b	-	-	a	b	b	b	-	b	b	a	b	b	b	b	b	-	b	-	-	-	a	b	a	a	b	b	a	b	b	a	a	a	b	b	a	b	b	-	a	a	a	a	b
chr01	2038697	C	a	a	a	-	b	a	a	-	b	b	-	b	b	a	b	b	b	a	b	-	b	a	-	-	a	b	-	-	-	-	a	b	b	-	a	-	b	b	a	b	b	-	a	a	-	a	a
chr01	2056595	G	a	a	b	b	b	a	-	b	b	-	-	b	b	a	b	b	b	b	b	b	b	a	-	b	a	b	-	a	b	b	a	b	b	a	a	a	b	b	a	-	b	b	a	a	a	a	b
chr01	2075852	G	a	a	b	b	b	a	-	b	b	-	b	b	b	a	b	b	b	b	b	b	b	a	a	-	a	b	-	-	b	b	a	b	b	a	a	-	-	b	a	a	b	-	a	a	-	a	b
chr01	2229429	A	b	a	b	b	b	a	a	-	-	b	b	b	b	a	b	b	b	b	b	b	b	a	a	-	a	b	a	b	b	b	a	b	b	-	a	a	b	b	a	a	b	b	a	a	a	a	b
chr01	2230072	A	a	a	b	-	b	a	a	b	-	b	b	b	b	a	b	b	b	b	b	-	b	-	-	b	a	-	-	b	-	b	a	b	b	a	a	-	b	b	a	h	b	b	a	a	-	a	b
chr01	2320859	C	a	a	b	b	b	a	a	b	b	-	b	b	b	a	b	b	b	b	b	b	b	-	a	-	a	b	a	b	b	-	a	b	b	a	a	a	b	b	a	h	b	-	a	a	-	a	b
chr01	2342197	A	a	a	b	b	b	a	a	b	b	-	b	b	b	a	b	b	b	b	b	b	b	a	a	b	a	b	a	b	-	b	a	b	b	a	a	a	b	b	a	b	b	-	a	a	a	a	b
chr01	2479292	T	-	a	b	b	-	-	-	b	-	-	-	-	a	a	b	b	b	-	b	-	b	-	a	-	a	b	-	b	-	-	a	-	b	a	a	a	b	-	a	a	a	-	a	b	b	-	-
chr01	2485151	A	a	a	-	b	b	a	-	b	-	-	b	b	a	a	b	b	b	b	b	-	b	-	a	-	a	a	-	b	-	-	a	b	b	a	a	a	-	-	a	b	a	-	a	-	-	a	-
chr01	2485182	G	a	a	-	b	b	a	-	b	-	-	b	b	a	a	b	b	b	b	b	-	b	-	a	-	a	a	-	b	-	-	a	b	b	a	a	a	-	-	a	b	a	-	a	-	-	a	-
chr01	2490173	G	a	a	b	b	b	a	-	b	-	-	b	b	a	a	b	b	b	b	b	b	b	a	-	-	a	b	a	b	b	b	a	b	b	a	a	-	b	b	a	a	a	b	a	b	b	a	b
chr01	2490177	G	a	a	b	b	b	a	-	b	-	-	b	b	a	a	b	b	b	b	b	b	b	a	-	-	a	b	a	b	b	-	a	b	b	a	a	-	b	b	a	b	a	-	a	b	b	a	b
chr01	2490574	A	a	a	-	b	b	a	-	b	b	-	-	b	a	a	b	b	b	b	b	b	b	-	-	-	a	a	-	-	b	b	-	b	b	a	a	-	-	b	a	a	-	-	a	b	-	a	b
chr01	2506859	T	a	a	b	b	-	-	-	b	-	-	-	-	a	a	b	b	b	b	b	-	b	a	-	b	a	-	a	b	-	-	a	b	b	a	a	-	-	-	a	a	-	b	a	b	b	a	b
chr01	2506890	C	a	a	b	b	-	-	-	b	-	-	-	-	a	a	b	b	b	b	b	-	b	a	-	b	a	-	a	b	-	-	a	b	b	a	a	-	-	-	a	a	-	b	a	b	b	a	b
chr01	2506969	G	a	a	b	b	-	-	-	b	-	-	-	-	a	a	b	b	b	b	b	-	b	a	-	b	a	-	a	b	-	-	a	b	b	a	a	-	-	-	a	a	-	b	a	b	b	a	b
chr01	2506993	C	a	a	b	b	-	-	-	b	-	-	-	-	a	a	b	b	b	b	b	-	b	a	-	b	a	-	a	b	-	-	a	b	b	a	a	-	-	-	a	a	-	b	a	b	b	a	b
chr01	2542437	A	-	-	b	-	b	-	-	b	-	-	-	b	a	-	b	b	b	-	b	-	b	a	a	-	-	-	-	b	b	-	a	b	b	-	a	-	-	-	a	-	a	-	a	-	-	-	-
chr01	2636665	A	a	a	b	b	-	-	-	b	-	-	-	b	-	a	b	-	b	b	b	-	b	a	a	-	a	b	a	b	b	-	a	b	b	a	a	-	-	-	a	a	a	-	a	b	b	a	b
chr01	2856910	C	a	a	-	b	b	a	a	b	b	b	-	b	a	a	b	b	b	b	b	a	b	a	a	b	a	b	a	b	b	b	a	b	b	a	a	a	-	b	a	a	a	-	a	b	-	a	b
chr01	2857252	T	a	a	b	b	b	a	a	b	b	b	-	b	a	a	b	b	b	b	b	a	b	a	a	-	a	b	-	b	b	-	a	b	b	a	a	a	-	-	a	b	a	b	a	b	-	a	-
chr01	3015177	A	a	a	-	b	-	-	a	b	b	-	-	b	a	a	b	b	b	b	b	-	b	-	a	-	a	b	a	b	b	b	a	a	b	a	a	a	b	b	a	-	a	b	a	b	b	a	a
chr01	3021205	A	a	a	b	b	b	a	a	-	b	b	b	b	a	a	b	-	b	b	b	b	b	a	a	-	a	b	a	b	-	-	a	a	b	-	a	a	b	b	a	h	a	b	a	b	b	a	a
chr01	3021215	G	a	a	b	b	b	a	a	-	b	b	b	b	a	a	b	-	b	b	b	b	b	a	a	-	a	b	a	b	-	-	a	a	b	-	a	a	b	b	a	h	a	b	a	b	b	a	a
chr01	3021222	G	a	a	b	b	b	a	a	-	b	b	b	b	a	a	b	-	b	b	b	b	b	a	a	-	a	b	a	b	-	-	a	a	b	-	a	a	b	b	a	h	a	b	a	b	b	a	a
chr01	3025107	C	a	a	b	b	b	a	a	-	b	-	-	b	a	a	b	b	b	b	b	b	b	a	-	-	a	-	-	b	-	-	a	a	b	a	a	-	-	b	a	a	-	-	a	-	-	a	a
chr01	3027009	C	a	a	-	-	b	-	a	-	b	-	-	-	-	a	b	b	b	b	b	b	b	a	-	b	a	b	-	-	b	-	a	a	b	-	-	-	-	b	a	b	-	-	a	b	b	a	a
chr01	3027047	T	a	a	-	-	b	-	a	-	b	-	-	-	-	a	b	b	b	b	b	b	b	a	-	b	a	b	-	-	b	-	a	a	b	-	-	-	-	b	a	b	-	-	a	b	b	a	a
chr01	3027064	A	a	a	-	-	b	-	a	-	b	-	-	-	-	a	b	b	b	b	b	b	b	a	-	b	a	b	-	-	b	-	a	a	b	-	-	-	-	b	a	b	-	-	a	b	b	a	a
chr01	3027219	C	a	a	-	-	b	-	a	-	b	-	-	-	-	-	b	b	b	b	b	b	b	a	-	b	a	b	-	-	b	-	a	a	b	-	-	-	-	b	a	b	-	-	a	b	b	a	a
chr01	3029321	A	-	a	-	-	-	-	a	b	-	-	-	-	a	-	b	b	b	b	b	b	b	-	a	-	a	b	-	-	-	-	-	a	b	-	-	-	b	-	a	-	a	-	-	b	b	-	-
chr01	3032911	T	a	a	b	b	b	-	a	-	b	b	b	b	-	a	b	-	b	b	b	b	b	-	a	-	a	-	-	b	-	-	a	a	b	a	a	a	b	-	a	b	a	b	a	b	b	a	-
chr01	3032923	T	a	a	b	b	b	-	a	-	b	b	b	b	-	a	b	-	b	b	b	b	b	-	a	-	a	-	-	b	-	-	a	a	b	a	a	a	b	-	a	b	a	b	a	b	b	a	-
chr01	3032935	T	a	a	b	b	b	-	a	-	b	b	b	b	-	a	b	-	b	b	b	b	b	-	a	-	a	-	-	b	-	-	a	a	b	a	a	a	b	-	a	b	a	b	a	b	b	a	-
chr01	3038410	T	a	a	b	b	b	a	a	b	-	b	-	b	a	a	b	b	b	b	b	-	b	a	a	-	a	b	a	b	-	b	a	a	b	-	a	-	b	b	a	b	a	b	-	b	b	a	a
chr01	3038556	C	a	a	b	-	-	a	a	b	b	b	-	-	a	a	b	b	b	b	b	b	b	a	a	-	a	b	a	b	b	-	a	a	b	a	a	a	b	b	a	b	a	-	a	b	b	a	a
chr01	3041596	A	a	a	b	b	-	-	a	b	b	b	-	b	a	a	b	b	b	b	b	-	b	a	-	b	a	b	a	b	b	-	-	a	b	a	a	a	-	b	a	-	a	-	a	b	b	a	a
chr01	3043043	T	a	a	b	b	b	a	a	b	b	-	-	b	a	a	b	b	b	b	b	b	b	a	a	b	a	b	-	b	b	b	a	a	b	-	a	a	b	-	a	b	a	b	a	b	b	a	a
chr01	3045299	G	a	a	b	b	b	a	-	b	b	b	b	b	a	a	b	b	b	b	b	b	b	a	a	b	a	a	a	b	b	b	a	a	b	-	a	-	-	b	a	b	a	-	a	b	b	a	a
chr01	3049234	A	a	-	b	-	b	-	-	b	-	b	-	-	a	a	b	b	-	b	b	-	b	a	-	-	-	-	-	b	b	-	a	a	b	-	-	-	-	b	a	b	-	-	-	-	-	-	-
chr01	3049542	C	a	-	b	-	b	-	-	b	-	b	-	-	a	a	b	b	-	b	b	b	b	a	-	-	-	-	-	b	b	-	a	a	b	-	-	-	-	b	a	b	-	-	-	-	-	-	-
chr01	3049547	T	a	-	b	-	b	-	-	b	-	b	-	-	a	a	b	b	-	b	b	b	b	a	-	-	-	-	-	b	b	-	a	a	b	-	-	-	-	b	a	b	-	-	-	-	-	-	-
chr01	3065022	A	-	-	-	b	b	a	-	b	-	-	-	b	a	a	b	b	b	b	b	-	b	-	a	-	a	b	-	b	-	b	-	a	b	-	-	-	-	-	a	-	a	-	-	b	-	-	-
chr01	3065285	A	-	-	-	b	b	a	-	b	-	-	-	b	a	a	b	b	b	b	b	-	b	-	a	b	a	b	-	b	-	b	-	a	b	-	-	-	-	-	a	-	a	-	-	b	-	a	-
chr01	3066189	T	a	a	-	-	-	a	a	b	b	-	-	-	-	a	b	b	b	b	b	b	-	-	a	b	a	b	a	b	b	-	a	a	b	-	a	-	b	b	a	b	a	-	a	b	-	a	-
chr01	3067171	G	a	a	b	b	b	a	a	b	b	b	b	b	a	a	b	b	b	b	b	b	b	a	a	b	a	b	a	b	b	b	a	a	b	a	a	a	b	b	a	b	a	b	a	b	b	a	-
chr01	3078650	G	a	a	-	-	-	a	a	-	b	-	-	-	a	a	-	-	b	-	b	-	-	-	a	-	a	-	a	b	-	-	a	a	b	-	a	a	-	-	a	b	a	-	a	-	-	a	a
chr01	3078666	A	a	a	-	-	-	a	a	-	b	-	-	-	a	a	-	-	b	-	b	-	-	-	a	-	a	-	a	b	-	-	a	a	b	-	a	a	-	-	a	b	a	-	a	-	-	a	a
chr01	3078680	C	a	a	-	-	-	a	a	-	b	-	-	-	a	a	-	-	b	-	b	-	-	-	a	-	a	-	a	b	-	-	a	a	b	-	a	a	-	-	a	b	a	-	a	-	-	a	a
chr01	3078682	A	a	a	-	-	-	a	a	-	b	-	-	-	a	a	-	-	b	-	b	-	-	-	a	-	a	-	a	b	-	-	a	a	b	-	a	a	-	-	a	b	a	-	a	-	-	a	a
chr01	3078688	G	a	a	-	-	-	a	a	-	b	-	-	-	a	a	-	-	b	-	b	-	-	-	a	-	a	-	a	b	-	-	a	a	b	-	a	a	-	-	a	b	a	-	a	-	-	a	a
chr01	3078699	A	a	a	-	-	-	a	a	-	b	-	-	-	a	a	-	-	b	-	b	-	-	-	a	-	a	-	a	b	-	-	a	a	b	-	a	a	-	-	a	b	a	-	a	-	-	a	a
chr01	3079135	C	a	a	-	-	-	-	a	-	-	-	-	-	-	a	-	b	-	b	b	-	b	-	-	-	a	b	-	b	-	b	-	a	b	a	-	a	-	-	a	a	a	b	a	-	b	a	-
chr01	3085012	T	-	a	b	-	b	-	a	b	-	-	-	-	a	a	b	b	b	b	b	-	b	-	a	-	a	b	-	-	-	b	a	a	b	a	a	-	b	b	-	-	a	-	a	-	-	-	-
chr01	3086582	G	-	-	-	b	-	-	a	b	-	-	-	-	-	a	b	b	b	b	b	-	-	a	-	-	a	a	-	b	-	-	-	a	b	a	-	-	b	-	a	b	a	-	-	-	b	-	a
chr01	3764741	T	a	a	b	b	b	a	a	-	-	-	-	b	b	a	b	b	b	b	b	-	b	-	a	-	a	b	a	b	a	-	a	a	b	a	b	-	b	b	a	b	a	-	a	b	b	a	a
chr01	3767767	A	a	a	b	b	b	a	a	b	b	b	b	b	b	a	b	b	b	b	b	b	b	a	a	b	a	b	a	b	a	b	a	a	b	a	b	b	b	-	a	b	-	b	a	b	b	a	a
chr01	3767829	C	a	a	b	b	b	a	a	b	b	b	b	b	b	a	b	b	b	b	b	b	b	a	a	b	a	b	a	b	a	b	a	a	b	a	b	b	b	-	a	b	-	b	a	b	b	a	a
chr01	3780285	A	a	a	b	b	-	-	a	-	b	b	-	b	b	a	b	-	b	b	b	b	b	a	-	-	-	a	a	b	a	-	a	a	b	-	b	-	-	-	a	-	a	-	-	-	b	a	a
chr01	3780286	G	a	a	b	b	-	-	a	-	b	b	-	b	b	a	b	-	b	b	b	b	b	a	-	-	-	b	a	b	a	-	a	a	b	-	b	-	-	-	a	-	a	-	-	-	b	a	a
chr01	3780288	T	a	a	b	b	-	-	a	-	b	b	-	b	b	b	b	-	b	b	b	b	b	a	-	-	-	b	a	b	a	-	a	a	b	-	b	-	-	-	a	-	a	-	-	-	b	a	a
chr01	3780291	A	a	a	b	b	-	-	a	-	b	b	-	b	b	a	b	-	b	b	b	b	b	a	-	-	-	a	a	b	a	-	a	a	b	-	b	-	-	-	a	-	a	-	-	-	b	a	a
chr01	3783084	C	a	a	b	b	b	a	a	b	b	b	-	b	b	a	b	b	b	b	b	b	b	a	a	-	a	b	a	b	a	b	a	a	b	-	b	b	-	b	a	a	a	b	a	-	b	a	a
chr01	3783345	A	a	a	b	b	b	a	a	b	b	b	-	b	b	a	b	b	b	-	b	b	b	a	a	-	a	b	a	b	a	b	a	a	b	-	b	b	-	b	a	a	a	b	a	-	b	a	a
chr01	3785186	C	a	a	b	b	b	a	-	-	-	-	b	-	b	a	b	b	b	-	-	b	b	-	-	-	a	a	-	b	-	b	a	a	b	a	b	b	b	-	a	a	a	-	a	b	b	-	-
chr01	3785229	A	a	a	b	b	b	a	-	-	-	-	b	-	b	a	b	b	b	-	-	b	b	-	-	-	a	a	-	b	-	b	a	a	b	a	b	b	b	-	a	a	a	-	a	b	b	-	-
chr01	3797620	C	a	a	b	b	b	a	-	b	b	b	-	-	b	a	b	b	b	b	b	b	b	a	a	b	a	-	a	b	a	b	a	a	b	a	b	b	b	b	a	b	a	b	a	b	b	a	a
chr01	3797621	C	a	a	b	b	b	a	-	b	b	b	-	-	b	a	b	b	b	b	b	b	b	a	a	b	a	-	a	b	a	b	a	a	b	a	b	b	b	b	a	b	a	b	a	b	b	a	a
chr01	3797802	A	a	a	b	b	b	a	-	b	b	b	-	-	b	a	b	b	b	b	b	b	b	a	a	-	a	-	a	b	a	b	a	a	b	a	b	b	b	b	a	b	a	b	a	b	b	a	a
chr01	3797848	G	a	a	b	b	b	a	-	b	b	b	-	-	b	a	b	b	b	b	b	b	b	a	a	-	a	-	a	b	a	b	a	a	b	a	b	b	b	b	a	b	a	b	a	b	b	a	a
chr01	3812581	T	-	-	b	b	b	-	-	b	b	-	-	-	-	a	b	b	b	b	b	b	b	-	-	b	a	b	-	b	a	b	a	a	b	a	b	b	b	b	-	b	-	b	a	-	-	a	-
chr01	3812592	T	-	-	b	b	b	-	-	b	b	-	-	-	-	a	b	b	b	b	b	b	b	-	-	b	a	b	-	b	a	b	a	a	b	a	b	b	b	b	-	b	-	b	a	-	-	a	-
chr01	3826233	A	a	a	-	-	-	a	a	b	-	-	-	-	-	a	b	b	b	-	b	b	b	a	a	-	-	-	-	-	-	b	-	a	b	-	b	-	-	b	a	b	a	b	a	b	-	-	-
chr01	3839409	G	a	a	b	b	b	a	a	-	b	b	b	b	b	a	b	-	b	b	b	b	b	a	a	-	a	-	-	b	a	-	a	a	b	-	b	-	b	b	a	h	a	b	a	b	b	a	a
chr01	3839578	G	b	a	b	b	b	a	a	b	b	b	b	b	b	a	b	b	b	b	b	b	b	a	-	b	a	-	-	b	a	b	a	a	b	-	b	-	b	b	a	h	a	b	a	b	b	a	a
chr01	3839706	A	-	a	b	b	-	-	-	b	b	-	-	b	-	a	b	b	b	a	-	-	b	-	-	b	a	-	-	-	-	-	a	a	b	-	a	-	-	b	a	-	a	b	a	b	-	a	a
chr01	3840028	G	-	a	b	b	-	-	-	b	b	-	-	b	-	a	b	b	b	b	-	-	b	-	-	b	a	-	-	-	-	-	a	a	b	-	a	-	-	b	a	-	a	b	a	b	-	a	a
chr01	3840062	C	-	a	b	b	-	-	-	b	b	-	-	b	-	a	b	b	b	a	-	-	b	-	-	b	a	-	-	-	-	-	a	a	b	-	a	-	-	b	a	-	a	b	a	b	-	a	a
chr01	3840076	T	-	a	b	b	-	-	-	b	b	-	-	b	-	a	b	b	b	b	-	-	b	-	-	b	a	-	-	-	-	-	a	a	b	-	a	-	-	b	a	-	a	b	a	b	-	a	a
chr01	3840115	T	a	a	b	b	b	a	a	-	b	b	-	-	b	a	b	b	b	b	b	b	b	a	a	-	a	b	a	b	a	-	a	a	b	a	b	b	b	b	a	h	a	-	a	b	-	a	a
chr01	3840149	A	a	a	b	b	b	a	a	-	b	b	-	-	b	a	b	b	b	b	b	b	b	a	a	-	a	b	a	b	a	-	a	a	b	a	b	b	b	b	a	h	a	-	a	b	-	a	a
chr01	3840317	A	a	a	b	b	b	a	a	-	b	b	-	-	b	a	b	-	b	b	b	b	b	a	a	-	a	b	a	b	a	-	a	a	b	a	b	b	b	b	a	h	a	-	a	b	-	a	a
chr01	3840318	G	a	a	b	b	b	a	a	-	b	b	-	-	b	a	b	-	b	b	b	b	b	a	a	-	a	b	a	b	a	-	a	a	b	a	b	b	b	b	a	h	a	-	a	b	-	a	a
chr01	3840328	G	a	a	b	b	b	a	a	-	b	b	-	-	b	a	b	-	b	b	b	b	b	a	a	-	a	b	a	b	a	-	a	a	b	a	b	b	b	b	a	h	a	-	a	b	-	a	a
chr01	3840331	C	a	a	b	b	b	a	a	-	b	b	-	-	b	a	b	-	b	b	b	b	b	a	a	-	a	b	a	b	a	-	a	a	b	a	b	b	b	b	a	h	a	-	a	b	-	a	a
chr01	3840358	C	a	a	b	b	b	a	a	-	b	b	-	-	b	a	b	-	b	b	b	b	b	a	a	-	a	b	a	b	a	-	a	a	b	a	b	b	b	b	a	h	a	-	a	b	-	a	a
chr01	3840381	T	a	a	b	b	b	a	a	-	b	b	-	-	b	a	b	-	b	b	b	b	b	a	a	-	a	b	a	b	a	-	a	a	b	a	b	b	b	b	a	h	a	-	a	b	-	a	a
chr01	3847495	T	a	a	b	b	b	a	a	b	b	-	b	b	b	a	b	b	b	b	b	-	b	a	a	-	a	b	a	b	a	b	a	a	b	a	b	-	-	b	a	h	a	b	a	b	b	a	a
chr01	3847677	C	-	a	b	b	b	a	a	b	b	-	b	b	b	a	b	b	b	b	b	-	b	a	-	-	a	a	a	b	a	b	a	a	b	a	b	-	-	b	a	h	a	b	a	b	b	a	a
chr01	3847724	T	-	a	b	b	b	a	a	b	b	-	b	b	b	a	b	b	b	b	b	-	b	a	-	-	a	b	a	b	a	b	a	a	b	a	b	-	-	b	a	h	a	b	a	b	b	a	a
chr01	3848033	T	a	a	b	b	b	a	a	b	b	b	b	b	b	a	b	b	b	b	b	b	b	a	a	b	a	h	a	b	a	b	a	a	b	a	b	b	b	b	a	b	a	b	a	b	b	a	a
chr01	3848613	G	-	a	b	b	b	a	a	b	b	b	-	b	b	a	b	b	b	b	b	b	b	-	-	b	a	b	a	b	a	b	a	a	b	a	b	-	b	b	a	b	-	b	a	b	b	a	a
chr01	3848641	G	-	a	b	b	b	a	a	b	b	b	-	b	b	a	b	b	b	b	b	b	b	-	-	b	a	b	a	b	a	b	a	a	b	a	b	-	b	b	a	b	-	b	a	b	b	a	a
chr01	3848644	G	-	a	b	b	b	a	a	b	b	b	-	b	b	a	b	b	b	b	b	b	b	-	-	b	a	b	a	b	a	b	a	a	b	a	b	-	b	b	a	b	-	b	a	b	b	a	a
chr01	3848650	C	-	a	b	b	b	a	a	b	b	b	-	b	b	a	b	b	b	b	b	b	b	-	-	b	a	b	a	b	a	b	a	a	b	a	b	-	b	b	a	b	-	b	a	b	b	a	a
chr01	3848686	G	-	a	b	b	b	a	a	b	b	b	-	b	b	a	b	b	b	b	b	b	b	-	-	b	a	b	a	b	a	b	a	a	b	a	b	-	b	b	a	b	-	b	a	b	b	a	a
chr01	3848692	A	-	a	b	b	b	a	a	b	b	b	-	b	b	a	b	b	b	b	b	b	b	-	-	b	a	b	a	b	a	b	a	a	b	a	b	-	b	b	a	b	-	b	a	b	b	a	a
chr01	3848818	G	a	a	b	b	b	a	a	b	b	b	-	b	b	a	b	b	b	b	b	b	b	-	a	b	a	b	a	b	a	b	a	a	b	a	b	-	b	b	a	b	-	b	a	b	b	a	a
chr01	3852569	A	a	a	b	b	b	a	a	b	b	b	-	b	b	a	b	b	b	b	b	b	b	a	a	-	a	b	a	b	-	b	a	a	b	a	b	-	b	b	a	b	a	b	a	b	b	a	-
chr01	3859322	G	a	a	b	b	b	a	a	b	b	b	b	b	b	a	b	b	b	b	b	b	b	a	-	b	a	b	a	b	-	b	a	a	b	-	b	-	b	b	a	b	a	b	a	b	b	a	a
chr01	3859639	G	a	a	-	b	b	a	a	b	-	-	-	b	b	a	b	b	b	-	b	-	b	-	a	-	a	b	-	b	a	-	-	a	b	a	-	-	b	-	a	b	a	b	-	b	-	-	-
chr01	3859674	A	a	a	-	b	b	a	a	b	-	-	-	b	b	a	b	b	b	-	b	-	b	-	a	-	a	b	-	b	a	-	-	a	b	a	-	-	b	-	a	a	a	b	-	b	-	-	-
chr01	3861039	A	a	a	b	b	b	a	a	b	-	b	b	b	b	a	b	b	b	b	b	-	b	-	a	b	a	b	-	b	a	b	a	a	b	a	b	b	b	b	a	a	a	b	a	b	b	a	a
chr01	3861210	C	a	a	b	b	b	a	a	b	-	b	b	b	b	a	b	b	b	b	b	-	b	-	a	b	a	b	-	b	a	b	a	a	b	a	b	b	b	b	a	a	a	b	a	b	b	a	a
chr01	3861229	G	a	a	b	b	b	a	a	b	-	b	b	b	b	a	b	b	b	b	b	-	b	-	a	b	a	b	-	b	a	b	a	a	b	a	b	b	b	b	a	a	a	b	a	b	b	a	a
chr01	3861252	C	a	a	b	b	b	a	a	b	-	b	b	b	b	a	b	b	b	b	b	-	b	-	a	b	a	b	-	b	a	b	a	a	b	a	b	b	b	b	a	a	a	b	a	b	b	a	a
chr01	3863261	C	-	a	-	b	b	a	-	b	b	-	-	b	b	a	b	b	b	b	b	b	b	a	-	-	-	b	a	b	-	b	a	a	b	-	b	b	b	-	a	b	a	b	a	b	b	a	-
chr01	3863314	A	-	a	-	b	b	a	-	b	b	-	-	b	b	a	b	b	b	b	b	b	b	a	-	-	-	b	a	b	-	b	a	a	b	-	b	b	b	-	a	b	a	b	a	b	b	a	-
chr01	3864507	A	-	a	b	b	b	a	-	b	b	b	-	-	b	a	b	b	b	b	b	b	b	a	-	b	-	-	-	b	-	b	a	a	b	-	b	b	b	b	a	b	a	b	a	-	-	a	a
chr01	3864555	A	-	a	b	b	b	a	-	b	b	b	-	-	b	a	b	b	b	b	b	b	b	a	-	b	-	-	-	b	-	b	a	a	b	-	b	b	b	b	a	b	a	b	a	-	-	a	a
chr01	3864573	T	-	a	b	b	b	a	-	b	b	b	-	-	b	a	b	b	b	b	b	b	b	a	-	b	-	-	-	b	-	b	a	a	b	-	b	b	b	b	a	b	a	b	a	-	-	a	a
chr01	3864832	G	-	a	b	b	b	a	-	b	b	b	-	-	b	a	b	b	b	b	b	b	b	a	-	-	-	-	-	b	-	b	a	a	b	-	b	b	b	b	a	b	a	b	a	-	-	a	a
chr01	3864842	A	-	a	b	b	b	a	-	b	b	b	-	-	b	a	b	b	b	b	b	b	b	a	-	-	-	-	-	b	-	b	a	a	b	-	b	b	b	b	a	b	a	b	a	-	-	a	a
chr01	3877873	T	a	a	-	-	-	-	a	-	b	b	-	-	-	a	b	-	b	b	b	-	b	a	a	-	a	b	a	b	-	-	-	a	b	a	b	b	b	b	a	b	a	-	a	b	b	a	a
chr01	3877919	A	a	a	-	-	-	-	a	-	b	b	-	-	-	a	b	-	b	b	b	-	b	a	a	-	a	b	a	b	-	-	-	a	b	a	b	b	b	b	a	b	a	-	a	b	b	a	a
chr01	3877921	T	a	a	-	-	-	-	a	-	b	b	-	-	-	a	b	-	b	b	b	-	b	a	a	-	a	b	a	b	-	-	-	a	b	a	b	b	b	b	a	b	a	-	a	b	b	a	a
chr01	3877922	G	a	a	-	-	-	-	a	-	b	b	-	-	-	h	b	-	b	b	b	-	b	a	a	-	a	b	a	b	-	-	-	a	b	a	b	b	b	b	a	b	a	-	a	b	b	a	a
chr01	3879853	G	a	a	-	b	b	-	-	b	b	-	-	-	-	a	b	b	b	-	b	-	b	a	a	-	a	b	a	-	a	b	-	a	b	-	b	-	b	-	a	a	a	b	a	b	b	a	-
chr01	3880212	A	a	a	-	b	b	-	-	b	b	-	-	-	-	a	b	b	b	-	b	-	b	a	a	-	a	b	a	b	a	b	-	a	b	-	b	-	b	-	a	a	a	b	a	b	b	a	-
chr01	3880227	T	a	a	-	b	b	-	-	b	b	-	-	-	-	a	b	b	b	-	b	-	b	a	a	-	a	b	a	b	a	b	-	a	b	-	b	-	b	-	a	a	a	b	a	b	b	a	-
chr01	3880784	C	a	a	b	b	b	-	-	-	b	b	-	b	b	a	b	b	b	-	b	b	b	-	a	b	-	b	-	b	a	-	a	a	b	-	b	-	b	b	a	-	a	-	a	b	-	a	-
chr01	3881042	A	a	a	b	b	b	-	-	-	b	b	-	b	b	a	b	b	b	-	b	b	b	-	a	b	-	b	-	b	a	-	a	a	b	-	b	-	b	b	a	-	a	-	a	b	-	a	-
chr01	3885315	C	a	a	-	b	b	-	a	b	-	b	-	-	b	a	b	b	b	b	b	b	b	-	a	-	-	a	-	b	a	-	a	a	b	-	b	-	b	b	a	a	a	-	a	b	-	a	-
chr01	3885765	G	a	a	b	b	b	-	a	b	b	-	-	b	b	a	b	b	b	b	b	b	b	a	a	b	a	a	a	b	a	b	a	a	b	-	b	b	b	b	a	h	a	b	a	b	b	-	-
chr01	3894264	C	a	a	b	b	-	a	a	b	-	-	b	b	b	a	b	b	b	b	b	-	b	-	a	-	a	b	a	b	a	b	a	a	b	a	b	-	-	b	a	b	a	b	a	-	-	a	a
chr01	3894280	G	a	a	b	b	-	a	a	b	-	-	b	b	b	a	b	b	b	b	b	-	b	-	a	-	a	b	a	b	a	b	a	a	b	a	b	-	-	b	a	b	a	b	a	-	-	a	a
chr01	3894479	T	-	a	b	b	-	a	a	b	-	-	b	b	b	a	b	b	b	b	b	-	b	-	-	-	a	b	a	b	a	b	a	a	b	a	b	-	-	b	a	b	a	b	a	-	-	a	a
chr01	3894498	A	-	a	b	b	-	a	a	b	-	-	b	b	b	a	b	b	b	b	b	-	b	-	-	-	a	b	a	b	a	b	a	a	b	a	b	-	-	b	a	b	a	b	a	-	-	a	a
chr01	3894505	A	-	a	b	b	-	a	a	b	-	-	b	b	b	a	b	b	b	b	b	-	b	-	-	-	a	b	a	b	a	b	a	a	b	a	b	-	-	b	a	b	a	b	a	-	-	a	a
chr01	3894518	T	-	a	b	b	-	a	a	b	-	-	b	b	b	a	b	b	b	b	b	-	b	-	-	-	a	b	a	b	a	a	a	a	b	a	b	-	-	b	a	b	a	b	a	-	-	a	a
chr01	3895618	A	a	a	b	b	b	a	-	b	b	-	-	b	b	a	b	b	b	b	b	-	b	a	-	-	a	b	a	b	a	b	a	a	b	a	b	b	-	b	a	b	a	b	a	b	-	a	a
chr01	3897119	A	a	a	b	b	b	a	a	b	b	b	-	b	b	a	b	b	b	b	b	b	b	a	-	b	a	b	-	b	a	b	a	a	b	a	b	-	b	-	a	b	a	b	a	b	b	a	a
chr01	3897125	C	a	a	b	b	b	a	a	b	b	b	-	b	b	a	b	b	b	b	b	b	b	a	-	b	a	b	-	b	a	b	a	a	b	a	b	-	b	-	a	b	a	b	a	b	b	a	a
chr01	3897379	C	a	a	b	b	b	-	a	b	b	-	-	b	b	a	b	b	b	b	b	-	b	-	a	-	a	-	a	-	a	-	a	a	b	-	b	-	-	b	a	b	a	b	a	b	-	a	a
chr01	3924215	C	a	a	b	b	b	a	a	b	b	b	b	b	b	a	b	b	b	a	b	b	b	a	a	b	a	b	a	b	a	b	a	a	b	a	b	b	b	b	a	b	a	b	a	b	b	a	a
chr01	3930253	T	-	a	b	-	b	-	-	b	-	-	-	b	b	-	b	b	b	b	b	-	b	-	-	b	a	-	-	b	-	b	-	a	b	-	b	-	-	b	a	-	a	-	-	-	-	a	-
chr01	3930274	A	-	a	b	-	b	-	-	b	-	-	-	b	b	-	b	b	b	b	b	-	b	-	-	b	a	-	-	b	-	b	-	a	b	-	b	-	-	b	a	-	a	-	-	-	-	a	-
chr01	3930287	C	-	a	b	-	b	-	-	b	-	-	-	b	b	-	b	b	b	b	b	-	b	-	-	b	a	-	-	b	-	b	-	a	b	-	b	-	-	b	a	-	a	-	-	-	-	a	-
chr01	3941240	C	-	-	b	-	b	-	a	-	b	-	-	-	-	a	b	b	b	b	b	b	b	-	-	b	a	b	a	-	-	b	a	a	b	-	b	-	b	-	a	b	a	b	a	b	-	-	a
chr01	3941451	A	-	-	b	-	b	-	a	-	b	-	-	-	-	a	b	b	b	b	b	b	b	-	-	b	-	b	a	-	-	b	a	a	b	-	b	-	b	-	a	b	a	b	a	b	-	-	a
chr01	3941524	T	-	-	b	-	b	-	a	-	b	-	-	-	-	a	b	b	b	b	b	b	b	-	-	b	-	b	a	-	-	b	a	a	b	-	b	-	b	-	a	b	a	b	a	b	-	-	a
chr01	3975410	G	a	a	b	b	b	-	a	b	b	-	-	b	b	a	b	b	b	b	b	b	b	a	a	b	a	b	-	b	-	b	a	a	b	a	b	-	b	b	a	b	-	-	a	-	b	a	a
chr01	3975606	C	a	a	b	b	b	-	a	b	b	-	-	b	b	a	b	b	b	b	b	b	b	a	a	b	a	b	-	b	-	b	a	a	b	a	b	-	b	b	a	b	-	-	a	-	b	a	a
chr01	3979443	G	a	a	b	b	b	-	a	b	b	b	b	b	b	a	b	b	b	b	b	b	b	a	a	b	a	b	-	b	a	b	a	a	b	-	b	b	b	b	a	b	a	b	a	b	b	a	a
chr01	3979694	C	a	a	b	b	b	-	a	b	b	b	b	b	b	a	b	b	b	b	b	b	b	a	a	b	a	b	-	b	a	b	a	a	b	-	b	b	b	b	a	b	a	b	a	b	b	a	a
chr01	3986307	C	a	a	b	b	-	a	-	-	b	b	b	-	-	-	b	-	b	a	b	b	b	a	a	-	a	b	-	b	-	-	a	a	b	a	b	-	b	b	a	b	a	b	a	b	b	a	a
chr01	3986308	G	a	a	b	b	-	a	-	-	b	b	b	-	-	-	b	-	b	b	b	b	b	a	a	-	a	b	-	b	-	-	a	a	b	a	b	-	b	b	a	b	a	b	a	b	b	a	a
chr01	3986326	C	a	a	b	b	-	a	-	-	b	b	b	-	-	-	b	-	b	b	b	b	b	a	a	-	a	b	-	b	-	-	a	a	b	a	b	-	b	b	a	b	a	b	a	b	b	a	a
chr01	3986367	A	a	a	b	b	-	a	-	-	b	b	b	-	-	-	b	-	b	a	b	b	b	a	a	-	a	b	-	b	-	-	a	a	b	a	b	-	b	b	a	b	a	b	a	b	b	a	a
chr01	3987372	A	a	a	b	b	-	a	a	b	b	b	b	b	b	a	b	b	b	b	b	b	b	-	-	-	a	-	-	b	a	b	a	a	b	-	b	b	-	b	a	b	-	-	a	b	b	a	a
chr01	3987396	A	a	a	b	b	-	a	a	b	b	b	b	b	b	a	b	b	b	b	b	b	b	-	-	-	a	-	-	b	a	b	a	a	b	-	b	b	-	b	a	b	-	-	a	b	b	a	a
chr01	3987562	G	a	a	b	b	-	a	a	b	b	b	b	b	b	a	b	b	b	b	b	b	b	-	-	-	a	-	-	b	a	b	a	a	b	-	b	b	-	b	a	b	-	-	a	b	b	a	a
chr01	3987587	G	a	a	b	b	-	a	a	b	b	b	b	b	b	a	b	b	b	b	b	b	b	-	-	-	a	-	-	b	a	b	a	a	b	-	b	b	-	b	a	b	-	-	a	b	b	a	a
chr01	3987925	A	a	a	b	b	b	a	a	b	b	b	-	-	b	a	b	b	b	b	b	b	b	-	-	b	a	b	-	b	a	b	a	a	b	a	b	b	b	b	a	b	a	-	a	b	-	a	-
chr01	3987935	T	a	a	b	b	b	a	a	b	b	b	-	-	b	a	b	b	b	b	b	b	b	-	-	b	a	b	-	b	a	b	a	a	b	a	b	b	b	b	a	b	a	-	a	b	-	a	-
chr01	3989740	G	a	a	b	-	-	-	a	-	b	-	-	-	b	-	b	-	b	b	b	-	b	-	-	-	a	-	a	-	a	-	a	a	b	-	b	-	-	-	a	-	a	-	a	b	-	a	a
chr01	3989744	C	a	a	b	-	-	-	a	-	b	-	-	-	b	-	b	-	b	b	b	-	b	-	-	-	a	-	a	-	a	-	a	a	b	-	b	-	-	-	a	-	a	-	a	b	-	a	a
chr01	3989747	A	a	a	b	-	-	-	a	-	b	-	-	-	b	-	b	-	b	b	b	-	b	-	-	-	a	-	a	-	a	-	a	a	b	-	b	-	-	-	a	-	a	-	a	b	-	a	a
chr01	3989898	T	a	a	b	-	-	-	a	b	b	-	-	-	b	a	b	b	b	b	b	-	b	-	-	b	a	-	a	-	a	-	a	a	b	-	b	-	-	-	a	-	a	-	a	b	-	a	a
chr01	3989946	C	a	a	b	-	-	-	a	b	b	-	-	-	b	a	b	b	b	b	b	-	b	-	-	b	a	-	a	-	a	-	a	a	b	-	b	-	-	-	a	-	a	-	a	b	-	a	a
chr01	3990063	C	a	-	b	b	b	a	-	b	b	-	-	b	b	a	b	b	b	b	b	b	b	-	a	b	a	b	-	b	a	-	a	a	b	a	b	-	b	b	a	b	-	b	a	b	b	a	a
chr01	3990064	A	a	-	b	b	b	a	-	b	b	-	-	b	b	a	b	b	b	b	b	b	b	-	a	b	a	b	-	b	a	-	a	a	b	a	b	-	b	b	a	b	-	b	a	b	b	a	a
chr01	3990298	A	a	-	b	b	b	a	-	b	b	-	-	b	b	a	b	b	b	b	b	b	b	-	a	b	a	b	-	b	a	-	a	a	b	a	b	-	b	b	a	b	-	b	a	b	b	a	-
chr01	3990321	A	a	-	b	b	b	a	-	b	b	-	-	b	b	a	b	b	b	b	b	b	b	-	a	b	a	b	-	b	a	-	a	a	b	a	b	-	b	b	a	b	-	b	a	b	b	a	-
chr01	3993877	C	a	a	-	-	-	-	-	-	b	-	-	-	-	-	-	b	b	b	b	-	b	-	-	-	a	-	-	-	-	-	a	a	b	a	-	-	-	b	-	b	a	-	a	-	b	a	a
chr01	3993886	G	a	a	-	-	-	-	-	-	b	-	-	-	-	-	-	b	b	b	b	-	b	-	-	-	a	-	-	-	-	-	a	a	b	a	-	-	-	b	-	b	a	-	a	-	b	a	a
chr01	4002025	T	a	a	b	b	b	a	-	b	-	b	-	-	b	a	b	b	b	-	b	b	b	a	a	-	a	b	a	b	a	-	-	a	b	a	b	-	b	b	a	b	a	-	a	b	-	a	-
chr01	4002259	C	a	a	b	b	b	a	-	b	-	b	-	-	b	a	b	b	b	-	b	b	b	a	a	-	a	b	a	b	a	-	-	a	b	a	b	b	b	b	a	b	a	-	a	b	-	a	-
chr01	4008471	A	a	a	-	-	b	a	a	b	-	-	-	b	-	a	b	b	b	-	b	-	b	-	a	-	a	a	a	b	b	-	a	a	b	-	b	-	b	b	a	-	a	-	a	-	-	a	a
chr01	4010120	G	-	a	b	b	b	-	-	b	b	-	-	b	b	a	b	b	b	b	b	b	b	a	-	b	a	b	-	b	-	b	a	a	b	-	b	b	-	b	a	b	a	b	-	b	-	-	-
chr01	4010127	T	-	a	b	b	b	-	-	b	b	-	-	b	b	a	b	b	b	b	b	b	b	a	-	b	a	b	-	b	-	b	a	a	b	-	b	b	-	b	a	b	a	b	-	b	-	-	-
chr01	4010413	T	-	a	b	b	b	-	-	b	b	-	-	b	b	a	b	b	b	b	b	b	b	a	-	b	a	b	-	b	-	-	a	a	b	-	b	b	-	b	a	b	a	b	-	b	-	-	-
chr01	4011176	A	-	a	b	b	b	a	a	-	b	-	b	b	b	a	b	b	b	b	b	-	b	a	-	-	a	b	a	b	a	b	a	a	b	a	b	b	b	b	a	b	a	b	a	b	b	a	a
chr01	4011180	C	-	a	b	b	b	a	a	-	b	-	b	b	b	a	b	b	b	b	b	-	b	a	-	-	a	b	a	b	a	b	a	a	b	a	b	b	b	b	a	b	a	b	a	b	b	a	a
chr01	4011209	C	-	a	b	b	b	a	a	-	b	-	b	b	b	a	b	b	b	b	b	-	b	a	-	-	a	b	a	b	a	b	a	a	b	a	b	b	b	b	a	b	a	b	a	b	b	a	a
chr01	4011241	C	-	a	b	b	b	a	a	-	b	-	b	b	b	a	b	b	b	b	b	-	b	a	-	-	a	b	a	b	a	b	a	a	b	a	b	b	b	b	a	b	a	b	a	b	b	a	a
chr01	4011253	T	-	a	b	b	b	a	a	-	b	-	b	b	b	a	b	b	b	b	b	-	b	a	-	-	a	b	a	b	a	b	a	a	b	a	b	b	b	b	a	b	a	b	a	b	b	a	a
chr01	4013603	A	a	a	-	-	-	a	a	-	b	-	-	-	-	a	-	b	b	-	a	-	-	a	a	-	a	-	a	b	a	b	a	a	b	a	-	-	-	-	a	-	a	-	a	-	-	a	a
chr01	4013755	C	-	a	-	-	-	a	a	-	b	-	-	-	-	a	-	b	b	-	a	-	-	a	-	-	a	-	a	b	a	b	a	a	b	a	-	-	-	-	a	-	a	-	a	-	-	a	a
chr01	4013769	A	-	a	-	-	-	a	a	-	b	-	-	-	-	a	-	b	b	-	a	-	-	a	-	-	a	-	a	b	a	b	a	a	b	a	-	-	-	-	a	-	a	-	a	-	-	a	a
chr01	4013799	T	-	a	-	-	-	a	a	-	b	-	-	-	-	a	-	b	b	-	a	-	-	a	-	-	a	-	a	b	a	b	a	a	b	a	-	-	-	-	a	-	a	-	a	-	-	a	a
chr01	4013830	A	-	a	-	-	-	a	a	-	b	-	-	-	-	a	-	b	b	-	a	-	-	a	-	-	a	-	a	b	a	b	a	a	b	a	-	-	-	-	a	-	a	-	a	-	-	a	a
chr01	4015349	T	a	a	-	b	b	a	a	b	b	b	b	b	b	a	b	b	b	b	b	b	b	a	a	-	a	b	a	b	a	-	a	a	b	a	b	b	b	b	a	b	a	-	a	b	b	a	a
chr01	4016200	T	a	a	-	-	-	-	-	b	b	-	-	-	b	a	b	b	-	b	b	-	-	-	-	-	a	b	-	b	a	b	a	a	b	a	-	-	b	-	a	b	-	-	a	-	-	a	a
chr01	4016433	T	-	a	b	-	b	a	a	b	b	-	-	b	-	a	b	b	b	b	b	-	b	a	-	b	a	b	a	-	a	b	a	a	b	-	-	b	-	b	a	b	a	-	a	b	b	a	a
chr01	4019033	C	a	a	b	b	b	a	a	b	-	b	-	b	b	a	b	b	b	b	b	-	b	-	a	-	a	b	a	b	a	b	a	a	b	a	b	b	-	b	a	b	a	b	a	b	-	a	a
chr01	4027735	C	a	a	-	b	b	a	a	-	b	-	-	b	b	a	b	-	b	b	b	b	b	-	a	-	a	b	a	b	a	-	a	a	b	-	b	b	b	b	a	b	a	b	a	b	b	a	a
chr01	4027746	T	a	a	-	b	b	a	a	-	b	-	-	b	b	a	b	-	b	b	b	b	b	-	a	-	a	b	a	b	a	-	a	a	b	-	b	b	b	b	a	b	a	b	a	b	b	a	a
chr01	4027749	C	a	a	-	b	b	a	a	-	b	-	-	b	b	a	b	-	b	b	b	b	b	-	a	-	a	b	a	b	a	-	a	a	b	-	b	b	b	b	a	b	a	b	a	b	b	a	a
chr01	4027962	G	-	a	-	b	b	a	a	-	b	-	-	b	b	a	b	-	b	b	b	b	b	-	-	-	a	b	a	b	a	-	a	a	b	-	b	-	b	b	a	b	a	b	a	b	b	a	a
chr01	4027966	C	-	a	-	b	b	a	a	-	b	-	-	b	b	a	b	-	b	b	b	b	b	-	-	-	a	b	a	b	a	-	a	a	b	-	b	-	b	b	a	b	a	b	a	b	b	a	a
chr01	4027973	A	-	a	-	b	b	a	a	-	b	-	-	b	b	a	b	-	b	b	b	b	b	-	-	-	a	b	a	b	a	-	a	a	b	-	b	-	b	b	a	b	a	b	a	b	b	a	a
chr01	4027985	A	-	a	-	b	b	a	a	-	b	-	-	b	b	a	b	-	b	b	b	b	b	-	-	-	a	b	a	b	a	-	a	a	b	-	b	-	b	b	a	b	a	b	a	b	b	a	a
chr01	4029715	T	a	a	b	b	b	a	a	b	b	b	-	b	b	a	b	b	b	b	b	b	b	-	-	-	a	b	a	b	-	b	a	a	b	a	b	b	b	-	a	b	a	-	a	b	-	a	a
chr01	4033626	T	a	a	b	b	b	-	a	b	b	b	-	b	b	a	b	b	b	b	b	b	b	a	a	b	a	-	a	b	-	b	a	a	b	a	b	b	b	b	a	b	a	b	a	b	-	a	a
chr01	4051108	C	a	a	b	b	-	a	a	b	b	-	-	b	b	a	b	b	b	b	b	b	b	-	-	b	a	b	-	b	a	b	-	a	b	-	b	b	b	b	a	b	-	-	a	b	b	a	a
chr01	4053691	C	a	a	b	b	b	a	a	b	b	b	-	b	b	a	b	b	b	b	b	b	b	-	a	-	a	b	a	b	a	b	a	a	b	a	b	-	b	b	a	b	a	-	a	b	-	a	a
chr01	4053936	A	-	a	b	b	b	a	a	-	b	b	-	b	b	a	b	b	b	b	b	b	b	-	-	-	a	b	a	b	a	b	a	a	b	-	b	-	b	b	a	b	a	-	a	b	-	a	a
chr01	4053972	A	-	a	b	b	b	a	a	-	b	b	-	b	b	a	b	b	b	b	b	b	b	-	-	-	a	b	a	b	a	b	a	a	b	-	b	-	b	b	a	b	a	-	a	b	-	a	a
chr01	4053987	G	-	a	b	b	b	a	a	-	b	b	-	b	b	a	b	b	b	b	b	b	b	-	-	-	a	b	a	b	a	b	a	a	b	-	b	-	b	b	a	b	a	-	a	b	-	a	a
chr01	4055970	T	a	a	b	b	b	a	a	b	b	-	-	b	b	a	b	b	b	b	b	b	b	a	a	b	a	b	-	b	a	b	a	a	b	-	b	b	b	b	a	b	a	b	a	b	b	a	a
chr01	4078439	C	a	a	-	-	b	-	-	-	-	b	-	-	b	a	b	b	b	b	b	-	b	a	-	-	a	-	-	b	-	-	a	a	b	-	b	b	-	b	a	b	a	b	a	-	-	a	a
chr01	4078704	T	-	a	-	b	b	-	-	-	-	b	-	-	b	a	b	b	b	b	b	-	b	a	-	-	a	-	-	b	-	-	a	a	b	-	b	b	-	b	a	b	a	b	a	-	-	a	a
chr01	4078784	C	a	a	b	b	b	a	a	b	b	b	-	b	b	a	b	b	b	b	b	-	b	a	-	-	a	a	a	b	a	b	a	a	b	-	b	b	b	b	a	b	a	b	a	b	-	a	a
chr01	4088087	C	a	a	b	b	b	-	a	b	b	-	-	b	b	a	b	b	b	b	b	-	b	a	a	-	a	b	a	b	a	-	a	a	b	a	b	b	b	b	a	b	a	-	a	b	b	a	-
chr01	4092405	C	a	a	-	b	-	-	-	-	b	-	-	-	b	-	-	b	-	b	b	-	b	-	-	-	a	-	-	b	-	b	-	a	b	a	-	-	b	-	a	b	-	-	a	b	-	a	a
chr01	4094156	A	a	a	b	b	b	a	-	b	-	b	-	b	b	a	b	b	b	b	b	b	b	a	a	b	a	b	a	b	a	b	a	a	b	a	b	-	b	b	a	b	a	-	a	b	-	a	-
chr01	4094435	C	a	a	b	b	b	a	a	b	b	b	-	b	b	a	b	b	b	b	b	b	b	a	a	-	a	b	-	b	a	b	a	a	b	a	b	b	b	b	a	b	-	a	a	b	-	a	a
chr01	4101410	G	-	a	-	b	b	a	a	b	b	-	-	b	b	a	b	b	b	b	b	b	b	a	a	b	a	b	-	-	-	b	a	a	b	-	b	-	-	-	a	b	a	-	a	b	b	-	-
chr01	4101421	A	-	a	-	b	b	a	a	b	b	-	-	b	b	a	b	b	b	b	b	b	b	a	a	b	a	b	-	-	-	b	a	a	b	-	b	-	-	-	a	b	a	-	a	b	a	-	-
chr01	4101477	A	a	a	b	b	b	a	a	b	-	b	-	b	b	a	b	b	b	b	b	b	b	a	a	b	a	b	a	b	-	-	a	a	b	a	b	-	-	b	a	b	a	b	a	-	-	a	a
chr01	4101514	T	a	a	b	b	b	a	a	b	-	b	-	b	b	a	b	b	b	b	b	b	b	a	a	b	a	b	a	b	-	-	a	a	b	a	b	-	-	b	a	b	a	b	a	-	-	a	a
chr01	4109402	G	a	a	-	-	-	a	a	-	b	b	-	b	b	a	b	b	b	b	b	b	b	-	a	-	a	b	a	b	a	b	a	a	b	a	b	b	b	b	a	b	a	b	a	b	-	a	-
chr01	4109602	T	a	a	-	-	b	a	a	-	b	b	-	b	b	a	b	b	b	b	b	b	b	-	a	-	a	b	a	b	a	b	a	a	b	a	b	b	b	b	a	b	a	b	a	b	-	a	-
chr01	4111021	G	-	a	-	-	-	a	a	b	b	-	-	-	b	a	b	b	b	b	b	b	b	a	a	-	a	-	a	b	-	b	a	a	b	a	-	-	b	b	a	b	a	-	-	-	-	-	-
chr01	4111497	T	a	a	-	-	b	a	-	b	-	-	b	-	b	a	b	b	b	-	b	b	b	-	a	b	a	a	a	b	-	b	a	a	b	-	b	b	b	b	a	b	a	-	a	-	-	a	-
chr01	4114531	T	a	a	b	-	b	-	a	b	-	-	-	b	b	a	b	b	b	b	b	-	b	a	a	-	a	b	a	b	a	-	a	a	b	-	b	-	b	b	a	b	a	-	a	-	-	a	a
chr01	4119794	C	-	a	b	b	-	a	-	b	-	-	-	b	-	a	-	b	b	b	-	-	b	a	-	-	a	b	-	-	a	b	a	a	b	-	b	-	b	-	a	-	a	-	a	-	-	-	-
chr01	4129105	G	a	a	-	-	-	-	a	b	b	b	-	-	-	a	b	b	b	b	b	-	b	a	-	b	a	b	-	b	a	-	a	a	b	a	b	b	b	-	-	b	a	b	a	b	-	a	a
chr01	4129245	T	a	a	-	-	-	-	a	b	b	b	-	-	-	a	b	b	b	b	b	-	b	a	-	b	a	b	-	b	a	-	a	a	b	a	b	b	b	-	-	b	a	b	a	b	-	a	a
chr01	4132313	T	a	a	b	b	-	-	-	-	b	-	-	b	b	a	b	b	b	b	b	b	b	-	a	-	a	b	a	b	-	-	a	a	b	a	b	b	-	b	a	b	a	-	a	b	-	a	a
chr01	4135278	G	a	a	-	b	b	a	a	b	b	-	-	b	b	a	b	b	b	b	b	b	b	a	a	b	a	a	-	b	a	b	a	a	b	-	b	b	-	-	a	b	a	-	a	b	b	a	a
chr01	4135279	A	a	a	-	b	b	a	a	b	b	-	-	b	b	a	b	b	b	a	b	b	b	a	a	b	a	a	-	b	a	b	a	a	b	-	b	b	-	-	a	b	a	-	a	b	b	a	a
chr01	4135414	C	a	-	b	-	b	-	a	b	b	b	b	b	b	a	b	b	b	b	b	b	b	-	a	b	a	b	-	b	-	b	a	a	b	a	b	-	-	b	a	b	a	b	a	-	-	a	a
chr01	4135416	G	a	-	b	-	b	-	a	b	b	b	b	b	b	a	b	b	b	b	b	b	b	-	a	b	a	b	-	b	-	b	a	a	b	a	b	-	-	b	a	b	a	b	a	-	-	a	a
chr01	4135417	T	a	-	b	-	b	-	a	b	b	b	b	b	b	a	b	b	b	b	b	b	b	-	a	b	a	b	-	b	-	b	a	a	b	a	b	-	-	b	a	b	a	b	a	-	-	a	a
chr01	4135716	G	a	-	b	-	b	-	a	b	b	b	b	b	b	a	b	b	b	b	b	b	b	-	a	b	a	b	-	b	-	b	a	a	b	a	b	-	-	b	a	b	a	b	a	-	-	a	a
chr01	4137427	A	a	a	b	b	b	a	a	b	b	-	-	-	-	a	b	b	b	b	b	-	b	a	a	-	a	b	a	b	a	b	a	a	b	-	b	b	b	-	a	b	a	b	a	b	b	a	a
chr01	4137688	A	-	a	b	b	b	a	a	b	b	-	-	-	-	a	b	b	b	b	b	-	b	a	-	-	a	b	a	b	a	b	a	a	b	-	b	b	b	-	a	b	a	b	a	b	b	a	a
chr01	4137714	A	-	a	b	b	b	a	a	b	b	-	-	-	-	a	b	b	b	b	b	-	b	a	-	-	a	b	a	b	a	b	a	a	b	-	b	b	b	-	a	b	a	b	a	b	b	a	a
chr01	4137721	C	-	a	b	b	b	a	a	b	b	-	-	-	-	a	b	b	b	b	b	-	b	a	-	-	a	b	a	b	a	b	a	a	b	-	b	b	b	-	a	b	a	b	a	b	b	a	a
chr01	4139268	A	a	a	b	b	b	-	-	-	b	b	-	b	b	a	b	b	b	b	b	b	b	a	a	b	a	b	a	b	a	b	a	a	b	a	b	b	b	b	a	b	a	b	a	b	-	a	a
chr01	4139536	C	a	a	b	b	-	-	-	-	b	-	-	-	b	a	-	b	b	b	b	-	b	-	-	-	a	b	-	-	a	b	a	a	b	a	-	-	-	b	a	b	-	-	a	b	b	a	a
chr01	4139565	C	a	a	b	b	-	-	-	-	b	-	-	-	b	a	-	b	b	b	b	-	b	-	-	-	a	b	-	-	a	b	a	a	b	a	-	-	-	b	a	b	-	-	a	b	b	a	a
chr01	4139619	A	-	a	b	b	b	a	a	b	b	b	-	b	b	a	b	b	b	b	b	b	b	a	-	-	a	a	a	b	a	b	a	a	b	-	b	-	b	b	a	b	a	b	a	b	-	a	a
chr01	4139861	A	-	a	b	b	b	a	a	b	b	b	-	b	b	a	b	b	b	b	b	b	b	a	-	-	a	a	-	b	-	b	a	a	b	-	b	-	b	b	a	b	a	b	a	b	-	a	a
chr01	4146339	C	-	a	b	b	-	a	a	b	b	-	-	b	b	a	b	b	b	b	b	-	b	-	-	-	a	b	a	b	a	b	a	a	b	a	b	-	b	b	a	b	a	-	a	b	b	a	a
chr01	4146379	A	-	a	b	b	-	a	a	b	b	-	-	b	b	a	b	b	b	b	b	-	b	-	-	-	a	b	a	b	a	b	a	a	b	a	b	-	b	b	a	b	a	-	a	b	b	a	a
chr01	4146384	G	-	a	b	b	-	a	a	b	b	-	-	b	b	a	b	b	b	b	b	-	b	-	-	-	a	b	a	b	a	b	a	a	b	a	b	-	b	b	a	b	a	-	a	b	b	a	a
chr01	4146757	T	a	a	b	-	b	a	a	b	b	-	-	b	b	a	b	b	b	b	b	b	b	-	a	b	a	h	-	b	a	-	a	a	b	-	b	b	b	b	a	b	a	-	a	b	b	a	a
chr01	4152380	G	-	a	b	b	b	-	a	b	-	-	-	-	b	a	b	b	b	b	b	b	b	-	-	-	a	a	-	b	-	b	a	a	b	a	b	b	b	b	a	b	-	b	a	b	b	a	a
chr01	4152386	T	-	a	b	b	b	-	a	b	-	-	-	-	b	a	b	b	b	b	b	b	b	-	-	-	a	a	-	b	-	b	a	a	b	a	b	b	b	b	a	b	-	b	a	b	b	a	a
chr01	4152422	G	-	a	b	b	b	-	a	b	-	-	-	-	b	a	b	b	b	b	b	b	b	-	-	-	a	a	-	b	-	b	a	a	b	a	b	b	b	b	a	b	-	b	a	b	b	a	a
chr01	4152539	G	a	a	b	b	b	-	a	b	-	-	-	-	b	a	b	b	b	b	b	b	b	-	-	-	a	a	-	b	-	b	a	a	b	a	b	b	b	b	a	b	-	b	a	b	b	a	a
chr01	4152567	T	a	a	b	b	b	-	a	b	-	-	-	-	b	a	b	b	b	b	b	b	b	-	-	-	a	a	-	b	-	b	a	a	b	a	b	b	b	b	a	b	-	b	a	b	b	a	a
chr01	4154655	C	a	a	b	b	-	a	a	b	b	-	b	b	b	a	b	b	b	h	b	-	b	-	a	-	a	b	a	b	a	b	a	a	b	a	b	b	b	b	a	b	a	b	a	b	-	a	a
chr01	4154888	C	a	a	b	b	-	a	a	b	b	-	b	b	b	a	b	b	b	h	b	-	b	-	a	-	a	b	a	b	a	b	a	a	b	a	b	b	b	b	a	b	a	b	a	b	-	a	a
chr01	4160197	A	a	a	b	b	-	-	-	b	b	-	-	b	b	a	b	b	b	b	b	b	b	-	-	-	a	b	-	b	a	b	a	a	b	a	b	b	b	b	a	b	a	b	a	-	b	a	-
chr01	4160284	G	a	a	b	b	-	-	-	b	b	-	-	b	b	a	b	b	b	b	b	b	b	-	-	-	a	b	-	b	a	b	a	a	b	a	b	b	b	b	a	b	a	b	a	-	b	a	-
chr01	4160411	G	a	a	b	b	-	-	-	b	b	-	-	b	b	a	b	b	b	b	b	b	b	-	-	-	a	b	-	b	a	b	a	a	b	a	b	b	b	b	a	b	a	b	a	-	b	a	-
chr01	4160415	G	a	a	b	b	-	-	-	b	b	-	-	b	b	a	b	b	b	b	b	b	b	-	-	-	a	b	-	b	a	b	a	a	b	a	b	b	b	b	a	b	a	b	a	-	b	a	-
chr01	4160518	A	a	a	b	-	b	a	a	-	b	-	-	b	b	a	b	b	b	b	b	-	b	a	a	b	a	-	-	b	-	-	a	a	b	-	-	-	-	b	-	b	a	b	-	-	-	-	a
chr01	4162390	G	a	a	b	b	b	a	a	b	b	b	-	b	b	a	b	b	b	b	b	b	b	a	a	b	a	b	a	b	a	b	a	a	b	a	b	-	-	b	a	b	a	b	a	b	b	a	a
chr01	4162397	A	a	a	b	b	b	a	a	b	b	b	-	b	b	a	b	b	b	b	b	b	b	a	a	b	a	b	a	b	a	b	a	a	b	a	b	-	-	b	a	b	a	b	a	b	b	a	a
chr01	4173801	G	a	a	b	b	b	-	-	b	b	b	-	b	b	-	b	b	b	b	b	-	b	a	-	b	a	b	-	b	-	a	a	a	h	a	b	-	b	b	-	b	-	-	a	a	-	-	-
chr01	4180756	T	-	a	b	b	b	a	-	b	-	b	-	-	b	a	b	b	b	-	b	b	b	a	-	b	a	b	-	b	a	b	a	a	b	-	b	-	b	b	a	b	a	b	a	-	-	a	a
chr01	4180757	T	-	a	b	b	b	a	-	b	-	b	-	-	b	a	b	b	b	-	b	b	b	a	-	b	a	b	-	b	a	b	a	a	b	-	b	-	b	b	a	b	a	b	a	-	-	a	a
chr01	4180758	T	-	a	b	b	b	a	-	b	-	b	-	-	b	a	b	b	b	-	b	b	b	a	-	b	a	b	-	b	a	b	a	a	b	-	b	-	b	b	a	b	a	b	a	-	-	a	a
chr01	4191232	A	a	a	-	b	b	-	a	b	b	-	b	-	-	a	b	b	b	b	b	b	b	a	a	b	a	-	-	b	-	b	-	a	b	a	b	-	a	b	a	b	a	b	a	b	b	a	-
chr01	4191401	G	a	a	-	b	b	-	a	b	b	-	b	-	-	a	b	b	b	b	b	b	b	a	a	b	a	-	-	b	-	b	a	a	b	a	b	-	a	b	a	b	a	b	a	b	b	a	-
chr01	4198345	C	-	a	b	a	b	-	-	b	b	b	-	-	b	-	b	b	b	b	b	-	b	-	-	b	-	b	-	b	-	b	-	-	b	-	b	b	-	b	-	b	a	-	-	b	-	-	-
chr01	4201990	C	a	a	b	b	b	a	a	b	-	b	-	b	b	a	b	b	b	b	a	b	b	a	a	b	a	a	a	b	-	-	a	a	b	-	b	b	-	b	a	b	-	-	a	b	-	a	a
chr01	4210231	G	a	a	b	b	b	a	a	b	-	b	-	-	b	a	b	b	b	b	b	-	b	a	a	-	a	a	a	b	-	b	a	a	b	a	b	b	-	b	a	b	a	b	a	b	-	a	a
chr01	4211606	G	a	a	b	b	b	a	a	b	b	b	-	b	b	a	b	b	b	b	b	b	b	a	a	b	a	b	a	b	a	b	a	a	b	-	b	b	b	b	a	b	a	b	a	b	b	a	a
chr01	4211609	C	a	a	b	b	b	a	a	b	b	b	-	b	b	a	b	b	b	b	b	b	b	a	a	b	a	b	a	b	a	b	a	a	b	-	b	b	b	b	a	b	a	b	a	b	b	a	a
chr01	4212663	T	a	a	b	b	b	a	a	b	b	-	b	b	b	a	b	b	b	b	b	-	b	a	a	-	a	b	a	b	-	b	a	a	b	-	b	b	-	b	a	h	a	b	a	b	-	a	a
chr01	4212664	T	a	a	b	b	b	a	a	b	b	-	b	b	b	a	b	b	b	b	b	-	b	a	a	-	a	b	a	b	-	b	a	a	b	-	b	b	-	b	a	h	a	b	a	b	-	a	a
chr01	4212850	T	a	a	b	b	b	a	a	-	b	-	b	b	b	a	b	-	b	b	b	-	b	a	a	-	a	b	a	b	-	-	a	a	b	a	b	-	-	b	a	h	a	b	a	b	-	a	a
chr01	4212854	A	a	a	b	b	b	a	a	-	b	-	b	b	b	a	b	-	b	b	b	-	b	a	a	-	a	b	a	b	-	-	a	a	b	a	b	-	-	b	a	h	a	b	a	b	-	a	a
chr01	4212888	C	a	a	b	b	b	a	a	-	b	-	b	b	b	a	b	-	b	b	b	-	b	a	a	-	a	b	a	b	-	-	a	a	b	a	b	-	-	b	a	h	a	b	a	b	-	a	a
chr01	4212928	C	a	a	b	b	b	a	a	-	b	-	b	b	b	a	b	-	b	b	b	-	b	a	a	-	a	b	a	b	-	-	a	a	b	a	b	-	-	b	a	h	a	b	a	b	-	a	a
chr01	4213547	T	a	a	-	b	-	a	-	-	-	-	-	-	b	a	b	b	b	b	b	b	b	-	-	-	a	-	-	b	a	b	a	a	b	a	b	-	-	b	a	b	a	-	a	b	b	-	a
chr01	4213590	G	a	a	-	b	-	a	-	-	-	-	-	-	b	a	b	b	b	b	b	b	b	-	-	-	a	-	-	b	a	b	a	a	b	a	b	-	-	b	a	b	a	-	a	b	b	-	a
chr01	4213824	G	a	a	-	b	-	a	-	b	-	-	-	-	b	a	b	b	b	b	b	b	b	-	-	-	a	-	-	b	a	b	a	a	b	a	b	-	-	b	a	b	a	-	a	b	b	-	a
chr01	4213833	A	a	a	-	b	-	a	-	b	-	-	-	-	b	a	b	b	b	b	b	b	b	-	-	-	a	-	-	b	a	b	a	a	b	a	b	-	-	b	a	b	a	-	a	b	b	-	a
chr01	4223306	C	a	a	b	b	b	a	-	-	b	-	-	b	b	a	b	-	b	b	b	b	b	-	-	-	a	b	a	b	a	-	a	a	b	-	b	-	b	-	a	b	a	b	a	-	b	a	-
chr01	4223314	A	a	a	b	b	b	a	-	-	b	-	-	b	b	a	b	-	b	b	b	b	b	-	-	-	a	b	a	b	a	-	a	a	b	-	b	-	b	-	a	b	a	b	a	-	b	a	-
chr01	4223316	G	a	a	b	b	b	a	-	-	b	-	-	b	b	a	b	-	b	b	b	b	b	-	-	-	a	b	a	b	a	-	a	a	b	-	b	-	b	-	a	b	a	b	a	-	b	a	-
chr01	4227194	C	a	a	-	b	-	-	a	b	-	b	-	-	-	a	b	b	b	a	b	b	b	-	a	-	a	-	a	b	a	-	a	a	b	-	b	-	-	-	a	h	a	b	a	-	-	a	-
chr01	4230055	C	a	a	b	b	-	a	a	b	b	b	b	b	b	a	b	b	b	b	b	b	b	a	a	b	a	b	a	b	a	b	a	a	b	a	b	-	-	b	a	h	a	-	a	b	-	a	a
chr01	4230315	C	a	a	b	b	-	a	a	b	b	b	b	b	b	a	b	b	b	b	b	b	b	a	a	b	a	b	a	b	a	b	a	a	b	a	b	-	-	b	a	h	a	-	a	b	-	a	a
chr01	4240374	T	a	a	b	b	b	a	-	b	b	-	-	b	b	a	b	b	b	b	b	b	b	a	a	b	a	b	a	b	a	b	a	a	b	-	b	b	b	b	a	b	a	-	a	b	b	a	a
chr01	4243470	T	-	-	b	-	b	-	a	b	-	b	-	-	-	a	b	b	b	b	b	-	b	a	-	-	a	b	-	-	-	b	-	a	b	-	b	-	-	-	a	-	-	-	a	b	b	-	-
chr01	4244303	T	a	a	b	b	-	a	a	b	b	-	-	-	b	a	b	b	b	b	b	b	b	-	a	-	a	b	a	b	a	b	-	a	b	-	b	b	b	-	a	b	a	-	a	-	-	a	a
chr01	4247343	C	-	a	b	b	b	a	a	b	b	b	-	b	b	a	b	b	b	b	b	-	b	-	a	-	a	b	a	b	a	-	a	a	b	-	b	b	-	b	a	-	a	-	a	b	b	a	a
chr01	4247355	G	-	a	b	b	b	a	a	b	b	b	-	b	b	a	b	b	b	b	b	-	b	-	a	-	a	b	a	b	a	-	a	a	b	-	b	b	-	b	a	-	a	-	a	b	b	a	a
chr01	4251820	G	a	a	b	-	-	a	a	b	b	b	-	b	-	a	b	b	b	b	b	b	b	a	a	a	a	b	a	b	a	b	-	a	b	a	b	b	b	b	a	h	a	-	a	b	b	a	a
chr01	4252007	C	a	a	b	-	-	a	a	b	b	b	-	b	-	a	b	b	b	b	b	b	b	a	a	a	a	b	a	b	a	b	-	a	b	a	b	b	b	b	a	h	a	-	a	b	b	a	a
chr01	4261254	A	a	a	b	b	b	a	a	b	b	-	-	b	b	a	b	b	b	b	b	b	b	a	a	a	a	h	a	b	a	b	a	a	b	-	b	b	b	-	a	b	a	b	a	b	b	a	a
chr01	4269443	A	a	a	b	b	b	a	a	b	b	b	b	b	b	a	b	b	b	b	b	-	b	a	a	a	a	h	a	b	a	b	a	a	b	a	b	b	b	b	a	b	a	b	a	b	b	b	a
chr01	4300426	A	a	a	b	-	-	-	-	b	-	-	b	b	b	-	b	b	b	b	b	b	-	-	-	-	-	a	-	-	-	-	a	a	b	-	-	-	-	b	a	-	a	-	-	-	b	b	a
chr01	5425757	C	a	a	b	b	b	b	-	b	b	-	-	b	b	a	b	b	b	b	b	b	b	a	a	-	a	a	a	b	a	-	a	a	a	b	b	b	b	b	a	b	a	-	a	b	-	b	a
chr01	5514226	C	a	a	b	b	a	-	a	b	-	-	-	b	b	a	b	b	b	b	b	-	b	a	a	a	a	a	-	a	a	-	a	a	a	-	b	-	a	b	a	b	a	b	a	-	b	b	-
chr01	5514227	A	a	a	b	b	a	-	a	b	-	-	-	b	b	a	b	b	b	b	b	-	b	a	a	a	a	a	-	a	a	-	a	a	a	-	b	-	a	b	a	b	a	b	a	-	b	b	-
chr01	5518475	G	a	a	b	b	-	-	a	b	b	a	-	b	b	a	b	b	b	b	b	-	b	-	a	-	a	a	a	-	-	-	a	a	a	-	-	b	a	-	a	b	a	b	a	b	b	b	-
chr01	5527089	A	a	a	b	b	-	a	a	b	b	a	-	b	b	a	b	b	b	b	b	b	b	a	a	-	a	a	a	a	a	b	a	a	a	b	b	-	-	b	a	b	a	b	a	b	b	b	a
chr01	5540437	C	a	a	-	b	a	b	a	b	b	-	b	b	-	a	b	b	b	b	b	-	b	-	a	a	a	-	-	-	a	b	a	a	a	-	b	b	-	b	a	b	-	-	a	b	-	a	a
chr01	5540500	A	-	-	-	b	-	-	a	b	-	-	b	-	b	a	b	b	b	b	b	b	b	-	-	-	a	-	a	-	-	b	a	a	a	-	b	-	a	b	a	b	a	-	a	-	-	b	-
chr01	5547397	G	a	a	b	b	a	h	a	b	b	a	-	b	b	a	b	b	b	b	b	b	b	a	a	a	a	a	a	a	a	b	a	a	a	b	b	-	a	b	a	h	a	-	a	b	-	b	a
chr01	5553150	C	a	a	b	-	a	a	-	b	b	a	-	b	b	a	b	b	b	b	b	b	b	a	a	a	a	-	a	a	a	-	a	a	a	b	b	-	a	b	a	b	-	b	a	b	b	b	a
chr01	5553164	A	a	a	b	-	a	a	-	b	b	a	-	b	b	a	b	b	b	b	b	b	b	a	a	a	a	-	a	a	a	-	a	a	a	b	b	-	a	b	a	b	-	b	a	b	b	b	a
chr01	5553438	T	a	a	-	-	a	b	-	-	b	a	-	b	b	a	b	-	b	b	b	b	b	a	a	a	a	-	a	a	a	-	a	a	a	b	b	-	a	b	a	b	-	b	a	b	b	b	a
chr01	5553473	T	a	a	-	-	a	b	-	-	b	a	-	b	b	a	b	-	b	b	b	b	b	a	a	a	a	-	a	a	a	-	a	a	a	b	b	-	a	b	a	b	-	b	a	b	b	b	a
chr01	5553480	T	a	a	-	-	a	b	-	-	b	a	-	b	b	a	b	-	b	b	b	b	b	a	a	a	a	-	a	a	a	-	a	a	a	b	b	-	a	b	a	b	-	b	a	b	b	b	a
chr01	5553529	G	a	a	b	b	a	b	a	-	b	a	-	b	b	a	b	-	b	b	b	b	b	a	a	a	a	a	a	a	a	-	a	a	a	-	b	b	a	b	a	h	a	b	a	b	b	b	a
chr01	5553579	A	a	a	b	b	a	b	a	-	b	a	-	b	b	a	b	-	b	b	b	b	b	a	a	a	a	a	a	a	a	-	a	a	a	-	b	b	a	b	a	b	a	b	a	b	b	b	a
chr01	5553588	A	a	a	b	b	a	b	a	-	b	a	-	b	b	a	b	-	b	b	b	b	b	a	a	a	a	a	a	a	a	-	a	a	a	-	b	b	a	b	a	b	a	b	a	b	b	b	a
chr01	5553817	C	a	a	b	b	a	b	a	b	b	a	-	b	b	a	b	b	b	b	b	b	b	a	a	a	a	a	a	a	a	b	a	a	a	-	b	b	a	b	a	h	a	b	a	b	b	b	a
chr01	5557323	T	a	a	b	b	a	a	-	b	-	-	-	b	b	a	b	b	b	b	b	b	b	-	a	a	a	a	a	a	-	b	a	a	a	b	b	b	-	b	a	b	a	-	a	b	b	b	a
chr01	5557631	G	a	a	b	b	a	a	-	b	-	-	-	b	b	a	b	b	b	b	b	b	b	-	a	a	a	a	a	a	-	b	a	a	a	b	b	b	-	b	a	b	a	-	a	b	b	b	a
chr01	5564022	G	a	a	b	-	a	-	a	b	-	a	-	-	b	a	b	b	b	-	b	-	b	-	a	-	a	a	-	a	-	-	a	a	a	b	b	-	a	-	a	b	a	b	a	b	-	a	-
chr01	5564065	T	a	a	b	-	a	-	a	b	-	a	-	-	b	a	b	b	b	-	b	-	b	-	a	-	a	a	-	a	-	-	a	a	a	b	b	-	a	-	a	b	a	b	a	b	-	a	-
chr01	5579338	A	a	a	b	b	a	-	a	b	-	a	-	b	b	a	b	b	b	b	b	-	b	a	a	a	a	b	a	a	a	b	a	a	a	-	b	b	a	b	a	b	a	b	a	b	b	b	a
chr01	5579741	T	a	a	-	-	-	-	-	b	b	-	-	-	-	-	b	-	-	b	b	-	b	-	a	-	a	b	a	a	a	b	a	a	a	b	-	-	-	-	-	b	a	-	a	-	-	b	-
chr01	5581127	G	a	a	-	-	-	-	a	-	-	a	-	b	-	a	b	b	b	b	b	-	b	a	a	-	a	-	a	a	-	-	a	a	a	-	b	b	a	b	a	-	a	-	-	b	-	-	-
chr01	5586265	C	a	a	-	-	a	a	a	b	-	-	-	b	b	a	b	b	b	-	b	-	b	-	a	-	a	a	a	a	a	b	a	a	a	-	-	b	a	-	a	b	a	-	a	b	-	b	a
chr01	5588223	T	a	a	b	b	a	b	a	b	-	-	-	b	-	a	b	b	b	b	b	b	b	a	a	a	a	a	a	a	a	b	a	a	a	b	b	b	a	b	a	a	a	-	a	b	-	b	a
chr01	5594930	G	a	a	b	b	a	b	a	b	b	a	b	-	b	a	b	b	b	b	b	-	b	-	a	-	a	a	a	a	a	-	a	a	a	b	b	b	a	b	a	b	a	b	a	b	-	b	a
chr01	5610900	T	a	a	b	b	a	b	a	b	b	a	-	b	b	a	b	b	b	b	b	b	b	a	a	-	a	a	a	a	a	b	a	a	a	b	b	b	a	b	a	b	a	-	a	b	b	b	a
chr01	5610964	A	a	a	b	b	a	b	a	b	b	a	-	b	b	a	b	b	b	b	b	b	b	a	a	-	a	a	a	a	a	b	a	a	a	b	b	b	a	b	a	b	a	-	a	b	b	b	a
chr01	5610992	A	-	-	b	b	a	a	-	-	b	-	-	-	b	a	-	b	b	-	b	-	b	a	a	-	a	a	-	a	-	b	-	a	a	-	-	-	-	b	-	b	-	-	-	b	b	b	-
chr01	5611313	G	-	-	b	b	a	a	-	-	b	-	-	-	b	a	-	b	b	-	b	-	b	a	a	-	a	a	-	a	-	b	-	a	a	-	-	-	-	b	-	b	-	-	-	b	b	b	-
chr01	5611329	T	-	-	b	b	a	a	-	-	b	-	-	-	b	a	-	b	b	-	b	-	b	a	a	-	a	a	-	a	-	b	-	a	a	-	-	-	-	b	-	b	-	-	-	b	b	b	-
chr01	5621191	C	a	a	-	-	-	-	-	-	-	-	-	-	-	a	b	b	b	b	b	-	b	-	-	-	a	-	-	a	a	b	-	a	a	b	b	-	-	-	a	b	-	-	a	-	-	b	a
chr01	5621408	C	a	a	-	-	-	-	-	-	-	-	-	-	-	a	b	b	b	b	b	-	b	-	-	-	a	-	-	a	a	b	-	a	a	b	b	-	-	-	a	b	-	-	a	-	-	b	a
chr01	5635794	T	a	a	b	b	a	a	a	b	b	-	-	b	b	a	b	b	b	b	b	b	b	a	a	-	a	b	a	a	-	b	a	a	a	b	b	b	-	b	a	b	a	b	a	b	b	b	-
chr01	5635915	T	a	a	b	b	a	a	a	-	-	-	-	b	b	a	b	b	b	h	b	b	b	-	-	a	a	-	-	a	a	b	a	a	a	-	b	-	a	b	a	b	a	-	a	b	-	b	a
chr01	5636159	A	a	a	b	b	a	a	a	-	-	-	-	b	b	a	b	b	b	h	b	b	b	-	-	a	a	-	-	a	a	b	a	a	a	-	b	-	a	b	a	a	a	-	a	b	-	b	a
chr01	5639572	C	a	a	b	b	a	h	a	b	b	a	b	b	b	a	b	b	b	b	b	b	b	a	a	a	a	a	a	a	a	b	a	a	a	b	b	b	a	b	a	b	a	-	a	b	b	b	a
chr01	5639660	A	a	a	b	b	a	h	a	b	b	a	b	b	b	a	b	b	b	b	b	b	b	a	a	a	a	a	a	a	a	b	a	a	a	b	b	b	a	b	a	b	a	-	a	b	b	b	a
chr01	5639889	A	a	a	b	b	a	h	a	b	b	a	b	b	b	a	b	b	b	b	b	b	b	a	a	-	a	a	a	a	a	b	a	a	a	b	b	b	a	b	a	b	a	-	a	b	b	b	a
chr01	5643408	C	a	a	b	b	-	b	-	-	b	-	-	b	b	a	b	b	b	b	b	b	b	a	-	a	a	-	-	a	-	b	a	a	a	-	b	b	a	b	-	b	-	b	-	b	b	b	a
chr01	5643443	G	a	a	b	b	-	b	-	-	b	-	-	b	b	a	b	b	b	b	b	b	b	a	-	a	a	-	-	a	-	b	a	a	a	-	b	b	a	b	-	b	-	b	-	b	b	b	a
chr01	5645733	G	a	-	b	b	-	a	-	b	b	-	b	b	b	a	b	b	b	b	b	b	b	a	a	-	a	a	a	a	-	b	a	a	a	b	b	-	-	b	a	b	a	-	a	b	b	b	a
chr01	5647903	C	a	a	b	b	a	a	-	b	-	-	-	b	b	a	b	b	b	b	b	b	b	-	-	-	a	a	a	a	a	b	a	a	a	-	b	-	-	b	a	b	a	-	a	b	-	b	a
chr01	5647928	C	a	a	b	b	a	a	-	b	-	-	-	b	b	a	b	b	b	b	b	b	b	-	-	-	a	a	a	a	a	b	a	a	a	-	b	-	-	b	a	b	a	-	a	b	-	b	a
chr01	5662641	T	a	a	b	b	a	h	-	b	b	a	-	b	b	a	b	b	-	b	b	b	b	a	a	-	a	a	-	a	a	b	a	a	a	b	b	-	-	b	a	b	-	-	a	b	b	b	a
chr01	5662935	G	a	a	b	b	a	h	-	b	b	a	-	b	b	a	b	b	-	b	b	b	b	a	a	-	a	a	-	a	a	b	a	a	a	b	b	-	-	b	a	b	-	-	a	b	b	b	a
chr01	5668104	T	a	a	b	b	-	b	-	b	b	-	-	b	-	a	b	b	b	b	b	-	b	-	-	-	-	a	-	a	-	-	-	a	a	-	b	-	-	b	a	b	a	b	-	b	b	-	-
chr01	5668444	C	a	-	b	b	-	b	-	b	b	-	-	b	-	a	b	b	b	b	b	-	b	-	-	-	-	a	-	a	-	-	-	a	a	-	b	-	-	b	a	b	a	b	-	b	b	-	-
chr01	5669659	G	a	a	b	b	a	b	-	b	-	-	-	-	b	a	b	b	b	b	b	b	b	a	a	-	a	a	a	a	a	-	a	a	a	b	b	-	a	b	a	b	a	b	a	b	b	b	a
chr01	5687439	T	a	b	-	b	a	a	-	-	b	-	-	b	b	a	b	-	b	b	b	b	b	-	-	-	a	b	a	a	-	-	a	a	a	-	b	-	-	b	a	b	a	b	a	b	b	b	a
chr01	5687447	T	a	b	-	b	a	a	-	-	b	-	-	b	b	a	b	-	b	b	b	b	b	-	-	-	a	b	a	a	-	-	a	a	a	-	b	-	-	b	a	b	a	b	a	b	b	b	a
chr01	5687471	T	a	b	-	b	a	a	-	-	b	-	-	b	b	a	b	-	b	b	b	b	b	-	-	-	a	b	a	a	-	-	a	a	a	-	b	-	-	b	a	b	a	b	a	b	b	b	a
chr01	5687490	C	a	a	-	b	a	a	-	-	b	-	-	b	b	a	b	-	b	b	b	b	b	-	-	-	b	a	a	a	-	-	a	a	a	-	b	-	-	b	a	b	a	b	a	b	b	b	a
chr01	5687504	T	a	b	-	b	a	a	-	-	b	-	-	b	b	a	b	-	b	b	b	b	b	-	-	-	a	b	a	b	-	-	a	a	a	-	b	-	-	b	a	b	a	b	a	b	b	b	-
chr01	5688314	C	a	a	b	b	-	a	-	b	b	-	-	-	b	a	b	b	b	-	b	b	b	-	a	-	a	a	-	a	-	b	a	a	a	-	b	-	a	a	a	-	a	b	a	b	-	b	a
chr01	5688316	A	a	a	b	b	-	a	-	b	b	-	-	-	b	a	b	b	b	-	b	b	b	-	a	-	a	a	-	a	-	b	a	a	a	-	b	-	a	a	a	-	a	b	a	b	-	b	a
chr01	5691441	T	a	-	-	-	-	a	-	b	b	-	-	-	b	a	b	b	b	b	b	b	b	a	a	a	a	-	-	-	a	b	-	a	a	b	b	b	a	-	-	b	a	b	a	b	-	b	-
chr01	5691486	C	a	-	-	-	-	a	-	b	b	-	-	-	b	a	b	b	b	b	b	b	b	a	a	a	a	-	-	-	a	b	-	a	a	b	b	b	a	-	-	b	a	b	a	b	-	b	-
chr01	5692790	C	a	a	b	b	-	-	a	b	-	-	-	b	b	a	b	b	b	b	b	-	b	-	a	-	a	-	-	a	-	b	a	a	a	b	b	b	-	b	a	b	a	b	a	b	b	b	a
chr01	5725094	T	a	a	b	b	a	-	a	b	b	-	-	b	b	a	b	b	b	b	b	-	b	-	-	a	a	a	a	a	a	b	a	a	a	b	b	b	a	b	a	b	a	b	a	b	b	b	a
chr01	5840511	T	a	a	b	b	a	h	a	b	b	-	b	b	b	a	a	b	b	b	b	b	b	-	a	a	a	a	a	a	a	b	a	a	a	b	b	b	a	b	a	h	a	-	a	b	b	a	a
chr01	5953724	C	a	a	b	b	a	h	-	b	b	-	-	b	b	a	a	b	b	b	b	b	b	a	a	-	a	a	a	a	a	b	a	a	a	b	b	b	a	-	a	a	-	b	a	b	b	a	a
chr01	6006657	T	a	a	b	b	a	h	-	b	b	-	-	b	b	a	a	b	b	b	b	b	b	a	a	-	a	-	a	a	a	b	-	a	a	b	a	-	-	b	a	b	a	b	a	b	b	a	a
chr01	6011874	G	a	a	b	-	-	-	-	-	-	-	b	b	-	a	a	b	b	b	b	-	-	-	-	-	a	a	a	a	a	b	-	a	a	b	-	-	-	b	-	b	a	b	a	b	-	a	a
chr01	6011882	G	a	a	b	-	-	-	-	-	-	-	b	b	-	a	a	b	b	b	b	-	-	-	-	-	a	a	a	a	a	b	-	a	a	b	-	-	-	b	-	b	a	b	a	b	-	a	a
chr01	6016046	A	a	a	b	-	-	-	a	-	b	-	-	b	-	a	a	-	b	b	b	-	b	a	-	a	a	a	a	a	a	-	a	a	a	-	a	a	a	-	a	b	a	-	a	b	-	a	a
chr01	6016088	T	a	a	b	-	-	-	a	-	b	-	-	b	-	a	a	-	b	b	b	-	b	a	-	a	a	a	a	a	a	-	a	a	a	-	a	a	a	-	a	b	a	-	a	b	-	a	a
chr01	6016229	G	a	a	b	-	-	-	a	b	b	-	-	b	b	a	a	b	b	b	b	-	b	a	-	-	a	a	a	a	a	b	a	a	a	-	a	a	a	-	a	b	a	-	a	b	-	a	a
chr01	6017622	A	a	a	b	-	a	h	a	b	b	a	-	b	b	a	a	b	b	b	b	-	b	a	a	a	a	a	a	a	a	b	a	a	a	b	a	a	a	b	a	b	a	b	a	b	-	a	a
chr01	6017745	G	a	a	b	-	a	h	a	b	b	a	-	b	b	a	a	b	b	b	b	-	b	a	a	a	a	a	a	a	a	b	a	a	a	b	a	a	a	b	a	b	a	b	a	b	-	a	a
chr01	6017773	A	a	a	b	-	a	h	a	b	b	a	-	b	b	a	a	b	b	b	b	-	b	a	a	a	a	a	a	a	a	b	a	a	a	b	a	a	a	b	a	b	a	b	a	b	-	a	a
chr01	6021566	T	-	a	b	-	-	a	a	b	-	a	-	b	b	a	a	b	b	b	b	-	b	a	a	-	-	a	-	a	-	b	a	a	a	b	a	a	a	-	a	b	a	-	a	b	b	a	-
chr01	6024590	A	a	-	-	-	a	a	-	-	-	-	-	b	b	a	a	b	b	-	b	b	b	-	a	-	a	-	-	-	-	b	a	a	a	-	a	a	a	b	a	-	-	-	a	b	-	-	a
chr01	6029643	T	-	a	b	-	-	-	a	-	b	-	-	b	-	a	a	b	b	b	b	-	b	-	-	-	a	a	a	a	a	-	a	a	a	b	a	a	a	b	a	b	a	b	a	b	-	a	a
chr01	6029655	T	-	a	b	-	-	-	a	-	b	-	-	b	-	a	a	b	b	b	b	-	b	-	-	-	a	a	a	a	a	-	a	a	a	b	a	a	a	b	a	b	a	b	a	b	-	a	a
chr01	6029698	T	-	a	b	-	-	-	a	-	b	-	-	b	-	a	a	b	b	b	b	-	b	-	-	-	a	a	a	a	a	-	a	a	a	b	a	a	a	b	a	b	a	b	a	b	-	a	a
chr01	6041583	A	a	a	b	-	-	-	a	b	-	a	-	-	b	a	a	b	b	b	b	b	b	-	-	a	a	-	a	a	a	-	a	a	a	b	a	-	-	b	a	b	a	-	a	b	-	a	-
chr01	6055417	A	-	a	b	b	a	-	a	b	-	-	-	b	-	a	a	b	b	b	b	-	b	-	-	-	-	a	a	a	-	-	a	a	a	-	-	-	-	b	a	a	a	-	a	b	-	a	b
chr01	6076113	T	a	a	b	b	a	-	a	b	b	-	-	b	b	a	a	b	b	b	b	b	b	a	a	-	a	a	a	a	a	b	a	a	a	b	a	a	a	b	a	b	a	-	a	b	b	a	a
chr01	6110379	T	a	a	b	b	a	b	a	b	b	-	b	b	b	a	a	b	b	b	b	b	b	a	a	-	a	a	a	a	a	b	a	a	a	-	a	-	a	b	a	b	a	-	a	b	b	a	a
chr01	6110451	T	a	a	b	b	a	b	a	b	b	-	b	b	b	a	a	b	b	b	b	b	b	a	a	-	a	a	a	a	a	b	a	a	a	-	a	-	a	b	a	b	a	-	a	b	b	a	a
chr01	6111635	T	a	a	b	b	a	b	a	b	b	a	b	b	b	a	a	b	b	b	b	b	b	a	a	a	a	a	a	a	a	b	a	a	a	b	a	a	a	b	a	b	a	-	a	b	b	a	a
chr01	6119326	G	a	a	b	b	a	a	a	-	b	-	-	b	b	a	a	b	b	b	b	b	b	-	a	a	a	a	a	-	a	b	a	a	a	-	a	a	a	b	a	b	a	-	a	b	-	-	-
chr01	6184148	A	a	a	b	b	a	h	a	b	b	a	b	b	b	a	a	b	b	b	b	b	b	-	a	a	a	a	a	a	a	b	a	a	a	b	a	a	a	b	a	b	a	b	a	b	-	a	a
chr01	6226525	G	a	a	b	b	-	-	a	b	b	-	-	-	b	a	a	b	b	b	b	-	-	-	-	a	a	b	a	a	a	-	-	a	a	b	-	-	-	b	a	b	a	-	a	b	-	a	a
chr01	6506087	A	b	a	b	b	b	b	-	b	a	a	-	b	b	a	a	b	b	b	b	-	b	b	a	a	a	a	-	a	a	a	a	a	a	-	a	a	a	b	a	b	a	-	a	b	b	a	-
chr01	6506088	C	b	a	b	b	b	b	-	b	a	a	-	b	b	a	a	b	b	b	b	-	b	b	a	a	a	a	-	a	a	a	a	a	a	-	a	a	a	b	a	b	a	-	a	b	b	a	-
chr01	6591085	G	-	a	b	b	a	-	a	-	a	-	b	b	b	a	a	-	b	b	b	b	b	b	a	a	a	a	a	a	-	a	a	a	a	-	a	a	a	b	a	h	a	-	a	b	b	a	a
chr01	6591116	T	-	a	b	b	a	-	a	-	a	-	b	b	b	a	a	-	b	b	b	b	b	b	a	a	a	a	a	a	-	a	a	a	a	-	a	a	a	b	a	h	a	-	a	b	b	a	a
chr01	6591140	C	-	a	b	b	a	-	a	-	a	-	b	b	b	a	a	-	b	b	b	b	b	b	a	a	a	a	a	a	-	a	a	a	a	-	a	a	a	b	a	h	a	-	a	b	b	a	a
chr01	6591157	C	-	a	b	b	a	-	a	-	a	-	b	b	b	a	a	-	b	b	b	b	b	b	a	a	a	a	a	a	-	a	a	a	a	-	a	a	a	b	a	h	a	-	a	b	b	a	a
chr01	6591354	G	-	a	b	b	a	-	a	-	a	-	b	b	b	a	a	-	b	b	b	b	b	b	a	a	a	a	a	a	-	a	a	a	a	-	a	a	a	b	a	h	a	-	a	b	b	a	a
chr01	6591377	A	-	a	b	b	a	-	a	-	a	-	b	b	b	a	a	-	b	b	b	b	b	b	a	a	a	a	a	a	-	a	a	a	a	-	a	a	a	b	a	h	a	-	a	b	b	a	a
chr01	6592632	T	b	a	b	b	a	-	-	b	-	-	b	-	b	a	a	b	b	b	b	-	b	b	a	-	a	-	a	a	a	-	a	a	a	-	a	a	-	b	a	a	a	-	a	-	b	a	a
chr01	6592641	A	b	a	b	b	a	-	-	b	-	-	b	-	b	a	a	b	b	b	b	-	b	b	a	-	a	-	a	a	a	-	a	a	a	-	a	a	-	b	a	a	a	-	a	-	b	a	a
chr01	6596884	T	b	a	b	b	a	b	a	b	a	a	-	b	b	a	a	b	b	b	b	b	b	b	a	a	a	b	a	a	a	a	a	a	a	-	a	a	-	b	a	h	a	b	a	b	b	a	a
chr01	6599305	C	-	a	b	-	-	-	a	-	a	a	-	b	b	a	a	-	b	-	b	b	b	-	a	a	a	-	a	-	-	a	a	a	a	b	a	a	-	-	a	-	a	b	a	b	-	a	-
chr01	6599312	A	-	a	b	-	-	-	a	-	a	a	-	b	b	a	a	-	b	-	b	b	b	-	a	a	a	-	a	-	-	a	a	a	a	b	a	a	-	-	a	-	a	b	a	b	-	a	-
chr01	6599313	C	-	a	b	-	-	-	a	-	a	a	-	b	b	a	a	-	b	-	b	b	b	-	a	a	a	-	a	-	-	a	a	a	a	b	a	a	-	-	a	-	a	b	a	b	-	a	-
chr01	6632398	C	b	a	b	b	a	-	-	b	a	a	-	b	b	a	a	b	b	b	b	b	b	b	a	a	a	a	a	a	a	a	a	a	a	-	a	a	a	b	a	a	a	b	a	b	-	a	a
chr01	6641331	C	-	a	b	b	-	-	a	-	-	-	-	b	b	-	a	-	b	b	b	b	b	-	-	-	a	a	a	a	a	-	-	a	a	b	a	a	-	-	a	-	-	b	a	b	-	a	a
chr01	6641338	G	-	a	b	b	-	-	a	-	-	-	-	b	b	-	a	-	b	b	b	b	b	-	-	-	a	a	a	a	a	-	-	a	a	b	a	a	-	-	a	-	-	b	a	b	-	a	a
chr01	6641346	G	-	a	b	b	-	-	a	-	-	-	-	b	b	-	a	-	b	b	b	b	b	-	-	-	a	a	a	a	a	-	-	a	a	b	a	a	-	-	a	-	-	b	a	b	-	a	a
chr01	6641490	T	b	a	b	b	-	-	a	b	-	-	-	b	b	-	a	b	b	b	b	b	b	-	-	-	a	a	a	a	a	-	-	a	a	b	a	a	-	-	a	-	-	b	a	b	-	a	a
chr01	6642079	T	b	a	b	b	a	-	a	b	-	-	-	b	b	a	a	b	b	b	b	-	b	b	a	a	a	a	a	a	a	a	a	a	a	-	-	a	-	b	a	h	a	b	a	b	-	a	-
chr01	6648534	G	-	a	b	-	-	-	a	-	-	a	-	b	b	a	a	-	-	b	b	b	b	b	a	a	a	a	a	a	a	a	a	a	a	-	a	a	a	-	a	b	a	-	a	b	-	-	a
chr01	6648546	T	-	a	b	-	-	-	a	-	-	a	-	b	b	a	a	-	-	b	b	b	b	b	a	a	a	a	a	a	a	a	a	a	a	-	a	a	a	-	a	b	a	-	a	b	-	-	a
chr01	6648547	T	-	a	b	-	-	-	a	-	-	a	-	b	b	a	a	-	-	b	b	b	b	b	a	a	a	a	a	a	a	a	a	a	a	-	a	a	a	-	a	b	a	-	a	b	-	-	a
chr01	6648564	C	-	a	b	-	-	-	a	-	-	a	-	b	b	a	a	-	-	b	b	b	b	b	a	a	a	a	a	a	a	a	a	a	a	-	a	a	a	-	a	b	a	-	a	b	-	-	a
chr01	6648585	T	-	a	b	-	-	-	a	-	-	a	-	b	b	a	a	-	-	b	b	b	b	b	a	a	a	a	a	a	a	a	a	a	a	-	a	a	a	-	a	b	a	-	a	b	-	-	a
chr01	6648794	C	-	a	b	-	-	-	a	b	-	a	-	b	b	a	a	b	-	b	b	b	b	b	a	a	a	a	a	a	a	a	a	a	a	-	a	a	a	-	a	b	a	-	a	b	b	-	a
chr01	6658626	G	b	a	b	-	a	b	-	b	a	-	-	-	b	a	a	b	b	b	b	b	b	b	a	-	a	b	a	a	-	-	a	a	a	b	a	a	-	b	a	b	a	-	a	b	-	a	-
chr01	6658688	C	b	a	b	b	a	a	a	b	a	a	-	b	b	a	a	b	b	b	b	b	b	b	a	a	a	a	a	a	a	a	a	a	a	b	a	a	a	b	a	h	a	b	a	b	-	a	a
chr01	6658900	A	-	a	b	b	a	a	a	-	a	a	-	b	b	a	a	-	b	b	b	b	b	b	a	a	a	a	a	a	a	a	a	a	a	b	a	a	a	b	a	h	a	b	a	b	-	a	a
chr01	6658936	C	-	a	b	b	a	a	a	-	a	a	-	b	b	a	a	-	b	b	b	b	b	b	a	a	a	a	a	a	a	a	a	a	a	b	a	a	a	b	a	h	a	b	a	b	-	a	a
chr01	6658937	G	-	a	b	b	a	a	a	-	a	a	-	b	b	a	a	-	b	b	b	b	b	b	a	a	a	a	a	a	a	a	a	a	a	b	a	a	a	b	a	h	a	b	a	b	-	a	a
chr01	6658959	C	-	a	b	b	a	a	a	-	a	a	-	b	b	a	a	-	b	b	b	b	b	b	a	a	a	a	a	a	a	a	a	a	a	b	a	a	a	b	a	h	a	b	a	b	-	a	a
chr01	6659117	T	-	a	b	b	a	b	a	-	a	a	-	b	b	a	a	b	b	b	b	b	b	b	a	-	a	a	-	a	-	a	a	a	a	-	a	a	a	b	a	b	a	-	a	b	b	a	a
chr01	6659164	C	-	a	b	b	a	a	a	-	a	a	-	b	b	a	a	b	b	b	b	b	b	b	a	-	a	a	-	a	-	a	a	a	a	-	a	a	a	b	a	b	a	-	a	b	b	a	a
chr01	6659182	G	-	a	b	b	a	b	a	-	a	a	-	b	b	a	a	b	b	b	b	b	b	b	a	-	a	a	-	a	-	a	a	a	a	-	a	a	a	b	a	b	a	-	a	b	b	a	a
chr01	6667653	T	b	a	-	b	-	b	-	-	a	-	-	-	b	a	a	b	b	b	b	-	b	-	-	a	a	b	-	a	a	-	a	a	a	-	a	-	-	-	a	b	-	-	a	b	-	a	a
chr01	6701744	G	b	a	b	b	a	a	-	b	-	-	-	b	b	a	a	b	b	b	b	b	b	b	-	-	a	b	a	a	a	a	a	a	a	b	a	a	a	b	a	a	a	b	a	b	-	a	a
chr01	6701989	A	b	a	b	b	a	a	-	b	-	-	-	b	b	a	a	b	b	b	b	b	b	b	-	-	a	a	a	a	a	a	a	a	a	b	a	a	a	b	a	a	a	b	a	b	-	a	a
chr01	6701993	C	b	a	b	b	a	a	-	b	-	-	-	b	b	a	a	b	b	b	b	b	b	b	-	-	a	a	a	a	a	a	a	a	a	b	a	a	a	b	a	a	a	b	a	b	-	a	a
chr01	6702806	C	b	a	b	b	a	b	a	b	a	a	-	b	b	a	a	b	b	b	b	b	b	-	a	a	a	a	a	a	a	a	a	a	a	b	a	a	a	b	a	h	a	b	a	b	b	a	-
chr01	6718724	A	b	a	b	-	-	a	-	-	-	-	-	-	b	a	a	-	b	b	b	-	b	-	-	-	-	-	-	-	-	-	a	a	a	-	a	-	-	-	a	a	a	-	-	-	-	-	-
chr01	6719068	G	-	a	-	-	-	a	-	-	-	-	-	-	b	a	a	-	b	b	b	-	b	-	-	-	-	-	-	-	-	-	a	a	a	-	a	-	-	-	a	b	a	-	a	-	-	-	-
chr01	6719086	A	-	a	-	-	-	a	-	-	-	-	-	-	b	a	a	-	b	b	b	-	b	-	-	-	-	-	-	-	-	-	a	a	a	-	a	-	-	-	a	a	a	-	a	-	-	-	-
chr01	6719118	C	-	a	-	-	-	a	-	-	-	-	-	-	b	a	a	-	b	b	b	-	b	-	-	-	-	-	-	-	-	-	a	a	a	-	a	-	-	-	a	a	a	-	a	-	-	-	-
chr01	6719135	C	-	a	-	-	-	a	-	-	-	-	-	-	b	a	a	-	b	b	b	-	b	-	-	-	-	-	-	-	-	-	a	a	a	-	a	-	-	-	a	a	a	-	a	-	-	-	-
chr01	6732903	T	b	a	-	-	-	-	a	b	a	-	-	b	b	a	a	b	b	b	b	-	b	b	a	-	a	a	a	a	a	a	a	a	a	-	a	-	-	b	a	h	a	b	a	b	b	a	-
chr01	6732957	C	b	a	b	b	a	a	-	b	-	a	-	b	b	a	a	b	b	b	b	b	b	-	a	-	a	a	a	a	a	a	a	a	a	b	a	-	-	b	a	b	a	-	a	b	-	a	a
chr01	6733274	G	b	a	b	b	-	-	a	b	-	a	b	b	-	a	a	b	b	b	b	b	b	b	-	a	a	a	a	-	a	a	a	a	a	-	a	-	a	b	a	b	a	b	a	b	-	a	a
chr01	6734718	A	b	a	b	b	-	a	a	b	a	a	-	b	b	a	a	b	b	b	b	-	b	b	a	a	a	a	a	a	a	a	a	a	a	b	a	-	a	b	a	b	a	b	a	-	b	a	a
chr01	6734849	A	b	a	b	b	a	b	a	b	-	a	-	b	b	a	a	b	b	b	b	b	b	b	a	a	a	a	a	a	a	a	a	a	a	b	a	-	a	b	a	b	a	-	a	b	b	a	a
chr01	6747350	C	b	a	b	b	a	-	a	b	-	a	-	b	b	a	a	b	b	b	b	b	b	b	a	-	a	a	a	a	a	a	a	a	a	-	a	a	a	-	a	a	a	b	a	b	b	a	a
chr01	6747845	C	b	a	-	b	a	-	a	b	-	-	-	-	b	a	a	b	b	b	b	b	b	-	a	-	a	-	-	a	-	-	a	a	a	b	a	-	-	b	a	b	a	-	a	b	-	a	a
chr01	6747846	C	b	a	-	b	a	-	a	b	-	-	-	-	b	a	a	b	b	b	b	b	b	-	a	-	a	-	-	a	-	-	a	a	a	b	a	-	-	b	a	b	a	-	a	b	-	a	a
chr01	6748189	G	b	a	-	b	a	-	a	b	-	-	-	-	b	a	a	b	b	b	b	b	b	-	a	-	a	-	-	a	-	-	a	a	a	b	a	-	-	b	a	b	a	-	a	b	-	a	a
chr01	6750572	A	b	a	b	b	a	b	a	-	a	a	-	b	b	a	a	b	b	b	b	-	b	b	a	a	a	a	a	a	a	a	a	a	a	b	a	a	a	b	a	b	a	b	a	b	-	a	a
chr01	6750739	C	b	a	b	b	a	b	a	-	a	a	-	b	b	a	a	b	b	b	b	-	b	b	a	a	a	a	a	a	a	a	a	a	a	b	a	a	a	b	a	b	a	b	a	b	-	a	a
chr01	6750775	T	b	a	b	b	a	b	a	-	a	a	-	b	b	a	a	b	b	b	b	-	b	b	a	a	a	a	a	a	a	a	a	a	a	b	a	a	a	b	a	b	a	b	a	b	-	a	a
chr01	6765822	G	b	a	b	b	a	a	a	b	-	a	-	b	b	a	a	b	b	b	b	b	b	-	a	a	a	a	a	a	a	a	a	a	a	b	a	a	a	b	a	b	a	b	a	b	-	a	a
chr01	6766018	C	b	a	b	b	a	a	a	b	-	a	-	b	b	a	a	b	b	b	b	b	b	-	a	a	a	a	a	a	a	a	a	a	a	-	a	a	a	b	a	b	a	b	a	b	-	a	a
chr01	6766057	C	b	a	b	b	a	a	a	b	-	a	-	b	b	a	a	b	b	b	b	b	b	-	a	a	a	a	a	a	a	a	a	a	a	-	a	a	a	b	a	b	a	b	a	b	-	a	a
chr01	6770806	G	b	a	b	b	a	b	a	b	-	a	-	b	b	a	a	b	b	-	b	b	b	-	a	-	a	a	-	a	-	a	a	a	a	-	a	-	a	b	a	-	a	-	a	-	-	a	a
chr01	6819461	G	-	a	b	b	-	a	a	b	a	-	-	b	b	a	a	b	b	b	-	-	b	b	-	a	a	-	-	-	-	-	a	a	a	-	a	-	-	b	a	b	a	b	-	b	-	-	a
chr01	6819478	T	-	a	b	b	-	a	a	b	a	-	-	b	b	a	a	b	b	b	-	-	b	b	-	a	a	-	-	-	-	-	a	a	a	-	a	-	-	b	a	b	a	b	-	b	-	-	a
chr01	6828179	A	b	a	b	b	a	b	a	b	-	a	b	b	b	a	a	b	b	-	b	b	b	b	a	a	a	b	a	a	-	a	a	a	a	b	a	a	-	b	a	b	a	b	a	b	b	a	a
chr01	6828264	T	b	a	b	b	a	b	a	b	-	a	b	b	b	a	a	b	b	-	b	b	b	b	a	a	a	b	a	a	-	a	a	a	a	b	a	a	-	b	a	b	a	b	a	b	b	a	a
chr01	6830733	T	b	a	b	b	-	b	a	b	a	a	-	b	b	a	a	b	b	b	b	-	b	b	a	-	a	a	a	a	-	-	-	a	a	-	a	a	a	-	a	b	a	-	a	b	-	a	a
chr01	6830739	C	b	a	b	b	-	b	a	b	a	a	-	b	b	a	a	b	b	b	b	-	b	b	a	-	a	a	a	a	-	-	-	a	a	-	a	a	a	-	a	b	a	-	a	b	-	a	a
chr01	6833044	A	b	a	b	-	a	-	-	b	a	a	-	-	b	a	a	b	b	b	b	b	b	b	-	a	a	a	a	a	a	a	a	a	a	-	-	-	-	-	a	b	-	-	a	-	a	a	a
chr01	6833954	G	b	a	b	b	-	-	a	b	-	a	-	-	b	-	-	b	-	b	b	-	b	-	-	-	a	-	-	a	a	-	a	a	-	b	-	-	-	-	-	b	a	-	a	b	-	a	a
chr01	6843672	T	b	a	-	b	-	b	a	b	-	a	-	b	b	a	a	b	b	b	b	-	b	b	a	-	a	-	a	a	-	a	a	a	a	b	a	-	a	b	a	a	a	-	a	b	b	a	-
chr01	6843997	A	b	a	b	-	-	-	-	b	-	-	-	b	-	a	a	b	b	b	b	-	b	-	a	-	a	a	a	a	-	-	a	a	a	-	a	-	a	-	a	-	a	-	a	-	-	-	-
chr01	6852458	T	b	a	b	b	a	a	a	b	a	a	-	b	b	a	a	b	b	b	b	b	b	b	a	a	a	a	a	a	a	a	a	a	a	-	a	a	a	b	a	a	a	-	a	b	-	a	-
chr01	6852696	T	b	a	b	b	a	a	a	b	a	a	-	b	b	a	a	b	b	b	b	b	b	b	a	a	a	a	a	a	a	a	a	a	a	-	a	a	a	b	a	a	a	-	b	b	-	a	-
chr01	6854342	T	b	a	b	b	a	b	a	b	a	a	b	b	b	a	a	b	b	b	b	b	b	b	a	-	a	a	a	a	a	a	a	a	a	b	a	-	a	b	a	b	a	b	a	-	b	a	a
chr01	6856637	G	b	a	b	b	a	b	a	b	-	a	-	-	b	a	a	b	b	b	b	b	b	b	a	a	a	a	-	a	-	a	a	a	a	b	a	-	-	b	a	a	a	-	a	b	b	a	a
chr01	6858338	T	b	-	b	b	-	b	-	b	-	-	b	b	b	a	-	b	b	b	b	b	b	b	a	-	-	-	-	-	-	-	a	a	a	-	-	-	-	b	a	-	a	-	-	b	-	-	-
chr01	6861403	C	b	a	b	b	a	a	a	b	a	a	b	b	b	a	a	b	b	b	b	b	b	b	a	a	a	a	a	a	a	a	a	a	a	b	a	a	a	b	a	h	a	-	a	b	-	a	a
chr01	6861418	G	b	a	b	b	a	a	a	b	a	a	b	b	b	a	a	b	b	b	b	b	b	b	a	a	a	a	a	a	a	a	a	a	a	b	a	a	a	b	a	h	a	-	a	b	-	a	a
chr01	6864664	A	b	a	-	b	a	a	-	b	a	-	b	b	b	a	a	b	b	b	b	-	b	b	-	a	a	a	a	a	a	a	a	a	a	b	a	a	a	b	a	b	a	b	a	b	-	a	-
chr01	6864918	A	b	a	-	b	a	h	-	b	a	-	b	b	b	a	a	b	b	b	b	-	b	b	a	a	a	a	a	a	a	a	a	a	a	b	a	a	a	b	a	b	a	b	a	b	-	a	a
chr01	6864954	G	b	a	-	b	a	h	-	b	a	-	b	b	b	a	a	b	b	b	b	-	b	b	a	a	a	a	a	a	a	a	a	a	a	b	a	a	a	b	a	b	a	b	a	b	-	a	a
chr01	6867930	C	b	a	b	b	a	-	a	b	a	-	-	-	b	a	a	b	b	b	b	b	b	b	a	a	a	a	a	a	-	-	a	a	a	b	a	a	a	-	a	b	a	b	a	b	-	a	a
chr01	6868178	T	b	a	b	b	a	-	-	b	-	-	-	-	b	a	a	b	b	b	b	-	b	-	-	a	a	a	a	a	a	a	-	a	a	b	-	a	a	-	a	-	a	-	a	b	b	a	-
chr01	6868179	C	b	a	b	b	a	-	-	b	-	-	-	-	b	a	a	b	b	b	b	-	b	-	-	a	a	a	a	a	a	a	-	a	a	b	-	a	a	-	a	-	a	-	a	b	b	a	-
chr01	6868311	G	b	a	b	-	a	-	-	b	-	-	-	-	b	a	a	b	b	b	b	-	b	-	-	a	a	a	a	a	a	a	-	a	a	b	-	a	a	-	a	-	a	-	a	b	b	a	-
chr01	6868319	T	b	a	b	-	a	-	-	b	-	-	-	-	b	a	a	b	b	b	b	-	b	-	-	a	a	a	a	a	a	a	-	a	a	b	-	a	a	-	a	-	a	-	a	b	b	a	-
chr01	6880701	A	-	a	-	b	a	a	a	-	a	a	-	b	b	a	a	-	b	b	b	b	b	b	a	a	a	a	a	a	a	a	a	a	a	-	a	-	a	-	a	a	a	b	a	b	b	a	a
chr01	6880713	T	-	a	-	b	a	a	a	-	a	a	-	b	b	a	a	-	b	b	b	b	b	b	a	a	a	a	a	a	a	a	a	a	a	-	a	-	a	-	a	b	a	b	a	b	b	a	a
chr01	6880742	A	-	a	-	b	a	a	a	-	a	a	-	b	b	a	a	-	b	b	b	b	b	b	a	a	a	a	a	a	a	a	a	a	a	-	a	-	a	-	a	a	a	b	a	b	b	a	a
chr01	6882166	C	b	a	b	b	a	-	-	b	-	a	-	-	-	a	a	b	b	b	b	-	b	-	-	-	a	-	-	a	-	a	a	a	a	-	-	-	a	b	a	a	-	-	a	-	-	a	-
chr01	6882251	G	b	a	b	b	a	b	a	b	b	-	-	b	b	a	a	b	b	b	b	-	b	b	-	-	a	a	a	a	-	a	a	a	a	b	a	-	-	b	a	b	a	b	a	b	b	a	a
chr01	6882582	T	-	a	b	b	a	b	a	-	b	-	-	b	b	a	a	-	b	b	b	-	b	b	-	-	a	a	a	a	-	a	a	a	a	b	a	-	-	b	a	b	a	b	a	b	b	a	a
chr01	6882588	G	-	a	b	b	a	b	a	-	b	-	-	b	b	a	a	-	b	b	b	-	b	b	-	-	a	a	a	a	-	a	a	a	a	b	a	-	-	b	a	b	a	b	a	b	b	a	a
chr01	6883650	C	b	a	b	b	a	b	-	b	-	a	-	-	b	a	a	-	b	b	b	b	b	b	a	a	-	-	-	-	-	a	a	a	a	-	a	a	a	b	a	a	a	b	a	b	-	a	a
chr01	6883660	C	b	a	b	b	a	b	-	b	-	a	-	-	b	a	a	-	b	b	b	b	b	b	a	a	-	-	-	-	-	a	a	a	a	-	a	a	a	b	a	a	a	b	a	b	-	a	a
chr01	6897691	T	-	a	b	-	a	a	a	b	-	a	b	b	-	a	a	b	b	a	b	-	b	-	-	a	a	a	a	a	a	-	a	a	a	-	-	-	a	b	a	-	a	-	-	-	b	a	-
chr01	6897707	A	-	a	b	-	a	a	a	b	-	a	b	b	-	a	a	b	b	a	b	-	b	-	-	a	a	a	a	a	a	-	a	a	a	-	-	-	a	b	a	-	a	-	-	-	b	a	-
chr01	6899569	A	b	a	b	-	a	-	-	-	-	a	-	b	-	a	a	b	b	-	b	b	b	b	a	a	a	a	-	-	a	a	a	a	a	-	a	-	a	b	a	b	a	-	a	b	-	a	a
chr01	6900923	G	b	a	b	b	a	-	a	b	-	a	b	-	b	a	a	b	b	b	b	-	b	b	a	a	a	-	a	a	a	a	a	a	a	b	a	a	a	b	a	h	a	b	a	b	-	a	a
chr01	6902405	G	b	a	b	-	a	b	a	b	a	a	-	-	b	a	a	b	b	b	b	-	b	b	a	a	a	a	a	a	a	a	a	a	a	-	a	a	a	b	a	b	a	b	a	-	-	a	a
chr01	6904024	A	b	a	b	b	a	a	a	b	-	-	b	b	b	a	a	b	b	h	b	-	b	b	a	a	a	a	a	a	-	a	a	a	a	b	a	a	a	b	a	h	a	b	a	b	b	a	a
chr01	6909775	C	-	a	-	-	a	a	a	b	a	-	-	b	b	a	a	b	b	b	b	b	b	-	a	-	a	-	a	a	a	a	-	a	a	-	a	-	a	-	a	-	a	b	a	b	-	-	a
chr01	6909788	C	-	a	-	-	a	a	a	b	a	-	-	b	b	a	a	b	b	b	b	b	b	-	a	-	a	-	a	a	a	a	-	a	a	-	a	-	a	-	a	-	a	b	a	b	-	-	a
chr01	6915733	T	b	a	-	b	a	a	a	b	a	-	-	-	b	a	a	b	b	b	b	b	b	-	a	a	-	-	a	-	-	-	a	a	a	-	-	a	-	b	a	-	a	b	-	b	-	-	a
chr01	6922227	A	-	a	b	b	a	b	-	b	-	a	-	b	b	a	a	b	b	b	b	-	b	b	a	a	a	-	a	a	-	-	a	a	a	-	a	-	a	b	a	b	a	-	a	b	-	-	-
chr01	6922228	T	-	a	b	b	a	b	-	b	-	a	-	b	b	a	a	b	b	b	b	-	b	b	a	a	a	-	a	a	-	-	a	a	a	-	a	-	a	b	a	b	a	-	a	b	-	-	-
chr01	6923902	C	b	a	b	b	a	b	a	b	a	a	b	b	b	a	a	b	b	b	b	b	b	b	a	-	a	a	-	a	a	a	a	a	a	-	a	a	a	b	a	b	a	b	a	b	-	a	a
chr01	6936083	C	b	a	b	b	a	a	a	b	-	-	-	b	b	a	a	b	b	-	b	b	b	b	-	-	a	a	a	-	-	a	a	a	a	b	a	a	-	b	a	b	-	b	a	b	-	a	-
chr01	6938990	C	-	-	b	-	-	a	-	b	-	a	-	-	b	a	a	b	b	b	-	b	b	b	-	-	-	-	-	-	-	a	a	a	a	-	-	a	-	b	a	b	a	-	-	b	-	-	-
chr01	6939025	A	-	-	b	-	-	a	-	b	-	a	-	-	b	a	a	b	b	b	-	b	b	b	-	-	-	-	-	-	-	a	a	a	a	-	-	a	-	b	a	b	a	-	-	b	-	-	-
chr01	6945539	A	b	a	b	b	-	a	-	b	a	a	b	-	b	a	a	b	b	b	b	b	b	b	a	-	a	a	a	a	a	a	a	a	a	b	a	a	-	b	a	b	a	-	a	b	b	a	a
chr01	6945785	G	-	a	b	-	a	-	a	-	a	-	-	b	b	a	a	b	b	b	b	b	b	b	-	-	a	a	-	a	a	a	a	a	a	-	a	-	-	-	a	b	a	b	a	b	b	-	a
chr01	6945795	T	-	a	b	-	a	-	a	-	a	-	-	b	b	a	a	b	b	b	b	b	b	b	-	-	a	a	-	a	a	a	a	a	a	-	a	-	-	-	a	b	a	b	a	b	b	-	a
chr01	6946082	T	-	a	b	-	a	-	a	-	a	-	-	b	b	a	a	b	b	b	b	b	b	b	-	-	a	a	-	a	a	a	a	a	a	-	a	-	-	-	a	b	a	b	a	b	b	-	a
chr01	6946112	T	-	a	b	-	a	-	a	-	a	-	-	b	b	a	a	b	b	b	b	b	b	b	-	-	a	a	-	a	a	a	a	a	a	-	a	-	-	-	a	b	a	b	a	b	b	-	a
chr01	6962985	A	-	a	b	-	a	a	a	-	a	-	-	-	-	a	a	b	b	-	-	-	b	-	a	a	a	a	a	a	a	a	a	a	a	-	a	a	a	-	a	-	a	-	a	-	-	a	a
chr01	6967659	G	b	a	b	b	a	a	a	b	a	-	-	b	b	a	a	b	b	b	b	-	b	b	a	-	a	-	-	a	a	a	a	a	a	b	a	a	a	b	a	b	a	-	a	b	b	a	a
chr01	7026898	A	b	a	-	b	a	a	-	b	a	-	-	-	b	a	a	b	b	b	b	b	b	b	a	a	a	b	a	a	a	a	a	a	a	-	a	-	-	b	a	b	a	-	a	b	-	a	a
chr01	7093015	G	b	a	b	b	a	a	a	b	a	a	b	-	b	a	a	b	b	b	b	b	b	b	-	-	a	-	a	a	a	a	a	a	a	b	a	a	-	b	a	a	a	-	-	b	b	a	a
chr01	7209566	C	b	a	b	b	-	a	a	b	a	-	b	b	b	a	a	b	b	b	b	b	b	-	a	a	a	a	-	a	-	a	a	a	a	b	a	-	a	b	a	b	a	-	a	b	-	a	a
chr01	7257486	G	b	a	-	b	a	a	-	b	a	a	b	-	b	a	a	b	b	b	b	b	b	b	a	-	a	h	a	a	a	a	a	a	a	b	a	a	a	b	a	a	a	-	a	b	b	a	a
chr01	7257592	C	b	a	-	b	a	a	-	b	a	a	b	-	b	a	a	b	b	b	b	b	b	b	a	-	a	h	a	a	a	a	a	a	a	b	a	a	a	b	a	a	a	-	a	b	b	a	a
chr01	7265023	T	b	a	b	-	a	-	-	-	a	-	b	b	b	a	a	b	b	b	b	-	b	-	a	-	a	a	a	a	a	-	a	a	a	-	a	a	-	b	a	a	a	-	a	b	-	a	a
chr01	7265024	G	b	a	b	-	a	-	-	-	a	-	b	b	b	a	a	b	b	b	b	-	b	-	a	-	a	a	a	a	a	-	a	a	a	-	a	a	-	b	a	a	a	-	a	b	-	a	a
chr01	7265542	T	b	a	b	-	-	-	-	b	a	-	-	-	-	a	a	b	b	-	b	b	b	b	a	-	-	-	-	-	-	-	a	a	a	-	-	-	-	b	a	-	a	-	-	b	-	-	-
chr01	7272549	A	-	a	b	b	a	-	a	-	a	-	b	-	b	a	a	-	b	b	b	b	b	-	a	-	a	a	a	a	a	-	a	a	a	-	a	-	a	-	a	-	-	-	a	-	-	a	-
chr01	7272569	A	-	a	b	b	a	-	a	-	a	-	b	-	b	a	a	-	b	b	b	b	b	-	a	-	a	a	a	a	a	-	a	a	a	-	a	-	a	-	a	-	-	-	a	-	-	a	-
chr01	7272599	C	-	a	b	b	a	-	a	-	a	-	b	-	b	a	a	-	b	b	b	b	b	-	a	-	a	a	a	a	a	-	a	a	a	-	a	-	a	-	a	-	-	-	a	-	-	a	-
chr01	7272836	G	-	a	b	b	a	-	a	-	a	-	b	-	b	a	a	-	b	b	b	b	b	-	a	-	a	b	a	a	a	-	a	a	a	-	a	-	a	-	a	-	-	-	a	-	-	a	-
chr01	7272859	C	-	a	b	b	a	-	a	-	a	-	b	-	b	a	a	-	b	b	b	b	b	-	a	-	a	a	a	a	a	-	a	a	a	-	a	-	a	-	a	-	-	-	a	-	-	a	-
chr01	7272881	C	-	a	b	b	a	-	a	-	a	-	b	-	b	a	a	-	b	b	b	b	b	-	a	-	a	a	a	a	a	-	a	a	a	-	a	-	a	-	a	-	-	-	a	-	-	a	-
chr01	7274851	A	b	a	b	-	-	-	-	b	a	a	-	b	b	a	a	b	b	b	b	b	b	b	-	-	a	a	a	a	a	a	a	a	a	b	a	-	a	b	a	b	a	b	a	b	b	a	-
chr01	7275105	C	b	a	b	-	-	-	-	b	a	a	-	b	b	a	a	b	b	b	b	b	b	b	-	a	a	a	a	a	a	a	a	a	a	b	a	-	a	b	a	b	a	b	a	b	b	a	-
chr01	7277137	C	-	a	b	b	a	a	a	-	a	-	-	b	b	a	a	b	b	b	b	-	b	b	-	a	a	-	-	a	-	a	a	a	a	-	-	-	-	b	a	h	a	-	-	b	-	a	a
chr01	7277150	C	-	a	b	b	a	a	a	-	a	-	-	b	b	a	a	b	b	b	b	-	b	b	-	a	a	-	-	a	-	a	a	a	a	-	-	-	-	b	a	h	a	-	-	b	-	a	a
chr01	7277168	T	-	a	b	b	a	a	a	-	a	-	-	b	b	a	a	b	b	b	b	-	b	b	-	a	a	-	-	a	-	a	a	a	a	-	-	-	-	b	a	h	a	-	-	b	-	a	a
chr01	7277189	G	-	a	b	b	a	a	a	-	a	-	-	b	b	a	a	b	b	b	b	-	b	b	-	a	a	-	-	a	-	a	a	a	a	-	-	-	-	b	a	h	a	-	-	b	-	a	a
chr01	7282049	A	b	a	-	b	a	a	a	b	a	a	-	b	b	a	a	b	b	b	b	b	b	b	a	-	a	a	a	a	a	a	a	a	a	b	a	a	a	b	a	b	a	-	a	b	b	a	a
chr01	7282642	T	b	a	b	b	a	a	-	b	a	-	-	b	b	a	a	b	b	b	b	-	b	-	a	-	a	a	a	a	a	a	a	a	a	-	a	a	a	b	a	b	a	-	a	-	b	a	a
chr01	7287203	A	-	a	-	b	-	-	-	-	a	-	b	b	b	a	a	-	b	b	b	-	-	-	a	a	a	a	-	a	a	a	a	a	a	b	-	-	-	-	a	b	a	-	a	-	b	a	a
chr01	7287214	C	-	a	-	b	-	-	-	-	a	-	b	b	b	a	a	-	b	b	b	-	-	-	a	a	a	a	-	a	a	a	a	a	a	b	-	-	-	-	a	b	a	-	a	-	b	a	a
chr01	7287237	A	-	a	-	b	-	-	-	-	a	-	b	b	b	a	a	-	b	b	b	-	-	-	a	a	a	a	-	a	a	a	a	a	a	b	-	-	-	-	a	b	a	-	a	-	b	a	a
chr01	7287241	G	-	a	-	b	-	-	-	-	a	-	b	b	b	a	a	-	b	b	b	-	-	-	a	a	a	a	-	a	a	a	a	a	a	b	-	-	-	-	a	b	a	-	a	-	b	a	a
chr01	7287248	A	-	a	-	b	-	-	-	-	a	-	b	b	b	a	a	-	b	b	b	-	-	-	a	a	a	a	-	a	a	a	a	a	a	b	-	-	-	-	a	b	a	-	a	-	b	a	a
chr01	7287249	T	-	a	-	b	-	-	-	-	a	-	b	b	b	a	a	-	b	b	b	-	-	-	a	a	a	a	-	a	a	a	a	a	a	b	-	-	-	-	a	b	a	-	a	-	b	a	a
chr01	7287709	G	b	a	b	b	a	a	a	b	a	-	b	b	b	a	a	b	b	b	b	b	b	b	a	a	a	a	a	a	-	-	a	a	a	b	-	-	a	b	a	b	a	-	a	b	b	a	a
chr01	7287769	T	b	a	b	b	a	a	a	b	a	-	b	b	b	a	a	b	b	b	b	b	b	b	a	a	a	a	a	a	-	-	a	a	a	b	-	-	a	b	a	b	a	-	a	b	b	a	a
chr01	7290389	C	-	a	b	-	a	a	a	-	a	a	-	b	b	a	a	b	b	b	b	b	b	b	a	-	a	a	a	a	-	a	a	a	a	-	a	-	-	b	a	h	a	b	a	b	-	a	a
chr01	7290410	T	-	a	b	-	a	a	a	-	a	a	-	b	b	a	a	b	b	b	b	b	b	b	a	-	a	a	a	a	-	a	a	a	a	-	a	-	-	b	a	h	a	b	a	b	-	a	a
chr01	7290472	A	-	a	b	-	a	a	a	-	a	a	-	b	b	a	a	b	b	b	b	b	b	b	a	-	a	a	a	a	-	a	a	a	a	-	a	-	-	b	a	h	a	b	a	b	-	a	a
chr01	7290474	T	-	a	b	-	a	a	a	-	a	a	-	b	b	a	a	b	b	b	b	b	b	b	a	-	a	a	a	a	-	a	a	a	a	-	a	-	-	b	a	h	a	b	a	b	-	a	a
chr01	7296188	C	-	a	b	-	a	-	-	b	-	a	b	b	b	-	a	b	b	b	b	b	b	b	a	a	a	b	a	a	a	a	-	a	a	b	a	-	a	b	a	b	a	-	a	b	b	a	-
chr01	7319468	T	b	a	b	b	a	a	a	b	a	a	b	b	b	a	a	b	b	-	b	b	b	b	a	a	a	a	a	a	a	a	a	a	a	b	a	a	-	b	a	b	a	-	a	b	-	a	a
chr01	7319472	A	b	a	b	b	a	a	a	b	a	a	b	b	b	a	a	b	b	-	b	b	b	b	a	a	a	a	a	a	a	a	a	a	a	b	a	a	-	b	a	b	a	-	a	b	-	a	a
chr01	7321246	A	b	a	b	b	a	a	a	b	a	a	-	b	b	a	a	b	b	b	b	b	b	b	a	-	a	a	a	a	a	a	a	a	a	-	a	a	-	b	a	-	a	b	a	b	-	a	a
chr01	7322036	T	b	a	b	b	a	a	a	b	-	-	-	b	b	a	a	b	b	b	b	b	b	b	a	a	a	-	a	a	a	a	a	a	a	b	a	-	-	b	a	b	a	-	a	b	-	a	a
chr01	7322345	C	b	a	b	b	a	a	a	b	-	-	-	b	b	a	a	b	b	b	b	b	b	b	a	a	a	-	a	a	a	a	a	a	a	b	a	-	-	b	a	b	a	-	a	b	-	a	a
chr01	7325758	G	b	a	b	b	a	a	a	b	a	a	-	b	b	a	a	b	b	b	b	b	b	b	a	a	a	a	a	a	a	a	a	a	a	b	a	a	a	b	a	b	a	b	a	b	b	a	a
chr01	7325927	G	b	a	b	b	a	a	a	b	a	a	-	b	b	a	a	b	b	b	b	b	b	b	a	a	a	a	a	a	a	a	a	a	a	b	a	a	a	b	a	b	a	-	a	b	b	a	a
chr01	7328703	A	b	a	b	b	a	a	a	b	-	a	-	-	b	a	a	b	b	b	b	b	b	b	a	-	a	-	a	a	a	a	a	a	a	-	a	a	a	b	a	b	a	-	a	-	b	a	a
chr01	7328728	T	b	a	b	b	a	a	a	b	-	a	-	-	b	a	a	b	b	b	b	b	b	b	a	-	a	-	a	a	a	a	a	a	a	-	a	a	a	b	a	b	a	-	a	-	b	a	a
chr01	7328926	T	b	a	b	b	a	a	a	b	a	a	-	-	b	a	a	b	b	b	b	b	b	b	a	-	a	-	a	a	a	a	a	a	a	-	a	a	a	b	a	b	a	-	a	-	b	a	a
chr01	7328927	A	b	a	b	b	a	a	a	b	a	a	-	-	b	a	a	b	b	b	b	b	b	b	a	-	a	-	a	a	a	a	a	a	a	-	a	a	a	b	a	b	a	-	a	-	b	a	a
chr01	7329106	C	b	a	b	-	a	a	a	b	a	-	-	b	b	a	a	b	b	b	b	b	b	b	a	a	a	a	-	a	a	a	a	a	a	-	a	a	a	b	a	-	a	-	-	b	b	a	-
chr01	7330898	T	b	a	-	b	a	a	-	b	a	a	b	b	b	a	a	b	b	b	b	b	b	-	a	-	a	-	-	a	-	-	a	a	a	b	a	-	b	-	a	b	a	b	a	b	b	a	-
chr01	7336629	T	b	a	b	b	-	a	a	b	a	-	-	b	b	a	a	b	b	b	b	b	b	b	a	a	a	h	a	a	a	a	a	a	a	b	a	a	a	b	a	b	a	b	a	b	-	a	a
chr01	7336662	A	b	a	b	b	-	a	a	b	a	-	-	b	b	a	a	b	b	a	b	b	b	b	a	a	a	h	a	a	a	a	a	a	a	b	a	a	a	b	a	b	a	b	a	b	-	a	a
chr01	7336826	G	-	a	b	b	-	a	a	-	a	-	-	b	b	a	a	b	b	a	b	b	b	b	a	a	a	h	a	a	a	a	a	a	a	b	a	a	a	b	a	b	a	-	a	b	-	a	a
chr01	7336858	T	-	a	b	b	-	a	a	-	a	-	-	b	b	a	a	b	b	b	b	b	b	b	a	a	a	h	a	a	a	a	a	a	a	b	a	a	a	b	a	b	a	b	a	b	-	a	a
chr01	7336889	T	-	a	b	b	-	a	a	-	a	-	-	b	b	a	a	b	b	b	b	b	b	b	a	a	a	h	a	a	a	a	a	a	a	b	a	a	a	b	a	b	a	b	a	b	-	a	a
chr01	7338922	A	b	a	b	b	a	a	a	b	a	a	-	b	b	a	a	b	b	b	b	b	b	-	-	-	a	a	-	a	a	a	a	a	a	-	a	a	a	b	a	b	a	b	a	b	-	a	a
chr01	7338932	C	b	a	b	b	a	a	a	b	a	a	-	b	b	a	a	b	b	b	b	b	b	-	-	-	a	a	-	a	a	a	a	a	a	-	a	a	a	b	a	b	a	b	a	b	-	a	a
chr01	7344766	T	b	a	b	b	a	-	a	b	a	-	-	b	-	a	a	b	b	b	b	b	b	b	a	a	a	b	a	a	a	a	a	a	a	b	a	a	a	b	a	b	a	b	a	b	b	a	a
chr01	7344770	T	b	a	b	b	a	-	a	b	a	-	-	b	-	a	a	b	b	b	b	b	b	b	a	a	a	b	a	a	a	a	a	a	a	b	a	a	a	b	a	b	a	b	a	b	b	a	a
chr01	7344989	C	b	a	b	b	a	-	a	b	a	-	-	b	-	a	a	b	b	b	b	b	b	b	a	a	a	b	a	a	a	a	a	a	a	b	a	a	a	b	a	b	a	b	a	b	b	a	a
chr01	7357730	A	b	a	-	b	-	-	-	b	a	a	-	b	-	a	a	b	b	-	b	-	b	-	a	a	a	a	a	-	-	-	a	a	a	b	a	a	a	b	a	b	a	-	-	b	b	b	a
chr01	7646289	C	b	-	b	-	-	-	a	b	-	-	-	-	-	a	a	b	b	b	b	-	b	-	a	a	a	-	-	a	a	-	-	a	a	-	-	-	-	b	a	-	a	b	a	b	-	a	a
chr01	7647136	C	b	a	b	b	a	a	a	b	a	-	-	b	b	a	a	b	b	b	b	-	b	b	a	a	a	a	a	a	a	a	a	a	a	b	a	a	a	-	a	b	a	b	a	b	-	a	a
chr01	7653305	C	b	a	b	b	-	a	a	b	a	a	b	b	b	a	a	b	b	b	b	-	b	b	-	a	a	a	a	a	-	a	a	a	a	b	a	-	a	b	a	b	a	b	a	b	-	a	-
chr01	7653351	T	b	b	b	b	-	a	a	b	a	a	b	b	b	a	a	b	b	b	b	-	b	b	-	a	a	a	a	a	-	a	a	a	a	b	a	-	a	b	a	b	a	b	a	b	-	a	-
chr01	7657595	T	b	a	-	-	-	a	a	b	-	a	-	-	b	a	a	b	b	b	b	b	b	-	a	a	a	a	a	a	a	a	a	a	a	-	a	a	a	-	a	b	a	b	a	b	b	a	a
chr01	7658040	C	-	a	b	b	-	a	a	-	-	a	-	b	b	a	a	-	b	b	b	b	b	b	a	-	a	b	a	a	a	a	a	a	a	b	a	a	a	b	a	h	a	-	a	b	b	a	a
chr01	7658050	A	-	a	b	b	-	a	a	-	-	a	-	b	b	a	a	-	b	b	b	b	b	b	a	-	a	a	a	a	a	a	a	a	a	b	a	a	a	b	a	h	a	-	a	b	b	a	a
chr01	7670259	A	b	a	b	-	-	-	-	b	-	-	-	-	b	a	a	b	b	b	b	b	b	-	a	-	a	b	-	a	-	-	-	a	a	b	a	a	a	-	a	-	a	b	a	-	b	a	a
chr01	7684505	G	b	a	b	-	-	a	a	b	-	-	-	b	b	a	a	b	b	b	b	b	b	b	a	-	a	a	a	a	a	a	a	a	a	-	a	a	a	b	a	b	a	-	a	b	b	a	a
chr01	7688969	A	b	a	b	-	a	-	a	b	-	-	-	b	b	a	a	b	b	b	b	b	b	-	-	-	a	a	a	a	a	a	-	a	a	-	a	a	a	b	a	-	-	b	a	b	-	-	-
chr01	7688978	A	b	a	b	-	a	-	a	b	-	-	-	b	b	a	a	b	b	b	b	b	b	-	-	-	a	a	a	a	a	a	-	a	a	-	a	a	a	b	a	-	-	b	a	b	-	-	-
chr01	7689223	A	b	a	b	b	a	a	-	b	a	-	-	b	b	a	a	b	b	-	b	b	b	b	a	a	a	a	a	a	a	-	a	a	a	b	a	a	a	b	a	a	a	-	a	b	-	a	a
chr01	7689572	G	b	a	b	b	a	a	a	b	a	-	-	b	b	a	a	b	b	-	b	b	b	b	a	a	a	a	a	a	a	-	a	a	a	b	a	a	a	b	a	b	a	-	a	b	-	a	a
chr01	7690041	T	b	a	b	b	a	a	a	b	a	a	-	b	b	a	a	b	b	b	b	b	b	b	a	-	a	a	a	a	a	a	a	a	a	b	a	a	a	b	a	b	a	-	a	b	b	a	a
chr01	7692866	T	-	-	b	-	a	-	a	b	-	a	-	-	b	a	a	b	b	-	-	b	b	-	-	-	-	a	-	-	-	-	a	a	a	-	a	-	-	b	a	-	a	-	-	-	-	a	-
chr01	7697686	A	b	a	-	b	a	a	a	b	-	a	-	b	b	a	a	b	b	a	b	b	b	-	a	a	a	a	a	a	-	a	a	a	a	b	a	a	-	b	a	b	a	-	a	b	b	a	a
chr01	7698091	T	b	a	b	b	a	-	a	b	a	a	-	b	b	a	a	b	b	b	b	b	b	-	a	a	a	a	a	a	a	a	a	a	a	b	a	a	-	b	a	b	a	-	a	b	-	a	a
chr01	7701449	T	b	a	b	b	-	a	-	b	a	-	-	b	b	a	a	b	b	b	b	b	b	b	a	-	a	b	a	a	a	a	a	a	a	b	a	a	a	-	a	b	a	-	a	b	-	a	a
chr01	7701450	T	b	a	b	b	-	a	-	b	a	-	-	b	b	a	a	b	b	b	b	b	b	b	a	-	a	b	a	a	a	a	a	a	a	b	a	a	a	-	a	b	a	-	a	b	-	a	a
chr01	7701747	G	b	a	b	b	a	a	a	b	-	-	-	b	b	a	a	b	b	b	b	b	b	b	a	a	a	a	a	a	-	-	a	a	a	b	a	a	a	b	a	b	a	-	a	b	b	a	a
chr01	7703441	T	-	a	b	b	a	a	-	-	-	a	-	b	b	a	a	-	b	b	b	-	b	b	a	a	a	-	a	a	a	-	a	a	a	b	a	-	a	b	a	h	-	-	a	b	-	a	a
chr01	7703443	A	-	a	b	b	a	a	-	-	-	a	-	b	b	a	a	-	b	b	b	-	b	b	a	a	a	-	a	a	a	-	a	a	a	b	a	-	a	b	a	h	-	-	a	b	-	a	a
chr01	7703445	G	-	a	b	b	a	a	-	-	-	a	-	b	b	a	a	-	b	b	b	-	b	b	a	a	a	-	a	a	a	-	a	a	a	b	a	-	a	b	a	h	-	-	a	b	-	a	a
chr01	7749190	G	-	-	b	-	a	-	-	-	a	-	-	-	b	a	a	b	b	-	b	b	b	-	-	-	a	a	-	-	-	-	a	a	a	-	-	a	-	-	a	b	a	b	a	b	-	a	-
chr01	7833580	G	b	a	b	b	a	h	-	b	a	a	-	b	b	a	a	b	b	b	b	-	b	b	a	a	a	a	a	a	a	a	a	a	a	b	a	a	-	b	a	h	a	b	a	b	b	a	-
chr01	7966688	G	b	a	a	-	a	-	a	b	a	a	-	b	-	a	a	b	b	b	b	-	b	a	-	a	a	a	a	a	-	-	b	a	a	-	a	-	a	b	a	a	a	-	a	b	-	a	b
chr01	7984166	A	b	a	a	b	a	a	-	b	a	-	-	b	b	a	a	b	b	h	b	b	b	a	a	-	a	a	-	a	a	a	b	a	a	-	a	a	a	b	a	b	a	b	a	b	a	a	-
chr01	8135338	A	b	a	-	b	-	a	a	b	-	a	-	b	b	a	a	b	b	b	b	b	b	a	a	-	a	a	a	a	a	a	b	a	a	-	a	a	a	b	a	b	a	-	a	b	a	a	b
chr01	8157073	A	b	a	a	b	a	h	a	b	a	a	-	b	b	a	a	b	b	b	b	b	b	a	a	a	a	a	a	a	a	a	b	a	a	b	a	a	a	b	a	b	a	b	a	b	a	a	b
chr01	8163017	G	b	a	a	b	a	-	a	b	a	a	b	b	b	a	a	b	b	b	b	b	b	a	a	a	a	a	a	a	a	a	b	a	a	-	a	a	b	b	a	b	a	b	a	b	a	a	b
chr01	8396330	A	-	-	a	-	-	a	a	-	a	a	-	b	b	a	a	-	b	b	b	b	b	a	-	-	a	-	b	a	-	-	b	a	a	b	a	a	a	b	a	b	a	-	a	-	a	a	b
chr01	8396359	A	-	-	a	-	-	a	a	-	a	a	-	b	b	a	a	-	b	b	b	b	b	a	-	-	a	-	b	a	-	-	b	a	a	b	a	a	a	b	a	b	a	-	b	-	a	a	b
chr01	8396363	T	-	-	a	-	-	b	a	-	a	a	-	b	b	a	a	-	b	b	b	b	b	a	-	-	a	-	b	a	-	-	b	a	a	b	a	a	a	b	a	b	a	-	a	-	a	a	b
chr01	8398128	A	-	a	a	b	a	a	a	-	a	a	b	b	b	a	a	b	b	b	b	b	b	a	-	a	a	-	b	a	-	b	b	a	a	b	a	a	a	b	a	b	a	b	a	a	a	a	b
chr01	8398158	G	-	a	a	b	a	a	a	-	a	a	b	b	b	a	a	b	b	b	b	b	b	a	-	a	a	-	b	a	-	b	b	a	a	b	a	a	a	b	a	b	a	b	a	a	a	a	b
chr01	8398170	A	-	a	a	b	a	a	a	-	a	a	b	b	b	a	a	b	b	b	b	b	b	a	-	a	a	-	b	a	-	b	b	a	a	b	a	a	a	b	a	b	a	b	a	a	a	a	b
chr01	8398372	A	-	a	a	b	a	a	a	-	a	a	b	b	b	a	a	-	b	b	b	b	b	a	-	a	a	-	b	a	-	-	b	a	a	b	a	a	a	b	a	b	a	b	a	a	a	a	b
chr01	8398385	C	-	a	a	b	a	a	a	-	a	a	b	b	b	a	a	-	b	b	b	b	b	a	-	a	a	-	b	a	-	-	b	a	a	b	a	a	a	b	a	b	a	b	a	a	a	a	b
chr01	8398386	A	-	a	a	b	a	a	a	-	a	a	b	b	b	a	a	-	b	b	b	b	b	a	-	a	a	-	b	a	-	-	b	a	a	b	a	a	a	b	a	b	a	b	a	a	a	a	b
chr01	8399912	C	b	a	a	b	a	b	-	b	a	a	-	b	b	a	a	b	b	b	b	-	b	a	b	-	a	a	-	-	a	b	b	a	a	b	a	a	-	b	a	b	a	b	a	-	-	a	-
chr01	8400600	C	-	a	a	-	-	-	-	b	-	-	-	-	b	a	a	b	b	-	b	-	-	-	-	a	a	-	-	-	a	b	b	a	a	b	a	-	a	b	a	-	a	b	-	-	a	-	-
chr01	8400610	C	-	a	a	-	-	-	-	b	-	-	-	-	b	a	a	b	b	-	b	-	-	-	-	a	a	-	-	-	a	b	b	a	a	b	a	-	a	b	a	-	a	b	-	-	a	-	-
chr01	8406613	G	b	a	a	b	a	b	a	b	a	-	-	b	b	a	a	b	b	b	b	b	b	a	b	a	a	a	b	a	a	b	b	a	a	b	a	-	a	b	a	b	a	b	a	a	-	a	b
chr01	8410050	A	b	a	a	-	a	b	a	b	a	a	-	b	b	a	a	b	b	b	b	b	b	a	b	-	a	b	-	a	a	b	b	a	a	-	a	a	a	b	a	b	a	b	a	a	a	a	b
chr01	8410272	T	b	a	a	b	a	b	-	b	a	-	-	b	b	a	a	b	b	b	b	b	b	-	b	a	a	-	b	a	-	-	b	a	a	b	a	-	-	b	a	b	a	b	a	-	-	a	b
chr01	8414067	G	b	a	a	b	a	h	a	b	a	-	b	b	b	a	a	b	b	b	b	b	b	a	b	a	a	a	b	a	a	b	b	a	a	b	a	a	a	b	a	b	a	b	a	a	a	a	b
chr01	8414072	A	b	a	a	b	a	h	a	b	a	-	b	b	b	a	a	b	b	b	b	b	b	a	b	a	a	a	b	a	a	b	b	a	a	b	a	a	a	b	a	b	a	b	a	a	a	a	b
chr01	8414135	T	b	a	a	b	a	h	a	b	a	-	b	b	b	a	a	b	b	b	b	b	b	a	b	a	a	a	b	a	a	b	b	a	a	b	a	a	a	b	a	b	a	b	a	a	a	a	b
chr01	8414307	C	-	a	a	b	a	h	a	b	a	-	b	b	b	a	a	b	b	b	b	b	b	a	b	a	a	a	b	a	a	b	b	a	a	-	a	a	a	b	a	b	a	b	a	a	a	a	b
chr01	8420110	A	b	a	a	b	-	a	a	b	-	a	b	b	-	a	a	b	b	b	b	b	b	-	b	-	a	a	b	a	a	-	b	a	a	-	a	-	a	-	a	b	-	b	a	a	a	a	b
chr01	8428058	T	b	a	-	b	-	-	a	b	-	-	-	b	b	a	a	b	b	b	b	-	b	-	-	-	a	b	-	a	a	b	b	a	a	b	a	a	-	b	a	b	a	-	a	a	a	a	-
chr01	8428242	G	b	a	-	b	-	-	a	b	-	-	-	b	b	a	a	b	b	b	b	-	b	-	-	-	a	b	-	a	a	b	b	a	a	b	a	a	-	b	a	b	a	-	a	a	a	a	-
chr01	8428630	A	b	a	a	b	a	-	-	-	-	-	-	b	b	a	a	b	b	a	b	-	b	a	b	-	a	a	-	a	-	b	b	a	a	b	a	-	-	b	a	b	a	-	a	a	a	-	-
chr01	8431695	C	-	a	a	b	a	-	-	-	a	-	-	-	-	a	a	b	b	-	b	-	-	-	-	-	a	b	-	a	a	-	-	a	a	-	a	-	-	b	a	-	a	b	a	a	-	a	b
chr01	8437703	T	b	a	a	b	a	a	a	b	a	-	b	b	b	a	a	b	b	b	b	b	b	a	b	-	a	a	b	a	a	b	b	a	a	-	a	-	a	-	a	b	a	b	a	a	-	a	b
chr01	8440317	T	b	a	a	b	a	h	a	b	a	a	b	b	b	a	a	b	b	b	b	-	b	a	b	a	a	b	b	a	-	-	b	a	a	b	a	a	-	b	a	b	a	-	a	a	a	a	b
chr01	8442696	G	b	a	-	-	-	a	-	b	-	-	-	b	b	-	a	-	b	b	b	b	b	-	b	-	a	a	-	a	-	b	b	a	a	-	a	-	a	-	a	b	-	-	-	-	-	a	b
chr01	8453001	C	b	a	-	b	a	-	a	b	a	a	-	b	-	a	a	b	b	b	b	-	b	a	b	-	a	a	-	a	-	b	b	a	a	b	-	a	a	-	a	b	a	-	a	-	a	a	b
chr01	8473178	A	b	a	a	b	-	a	-	b	-	a	-	b	b	a	a	b	b	b	b	b	b	a	b	-	a	a	b	a	a	b	b	a	a	b	a	-	b	b	a	b	a	b	a	-	a	a	b
chr01	8473230	G	b	a	a	b	-	a	-	b	-	a	-	b	b	a	a	b	b	b	b	b	b	a	b	-	a	a	b	a	a	b	b	a	a	b	a	-	b	b	a	b	a	b	a	-	a	a	b
chr01	8475010	G	b	a	a	b	a	b	a	b	a	-	b	-	b	a	a	b	b	b	b	b	b	a	b	a	a	b	b	a	a	b	b	a	a	b	a	a	a	b	a	b	a	-	a	-	-	a	b
chr01	8475408	G	b	a	-	b	a	a	a	b	a	a	-	b	b	a	a	b	b	b	b	b	b	a	b	a	a	b	b	a	-	b	b	a	a	-	a	-	a	b	a	b	a	b	a	a	a	a	-
chr01	8475995	C	b	a	a	-	a	a	-	b	a	a	-	b	-	a	a	b	b	b	b	b	b	-	b	a	a	a	-	a	-	b	b	a	a	-	-	a	a	b	a	b	a	b	a	a	a	-	b
chr01	8476359	C	b	a	a	-	a	a	-	b	a	a	-	b	-	a	a	b	b	b	b	b	b	-	b	a	a	a	-	-	-	b	b	a	a	-	-	a	a	b	a	b	a	b	a	a	a	-	b
chr01	8481090	G	b	a	a	b	a	b	a	b	a	a	-	b	b	a	a	b	b	b	b	b	b	-	b	a	a	a	b	a	a	b	b	a	a	b	a	-	a	b	a	b	a	b	a	a	a	a	b
chr01	8489558	G	b	a	a	-	-	b	-	b	-	a	-	b	-	-	a	b	b	b	b	-	-	-	b	-	a	-	b	-	a	b	b	a	a	-	a	-	-	b	a	b	a	b	-	-	-	-	-
chr01	8489591	G	b	a	a	b	a	h	a	b	a	a	-	b	b	a	a	b	b	-	b	b	b	a	-	-	a	a	b	a	a	b	b	a	a	b	a	-	-	b	a	b	a	b	a	a	a	a	b
chr01	8489662	A	b	a	a	b	a	h	a	b	a	a	-	b	b	a	a	b	b	-	b	b	b	a	-	-	a	a	b	a	a	b	b	a	a	b	a	-	-	b	a	b	a	b	a	a	a	a	b
chr01	8489950	C	b	a	a	b	-	-	a	b	a	-	-	b	b	a	a	b	b	b	b	b	b	-	-	-	a	a	-	a	-	b	b	a	a	-	a	a	-	-	a	b	a	b	a	a	-	a	-
chr01	8490052	G	b	a	a	b	-	-	a	b	a	-	-	b	b	a	a	b	b	b	b	b	b	-	-	-	a	a	-	a	-	b	-	a	a	-	a	a	a	-	a	b	a	b	a	a	-	a	-
chr01	8490098	A	b	a	a	b	-	-	a	b	a	-	-	b	b	a	a	b	b	b	b	b	b	-	-	-	a	a	-	a	-	b	-	a	a	-	a	a	a	-	a	b	a	b	a	a	-	a	-
chr01	8505255	C	b	a	a	b	a	-	a	b	a	a	b	b	b	a	a	b	b	b	b	b	b	a	b	a	a	a	b	a	a	b	b	a	a	-	a	a	-	b	a	b	a	-	a	a	a	a	b
chr01	8513806	T	b	-	-	b	a	a	-	b	a	-	-	b	b	a	a	b	b	b	b	b	b	-	b	-	a	a	-	-	-	-	b	a	a	-	a	-	a	b	a	b	a	-	a	-	-	a	b
chr01	8513820	C	b	-	-	b	a	a	-	b	a	-	-	b	b	a	a	b	b	b	b	b	b	-	b	-	a	a	-	-	-	-	b	a	a	-	a	-	a	b	a	b	a	-	a	-	-	a	b
chr01	8524462	T	-	-	-	b	-	b	a	b	-	a	-	-	b	a	a	b	b	-	b	b	b	a	b	-	a	a	b	a	a	-	b	a	a	-	a	a	a	b	a	-	a	-	a	a	a	-	-
chr01	8524807	A	-	-	-	b	a	b	a	b	-	a	-	-	b	a	a	b	b	-	b	b	b	a	b	-	a	a	b	a	a	-	b	a	a	-	a	a	a	b	a	-	a	-	a	a	a	-	-
chr01	8524839	T	-	-	-	b	a	b	a	b	-	a	-	-	b	a	a	b	b	-	b	b	b	a	b	-	a	a	b	a	a	-	b	a	a	-	a	b	a	b	a	-	a	-	a	a	a	-	-
chr01	8528053	C	b	a	a	b	a	b	-	b	a	a	-	b	b	a	a	b	b	b	b	b	b	a	b	a	a	a	b	a	a	b	b	a	a	b	a	a	a	b	a	b	a	b	a	a	a	a	b
chr01	8529168	A	b	a	a	b	-	a	-	b	a	-	-	b	b	a	a	b	b	b	b	b	b	-	b	a	a	a	b	a	a	-	b	a	a	-	a	a	-	b	a	b	a	b	a	a	-	a	-
chr01	8529962	G	b	a	-	-	a	a	a	-	-	-	-	b	b	a	a	b	b	b	b	-	b	a	b	-	a	a	b	a	a	b	b	a	a	-	a	a	a	b	a	b	a	-	a	a	a	a	b
chr01	8531976	G	b	a	-	-	-	b	a	b	-	-	-	-	b	a	a	b	b	b	b	-	b	-	b	-	a	-	-	a	-	b	-	a	a	-	a	a	-	-	a	b	a	-	a	-	-	a	b
chr01	8532008	T	b	a	-	-	-	b	a	b	-	-	-	-	b	a	a	b	b	b	b	-	b	-	b	-	a	-	-	a	-	b	-	a	a	-	a	a	-	-	a	b	a	-	a	-	-	a	b
chr01	8533118	A	-	-	a	-	a	-	-	b	-	-	-	-	b	a	a	b	b	b	b	-	b	-	-	-	-	-	-	a	-	-	-	-	a	-	b	a	-	b	a	b	a	-	a	a	-	-	-
chr01	8545161	T	b	-	a	-	-	a	-	-	a	-	b	b	-	a	a	b	b	b	b	-	b	a	b	-	-	-	-	a	-	b	b	a	a	-	a	-	a	-	a	-	-	-	-	a	a	a	-
chr01	8545186	G	b	-	a	-	-	a	-	-	a	-	b	b	-	a	a	b	b	b	b	-	b	a	b	-	-	-	-	a	-	b	b	a	a	-	a	-	a	-	a	-	-	-	-	a	a	a	-
chr01	8550215	T	b	a	a	-	a	a	-	b	a	a	-	b	b	a	a	b	b	b	b	b	b	a	b	-	a	a	-	a	-	b	b	a	a	b	a	a	a	b	a	b	-	-	a	a	-	a	b
chr01	8550220	G	b	a	a	-	a	a	-	b	a	a	-	b	b	a	a	b	b	b	b	b	b	a	b	-	a	a	-	a	-	b	b	a	a	b	a	a	a	b	a	b	-	-	a	a	-	a	b
chr01	8558849	C	b	a	a	-	-	-	a	b	a	-	-	-	-	a	a	b	b	-	b	-	-	a	b	a	a	a	-	-	-	-	b	-	a	-	-	a	-	b	a	-	a	-	-	-	a	-	-
chr01	8559445	C	b	a	a	-	-	-	a	b	-	-	b	-	b	a	a	b	b	b	b	-	b	-	-	a	a	a	b	a	a	b	b	a	a	b	-	-	-	b	a	-	a	-	a	a	-	a	b
chr01	8559491	T	b	a	a	-	-	-	a	b	-	-	b	-	b	a	a	b	b	b	b	-	b	-	-	a	a	a	b	a	a	b	b	a	a	b	-	-	-	b	a	-	a	-	a	a	-	a	b
chr01	8559516	G	-	a	a	-	a	-	a	b	-	-	-	b	-	a	a	b	b	b	b	-	b	-	b	-	a	a	-	a	-	b	b	a	a	-	-	a	-	b	-	-	a	b	a	a	-	a	-
chr01	8559517	T	-	a	a	-	a	-	a	b	-	-	-	b	-	a	a	b	b	b	b	-	b	-	b	-	a	a	-	a	-	b	b	a	a	-	-	a	-	b	-	-	a	b	a	a	-	a	-
chr01	8563255	C	b	a	a	b	a	a	a	b	a	-	b	b	b	a	a	b	b	b	b	b	b	a	b	-	a	a	-	a	a	b	b	a	a	b	a	-	-	b	a	b	a	b	a	a	-	a	b
chr01	8563258	T	b	a	a	b	a	b	a	b	a	-	b	b	b	a	a	b	b	b	b	b	b	a	b	-	a	a	-	a	a	b	b	a	a	b	a	-	-	b	a	b	a	b	a	a	-	a	b
chr01	8564351	T	b	a	a	b	a	-	a	b	-	a	b	b	b	a	a	b	b	b	b	-	b	a	b	-	a	a	b	a	a	b	b	a	a	b	a	a	-	-	a	b	a	-	a	a	-	a	-
chr01	8566640	C	b	a	-	b	a	a	a	b	-	a	-	b	b	a	a	b	b	b	b	b	b	a	b	-	a	b	b	a	a	b	b	a	a	-	a	a	-	b	a	b	a	b	a	a	a	a	b
chr01	8566643	C	b	a	-	b	a	a	a	b	-	a	-	b	b	a	a	b	b	b	b	b	b	a	b	-	a	b	b	a	a	b	b	a	a	-	a	a	-	b	a	b	a	b	a	a	a	a	b
chr01	8569893	C	b	a	a	-	a	a	-	b	a	-	-	b	b	a	a	b	b	b	b	b	b	a	b	a	a	a	b	a	a	b	b	a	a	-	a	a	a	b	a	b	a	-	a	a	a	a	b
chr01	8575191	A	b	a	a	b	a	a	a	b	-	-	-	b	b	a	a	b	b	b	b	-	b	a	-	-	a	a	b	a	a	b	b	a	a	-	a	a	a	b	a	b	a	b	a	a	a	a	-
chr01	8580795	A	b	a	a	b	a	a	a	b	a	-	b	b	b	a	a	b	b	b	b	b	b	a	b	a	a	a	b	a	a	b	b	a	a	-	a	a	-	b	a	b	a	b	a	a	a	a	b
chr01	8584135	G	b	a	a	b	a	-	a	-	a	a	-	b	b	a	a	b	b	a	b	b	b	-	b	a	a	a	-	a	a	-	b	a	a	-	a	a	a	b	a	b	a	b	a	a	-	-	b
chr01	8587721	T	-	a	-	b	-	-	-	-	-	-	b	-	b	a	a	b	b	-	b	b	b	-	-	-	-	-	b	-	-	-	b	a	a	b	a	-	-	-	a	b	-	-	-	-	-	a	b
chr01	8587741	A	-	a	-	b	-	-	-	-	-	-	b	-	b	a	a	b	b	-	b	b	b	-	-	-	-	-	b	-	-	-	b	a	a	b	a	-	-	-	a	b	-	-	-	-	-	a	b
chr01	8589951	A	-	a	a	-	-	-	a	-	-	-	b	b	b	a	a	b	b	b	b	-	b	a	-	a	a	b	b	a	a	-	b	a	a	b	a	a	a	b	a	b	a	b	a	a	-	a	b
chr01	8594727	T	b	a	a	-	a	a	a	b	a	a	-	-	b	a	a	-	b	b	b	-	b	a	b	a	a	a	-	a	a	b	-	a	a	b	a	a	a	-	a	b	a	-	a	a	-	a	-
chr01	8594748	A	b	a	a	-	a	a	a	b	a	a	-	-	b	a	a	-	b	b	b	-	b	a	b	a	a	a	-	a	a	b	-	a	a	b	a	a	a	-	a	b	a	-	a	a	-	a	-
chr01	8594943	A	b	a	a	-	a	a	a	b	a	a	-	-	b	a	a	b	b	b	b	-	b	a	b	a	a	a	-	a	a	b	-	a	a	b	a	a	a	-	a	b	a	-	a	a	-	a	-
chr01	8594975	G	b	a	a	-	a	a	a	b	a	a	-	-	b	a	a	b	b	b	b	-	b	a	b	a	a	a	-	a	a	b	-	a	a	b	a	a	a	-	a	b	a	-	a	a	-	a	-
chr01	8596495	T	b	a	a	-	-	-	a	-	-	-	-	-	-	-	a	b	b	b	b	-	b	a	b	-	a	-	b	a	a	-	-	a	a	-	-	-	-	-	-	b	-	-	a	a	a	a	-
chr01	8596498	A	b	a	a	-	-	-	a	-	-	-	-	-	-	-	a	b	b	b	b	-	b	a	b	-	a	-	b	a	a	-	-	a	a	-	-	-	-	-	-	b	-	-	a	a	a	a	-
chr01	8596598	A	b	a	a	-	-	-	a	-	-	-	-	-	-	-	a	b	b	b	b	-	-	a	b	-	a	-	b	a	a	-	-	a	a	-	-	-	-	-	-	b	-	-	a	a	a	a	-
chr01	8601156	T	b	a	a	-	a	a	-	b	a	a	-	-	b	a	a	b	b	-	b	-	b	a	-	a	a	-	b	-	a	b	b	a	a	-	a	a	a	-	a	b	a	-	a	a	-	a	b
chr01	8601195	G	b	a	a	-	a	a	-	b	a	a	-	-	b	a	a	b	b	-	b	-	b	a	-	a	a	-	b	-	a	b	b	a	a	-	a	a	a	-	a	b	a	-	a	a	-	a	b
chr01	8605215	C	b	a	a	b	-	b	a	b	a	a	b	b	b	a	a	b	b	b	b	b	b	-	b	a	a	h	b	a	a	b	b	a	a	b	a	a	a	b	a	b	a	b	a	a	a	a	b
chr01	8605676	G	-	a	a	b	-	a	a	-	-	a	-	b	b	a	a	b	b	b	b	-	b	a	-	-	a	a	b	a	a	b	b	a	a	b	a	-	a	-	a	b	a	b	a	b	-	a	b
chr01	8605718	G	-	a	a	b	-	a	a	-	-	a	-	b	b	a	a	b	b	b	b	-	b	a	-	-	a	a	b	a	a	b	b	a	a	b	a	-	a	-	a	b	a	b	a	b	-	a	b
chr01	8605749	A	-	a	a	b	-	a	a	-	-	a	-	b	b	a	a	b	b	b	b	-	b	a	-	-	a	a	b	a	a	b	b	a	a	b	a	-	a	-	a	b	a	b	a	a	-	a	b
chr01	8605933	A	b	a	a	b	-	a	a	b	-	a	-	b	b	a	a	b	b	b	b	-	b	a	b	-	a	a	b	a	a	b	b	a	a	b	a	-	a	-	a	b	a	b	a	a	-	a	b
chr01	8610143	G	b	a	a	b	-	b	a	b	a	-	-	b	-	a	a	b	b	b	b	b	b	a	b	a	a	h	b	a	-	b	b	a	a	b	a	a	a	-	a	b	a	b	a	-	a	a	-
chr01	8611382	C	b	a	a	b	a	a	a	b	a	a	b	b	b	a	a	b	b	b	b	-	b	a	b	a	a	a	b	a	a	b	b	a	a	-	a	a	a	b	a	b	a	b	a	a	a	a	b
chr01	8614994	A	-	-	a	-	-	a	-	b	-	-	-	b	b	a	a	b	b	b	b	b	b	a	b	-	a	-	b	-	-	b	b	a	a	b	a	-	a	b	a	-	-	b	-	a	a	-	-
chr01	8615001	T	-	-	a	-	-	b	-	b	-	-	-	b	b	a	a	b	b	b	b	b	b	a	b	-	a	-	b	-	-	b	b	a	a	b	a	-	a	b	a	-	-	b	-	a	a	-	-
chr01	8621374	G	b	a	a	-	a	a	a	b	a	a	b	b	b	a	a	b	b	b	b	b	b	a	b	a	a	a	-	a	a	-	b	a	a	b	a	a	a	b	a	-	a	-	a	a	a	a	b
chr01	8621568	C	b	a	a	-	a	a	a	b	a	a	b	b	b	a	a	b	b	b	b	b	b	a	b	a	a	a	-	a	a	b	b	a	a	b	a	a	a	b	a	-	a	-	a	a	a	a	b
chr01	8624226	A	-	a	a	b	a	b	a	b	a	a	-	b	-	a	a	b	b	b	b	b	b	-	-	-	a	b	-	a	a	b	b	a	a	-	a	-	-	b	a	b	a	-	a	a	a	a	b
chr01	8624253	A	-	a	a	b	a	b	a	b	a	a	-	b	-	a	a	b	b	b	b	b	b	-	-	-	a	b	-	a	a	b	b	a	a	-	a	-	-	b	a	b	a	-	a	a	a	a	b
chr01	8631745	T	b	a	a	b	a	a	a	b	-	a	-	b	b	a	a	b	b	b	b	b	b	-	b	a	a	b	b	a	a	b	b	a	a	b	a	-	a	b	a	b	a	b	a	a	a	a	b
chr01	8643449	C	-	-	-	b	-	-	-	b	a	-	-	b	-	a	a	b	b	b	-	-	b	-	-	-	-	a	-	a	-	-	-	a	a	-	a	a	-	-	a	-	-	-	-	-	a	-	-
chr01	8643726	A	-	a	-	b	-	-	-	-	a	-	-	b	-	a	a	-	b	b	-	-	b	-	-	-	-	a	-	a	-	-	-	a	a	-	a	a	-	-	a	-	-	-	a	a	a	-	-
chr01	8643756	T	-	a	-	b	-	-	-	-	a	-	-	b	-	a	a	-	b	b	-	-	b	-	-	-	-	a	-	a	-	-	-	a	a	-	a	a	-	-	a	-	-	-	a	a	a	-	-
chr01	8643782	C	-	a	-	b	-	-	-	-	a	-	-	b	-	a	a	-	b	b	-	-	b	-	-	-	-	a	-	a	-	-	-	a	a	-	a	a	-	-	a	-	-	-	a	a	a	-	-
chr01	8644900	A	-	a	a	b	a	a	a	-	-	-	-	-	b	a	a	-	b	b	b	b	b	a	-	a	a	a	-	a	a	-	b	a	a	b	a	-	-	-	a	b	a	b	a	a	a	a	b
chr01	8644927	G	-	a	a	b	a	a	a	-	-	-	-	-	b	a	a	-	b	b	b	b	b	a	-	a	a	a	-	a	a	-	b	a	a	b	a	-	-	-	a	b	a	b	a	a	a	a	b
chr01	8644949	T	-	a	a	b	a	a	a	-	-	-	-	-	b	a	a	-	b	b	b	b	b	a	-	a	a	a	-	a	a	-	b	a	a	b	a	-	-	-	a	b	a	b	a	a	a	a	b
chr01	8649251	C	-	a	a	-	a	-	-	-	a	a	-	-	-	a	a	b	b	b	b	-	-	-	-	-	a	a	-	a	-	-	-	a	h	-	a	a	a	-	a	b	a	-	a	a	a	a	-
chr01	8649881	G	b	a	a	b	a	b	a	b	a	a	-	b	b	a	a	b	b	b	b	b	b	a	b	-	a	a	b	a	a	-	b	a	a	b	a	a	a	b	a	b	a	b	a	a	a	a	b
chr01	8656093	G	b	a	a	b	a	a	a	b	-	a	b	b	b	a	a	b	b	h	b	-	b	a	b	-	a	a	b	a	a	b	b	a	a	-	a	a	a	b	a	b	a	b	a	a	a	a	b
chr01	8656720	C	-	a	a	b	a	a	a	-	a	a	-	b	b	a	a	b	b	b	b	-	b	-	-	-	a	a	-	a	a	-	b	a	a	-	a	a	a	-	a	b	a	b	a	a	-	a	b
chr01	8656760	C	-	a	a	b	a	a	a	-	a	a	-	b	b	a	a	b	b	b	b	-	b	-	-	-	a	a	-	a	a	-	b	a	a	-	a	a	a	-	a	b	a	b	a	a	-	a	b
chr01	8656776	G	-	a	a	b	a	a	a	-	a	a	-	b	b	a	a	b	b	b	b	-	b	-	-	-	a	a	-	a	a	-	b	a	a	-	a	a	a	-	a	b	a	b	a	a	-	a	b
chr01	8668113	T	b	a	a	b	a	-	a	-	a	-	-	b	b	a	a	b	b	b	b	b	b	-	b	a	a	a	b	a	a	b	b	a	a	b	a	a	a	b	a	b	-	b	a	a	-	a	b
chr01	8671800	C	b	a	a	b	-	a	-	b	-	-	-	b	b	a	a	b	b	-	b	-	b	-	b	-	a	b	-	a	-	-	b	a	a	-	a	-	a	b	a	-	a	-	a	a	a	a	-
chr01	8679632	G	b	a	-	b	a	a	a	b	a	-	-	b	b	a	a	b	b	b	b	-	b	a	b	-	a	a	b	a	-	b	b	a	a	b	a	a	a	-	a	b	a	-	a	a	a	a	-
chr01	8680386	C	b	a	a	b	a	b	a	b	-	a	b	b	b	a	a	b	b	b	b	-	b	-	b	a	a	a	b	a	a	-	b	a	a	b	a	a	a	b	a	b	a	-	a	a	a	a	b
chr01	8680564	G	-	a	a	b	a	b	a	-	-	a	b	b	b	a	a	b	b	b	b	-	b	-	-	a	a	a	b	a	a	-	b	a	a	b	a	a	a	b	a	b	a	-	a	a	a	a	b
chr01	8680583	C	-	a	a	b	a	b	a	-	-	a	b	b	b	a	a	b	b	b	b	-	b	-	-	a	a	a	b	a	a	-	b	a	a	b	a	a	a	b	a	b	a	-	a	a	a	a	b
chr01	8680616	T	-	a	a	b	a	b	a	-	-	a	b	b	b	a	a	b	b	b	b	-	b	-	-	a	a	a	b	a	a	-	b	a	a	b	a	a	a	b	a	b	a	-	a	a	a	a	b
chr01	8686672	T	-	a	a	b	a	-	a	-	a	-	-	-	b	a	a	-	b	b	b	b	b	-	-	a	a	a	-	a	-	-	b	a	a	b	a	a	-	b	a	-	a	-	a	a	-	a	b
chr01	8686693	C	-	a	a	b	a	-	a	-	a	-	-	-	b	a	a	-	b	b	b	b	b	-	-	a	a	a	-	a	-	-	b	a	a	b	a	a	-	b	a	-	a	-	a	a	-	a	b
chr01	8686710	G	-	a	a	b	a	-	a	-	a	-	-	-	b	a	a	-	b	b	b	b	b	-	-	a	a	a	-	a	-	-	b	a	a	b	a	a	-	b	a	-	a	-	a	a	-	a	b
chr01	8688877	G	b	a	-	b	a	a	a	b	a	a	b	b	b	a	a	b	b	b	b	b	b	a	b	a	a	a	b	a	a	b	b	a	a	b	-	a	a	b	a	b	a	b	a	a	-	a	-
chr01	8692160	A	-	-	b	-	-	-	a	-	-	-	-	-	b	a	a	b	b	-	b	b	b	a	-	-	-	a	-	a	-	-	b	a	a	b	a	a	-	-	a	b	a	-	-	a	a	-	-
chr01	8695601	T	b	a	a	b	a	b	a	b	a	a	-	b	b	a	a	b	b	b	b	b	b	a	b	-	a	a	b	a	a	b	b	a	a	b	a	a	a	b	a	b	a	b	a	a	a	a	-
chr01	8696407	C	b	a	-	b	-	b	a	b	-	a	-	b	b	a	a	b	b	a	b	b	b	a	b	a	a	a	b	a	a	b	b	a	a	b	a	a	-	b	a	b	a	b	a	a	-	-	b
chr01	8696410	C	b	a	-	b	-	b	a	b	-	a	-	b	b	a	a	b	b	a	b	b	b	a	b	a	a	a	b	a	a	b	b	a	a	b	a	a	-	b	a	b	a	b	a	a	-	-	b
chr01	8714834	A	b	a	-	b	a	-	-	b	a	a	-	b	b	a	a	b	-	b	b	b	b	-	-	a	a	a	-	a	a	b	b	a	a	-	a	a	-	-	a	b	-	-	a	a	a	a	b
chr01	8719219	C	b	a	a	b	a	-	a	b	-	-	b	b	b	a	a	b	b	b	b	b	b	-	b	-	a	-	b	a	-	b	b	a	a	b	a	a	-	b	a	a	a	-	a	a	a	a	b
chr01	8719424	G	-	a	a	b	a	-	a	b	-	-	-	b	b	a	a	b	b	b	b	b	b	-	b	-	-	-	b	a	-	b	b	a	a	-	a	a	-	b	a	a	a	-	-	a	a	-	b
chr01	8721028	A	b	-	-	-	-	a	-	b	-	-	-	b	-	-	-	b	b	a	b	b	b	a	b	-	a	a	h	a	-	b	b	a	a	-	a	-	-	b	a	b	a	-	-	a	-	a	b
chr01	8726399	G	b	a	a	b	-	a	a	b	a	-	-	b	b	a	a	b	b	b	b	b	b	a	-	a	a	-	-	a	-	-	-	a	a	b	a	-	a	b	a	b	a	-	a	a	a	a	b
chr01	8726625	C	b	a	a	b	-	a	a	b	a	-	-	b	b	a	a	b	b	b	b	b	b	a	-	a	a	-	-	a	-	-	-	a	a	b	a	-	a	b	a	b	a	-	a	a	a	a	b
chr01	8746507	C	b	a	a	b	a	b	a	b	a	a	b	b	b	a	a	b	b	b	b	b	b	a	b	-	a	a	b	a	a	b	b	a	a	b	a	a	a	b	a	b	a	b	a	a	a	a	b
chr01	8746528	G	b	a	a	b	a	b	a	b	a	a	b	b	b	a	a	b	b	b	b	b	b	a	b	-	a	a	b	a	a	b	b	a	a	b	a	a	a	b	a	b	a	b	a	a	a	a	b
chr01	8746550	T	b	a	a	b	a	b	a	b	a	a	b	b	b	a	a	b	b	b	b	b	b	a	b	-	a	a	b	a	a	b	b	a	a	b	a	a	a	b	a	b	a	b	a	a	a	a	b
chr01	8749072	T	b	a	a	-	a	b	a	b	-	a	b	b	b	a	a	b	b	b	b	b	b	a	b	-	a	a	b	a	a	b	b	a	a	b	a	a	a	b	a	b	a	b	a	a	a	a	b
chr01	8749080	C	b	a	a	-	a	b	a	b	-	a	b	b	b	a	a	b	b	b	b	b	b	a	b	-	a	a	b	a	a	b	b	a	a	b	a	a	a	b	a	h	a	b	a	a	a	a	b
chr01	8749308	A	b	a	a	-	a	b	a	b	-	a	b	b	b	a	a	b	b	b	b	b	b	a	b	-	a	a	b	a	a	b	b	a	a	b	a	a	a	b	a	b	a	b	a	a	a	a	b
chr01	8749971	G	b	a	a	b	a	a	a	b	a	a	b	-	b	a	a	b	-	b	b	b	b	a	-	-	a	a	b	a	a	-	b	a	a	-	a	-	-	b	a	b	a	-	a	a	-	a	-
chr01	8757615	G	b	a	a	b	a	h	a	b	a	a	-	b	b	a	a	b	b	b	b	b	b	a	b	-	a	a	b	a	a	b	b	a	a	b	a	-	a	b	a	b	a	b	a	a	a	a	b
chr01	8758962	C	b	a	a	b	-	a	a	b	-	a	-	b	b	a	a	b	b	b	b	b	b	a	-	-	a	-	b	a	a	-	b	a	a	b	-	a	-	b	a	b	a	b	a	a	a	a	b
chr01	8759020	C	b	a	a	b	-	a	a	b	-	a	-	b	b	a	a	b	b	b	b	b	b	a	-	-	a	-	b	a	a	-	b	a	a	b	-	a	-	b	a	b	a	b	a	a	a	a	b
chr01	8759037	A	b	a	a	b	-	a	a	b	-	a	-	b	b	a	a	b	b	b	b	b	b	a	-	-	a	-	b	a	a	-	b	a	a	b	-	a	-	b	a	b	a	b	a	a	a	a	b
chr01	8764113	G	b	a	a	b	a	b	a	b	a	-	b	b	b	a	a	b	b	b	b	-	b	a	b	a	a	-	b	a	a	-	b	a	a	-	a	a	a	-	a	b	a	b	a	a	a	a	-
chr01	8768087	A	b	a	a	-	a	h	a	b	a	-	-	b	b	a	a	b	b	b	b	b	b	a	b	a	a	a	b	a	a	b	b	a	a	b	a	-	a	b	a	b	a	-	a	a	a	a	b
chr01	8768138	C	b	a	a	-	a	h	a	b	a	-	-	b	b	a	a	b	b	b	b	b	b	a	b	a	a	a	b	a	a	b	b	a	a	b	a	-	a	b	a	b	a	-	a	a	a	a	b
chr01	8771550	A	b	a	a	b	a	a	a	b	a	a	b	b	b	a	a	b	b	b	b	b	b	a	b	a	a	a	b	a	-	b	b	a	a	b	a	a	a	b	a	h	a	b	a	a	a	a	b
chr01	8771551	A	b	a	a	b	a	a	a	b	a	a	b	b	b	a	a	b	b	b	b	b	b	a	b	a	a	a	b	a	-	b	b	a	a	b	a	a	a	b	a	h	a	b	a	a	a	a	b
chr01	8774145	T	-	b	a	-	a	b	-	b	-	-	-	b	-	a	a	b	b	-	b	-	b	-	-	-	a	-	-	-	-	b	b	a	a	-	a	-	a	-	a	b	a	-	-	-	-	-	b
chr01	8794493	T	b	a	a	b	a	a	-	b	a	a	-	b	b	a	a	b	b	b	b	b	b	a	b	a	a	a	b	a	a	b	b	a	a	b	a	-	a	b	a	b	a	b	a	a	a	a	b
chr01	8794502	A	b	a	a	b	a	a	-	b	a	a	-	b	b	a	a	b	b	b	b	b	b	a	b	a	a	a	b	a	a	b	b	a	a	b	a	-	a	b	a	b	a	b	a	a	a	a	b
chr01	8805732	A	b	a	-	b	a	b	a	-	-	a	-	-	b	a	-	b	b	b	b	-	b	a	b	-	a	-	-	-	a	b	b	a	a	b	a	-	-	b	a	b	a	-	a	-	-	-	b
chr01	8816568	G	b	a	a	-	a	a	a	b	a	a	-	b	b	a	a	b	b	b	b	-	b	a	-	a	a	a	b	a	-	-	b	a	a	b	a	-	a	b	a	b	a	-	a	a	a	a	b
chr01	8816587	G	b	a	a	-	a	a	a	b	a	a	-	b	b	a	a	b	b	b	b	-	b	a	-	a	a	a	b	a	-	-	b	a	a	b	a	-	a	b	a	b	a	-	a	a	a	a	b
chr01	8824235	C	-	-	-	-	a	-	-	-	-	-	-	b	b	a	a	b	b	b	b	-	b	a	-	-	-	-	-	a	a	b	b	a	a	-	-	-	-	-	a	b	-	-	-	-	-	-	-
chr01	8824546	G	-	-	-	-	a	-	-	-	-	-	-	b	b	a	a	b	b	b	b	-	b	a	-	-	-	-	-	a	a	b	b	a	a	-	-	-	-	-	a	b	-	-	-	-	-	-	-
chr01	8824962	A	b	a	a	b	a	a	-	b	-	-	b	b	b	a	a	b	b	-	b	-	b	a	b	-	a	-	b	a	a	b	b	a	b	-	a	a	-	b	a	b	a	-	a	a	a	a	b
chr01	8857296	T	b	a	a	b	a	b	-	b	a	a	-	b	b	a	a	b	b	b	b	b	b	-	b	a	a	a	b	a	a	-	b	a	b	-	a	a	a	b	a	-	a	b	a	a	-	a	b
chr01	8857316	C	b	a	a	b	a	b	-	b	a	a	-	b	b	a	a	b	b	b	b	b	b	-	b	a	a	a	b	a	a	-	b	a	b	-	a	a	a	b	a	-	a	b	a	a	-	a	b
chr01	8858466	C	b	a	a	b	a	a	a	b	-	a	-	-	b	a	a	b	b	b	b	-	b	a	-	-	a	-	b	a	a	-	-	a	b	b	a	a	a	-	a	b	a	b	a	a	-	-	b
chr01	8899453	A	b	a	a	b	a	b	a	b	a	-	a	b	b	a	a	b	b	b	b	b	b	-	b	a	a	a	-	a	a	b	b	a	b	b	a	a	a	b	a	b	a	-	a	a	a	a	b
chr01	8921751	C	b	a	b	b	a	a	a	b	a	a	a	b	b	a	a	b	b	b	b	b	b	-	-	a	a	a	-	a	a	-	b	a	b	-	a	a	a	b	a	b	a	-	a	a	-	a	b
chr01	8933919	G	b	a	a	b	a	a	a	b	a	-	-	b	b	a	a	b	b	b	b	b	b	a	b	-	a	a	b	a	-	b	b	a	b	-	a	-	a	b	a	b	a	-	a	a	a	a	b
chr01	8940182	C	-	a	a	b	-	-	-	b	-	a	-	b	b	a	a	b	b	b	b	-	b	-	-	a	a	a	b	a	a	b	b	a	b	b	-	a	-	b	a	a	a	b	a	a	a	a	b
chr01	8978462	G	b	a	a	-	-	-	a	-	-	a	-	-	-	a	-	b	b	b	b	-	b	-	b	a	a	a	b	-	a	b	-	a	b	-	a	a	a	-	a	b	-	-	a	-	a	a	b
chr01	9075317	G	b	a	a	b	a	h	-	-	a	a	-	b	b	a	a	b	b	b	b	b	b	-	-	-	a	a	b	a	-	-	b	a	b	-	a	a	a	b	a	b	a	-	a	a	-	a	b
chr01	9110718	T	-	a	a	-	a	b	a	b	-	-	a	b	b	a	a	b	b	b	b	b	b	b	-	a	a	a	b	-	-	-	b	a	b	-	-	-	a	-	a	b	a	b	-	-	-	-	-
chr01	9112873	C	b	a	a	b	a	b	a	b	-	-	-	b	b	a	a	b	b	b	b	-	b	a	b	a	a	-	b	a	a	b	b	a	b	-	a	-	a	b	a	b	a	b	a	a	-	a	b
chr01	9113569	T	b	a	a	b	a	h	a	b	a	a	a	b	b	a	a	b	b	b	b	b	b	a	b	a	a	a	b	a	a	-	b	a	b	b	a	a	a	b	a	b	a	b	a	a	-	a	b
chr01	9183324	G	b	a	-	b	a	a	a	b	a	-	a	b	b	a	a	b	b	b	b	b	b	-	b	-	a	a	b	a	a	-	b	a	b	-	a	-	a	b	a	b	a	b	a	a	a	a	b
chr01	9197028	A	b	a	a	b	-	a	-	b	-	a	-	-	b	a	a	b	b	b	b	-	b	-	b	-	a	a	b	a	a	b	b	a	b	b	a	a	a	b	a	b	-	b	a	a	a	a	-
chr01	9206494	C	b	a	-	b	a	a	a	b	a	-	-	b	b	a	a	b	b	b	b	b	b	a	b	a	a	-	-	a	b	-	b	a	b	-	a	a	a	b	a	-	-	-	a	-	a	a	b
chr01	9250852	A	b	a	a	b	a	h	a	b	a	a	a	b	b	a	a	b	b	b	b	-	b	a	b	a	-	-	b	a	a	b	b	a	b	b	a	a	a	b	a	b	a	b	-	a	-	-	-
chr01	9300775	G	b	a	a	b	a	-	-	b	-	-	a	b	b	a	a	b	b	b	b	b	b	a	b	-	a	a	-	a	a	-	b	a	b	-	a	-	-	b	a	b	a	b	a	a	-	a	b
chr01	9316991	G	-	a	-	-	a	-	a	b	-	-	a	b	-	a	a	b	b	b	b	-	b	-	b	-	a	a	b	a	-	b	b	a	b	-	a	-	a	b	a	b	a	b	a	a	-	a	-
chr01	9352921	C	b	a	-	b	a	-	a	b	a	-	a	b	b	a	a	b	b	b	b	b	b	a	b	a	a	a	b	a	a	b	b	a	b	b	a	-	a	b	a	b	a	b	a	-	a	-	b
chr01	9365894	G	b	a	a	b	a	h	a	b	a	a	a	b	b	a	a	b	b	b	b	b	b	a	b	a	a	a	b	a	a	b	b	a	b	b	a	a	a	b	a	h	a	b	a	a	a	a	b
chr01	9368731	A	b	a	a	b	a	h	a	b	a	a	-	b	-	a	a	b	b	b	b	-	b	a	b	a	a	a	b	a	a	b	b	a	b	-	a	a	a	b	a	b	a	-	a	a	a	a	-
chr01	9368767	C	b	a	a	b	a	h	a	b	a	a	-	b	-	a	a	b	b	b	b	-	b	a	b	a	a	a	b	a	a	b	b	a	b	-	a	a	a	b	a	b	a	-	a	a	a	a	-
chr01	9433657	A	-	a	a	b	a	b	a	b	a	a	-	b	b	a	a	b	b	b	b	b	b	-	b	-	a	a	-	a	a	b	b	a	b	b	a	-	-	b	a	b	a	b	a	a	a	-	b
chr01	9434018	T	b	a	a	b	a	b	a	b	a	a	-	b	b	a	a	b	b	b	b	b	b	-	b	-	a	a	-	a	a	b	b	a	b	b	a	-	-	b	a	b	a	b	a	a	a	-	b
chr01	9434365	T	b	a	a	-	a	a	-	b	a	a	-	b	b	a	a	b	b	b	b	-	b	a	b	-	a	a	-	a	a	b	b	a	b	b	a	a	-	b	a	b	a	-	a	a	a	a	b
chr01	9450270	G	-	-	a	b	-	-	-	b	-	-	-	b	b	a	-	b	b	b	b	-	b	a	-	-	a	-	b	a	a	-	b	-	b	-	-	-	-	b	-	b	a	b	a	-	-	-	-
chr01	9450562	T	b	a	a	b	a	b	a	b	a	a	-	b	b	a	a	b	b	b	b	b	b	a	b	a	a	a	b	a	a	b	b	a	b	b	a	a	a	b	a	b	a	b	a	a	a	a	b
chr01	9465693	A	b	a	a	b	a	a	a	b	a	-	-	b	b	a	a	b	b	b	b	b	b	a	b	a	a	a	b	a	a	b	b	a	b	b	a	-	a	b	a	-	a	b	a	a	a	a	b
chr01	9468914	C	-	-	-	-	-	b	-	-	-	-	-	-	-	-	a	b	b	-	b	-	b	-	b	a	a	a	b	-	-	b	b	a	b	-	a	a	-	-	a	-	-	-	-	a	-	-	b
chr01	9468951	A	-	-	-	-	-	b	-	-	-	-	-	-	-	-	a	b	b	-	b	-	b	-	b	a	a	a	b	-	-	b	b	a	b	-	a	a	-	-	a	-	-	-	-	a	-	-	b
chr01	9489142	T	b	a	a	b	a	-	a	b	a	a	-	-	b	a	a	h	b	b	b	b	b	a	b	a	a	a	b	a	a	b	b	a	b	b	a	a	a	b	a	b	a	-	a	a	a	a	b
chr01	9498337	T	-	a	a	b	a	b	a	b	a	a	-	b	b	a	a	b	b	b	b	-	b	a	b	-	a	a	b	a	a	b	b	a	b	-	a	a	-	b	a	b	a	b	a	a	a	a	b
chr01	9530530	C	b	a	a	b	a	a	a	b	a	-	a	b	b	a	a	b	b	b	b	b	b	a	b	a	a	a	b	a	a	b	b	a	b	b	a	-	-	b	a	b	a	b	a	a	a	a	b
chr01	9532208	C	b	a	a	b	a	b	a	b	a	-	-	b	b	a	a	b	b	b	b	b	b	a	b	a	a	a	b	a	a	b	b	a	b	b	a	a	-	b	a	b	a	-	a	a	a	a	b
chr01	9540081	A	-	a	a	b	-	-	-	-	a	-	a	b	b	a	a	b	b	b	b	b	-	a	-	-	a	a	-	a	a	-	b	a	b	b	a	-	a	b	a	b	a	-	a	a	-	-	b
chr01	9542123	A	-	a	-	b	a	b	-	b	a	-	-	b	b	a	a	b	b	b	b	-	b	-	-	-	-	-	-	a	-	b	b	a	b	-	a	-	a	-	a	b	a	-	a	a	-	-	-
chr01	9542175	A	-	a	-	b	a	b	-	b	a	-	-	b	b	a	a	b	b	b	b	-	b	-	-	-	-	-	-	a	-	b	b	a	b	-	a	-	a	-	a	b	a	-	a	a	-	-	-
chr01	9546918	G	b	a	a	b	-	-	-	b	a	a	-	b	b	a	a	b	b	b	b	b	b	a	b	-	a	a	b	a	a	b	b	a	b	b	-	a	-	-	-	b	-	-	a	-	a	-	b
chr01	9551597	T	-	a	-	b	a	a	a	-	-	-	-	b	b	a	a	b	b	b	b	-	b	a	b	-	a	b	b	a	-	-	b	a	b	-	a	a	-	b	a	b	-	-	-	-	-	a	-
chr01	9551967	T	b	a	a	b	-	-	-	-	-	-	-	-	b	a	a	b	b	b	b	-	b	a	-	-	a	a	-	a	a	-	-	a	b	b	-	-	-	-	a	b	-	b	a	-	a	a	b
chr01	9552025	G	b	a	a	b	-	-	-	-	-	-	-	-	b	a	a	b	b	b	b	-	b	a	-	-	a	a	-	a	a	-	-	a	b	b	-	-	-	-	a	b	-	b	a	-	a	a	b
chr01	9552198	G	-	-	a	b	-	-	-	-	-	-	a	b	-	a	a	-	b	-	-	-	b	-	-	a	a	a	-	-	a	-	-	-	b	b	a	-	-	b	a	-	a	-	-	a	-	-	-
chr01	9553765	T	b	a	a	b	a	a	a	b	a	a	a	b	b	a	a	b	b	b	b	-	-	a	b	a	a	a	b	a	a	-	b	a	b	b	a	a	a	b	a	b	a	-	a	a	-	a	b
chr01	9567538	T	b	a	a	b	a	h	a	b	a	a	-	b	b	a	a	b	b	b	b	b	b	-	b	a	a	a	b	a	a	b	b	a	b	b	a	a	a	b	a	b	a	b	a	a	a	a	b
chr01	9568830	G	b	a	a	b	a	a	a	b	a	-	a	b	-	a	a	b	b	b	b	b	b	a	b	a	a	a	b	a	a	b	b	a	b	b	a	a	a	b	a	b	a	-	a	a	a	-	b
chr01	9568893	A	b	a	a	b	a	a	a	b	a	-	a	b	-	a	a	b	b	b	b	b	b	a	b	a	a	a	b	a	a	b	b	a	b	b	a	a	a	b	a	b	a	-	a	a	a	-	b
chr01	9569133	T	b	a	a	b	a	a	a	b	a	-	a	b	b	a	a	b	b	b	b	b	b	a	b	a	-	a	b	a	a	b	b	a	b	b	a	a	a	b	a	b	a	-	a	a	a	-	b
chr01	9577152	G	b	a	a	b	a	h	a	b	a	a	-	b	b	a	a	b	b	b	b	-	b	a	b	a	a	a	b	a	a	b	b	a	b	b	a	a	a	b	a	b	a	-	a	a	a	a	b
chr01	9577161	A	b	a	a	b	a	h	a	b	a	a	-	b	b	a	a	b	b	b	b	-	b	a	b	a	a	a	b	a	a	b	b	a	b	b	a	a	a	b	a	b	a	-	a	a	a	a	b
chr01	9581172	C	b	a	a	b	-	a	a	b	-	-	-	b	b	a	a	b	b	-	b	b	b	a	b	a	a	-	b	a	a	b	b	a	b	-	a	a	-	b	a	b	a	-	a	a	-	-	-
chr01	9581521	C	b	a	a	b	a	a	a	b	a	a	a	b	b	a	a	b	b	b	b	b	b	a	b	a	a	a	b	a	a	b	b	a	b	b	a	a	-	b	a	b	a	b	a	a	-	a	b
chr01	9581549	C	b	a	a	b	a	a	a	b	a	a	a	b	b	a	a	b	b	b	b	b	b	a	b	a	a	a	b	a	a	b	b	a	b	b	a	a	-	b	a	b	a	b	a	a	-	a	b
chr01	9629792	G	b	a	a	-	a	-	-	b	a	a	a	b	b	a	a	b	b	b	b	-	b	a	b	a	a	a	b	a	-	b	b	a	b	-	a	a	a	b	a	-	a	b	a	a	-	a	-
chr01	9632643	A	b	a	a	b	-	b	a	b	a	-	-	b	b	a	a	b	b	b	b	-	b	a	b	a	a	a	b	a	a	b	b	a	b	b	a	a	a	b	a	b	a	-	a	-	a	a	b
chr01	9651758	C	b	a	a	b	a	a	a	b	a	a	a	b	b	a	a	b	b	b	b	b	b	a	b	a	a	a	b	a	a	b	-	a	b	-	a	a	a	b	a	-	a	b	a	a	-	a	b
chr01	9662654	T	b	a	a	-	-	-	a	-	a	-	-	b	b	a	a	b	b	b	b	b	b	-	-	a	a	a	-	a	a	-	b	a	b	b	a	-	-	b	a	b	-	b	a	a	-	a	b
chr01	9662672	T	b	a	a	-	-	-	a	-	a	-	-	b	b	a	a	b	b	b	b	b	b	-	-	a	a	a	-	a	a	-	b	a	b	b	a	-	-	b	a	b	-	b	a	a	-	a	b
chr01	9664044	C	-	a	a	-	-	a	a	-	a	-	a	b	b	a	a	b	b	b	b	-	b	-	b	-	-	a	-	a	-	b	b	a	b	-	-	a	a	-	a	b	a	-	a	a	a	-	-
chr01	9667041	G	b	a	a	-	-	b	a	b	a	a	-	b	b	a	a	b	b	b	b	-	b	a	b	a	a	a	b	a	-	-	b	a	b	b	a	a	-	b	a	b	a	-	a	a	a	a	b
chr01	9667062	G	b	a	a	-	-	b	a	b	a	a	-	b	b	a	a	b	b	b	b	-	b	a	b	a	a	a	b	a	-	-	b	a	b	b	a	a	-	b	a	b	a	-	a	a	a	a	b
chr01	9669904	T	b	a	-	-	-	b	-	b	-	-	-	b	b	-	a	b	b	b	b	b	b	a	-	-	a	a	-	-	a	b	b	a	b	-	-	-	-	b	a	b	-	-	a	a	-	-	b
chr01	9669935	G	b	a	-	-	-	b	-	b	-	-	-	b	b	-	a	b	b	b	b	b	b	a	-	-	a	a	-	-	a	b	b	a	b	-	-	-	-	b	a	b	-	-	a	a	-	-	b
chr01	9670710	A	b	a	a	-	-	-	-	b	a	a	-	b	b	a	a	b	b	b	b	b	b	-	b	-	a	a	-	a	-	b	b	a	b	-	a	a	a	b	a	b	a	-	a	a	-	a	b
chr01	9671206	A	b	a	a	b	a	h	a	b	a	-	-	b	b	a	a	b	b	a	b	b	b	a	b	a	a	a	b	a	-	b	b	a	b	-	a	-	a	b	a	b	a	b	a	a	-	a	-
chr01	9704465	G	-	a	a	-	a	-	a	b	-	-	a	b	b	-	a	b	b	b	b	-	b	-	b	-	a	a	b	a	a	-	b	a	b	b	a	a	a	b	a	b	a	b	a	a	a	-	-
chr01	9709408	C	b	a	a	b	a	a	a	b	a	-	-	b	b	a	a	b	b	b	b	-	b	-	b	-	a	a	b	a	a	b	b	a	b	-	a	-	a	b	a	b	a	b	a	a	a	a	b
chr01	9709463	T	b	a	a	b	a	a	a	b	a	-	-	b	b	a	a	b	b	b	b	-	b	-	b	-	a	a	b	a	a	b	b	a	b	-	a	-	a	b	a	b	a	b	a	a	a	a	b
chr01	9709475	A	b	a	a	b	a	a	a	b	a	-	-	b	b	a	a	b	b	b	b	-	b	-	b	-	a	a	b	a	a	b	b	a	b	-	a	-	a	b	a	b	a	b	a	a	a	a	b
chr01	9740799	C	b	a	a	b	-	-	a	b	-	-	-	-	b	a	a	b	b	b	b	-	b	-	b	a	a	a	b	a	a	b	b	a	b	b	a	a	a	b	a	b	a	b	a	a	a	a	-
chr01	9743269	C	b	a	a	b	a	b	a	b	-	-	a	b	b	a	a	b	b	b	b	b	b	a	b	a	a	a	b	a	a	b	b	a	b	-	a	a	-	b	a	b	a	b	a	-	-	a	b
chr01	9743299	G	b	a	a	b	a	b	a	b	-	-	a	b	b	a	a	b	b	b	b	b	b	a	b	a	a	a	b	a	a	b	b	a	b	-	a	a	-	b	a	b	a	b	a	-	-	a	b
chr01	9743490	T	b	a	a	b	b	b	a	b	-	-	a	b	b	a	a	b	b	b	b	b	b	a	b	a	a	a	-	a	a	b	b	a	b	-	a	a	-	b	a	b	a	b	a	-	-	a	b
chr01	9743563	T	b	a	a	b	a	b	a	b	-	-	a	b	b	a	a	b	b	b	b	b	b	a	b	a	a	a	-	a	a	b	b	a	b	-	a	a	-	b	a	b	a	b	a	-	-	a	b
chr01	9743990	C	b	a	a	b	-	a	a	-	a	a	a	-	-	a	a	b	b	b	b	b	b	a	-	a	a	-	-	a	a	b	b	a	b	b	a	a	a	-	a	b	a	-	a	-	a	a	b
chr01	9749177	C	b	a	a	b	a	a	-	b	a	-	-	b	b	a	a	b	b	b	b	b	b	a	b	a	a	a	-	a	a	b	b	a	b	-	a	-	a	b	a	b	a	b	a	a	-	a	b
chr01	9749681	G	b	a	a	-	-	-	-	b	a	-	-	-	-	a	a	b	b	b	b	-	b	-	b	-	a	a	-	a	-	-	-	a	b	b	-	a	-	-	a	b	-	b	a	a	a	a	b
chr01	9749718	T	b	a	a	-	-	-	-	b	a	-	-	-	-	a	a	b	b	b	b	-	b	-	b	-	a	a	-	a	-	-	-	a	b	b	-	a	-	-	a	b	-	b	a	a	a	a	b
chr01	9749727	G	b	a	a	-	-	-	-	b	a	-	-	-	-	a	a	b	b	b	b	-	b	-	b	-	a	a	-	a	-	-	-	a	b	b	-	a	-	-	a	b	-	b	a	a	a	a	b
chr01	9751058	T	-	a	a	b	-	b	-	b	a	-	-	b	b	a	a	b	b	b	b	b	b	a	-	-	a	a	b	a	-	b	b	a	b	-	a	a	-	b	a	b	a	b	a	a	-	-	-
chr01	9751109	T	-	-	b	b	-	b	-	b	a	-	-	b	b	a	a	b	b	b	b	b	b	a	-	-	b	a	b	a	-	b	b	a	b	-	a	a	-	b	a	b	a	b	-	b	-	-	-
chr01	9751110	G	-	-	a	b	-	b	-	b	a	-	-	b	b	a	a	b	b	b	b	b	b	a	-	-	a	a	b	a	-	b	b	a	b	-	a	a	-	b	a	b	a	b	-	a	-	-	-
chr01	9753142	C	b	-	a	b	-	b	a	b	-	-	-	b	b	-	-	b	b	b	b	b	b	-	b	-	a	-	-	-	-	b	b	-	b	b	-	-	-	b	-	b	-	-	-	-	a	a	b
chr01	9753184	A	b	-	a	b	-	b	a	b	-	-	-	b	b	-	-	b	b	b	b	b	b	-	b	-	a	-	-	-	-	b	b	-	b	b	-	-	-	b	-	b	-	-	-	-	a	a	b
chr01	9756487	A	b	a	a	b	a	b	a	b	a	a	-	b	b	a	a	b	b	b	b	b	b	a	b	-	a	-	b	a	a	b	b	a	b	b	a	-	a	b	a	b	a	-	a	a	-	a	-
chr01	9756489	T	b	a	a	b	a	b	a	b	a	a	-	b	b	a	a	b	b	b	b	b	b	a	b	-	a	-	b	a	a	b	b	a	b	b	a	-	a	b	a	b	a	-	a	a	-	a	-
chr01	9757129	A	b	a	a	b	a	a	-	b	a	a	-	b	b	a	a	b	b	b	b	-	b	a	b	-	a	a	b	a	a	b	b	a	b	b	a	a	a	-	a	b	a	-	a	a	a	a	b
chr01	9760752	G	b	a	-	b	-	-	a	b	-	-	-	-	b	a	a	b	b	b	b	-	b	a	b	a	a	-	b	a	a	b	b	a	b	b	a	a	a	-	a	b	a	b	a	a	-	a	b
chr01	9761154	A	b	a	a	-	a	b	a	b	-	-	-	b	b	a	a	b	b	-	b	b	b	a	-	a	a	a	b	a	a	-	b	a	b	b	a	a	a	b	a	b	a	-	a	a	a	a	-
chr01	9763619	G	b	-	a	b	-	-	-	b	-	-	-	b	b	a	-	b	b	b	b	b	b	-	-	-	a	b	b	-	-	-	b	-	b	-	a	-	-	b	a	b	-	-	a	-	a	-	-
chr01	9763666	C	b	-	a	b	-	-	-	b	-	-	-	b	b	a	-	b	b	b	b	b	b	-	-	-	a	b	b	-	-	-	b	-	b	-	a	-	-	b	a	b	-	-	a	-	a	-	-
chr01	9766414	T	b	a	-	b	a	b	a	b	a	a	-	b	b	a	a	b	b	b	b	b	b	a	b	-	a	a	b	a	a	b	b	a	b	b	a	a	a	b	a	b	a	b	a	a	a	a	b
chr01	9766445	G	b	a	-	b	a	b	a	b	a	a	-	b	b	a	a	b	b	b	b	b	b	a	b	-	a	a	b	a	a	b	b	a	b	b	a	a	a	b	a	h	a	b	a	a	a	a	b
chr01	9782925	A	-	a	-	b	a	a	a	b	a	-	-	b	b	a	a	b	b	b	b	b	b	a	b	-	a	a	-	a	a	-	b	a	b	-	a	a	a	-	a	a	a	b	a	a	a	a	b
chr01	9789743	T	b	a	a	b	a	b	a	b	-	-	-	b	b	a	a	b	b	b	b	b	b	a	b	a	a	a	-	a	a	-	b	a	b	b	a	-	a	b	a	-	a	-	a	a	-	a	-
chr01	9789753	C	b	a	a	b	a	b	a	b	-	-	-	b	b	a	a	b	b	b	b	b	b	a	b	a	a	a	-	a	a	-	b	a	b	b	a	-	a	b	a	-	a	-	a	a	-	a	-
chr01	9790010	C	b	a	a	b	a	b	a	b	-	-	-	b	b	a	a	b	b	b	b	b	b	a	b	a	a	a	-	a	a	-	b	a	b	b	a	-	a	b	a	-	a	-	a	a	-	a	-
chr01	9801066	T	b	a	a	b	a	b	a	b	-	-	-	b	b	a	a	b	b	b	b	b	b	b	b	a	a	b	b	a	a	b	b	a	b	b	a	-	-	b	a	b	a	b	a	-	-	a	b
chr01	9801431	G	b	a	a	b	a	b	a	b	a	-	-	b	b	a	a	b	b	b	b	b	b	a	b	-	a	b	b	a	a	b	b	a	b	b	a	-	a	b	a	b	a	b	a	a	a	a	b
chr01	9801443	T	b	a	a	b	a	b	a	b	a	-	-	b	b	a	a	b	b	b	b	b	b	a	b	-	a	b	b	a	a	b	b	a	b	b	a	-	a	b	a	b	a	b	a	a	a	a	b
chr01	9801510	C	b	a	a	b	a	b	a	b	a	-	-	b	b	a	a	b	b	b	b	b	b	a	b	-	a	b	b	a	a	b	b	a	b	b	a	-	a	b	a	b	a	b	a	a	a	a	b
chr01	9836962	C	b	a	a	b	a	a	-	b	-	a	a	b	b	a	a	b	b	b	b	b	b	-	b	a	a	b	b	a	a	b	b	a	b	-	a	-	a	b	a	b	-	-	a	a	a	a	b
chr01	9836964	G	b	a	a	b	a	b	-	b	-	a	a	b	b	a	a	b	b	b	b	b	b	-	b	a	a	b	b	a	a	b	b	a	b	-	a	-	a	b	a	b	-	-	a	a	a	a	b
chr01	9837203	C	b	a	a	b	a	a	-	b	-	a	a	b	b	a	a	b	b	b	b	b	b	-	b	a	a	b	b	a	a	b	b	a	b	-	a	-	a	b	a	b	-	-	a	a	a	a	b
chr01	9840995	G	-	a	a	b	a	b	a	-	a	-	a	-	b	a	a	-	b	b	b	-	b	a	-	-	a	-	b	a	a	-	-	a	b	-	a	-	-	b	a	b	a	-	a	a	-	a	b
chr01	9841007	C	-	a	a	b	a	a	a	-	a	-	a	-	b	a	a	-	b	b	b	-	b	a	-	-	a	-	b	a	a	-	-	a	b	-	a	-	-	b	a	b	a	-	a	a	-	a	b
chr01	9841012	T	-	a	a	b	a	b	a	-	a	-	a	-	b	a	a	-	b	b	b	-	b	a	-	-	a	-	b	a	a	-	-	a	b	-	a	-	-	b	a	b	a	-	a	a	-	a	b
chr01	9841434	A	-	a	a	b	a	h	a	-	a	-	a	-	b	a	a	b	b	b	b	b	b	-	-	-	-	-	b	a	a	-	b	a	b	-	a	a	-	-	a	b	a	b	a	a	a	a	b
chr01	9841457	A	-	a	a	b	a	h	a	-	a	-	a	-	b	a	a	b	b	b	b	b	b	-	-	-	-	-	b	a	a	-	b	a	b	-	a	a	-	-	a	b	a	b	a	a	a	a	b
chr01	9842357	G	-	a	a	b	a	a	-	-	a	a	-	b	b	a	a	b	b	b	b	b	b	a	-	a	a	-	b	a	a	-	b	a	b	-	a	a	a	-	a	b	a	-	a	a	-	-	-
chr01	9842498	T	-	a	-	b	a	b	a	-	-	a	-	-	b	a	a	-	b	b	b	b	b	-	-	-	a	a	-	a	-	-	b	a	b	-	-	-	-	-	a	b	a	b	-	a	-	-	-
chr01	9846153	G	b	a	a	b	a	-	-	-	-	-	a	b	b	a	a	b	b	-	b	-	b	a	-	a	a	-	b	a	a	-	b	a	b	b	a	a	a	b	a	b	a	b	a	a	-	a	-
chr01	9849499	C	b	a	a	b	-	a	-	b	-	a	-	b	b	a	a	b	b	b	b	-	b	a	b	a	a	b	-	a	-	b	b	a	b	-	a	a	-	b	a	b	a	b	a	a	a	a	b
chr01	9852295	A	b	a	a	b	-	b	a	b	a	a	-	b	-	a	a	b	b	b	b	b	b	-	b	-	a	b	b	a	a	b	b	a	b	b	a	a	a	b	a	b	a	-	a	a	-	a	b
chr01	9852312	T	b	a	a	b	-	b	a	b	a	a	-	b	-	a	a	b	b	b	b	b	b	-	b	-	a	b	b	a	a	b	b	a	b	b	a	a	a	b	a	b	a	-	a	a	-	a	b
chr01	9852315	T	b	a	a	b	-	b	a	b	a	a	-	b	-	a	a	b	b	b	b	b	b	-	b	-	a	b	b	a	a	b	b	a	b	b	a	a	a	b	a	b	a	-	a	a	-	a	b
chr01	9855002	C	b	a	a	b	a	a	a	b	a	a	a	b	b	a	a	b	b	b	b	b	b	a	b	a	a	a	b	a	-	b	b	a	b	b	a	a	a	b	a	b	a	-	a	a	-	a	b
chr01	9860516	T	b	a	a	b	a	a	a	b	a	-	a	b	b	a	a	b	b	b	b	b	b	a	b	-	a	a	b	a	a	-	b	a	b	b	a	-	-	b	a	b	a	-	a	a	a	a	b
chr01	9860789	C	b	a	a	b	a	a	a	b	a	-	a	b	b	a	a	b	b	b	b	b	b	a	b	-	a	a	b	a	a	-	b	a	b	b	a	-	-	b	a	b	a	-	a	a	a	a	b
chr01	9872397	C	b	a	a	b	a	b	a	b	-	a	a	b	b	a	a	b	b	b	b	b	b	-	b	-	a	-	-	a	a	b	b	a	b	-	b	b	a	b	a	b	a	-	a	a	-	a	b
chr01	9872410	C	b	a	a	b	a	b	a	b	-	a	a	b	b	a	a	b	b	b	b	b	b	-	b	-	a	-	-	a	a	b	b	a	b	-	b	b	a	b	a	b	a	-	a	a	-	a	b
chr01	9872430	C	b	a	a	b	a	b	a	b	-	a	a	b	b	a	a	b	b	b	b	b	b	-	b	-	a	-	-	a	a	b	b	a	b	-	b	b	a	b	a	b	a	-	a	a	-	a	b
chr01	9875870	G	b	a	a	b	a	-	-	b	-	-	-	b	b	a	a	b	b	b	b	b	b	a	-	-	a	b	b	a	a	b	b	a	b	b	b	b	-	b	a	b	a	-	a	a	a	a	b
chr01	9875877	A	b	a	a	b	a	-	-	b	-	-	-	b	b	a	a	b	b	b	b	b	b	a	-	-	a	a	b	a	a	b	b	a	b	b	b	b	-	b	a	b	a	-	a	a	a	a	b
chr01	9875949	C	b	a	a	b	a	h	-	b	a	a	-	b	-	a	a	b	b	b	b	b	b	a	b	-	a	a	-	a	a	b	b	a	b	b	b	b	a	b	a	b	a	-	a	a	a	a	b
chr01	9903694	C	b	a	-	b	a	a	a	b	-	-	-	b	b	a	a	b	b	b	b	-	b	a	b	-	a	a	b	a	a	b	b	a	b	b	b	-	a	-	a	b	a	-	a	a	a	a	b
chr01	9916682	A	b	a	a	b	a	a	a	b	a	-	-	-	b	a	a	b	b	b	b	b	b	a	b	a	a	a	b	a	-	-	b	a	b	-	b	-	a	-	a	b	a	b	a	a	-	a	b
chr01	9928499	C	b	-	a	b	a	a	a	b	-	a	-	-	b	a	a	b	b	b	b	b	b	-	b	-	a	a	b	-	-	b	b	a	b	-	b	b	-	b	a	b	a	-	-	a	a	a	-
chr01	9931453	A	b	a	-	b	a	a	a	b	a	a	-	b	b	a	a	b	b	b	b	b	b	a	-	a	a	a	b	a	a	b	b	a	b	b	b	b	a	b	a	b	a	b	a	a	a	a	b
chr01	9932173	G	b	a	a	b	-	a	-	-	a	-	a	b	b	a	a	b	b	b	b	b	b	-	b	a	a	-	b	-	a	-	b	a	b	-	-	b	a	b	a	b	a	-	a	-	a	a	b
chr01	9935525	G	-	a	a	-	a	a	a	-	a	a	-	-	-	a	a	b	b	b	-	-	-	a	b	a	a	a	-	a	a	-	-	a	b	-	-	-	-	-	a	-	a	-	a	a	a	a	-
chr01	9947160	A	b	a	a	b	a	a	a	b	-	-	a	-	b	a	a	b	b	b	b	b	b	-	b	-	a	a	b	a	a	-	b	a	b	-	b	b	-	b	a	b	a	-	a	a	-	a	b
chr01	9947170	A	b	a	a	b	a	a	a	b	-	-	a	-	b	a	a	b	b	b	b	b	b	-	b	-	a	a	b	a	a	-	b	a	b	-	b	b	-	b	a	b	a	-	a	a	-	a	b
chr01	9947903	C	b	a	a	b	-	a	a	b	a	-	-	b	b	a	a	b	b	b	b	b	b	a	b	a	a	-	b	a	a	b	b	a	b	b	b	b	a	b	-	b	a	-	a	a	a	a	b
chr01	9952520	G	b	a	a	b	a	b	a	b	a	-	-	-	b	a	a	b	b	b	b	-	b	-	-	-	a	-	b	a	a	b	-	a	b	b	b	b	a	-	a	b	a	-	a	a	-	a	b
chr01	9952524	G	b	a	a	b	a	b	a	b	a	-	-	-	b	a	a	b	b	b	b	-	b	-	-	-	a	-	b	a	a	b	-	a	b	b	b	b	a	-	a	b	a	-	a	a	-	a	b
chr01	9952536	G	b	a	a	b	a	a	a	b	a	-	-	-	b	a	a	b	b	b	b	-	b	-	-	-	a	-	b	a	a	b	-	a	b	b	b	b	a	-	a	b	a	-	a	a	-	a	b
chr01	9952734	G	b	a	a	b	a	a	a	b	a	-	-	-	b	a	a	b	b	b	b	-	b	-	-	-	a	-	b	a	a	b	-	a	b	b	b	b	a	-	a	b	a	-	a	a	-	a	b
chr01	9955994	G	b	a	a	b	a	b	a	b	a	a	a	b	b	a	a	b	b	b	b	b	b	a	b	-	a	a	b	a	a	b	b	a	b	b	b	b	a	b	a	b	a	b	a	a	a	a	b
chr01	9956022	A	b	a	a	b	a	b	a	b	a	a	a	b	b	a	a	b	b	b	b	b	b	a	b	-	a	a	b	a	a	b	b	a	b	b	b	b	a	b	a	b	a	b	a	a	a	a	b
chr01	9957698	T	b	a	a	b	-	b	a	b	-	-	-	b	b	a	a	b	b	b	b	b	b	-	-	a	a	-	b	a	a	b	b	a	b	b	b	b	-	b	a	b	a	-	a	a	a	a	b
chr01	9975457	A	b	a	a	b	-	-	a	-	a	-	-	b	b	-	a	b	b	b	b	b	b	-	b	-	a	a	b	-	a	b	-	a	b	b	-	b	-	-	a	b	-	-	a	-	a	-	b
chr01	9975480	C	b	a	a	b	-	-	a	-	a	-	-	b	b	-	a	b	b	b	b	b	b	-	b	-	a	a	b	-	a	b	-	a	b	b	-	b	-	-	a	b	-	-	a	-	a	-	b
chr01	9975611	G	b	a	a	b	-	-	a	-	a	-	-	-	b	-	a	b	b	b	b	b	b	-	b	-	a	a	b	-	a	b	-	a	b	b	-	b	-	-	a	b	-	-	a	-	a	-	b
chr01	9975626	C	b	a	a	b	-	-	a	-	a	-	-	-	b	-	a	b	b	b	b	b	b	-	b	-	a	a	b	-	a	b	-	a	b	b	-	b	-	-	a	b	-	-	a	-	a	-	b
chr01	9986364	T	b	a	a	b	-	a	-	b	a	-	-	-	-	a	a	b	b	-	-	b	b	-	-	-	-	-	b	-	-	b	b	a	b	-	b	-	-	-	a	-	a	-	a	-	-	-	-
chr01	9986365	G	b	a	a	b	-	a	-	b	a	-	-	-	-	a	a	b	b	-	-	b	b	-	-	-	-	-	b	-	-	b	b	a	b	-	b	-	-	-	a	-	a	-	a	-	-	-	-
chr01	9993815	A	b	a	a	-	a	h	a	b	a	a	a	b	b	a	a	b	b	b	b	b	b	a	b	a	a	a	-	a	a	-	b	a	b	-	b	-	a	b	a	b	a	b	a	a	a	a	b
chr01	9993837	G	b	a	a	-	a	h	a	b	a	a	a	b	b	a	a	b	b	b	b	b	b	a	b	a	a	a	-	a	a	-	b	a	b	-	b	-	a	b	a	b	a	b	a	a	a	a	b
chr01	9997237	G	b	a	a	b	a	h	a	b	a	a	-	b	b	a	a	b	b	a	b	b	b	a	b	a	a	a	b	a	a	b	b	a	b	b	b	b	a	b	a	b	a	-	a	a	a	a	b
chr01	9997277	C	b	a	a	b	a	h	a	b	a	a	-	b	b	a	a	b	b	a	b	b	b	a	b	a	a	a	b	a	a	b	b	a	b	b	b	b	a	b	a	b	a	-	a	a	a	a	b
chr01	10013900	G	b	a	a	b	a	a	a	b	a	a	a	b	b	a	a	b	b	b	b	b	b	a	b	a	a	a	b	a	a	b	b	a	b	b	b	b	a	b	a	b	a	-	a	a	a	a	b
chr01	10056075	A	-	a	a	b	a	-	a	-	a	a	a	-	b	a	a	b	b	b	b	b	b	a	-	a	a	-	b	a	-	b	b	a	b	-	b	-	-	b	a	b	a	b	a	a	a	a	b
chr01	10056695	G	b	a	a	b	-	-	-	b	a	-	-	-	-	a	a	b	b	b	b	-	b	-	b	-	a	b	b	a	a	-	-	a	b	b	b	-	-	-	a	-	a	-	a	a	a	a	b
chr01	10056991	G	b	a	a	-	a	a	a	b	a	a	-	b	b	a	a	b	b	b	b	b	b	a	b	-	a	a	b	a	a	b	b	a	b	b	b	-	a	b	a	b	-	b	a	a	-	a	-
chr01	10061714	C	b	a	a	-	-	a	-	b	-	-	-	-	-	-	a	b	b	b	b	b	b	-	b	-	a	a	b	a	a	-	b	a	b	b	b	b	-	-	a	b	a	-	a	a	-	a	b
chr01	10061840	C	b	a	a	-	-	a	-	b	-	-	-	-	-	-	a	b	b	b	b	b	b	-	b	-	a	a	b	a	a	-	b	a	b	b	b	b	-	-	a	b	a	-	a	a	-	a	b
chr01	10062230	A	-	a	a	-	a	-	a	b	a	a	-	-	b	a	a	-	-	b	b	b	-	a	b	-	a	b	-	a	-	-	-	a	b	-	-	-	a	-	a	-	a	-	a	-	a	-	-
chr01	10085334	C	b	a	a	b	a	b	a	b	a	-	-	-	-	a	a	b	b	-	b	b	b	a	b	-	a	-	-	a	-	-	b	a	b	-	b	-	-	b	a	b	a	-	-	a	-	a	-
chr01	10085371	C	b	a	a	b	a	b	a	b	a	-	-	-	-	a	a	b	b	-	b	b	b	a	b	-	a	-	-	a	-	-	b	a	b	-	b	-	-	b	a	b	a	-	-	a	-	a	-
chr01	10088541	G	b	a	a	b	-	a	a	b	a	-	a	b	b	a	a	b	b	b	b	b	b	a	b	-	a	a	b	a	a	b	b	a	b	b	b	b	a	b	a	b	-	-	a	a	-	a	-
chr01	10088794	A	b	a	a	b	-	a	a	b	a	-	a	b	b	a	a	b	b	b	b	b	b	a	b	-	a	a	b	a	a	b	b	a	b	b	b	b	a	b	a	b	-	-	a	a	-	a	-
chr01	10088813	A	b	a	a	b	-	a	a	b	a	-	a	b	b	a	a	b	b	b	b	b	b	a	b	-	a	a	b	a	a	b	b	a	b	b	b	b	a	b	a	b	-	-	a	a	-	a	-
chr01	10088836	A	b	a	a	b	-	a	a	b	a	-	a	b	b	a	a	b	b	b	b	b	b	a	b	-	a	a	b	a	a	b	b	a	b	b	b	b	a	b	a	b	-	-	a	a	-	a	-
chr01	10100293	A	b	a	a	b	a	a	a	b	a	a	-	b	b	a	a	b	b	h	b	b	b	a	b	a	a	-	b	a	a	b	b	a	b	b	b	b	a	b	a	b	a	b	a	-	-	a	b
chr01	10114754	C	-	a	a	-	-	a	-	b	-	-	-	-	b	-	a	b	b	b	b	b	-	-	-	-	a	a	-	-	a	b	b	a	b	-	b	b	-	b	a	-	a	b	-	-	a	-	-
chr01	10125474	T	b	a	a	b	a	a	a	b	a	-	-	b	b	a	a	b	b	b	b	-	b	a	-	-	a	b	b	a	a	b	b	a	b	-	b	-	a	b	a	b	a	b	a	a	a	a	b
chr01	10125509	C	b	a	a	b	a	a	a	b	a	-	-	b	b	a	a	b	b	b	b	-	b	a	-	-	a	b	b	a	a	b	b	a	b	-	b	-	a	b	a	b	a	b	a	a	a	a	b
chr01	10125798	A	b	a	a	b	a	-	-	b	-	-	-	b	-	a	a	b	b	-	b	-	b	-	-	a	a	-	-	a	a	-	b	a	b	-	b	-	a	-	a	-	a	b	a	a	-	a	-
chr01	10126552	A	b	a	a	-	a	b	a	b	a	-	a	b	b	a	a	b	b	-	b	b	b	a	b	-	a	a	-	a	a	b	b	a	b	b	b	-	a	-	a	b	a	-	a	a	a	a	-
chr01	10132953	G	b	a	a	b	a	h	a	b	-	-	-	b	b	a	a	b	b	b	b	b	b	a	b	a	a	a	b	a	a	b	b	a	b	b	b	b	a	b	a	b	a	a	a	a	-	a	-
chr01	10133235	T	-	a	a	b	a	b	-	b	a	a	-	b	-	a	a	b	b	b	b	b	b	a	-	a	a	a	-	a	a	b	b	a	b	-	b	b	a	b	a	b	a	-	a	a	a	a	-
chr01	10133514	G	-	a	a	b	a	b	-	-	a	a	-	b	-	a	a	b	b	b	b	-	b	a	-	a	a	a	-	a	a	b	b	a	b	-	b	b	a	b	a	b	a	-	a	a	a	a	-
chr01	10133579	T	-	a	a	b	a	b	-	-	a	a	-	b	-	a	a	b	b	b	b	-	b	a	-	a	a	a	-	a	a	b	b	a	b	-	b	b	a	b	a	b	a	-	a	a	a	a	-
chr01	10138170	G	b	a	-	b	-	-	-	b	a	-	-	b	-	a	a	b	b	b	b	-	b	a	b	a	a	a	-	a	-	b	b	a	b	b	-	-	-	-	-	b	-	-	a	-	-	a	b
chr01	10138185	C	b	a	-	b	-	-	-	b	a	-	-	b	-	a	a	b	b	b	b	-	b	a	b	a	a	a	-	a	-	b	b	a	b	b	-	-	-	-	-	b	-	-	a	-	-	a	b
chr01	10139017	G	b	a	a	b	a	a	a	b	a	-	-	b	b	a	a	b	b	b	b	b	b	-	b	a	a	b	b	a	a	-	b	a	b	b	b	b	a	b	a	b	a	b	a	a	a	a	b
chr01	10139182	C	-	a	a	b	a	h	a	-	a	-	-	b	b	a	a	b	b	b	b	b	b	-	-	-	a	b	b	a	a	-	b	a	b	b	b	b	a	b	a	b	a	b	a	a	a	a	b
chr01	10139200	A	-	a	a	b	a	h	a	-	a	-	-	b	b	a	a	b	b	b	b	b	b	-	-	-	a	b	b	a	a	-	b	a	b	b	b	b	a	b	a	b	a	b	a	a	a	a	b
chr01	10139225	A	-	a	a	b	a	h	a	-	a	-	-	b	b	a	a	b	b	b	b	b	b	-	-	-	a	b	b	a	a	-	b	a	b	b	b	b	a	b	a	b	a	b	a	a	a	a	b
chr01	10139253	T	-	a	a	b	a	h	a	-	a	-	-	b	b	a	a	b	b	b	b	b	b	-	-	-	a	b	b	a	a	-	b	a	b	b	b	b	a	b	a	b	a	b	a	a	a	a	b
chr01	10139406	G	-	a	-	b	-	a	-	b	a	a	-	b	-	a	a	b	b	b	-	b	b	a	b	-	a	a	b	-	a	-	b	a	b	b	b	b	-	b	a	b	a	-	a	a	-	-	-
chr01	10139778	G	-	a	-	b	-	a	-	-	a	a	-	b	-	a	a	-	b	b	-	b	b	a	-	-	a	a	-	-	a	-	b	a	b	b	b	b	-	b	a	b	a	-	a	a	-	-	-
chr01	10139803	T	-	a	-	b	-	a	-	-	a	a	-	b	-	a	a	-	b	b	-	b	b	a	-	-	a	a	-	-	a	-	b	a	b	b	b	b	-	b	a	b	a	-	a	a	-	-	-
chr01	10144239	A	-	a	-	b	a	b	a	-	a	a	-	b	b	a	a	b	b	b	b	b	b	a	-	a	a	a	-	a	a	b	b	a	b	b	b	b	a	b	a	b	a	b	a	a	a	a	b
chr01	10144248	G	-	b	-	b	a	b	a	-	a	a	-	b	b	a	a	b	b	b	b	b	b	a	-	a	a	a	-	a	a	b	b	a	b	b	b	b	a	b	a	b	a	b	a	a	a	a	b
chr01	10144299	A	-	a	-	b	a	b	a	-	a	a	-	b	b	a	a	b	b	b	b	b	b	a	-	a	a	a	-	a	a	b	b	a	b	b	b	b	a	b	a	b	a	b	a	a	a	a	b
chr01	10144302	C	-	a	-	b	a	b	a	-	a	a	-	b	b	a	a	b	b	b	b	b	b	a	-	a	a	a	-	a	a	b	b	a	b	b	b	b	a	b	a	b	a	b	a	a	a	a	h
chr01	10144573	A	-	a	a	b	-	a	a	-	a	-	-	b	b	a	a	-	b	b	b	b	b	a	-	-	a	-	b	-	a	-	b	a	b	-	b	b	-	b	a	b	a	-	a	-	a	a	b
chr01	10144624	T	-	a	a	b	-	b	a	-	a	-	-	b	b	a	a	-	b	b	b	b	b	a	-	-	a	-	b	-	a	-	b	a	b	-	b	b	-	b	a	b	a	-	a	-	a	a	b
chr01	10144646	G	-	a	a	b	-	b	a	-	a	-	-	b	b	a	a	-	b	b	b	b	b	a	-	-	a	-	b	-	a	-	b	a	b	-	b	b	-	b	a	b	a	-	a	-	a	a	b
chr01	10144656	A	-	a	a	b	-	a	a	-	a	-	-	b	b	a	a	-	b	b	b	b	b	a	-	-	a	-	b	-	a	-	b	a	b	-	b	b	-	b	a	b	a	-	a	-	a	a	b
chr01	10154051	T	b	a	-	-	-	-	a	-	a	a	-	-	b	a	a	b	b	b	b	-	b	b	b	-	a	a	-	a	-	-	b	a	b	-	b	b	a	-	a	b	-	-	a	a	-	-	b
chr01	10154172	G	b	a	-	-	-	-	a	-	a	a	-	-	b	a	a	b	b	b	b	-	b	b	b	-	a	a	-	a	-	-	b	a	b	-	b	b	a	-	a	b	-	-	a	a	-	-	b
chr01	10155962	T	b	a	a	-	a	-	-	b	-	-	-	b	b	a	a	b	b	b	b	-	b	-	b	-	a	a	b	a	a	b	b	a	b	b	b	-	a	-	a	b	a	-	a	a	-	a	b
chr01	10155968	A	b	a	a	-	a	-	-	b	-	-	-	b	b	a	a	b	b	b	b	-	b	-	b	-	a	a	b	a	a	b	b	a	b	b	b	-	a	-	a	b	a	-	a	a	-	a	b
chr01	10156205	A	b	a	a	b	a	-	-	b	-	-	-	b	b	a	a	b	b	b	b	-	b	-	b	-	a	a	b	a	a	b	b	a	b	b	b	-	a	-	a	b	a	-	a	a	-	a	b
chr01	10160631	A	-	a	-	b	a	b	a	-	a	-	-	b	b	a	a	-	b	b	b	b	b	a	-	a	a	a	b	a	a	-	b	a	b	b	b	-	a	b	a	b	a	b	a	a	a	a	b
chr01	10160663	G	-	a	-	b	a	b	a	-	a	-	-	b	b	a	a	-	b	b	b	b	b	a	-	a	a	a	b	a	a	-	b	a	b	b	b	-	a	b	a	b	a	b	a	a	a	a	b
chr01	10160676	T	-	a	-	b	a	b	a	-	a	-	-	b	b	a	a	-	b	b	b	b	b	a	-	a	a	a	b	a	a	-	b	a	b	b	b	-	a	b	a	b	a	b	a	a	a	a	b
chr01	10160677	G	-	a	-	b	a	b	a	-	a	-	-	b	b	a	a	-	b	b	b	b	b	a	-	a	a	a	b	a	a	-	b	a	b	b	b	-	a	b	a	b	a	b	a	a	a	a	b
chr01	10163081	C	-	a	a	-	a	a	a	-	a	a	a	b	-	a	a	-	b	-	-	b	b	a	-	a	a	-	-	a	a	-	b	a	b	-	b	b	a	b	a	-	a	b	a	a	a	a	b
chr01	10163098	C	-	a	a	-	a	a	a	-	a	a	a	b	-	a	a	-	b	-	-	b	b	a	-	a	a	-	-	a	a	-	b	a	b	-	b	b	a	b	a	-	a	b	a	a	a	a	b
chr01	10163126	A	-	a	a	-	a	a	a	-	a	a	a	b	-	a	a	-	b	-	-	b	b	a	-	a	a	-	-	a	a	-	b	a	b	-	b	b	a	b	a	-	a	b	a	a	a	a	b
chr01	10163133	A	-	a	a	-	a	a	a	-	a	a	a	b	-	a	a	-	b	-	-	b	b	a	-	a	a	-	-	a	a	-	b	a	b	-	b	b	a	b	a	-	a	b	a	a	a	a	b
chr01	10168757	A	b	a	a	b	a	a	a	-	a	a	-	b	b	a	a	b	b	b	-	b	b	a	b	-	a	a	b	a	a	-	b	a	b	-	b	-	a	b	a	b	a	-	a	a	-	a	-
chr01	10177653	A	b	a	a	-	a	a	-	-	-	-	-	-	b	a	a	-	b	b	-	-	b	a	-	-	a	a	-	a	a	b	b	a	b	-	-	-	a	-	a	b	a	-	a	a	a	a	-
chr01	10181723	G	b	-	-	b	-	b	a	b	-	-	-	b	b	a	-	b	b	b	b	b	b	-	-	a	-	-	b	-	-	b	b	a	b	b	b	-	-	b	-	b	-	-	-	-	-	a	b
chr01	10185190	G	b	a	a	b	-	h	a	b	-	-	a	b	b	a	a	b	b	-	b	b	b	-	b	-	a	a	b	a	-	b	b	a	b	-	b	-	a	b	a	b	a	-	a	a	a	a	b
chr01	10185454	G	b	a	a	b	-	b	a	b	-	-	a	b	b	a	a	b	b	-	b	b	b	-	b	-	a	a	b	a	-	b	b	a	b	-	b	-	a	b	a	b	a	-	a	a	a	a	b
chr01	10186355	C	-	a	a	b	a	-	-	-	a	a	-	-	b	a	a	-	b	b	b	b	b	-	-	-	a	a	-	a	-	-	b	a	b	-	b	-	a	-	a	b	a	b	a	a	-	a	-
chr01	10187760	G	b	a	a	b	a	a	a	b	a	a	a	b	b	a	a	b	b	b	b	b	b	a	b	a	a	a	b	a	a	b	b	a	b	b	b	b	a	b	a	b	a	-	a	a	a	a	b
chr01	10197033	T	b	a	a	b	a	a	a	b	a	-	a	b	b	a	a	b	b	b	b	-	b	a	b	a	a	a	b	a	a	b	b	a	b	b	b	b	a	b	a	b	a	b	a	a	-	a	b
chr01	10202411	C	b	a	a	b	a	-	-	b	a	-	-	b	b	a	a	b	b	b	b	b	b	a	b	a	a	b	b	a	-	b	b	a	b	-	b	b	-	b	a	b	a	-	a	a	a	a	b
chr01	10217999	G	-	a	a	b	a	b	a	-	a	a	-	b	b	a	a	-	b	b	b	b	b	a	-	a	a	h	b	a	a	-	b	a	b	b	b	b	a	b	a	b	a	-	a	a	-	a	b
chr01	10218008	C	-	a	a	b	a	b	a	-	a	a	-	b	b	a	a	-	b	b	b	b	b	a	-	a	a	h	b	a	a	-	b	a	b	b	b	b	a	b	a	b	a	-	a	a	-	a	b
chr01	10218032	T	-	a	a	b	a	b	a	-	a	a	-	b	b	a	a	-	b	b	b	b	b	a	-	a	a	h	b	a	a	-	b	a	b	b	b	b	a	b	a	b	a	-	a	a	-	a	b
chr01	10218072	C	-	a	a	b	a	b	a	-	a	a	-	b	b	a	a	-	b	b	b	b	b	a	-	a	a	h	b	a	a	-	b	a	b	b	b	b	a	b	a	b	a	-	a	a	-	a	b
chr01	10219473	A	-	a	a	b	a	b	a	-	a	-	-	b	b	a	a	-	b	h	b	-	b	-	-	a	a	a	b	a	a	-	b	a	b	-	b	b	-	b	a	b	a	b	a	a	-	a	b
chr01	10219474	T	-	a	a	b	a	b	a	-	a	-	-	b	b	a	a	-	b	h	b	-	b	-	-	a	a	a	b	a	a	-	b	a	b	-	b	b	-	b	a	b	a	b	a	a	-	a	b
chr01	10219491	T	-	a	a	b	a	b	a	-	a	-	-	b	b	a	a	-	b	h	b	-	b	-	-	a	a	a	b	a	a	-	b	a	b	-	b	b	-	b	a	b	a	b	a	a	-	a	b
chr01	10219497	A	-	a	a	b	a	b	a	-	a	-	-	b	b	a	a	-	b	h	b	-	b	-	-	a	a	a	b	a	a	-	b	a	b	-	b	b	-	b	a	b	a	b	a	a	-	a	b
chr01	10221578	T	-	a	a	b	a	-	a	-	a	-	-	-	b	a	a	b	b	-	b	b	b	-	-	a	a	b	-	a	a	b	b	a	b	-	b	-	a	b	a	b	a	-	a	a	a	a	-
chr01	10221628	G	-	a	a	b	a	-	a	-	a	-	-	-	b	a	a	b	b	-	b	b	b	-	-	a	a	b	-	a	a	b	b	a	b	-	b	-	a	b	a	b	a	-	a	a	a	a	-
chr01	10221630	G	-	a	a	b	a	-	a	-	a	-	-	-	b	a	a	b	b	-	b	b	b	-	-	a	a	b	-	a	a	b	b	a	b	-	b	-	a	b	a	b	a	-	a	a	a	a	-
chr01	10235895	A	b	a	a	b	a	h	a	b	a	a	a	b	b	a	a	b	b	b	b	b	b	a	b	a	a	a	b	a	a	b	b	a	b	b	b	b	a	b	a	b	a	b	a	a	-	a	b
chr01	10235908	A	b	a	a	b	a	h	a	b	a	a	a	b	b	a	a	b	b	b	b	b	b	a	b	a	a	a	b	a	a	b	b	a	b	b	b	b	a	b	a	b	a	b	a	a	-	a	b
chr01	10236118	A	b	a	a	b	a	h	a	b	a	a	a	b	b	a	a	b	b	b	b	b	b	a	b	a	a	a	b	a	a	b	b	a	b	b	b	b	a	b	a	b	a	b	a	a	-	a	b
chr01	10239347	C	b	a	a	b	a	b	a	b	-	-	-	-	b	a	a	b	b	b	b	-	b	a	b	a	a	a	b	a	a	b	b	a	b	-	b	b	a	b	a	b	a	b	a	a	a	a	b
chr01	10239362	T	b	a	a	b	a	b	a	b	-	-	-	-	b	a	a	b	b	b	b	-	b	a	b	a	a	b	b	a	a	b	b	a	b	-	b	b	a	b	a	b	a	b	a	a	a	a	b
chr01	10244936	T	-	a	a	b	a	b	-	-	a	-	-	b	b	a	a	-	b	b	b	b	b	a	-	a	a	a	b	a	a	-	b	a	b	b	b	b	a	b	-	-	a	-	a	a	-	a	b
chr01	10244962	G	-	a	a	b	a	b	-	-	a	-	-	b	b	a	a	-	b	b	b	b	b	a	-	a	a	a	b	a	a	-	b	a	b	b	b	b	a	b	-	-	a	-	a	a	-	a	b
chr01	10244973	G	-	a	a	b	a	b	-	-	a	-	-	b	b	a	a	-	b	b	b	b	b	a	-	a	a	a	b	a	a	-	b	a	b	b	b	b	a	b	-	-	a	-	a	a	-	a	b
chr01	10245000	A	-	a	a	b	a	b	-	-	a	-	-	b	b	a	a	-	b	b	b	b	b	a	-	a	a	a	b	a	a	-	b	a	b	b	b	b	a	b	-	-	a	-	a	a	-	a	b
chr01	10245103	A	-	a	a	b	a	b	-	-	a	-	-	b	b	a	a	-	b	b	b	b	b	a	-	a	a	a	b	a	a	-	b	a	b	b	b	-	a	b	-	-	a	-	a	a	-	a	b
chr01	10245162	C	-	a	a	b	a	b	-	-	a	-	-	b	b	a	a	-	b	b	b	b	b	a	-	a	a	a	b	a	a	-	b	a	b	b	b	-	a	b	-	-	a	-	a	a	-	a	b
chr01	10245175	C	-	a	a	b	a	b	-	-	a	-	-	b	b	a	a	-	b	b	b	b	b	a	-	a	a	a	b	a	a	-	b	a	b	b	b	-	a	b	-	-	a	-	a	a	-	a	b
chr01	10246641	A	b	a	a	b	a	a	a	-	-	a	-	b	b	a	a	b	b	b	b	b	b	a	b	-	a	a	b	a	a	b	b	a	b	-	b	b	-	-	a	b	a	b	a	a	-	a	-
chr01	10251207	G	b	a	a	b	a	-	-	b	a	a	-	b	b	a	a	b	b	b	b	-	b	a	b	a	a	a	b	a	-	b	b	a	b	b	b	b	a	b	a	b	a	-	a	a	-	a	b
chr01	10255412	G	b	a	-	-	a	-	a	b	a	a	a	-	-	a	a	b	b	b	b	b	b	-	-	-	-	a	b	a	a	-	b	a	b	b	b	-	a	-	a	b	a	b	a	a	a	a	b
chr01	10264441	A	b	a	a	b	a	-	a	b	a	-	-	b	b	a	a	b	b	b	b	-	b	-	b	-	a	a	b	a	a	b	b	a	b	b	b	b	a	-	a	b	a	-	a	a	-	a	b
chr01	10264607	T	b	a	a	b	a	-	a	b	a	-	-	b	b	a	a	b	b	b	b	-	b	-	b	-	a	a	b	a	a	b	b	a	b	b	b	-	a	-	a	b	a	-	a	a	-	a	b
chr01	10270218	A	b	a	a	b	-	h	a	b	a	a	-	b	b	a	a	b	b	b	b	b	b	a	b	a	a	b	b	a	a	b	b	a	b	b	b	b	a	b	a	b	a	b	a	a	a	a	b
chr01	10270473	C	b	a	a	b	-	h	a	b	a	a	-	b	b	a	a	b	b	b	b	b	b	a	b	a	a	b	b	a	a	b	b	a	b	b	b	b	a	b	a	b	a	b	a	a	a	a	b
chr01	10271932	A	-	-	a	-	a	-	a	b	a	-	-	b	b	a	a	b	b	b	b	-	b	a	b	-	a	a	b	a	-	-	b	a	b	b	b	-	a	b	a	b	a	-	-	-	a	a	b
chr01	10275505	A	b	a	a	b	-	b	-	b	a	-	a	b	b	a	a	b	b	b	b	-	b	a	-	-	a	a	b	a	a	b	b	a	b	b	b	b	-	b	a	b	a	-	a	a	-	a	b
chr01	10278431	G	b	a	a	b	a	b	-	b	a	a	a	b	b	a	a	b	b	b	b	b	b	a	b	-	a	a	b	a	-	b	b	a	b	-	-	-	a	-	a	b	a	b	a	a	-	a	b
chr01	10282746	C	b	a	a	-	-	a	a	b	a	a	-	b	b	a	a	b	b	b	b	-	b	-	b	a	a	a	b	a	a	b	b	a	b	-	b	-	a	-	a	b	a	-	a	a	a	a	b
chr01	10298621	C	b	a	a	b	a	b	a	b	a	-	a	-	-	a	a	b	b	b	b	-	b	-	-	-	a	a	b	a	a	b	b	a	b	b	b	-	a	-	a	b	a	-	a	a	-	a	b
chr01	10303767	C	b	a	a	b	a	a	a	b	a	-	a	-	b	a	a	b	b	b	b	b	b	-	b	a	a	a	b	a	a	b	b	a	b	b	b	b	a	b	a	b	a	b	a	a	a	a	b
chr01	10304086	G	-	a	a	b	-	a	a	b	a	a	-	b	b	a	a	b	b	b	b	b	b	-	b	-	a	a	b	a	a	b	b	a	b	-	b	b	a	b	a	b	a	-	a	a	a	a	a
chr01	10305308	C	-	-	-	b	-	b	-	-	-	-	-	b	b	a	-	-	b	b	b	b	b	a	-	a	-	-	b	a	-	-	b	a	b	b	b	b	-	b	-	b	-	b	a	-	-	a	b
chr01	10305309	A	-	-	-	b	-	b	-	-	-	-	-	b	b	a	-	-	b	b	b	b	b	a	-	a	-	-	b	a	-	-	b	a	b	b	b	b	-	b	-	b	-	b	a	-	-	a	b
chr01	10305310	A	-	-	-	b	-	b	-	-	-	-	-	b	b	a	-	-	b	b	b	b	b	a	-	a	-	-	b	a	-	-	b	a	b	b	b	b	-	b	-	b	-	b	a	-	-	a	b
chr01	10305311	C	-	-	-	b	-	b	-	-	-	-	-	b	b	a	-	-	b	b	b	b	b	a	-	a	-	-	b	a	-	-	b	a	b	b	b	b	-	b	-	b	-	b	a	-	-	a	b
chr01	10310238	G	b	a	a	b	a	-	a	b	a	-	-	b	b	a	a	b	b	b	b	b	b	a	-	a	a	a	b	a	a	b	b	a	b	b	b	-	-	b	a	b	a	-	a	a	a	a	b
chr01	10312083	G	b	a	a	b	a	b	-	b	-	a	a	b	b	a	a	b	b	b	b	b	b	a	b	a	-	a	b	a	-	b	b	a	b	-	b	-	a	-	a	b	a	-	a	-	a	a	-
chr01	10322855	T	b	a	a	b	a	b	a	b	-	a	-	b	-	a	a	b	b	b	b	b	-	-	-	a	a	a	b	-	a	b	b	a	b	b	b	b	-	b	-	b	-	b	a	a	a	a	b
chr01	10353870	C	-	a	-	b	a	a	a	b	-	a	-	b	b	a	a	b	b	b	b	b	a	a	b	a	a	a	-	a	a	-	b	a	b	b	b	b	-	b	a	b	a	-	a	a	a	a	b
chr01	10354353	C	b	a	a	b	a	a	a	b	a	a	-	b	b	a	a	b	b	h	b	b	a	-	b	a	a	a	b	a	a	b	b	a	b	-	b	b	a	b	a	h	a	b	a	a	a	a	b
chr01	10354392	C	b	a	a	b	a	a	a	b	a	a	-	b	b	a	a	b	b	h	b	b	a	-	b	a	a	a	b	a	a	b	b	a	b	-	b	b	a	b	a	h	a	b	a	a	a	a	b
chr01	10370340	A	b	a	a	-	a	b	a	b	a	a	-	b	b	a	a	b	b	b	b	-	a	-	-	a	a	-	-	a	a	b	b	a	b	b	-	b	a	b	a	b	-	-	a	-	-	a	b
chr01	10370390	C	b	a	a	-	a	b	a	b	a	a	-	b	b	a	a	b	b	b	b	-	a	-	-	a	a	-	-	a	a	b	b	a	b	b	-	b	a	b	a	b	-	-	a	-	-	a	b
chr01	10381406	G	-	a	a	-	a	a	a	-	a	a	a	b	b	a	a	b	-	b	b	-	a	a	-	a	a	a	-	a	a	-	b	a	b	-	b	b	a	b	a	b	a	-	a	-	-	a	b
chr01	10381447	T	-	a	a	-	a	a	a	-	a	a	a	b	b	a	a	b	-	b	b	-	a	a	-	a	a	a	-	a	a	-	b	a	b	-	b	b	a	b	a	b	a	-	a	-	-	a	b
chr01	10381487	A	-	a	a	-	a	a	a	-	a	a	a	b	b	a	a	b	-	b	b	-	a	a	-	a	a	a	-	a	a	-	b	a	b	-	b	b	a	b	a	b	a	-	a	-	-	a	b
chr01	10386138	C	b	a	-	b	a	b	a	b	a	a	-	b	-	a	a	b	b	b	b	b	a	a	b	a	a	-	b	a	-	b	b	a	b	b	b	b	-	-	a	b	a	-	a	a	a	a	b
chr01	10386965	A	b	a	a	b	a	a	a	b	-	a	a	b	b	a	a	b	b	b	b	b	a	a	b	a	a	a	b	a	a	b	b	a	b	b	b	b	a	b	a	b	a	b	a	a	a	a	b
chr01	10387233	C	b	a	a	b	a	a	a	b	-	a	a	b	b	a	a	b	b	b	b	b	a	a	b	a	a	a	b	a	a	b	b	a	b	b	b	b	a	b	a	b	a	b	a	a	a	a	-
chr01	10394246	C	-	a	-	b	a	a	a	-	a	-	a	b	b	a	a	b	b	b	b	b	a	-	-	-	a	a	-	a	a	-	b	a	b	-	b	b	-	b	a	b	a	b	a	a	-	a	b
chr01	10394256	C	-	a	-	b	a	a	a	-	a	-	a	b	b	a	a	b	b	b	b	b	a	-	-	-	a	a	-	a	a	-	b	a	b	-	b	b	-	b	a	b	a	b	a	a	-	a	b
chr01	10394291	G	-	b	-	b	a	a	a	-	a	-	a	b	b	a	a	b	h	b	b	b	a	-	-	-	a	a	-	a	a	-	b	a	b	-	b	b	-	b	a	b	a	b	a	a	-	a	b
chr01	10399933	T	b	a	a	-	a	-	a	b	a	-	-	-	b	a	a	b	b	a	-	-	a	a	-	a	a	-	b	a	a	-	-	a	b	-	-	-	a	-	a	-	a	b	-	a	a	a	-
chr01	10400021	T	b	a	a	-	a	-	a	b	a	-	-	-	b	a	a	b	b	a	-	-	a	a	-	a	a	-	b	a	a	-	-	a	b	-	-	-	a	-	a	-	a	b	-	a	a	a	-
chr01	10415367	A	b	a	a	b	a	a	a	b	a	a	a	b	b	a	a	b	b	b	b	b	a	a	b	a	a	a	-	a	a	b	b	a	b	-	b	b	a	b	a	b	a	a	a	a	a	a	b
chr01	10431384	G	-	a	a	-	-	b	-	-	a	a	-	-	b	a	a	-	b	b	b	-	a	a	-	-	-	-	-	a	a	-	b	a	b	-	b	-	a	b	a	b	a	-	a	a	-	-	b
chr01	10431399	C	-	a	a	-	-	a	-	-	a	a	-	-	b	a	a	-	b	a	b	-	a	a	-	-	-	-	-	a	a	-	b	a	b	-	b	-	a	b	a	b	a	-	a	a	-	-	b
chr01	10431400	C	-	a	a	-	-	a	-	-	a	a	-	-	b	a	a	-	b	a	b	-	a	a	-	-	-	-	-	a	a	-	b	a	b	-	b	-	a	b	a	b	a	-	a	a	-	-	b
chr01	10433151	C	-	a	a	b	-	-	a	-	a	-	a	b	-	a	a	b	b	b	b	-	a	-	a	-	a	a	b	-	a	b	b	a	b	b	b	-	-	-	a	b	a	-	a	a	a	a	b
chr01	10433153	C	-	a	a	b	-	-	a	-	a	-	a	b	-	a	a	b	b	a	b	-	a	-	b	-	a	a	b	-	a	b	b	a	b	b	b	-	-	-	a	b	a	-	a	a	a	a	b
chr01	10433195	T	-	a	a	b	-	-	a	-	a	-	a	b	-	a	a	b	b	b	b	-	a	-	b	-	a	a	b	-	a	b	b	a	b	b	b	-	-	-	a	b	a	-	a	a	a	a	b
chr01	10433239	A	-	a	a	b	a	a	a	-	a	-	-	-	-	a	a	-	b	b	b	-	a	-	-	a	a	a	-	a	a	-	b	a	b	-	-	-	-	b	a	-	a	b	a	a	-	-	-
chr01	10433266	C	-	a	a	b	a	a	a	-	a	-	-	-	-	a	a	-	b	b	b	-	a	-	-	a	a	a	-	a	a	-	b	a	b	-	-	-	-	b	a	-	a	b	a	a	-	-	-
chr01	10433267	A	-	a	a	b	a	a	a	-	a	-	-	-	-	a	a	-	b	b	b	-	a	-	-	a	a	a	-	a	a	-	b	a	b	-	-	-	-	b	a	-	a	b	a	a	-	-	-
chr01	10433289	A	-	a	a	b	a	a	a	-	a	-	-	-	-	a	a	-	b	b	b	-	a	-	-	a	a	a	-	a	a	-	b	a	b	-	-	-	-	b	a	-	a	b	a	a	-	-	-
chr01	10433546	G	b	a	a	b	a	a	a	b	a	-	-	-	-	a	a	b	b	b	-	-	a	-	b	a	a	a	-	a	a	b	b	a	b	-	-	-	-	b	a	-	a	b	a	a	-	-	-
chr01	10434097	A	b	a	-	b	a	b	a	b	a	-	-	b	b	a	a	b	b	b	b	b	a	-	b	a	a	-	b	-	-	b	b	a	b	-	b	b	-	b	a	b	a	b	a	-	-	-	b
chr01	10434111	A	b	a	-	b	a	b	a	b	a	-	-	b	b	a	a	b	b	b	b	b	a	-	b	a	a	-	b	-	-	b	b	a	b	-	b	b	-	b	a	b	a	b	a	-	-	-	b
chr01	10436277	T	b	a	a	b	a	a	a	b	-	-	-	b	b	a	a	b	b	b	b	b	a	a	b	-	a	h	-	a	-	b	b	a	b	b	b	b	a	b	a	b	a	-	a	-	-	a	b
chr01	10437138	A	b	a	a	b	-	b	a	b	a	a	-	-	b	a	a	b	b	b	b	b	a	-	b	-	a	b	b	a	a	-	-	a	b	b	-	-	a	-	a	-	a	-	a	a	-	-	b
chr01	10437294	G	b	a	a	b	-	b	a	b	a	a	-	-	b	a	a	b	b	b	b	b	a	-	b	-	a	b	b	a	a	-	-	a	b	b	-	-	a	-	a	-	a	-	a	a	-	-	b
chr01	10437340	T	b	a	a	b	-	b	a	b	a	a	-	-	b	a	a	b	b	b	b	b	a	-	b	-	a	b	b	a	a	-	-	a	b	b	-	-	a	-	a	-	a	-	a	a	-	-	b
chr01	10437501	G	-	a	a	b	a	a	-	-	a	-	a	-	b	a	a	-	b	b	b	-	a	a	-	a	a	a	b	a	a	-	b	a	b	b	b	b	-	b	a	b	a	-	a	a	-	a	b
chr01	10437514	A	-	a	a	b	a	a	-	-	a	-	a	-	b	a	a	-	b	b	b	-	a	a	-	a	a	a	b	a	a	-	b	a	b	b	b	b	-	b	a	b	a	-	a	a	-	a	b
chr01	10437519	C	-	a	a	b	a	a	-	-	a	-	a	-	b	a	a	-	b	b	b	-	a	a	-	a	a	a	b	a	a	-	b	a	b	b	b	b	-	b	a	b	a	-	a	a	-	a	b
chr01	10437745	G	b	a	a	b	a	a	-	b	a	-	a	-	b	a	a	b	b	b	b	-	a	a	b	a	a	a	b	a	a	b	b	a	b	b	b	b	-	b	a	b	a	-	a	a	-	a	b
chr01	10462422	G	b	a	a	b	-	h	-	b	a	-	-	b	b	a	a	b	b	b	b	b	a	-	b	-	a	a	b	a	a	b	b	a	b	b	b	b	a	b	a	b	a	b	a	a	-	a	-
chr01	10478342	G	-	a	a	b	a	b	-	b	a	-	-	b	b	a	a	b	b	b	-	-	a	a	-	-	-	-	b	-	-	-	b	a	b	b	b	-	a	b	-	-	a	-	-	-	-	a	-
chr01	10478539	A	-	a	-	-	a	a	-	-	-	a	-	-	-	a	a	b	b	-	b	b	a	-	-	-	a	-	-	-	a	b	b	a	b	-	-	-	a	b	a	b	a	-	-	-	-	-	-
chr01	10478571	C	-	a	-	-	a	a	-	-	-	a	-	-	-	a	a	b	b	-	b	b	a	-	-	-	a	-	-	-	a	b	b	a	b	-	-	-	a	b	a	b	a	-	-	-	-	-	-
chr01	10483419	A	-	a	a	b	a	a	-	-	a	a	-	b	b	a	a	b	b	b	b	-	a	a	-	-	a	a	b	a	-	b	b	a	b	b	b	b	a	b	a	b	a	-	a	a	a	-	b
chr01	10483443	A	-	a	a	b	a	a	-	-	a	a	-	b	b	a	a	b	b	b	b	-	a	a	-	-	a	a	b	a	-	b	b	a	b	b	b	b	a	b	a	b	a	-	a	a	a	-	b
chr01	10483467	C	-	a	a	b	a	a	-	-	a	a	-	b	b	a	a	b	b	b	b	-	a	a	-	-	a	a	b	a	-	b	b	a	b	b	b	b	a	b	a	b	a	-	a	a	a	-	b
chr01	10490610	C	b	a	a	b	a	a	a	b	-	a	-	b	b	a	a	b	b	b	b	b	a	-	-	-	a	-	b	a	a	-	b	a	b	-	b	b	a	-	a	b	a	-	a	a	a	a	b
chr01	10493496	T	-	a	a	-	a	-	a	b	a	-	-	b	-	-	a	b	b	b	b	b	a	a	b	-	a	-	-	-	a	b	b	a	b	-	b	-	a	b	a	b	a	-	a	-	-	a	-
chr01	10515202	T	b	h	a	b	a	a	a	b	a	a	a	b	b	a	a	b	b	h	b	b	a	a	b	a	a	a	b	a	a	b	b	a	b	b	b	b	a	b	a	b	a	b	a	a	-	a	b
chr01	10515410	T	b	h	a	b	a	a	a	b	a	a	a	b	b	a	a	b	b	h	b	b	a	a	b	a	a	a	b	a	a	b	b	a	b	b	b	b	a	b	a	b	a	b	a	a	-	a	b
chr01	10515434	G	b	a	a	b	a	b	-	b	a	a	a	b	b	a	a	b	b	b	b	b	a	a	b	-	a	a	-	a	a	b	b	a	b	b	b	b	a	b	a	b	a	b	a	a	-	a	b
chr01	10517086	A	b	a	a	b	a	a	a	b	a	-	a	b	b	a	a	b	b	b	b	-	a	a	b	-	a	a	b	a	a	b	b	a	b	b	b	-	a	b	a	b	a	b	a	a	a	a	b
chr01	10517377	C	b	a	a	b	a	a	a	b	a	a	-	b	b	a	a	b	b	b	b	b	a	-	b	-	a	-	b	a	a	-	b	a	b	b	b	-	a	b	a	-	a	-	a	a	a	a	b
chr01	10517431	A	b	a	a	b	a	a	a	b	a	a	-	b	b	a	a	b	b	b	b	b	a	-	b	-	a	-	b	a	a	-	b	a	b	b	b	-	a	b	a	-	a	-	a	a	a	a	b
chr01	10517726	C	b	a	a	b	a	a	a	b	a	a	-	b	b	a	a	b	b	b	b	b	a	-	b	-	a	-	b	a	a	-	b	a	b	b	b	-	a	b	a	-	a	-	a	a	a	a	b
chr01	10517728	T	b	a	a	b	a	a	a	b	a	a	-	b	b	a	a	b	b	b	b	b	a	-	b	-	a	-	b	a	a	-	b	a	b	b	b	-	a	b	a	-	a	-	a	a	a	a	b
chr01	10519067	T	b	a	a	b	-	b	a	b	a	-	-	b	b	a	a	b	b	b	b	b	a	a	b	a	a	a	b	a	a	b	b	a	b	b	b	b	a	b	a	b	a	b	a	a	a	a	b
chr01	10522219	C	b	a	-	-	a	a	-	b	-	-	-	b	b	-	a	b	-	b	b	b	a	-	b	-	a	-	-	a	a	-	b	a	b	b	b	b	-	b	a	b	a	-	a	-	-	a	-
chr01	10523014	C	b	a	a	b	a	b	a	b	a	a	a	-	b	a	a	b	b	b	b	b	a	a	b	-	a	a	b	a	-	b	b	a	b	-	b	-	a	b	a	b	a	-	a	a	a	a	a
chr01	10523019	C	b	a	a	b	a	b	a	b	a	a	a	-	b	a	a	b	b	b	b	b	a	a	b	-	a	a	b	a	-	b	b	a	b	-	b	-	a	b	a	b	a	-	a	a	a	a	b
chr01	10541045	G	b	a	a	b	a	b	a	b	a	-	a	b	b	a	a	b	b	b	b	b	a	a	b	a	a	b	b	a	a	b	b	a	b	b	b	b	a	b	a	-	a	b	a	a	a	a	b
chr01	10544776	T	b	b	-	-	a	-	-	b	-	-	-	b	-	a	a	b	b	-	b	-	a	-	b	-	-	-	b	a	a	-	b	a	b	-	b	-	-	b	a	b	a	-	a	-	-	-	-
chr01	10547407	A	b	a	a	b	a	a	a	b	a	a	a	b	b	a	a	b	b	b	b	-	a	a	b	-	a	-	b	a	a	-	b	a	b	b	b	b	-	b	a	-	a	b	a	a	-	a	b
chr01	10554276	C	b	a	a	b	a	a	a	b	a	a	-	b	b	a	a	b	b	b	b	b	a	a	b	a	a	a	b	a	a	b	b	a	b	b	b	b	a	b	a	b	a	b	a	-	-	a	b
chr01	10569243	A	b	a	a	b	a	a	a	b	-	-	-	b	b	a	a	b	b	b	b	b	a	a	b	a	a	a	b	a	a	b	b	a	b	b	b	b	a	b	a	b	a	b	a	a	-	a	b
chr01	10584510	C	b	a	a	-	-	-	a	b	a	a	a	b	b	a	a	b	b	b	b	-	a	-	b	a	a	a	b	a	a	b	b	a	b	b	b	b	a	b	a	b	a	b	a	a	-	a	b
chr01	10590129	A	b	a	a	b	a	-	a	b	a	-	-	-	b	-	a	b	b	a	b	b	a	a	-	a	a	-	b	a	-	-	b	a	b	b	b	-	-	b	a	b	a	-	a	-	-	a	-
chr01	10596084	G	b	a	-	-	a	a	a	-	-	a	-	-	-	-	a	b	b	b	b	-	a	-	b	-	a	-	-	a	a	b	b	a	b	-	b	b	-	-	a	-	-	b	a	a	a	a	-
chr01	10603929	T	b	a	a	b	a	h	a	b	a	-	-	b	b	a	a	b	b	b	b	b	a	-	b	-	a	a	-	a	a	b	b	a	b	-	b	b	a	b	a	b	a	b	a	a	a	a	b
chr01	10604452	A	b	a	a	-	a	b	a	b	a	a	-	b	b	a	a	b	b	b	b	b	a	a	b	-	a	b	-	a	a	b	b	a	b	-	b	b	a	b	a	b	a	-	a	a	-	a	b
chr01	10607315	A	-	-	-	-	-	b	-	b	a	-	-	-	b	-	a	b	b	b	b	b	a	-	-	-	a	-	-	-	-	-	b	a	b	b	b	b	-	-	a	-	a	-	-	-	a	a	b
chr01	10611123	A	b	a	a	b	a	h	a	b	a	a	a	b	b	a	a	b	b	b	b	b	a	a	b	a	a	b	b	a	a	b	b	a	b	b	b	b	-	b	a	b	a	b	a	a	a	a	b
chr01	10611125	T	b	a	a	b	a	h	a	b	a	a	a	b	b	a	a	b	b	b	b	b	a	a	b	a	a	b	b	a	a	b	b	a	b	b	b	b	-	b	a	b	a	b	a	a	a	a	b
chr01	10617802	G	-	a	a	-	a	b	a	b	a	-	a	b	b	a	a	b	b	-	b	b	a	a	-	a	-	-	b	a	-	b	b	a	b	-	b	b	a	b	a	b	a	b	-	a	a	-	-
chr01	10625774	T	-	a	-	-	a	b	a	b	a	-	-	b	b	a	a	b	b	b	b	b	a	a	b	-	a	-	-	-	a	b	b	a	b	-	b	b	-	b	a	-	a	b	-	a	a	-	-
chr01	10626463	A	b	a	a	b	a	h	a	b	-	-	-	b	b	a	a	b	b	b	b	b	a	a	b	a	a	a	b	a	a	b	b	a	b	b	b	-	a	b	a	b	a	b	a	a	-	a	b
chr01	10633159	T	-	a	a	b	a	a	a	b	a	-	-	-	b	a	a	b	b	b	b	b	a	a	-	-	a	a	-	a	-	-	b	a	b	-	b	b	a	b	a	b	a	-	a	-	a	a	b
chr01	10647624	G	b	a	a	b	a	a	a	b	-	-	a	-	b	a	a	b	b	b	b	-	a	a	b	a	a	-	-	a	-	-	b	a	b	b	b	b	-	b	a	b	a	b	a	a	a	a	-
chr01	10648666	G	b	a	a	b	-	b	-	b	a	a	a	b	b	a	a	b	b	b	b	b	a	a	b	a	a	-	-	a	a	b	b	a	b	b	b	b	a	b	a	b	a	b	a	a	a	a	b
chr01	10650822	C	b	a	a	b	a	b	a	b	a	-	b	b	b	a	a	b	b	b	b	b	a	a	b	-	a	a	-	a	a	b	b	a	b	b	b	-	-	b	a	b	a	-	a	a	-	a	b
chr01	10650840	C	b	a	a	b	a	b	a	b	a	-	b	b	b	a	a	b	b	b	b	b	a	a	b	-	a	a	-	a	a	b	b	a	b	b	b	-	-	b	a	b	a	-	a	a	-	a	b
chr01	10651128	G	b	a	a	b	a	b	a	b	a	-	b	b	b	a	a	b	b	b	b	b	a	a	b	-	a	a	-	a	a	b	b	a	b	b	b	-	-	b	a	b	a	-	a	a	-	a	b
chr01	10651708	T	b	a	a	b	a	-	a	-	a	-	-	-	b	a	-	b	-	b	b	b	a	-	-	a	a	-	-	a	-	b	b	a	b	-	b	b	-	b	-	b	-	b	a	-	-	a	b
chr01	10651841	T	b	a	a	b	a	-	a	-	a	-	-	-	b	a	-	b	-	b	b	b	a	-	-	a	a	-	-	a	-	b	b	a	b	-	b	b	-	b	-	b	-	b	a	-	-	a	b
chr01	10651868	T	b	a	a	b	a	-	a	-	a	-	-	-	b	a	-	b	-	b	b	b	a	-	-	a	a	-	-	a	-	b	b	a	b	-	b	b	-	b	-	b	-	b	a	-	-	a	b
chr01	10652709	T	b	a	a	b	a	b	a	b	a	a	-	b	b	a	a	b	b	-	b	b	a	a	b	a	a	a	b	a	a	b	b	a	b	b	b	b	a	b	a	-	a	b	a	a	-	a	-
chr01	10652755	A	b	a	a	b	a	b	a	b	a	a	-	b	b	a	a	b	b	-	b	b	a	a	b	a	a	a	b	a	a	b	b	a	b	b	b	b	a	b	a	-	a	b	a	a	-	a	-
chr01	10654270	G	-	a	a	-	a	a	-	-	a	a	-	b	-	a	a	b	b	-	b	-	a	a	b	a	a	a	-	a	a	b	b	a	b	-	b	-	a	b	a	b	a	-	a	a	-	a	-
chr01	10654296	G	-	a	a	-	a	a	-	-	a	a	-	b	-	a	a	b	b	-	b	-	a	a	b	b	a	a	-	a	a	b	b	a	b	-	b	-	a	b	a	b	a	-	a	a	-	a	-
chr01	10674651	T	b	a	a	b	-	-	a	b	a	-	a	b	b	a	a	b	b	b	b	b	a	-	b	-	a	a	-	a	a	-	b	a	b	-	b	b	a	b	a	b	a	-	a	a	b	a	b
chr01	10674952	A	b	a	a	b	-	-	a	b	a	-	a	b	b	a	a	b	b	b	b	b	a	-	b	-	a	a	-	a	a	-	b	a	b	-	b	b	a	b	a	b	a	-	a	a	a	a	b
chr01	10674973	G	b	a	a	b	-	-	a	b	a	-	a	b	b	a	a	b	b	b	b	b	a	-	b	-	a	a	-	a	a	-	b	a	b	-	b	b	a	b	a	b	a	-	a	a	a	a	b
chr01	10675349	T	-	a	a	b	-	-	-	b	-	-	-	b	-	-	a	b	b	b	b	b	a	-	b	a	-	a	-	-	-	-	b	a	b	-	-	-	-	-	a	-	a	-	-	-	a	-	-
chr01	10675383	G	-	a	a	b	-	-	-	b	-	-	-	b	-	-	a	b	b	b	b	b	a	-	b	a	-	a	-	-	-	-	b	a	b	-	-	-	-	-	a	-	a	-	-	-	a	-	-
chr01	10675672	T	b	a	a	b	-	-	-	b	-	-	-	b	-	-	a	b	b	b	-	b	a	-	b	a	-	a	-	-	-	-	b	a	b	-	-	-	-	-	a	-	a	-	-	-	a	-	-
chr01	10675673	A	b	a	a	b	-	-	-	b	-	-	-	b	-	-	a	b	b	b	-	b	a	-	b	a	-	a	-	-	-	-	b	a	b	-	-	-	-	-	a	-	a	-	-	-	a	-	-
chr01	10675841	A	b	a	a	b	a	a	a	b	a	a	a	b	b	a	a	b	b	b	b	b	a	a	b	a	a	h	b	a	a	b	b	a	b	b	b	b	a	b	a	b	a	b	a	a	a	a	b
chr01	10675966	G	b	a	a	b	a	a	a	b	a	a	a	b	b	a	a	b	b	b	b	b	a	a	b	a	a	h	b	a	a	b	b	a	b	b	b	b	a	b	a	b	a	b	a	a	a	a	b
chr01	10677530	G	b	a	a	b	a	-	-	b	a	-	a	b	b	a	a	b	b	b	b	b	a	a	-	a	a	-	-	a	a	b	b	a	b	-	b	-	-	b	a	-	a	b	a	a	-	a	b
chr01	10677771	T	-	a	a	b	a	-	a	-	a	-	a	b	b	a	a	-	b	b	b	b	a	a	-	a	a	a	-	a	a	-	b	a	b	-	b	-	-	b	a	-	a	b	a	a	-	a	b
chr01	10677785	A	-	a	a	b	a	-	a	-	a	-	a	b	b	a	a	-	b	b	b	b	a	a	-	a	a	a	-	a	a	-	b	a	b	-	b	-	-	b	a	-	a	b	a	a	-	a	b
chr01	10677793	G	-	a	a	b	a	-	a	-	a	-	a	b	b	a	a	-	b	b	b	b	a	a	-	a	a	a	-	a	a	-	b	a	b	-	b	-	-	b	a	-	a	b	a	a	-	a	b
chr01	10678206	T	b	a	a	-	a	a	-	b	-	-	-	-	-	a	a	b	b	-	b	b	a	a	b	a	a	-	b	a	-	-	b	a	b	-	b	b	a	b	a	b	a	-	-	a	-	a	-
chr01	10681463	G	-	a	a	b	a	b	a	-	a	a	a	-	b	a	a	-	b	b	b	b	a	-	-	-	a	-	b	a	a	-	b	a	b	b	b	b	a	b	a	b	a	-	a	-	a	a	b
chr01	10681469	G	-	a	a	b	a	b	a	-	a	a	a	-	b	a	a	-	b	b	b	b	a	-	-	-	a	-	b	a	a	-	b	a	b	b	b	b	a	b	a	b	a	-	a	-	a	a	b
chr01	10681514	C	-	a	a	b	a	a	a	-	a	a	a	-	b	a	a	-	b	b	b	b	a	-	-	-	a	-	b	a	a	-	b	a	b	b	b	b	a	b	a	b	a	-	a	-	a	a	b
chr01	10681518	A	-	a	a	b	a	a	a	-	a	a	a	-	b	a	a	-	b	b	b	b	a	-	-	-	a	-	b	a	a	-	b	a	b	b	b	b	a	b	a	b	a	-	a	-	a	a	b
chr01	10681525	G	-	a	a	b	a	b	a	-	a	a	a	-	b	a	a	-	b	b	b	b	a	-	-	-	a	-	b	a	a	-	b	a	b	b	b	b	a	b	a	b	a	-	a	-	a	a	b
chr01	10681620	G	b	a	a	b	a	a	a	b	a	a	a	-	b	a	a	b	b	b	b	b	a	-	-	-	a	-	b	a	a	b	b	a	b	b	b	b	a	b	a	b	a	-	a	-	a	a	b
chr01	10681639	A	b	a	a	b	a	a	a	b	a	a	a	-	b	a	a	b	b	b	b	b	a	-	-	-	a	-	b	a	a	b	b	a	b	b	b	b	a	b	a	b	a	-	a	-	a	a	b
chr01	10681855	A	b	a	a	b	-	b	a	b	a	a	a	-	b	a	a	b	b	b	b	b	a	a	b	-	a	-	b	a	a	-	b	a	b	b	b	b	a	b	a	b	a	b	a	a	-	a	b
chr01	10681888	G	b	a	a	b	-	b	a	b	a	a	a	-	b	a	a	b	b	b	b	b	a	a	b	-	a	-	b	a	a	-	b	a	b	b	b	b	a	b	a	b	a	b	a	a	-	a	b
chr01	10682052	A	b	a	a	b	-	b	a	b	a	a	a	-	b	a	a	b	b	b	b	b	a	a	b	-	a	-	b	a	a	b	b	a	b	b	b	b	a	b	a	b	a	b	a	a	-	a	b
chr01	10682078	C	b	a	a	b	-	b	a	b	a	a	a	-	b	a	a	b	b	b	b	b	a	a	b	-	a	-	b	a	a	b	b	a	b	b	b	b	a	b	a	b	a	b	a	a	-	a	b
chr01	10682783	C	-	a	a	b	a	a	a	-	a	a	a	b	b	a	a	-	b	b	b	-	a	a	-	a	a	a	b	a	a	-	b	a	b	-	b	-	a	b	a	b	a	-	a	a	a	a	b
chr01	10682805	G	-	a	a	b	a	a	a	-	a	a	a	b	b	a	a	-	b	b	b	-	a	a	-	a	a	a	b	a	a	-	b	a	b	-	b	-	a	b	a	b	a	-	a	b	a	a	b
chr01	10682821	C	-	a	a	b	a	a	a	-	a	a	a	b	b	a	a	-	b	b	b	-	a	a	-	a	a	a	b	a	a	-	b	a	b	-	b	-	a	b	a	b	a	-	a	a	a	a	b
chr01	10699784	T	b	a	a	b	a	-	a	b	a	a	-	b	b	a	a	b	b	b	b	b	a	-	b	a	a	a	b	-	a	b	b	a	b	b	b	b	-	-	a	b	a	b	a	-	-	a	-
chr01	10699845	A	b	a	a	b	a	-	a	b	a	a	-	b	b	a	a	b	b	b	b	b	a	-	b	a	a	a	b	-	a	b	b	a	b	b	b	b	-	-	a	b	a	b	a	-	-	a	-
chr01	10699870	G	b	a	a	b	a	-	a	b	a	a	-	b	b	a	a	b	b	b	b	b	a	-	b	a	a	a	b	-	a	b	b	a	b	b	b	b	-	-	a	b	a	b	a	-	-	a	-
chr01	10703340	G	b	a	a	b	a	b	a	b	a	a	a	b	b	a	a	b	b	b	b	b	a	a	b	a	a	-	b	a	a	b	b	a	b	b	b	-	a	b	a	b	a	-	a	-	a	a	b
chr01	10731440	C	b	a	a	b	-	b	a	b	a	-	-	b	b	a	a	b	b	b	b	b	a	-	-	a	a	-	-	a	a	b	b	a	b	b	b	b	a	b	a	b	a	-	a	a	a	a	b
chr01	10731504	A	b	a	-	-	-	-	a	b	a	a	-	-	-	a	a	b	b	b	b	-	a	-	-	-	a	a	-	a	a	b	-	a	b	b	b	-	a	b	a	b	a	b	a	a	-	a	-
chr01	10731552	T	b	a	-	-	-	-	a	b	a	a	-	-	-	a	a	b	b	b	b	-	a	-	-	-	a	a	-	a	a	b	-	a	b	b	b	-	a	b	a	b	a	b	a	a	-	a	-
chr01	10731845	G	b	a	a	b	a	a	a	b	a	-	a	b	b	a	a	b	b	b	b	b	a	a	b	-	a	b	b	a	a	b	b	a	b	b	b	b	-	b	a	b	a	-	a	a	-	a	b
chr01	10731945	G	b	a	a	b	a	a	a	b	a	-	a	b	b	a	a	b	b	b	b	b	a	a	b	-	a	b	b	a	a	b	b	a	b	b	b	b	-	b	a	b	a	-	a	a	-	a	b
chr01	10731987	A	b	a	a	b	a	a	a	b	a	-	a	b	b	a	a	b	b	b	b	b	a	a	b	-	a	b	b	a	a	b	b	a	b	b	b	b	-	b	a	b	a	-	a	a	-	a	b
chr01	10747731	T	b	a	a	-	-	b	-	b	a	-	-	b	b	a	a	b	b	b	b	b	a	-	b	a	a	-	-	a	a	-	b	a	b	b	b	b	-	b	a	b	a	-	a	a	-	a	b
chr01	10747915	C	b	a	a	-	-	b	-	b	a	-	-	b	b	a	a	b	b	b	b	b	a	-	b	a	a	-	-	a	a	-	b	a	b	b	b	b	-	b	a	b	a	-	a	a	-	a	b
chr01	10757153	G	b	a	a	-	a	-	a	b	-	-	-	b	-	a	a	b	b	b	b	b	a	a	b	-	a	b	b	a	a	b	b	a	b	b	b	-	-	b	a	b	-	-	a	-	a	a	-
chr01	10757447	G	b	a	a	-	a	-	a	b	-	-	-	b	-	a	a	b	b	b	b	b	a	a	b	-	-	b	b	a	a	b	b	a	b	-	b	-	-	b	a	b	-	-	a	-	a	a	-
chr01	10757503	G	b	a	a	-	a	-	a	b	-	-	-	b	-	a	a	b	b	b	b	b	a	a	b	-	-	a	b	a	a	b	b	a	b	-	b	-	-	b	a	b	-	-	a	-	a	a	-
chr01	10769487	G	-	b	a	-	-	a	-	b	-	-	-	-	b	a	a	b	b	b	b	-	a	-	b	-	-	-	-	-	-	b	b	a	b	-	b	-	-	-	a	-	a	-	-	a	-	-	-
chr01	10769518	A	-	b	a	-	-	a	-	b	-	-	-	-	b	a	a	b	b	b	b	-	a	-	b	-	-	-	-	-	-	b	b	a	b	-	b	-	-	-	a	-	a	-	-	a	-	-	-
chr01	10769843	G	-	-	a	-	-	a	-	b	-	-	-	-	b	a	a	b	b	b	b	-	a	-	b	-	-	-	-	-	-	b	b	a	b	-	b	-	-	-	a	-	a	-	-	a	-	-	-
chr01	10780346	C	-	a	a	-	a	-	-	b	a	-	-	-	-	a	a	b	-	b	b	-	a	-	-	-	a	a	-	a	a	b	-	a	b	-	b	-	-	b	a	-	a	-	a	a	a	a	-
chr01	10788476	G	b	a	-	b	-	b	a	b	a	-	-	b	b	a	a	b	b	b	b	b	a	-	b	a	a	-	b	a	-	b	b	a	b	b	b	-	-	b	a	b	a	b	a	-	-	a	b
chr01	10789909	T	b	a	a	b	a	a	a	b	-	-	-	-	b	a	a	b	b	b	b	b	a	a	b	-	a	a	b	a	a	b	b	a	b	b	b	b	-	b	a	b	a	b	a	a	a	a	b
chr01	10794053	T	b	a	a	b	a	b	a	b	a	-	a	b	b	a	a	b	b	b	b	-	a	-	b	-	a	b	b	a	a	b	b	a	b	b	b	b	a	b	a	b	a	-	a	a	a	a	b
chr01	10794319	G	b	a	a	b	a	b	a	b	a	-	a	b	b	a	a	b	b	b	b	-	a	-	b	-	a	b	b	a	a	b	b	a	b	b	b	b	a	b	a	b	a	-	a	a	a	a	b
chr01	10794342	T	b	a	a	b	a	b	a	b	a	-	a	b	b	a	a	b	b	b	b	-	a	-	b	-	a	b	b	a	a	b	b	a	b	b	b	b	a	b	a	b	a	-	a	a	a	a	b
chr01	10795230	A	b	a	a	-	a	b	a	b	a	-	-	b	b	a	a	b	b	b	-	b	a	a	b	-	-	b	b	a	-	b	b	a	b	-	b	b	a	b	a	b	a	-	a	a	-	a	b
chr01	10801321	T	-	a	-	-	-	-	-	-	-	-	-	-	-	-	a	b	b	b	b	-	-	-	b	-	a	-	-	-	a	-	b	a	b	-	b	b	-	b	a	-	a	b	-	-	a	-	-
chr01	10805857	C	b	a	a	-	-	b	-	b	a	a	-	-	b	a	a	b	b	b	b	-	a	-	b	a	a	-	-	a	-	-	b	a	b	b	b	b	-	b	a	-	a	-	a	a	a	a	b
chr01	10805866	C	b	a	a	-	-	a	-	b	a	a	-	-	b	a	a	b	b	b	b	-	a	-	b	a	a	-	-	a	-	-	b	a	b	b	b	b	-	b	a	-	a	-	a	a	a	a	b
chr01	10805971	T	-	a	-	b	-	a	a	-	a	-	-	-	-	a	a	b	b	b	b	-	a	-	-	-	a	a	b	a	-	b	b	a	b	b	b	-	a	b	a	b	a	b	a	a	-	a	-
chr01	10806632	C	b	a	a	b	a	-	a	-	-	-	a	b	b	a	a	-	b	b	b	b	a	-	b	-	-	a	b	a	-	b	b	a	b	-	b	b	a	-	a	b	a	-	a	a	a	-	-
chr01	10808265	C	-	a	a	b	-	b	-	-	a	-	a	-	b	a	a	b	b	b	b	-	a	a	-	a	a	a	b	a	a	-	b	a	b	-	b	b	a	b	a	b	a	b	a	a	a	a	b
chr01	10808291	T	-	a	a	b	-	b	-	-	a	-	a	-	b	a	a	b	b	b	b	-	a	a	-	a	a	b	b	a	a	-	b	a	b	-	b	b	a	b	a	b	a	b	a	a	a	a	b
chr01	10808325	G	-	a	a	b	-	b	-	-	a	-	a	-	b	a	a	b	b	b	b	-	a	a	-	a	a	b	b	a	a	-	b	a	b	-	b	b	a	b	a	b	a	b	a	a	a	a	b
chr01	10808831	T	b	a	a	b	a	a	a	b	-	-	-	b	b	a	a	b	b	b	b	-	a	-	b	a	a	-	-	-	-	b	b	a	b	b	b	-	-	-	a	b	a	-	a	a	a	a	b
chr01	10825053	C	b	a	a	b	a	h	-	b	a	-	a	b	b	a	a	b	b	b	b	b	a	-	b	-	a	a	b	a	a	b	b	a	b	b	b	b	a	b	a	b	a	b	a	a	-	a	b
chr01	10826739	C	b	a	a	b	a	a	a	b	a	a	a	b	b	a	a	b	b	b	b	-	a	a	b	a	a	h	b	a	a	b	b	a	b	b	b	-	a	-	a	b	a	b	a	a	a	a	b
chr01	10830352	C	b	a	a	b	-	-	a	b	-	-	-	-	b	a	a	b	b	b	b	b	a	-	b	a	a	a	-	a	-	-	-	a	b	b	-	-	-	-	a	b	a	b	a	a	-	a	b
chr01	10830386	G	b	a	a	b	-	-	a	b	-	-	-	-	b	a	a	b	b	b	b	b	a	-	b	a	a	a	-	a	-	-	-	a	b	b	-	-	-	-	a	b	a	b	a	a	-	a	b
chr01	10830771	C	b	a	a	b	a	a	a	b	a	a	-	b	b	a	a	b	b	b	b	b	a	a	b	a	a	a	b	a	a	b	b	a	b	b	b	-	-	b	a	b	a	b	a	a	a	a	b
chr01	10838923	G	b	a	a	b	a	a	a	b	a	-	-	-	b	a	a	b	b	b	b	b	a	a	-	-	a	a	b	a	a	-	b	a	b	b	b	-	-	b	a	-	a	b	a	a	a	a	b
chr01	10839235	A	b	a	a	b	a	a	a	b	a	-	-	-	b	a	a	b	b	b	b	b	a	a	-	-	a	a	b	a	a	-	b	a	b	b	b	-	-	b	a	-	a	b	a	a	a	a	b
chr01	10861326	G	b	a	a	b	a	a	a	b	a	a	-	b	b	a	a	b	b	b	b	-	a	a	-	-	a	a	-	a	a	b	b	a	b	b	-	b	-	b	a	b	a	-	a	-	a	a	b
chr01	10861333	G	b	a	a	b	a	a	a	b	a	a	-	b	b	a	a	b	b	b	b	-	a	a	-	-	a	a	-	a	a	b	b	a	b	b	-	b	-	b	a	b	a	-	a	-	a	a	b
chr01	10871568	T	b	a	a	-	a	-	a	b	-	a	-	-	b	a	a	b	b	b	b	-	a	-	-	a	a	b	b	a	a	b	b	a	b	b	b	b	-	b	a	b	a	b	a	a	-	a	b
chr01	10871590	G	b	a	a	-	a	-	a	b	-	a	-	-	b	a	a	b	b	b	b	-	a	-	-	a	a	b	b	a	a	b	b	a	b	b	b	b	-	b	a	b	a	b	a	a	-	a	b
chr01	10926407	G	b	a	a	b	a	b	a	b	-	a	a	b	b	a	a	b	b	b	b	b	a	a	-	a	a	a	b	a	a	b	-	a	b	b	b	-	a	b	a	b	a	-	a	a	a	a	b
chr01	10927607	A	b	a	a	b	a	a	-	b	-	a	a	b	b	a	a	b	b	b	b	b	a	a	b	a	a	a	b	a	a	b	b	a	b	b	b	b	a	b	a	b	a	-	a	a	a	a	b
chr01	10929466	A	b	a	a	b	a	a	a	b	-	a	-	b	b	a	a	b	b	b	b	-	a	-	b	-	a	-	b	a	-	b	b	a	b	-	b	-	-	b	a	b	a	-	a	a	a	a	b
chr01	10932567	G	-	a	-	b	a	h	a	-	a	-	-	b	b	a	a	b	b	b	b	b	a	a	-	a	a	a	b	a	a	b	b	a	b	-	b	b	a	b	a	b	a	-	a	-	a	a	b
chr01	10932602	G	-	a	-	b	a	h	a	-	a	-	-	b	b	a	a	b	b	b	b	b	a	a	-	a	a	a	b	a	a	b	b	a	b	-	b	b	a	b	a	b	a	-	a	-	a	a	b
chr01	10932649	C	-	a	-	b	a	h	a	-	a	-	-	b	b	a	a	b	b	b	b	b	a	a	-	a	a	a	b	a	a	b	b	a	b	-	b	b	a	b	a	b	a	-	a	-	a	a	b
chr01	10932897	G	b	a	-	b	a	h	a	b	a	a	-	b	b	a	a	b	b	b	b	b	a	a	b	a	a	a	b	a	a	b	b	a	b	-	b	b	a	b	a	b	a	-	a	-	a	a	b
chr01	10933238	T	b	a	-	-	-	-	a	b	-	-	-	-	-	a	a	-	b	-	b	-	a	-	b	a	a	-	-	-	-	b	-	a	b	-	-	b	-	b	-	-	-	b	a	-	a	a	b
chr01	10933250	C	b	a	-	-	-	-	a	b	-	-	-	-	-	a	a	-	b	-	b	-	a	-	b	a	a	-	-	-	-	b	-	a	b	-	-	b	-	b	-	-	-	b	a	-	a	a	b
chr01	11057473	G	b	a	a	b	a	h	a	b	a	a	a	b	b	a	a	b	b	b	b	b	a	a	b	-	a	a	b	a	a	b	b	a	b	b	b	-	a	b	a	b	a	b	a	a	a	a	b
chr01	11379682	C	b	a	a	b	a	h	a	b	a	-	a	b	b	a	a	b	b	b	b	b	a	a	b	a	a	a	b	a	a	b	b	a	b	b	b	b	a	b	a	h	a	b	a	a	a	a	b
chr01	11383508	C	b	a	a	b	a	-	a	b	-	a	-	-	b	a	a	b	b	-	b	-	a	b	b	-	a	b	-	a	-	b	b	a	b	-	b	-	-	-	a	b	a	b	a	a	a	a	b
chr01	11663666	T	-	a	a	b	a	-	-	-	-	-	-	-	-	a	a	b	b	b	b	b	a	-	b	-	a	a	b	a	a	-	b	a	b	b	-	-	a	b	a	-	a	b	a	-	a	a	-
chr01	11675955	G	b	a	a	b	a	h	a	b	a	-	-	b	b	a	a	b	b	b	b	b	a	a	b	a	a	a	-	a	a	b	b	a	b	b	b	b	a	b	a	b	a	b	a	a	a	a	b
chr01	11736123	C	-	a	a	b	a	a	a	b	-	a	-	b	b	a	a	b	b	a	b	b	a	a	b	-	-	-	-	a	-	-	b	a	b	-	b	-	a	b	a	b	a	-	a	a	-	a	-
chr01	11869750	G	b	a	a	b	a	a	-	b	a	a	-	b	b	a	a	b	b	b	b	b	a	a	b	-	a	a	b	a	a	b	b	a	b	b	b	b	a	b	a	b	a	b	a	a	a	a	b
chr01	11902623	A	b	a	a	b	a	h	-	b	-	a	a	b	b	a	a	b	b	b	b	b	a	a	b	a	a	a	b	a	a	b	b	a	b	b	b	b	a	b	a	b	a	b	a	a	-	a	b
chr01	11904055	G	b	a	a	b	a	h	a	b	a	a	a	b	b	a	a	b	b	b	b	b	a	a	-	a	a	a	b	a	a	b	b	a	b	b	b	-	a	b	a	h	a	b	a	a	a	a	b
chr01	11954527	C	b	a	a	b	-	-	a	b	a	a	-	b	b	a	a	b	b	b	b	b	a	a	b	a	a	a	b	a	a	b	-	a	b	-	b	b	a	b	a	-	a	-	a	a	-	a	-
chr01	12016361	A	b	a	a	b	a	h	-	b	a	-	-	b	b	a	a	b	b	b	b	b	a	a	-	a	a	-	-	a	-	-	b	a	b	b	b	-	a	b	a	b	a	-	a	a	-	a	b
chr01	12059846	T	b	a	a	b	a	a	a	b	a	a	-	b	b	a	a	b	b	b	b	b	a	a	b	a	a	a	b	a	a	b	b	a	b	b	b	b	a	b	a	b	a	b	a	a	-	a	b
chr01	12059892	C	b	a	a	b	a	a	a	b	a	a	-	b	b	a	a	b	b	b	b	b	a	a	b	a	a	a	b	a	a	b	b	a	b	b	b	b	a	b	a	b	a	b	a	a	-	a	b
chr01	12323112	A	b	a	a	b	-	-	a	b	-	a	-	-	b	a	a	b	b	b	b	b	a	a	b	a	a	b	b	a	a	b	b	a	b	-	b	-	a	b	a	b	a	b	a	a	a	a	b
chr01	12475255	T	b	a	-	b	-	-	a	b	a	a	-	b	b	a	a	b	b	b	b	b	a	a	b	a	a	a	-	a	a	b	b	a	b	b	-	b	-	-	a	b	-	-	a	a	-	a	b
chr01	12480406	T	b	a	a	b	-	b	a	b	a	a	a	b	b	a	a	b	b	b	b	-	a	a	b	a	a	a	b	a	a	b	b	a	b	b	b	b	a	b	a	b	a	b	a	a	-	a	b
chr01	12537179	G	b	a	-	-	-	-	a	-	-	-	-	-	-	a	-	b	b	b	b	-	a	a	-	-	a	-	-	-	-	b	b	a	b	-	b	b	-	b	a	b	-	-	a	a	a	a	b
chr01	12538383	C	-	a	-	b	-	b	a	-	-	-	a	b	-	a	a	b	-	b	b	-	a	-	b	a	a	a	b	a	a	b	b	a	b	-	b	b	a	b	a	-	a	-	a	a	-	a	b
chr01	12564182	C	b	a	a	b	a	b	a	b	a	a	a	b	b	a	a	b	b	b	b	b	a	a	b	-	a	a	b	a	a	-	b	a	b	b	b	-	a	b	a	b	a	-	a	a	a	a	b
chr01	12820516	G	b	-	a	b	a	a	-	b	-	-	-	b	b	a	a	-	b	-	b	-	a	a	b	-	-	-	-	a	-	-	b	a	b	-	b	-	-	b	a	-	a	-	-	a	-	-	-
chr01	12962636	C	-	a	-	b	-	a	a	b	-	a	-	b	b	a	a	b	b	b	b	-	a	a	b	a	a	-	-	a	a	b	b	a	b	-	b	b	a	b	a	b	a	b	a	a	a	a	b
chr01	12990120	G	b	a	a	b	-	a	a	b	a	a	-	-	b	a	a	b	b	b	b	-	a	-	b	a	a	a	-	a	a	b	b	a	b	-	-	b	-	-	a	a	-	-	a	a	-	a	b
chr01	12990618	C	b	a	a	b	-	b	-	b	a	-	-	-	b	a	a	b	b	b	b	-	a	-	-	-	-	a	-	-	a	-	b	a	b	-	b	-	-	-	a	-	a	-	-	a	-	-	-
chr01	13120833	A	b	a	a	b	a	a	a	b	a	a	-	b	b	a	a	b	b	b	b	b	a	a	b	a	a	-	b	-	-	b	b	a	b	b	b	b	a	b	a	b	a	b	a	a	a	a	b
chr01	13296020	T	b	a	a	b	a	a	b	b	-	a	-	b	b	a	a	b	b	b	b	b	a	a	b	a	a	a	b	a	a	b	b	a	b	b	b	-	a	b	a	b	a	-	a	a	-	a	b
chr01	13506623	A	b	a	a	b	a	a	a	b	a	-	a	b	b	a	a	b	b	b	b	b	a	a	b	a	a	a	b	a	a	b	b	a	b	-	b	b	a	b	a	b	a	b	a	a	-	a	b
chr01	13515472	C	b	a	a	b	a	a	a	b	a	-	-	b	b	a	a	b	b	b	b	b	a	a	b	a	a	a	b	a	a	-	b	a	b	-	b	b	a	b	a	b	a	b	a	a	a	a	b
chr01	13575184	T	b	a	a	b	-	a	a	b	a	-	-	-	b	a	a	b	b	b	b	-	a	-	-	a	a	a	-	a	a	b	b	a	b	b	b	b	a	-	a	b	-	-	a	a	-	a	b
chr01	13621507	A	b	a	a	b	a	h	a	b	a	a	a	b	b	a	a	b	b	b	b	b	a	a	b	a	a	a	b	a	a	b	b	a	b	b	b	b	a	b	a	b	a	b	a	a	a	a	b
chr01	13690262	T	b	a	a	b	a	b	a	b	a	a	a	b	b	a	a	b	b	b	b	b	a	a	b	-	a	b	b	a	a	b	b	a	b	b	b	b	a	b	a	b	a	b	a	a	a	a	b
chr01	13736543	A	b	a	-	b	a	b	a	b	a	-	a	b	b	a	a	b	b	b	b	b	a	a	b	a	a	a	b	a	-	b	b	a	b	b	b	b	a	b	a	b	a	b	a	a	a	a	b
chr01	13840482	T	b	-	a	b	-	b	-	b	-	-	-	-	b	a	a	b	b	b	b	b	a	-	-	-	a	-	b	a	-	b	b	a	b	b	b	-	-	-	a	-	a	-	a	a	a	a	-
chr01	13936107	G	b	a	a	a	a	a	a	b	a	a	-	b	-	a	a	b	b	b	b	b	a	a	b	-	a	-	b	a	a	-	b	a	b	-	b	b	-	b	a	b	-	-	a	a	-	a	b
chr01	14127977	T	b	a	a	b	a	a	a	b	a	a	-	b	b	a	a	b	b	b	b	b	a	a	b	a	a	-	b	a	a	b	b	a	b	b	b	b	a	b	a	b	a	b	a	a	-	a	b
chr01	14375098	G	b	a	a	-	a	b	a	b	a	a	a	b	b	a	a	b	b	b	b	b	a	a	-	-	a	a	b	a	a	b	b	a	b	-	b	b	a	b	a	b	a	b	a	a	-	a	b
chr01	14544885	A	b	a	-	-	a	-	a	b	a	-	-	b	b	a	a	b	b	b	b	-	a	-	b	a	a	a	-	-	a	-	b	a	b	b	b	b	-	b	a	b	a	-	a	-	-	a	b
chr01	14574733	G	b	a	a	b	a	b	a	b	a	a	-	b	b	a	a	b	b	b	b	b	a	-	b	-	a	a	b	a	a	b	b	a	b	-	-	b	a	b	a	b	a	-	a	a	a	a	b
chr01	14704229	A	a	a	-	a	-	b	-	a	-	-	-	-	-	a	a	b	a	a	a	-	-	-	a	-	a	-	a	a	a	b	a	a	a	a	-	-	-	a	-	a	a	-	-	b	-	a	-
chr01	14771220	T	b	a	a	b	a	-	-	b	a	-	-	b	b	a	a	b	b	b	b	-	a	a	b	a	a	a	b	a	a	b	b	a	b	b	b	b	-	b	a	b	a	-	a	a	-	-	b
chr01	15091026	C	b	a	-	-	a	b	a	b	a	-	a	b	-	a	a	b	b	b	b	-	a	-	-	a	a	a	b	a	a	-	b	a	b	b	b	b	a	b	a	b	a	b	a	-	-	a	b
chr01	15279814	A	b	a	a	b	a	a	a	b	a	-	-	b	b	a	a	b	b	b	b	b	a	-	b	a	a	a	b	a	-	-	b	a	b	b	b	-	-	b	a	b	a	-	a	a	-	a	b
chr01	15295795	C	b	a	a	b	-	b	a	b	a	-	-	b	b	a	a	b	b	b	b	b	a	a	b	-	a	h	b	a	a	b	b	a	b	b	b	b	-	b	a	b	a	-	a	a	a	a	b
chr01	15312681	C	b	a	-	b	a	-	-	b	-	a	-	b	-	a	a	b	-	b	b	b	a	-	b	a	a	-	-	a	-	b	b	a	b	-	b	-	a	b	a	a	a	b	a	a	-	a	b
chr01	15339590	A	b	a	a	b	a	b	a	b	a	-	-	b	b	a	a	b	b	b	b	b	a	a	b	-	a	a	b	a	a	b	b	a	b	b	b	b	a	b	a	b	a	-	a	a	-	a	b
chr01	15342702	C	b	a	a	b	a	h	a	b	a	-	-	b	b	a	a	b	b	b	b	b	a	a	b	a	a	a	-	a	a	b	b	a	b	b	b	b	a	b	a	b	a	-	a	a	a	a	b
chr01	15453429	A	b	a	a	-	-	-	a	b	a	-	a	b	b	a	a	b	b	b	b	-	a	a	b	-	a	a	-	a	a	b	-	a	b	-	-	b	-	b	a	b	a	b	a	-	a	a	b
chr01	15499336	C	b	-	a	b	-	a	a	b	a	a	a	b	b	a	a	b	b	b	b	b	a	a	b	a	a	-	b	a	-	b	-	a	b	b	b	-	-	a	a	a	-	b	a	a	a	-	b
chr01	15548753	T	b	a	-	b	a	-	-	b	a	a	-	b	-	a	a	b	b	b	b	b	a	a	b	-	a	a	b	a	a	-	-	a	b	b	b	b	a	-	a	b	-	b	a	a	a	a	b
chr01	15645312	T	b	a	a	-	-	-	-	-	-	-	-	-	-	a	a	b	-	b	b	-	-	-	b	-	h	a	b	a	-	b	b	a	-	b	-	b	a	b	a	b	a	-	a	a	-	b	b
chr01	15664408	G	b	a	a	b	a	-	a	b	-	a	-	b	b	a	a	b	b	b	b	b	a	-	b	-	a	a	-	a	a	-	b	a	b	-	-	-	a	b	a	-	a	-	a	a	-	a	-
chr01	15740482	C	b	a	a	b	a	a	a	b	a	a	a	b	b	a	a	b	b	h	b	b	a	a	b	a	a	a	b	a	a	b	b	a	b	b	b	b	a	b	a	b	a	b	a	a	a	a	b
chr01	15770109	C	b	a	a	b	a	a	a	b	a	a	a	b	b	a	a	b	b	b	b	-	a	a	b	a	a	a	b	a	a	b	b	a	b	b	b	b	a	b	a	b	a	b	a	a	-	a	b
chr01	15863297	T	b	a	a	b	a	b	-	b	a	-	-	-	b	a	a	b	b	b	b	b	a	-	-	a	a	-	b	a	a	-	b	a	b	-	b	b	a	b	a	b	a	-	a	a	a	a	b
chr01	15966302	G	b	a	a	b	a	a	-	b	-	a	-	b	b	a	a	b	b	b	b	-	a	-	b	a	a	b	b	a	a	b	b	a	b	-	b	-	a	b	a	b	a	-	a	a	a	-	b
chr01	15977315	A	b	a	a	b	-	h	a	b	a	-	a	b	b	a	a	b	b	b	b	-	a	a	b	a	a	a	b	a	a	b	b	a	b	b	b	b	a	b	a	b	a	-	a	a	a	a	b
chr01	16001420	G	-	-	a	-	-	-	-	b	-	-	-	b	b	a	a	b	b	-	-	-	a	-	-	-	a	-	-	-	-	-	b	a	b	-	-	b	-	-	a	-	a	b	-	-	-	-	-
chr01	16087271	C	b	a	a	b	a	a	-	b	-	-	-	-	-	a	a	-	b	b	b	b	a	-	-	-	a	-	-	-	a	-	b	a	b	b	b	-	-	b	a	-	a	-	a	a	-	-	-
chr01	16244293	C	b	a	a	b	a	h	a	b	a	a	-	b	b	a	a	b	b	b	b	b	a	a	b	a	a	a	b	a	a	-	b	a	b	-	b	b	-	b	a	b	a	-	a	-	a	a	b
chr01	16245341	A	b	a	a	b	a	a	a	b	a	-	-	b	b	a	a	b	b	b	b	b	a	a	b	a	a	a	b	a	a	b	b	a	b	b	b	b	a	b	a	b	a	-	a	a	-	a	b
chr01	16274563	C	b	a	a	b	-	-	-	b	a	a	-	-	b	a	a	b	b	-	b	b	a	-	b	-	a	-	b	a	a	-	b	a	b	b	b	b	a	b	a	-	a	b	a	-	a	a	-
chr01	16536491	A	b	-	a	-	-	-	-	-	-	-	-	-	-	a	a	b	b	-	b	-	a	-	-	-	a	a	-	a	a	b	-	a	b	b	b	b	-	-	-	b	a	-	a	-	-	a	b
chr01	16547851	T	-	a	a	-	a	b	-	b	-	-	a	b	-	a	a	b	b	-	b	b	a	b	b	-	a	a	b	-	a	-	b	a	b	-	b	b	-	-	a	b	a	-	a	-	a	a	b
chr01	16591049	T	-	a	a	-	-	b	-	-	-	-	-	b	b	a	a	b	b	-	b	b	a	-	-	a	-	-	-	a	a	-	b	a	b	-	b	b	-	b	a	-	a	-	a	a	-	a	-
chr01	16982063	T	b	a	a	-	-	a	-	b	-	-	-	-	b	a	a	b	b	-	b	b	a	a	-	a	-	a	-	-	-	-	b	a	b	-	-	-	-	b	a	b	a	-	a	a	-	-	-
chr01	17003587	G	b	a	a	b	a	h	a	b	a	a	a	b	b	a	a	b	b	b	b	b	a	a	b	a	a	b	-	a	a	b	b	a	b	b	b	b	-	b	a	b	a	b	a	a	a	a	b
chr01	17170290	G	b	a	a	-	-	b	-	-	a	-	-	-	-	a	-	b	-	b	b	-	a	-	-	a	a	b	b	a	a	b	-	a	-	b	-	b	-	b	a	-	a	-	-	a	-	a	b
chr01	17193730	G	b	a	a	b	a	a	-	b	a	a	-	b	b	a	a	b	b	b	b	b	a	a	b	a	a	h	b	a	a	-	b	a	b	b	b	b	a	b	a	b	a	-	a	a	a	a	b
chr01	17334751	C	b	a	a	b	a	a	a	b	a	a	-	b	b	a	a	b	b	b	b	b	a	a	b	a	a	a	b	a	a	b	b	a	b	b	b	b	a	b	a	b	a	b	a	a	a	a	b
chr01	17453592	A	b	a	a	b	-	a	a	b	a	b	-	b	b	a	a	b	b	b	b	b	a	a	-	-	a	a	-	a	a	b	b	a	b	b	b	b	a	-	a	b	a	-	a	a	a	a	b
chr01	17676138	G	b	a	a	b	a	a	a	b	a	a	a	b	b	a	a	b	b	b	b	b	a	a	b	-	a	-	b	a	a	b	b	a	b	-	b	b	a	b	a	b	a	b	a	a	a	a	b
chr01	18136759	G	b	a	-	b	a	a	a	b	a	a	a	b	b	a	a	b	b	b	b	-	a	a	b	a	a	a	b	a	a	-	b	a	b	b	b	b	a	-	a	b	a	b	a	-	-	a	b
chr01	18145559	G	b	a	-	b	-	a	-	-	-	-	-	b	-	a	a	b	b	b	b	-	-	-	-	a	a	a	b	a	a	b	b	a	b	-	-	-	-	-	a	b	a	b	a	-	a	a	b
chr01	18153635	T	b	a	-	b	a	b	a	b	a	-	-	-	b	a	a	b	b	b	b	b	a	a	b	-	a	a	b	a	a	-	b	a	b	-	b	b	a	b	a	b	a	-	a	-	a	-	-
chr01	18162335	G	-	a	a	b	a	b	a	b	a	-	-	-	b	a	a	b	b	b	b	b	a	-	b	a	a	a	-	a	-	-	b	a	b	b	b	b	-	-	a	b	a	b	a	a	-	a	-
chr01	18250982	T	b	a	a	b	a	b	a	b	a	a	-	b	b	a	a	b	b	b	b	a	a	a	-	-	a	h	b	a	a	-	b	a	b	-	b	-	a	b	a	b	a	b	a	a	-	a	b
chr01	18339033	G	b	a	a	b	a	-	a	b	a	-	a	b	b	a	a	b	b	-	b	b	a	a	b	-	a	a	-	a	-	b	b	a	b	b	b	b	a	b	a	-	-	-	a	a	-	a	-
chr01	18369040	T	b	a	a	b	a	a	a	b	a	a	-	b	b	a	a	b	b	b	b	b	a	a	b	a	a	a	b	a	a	b	b	a	b	b	b	-	a	b	a	b	a	-	a	a	a	a	b
chr01	18395344	C	b	a	a	b	-	b	a	b	a	a	-	b	b	a	a	b	b	b	b	b	a	a	b	a	a	a	b	a	a	b	b	a	b	b	b	b	a	b	a	b	a	b	a	a	a	a	b
chr01	18661313	A	b	a	a	b	a	a	a	-	a	a	a	b	b	a	a	b	b	b	b	-	a	-	-	a	a	-	b	a	a	-	b	a	b	b	b	b	a	-	a	b	a	b	a	a	a	a	b
chr01	18889433	C	b	a	a	-	a	a	a	b	a	a	-	b	b	a	a	b	b	b	b	-	a	a	b	a	a	a	-	a	-	b	b	a	b	-	b	b	a	b	a	b	a	-	a	-	-	a	b
chr01	18902623	T	b	-	a	b	-	-	-	b	a	-	-	b	b	a	a	b	b	b	b	b	a	-	b	a	-	-	b	-	a	b	b	a	b	-	b	b	-	b	a	-	a	-	a	a	-	-	-
chr01	18913042	T	b	a	a	b	a	a	a	b	-	a	-	-	b	a	a	b	b	b	b	b	a	a	b	-	a	a	b	a	a	b	b	a	b	b	b	b	-	b	a	b	a	-	a	a	-	a	b
chr01	18913735	C	b	a	-	-	-	-	-	-	a	a	-	b	b	a	-	-	-	b	b	b	-	-	-	-	a	a	-	a	a	-	-	a	b	b	-	b	-	-	a	b	a	-	a	a	-	a	b
chr01	18913921	A	b	a	a	b	-	-	a	b	a	a	-	b	b	a	a	b	b	b	b	b	a	-	b	a	a	b	b	a	a	b	b	a	b	b	b	b	a	b	a	b	-	b	a	a	-	a	b
chr01	19057484	T	-	a	a	b	-	b	a	b	a	-	a	-	b	a	a	b	b	b	b	b	a	-	b	-	-	-	-	a	a	b	b	a	b	-	b	b	-	b	a	b	a	-	a	-	-	-	-
chr01	19079712	C	b	a	a	b	-	h	a	b	a	a	-	b	b	a	a	b	b	b	b	b	a	a	b	a	a	a	b	a	a	b	b	a	b	b	b	b	a	b	a	b	a	b	a	a	a	a	b
chr01	19122661	G	b	a	a	-	a	a	a	b	a	-	-	b	b	a	a	b	b	b	b	b	a	a	b	-	a	-	b	a	-	b	b	a	b	b	b	b	a	b	a	b	a	-	a	a	a	a	b
chr01	19134056	A	b	a	a	b	a	a	a	b	a	a	a	b	b	a	a	b	b	b	b	b	a	a	b	a	a	a	b	a	a	b	b	a	b	b	b	b	a	b	a	b	a	-	a	a	a	a	b
chr01	19297601	A	b	a	a	b	a	b	-	b	a	a	-	b	b	a	a	b	b	b	b	b	a	a	b	a	a	a	b	a	a	-	b	a	b	b	b	-	-	b	a	b	a	b	a	a	a	a	b
chr01	19437832	G	b	a	a	b	a	a	-	b	a	-	-	-	b	a	a	b	b	b	b	-	a	a	b	a	a	-	-	a	a	-	b	a	b	-	b	b	a	b	a	-	-	-	-	a	-	a	-
chr01	19437858	C	b	a	a	b	a	a	-	b	a	-	-	-	b	a	a	b	b	b	b	-	a	a	b	a	a	-	-	a	a	-	b	a	b	-	b	b	a	b	a	-	-	-	-	a	-	a	-
chr01	19653021	T	b	a	a	b	a	h	-	b	a	a	a	b	b	a	a	b	b	b	b	b	a	a	b	a	a	a	-	-	-	b	b	a	b	b	b	-	-	b	a	b	a	-	a	a	a	-	-
chr01	20038013	T	b	a	a	-	a	a	-	b	a	-	-	b	b	a	a	b	b	-	b	b	a	-	b	a	a	a	b	a	a	b	b	a	b	-	b	-	a	b	a	b	a	-	a	a	a	a	-
chr01	20475824	G	b	a	a	b	a	h	a	b	a	-	a	b	b	a	a	b	b	b	b	b	a	a	b	a	a	a	b	a	a	b	b	a	b	b	b	b	a	b	a	h	a	b	a	a	a	a	b
chr01	20492976	T	b	a	a	b	a	b	a	b	a	-	-	b	b	a	a	b	b	b	b	-	a	-	-	-	a	b	-	a	a	b	b	a	b	-	b	b	-	b	a	-	a	b	a	a	a	-	b
chr01	20495690	A	b	a	a	b	a	b	a	b	a	a	a	b	b	a	a	b	b	b	b	b	a	a	b	-	a	a	b	a	a	b	b	a	b	b	b	b	a	b	a	b	a	b	a	a	a	a	b
chr01	20519502	C	b	a	a	-	-	a	-	b	a	a	a	b	b	a	a	b	b	b	b	b	a	a	-	a	a	a	b	a	-	-	b	a	b	-	b	b	a	-	a	b	a	-	a	a	a	a	b
chr01	20531779	G	b	a	a	b	-	b	a	b	a	a	-	b	b	a	a	b	b	b	b	-	a	a	b	-	a	a	-	a	a	b	b	a	b	b	b	-	a	b	a	b	a	-	a	a	-	a	b
chr01	20606177	C	b	a	a	b	-	h	a	b	a	a	-	b	b	a	a	b	b	b	b	b	a	a	b	-	a	a	b	a	a	b	b	a	b	b	b	b	a	b	a	b	a	b	a	a	a	a	b
chr01	20695901	C	b	a	a	b	a	b	a	b	a	a	-	b	b	a	a	b	b	b	b	b	a	a	b	a	a	a	b	a	a	b	b	a	b	b	-	-	a	b	a	b	a	b	a	a	a	a	b
chr01	20727690	T	b	a	a	b	a	-	-	b	-	a	-	b	-	a	a	b	-	b	b	b	a	a	-	-	a	a	b	a	a	b	b	a	b	b	-	b	a	b	a	b	a	b	a	-	a	a	b
chr01	20772571	A	b	a	a	-	a	a	a	b	a	a	-	b	b	a	a	b	b	b	b	b	a	a	b	-	a	a	b	a	-	b	b	a	b	b	b	b	a	b	a	b	a	b	a	a	a	a	b
chr01	20785004	C	b	a	a	b	a	a	a	b	-	a	-	b	b	a	a	b	b	b	b	b	a	a	-	a	a	-	b	a	a	b	b	a	b	b	b	b	a	b	a	-	a	b	a	a	a	a	-
chr01	20951125	G	-	a	a	-	-	a	-	-	a	a	-	b	b	a	a	-	-	b	b	b	a	-	-	-	a	-	-	a	-	-	-	a	b	-	-	-	-	b	a	a	a	-	a	-	a	a	-
chr01	21058296	A	b	a	-	b	-	b	a	b	a	-	-	-	b	a	a	b	-	b	b	b	a	a	-	-	a	a	-	a	-	-	b	a	b	-	-	-	a	b	-	b	-	-	a	a	a	a	b
chr01	21086970	A	b	a	a	b	a	a	a	b	a	-	a	b	b	a	a	b	b	b	b	b	a	a	b	a	a	a	-	a	a	b	b	a	b	-	b	b	a	b	a	b	a	-	a	-	a	a	b
chr01	21218178	G	b	a	a	b	a	-	a	b	a	-	-	b	b	a	a	b	b	b	b	b	a	a	b	-	a	a	b	a	-	b	b	a	b	-	b	-	-	b	a	-	a	b	a	a	a	a	b
chr01	21249465	C	b	a	a	b	a	h	a	b	a	a	-	b	b	a	a	b	b	b	b	b	a	a	b	a	a	a	b	a	a	b	b	a	b	b	b	b	a	b	a	b	a	-	a	a	a	a	b
chr01	21300941	A	-	a	a	b	a	a	-	b	a	a	-	b	b	a	a	b	b	a	b	b	a	a	-	a	a	b	-	a	a	b	b	a	b	b	b	-	a	b	a	-	a	-	a	a	a	a	b
chr01	21307101	A	-	-	-	b	a	a	-	b	a	a	-	-	b	a	a	b	b	b	b	b	a	-	-	-	a	-	-	a	-	-	b	a	b	-	b	-	-	b	a	-	a	-	a	a	a	-	-
chr01	21330206	C	-	a	-	b	-	-	-	b	a	-	-	-	-	a	a	b	b	-	-	b	-	-	-	a	a	a	-	-	a	-	-	a	b	-	-	-	-	b	a	b	-	-	a	a	-	a	-
chr01	21341365	A	-	a	a	b	-	b	-	b	a	-	-	b	b	a	a	b	b	b	b	b	a	-	b	a	a	a	-	a	-	-	b	a	b	-	b	-	-	-	a	b	a	-	a	a	a	a	-
chr01	21358355	A	b	a	a	b	-	a	a	b	a	a	-	-	b	a	a	b	b	b	b	b	a	a	b	a	a	a	b	a	a	b	b	a	b	b	b	-	a	-	a	b	a	b	a	a	a	a	b
chr01	21493340	G	b	a	a	b	a	a	a	b	a	-	a	b	-	a	a	b	b	b	b	b	a	a	b	-	a	a	-	a	a	-	b	a	b	b	b	b	a	b	a	b	a	b	a	a	a	a	b
chr01	21539119	C	b	a	a	-	a	a	a	b	a	-	-	a	b	a	-	b	b	b	b	-	-	-	b	a	a	a	b	a	a	-	-	a	b	b	-	-	a	-	a	b	a	b	a	-	-	a	b
chr01	21786531	A	b	a	a	b	a	a	a	b	-	a	-	b	-	a	a	b	b	a	b	b	a	a	-	-	a	h	b	a	a	b	b	a	b	b	b	b	a	b	a	b	a	b	a	a	a	a	b
chr01	21801682	C	b	a	a	b	a	a	a	b	a	a	a	b	b	a	a	b	b	b	b	b	a	a	b	a	a	a	b	a	a	b	b	a	b	b	b	-	a	b	a	b	a	-	a	a	a	a	b
chr01	21988154	C	-	a	a	b	a	a	a	b	a	a	-	b	-	a	a	b	b	a	b	b	a	-	b	-	a	-	b	a	a	b	b	a	b	-	b	b	a	-	a	b	a	b	a	a	a	a	b
chr01	22038547	C	b	a	a	-	a	-	-	-	-	-	-	-	b	-	-	-	b	-	-	-	a	a	b	-	a	-	-	a	a	b	b	a	b	b	-	b	a	-	a	-	-	-	a	-	-	a	b
chr01	22084546	G	b	a	a	b	a	a	a	b	a	a	-	-	b	a	a	b	b	b	b	b	a	a	b	a	a	a	b	a	a	b	b	a	b	b	b	-	a	b	a	h	a	b	a	a	-	a	-
chr01	22107129	T	b	a	a	b	a	a	-	b	-	-	-	b	b	a	a	b	b	-	b	b	a	a	-	-	a	a	b	a	-	-	b	a	b	-	b	b	a	b	a	b	a	b	a	a	-	-	-
chr01	22315219	A	b	a	a	b	a	b	a	b	-	-	a	b	b	a	a	b	b	b	b	b	a	a	b	a	a	-	b	a	a	b	b	a	b	b	b	b	a	b	a	b	a	-	a	a	-	a	b
chr01	22379154	T	b	a	-	b	-	-	a	b	a	a	-	-	b	a	a	b	b	b	b	b	a	a	-	a	a	a	-	a	a	b	b	a	b	b	b	b	a	b	a	b	a	-	a	a	-	a	b
chr01	22490103	G	b	a	a	b	a	a	-	b	a	-	-	-	-	a	a	-	b	b	b	-	a	-	-	a	a	a	b	a	-	-	b	a	-	-	b	b	-	b	a	b	a	-	a	-	-	-	b
chr01	22722779	C	-	a	-	b	-	a	-	-	a	-	-	-	b	a	a	b	b	b	b	b	-	a	-	a	-	-	b	-	a	-	b	a	b	-	b	b	a	b	a	a	-	-	a	-	-	a	b
chr01	22816351	A	b	-	a	b	a	-	b	-	a	-	-	b	-	a	a	b	b	-	b	b	a	-	b	a	a	a	-	-	-	b	-	a	b	b	-	-	-	b	a	-	-	-	a	-	a	a	b
chr01	22915238	A	b	a	a	b	a	a	b	b	a	a	a	b	b	a	a	b	b	b	b	b	a	a	b	-	a	a	b	a	a	-	b	a	b	b	b	b	a	b	a	b	-	-	a	a	a	a	b
chr01	23233103	C	b	a	-	-	a	a	b	b	a	a	-	-	-	a	a	b	b	b	b	b	a	-	b	-	a	a	b	-	a	b	-	a	b	b	b	-	-	-	a	b	a	-	a	-	-	a	b
chr01	23264577	T	-	a	a	b	a	a	b	b	a	a	a	b	b	a	a	b	b	b	b	b	a	a	b	a	a	a	b	a	a	b	b	a	b	-	b	b	a	b	a	b	a	b	a	-	-	a	b
chr01	24100016	C	b	a	a	b	a	b	b	b	a	-	-	b	b	a	a	a	b	b	b	b	a	a	b	a	a	a	b	b	a	b	b	a	b	b	b	b	b	b	a	b	a	b	a	a	a	a	b
chr01	24130092	T	b	a	a	b	-	b	b	b	a	a	-	b	b	a	a	a	b	b	b	b	a	a	b	a	a	a	b	b	a	b	b	a	b	b	b	-	b	b	a	b	a	-	a	a	a	a	-
chr01	24130205	A	b	a	a	b	a	a	b	b	a	-	-	b	b	a	a	a	b	b	b	b	a	a	b	a	a	a	-	b	a	b	b	a	b	-	-	b	b	b	a	b	a	b	a	a	a	a	b
chr01	24223047	A	-	a	a	-	a	a	-	-	-	-	-	b	-	a	a	a	b	b	b	-	a	-	b	-	a	-	-	b	a	-	b	a	b	-	-	b	b	b	a	b	a	-	a	a	a	-	-
chr01	24265127	T	b	a	a	-	-	-	-	b	a	-	-	-	b	a	a	a	b	b	b	-	a	-	-	-	a	a	-	b	-	b	-	a	b	b	-	-	b	-	a	-	a	-	a	a	-	-	b
chr01	24300072	G	b	a	a	b	a	a	b	b	a	a	-	b	b	a	a	a	b	b	b	b	a	a	-	a	a	a	b	b	a	b	-	a	b	-	b	-	b	b	a	b	a	b	a	a	a	a	b
chr01	24300305	T	b	a	a	b	a	a	b	b	a	a	-	b	b	a	a	a	b	b	b	b	a	a	-	a	a	a	b	b	a	b	-	a	b	-	b	-	b	b	a	b	a	b	a	a	a	a	b
chr01	24308431	T	b	a	a	b	-	a	b	b	a	a	-	b	b	a	a	a	b	b	b	b	a	a	b	a	a	a	b	b	a	b	b	a	b	b	b	b	b	b	a	b	a	-	a	a	a	a	b
chr01	24308557	C	b	a	a	b	a	-	b	b	a	-	-	b	b	a	a	a	b	b	b	-	a	a	b	a	a	b	b	b	a	b	b	a	b	-	b	b	b	b	a	b	a	b	a	a	a	a	b
chr01	24308799	A	b	a	a	b	a	-	b	b	a	-	-	b	b	a	a	a	b	b	b	-	a	a	b	a	a	b	b	b	a	b	b	a	b	-	b	b	b	b	a	b	a	b	a	a	a	a	b
chr01	24311539	T	b	a	a	-	a	b	b	b	-	-	-	b	b	a	a	a	b	b	b	b	a	a	b	a	a	a	b	b	a	b	b	a	b	-	b	b	b	b	a	b	a	-	a	a	-	a	b
chr01	24311544	T	b	a	a	-	a	b	b	b	-	-	-	b	b	a	a	a	b	b	b	b	a	a	b	a	a	a	b	b	a	b	b	a	b	-	b	b	b	b	a	b	a	-	a	a	-	a	b
chr01	24320807	T	b	a	a	b	a	a	b	b	-	-	-	b	b	a	a	a	b	b	b	-	a	-	b	-	a	b	b	b	a	b	b	a	b	b	b	b	b	b	a	b	a	b	a	-	a	a	b
chr01	24354940	C	b	a	-	b	a	-	b	b	a	-	-	b	b	a	a	a	b	b	b	b	a	-	-	a	a	-	-	b	a	-	b	a	b	-	b	-	b	b	a	b	a	-	a	-	a	a	b
chr01	24354955	C	b	a	-	b	a	-	b	b	a	-	-	b	b	a	a	a	b	b	b	b	a	-	-	a	a	-	-	b	a	-	b	a	b	-	b	-	b	b	a	b	a	-	a	-	a	a	b
chr01	24355015	G	b	a	-	b	a	-	b	b	a	-	-	b	b	a	a	a	b	b	b	b	a	-	-	a	a	-	-	b	a	-	b	a	b	-	b	-	b	b	a	b	a	-	a	-	a	a	b
chr01	24355263	T	b	a	-	b	a	-	b	b	a	-	-	b	b	a	a	a	b	b	b	b	a	-	b	-	a	-	-	b	a	-	b	a	b	-	b	-	b	b	a	b	a	-	a	-	a	a	b
chr01	24372282	A	b	-	-	b	-	b	b	b	-	-	-	b	b	a	a	a	b	b	b	b	-	-	-	a	a	-	b	b	-	b	b	a	b	-	b	-	-	b	a	-	a	b	a	a	-	-	b
chr01	24372322	T	b	-	-	b	-	b	b	b	-	-	-	b	b	a	a	a	b	b	b	b	-	-	-	a	a	-	b	b	-	b	b	a	b	-	b	-	-	b	a	-	a	b	a	a	-	-	b
chr01	24372559	G	b	-	-	b	-	b	b	b	-	-	-	b	b	a	a	a	b	b	b	b	-	-	-	a	a	-	-	b	-	b	b	a	b	-	b	-	-	b	a	-	a	b	a	a	-	-	b
chr01	24372631	C	b	-	-	b	-	b	b	b	-	-	-	b	b	a	a	a	b	b	b	b	-	-	-	a	a	-	-	b	-	b	b	a	b	-	b	-	-	b	a	-	a	b	a	a	-	-	b
chr01	24383784	G	-	-	a	b	a	b	-	b	-	-	-	b	b	a	a	a	b	-	b	b	a	a	-	a	-	a	-	b	-	-	-	a	b	-	-	b	b	b	a	b	a	-	-	a	a	-	b
chr01	24385998	C	b	a	a	b	a	a	b	b	a	-	-	b	b	a	a	a	b	b	b	b	a	a	b	a	a	a	b	b	a	b	b	a	b	b	b	b	-	-	a	b	a	-	a	a	a	a	b
chr01	24386001	G	b	a	a	b	a	a	b	b	a	-	-	b	b	a	a	a	b	b	b	b	a	a	b	a	a	a	b	b	a	b	b	a	b	b	b	b	-	-	a	b	a	-	a	a	a	a	b
chr01	24386210	C	b	a	a	b	a	a	b	b	a	-	-	b	b	a	a	a	b	b	b	b	a	a	b	a	a	a	b	b	a	b	b	a	b	b	b	b	-	-	a	b	a	-	a	a	a	a	b
chr01	24386211	A	b	a	a	b	a	a	b	b	a	-	-	b	b	a	a	a	b	b	b	b	a	a	b	a	a	a	b	b	a	b	b	a	b	b	b	b	-	-	a	b	a	-	a	a	a	a	b
chr01	24386720	G	b	a	a	b	a	a	b	b	a	a	a	b	b	a	a	a	b	b	b	b	a	a	b	a	a	a	b	b	a	b	b	a	b	b	b	b	b	b	a	b	a	-	a	a	-	-	b
chr01	24386772	C	b	a	a	b	a	a	b	b	a	a	a	b	b	a	a	a	b	b	b	b	a	a	b	a	a	a	b	b	a	b	b	a	b	b	b	b	b	b	a	b	a	-	a	a	-	-	b
chr01	24395773	C	-	a	a	b	-	b	b	-	a	-	-	b	b	a	a	a	b	b	b	-	a	-	-	a	a	-	b	b	a	b	b	a	b	b	b	b	-	b	a	b	a	b	a	a	-	-	b
chr01	24395774	C	-	a	a	b	-	b	b	-	a	-	-	b	b	a	a	a	b	b	b	-	a	-	-	a	a	-	b	b	a	b	b	a	b	b	b	b	-	b	a	b	a	b	a	a	-	-	b
chr01	24396127	C	-	a	a	b	a	h	b	-	a	a	a	b	b	a	a	a	b	h	b	b	a	a	-	a	a	b	b	b	a	b	b	a	b	b	b	b	b	b	a	b	a	b	a	a	a	a	b
chr01	24396141	T	-	a	a	b	a	h	b	-	a	a	a	b	b	a	a	a	b	h	b	b	a	a	-	a	a	b	b	b	a	b	b	a	b	b	b	b	b	b	a	b	a	b	a	a	a	a	b
chr01	24396169	G	-	a	a	b	a	h	b	-	a	a	a	b	b	a	a	a	b	h	b	b	a	a	-	a	a	b	b	b	a	b	b	a	b	b	b	b	b	b	a	b	a	b	a	a	a	a	b
chr01	24413737	A	b	a	a	b	a	a	b	b	a	a	a	b	b	a	a	a	b	b	b	-	a	a	b	a	a	a	b	b	-	b	b	a	b	b	b	-	-	b	a	b	a	b	a	a	-	a	b
chr01	24416767	T	b	a	a	b	a	b	b	b	a	a	-	b	b	a	a	a	b	b	b	b	a	-	b	a	a	a	b	b	a	b	b	a	b	b	b	b	b	b	a	b	a	b	a	a	a	a	b
chr01	24416932	T	b	a	a	b	a	b	b	b	a	a	-	b	b	a	a	a	b	b	b	b	a	-	b	a	a	a	b	b	a	b	b	a	b	b	b	b	b	b	a	b	a	b	a	a	a	a	b
chr01	24423939	C	b	a	a	b	a	a	b	b	a	a	-	b	b	a	a	a	b	b	b	b	a	-	-	-	a	a	-	b	a	-	b	a	b	-	b	b	b	b	a	b	-	-	a	a	-	a	b
chr01	24429403	T	b	a	a	b	a	-	b	b	a	a	-	-	b	a	a	a	b	b	b	b	a	a	b	-	a	-	-	b	-	b	b	a	b	-	b	-	-	-	a	-	a	-	a	-	-	-	b
chr01	24433215	A	b	a	-	-	a	b	b	b	a	-	-	b	b	a	a	a	b	b	b	b	a	-	b	-	a	a	b	b	a	-	b	a	b	b	b	b	-	b	a	b	a	-	a	a	a	a	b
chr01	24433261	G	b	a	-	-	a	b	b	b	a	-	-	b	b	a	a	a	b	b	b	b	a	-	b	-	a	b	b	b	a	-	b	a	b	b	b	b	-	b	a	b	a	-	a	a	a	a	b
chr01	24434612	T	-	a	a	-	a	b	b	b	a	-	-	b	b	a	a	a	b	b	b	-	a	a	b	a	a	a	b	b	a	b	b	a	b	b	-	-	b	b	a	b	a	b	a	a	a	a	b
chr01	24443259	A	b	a	a	b	a	b	b	b	a	a	-	b	b	a	a	a	b	b	b	b	a	a	b	a	a	a	b	b	a	b	b	a	b	b	b	b	b	b	a	b	a	b	a	a	-	a	b
chr01	24443446	G	b	a	a	b	a	b	b	b	a	a	-	b	b	a	a	a	b	b	b	b	a	a	b	a	a	a	b	b	a	b	b	a	b	b	b	b	b	b	a	b	a	b	a	a	-	a	b
chr01	24443513	C	b	a	a	b	a	b	b	b	a	a	-	b	b	a	a	a	b	b	b	b	a	a	b	a	a	a	b	b	a	b	b	a	b	b	b	b	b	b	a	b	a	-	a	a	-	a	b
chr01	24450077	G	b	a	a	b	a	a	b	b	a	a	-	b	b	a	a	a	b	b	b	b	a	a	-	a	a	b	b	b	a	b	b	a	b	b	b	b	-	b	a	b	a	-	a	a	a	a	b
chr01	24464183	C	b	a	a	b	a	a	b	b	a	a	a	-	b	a	a	a	b	b	b	b	a	a	b	-	a	-	-	b	-	b	b	a	b	b	b	b	b	b	a	-	a	b	a	a	a	a	b
chr01	24464228	T	b	a	a	b	a	b	b	b	a	a	a	-	b	a	a	a	b	b	b	b	a	a	b	-	a	-	-	b	-	b	b	a	b	b	b	b	b	b	a	-	a	b	a	a	a	a	b
chr01	24468652	T	b	a	a	b	a	a	b	b	-	a	a	b	-	a	a	a	b	b	b	b	a	a	b	-	a	b	b	b	-	b	b	a	b	b	b	b	b	b	a	b	a	-	a	a	a	a	b
chr01	24478129	A	b	a	a	b	a	b	b	b	a	a	-	b	b	a	a	a	b	b	b	b	a	-	b	-	a	a	-	b	a	b	b	a	b	b	b	b	-	b	a	b	a	b	-	a	-	a	b
chr01	24478440	G	b	a	a	b	a	b	b	b	a	a	-	b	b	a	a	a	b	b	b	b	a	-	b	-	a	a	-	b	a	b	b	a	b	b	b	b	-	b	a	b	a	b	-	a	-	a	b
chr01	24481367	C	-	a	a	-	-	b	-	-	-	-	-	-	b	a	a	a	b	b	-	b	a	-	-	-	-	-	-	-	-	-	b	a	b	-	b	b	-	-	a	b	a	b	a	a	-	-	-
chr01	24485432	C	b	a	a	-	a	a	b	b	a	a	-	-	b	a	a	a	b	b	b	-	a	a	b	a	a	a	b	b	a	-	b	a	b	b	b	b	b	-	a	b	a	b	a	a	a	a	-
chr01	24486765	C	-	a	-	-	-	b	b	b	a	a	-	b	b	a	a	-	b	-	b	-	a	-	b	-	a	a	b	b	-	-	b	a	b	-	-	b	b	b	a	b	a	-	a	a	a	-	-
chr01	24486808	C	-	a	-	-	-	b	b	b	a	a	-	b	b	a	a	-	b	-	b	-	a	-	b	-	a	a	b	b	-	-	b	a	b	-	-	b	b	b	a	b	a	-	a	a	a	-	-
chr01	24487323	G	b	a	a	b	a	-	b	b	a	-	a	-	b	a	a	a	b	b	b	-	-	-	b	a	a	b	b	b	a	-	-	a	b	b	b	b	-	-	a	b	b	b	a	-	-	a	b
chr01	24487413	G	b	a	a	b	a	-	b	b	a	-	a	-	b	a	a	a	b	b	b	-	-	-	b	a	a	b	b	b	a	-	-	a	b	b	b	b	-	-	a	b	a	b	a	-	-	a	b
chr01	24487462	T	b	a	a	b	a	-	b	b	a	-	a	-	b	a	a	a	b	b	b	-	-	-	b	a	a	b	b	b	a	-	-	a	b	b	b	b	-	-	a	b	a	b	a	-	-	a	b
chr01	24487492	C	-	a	a	b	a	a	-	-	a	-	-	-	-	a	a	a	b	-	b	-	a	a	b	a	a	-	-	b	a	b	b	a	b	-	b	-	-	b	a	-	a	-	-	a	-	-	-
chr01	24487522	T	-	a	a	b	a	a	-	-	a	-	-	-	-	a	a	a	b	-	b	-	a	a	b	a	a	-	-	b	a	b	b	a	b	-	b	-	-	b	a	-	a	-	-	a	-	-	-
chr01	24487865	C	-	a	a	b	a	a	-	-	a	-	-	-	-	a	a	a	b	-	b	-	a	a	b	a	a	-	-	b	a	b	b	a	b	-	-	-	-	b	a	-	a	-	a	a	-	-	-
chr01	24487995	A	b	a	a	b	a	b	b	b	a	a	-	-	b	a	a	a	b	b	b	b	a	a	b	a	a	a	-	b	a	-	b	a	b	-	b	b	-	b	a	b	a	b	a	-	a	a	-
chr01	24489879	A	-	a	a	b	a	b	b	-	-	-	-	b	b	a	a	a	b	b	b	b	a	a	-	-	a	a	b	b	-	b	b	a	b	b	b	b	b	b	a	b	a	b	a	a	a	a	b
chr01	24491113	A	b	a	a	b	a	a	-	b	-	a	-	b	b	a	a	a	b	b	h	b	a	-	b	a	a	b	b	b	a	b	b	a	b	b	b	b	b	b	a	b	a	b	a	a	a	a	b
chr01	24491218	A	b	a	a	b	a	h	b	b	-	-	a	b	b	a	a	a	b	b	b	b	-	a	b	-	a	a	b	b	a	b	b	a	b	b	b	b	-	b	a	b	a	b	a	a	a	a	b
chr01	24509045	A	b	a	a	b	a	a	b	b	a	a	a	b	b	a	a	a	b	b	b	b	a	a	b	a	a	-	b	b	a	b	b	a	b	b	b	-	b	b	a	b	a	-	a	a	a	a	b
chr01	24523969	A	b	a	a	b	a	b	b	b	a	a	-	b	b	a	a	a	b	b	b	b	a	-	b	-	a	a	-	b	a	b	b	a	b	b	b	-	b	b	a	b	a	b	a	a	a	a	b
chr01	24524126	C	b	a	a	b	a	b	b	b	a	a	-	b	b	a	a	a	b	b	b	b	a	-	b	-	a	a	-	b	a	b	b	a	b	b	b	-	b	b	a	b	a	b	a	a	a	a	b
chr01	24527326	T	b	a	a	-	a	-	b	b	a	-	a	-	-	a	a	a	b	b	b	-	a	a	-	a	a	b	b	b	a	b	b	a	b	-	b	b	-	b	a	b	a	b	a	a	a	a	b
chr01	24528163	A	-	a	a	-	-	b	b	-	-	-	-	b	b	a	a	a	b	b	b	-	a	a	-	a	a	a	b	b	a	-	b	a	b	b	b	b	b	b	a	b	a	b	a	a	a	a	b
chr01	24528236	T	-	a	a	-	-	b	b	-	-	-	-	b	b	a	a	a	b	b	b	-	a	a	-	a	a	a	b	b	a	-	b	a	b	b	b	b	b	b	a	b	a	b	a	a	a	a	b
chr01	24528246	C	-	a	a	-	-	b	b	-	-	-	-	b	b	a	a	a	b	b	b	-	a	a	-	a	a	a	b	b	a	-	b	a	b	b	b	b	b	b	a	b	a	b	a	a	a	a	b
chr01	24528249	C	-	a	a	-	-	b	b	-	-	-	-	b	b	a	a	a	b	b	b	-	a	a	-	a	a	a	b	b	b	-	b	a	b	b	b	b	b	b	a	b	a	b	a	a	a	a	b
chr01	24533322	C	-	a	-	-	-	-	-	b	a	a	-	-	-	a	a	a	b	-	-	b	a	a	b	-	-	a	-	-	-	b	b	a	b	-	b	b	-	-	a	-	a	-	-	a	a	-	-
chr01	24533374	T	-	a	-	-	-	-	-	b	a	a	-	-	-	a	a	a	b	-	-	b	a	a	b	-	-	a	-	-	-	b	b	a	b	-	b	b	-	-	a	-	a	-	-	a	a	-	-
chr01	24542450	C	-	a	a	b	a	h	b	b	a	a	a	b	b	a	a	a	b	b	b	b	a	a	b	a	a	b	b	b	a	b	b	a	b	b	b	b	b	b	a	b	a	b	a	a	-	a	b
chr01	24542512	C	-	a	a	b	a	h	b	b	a	a	a	b	b	a	a	a	b	b	b	b	a	a	b	a	a	b	b	b	a	b	b	a	b	b	b	b	b	b	a	b	a	b	a	a	-	a	b
chr01	24542720	C	-	a	a	b	a	h	b	b	a	a	a	b	b	a	a	a	b	b	b	b	a	a	b	a	a	a	b	b	a	b	b	a	b	b	b	b	b	b	a	b	a	b	a	a	-	a	b
chr01	24542736	T	-	a	a	b	a	h	b	b	a	a	a	b	b	a	a	a	b	b	b	b	a	a	b	a	a	b	b	b	a	b	b	a	b	b	b	b	b	b	a	b	a	b	a	a	-	a	b
chr01	24557035	G	b	a	-	-	-	b	b	b	-	-	-	-	b	a	a	a	b	b	b	b	a	-	b	a	a	a	b	b	a	-	-	a	b	b	b	-	b	-	a	b	a	-	a	a	-	a	-
chr01	24557156	T	b	a	-	-	-	b	b	b	-	-	-	-	b	a	a	a	b	b	b	b	a	-	b	a	a	a	b	b	a	-	-	a	b	b	b	-	b	-	a	b	a	-	a	a	-	a	-
chr01	24557815	T	-	a	a	b	a	-	b	-	-	a	-	b	b	a	a	a	b	b	b	b	a	-	-	a	a	a	b	b	a	-	b	a	b	-	b	b	b	-	a	-	a	-	a	a	-	a	b
chr01	24557820	C	-	a	a	b	a	-	b	-	-	a	-	b	b	a	a	a	b	b	b	b	a	-	-	a	a	a	b	b	a	-	b	a	b	-	b	b	b	-	a	-	a	-	a	a	-	a	b
chr01	24557856	A	-	a	a	b	a	-	b	-	-	a	-	b	b	a	a	a	b	b	b	b	a	-	-	a	a	a	b	b	a	-	b	a	b	-	b	b	b	-	a	-	a	-	a	a	-	a	b
chr01	24558035	A	b	a	a	b	a	-	b	b	-	a	-	b	b	a	a	a	b	b	b	b	a	-	b	a	a	a	b	b	a	-	b	a	b	-	b	b	b	-	a	-	a	-	a	a	-	a	b
chr01	24566957	A	b	a	-	-	-	b	-	-	-	-	a	-	-	a	a	a	b	a	b	b	a	-	-	-	a	a	b	b	-	b	b	a	b	b	-	b	-	-	a	-	-	-	a	-	a	a	-
chr01	24566965	C	b	a	-	-	-	b	-	-	-	-	a	-	-	a	a	a	b	b	b	b	a	-	-	-	a	a	b	b	-	b	b	a	b	b	-	b	-	-	a	-	-	-	a	-	a	a	-
chr01	24575354	A	-	a	a	b	a	-	b	-	a	a	-	b	-	a	a	a	b	b	b	b	a	a	-	-	a	b	b	b	a	-	b	a	b	b	b	-	b	-	a	b	a	-	a	a	a	a	b
chr01	24575365	G	-	a	a	b	a	-	b	-	a	a	-	b	-	a	a	a	b	b	b	b	a	a	-	-	a	b	b	b	a	-	b	a	b	b	b	-	b	-	a	b	a	-	a	a	a	a	b
chr01	24575396	T	-	a	a	b	a	-	b	-	a	a	-	b	-	a	a	a	b	b	b	b	a	a	-	-	a	b	b	b	a	-	b	a	b	b	b	-	b	-	a	b	a	-	a	a	a	a	b
chr01	24575412	T	-	a	a	b	a	-	b	-	a	a	-	b	-	a	a	a	b	b	b	b	a	a	-	-	a	b	b	b	a	-	b	a	b	b	b	-	b	-	a	b	a	-	a	a	a	a	b
chr01	24575622	G	-	a	a	b	a	a	-	-	a	a	-	b	-	a	a	a	b	b	b	b	a	a	-	-	a	b	b	b	a	-	b	a	b	b	b	-	b	-	a	b	a	-	a	a	a	a	b
chr01	24575683	T	-	a	a	b	a	a	-	-	a	a	-	b	-	a	a	a	b	b	b	b	a	a	-	-	a	b	b	b	a	-	b	a	b	b	b	-	b	-	a	b	a	-	a	a	a	a	b
chr01	24575697	A	-	a	a	b	a	a	-	-	a	a	-	b	-	a	a	a	b	b	b	b	a	a	-	-	a	b	b	b	a	-	b	a	b	b	b	-	b	-	a	b	a	-	a	a	a	a	b
chr01	24576264	C	-	a	a	b	-	-	b	-	-	-	-	-	b	a	a	a	b	-	b	-	a	-	-	a	a	a	b	b	a	b	-	a	b	b	-	-	b	b	a	b	a	-	a	-	a	a	b
chr01	24576293	C	-	a	a	b	-	-	b	-	-	-	-	-	b	a	a	a	b	-	b	-	a	-	-	a	a	a	b	b	a	b	-	a	b	b	-	-	b	b	a	b	a	-	a	-	a	a	b
chr01	24576319	G	-	a	a	b	-	-	b	-	-	-	-	-	b	a	a	a	b	-	b	-	a	-	-	a	a	a	b	b	a	b	-	a	b	b	-	-	b	b	a	b	a	-	a	-	a	a	b
chr01	24576810	G	b	a	a	b	a	h	-	b	a	-	a	-	b	a	a	a	b	b	b	b	a	a	b	a	a	a	b	b	-	-	b	a	b	b	b	b	-	b	a	b	a	-	a	a	-	a	b
chr01	24577039	A	-	a	a	b	a	h	-	-	a	-	a	-	b	a	a	a	b	b	b	b	a	a	-	a	a	a	b	b	-	-	b	a	b	b	b	b	-	b	a	b	a	-	a	a	-	a	b
chr01	24577062	C	-	a	a	b	a	h	-	-	-	-	a	-	b	a	a	a	b	b	b	b	a	a	-	a	a	a	b	b	-	-	b	a	b	b	b	b	-	b	a	b	a	-	a	a	-	a	b
chr01	24577064	T	-	a	a	b	a	h	-	-	-	-	a	-	b	a	a	a	b	b	b	b	a	a	-	a	a	a	b	b	-	-	b	a	b	b	b	b	-	b	a	b	a	-	a	a	-	a	b
chr01	24579172	G	b	a	-	b	a	-	b	-	-	-	-	-	b	a	a	a	-	b	b	b	a	-	-	-	a	-	-	-	a	b	-	a	b	b	b	-	b	-	a	b	a	b	a	-	-	a	b
chr01	24579289	A	-	a	-	-	a	-	b	-	-	-	-	-	b	a	a	a	b	b	b	b	a	-	-	-	a	-	-	-	a	-	-	a	b	b	b	-	b	-	a	b	a	b	a	-	-	a	b
chr01	24579296	C	-	a	-	-	a	-	b	-	-	-	-	-	b	a	a	a	b	b	b	b	a	-	-	-	a	-	-	-	a	-	-	a	b	b	b	-	b	-	a	b	a	b	a	-	-	a	b
chr01	24579314	T	-	a	-	-	a	-	b	-	-	-	-	-	b	a	a	a	b	b	b	b	a	-	-	-	a	-	-	-	a	-	-	a	b	b	b	-	b	-	a	b	a	b	a	-	-	a	b
chr01	24579363	A	-	a	-	b	a	-	b	-	-	-	-	-	b	a	a	a	b	b	b	b	a	-	-	-	a	-	-	-	a	-	-	a	b	b	b	-	b	-	a	b	a	b	a	-	-	a	b
chr01	24580719	T	-	a	a	-	a	a	-	-	-	-	-	-	b	a	a	a	b	-	b	-	a	a	-	a	a	a	-	-	a	-	b	a	b	-	b	-	-	-	a	-	a	-	a	a	a	-	-
chr01	24590280	A	-	a	a	-	a	h	-	-	-	-	-	-	-	a	a	a	-	-	b	-	a	-	-	a	a	a	-	b	a	-	b	a	b	-	b	-	-	-	a	-	a	-	a	a	-	a	-
chr01	24590287	T	-	a	a	-	a	h	-	-	-	-	-	-	-	a	a	a	-	-	b	-	a	-	-	a	a	a	-	b	a	-	b	a	b	-	b	-	-	-	a	-	a	-	a	a	-	a	-
chr01	24590295	C	-	a	a	-	a	h	-	-	-	-	-	-	-	a	a	a	-	-	b	-	a	-	-	a	a	a	-	b	a	-	b	a	b	-	b	-	-	-	a	-	a	-	a	a	-	a	-
chr01	24590582	A	-	a	a	-	a	h	-	-	-	-	-	-	-	a	a	a	-	-	b	-	a	-	-	a	a	a	-	b	a	b	b	a	b	-	b	-	-	-	a	-	a	-	a	a	-	a	-
chr01	24604110	G	b	a	a	-	a	h	b	b	-	a	a	b	b	a	a	a	b	b	b	-	a	-	-	a	a	b	b	b	-	b	-	a	b	b	b	b	-	-	a	b	a	b	a	-	a	a	b
chr01	24604149	A	b	a	a	-	a	h	b	b	-	a	a	b	b	a	a	a	b	b	b	-	a	-	-	a	a	b	b	b	-	b	-	a	b	b	b	b	-	-	a	b	a	b	a	-	a	a	b
chr01	24608823	C	b	a	a	b	a	b	b	b	a	-	-	b	b	a	a	a	b	b	b	b	a	-	b	a	a	a	b	b	a	b	b	a	b	b	b	-	b	b	a	b	a	-	a	a	-	a	b
chr01	24608960	A	b	a	a	b	a	b	b	b	a	-	-	b	b	a	a	a	b	b	b	b	a	-	b	-	a	a	b	b	a	b	b	a	b	b	b	-	b	b	a	b	a	-	a	a	-	a	b
chr01	24609003	T	b	a	a	b	a	b	b	b	a	-	-	b	b	a	a	a	b	b	b	b	a	-	b	-	a	a	b	b	a	b	b	a	b	b	b	-	b	b	a	b	a	-	a	a	-	a	b
chr01	24609022	A	b	a	a	b	a	b	b	b	a	-	-	b	b	a	a	a	b	b	b	b	a	-	b	-	a	a	b	b	a	b	b	a	b	b	b	-	b	b	a	b	a	-	a	a	-	a	b
chr01	24616420	G	b	a	a	-	-	a	b	b	a	a	a	-	b	a	a	a	b	h	b	-	a	a	b	a	a	a	b	b	a	b	b	a	b	b	-	b	b	b	a	b	a	-	a	a	-	a	b
chr01	24616558	T	-	a	a	-	-	a	b	-	a	a	a	-	b	a	a	a	b	h	b	-	a	a	-	a	a	a	b	b	a	-	b	a	b	b	-	b	b	b	a	b	a	-	a	a	-	a	b
chr01	24616570	A	-	a	a	-	-	a	b	-	a	a	a	-	b	a	a	a	b	h	b	-	a	a	-	a	a	a	b	b	a	-	b	a	b	b	-	b	b	b	a	b	a	-	a	a	-	a	b
chr01	24616597	C	-	a	a	-	-	a	b	-	a	a	a	-	b	a	a	a	b	h	b	-	a	a	-	a	a	a	b	b	a	-	b	a	b	b	-	b	b	b	a	b	a	-	a	a	-	a	b
chr01	24616622	T	-	a	a	-	-	a	b	-	a	a	a	-	b	a	a	a	b	h	b	-	a	a	-	a	a	a	b	b	a	-	b	a	b	b	-	b	b	b	a	b	a	-	a	a	-	a	b
chr01	24616708	A	b	a	a	b	-	-	b	b	-	a	a	b	b	a	a	a	b	b	b	b	a	-	b	a	a	a	b	b	a	-	b	a	b	b	b	b	-	-	a	b	a	b	a	a	a	a	b
chr01	24617221	A	-	a	a	b	a	h	-	b	a	-	a	b	b	a	a	a	b	b	b	b	a	a	-	-	a	a	-	b	a	b	b	a	b	-	b	-	-	b	a	b	a	-	-	a	a	a	b
chr01	24617264	A	-	a	a	b	a	h	-	b	a	-	a	b	b	a	a	a	b	b	b	b	a	a	-	-	a	a	-	b	a	b	b	a	b	-	b	-	-	b	a	b	a	-	-	a	a	a	b
chr01	24617325	A	b	a	a	b	a	a	b	b	-	-	a	b	b	a	a	a	b	b	b	b	a	a	b	a	a	a	b	b	a	b	b	a	b	b	b	b	b	b	a	b	a	-	a	a	a	-	b
chr01	24617354	T	b	a	a	b	a	a	b	b	-	-	a	b	b	a	a	a	b	b	b	b	a	a	b	a	a	a	b	b	a	b	b	a	b	b	b	b	b	b	a	b	a	-	a	a	a	-	b
chr01	24617555	G	-	a	a	b	a	a	-	-	-	-	a	b	b	a	a	a	b	b	b	b	a	a	-	a	a	a	b	b	a	-	b	a	b	b	b	-	b	b	a	b	a	-	a	a	a	-	b
chr01	24617561	G	-	a	a	b	a	a	-	-	-	-	a	b	b	a	a	a	b	b	b	b	a	a	-	a	a	a	b	b	a	-	b	a	b	b	b	-	b	b	a	b	a	-	a	a	a	-	b
chr01	24617575	C	-	a	a	b	a	a	-	-	-	-	a	b	b	a	a	a	b	b	b	b	a	a	-	a	a	a	b	b	a	-	b	a	b	b	b	-	b	b	a	b	a	-	a	a	a	-	b
chr01	24617599	C	-	a	a	b	a	a	-	-	-	-	a	b	b	a	a	a	b	b	b	b	a	a	-	a	a	a	b	b	a	-	b	a	b	b	b	-	b	b	a	b	a	-	a	a	a	-	b
chr01	24618352	G	b	a	a	b	-	a	b	b	-	-	-	-	b	a	a	a	b	b	b	b	a	a	-	-	a	-	-	b	a	-	b	a	b	-	b	-	-	b	a	b	-	-	a	a	a	a	b
chr01	24622089	G	-	a	a	b	-	-	b	b	-	-	-	-	b	-	a	a	b	b	b	b	a	-	b	-	a	-	b	b	-	b	b	-	b	b	b	b	b	b	-	b	-	-	a	-	-	a	-
chr01	24624274	A	b	a	a	-	a	h	b	b	a	a	a	-	b	a	a	a	b	b	b	-	a	a	b	a	a	b	b	b	a	b	b	a	b	b	b	b	b	b	a	b	a	b	a	a	-	a	b
chr01	24624527	A	-	a	a	b	a	-	-	-	-	-	-	-	b	a	a	a	b	b	b	-	a	-	b	a	a	a	b	b	a	b	-	a	b	b	-	-	-	-	a	b	a	b	a	a	-	a	b
chr01	24636087	C	-	a	a	b	a	a	-	-	a	-	-	b	b	a	a	a	b	b	b	b	a	a	-	a	a	a	b	b	a	-	b	a	b	b	b	b	b	b	a	b	a	b	a	a	a	a	b
chr01	24636113	G	-	a	a	b	a	a	-	-	a	-	-	b	b	a	a	a	b	b	b	b	a	a	-	a	a	a	b	b	a	-	b	a	b	b	b	b	b	b	a	b	a	b	a	a	a	a	b
chr01	24636118	C	-	a	a	b	a	a	-	-	a	-	-	b	b	a	a	a	b	b	b	b	a	a	-	a	a	a	b	b	a	-	b	a	b	b	b	b	b	b	a	b	a	b	a	a	a	a	b
chr01	24636119	G	-	a	a	b	a	a	-	-	a	-	-	b	b	a	a	a	b	b	b	b	a	a	-	a	a	a	b	b	a	-	b	a	b	b	b	b	b	b	a	b	a	b	a	a	a	a	b
chr01	24636263	T	b	a	a	b	a	a	-	b	a	-	-	b	b	a	a	a	b	b	b	b	a	a	b	a	a	a	b	b	a	b	b	a	b	b	b	b	b	b	a	b	a	b	a	a	a	a	b
chr01	24636347	A	b	a	a	b	a	a	-	b	a	-	-	b	b	a	a	a	b	b	b	b	a	a	b	a	a	a	b	b	a	b	b	a	b	b	b	b	b	b	a	b	a	b	a	a	a	a	b
chr01	24638309	G	-	a	-	-	a	b	-	-	a	-	a	b	b	a	a	a	b	-	b	-	a	a	-	a	a	-	b	b	a	b	b	a	b	b	b	b	-	-	a	b	a	-	a	a	a	a	b
chr01	24638383	G	-	a	-	-	a	b	-	-	a	-	a	b	b	a	a	a	b	-	b	-	a	a	-	a	a	-	b	b	a	b	b	a	b	b	b	b	-	-	a	b	a	-	a	a	a	a	b
chr01	24639568	T	b	a	a	b	a	a	b	-	a	-	-	b	b	a	a	a	-	b	b	b	a	-	-	a	a	a	-	b	-	b	-	a	b	-	-	-	-	b	a	b	a	b	a	a	-	a	b
chr01	24639612	C	b	a	a	b	a	a	b	-	a	-	-	b	b	a	a	a	-	b	b	b	a	-	-	a	a	a	-	b	-	b	-	a	b	-	-	-	-	b	a	b	a	b	a	a	-	a	b
chr01	24641885	A	-	a	-	-	a	b	b	-	a	a	-	b	b	a	a	a	b	b	b	-	a	-	-	a	a	a	b	b	a	-	b	a	b	-	b	b	b	b	a	b	a	-	a	a	a	a	b
chr01	24641890	C	-	a	-	-	a	b	b	-	a	a	-	b	b	a	a	a	b	b	b	-	a	-	-	a	a	a	b	b	a	-	b	a	b	-	b	b	b	b	a	b	a	-	a	a	a	a	b
chr01	24641912	T	-	a	-	-	a	b	b	-	a	a	-	b	b	a	a	a	b	b	b	-	a	-	-	a	a	a	b	b	a	-	b	a	b	-	b	b	b	b	a	b	a	-	a	a	a	a	b
chr01	24642557	G	b	a	a	b	a	a	-	b	a	a	-	b	b	a	a	a	b	b	b	b	a	a	b	a	a	b	b	b	-	b	b	a	b	b	b	b	b	b	a	b	a	-	a	a	-	a	b
chr01	24642570	C	b	a	a	b	a	a	-	b	a	a	-	b	b	a	a	a	b	b	b	b	a	a	b	a	a	a	b	b	-	b	b	a	b	b	b	b	b	b	a	b	a	-	a	a	-	a	b
chr01	24642798	C	-	a	a	b	a	a	-	-	a	a	-	b	b	a	a	a	b	b	b	b	a	a	-	a	a	a	b	b	-	-	b	a	b	b	b	b	a	b	a	b	a	-	a	a	-	a	b
chr01	24642808	G	-	a	a	b	a	a	-	-	a	a	-	b	b	a	a	a	b	b	b	b	a	a	-	a	a	b	b	b	-	-	b	a	b	b	b	b	-	b	a	b	a	-	a	a	-	a	b
chr01	24645798	A	b	a	a	b	a	b	-	b	a	a	-	b	b	a	a	a	b	b	b	b	a	a	b	a	a	a	b	b	a	b	b	a	b	b	b	b	b	b	a	b	a	-	a	a	a	a	b
chr01	24649271	C	b	a	-	b	a	a	-	b	a	-	-	b	-	a	a	a	b	-	b	-	a	-	-	a	a	-	b	b	-	-	b	a	b	b	b	b	-	b	a	b	a	-	-	a	a	a	b
chr01	24649533	A	b	a	-	b	a	a	-	b	a	-	-	b	-	a	a	a	b	-	b	-	a	-	-	a	a	-	b	b	-	-	b	a	b	b	b	b	-	b	a	b	a	-	a	a	a	a	b
chr01	24649685	C	b	a	a	b	a	a	b	b	a	a	-	b	b	a	a	a	b	b	b	b	a	a	b	a	a	-	b	b	a	b	b	a	b	-	b	b	b	b	a	b	a	b	a	a	a	a	b
chr01	24649690	G	b	a	a	b	a	a	b	b	a	a	-	b	b	a	a	a	b	b	b	b	a	a	b	a	a	-	b	b	a	b	b	a	b	-	b	b	b	b	a	b	a	b	a	a	a	a	b
chr01	24649912	G	b	a	a	b	a	a	b	b	a	-	-	b	b	a	a	a	b	b	b	b	a	a	b	a	a	a	b	b	a	b	b	a	b	b	b	b	b	b	a	b	a	b	a	a	a	a	b
chr01	24651776	G	b	a	a	b	-	a	b	b	a	a	-	b	b	a	a	a	b	b	b	b	a	-	b	a	a	a	b	b	a	b	b	a	b	b	b	b	-	b	a	b	a	-	a	a	-	a	b
chr01	24652063	G	b	a	a	b	-	a	-	b	a	a	-	b	b	a	a	a	b	b	b	b	a	-	b	a	a	a	b	b	a	b	b	a	b	b	b	b	-	b	a	b	a	-	a	a	-	a	b
chr01	24652074	A	b	a	a	b	-	a	-	b	a	a	-	b	b	a	a	a	b	b	b	b	a	-	b	a	a	a	b	b	a	b	b	a	b	b	b	b	-	b	a	b	a	-	a	a	-	a	b
chr01	24662674	C	-	a	a	-	a	b	b	b	a	a	a	-	b	a	a	a	b	b	b	b	a	a	b	-	a	b	-	b	-	b	b	a	b	b	b	b	-	-	a	b	a	b	a	a	a	a	b
chr01	24663003	C	-	a	a	-	a	a	b	b	a	a	a	-	b	a	a	a	b	b	b	b	a	a	b	-	a	a	-	b	-	b	b	a	b	b	b	-	-	-	a	b	a	b	a	a	a	a	b
chr01	24668582	A	b	a	a	b	a	a	b	b	-	a	a	b	-	a	a	a	b	b	b	-	a	a	b	-	a	a	-	b	-	b	b	a	b	b	b	b	-	b	a	b	a	-	a	a	a	a	-
chr01	24668695	A	b	a	a	-	a	a	b	b	a	a	-	b	b	a	a	a	b	b	b	b	a	a	b	a	a	h	b	b	-	b	b	a	b	-	b	b	b	b	a	b	a	b	a	a	a	a	b
chr01	24668716	A	b	a	a	-	a	a	b	b	a	a	-	b	b	a	a	a	b	b	b	b	a	a	b	a	a	h	b	b	-	b	b	a	b	-	b	b	b	b	a	b	a	b	a	a	a	a	b
chr01	24668956	T	-	a	a	-	a	a	b	-	a	a	-	-	b	a	a	a	-	b	b	b	a	-	-	a	a	a	-	-	-	-	b	a	b	-	b	b	-	-	a	b	a	b	a	a	a	a	-
chr01	24668988	T	-	a	a	-	a	a	b	-	a	a	-	-	b	a	a	a	-	b	b	b	a	-	-	a	a	a	-	-	-	-	b	a	b	-	b	b	-	-	a	b	a	b	a	a	a	a	-
chr01	24684026	A	b	a	a	-	a	b	b	b	a	a	-	b	b	a	a	a	b	b	b	b	a	a	b	-	a	-	-	b	a	-	b	a	b	b	b	-	-	b	a	b	a	b	a	a	a	-	b
chr01	24687018	C	b	a	-	b	-	b	b	-	a	a	-	b	b	a	a	a	b	b	b	b	a	-	b	a	a	a	b	b	a	b	b	a	b	b	b	b	b	b	a	b	a	b	a	a	-	a	b
chr01	24720273	G	b	-	-	b	-	-	b	-	a	-	a	-	b	a	a	a	b	b	b	-	a	a	-	-	a	b	-	b	-	b	b	-	b	-	b	b	b	b	a	-	-	-	a	a	a	a	-
chr01	24720291	A	b	-	-	b	-	-	b	-	a	-	a	-	a	a	a	a	b	b	b	-	a	a	-	-	a	a	-	b	-	b	b	-	b	-	b	b	b	b	a	-	-	-	a	a	a	a	-
chr01	24720643	T	b	-	-	b	-	-	b	-	a	-	a	-	-	a	a	a	b	b	b	-	a	a	-	-	a	b	-	b	-	-	b	-	b	-	b	b	b	b	a	-	-	-	a	a	a	a	-
chr01	24720647	G	b	-	-	b	-	-	b	-	a	-	a	-	-	a	a	a	b	b	b	-	a	a	-	-	a	b	-	b	-	-	b	-	b	-	b	b	b	b	a	-	-	-	a	a	a	a	-
chr01	24723044	T	b	a	-	b	a	b	-	b	-	-	-	b	b	a	a	a	b	b	b	b	a	a	b	-	a	b	-	b	a	b	b	a	b	b	b	b	b	b	a	b	a	-	a	a	-	a	b
chr01	24723881	T	-	a	a	-	a	a	-	-	a	a	a	-	-	a	a	a	b	-	-	-	a	a	-	a	a	a	-	-	a	-	-	a	b	-	-	-	-	-	a	b	a	-	a	a	-	a	-
chr01	24724038	G	-	a	a	-	a	a	-	-	a	a	a	-	-	a	a	a	b	-	-	-	a	a	-	a	a	a	-	-	a	-	-	a	b	-	-	-	-	-	a	b	a	-	a	a	-	a	-
chr01	24725066	C	-	a	a	b	a	b	b	-	a	a	-	b	b	a	a	a	b	-	b	b	a	a	-	a	a	-	b	b	a	b	b	a	b	-	b	b	b	b	a	b	a	-	-	a	-	a	b
chr01	24725092	C	-	a	a	b	a	b	b	-	a	a	-	b	b	a	a	a	b	-	b	b	a	a	-	a	a	-	b	b	a	b	b	a	b	-	b	b	b	b	a	b	a	-	-	a	-	a	b
chr01	24725137	C	-	a	a	b	a	b	b	-	a	a	-	b	b	a	a	a	b	-	b	b	a	a	-	a	a	-	b	b	a	b	b	a	b	-	b	b	b	b	a	b	a	-	-	a	-	a	b
chr01	24726144	A	-	a	a	-	-	-	b	b	a	a	-	-	b	a	a	a	b	b	b	-	a	-	-	-	a	a	b	b	a	b	b	a	b	-	b	b	b	-	a	-	a	b	a	a	-	a	-
chr01	24726153	G	-	a	a	-	-	-	b	b	a	a	-	-	b	a	a	a	b	b	b	-	a	-	-	-	a	a	b	b	a	b	b	a	b	-	b	b	b	-	a	-	a	b	a	a	-	a	-
chr01	24728545	A	-	a	a	b	a	a	b	-	-	-	-	b	b	a	a	a	b	-	b	b	a	-	-	-	a	-	b	b	a	-	b	a	b	b	b	b	b	-	a	b	a	-	a	a	-	-	-
chr01	24728559	T	-	a	a	b	a	b	b	-	-	-	-	b	b	a	a	a	b	-	b	b	a	-	-	-	a	-	b	b	a	-	b	a	b	b	b	b	b	-	a	b	a	-	a	a	-	-	-
chr01	24728577	A	-	a	a	b	a	a	b	-	-	-	-	b	b	a	a	a	b	-	b	b	a	-	-	-	a	-	b	b	a	-	b	a	b	b	b	b	b	-	a	b	a	-	a	a	-	-	-
chr01	24728743	G	-	a	a	b	a	b	b	-	-	-	-	b	b	a	a	a	b	-	b	b	a	-	-	-	a	-	b	b	a	-	b	a	b	-	b	b	b	-	a	b	a	-	a	a	-	-	-
chr01	24728777	C	-	a	a	b	a	a	b	-	-	-	-	b	b	a	a	a	b	-	b	b	a	-	-	-	a	-	b	b	a	-	b	a	b	-	b	b	b	-	a	b	a	-	a	a	-	-	-
chr01	24729689	T	-	a	a	b	a	b	-	-	a	a	-	b	b	a	a	a	b	b	b	b	a	a	-	a	a	-	b	b	a	b	b	a	b	b	b	-	-	b	a	b	a	b	a	a	a	a	-
chr01	24729744	G	-	a	a	b	a	b	-	-	a	a	-	b	b	a	a	a	b	b	b	b	a	a	-	a	a	-	b	b	a	b	b	a	b	b	b	-	-	b	a	b	a	b	a	a	a	a	-
chr01	24729754	T	-	a	a	b	a	b	-	-	a	a	-	b	b	a	a	a	b	b	b	b	a	a	-	a	a	-	b	b	a	b	b	a	b	b	b	-	-	b	a	b	a	b	a	a	a	a	-
chr01	24729777	G	-	a	a	b	a	b	-	-	a	a	-	b	b	a	a	a	b	b	b	b	a	a	-	a	a	-	b	b	a	b	b	a	b	b	b	-	-	b	a	b	a	b	a	a	a	a	-
chr01	24736445	T	-	a	a	b	a	a	-	-	a	a	a	b	-	a	a	a	b	b	b	-	a	a	-	a	a	a	-	b	a	-	b	a	b	-	b	b	-	b	a	b	a	b	b	a	a	-	-
chr01	24736476	C	-	a	a	b	a	a	-	-	a	a	a	b	-	a	a	a	b	b	b	-	a	a	-	a	a	a	-	b	a	-	b	a	b	-	b	b	-	b	a	b	a	b	a	a	a	-	-
chr01	24736502	A	-	a	a	b	a	a	-	-	a	a	a	b	-	a	a	a	b	b	b	-	a	a	-	a	a	a	-	b	a	-	b	a	b	-	b	b	-	b	a	b	a	b	a	a	a	-	-
chr01	24736503	C	-	a	a	b	a	a	-	-	a	a	a	b	-	a	a	a	b	b	b	-	a	a	-	a	a	a	-	b	a	-	b	a	b	-	b	b	-	b	a	b	a	b	a	a	a	-	-
chr01	24740704	T	-	a	a	b	a	a	b	b	a	a	-	b	b	a	a	a	b	-	b	b	a	a	b	-	a	-	b	b	a	b	b	a	b	-	b	b	b	b	a	-	a	b	a	a	a	a	-
chr01	24742392	A	-	a	a	b	a	b	b	-	a	a	-	b	b	a	a	a	b	-	b	b	a	a	-	a	a	a	b	b	a	-	-	a	b	-	b	-	b	b	a	b	a	-	a	a	a	a	b
chr01	24742428	G	-	a	a	b	a	b	b	-	a	a	-	b	b	a	a	a	b	-	b	b	a	a	-	a	a	a	b	b	a	-	-	a	b	-	b	-	b	b	a	b	a	-	a	a	a	a	b
chr01	24742441	C	-	a	a	b	a	b	b	-	a	a	-	b	b	a	a	a	b	-	b	b	a	a	-	a	a	a	b	b	a	-	-	a	b	-	b	-	b	b	a	b	a	-	a	a	a	a	b
chr01	24744209	G	b	a	a	b	a	h	b	-	a	-	a	b	b	a	a	a	b	b	b	b	a	a	b	a	a	a	-	b	a	b	b	a	b	b	b	b	b	b	a	b	a	b	a	a	a	a	b
chr01	24749991	A	b	a	a	-	a	a	b	-	-	a	-	-	-	a	a	a	b	b	b	-	a	-	-	a	a	a	b	b	a	-	-	a	b	-	b	-	-	-	a	b	a	b	a	a	a	a	b
chr01	24754343	T	-	a	-	-	a	b	-	-	a	a	a	b	b	a	a	a	b	b	b	b	a	-	-	a	a	a	b	b	a	-	b	a	b	-	-	b	b	b	a	-	a	b	a	a	a	a	-
chr01	24754349	C	-	a	-	-	a	b	-	-	a	a	a	b	b	a	a	a	b	b	b	b	a	-	-	a	a	a	b	b	a	-	b	a	b	-	-	b	b	b	a	-	a	b	a	a	a	a	-
chr01	24754365	C	-	a	-	-	a	b	-	-	a	a	a	b	b	a	a	a	b	b	b	b	a	-	-	a	a	a	b	b	a	-	b	a	b	-	-	b	b	b	a	-	a	b	a	a	a	a	-
chr01	24754384	A	-	a	-	-	a	b	-	-	a	a	a	b	b	a	a	a	b	b	b	b	a	-	-	a	a	a	b	b	a	-	b	a	b	-	-	b	b	b	a	-	a	b	a	a	a	a	-
chr01	24754404	G	-	a	-	-	a	b	-	-	a	a	a	b	b	a	a	a	b	b	b	b	a	-	-	a	a	a	b	b	a	-	b	a	b	-	-	b	b	b	a	-	a	b	a	a	a	a	-
chr01	24756809	A	-	a	a	b	a	a	b	-	a	a	-	-	-	a	a	a	b	-	-	-	a	-	-	-	a	a	-	-	a	b	b	a	b	-	b	-	-	b	a	-	a	-	a	a	a	a	-
chr01	24767461	T	-	a	a	-	a	-	-	-	-	-	-	b	b	a	a	a	-	-	b	-	a	-	-	-	a	-	b	b	a	-	-	a	b	-	b	-	-	a	a	-	a	b	a	-	-	-	-
chr01	24768574	A	b	a	a	-	-	a	b	b	-	-	-	b	b	a	a	a	b	b	b	b	a	a	b	-	a	a	b	b	a	-	b	a	b	b	b	-	b	-	a	b	a	b	a	-	a	a	-
chr01	24774604	G	-	a	a	-	a	-	b	-	a	a	-	b	-	a	a	a	b	b	b	b	a	a	-	a	a	a	b	b	a	-	b	a	b	-	-	b	b	-	a	b	a	-	a	a	a	a	b
chr01	24774667	T	-	a	a	-	a	-	b	-	a	a	-	b	-	a	a	a	b	b	b	b	a	a	-	a	a	a	b	b	a	-	b	a	b	-	-	b	b	-	a	b	a	-	a	a	a	a	b
chr01	24774672	A	-	a	a	-	a	-	b	-	a	a	-	b	-	a	a	a	b	b	b	b	a	a	-	a	a	a	b	b	a	-	b	a	b	-	-	b	b	-	a	b	a	-	a	a	a	a	b
chr01	24779024	G	b	a	a	b	-	a	b	b	a	a	-	b	b	a	a	a	b	b	b	b	a	a	-	a	a	a	b	b	a	b	b	a	b	b	b	b	b	b	a	b	-	b	a	a	a	a	b
chr01	24779708	T	b	a	-	-	a	b	b	-	-	-	-	-	b	-	a	a	b	b	b	-	a	-	b	a	a	b	b	b	a	-	b	a	b	-	b	b	b	b	a	b	a	-	a	a	a	a	b
chr01	24782689	C	-	a	a	b	a	b	b	b	a	a	-	b	b	a	a	a	b	a	b	b	a	a	b	-	a	a	-	b	-	-	b	a	b	-	b	b	-	b	a	b	a	-	a	a	-	a	-
chr01	24782709	C	-	a	a	b	a	b	b	b	a	a	-	b	b	a	a	a	b	a	b	b	a	a	b	-	a	a	-	b	-	-	b	a	b	-	b	b	-	b	a	b	a	-	a	a	-	a	-
chr01	24782982	T	b	a	a	b	a	b	b	b	a	a	-	b	b	a	a	a	b	b	b	b	a	a	b	-	a	a	-	b	a	b	b	a	b	b	b	b	-	b	a	b	a	-	a	a	-	a	b
chr01	24785774	C	b	a	a	b	a	a	b	b	a	-	-	b	b	a	a	a	b	b	b	b	a	-	b	-	a	a	b	b	a	b	b	a	b	-	b	b	-	b	a	b	a	-	a	a	-	a	b
chr01	24785779	C	b	a	a	b	a	a	b	b	a	-	-	b	b	a	a	a	b	b	b	b	a	-	b	-	a	a	b	b	a	b	b	a	b	-	b	b	-	b	a	b	a	-	a	a	-	a	b
chr01	24786001	T	b	a	a	b	a	b	b	b	a	-	-	b	b	a	a	a	b	b	b	b	a	-	b	-	a	a	b	b	a	b	b	a	b	-	b	b	-	b	a	b	a	-	a	a	-	a	b
chr01	24786059	T	b	a	a	b	a	b	b	b	a	-	-	b	b	a	a	a	b	b	b	b	a	-	b	-	a	a	b	b	a	b	b	a	b	-	b	b	-	b	a	b	a	-	a	a	-	a	b
chr01	24787585	A	-	-	-	b	-	b	b	-	-	-	-	b	b	a	-	a	b	b	b	-	a	a	-	-	a	-	b	b	a	-	-	a	b	b	b	b	b	b	a	b	a	-	a	a	a	a	b
chr01	24787941	T	b	a	a	-	a	-	-	-	-	a	-	-	-	a	a	a	b	b	b	-	a	a	-	a	a	a	b	b	a	b	b	a	b	b	-	-	-	-	a	b	a	b	a	a	a	a	b
chr01	24787948	C	b	a	a	-	a	-	-	-	-	a	-	-	-	a	a	a	b	b	b	-	a	a	-	a	a	a	b	b	a	b	b	a	b	b	-	-	-	-	a	b	a	b	a	a	a	a	b
chr01	24787997	C	b	a	a	-	a	-	-	-	-	a	-	-	-	a	a	a	b	b	b	-	a	a	-	a	a	a	b	b	a	b	b	a	b	b	-	-	-	-	a	b	a	b	a	a	a	a	b
chr01	24788102	G	b	a	a	-	a	-	-	-	-	a	-	-	-	a	a	a	b	b	b	-	a	a	-	a	a	a	b	b	a	b	b	a	b	b	-	-	-	-	a	b	a	b	a	a	a	a	b
chr01	24788107	T	b	a	a	-	a	-	-	-	-	a	-	-	-	a	a	a	b	b	b	-	a	a	-	a	a	a	b	b	a	b	b	a	b	b	-	-	-	-	a	b	a	b	a	a	a	a	b
chr01	24887644	T	b	a	a	b	a	h	b	b	a	a	-	b	b	a	a	a	b	b	b	b	a	a	b	a	a	a	-	b	a	b	b	a	b	b	b	b	b	b	a	b	a	b	a	a	a	a	b
chr01	24975424	T	b	a	a	b	a	b	b	b	a	a	-	b	b	a	a	a	b	b	b	-	a	-	b	a	a	a	b	b	a	b	b	a	b	b	b	b	b	b	a	b	a	b	a	a	a	a	b
chr01	25473328	G	b	a	a	b	a	h	b	b	a	a	a	b	b	a	a	a	b	b	b	b	a	a	b	a	a	a	b	b	a	b	b	a	b	b	b	b	b	b	a	b	a	b	a	a	-	a	b
chr01	25489881	A	-	-	-	-	-	a	-	-	-	a	a	b	-	a	a	a	b	-	b	-	a	-	-	a	-	a	-	b	a	-	b	a	-	b	-	-	-	-	a	b	a	-	a	-	-	-	b
chr01	25614914	T	a	a	-	b	-	-	-	-	-	-	-	-	-	-	a	a	b	b	b	-	-	-	-	-	a	-	-	-	a	-	-	a	b	-	-	b	-	b	a	b	-	-	a	a	-	a	b
chr01	25614922	C	a	a	-	b	-	-	-	-	-	-	-	-	-	-	a	a	b	b	b	-	-	-	-	-	a	-	-	-	a	-	-	a	b	-	-	b	-	b	a	b	-	-	a	a	-	a	b
chr01	25615694	C	a	a	-	b	a	b	b	b	-	a	a	b	b	a	a	a	b	b	b	b	a	-	b	a	a	-	b	b	a	b	b	a	b	-	b	b	b	b	a	b	a	b	a	a	a	a	-
chr01	25615981	A	a	a	-	b	a	b	b	b	-	a	a	b	b	a	a	a	b	b	b	b	a	-	b	a	a	-	b	b	a	b	b	a	b	-	b	b	b	b	a	b	a	b	a	a	a	a	-
chr01	25624186	A	a	a	a	b	a	a	-	-	-	a	a	b	b	a	a	a	b	b	b	b	a	a	-	a	a	a	b	b	a	b	b	a	b	b	b	-	b	b	a	b	a	b	a	-	a	a	-
chr01	25631702	T	-	a	a	b	a	a	b	b	a	a	b	b	b	a	a	a	b	b	b	b	a	-	b	a	a	a	-	b	a	b	b	a	b	b	b	b	b	b	a	b	a	b	a	a	a	a	b
chr01	25631712	A	-	a	a	b	a	a	b	b	a	a	b	b	b	a	a	a	b	b	b	b	a	-	b	a	a	a	-	b	a	b	b	a	b	b	b	b	b	b	a	h	a	b	a	a	a	a	b
chr01	25634944	A	a	-	a	-	-	-	b	-	-	-	-	-	b	a	a	a	b	b	b	-	a	a	-	-	a	a	b	b	-	-	b	a	b	b	b	-	b	b	a	-	a	-	a	a	a	-	b
chr01	25634945	A	a	-	a	-	-	-	b	-	-	-	-	-	b	a	a	a	b	b	b	-	a	a	-	-	a	a	b	b	-	-	b	a	b	b	b	-	b	a	a	-	a	-	a	a	a	-	b
chr01	25634953	A	a	-	a	-	-	-	b	-	-	-	-	-	b	a	a	a	b	a	b	-	a	a	-	-	a	a	b	b	-	-	b	a	b	a	b	-	b	a	a	-	a	-	a	a	a	-	b
chr01	25635032	A	a	-	a	-	-	-	b	-	-	-	-	-	b	a	a	a	b	b	b	-	a	a	-	-	a	a	b	b	-	-	b	a	b	b	b	-	b	b	a	-	a	-	a	a	a	-	b
chr01	25640658	T	a	a	a	b	a	h	b	b	a	-	a	b	b	a	a	a	b	b	b	b	a	-	-	a	a	a	b	b	a	b	b	a	b	-	b	b	-	b	a	b	a	-	a	a	a	a	b
chr01	25640721	C	a	a	a	b	a	h	b	b	a	-	a	b	b	a	a	a	b	b	b	b	a	-	-	a	a	a	b	b	a	b	b	a	b	-	b	b	-	b	a	b	a	-	a	a	a	a	b
chr01	25640877	G	a	a	a	b	a	h	b	b	a	-	a	b	b	a	a	a	b	b	b	b	a	-	-	a	a	a	b	b	a	b	b	a	b	-	b	b	-	b	a	b	a	-	a	a	a	a	b
chr01	25643178	G	a	a	a	b	a	b	b	-	-	-	-	b	b	a	a	a	b	b	b	b	a	a	-	a	a	-	-	b	a	-	b	a	b	-	b	-	b	-	a	b	a	b	a	a	-	a	-
chr01	25643184	A	a	a	a	b	a	b	b	-	-	-	-	b	b	a	a	a	b	b	b	b	a	a	-	a	a	-	-	b	a	-	b	a	b	-	b	-	b	-	a	b	a	b	a	a	-	a	-
chr01	25643222	G	a	a	a	b	a	b	b	-	-	-	-	b	b	a	a	a	b	b	b	b	a	a	-	a	a	-	-	b	a	-	b	a	b	-	b	-	b	-	a	b	a	b	a	a	-	a	-
chr01	25646512	A	a	a	a	b	a	-	b	b	-	a	a	b	b	a	a	a	b	b	b	b	a	a	b	a	a	a	b	b	a	b	b	a	b	b	b	b	-	-	a	b	a	b	a	a	a	a	b
chr01	25646528	C	a	a	a	b	a	-	b	b	-	a	a	b	b	a	a	a	b	b	b	b	a	a	b	a	a	a	b	b	a	b	b	a	b	b	b	b	-	-	a	b	a	b	a	a	a	a	b
chr01	25653593	T	a	a	-	b	a	a	-	b	a	-	a	-	b	a	a	a	b	b	b	-	a	-	b	-	a	-	b	b	b	-	b	a	b	b	b	-	-	b	a	a	a	-	a	a	-	a	-
chr01	25653640	T	a	a	-	b	a	a	-	b	a	-	a	-	b	a	a	a	b	b	b	-	a	-	b	-	a	-	b	b	a	-	b	a	b	b	b	-	-	b	a	a	a	-	a	a	-	a	-
chr01	25654864	T	a	a	-	b	a	-	b	b	-	a	-	-	b	a	a	a	b	b	b	-	a	a	b	-	a	-	b	b	-	-	b	a	b	b	b	b	-	b	a	b	a	b	a	a	a	a	b
chr01	25697513	C	a	a	a	-	-	-	b	-	-	-	-	-	-	a	-	a	b	b	b	-	-	-	b	-	a	-	b	b	a	b	b	a	b	-	b	b	-	-	a	a	-	-	a	-	-	a	b
chr01	25748301	T	a	a	a	b	a	-	-	b	a	-	-	-	-	a	a	a	b	b	b	-	-	-	b	-	a	-	b	b	a	-	b	a	b	b	-	-	-	-	a	-	a	-	a	-	a	a	b
chr01	25748302	C	a	a	a	b	a	-	-	b	a	-	-	-	-	a	a	a	b	b	b	-	-	-	b	-	a	-	b	b	a	-	b	a	b	b	-	-	-	-	a	-	a	-	a	-	a	a	b
chr01	25766950	A	-	a	-	-	a	a	-	b	a	-	-	b	b	a	a	a	b	b	b	b	a	-	b	-	-	-	b	-	-	b	b	a	b	b	b	b	b	-	a	b	-	-	a	a	-	a	b
chr01	25965409	A	a	a	a	-	-	a	b	b	-	a	-	-	b	a	a	a	b	b	b	b	a	a	b	-	a	a	b	b	-	b	b	a	b	-	b	b	b	b	a	-	a	-	a	-	a	a	b
chr01	26051497	T	a	a	a	b	a	a	-	b	a	a	a	b	b	a	a	a	b	b	b	b	a	a	b	a	a	-	b	b	a	b	b	a	b	-	b	b	b	b	a	b	a	-	a	a	-	a	b
chr01	26061740	C	a	a	a	b	a	b	b	b	a	-	-	b	b	a	a	a	b	h	b	-	a	b	b	-	a	a	b	b	a	b	b	a	b	b	b	b	b	b	a	b	a	b	a	a	a	a	b
chr01	26106753	G	a	a	-	-	a	h	b	b	a	-	-	b	b	a	a	a	b	b	b	b	a	a	b	-	a	a	-	b	a	b	b	a	b	b	b	b	b	b	a	b	a	b	a	a	-	a	b
chr01	26118862	C	a	-	a	-	-	a	-	b	a	a	a	b	b	a	a	a	b	b	-	b	a	a	-	-	-	-	-	-	-	-	b	a	b	-	-	-	b	b	a	-	a	-	-	-	-	-	-
chr01	26322676	T	a	a	a	-	a	b	b	-	a	-	a	-	b	a	a	-	b	b	b	-	a	-	-	-	a	a	-	b	a	-	b	a	b	b	-	-	b	-	a	b	-	-	a	a	-	a	b
chr01	26573100	C	a	a	a	-	-	a	b	-	a	-	-	-	-	a	a	a	b	b	b	-	a	-	b	-	a	b	-	b	a	-	b	a	b	b	b	-	-	-	a	b	-	-	a	-	-	a	b
chr01	26576543	G	a	a	-	b	-	-	b	b	-	a	-	b	b	a	a	a	b	-	b	-	a	-	b	a	a	a	b	b	-	b	b	a	b	-	b	b	b	-	-	a	a	b	a	a	a	a	b
chr01	26581587	G	a	a	a	b	-	b	b	b	a	a	-	b	b	a	a	a	b	b	b	b	a	a	b	-	a	a	b	b	a	b	b	a	b	b	b	b	b	b	a	b	a	b	a	a	a	a	b
chr01	26584614	G	a	a	a	b	a	h	b	b	a	a	a	b	b	a	a	a	b	b	b	b	a	a	b	a	a	a	b	b	-	b	b	a	b	b	b	b	b	b	a	a	a	-	a	a	a	a	b
chr01	26697251	C	b	a	a	-	-	b	b	b	a	a	a	b	b	a	a	a	b	b	b	b	a	a	b	a	a	a	b	b	a	-	b	a	b	-	b	b	-	b	a	b	a	-	a	a	a	a	b
chr01	26862887	T	-	a	a	b	a	a	b	b	a	-	a	b	b	a	a	a	b	b	b	b	a	a	b	-	a	a	b	b	-	b	b	a	b	b	b	-	b	b	a	b	a	b	a	a	a	a	b
chr01	26872272	G	b	a	a	b	a	b	b	b	a	-	a	b	b	a	a	a	b	b	b	b	a	a	b	-	a	b	b	b	a	b	b	a	b	b	b	-	b	b	a	b	a	b	a	a	a	a	b
chr01	26874707	G	b	a	-	b	a	a	b	b	a	a	-	b	b	a	a	a	b	b	b	b	a	a	b	a	a	a	b	b	a	b	b	a	b	-	b	b	b	b	a	b	a	b	a	a	a	a	b
chr01	26890532	T	b	a	a	b	a	h	-	b	a	a	a	b	b	a	a	a	b	h	b	b	a	a	b	a	a	h	b	b	a	b	b	a	b	b	b	b	b	b	a	b	a	b	a	a	a	a	b
chr01	26963317	C	b	a	a	b	a	a	b	b	a	a	-	b	b	a	a	a	b	b	b	b	a	a	b	a	a	a	b	b	a	b	b	a	b	b	b	-	b	b	a	b	a	-	a	a	a	a	b
chr01	27133030	C	b	a	-	b	a	b	b	b	-	-	-	b	b	a	a	a	b	a	b	b	a	a	b	a	a	a	b	b	-	b	b	a	b	-	b	b	b	b	a	b	a	b	a	a	a	a	b
chr01	27133965	T	b	a	a	b	a	a	b	b	a	-	-	b	b	a	a	a	b	b	b	-	a	-	b	-	a	a	b	b	a	-	b	a	b	b	b	-	b	b	a	b	a	b	a	a	a	a	-
chr01	27134308	C	b	a	-	b	a	b	b	b	a	a	-	b	b	a	a	a	b	b	b	b	a	a	b	a	a	a	b	b	a	b	b	a	b	b	b	b	b	b	a	b	a	b	a	a	a	a	b
chr01	27134507	G	b	a	-	b	a	b	b	b	a	a	-	b	b	a	a	a	b	b	b	b	a	a	b	a	a	a	b	b	a	b	b	a	b	b	b	b	b	b	a	b	a	b	a	a	a	a	b
chr01	27138197	A	b	a	a	b	a	b	b	b	a	a	-	b	b	b	a	a	b	b	b	b	a	a	b	a	a	a	-	b	a	-	b	a	b	-	b	a	b	-	a	b	a	b	a	a	a	a	b
chr01	27138436	A	-	a	a	b	a	b	-	-	a	a	-	b	b	b	a	a	b	b	b	b	a	a	-	a	a	a	-	b	a	-	b	a	b	-	b	a	b	-	a	b	a	b	a	a	a	a	b
chr01	27138472	A	-	a	a	b	a	b	-	-	a	a	-	b	b	b	a	a	b	b	b	b	a	a	-	a	a	a	-	b	a	-	b	a	b	-	b	a	b	-	a	b	a	b	a	a	a	a	b
chr01	27145188	G	-	a	a	-	a	-	a	b	a	-	-	b	b	b	a	a	b	b	b	-	a	a	b	-	a	-	b	b	a	-	b	a	b	-	b	-	b	b	a	-	a	-	a	a	a	a	b
chr01	27145200	C	-	a	a	-	a	-	a	b	a	-	-	b	b	b	a	a	b	b	b	-	a	a	b	-	a	-	b	b	a	-	b	a	b	-	b	-	b	b	a	-	a	-	a	a	a	a	b
chr01	27145388	C	-	a	a	-	a	-	-	-	a	-	-	b	b	b	a	a	b	b	b	-	a	a	-	-	a	-	b	b	a	-	b	a	b	-	b	-	b	b	a	-	a	-	a	a	a	a	b
chr01	27145393	A	-	a	a	-	a	-	-	-	a	-	-	b	b	b	a	a	b	b	b	-	a	a	-	-	a	-	b	b	a	-	b	a	b	-	b	-	b	b	a	-	a	-	a	a	a	a	b
chr01	27145395	C	-	a	a	-	a	-	-	-	a	-	-	b	b	b	a	a	b	b	b	-	a	a	-	-	a	-	b	b	a	-	b	a	b	-	b	-	b	b	a	-	a	-	a	a	a	a	b
chr01	27166211	G	b	a	a	b	a	b	b	b	-	-	a	b	b	b	a	a	b	b	b	-	a	a	b	a	a	a	b	b	a	b	b	a	b	b	b	b	b	b	a	b	a	-	a	a	-	a	b
chr01	27166219	C	b	a	a	b	a	b	b	b	-	-	a	b	b	b	a	a	b	b	b	-	a	a	b	a	a	a	b	b	a	b	b	a	b	b	b	b	b	b	a	b	a	-	a	a	-	a	b
chr01	27170782	T	-	a	a	-	-	b	b	b	a	-	a	b	b	b	a	a	b	-	b	-	a	-	-	-	-	-	-	b	-	-	b	a	b	-	b	-	-	b	a	b	a	-	a	a	-	a	-
chr01	27170816	T	-	a	a	-	-	b	b	b	a	-	a	b	b	b	a	a	b	-	b	-	a	-	-	-	-	-	-	b	-	-	b	a	b	-	b	-	-	b	a	b	a	-	a	a	-	a	-
chr01	27175141	T	-	a	a	b	a	a	-	-	a	-	b	b	b	b	a	a	b	b	b	b	a	a	-	a	a	a	-	b	a	b	b	a	b	-	b	b	-	b	a	b	a	b	a	a	a	a	b
chr01	27175155	G	-	a	a	b	a	a	-	-	a	-	b	b	b	b	a	a	b	b	b	b	a	a	-	a	a	a	-	b	a	b	b	a	b	-	b	b	-	b	a	b	a	b	a	a	a	a	b
[truncated: 1,331 more rows]
[truncated: 392 more columns]
