# Supplementary material for: Identification of QTLs for 14 Agronomically Important Traits in Setaria italica Based on SNPs Generated from High-Throughput Sequencing
Source: G3 (Bethesda). 2017 Mar 31;7(5):1587–94. doi: 10.1534/g3.117.041517 (PMC5427501; doi:10.1534/g3.117.041517)
Supplement: Supplementary file 4 [file 1587TableS1.zip › Table S1/chr02.ab.xlsx]

## Sheet: Sheet1
chr	pos	A2	1	2	3	4	5	6	7	8	9	10	11	12	13	14	15	16	17	18	19	20	21	22	23	24	25	26	27	28	29	30	31	32	33	34	35	36	37	38	39	40	41	42	43	44	45	46	47
chr02	16550	T	a	a	a	b	-	a	b	a	a	b	b	a	a	a	a	a	a	a	b	a	b	a	b	-	b	b	-	a	-	b	a	b	b	b	a	a	-	b	b	a	a	-	b	-	a	a	a
chr02	47961	T	a	a	a	b	a	-	b	a	a	-	-	-	a	a	a	a	a	a	b	-	b	a	b	-	b	b	a	a	-	b	a	b	b	-	a	-	b	b	b	a	a	-	b	b	-	a	-
chr02	76753	A	a	a	a	-	a	-	b	a	a	-	b	-	a	a	a	a	a	a	b	-	b	a	b	-	b	-	a	a	b	-	-	b	b	b	a	-	b	b	b	a	a	-	b	-	-	a	-
chr02	83944	C	a	a	a	b	a	a	b	a	a	b	-	a	a	a	a	a	a	a	b	a	b	a	b	b	b	b	-	a	b	b	a	b	b	b	a	a	b	b	b	h	a	b	b	b	a	a	a
chr02	84924	T	a	a	a	b	a	a	b	a	a	-	b	a	a	a	a	a	a	h	b	-	b	a	b	-	b	b	-	a	b	b	a	b	b	-	a	a	b	b	b	a	a	b	b	b	a	a	a
chr02	94727	A	a	a	a	-	-	-	-	-	-	-	-	-	a	-	a	a	a	a	b	-	b	-	-	-	b	b	-	a	b	-	a	b	b	b	a	-	b	-	-	a	a	-	b	b	-	a	-
chr02	246216	C	-	a	-	b	a	-	b	-	-	-	-	a	a	a	a	a	a	a	b	a	b	a	b	-	b	b	a	a	b	-	a	b	a	-	a	a	b	b	b	a	a	-	b	-	-	a	-
chr02	270838	T	a	a	a	b	a	a	b	a	a	b	-	a	a	a	a	a	a	a	b	a	b	a	b	-	b	-	a	a	b	-	a	b	a	b	a	a	b	b	b	a	a	b	-	b	a	a	a
chr02	271476	A	a	a	a	-	-	-	b	-	-	b	-	-	-	a	a	a	a	a	b	-	b	-	-	-	b	b	a	a	b	b	a	b	a	b	a	-	b	b	b	a	a	-	b	-	-	a	a
chr02	273784	T	a	a	-	b	a	-	b	a	a	-	-	a	a	a	a	a	a	a	b	a	b	a	b	b	b	b	a	a	b	-	a	b	a	b	a	a	b	b	b	a	a	b	b	b	-	a	-
chr02	276473	A	a	a	a	b	-	a	b	a	a	-	-	a	a	a	a	a	a	a	b	a	b	a	b	b	b	b	a	a	b	b	a	b	a	b	a	a	b	b	b	a	a	b	b	b	a	a	a
chr02	279428	T	a	a	-	b	a	a	b	a	a	-	b	a	a	a	a	a	a	a	b	a	b	a	b	-	b	b	a	-	-	b	a	b	a	-	a	-	-	b	b	a	-	b	b	-	a	a	a
chr02	279472	A	a	a	-	b	a	a	b	a	a	-	b	a	a	a	a	a	a	a	b	a	b	a	b	-	b	b	a	-	-	b	a	b	a	-	a	-	-	b	b	a	-	b	b	-	a	a	a
chr02	279598	T	a	a	-	b	a	a	-	-	a	b	-	a	a	a	a	a	a	a	b	a	b	a	b	-	b	-	a	a	b	b	a	b	a	b	a	-	b	b	b	-	a	b	b	b	-	a	a
chr02	286642	T	a	a	a	b	a	a	b	a	a	b	-	a	a	a	a	a	a	a	b	a	b	a	b	-	b	-	-	a	b	b	a	b	a	b	a	-	-	b	b	a	a	-	b	-	a	a	a
chr02	286931	T	a	a	a	b	a	a	b	a	a	b	-	a	a	a	a	a	a	a	b	a	b	a	b	-	b	-	-	a	b	b	a	b	a	b	a	-	-	b	b	a	a	-	b	-	a	a	a
chr02	287037	C	-	-	-	-	-	a	-	a	a	b	-	-	a	-	a	a	a	b	b	-	b	a	b	-	b	-	-	a	-	-	a	b	a	b	a	-	-	b	b	-	a	b	-	-	-	-	-
chr02	297911	G	a	a	a	b	a	a	b	a	a	b	b	a	a	a	a	a	a	a	b	a	b	-	b	b	b	b	a	a	b	b	a	b	a	b	a	a	b	b	b	a	a	b	b	b	a	a	a
chr02	298113	T	a	a	a	b	a	-	b	a	a	b	-	a	a	a	a	a	a	a	b	-	b	-	b	-	b	b	a	a	b	b	a	b	a	-	a	a	b	b	b	a	a	b	b	b	-	a	a
chr02	299677	C	a	a	a	b	a	a	-	a	a	-	-	-	a	a	a	a	a	a	b	a	b	a	-	-	b	b	a	a	b	-	a	b	a	b	a	-	b	b	b	a	-	b	b	b	a	a	a
chr02	299685	G	a	a	a	b	a	a	-	a	a	-	-	-	a	a	a	a	a	a	b	a	b	a	-	-	b	b	a	a	b	-	a	b	a	b	a	-	b	b	b	a	-	b	b	b	a	a	a
chr02	299704	T	a	a	a	b	a	a	-	a	a	-	-	-	a	a	a	a	a	a	b	a	b	a	-	-	b	b	a	a	b	-	a	b	a	b	a	-	b	b	b	a	-	b	b	b	a	a	a
chr02	300762	C	a	a	a	b	a	-	b	-	a	-	-	-	a	a	a	a	a	a	b	a	-	-	b	-	b	b	a	a	-	b	a	b	b	b	-	a	b	-	b	a	a	-	h	b	a	a	a
chr02	300887	A	a	a	a	b	a	-	b	a	a	-	-	-	a	a	a	a	a	a	b	a	-	-	b	-	b	b	a	a	-	b	a	b	a	b	-	a	b	-	b	a	a	-	b	b	a	a	a
chr02	301550	T	a	a	a	b	a	a	-	a	a	b	-	a	a	a	a	a	a	h	b	a	b	-	b	b	b	b	a	a	b	b	a	b	a	b	a	-	b	b	b	a	a	b	b	b	a	a	a
chr02	307335	A	a	a	a	b	a	a	b	a	a	b	-	a	a	a	a	a	a	a	b	a	b	a	b	b	b	b	a	a	b	b	a	b	a	b	a	a	b	b	b	a	a	b	b	b	-	a	a
chr02	309324	A	a	a	a	-	-	a	b	a	a	-	-	a	a	a	a	a	a	a	b	-	b	a	b	-	b	b	a	a	b	b	-	b	a	b	a	-	b	b	b	-	a	-	b	b	-	a	a
chr02	309396	C	a	a	a	-	-	a	b	a	a	-	-	a	a	a	a	a	a	a	b	-	b	a	b	-	b	b	a	a	b	b	-	b	a	b	a	-	b	b	b	-	a	-	b	b	-	a	a
chr02	309502	A	a	a	a	-	-	a	b	a	a	-	-	a	a	a	a	a	a	a	b	-	b	a	b	b	b	b	a	a	b	b	-	b	a	b	a	-	b	b	b	-	a	-	b	b	-	a	a
chr02	329725	G	a	a	a	-	a	-	b	a	-	-	-	-	a	a	a	a	a	a	b	-	b	-	-	-	b	-	a	a	b	-	-	b	a	b	a	-	b	b	b	a	-	b	b	b	a	a	-
chr02	331046	C	a	a	-	-	a	a	b	a	a	b	-	a	a	a	a	a	a	a	b	a	b	-	b	b	b	b	a	a	b	b	a	b	a	-	a	-	b	-	b	a	a	b	b	-	a	a	-
chr02	331348	T	a	a	-	-	a	a	b	a	a	b	-	a	a	a	a	a	a	a	b	a	b	-	b	b	b	b	a	a	b	-	a	b	a	-	a	a	b	-	b	a	a	-	b	-	a	a	-
chr02	332847	G	a	a	a	b	a	-	-	a	-	b	-	a	a	a	a	a	a	b	b	a	b	a	b	-	b	b	-	a	-	b	a	b	a	b	a	a	b	b	b	a	a	b	b	b	a	a	-
chr02	346511	C	-	a	a	b	a	a	b	a	-	b	b	a	a	a	a	a	a	a	b	a	b	a	b	-	b	b	a	a	b	b	a	b	a	-	a	a	b	b	b	a	a	b	b	b	-	a	a
chr02	357818	A	a	a	a	-	a	a	b	a	a	-	b	a	a	a	a	a	a	a	b	a	b	a	b	-	b	b	a	a	b	b	a	b	a	b	a	a	b	b	b	a	a	-	b	-	-	a	a
chr02	357868	A	a	a	a	-	a	a	b	a	a	-	b	a	a	a	a	a	a	a	b	a	b	a	b	-	b	b	a	a	b	b	a	b	a	b	a	a	b	b	b	a	a	-	b	-	-	a	a
chr02	362315	A	a	a	a	b	a	a	b	a	a	b	-	-	a	a	a	a	a	a	b	a	b	a	b	-	b	b	-	a	b	b	a	b	a	b	a	a	b	b	b	a	a	-	b	b	-	a	a
chr02	367039	T	a	a	a	b	-	a	b	a	-	b	-	a	a	a	a	a	a	a	b	-	b	a	b	b	b	b	a	a	b	b	a	b	a	b	a	a	-	b	b	a	a	b	b	b	a	a	a
chr02	367048	C	a	a	a	b	-	a	b	a	-	b	-	a	a	a	a	a	a	a	b	-	b	a	b	b	b	b	a	a	b	b	a	b	a	b	a	a	-	b	b	a	a	b	b	b	a	a	a
chr02	377745	G	a	a	-	b	a	a	b	a	a	-	b	a	a	a	a	a	a	a	b	a	b	a	b	-	b	b	-	a	-	-	a	b	a	b	a	a	-	b	b	a	a	-	b	b	a	a	a
chr02	377782	T	a	a	-	b	a	a	b	a	a	-	b	a	a	a	a	a	a	a	b	a	b	a	b	-	b	b	-	a	-	-	a	b	a	b	a	a	-	b	b	a	a	-	b	b	a	a	a
chr02	378273	T	a	a	a	b	a	a	b	a	-	b	-	-	a	a	a	a	a	a	b	a	b	a	b	b	b	b	a	a	b	-	-	b	a	-	a	a	b	b	b	a	a	-	b	b	-	a	-
chr02	378524	G	a	a	a	b	a	a	b	a	-	b	-	-	a	a	a	a	a	a	b	a	b	a	-	-	b	b	a	a	b	-	a	b	a	-	a	a	b	b	b	a	a	-	b	-	-	a	a
chr02	378525	C	a	a	a	b	a	a	b	a	-	b	-	-	a	a	a	a	a	a	b	a	b	a	-	-	b	b	a	a	b	-	a	b	a	-	a	a	b	b	b	a	a	-	b	-	-	a	a
chr02	378527	G	a	a	a	b	a	a	b	a	-	b	-	-	a	a	a	a	a	a	b	a	b	a	-	-	b	b	a	a	b	-	a	b	a	-	a	a	b	b	b	a	a	-	b	-	-	a	a
chr02	378555	T	a	a	a	b	a	a	b	a	-	b	-	-	a	a	a	a	a	a	b	a	b	a	-	-	b	b	a	a	b	-	a	b	a	-	a	a	b	b	b	a	a	-	b	-	-	a	a
chr02	388137	T	a	a	a	b	a	a	-	a	-	b	-	a	a	a	a	a	a	a	b	-	b	a	-	-	b	b	a	a	b	-	a	b	a	b	a	-	b	b	b	a	a	b	b	b	-	a	a
chr02	388140	A	a	a	a	b	a	a	-	a	-	b	-	a	a	a	a	a	a	a	b	-	b	a	-	-	b	b	a	a	b	-	a	b	a	b	a	-	b	b	b	a	a	b	b	b	-	a	a
chr02	388141	A	a	a	a	b	a	a	-	a	-	b	-	a	a	a	a	a	a	a	b	-	b	a	-	-	b	b	a	a	b	-	a	b	a	b	a	-	b	b	b	a	a	b	b	b	-	a	a
chr02	388143	T	a	a	a	b	a	a	-	a	-	b	-	a	a	a	a	a	a	a	b	-	b	a	-	-	b	b	a	a	b	-	a	b	a	b	a	-	b	b	b	a	a	b	b	b	-	a	a
chr02	388407	G	a	a	a	b	a	a	-	a	-	b	-	a	a	a	a	a	a	a	b	-	b	a	-	-	b	b	a	a	b	-	a	b	a	b	-	-	b	b	b	a	a	b	b	b	-	a	a
chr02	388424	G	a	a	a	b	a	a	-	a	-	b	-	a	a	a	a	a	a	a	b	-	b	a	-	-	b	b	a	a	b	-	a	b	a	b	-	-	b	b	b	a	a	b	b	b	-	a	a
chr02	431556	C	-	-	a	-	a	a	-	-	-	-	-	-	a	-	a	a	-	-	b	-	b	-	b	-	-	-	-	-	-	b	-	b	a	-	-	-	-	-	b	a	a	b	-	-	a	-	-
chr02	435108	G	a	a	a	b	a	a	b	a	-	b	-	a	-	a	a	a	a	-	b	a	b	-	b	-	b	b	-	a	-	b	a	b	a	-	a	a	b	b	b	a	a	-	-	b	a	a	a
chr02	435114	G	a	a	a	b	a	a	b	a	-	b	-	a	-	a	a	a	a	-	b	a	b	-	b	-	b	b	-	a	-	b	a	b	a	-	a	a	b	b	b	a	a	-	-	b	a	a	a
chr02	443191	A	a	a	a	b	-	a	b	a	a	b	b	a	-	a	a	a	a	a	b	-	b	a	b	-	b	b	a	a	b	b	a	b	a	b	a	a	b	b	b	a	a	b	b	b	-	a	a
chr02	443255	T	a	a	a	b	-	a	b	a	a	b	b	a	a	a	a	a	a	a	b	-	b	a	b	-	b	b	a	a	b	b	a	b	a	b	a	a	b	b	b	a	a	b	b	b	-	a	a
chr02	443324	A	-	-	a	b	-	a	-	a	a	-	-	-	a	a	a	a	a	a	b	a	b	a	-	-	b	b	-	a	-	-	a	b	a	-	a	-	-	b	b	a	-	-	b	b	a	-	-
chr02	446437	G	a	a	a	-	a	-	b	a	-	-	b	a	a	a	a	a	a	a	b	-	b	-	b	-	b	b	a	a	b	-	a	b	a	-	a	-	-	b	b	a	a	b	b	b	-	a	-
chr02	446881	T	a	a	a	b	-	a	b	a	a	b	-	a	a	a	a	a	a	a	b	-	b	a	b	-	b	b	-	a	b	b	a	b	a	b	a	a	b	b	b	a	a	b	b	b	a	a	a
chr02	447058	G	a	a	a	b	-	a	b	a	a	b	-	a	a	a	a	a	a	a	b	-	b	-	b	-	b	b	-	a	b	b	a	b	a	-	a	a	b	b	b	a	a	b	b	b	a	a	a
chr02	447131	G	a	a	a	b	-	a	b	a	a	b	-	a	a	a	a	a	a	a	b	-	b	-	b	-	b	b	-	a	b	b	a	b	a	-	a	a	b	b	b	a	a	b	b	b	a	a	a
chr02	448993	T	a	a	a	b	a	-	-	a	a	b	-	-	a	a	a	a	a	a	b	a	b	a	b	-	b	b	a	a	-	-	a	b	a	-	a	-	b	b	b	a	a	-	b	b	-	-	a
chr02	449288	C	a	a	a	b	a	-	-	a	a	b	-	-	a	a	a	a	a	a	b	a	b	a	b	-	b	b	a	a	-	-	a	b	a	-	a	-	b	b	b	a	a	-	b	b	-	-	a
chr02	449332	C	a	a	a	b	a	-	-	a	a	b	-	-	a	a	a	a	a	a	b	a	b	a	b	-	b	b	a	a	-	-	a	b	a	-	a	-	b	b	b	a	a	-	b	b	-	-	a
chr02	485341	T	a	a	a	b	-	a	b	-	a	b	b	a	a	a	a	a	a	a	b	-	b	a	b	-	b	b	a	a	b	b	a	b	a	-	-	-	b	b	b	a	a	b	b	b	-	-	-
chr02	485346	T	a	a	a	b	-	a	b	-	a	b	b	a	a	a	a	a	a	a	b	-	b	a	b	-	b	b	a	a	b	b	a	b	a	-	-	-	b	b	b	a	a	b	b	b	-	-	-
chr02	496701	G	a	a	a	b	a	a	b	a	a	-	b	a	a	a	a	a	a	a	b	-	b	-	b	b	b	b	a	a	b	b	a	b	a	b	a	a	b	b	b	a	a	b	b	b	a	a	a
chr02	504478	T	-	a	a	-	a	a	-	a	-	-	-	a	a	a	a	a	a	-	b	a	b	a	b	-	-	b	a	a	-	b	a	b	a	-	a	a	b	b	b	a	a	-	-	b	a	-	a
chr02	517832	G	a	a	a	b	a	a	b	a	a	b	-	a	a	a	a	a	a	a	b	a	b	a	b	-	b	b	a	a	b	b	a	b	a	b	a	a	b	b	b	a	a	b	b	b	a	a	a
chr02	524458	T	a	a	a	b	a	a	b	a	a	-	-	a	a	a	a	a	a	a	b	a	b	a	b	-	b	-	-	a	b	b	a	b	a	b	a	-	b	b	b	a	a	-	b	b	-	a	a
chr02	524512	C	a	a	a	b	a	a	b	a	a	-	-	a	a	a	a	a	a	a	b	a	b	a	b	-	b	-	-	a	b	b	a	b	a	b	a	-	b	b	b	a	a	-	b	b	-	a	a
chr02	525161	C	a	a	a	b	a	a	b	a	a	-	-	a	a	a	a	a	a	a	b	-	b	a	b	-	b	b	a	a	-	b	a	b	a	b	a	-	-	b	b	-	a	b	b	-	-	a	b
chr02	529297	G	a	a	a	-	a	a	-	a	-	-	-	a	a	a	a	a	a	a	b	a	b	a	b	b	-	b	a	a	b	-	a	b	a	-	a	a	b	-	b	a	a	-	b	b	a	a	a
chr02	529318	A	a	a	a	-	a	a	-	a	-	-	-	a	a	a	a	a	a	a	b	a	b	a	b	b	-	b	a	a	b	-	a	b	a	-	a	a	b	-	b	a	a	-	b	b	a	a	a
chr02	544002	A	a	a	a	b	a	a	-	a	a	-	b	a	a	a	a	a	a	-	b	a	b	a	b	-	b	b	a	a	b	b	a	b	a	b	a	-	b	b	b	a	a	-	b	b	a	a	a
chr02	673952	C	a	a	a	-	a	a	a	-	a	-	b	a	a	a	a	a	b	a	b	-	b	-	a	-	b	b	-	a	b	b	a	b	a	b	a	a	b	a	b	a	a	-	b	b	-	a	a
chr02	722671	A	b	a	a	a	-	-	a	-	a	-	b	-	a	a	a	a	b	a	b	-	b	-	a	b	b	b	-	a	-	b	-	b	a	-	a	a	b	-	b	a	a	-	-	b	-	a	-
chr02	722829	T	-	a	a	a	-	-	a	-	a	-	b	-	a	a	a	a	b	b	b	-	b	-	a	-	b	b	-	a	-	-	-	b	a	-	a	a	b	-	b	b	a	-	-	b	-	a	-
chr02	722830	T	-	a	a	a	-	-	a	-	a	-	b	-	a	a	a	a	b	b	b	-	b	-	a	-	b	b	-	a	-	-	-	b	a	-	a	a	b	-	b	b	a	-	-	b	-	a	-
chr02	722831	T	-	a	a	a	-	-	a	-	a	-	b	-	a	a	a	a	b	b	b	-	b	-	a	-	b	b	-	a	-	-	-	b	a	-	a	a	b	-	b	b	a	-	-	b	-	a	-
chr02	724661	C	-	a	a	-	a	a	a	a	a	-	-	-	a	a	a	a	b	a	b	a	b	a	-	b	b	b	a	a	b	-	a	b	a	-	a	a	-	a	b	a	a	b	b	b	a	a	a
chr02	725164	C	-	a	-	a	-	a	-	-	-	-	-	-	-	a	-	a	b	a	b	-	b	-	-	-	b	-	-	a	-	-	-	b	a	b	-	a	-	-	b	b	-	-	b	b	-	a	a
chr02	725180	C	-	a	-	a	-	a	-	-	-	-	-	-	-	a	-	a	b	a	b	-	b	-	-	-	b	-	-	a	-	-	-	b	a	b	-	a	-	-	b	b	-	-	b	b	-	a	a
chr02	725182	A	-	a	-	a	-	a	-	-	-	-	-	-	-	a	-	a	b	a	b	-	b	-	-	-	b	-	-	a	-	-	-	b	a	b	-	a	-	-	b	b	-	-	b	b	-	a	a
chr02	726089	C	b	-	a	a	-	a	a	a	-	b	b	a	-	a	a	a	b	a	b	-	b	a	-	b	b	b	-	a	-	-	a	b	a	-	a	a	-	-	b	b	a	-	b	-	-	a	-
chr02	728015	C	b	a	a	-	a	-	a	a	-	b	b	a	a	a	a	a	b	-	b	a	b	a	a	-	b	b	-	a	b	b	a	b	a	b	a	-	-	a	b	a	a	-	b	-	-	a	-
chr02	729419	A	b	a	-	-	a	a	a	a	-	-	-	a	a	-	a	a	b	a	b	a	b	-	a	-	b	b	a	a	b	b	a	b	a	-	a	a	-	-	b	a	a	-	b	b	-	a	-
chr02	729426	T	b	a	-	-	a	a	a	a	-	-	-	a	a	-	a	a	b	a	b	a	b	-	a	-	b	b	a	a	b	b	a	b	a	-	a	a	-	-	b	b	a	-	b	b	-	a	-
chr02	729460	A	b	a	-	-	a	a	a	a	-	-	-	a	a	-	a	a	b	a	b	a	b	-	a	-	b	b	a	a	b	b	a	b	a	-	a	a	-	-	b	a	a	-	b	b	-	a	-
chr02	731425	A	-	a	a	-	-	-	-	-	-	b	-	-	-	a	a	a	b	a	b	a	b	-	-	-	b	-	a	a	b	b	a	b	a	b	-	-	-	-	b	a	-	-	b	-	a	a	a
chr02	765079	T	b	a	-	-	a	a	a	a	a	-	-	-	a	a	a	a	b	a	b	a	b	-	a	b	b	-	a	a	b	b	a	b	a	-	a	-	b	a	b	h	a	b	b	b	-	a	a
chr02	768286	C	b	a	a	a	-	a	a	a	a	b	-	a	a	a	a	a	b	a	b	-	b	a	a	b	b	b	-	a	b	b	a	b	a	-	a	a	b	a	b	h	a	-	b	b	-	a	a
chr02	770193	G	b	a	a	a	a	a	a	a	a	b	-	a	a	a	a	a	b	a	b	a	b	a	a	-	b	b	a	a	b	-	a	b	a	b	a	a	b	a	b	h	a	b	b	b	a	a	a
chr02	773466	A	b	a	a	a	a	a	-	a	-	b	-	-	a	a	a	a	b	a	b	a	b	a	a	b	b	b	-	-	-	-	a	b	a	-	a	a	b	a	b	a	a	-	b	-	a	a	a
chr02	774334	C	b	a	a	-	a	-	a	-	a	b	-	a	-	a	a	a	b	a	b	a	b	a	-	-	b	b	a	a	b	-	a	b	a	b	-	a	b	-	b	a	-	b	b	-	-	a	-
chr02	778026	C	b	a	a	a	-	a	a	a	-	-	-	a	a	a	a	a	b	a	b	a	b	a	a	-	b	b	-	a	b	-	a	b	a	b	a	a	b	a	b	a	a	b	b	b	a	a	a
chr02	786495	C	b	h	a	a	a	a	a	a	a	-	b	a	a	a	a	a	b	a	b	a	b	a	a	b	b	b	a	a	b	b	a	b	a	b	a	a	b	a	b	b	a	b	b	b	a	a	a
chr02	794819	T	b	a	a	a	-	a	a	a	a	-	-	a	a	a	a	a	b	a	b	a	b	-	a	-	b	b	a	a	b	-	a	b	a	b	a	a	a	a	b	h	a	-	b	b	a	a	a
chr02	794939	G	b	a	a	a	-	a	a	a	a	-	-	a	a	a	a	a	b	a	b	a	b	-	a	-	b	b	a	a	b	-	a	b	a	b	a	a	a	a	b	h	a	-	b	b	a	a	a
chr02	794958	G	b	a	a	a	-	a	a	a	a	-	-	a	a	a	a	a	b	a	b	a	b	-	a	-	b	b	a	a	b	-	a	b	a	b	a	a	a	a	b	h	a	-	b	b	a	a	a
chr02	796643	T	-	-	a	-	-	a	a	-	a	-	-	-	a	a	a	a	b	a	-	a	b	-	a	b	b	-	-	a	b	b	a	b	a	-	a	-	-	-	b	-	a	b	b	b	a	-	-
chr02	797195	C	b	a	a	-	-	a	-	a	a	b	-	-	a	a	a	a	b	a	b	-	b	-	-	b	b	b	a	a	b	b	-	b	a	b	a	-	b	a	b	b	-	b	b	b	-	a	a
chr02	797254	T	b	a	a	-	-	a	-	a	a	b	-	-	a	a	a	a	b	a	b	-	b	-	-	b	b	b	a	a	b	b	-	b	a	b	a	-	b	a	b	b	-	b	b	b	-	a	a
chr02	803978	C	-	a	a	a	a	-	-	a	a	-	-	-	a	a	a	a	-	a	-	-	b	-	-	-	b	b	a	-	b	-	a	b	a	-	a	-	-	-	b	a	a	-	b	b	-	a	-
chr02	804207	C	-	a	a	a	a	-	-	a	a	-	-	-	a	a	a	a	-	a	-	-	b	-	-	-	b	b	a	-	b	-	a	b	a	-	a	-	-	-	b	a	a	-	b	b	-	a	-
chr02	804228	C	b	a	a	a	a	a	a	a	a	-	-	a	a	a	a	a	b	h	b	a	b	a	a	b	b	b	a	a	b	b	a	b	a	b	a	-	-	a	b	h	a	-	b	b	-	a	-
chr02	804537	C	b	a	a	a	a	a	a	a	a	-	-	a	a	a	a	a	b	a	b	a	b	a	a	b	b	b	a	a	b	b	a	b	a	b	a	a	-	a	b	h	a	-	b	b	-	a	-
chr02	813442	C	-	a	-	-	-	-	a	-	a	-	-	-	a	a	-	a	b	a	b	-	b	-	-	-	b	b	a	a	-	-	a	b	a	-	-	a	b	-	b	b	a	b	-	-	-	-	-
chr02	813480	C	-	a	-	-	-	-	a	-	a	-	-	-	a	a	-	a	b	a	b	-	b	-	-	-	b	b	a	a	-	-	a	b	a	-	-	a	b	-	b	b	a	b	-	-	-	-	-
chr02	813653	A	b	a	-	-	-	-	a	-	a	-	-	-	a	a	-	a	b	b	b	-	b	-	-	-	b	b	a	a	b	b	a	b	a	b	-	a	b	-	b	b	a	b	b	-	-	a	-
chr02	816360	C	b	-	a	-	a	a	a	a	a	b	-	-	a	a	a	a	b	a	b	-	b	-	-	b	b	b	-	a	-	b	a	b	a	-	a	a	-	a	b	a	a	b	b	b	a	a	a
chr02	816403	T	b	-	a	-	a	a	a	a	a	b	-	-	a	a	a	a	b	a	b	-	b	-	-	b	b	b	-	a	-	b	a	b	a	-	a	a	-	a	b	a	a	b	b	b	a	a	a
chr02	820790	C	b	a	a	a	a	a	a	-	a	b	-	a	a	a	a	a	b	a	b	a	b	-	a	b	b	b	a	a	-	b	a	b	a	b	a	a	b	a	b	h	a	b	b	-	a	a	a
chr02	820895	T	b	a	a	a	a	a	a	-	a	b	-	a	a	a	a	a	b	a	b	a	b	-	a	b	b	b	a	a	-	b	a	b	a	b	a	a	b	a	b	h	a	b	b	-	a	a	a
chr02	820934	T	b	a	a	a	a	a	a	-	a	b	-	a	a	a	a	a	b	a	b	a	b	-	a	b	b	b	a	a	-	b	a	b	a	b	a	a	b	a	b	h	a	b	b	-	a	a	a
chr02	837728	T	-	a	-	-	-	-	-	a	a	-	-	-	a	a	a	-	b	a	b	-	b	-	a	-	b	b	-	a	-	-	a	b	a	-	a	-	-	a	b	-	-	-	-	b	a	-	-
chr02	837740	C	-	a	-	-	-	-	-	a	a	-	-	-	a	a	a	-	b	a	b	-	b	-	a	-	b	b	-	a	-	-	a	b	a	-	a	-	-	a	b	-	-	-	-	b	a	-	-
chr02	837743	T	-	a	-	-	-	-	-	a	a	-	-	-	a	a	a	-	b	a	b	-	b	-	a	-	b	b	-	a	-	-	a	b	a	-	a	-	-	a	b	-	-	-	-	b	a	-	-
chr02	837772	T	-	a	-	-	-	-	-	a	a	-	-	-	a	a	a	-	b	a	b	-	b	-	a	-	b	b	-	a	-	-	a	b	a	-	a	-	-	a	b	-	-	-	-	b	a	-	-
chr02	841805	C	-	a	a	a	a	a	a	a	a	-	-	a	a	a	a	a	b	a	b	a	b	a	a	-	b	b	-	a	b	-	a	b	a	b	a	a	b	a	b	a	a	b	b	b	a	a	a
chr02	841824	T	-	a	a	a	a	a	a	a	a	-	-	a	a	a	a	a	b	a	b	a	b	a	a	-	b	b	-	a	b	-	a	b	a	b	a	a	b	a	b	a	a	b	b	b	a	a	a
chr02	841833	T	-	a	a	a	a	a	a	a	a	-	-	a	a	a	a	a	b	a	b	a	b	a	a	-	b	b	-	a	b	-	a	b	a	b	a	a	b	a	b	a	a	b	b	b	a	a	a
chr02	841872	G	-	a	a	a	a	a	a	a	a	-	-	a	a	a	a	a	b	a	b	a	b	a	a	-	b	b	-	a	b	-	a	b	a	b	a	a	b	a	b	a	a	b	b	b	a	a	a
chr02	855685	T	b	a	a	a	a	-	a	a	a	-	-	-	a	a	a	a	b	a	b	-	b	-	-	-	b	b	a	a	b	-	a	b	a	b	a	a	-	a	b	b	a	-	b	b	-	a	a
chr02	857083	T	b	a	a	a	a	-	a	a	-	-	-	a	a	a	a	a	b	a	b	a	b	-	a	-	b	b	a	a	b	b	a	b	a	b	a	a	b	-	b	a	a	-	b	b	a	a	a
chr02	857098	C	b	a	a	a	a	-	a	a	-	-	-	a	a	a	a	a	b	a	b	a	b	-	a	-	b	b	a	a	b	b	a	b	a	b	a	a	b	-	b	a	a	-	b	b	a	a	a
chr02	873699	G	b	a	a	a	a	a	a	a	-	b	-	a	a	a	a	a	b	a	b	-	b	a	a	b	b	b	a	a	b	b	a	b	a	b	a	a	b	a	b	a	a	-	b	b	a	a	a
chr02	873733	G	b	a	a	a	a	a	a	a	-	b	-	a	a	a	a	a	b	a	b	-	b	a	a	b	b	b	a	a	b	b	a	b	a	b	a	a	b	a	b	a	a	-	b	b	a	a	a
chr02	883816	C	b	a	a	-	a	a	a	a	a	-	-	-	a	a	a	a	b	a	-	-	b	a	a	-	-	-	a	a	-	-	a	b	a	-	a	a	-	a	-	a	a	-	-	-	-	a	-
chr02	885705	A	b	a	a	a	a	-	a	a	a	-	-	-	a	a	a	a	b	a	b	a	b	a	a	-	b	b	a	a	b	b	a	b	a	-	-	a	-	a	b	a	a	-	b	b	a	a	a
chr02	886786	G	b	a	a	a	a	a	a	a	a	-	-	a	-	a	a	a	b	a	b	a	b	a	a	b	b	b	a	a	b	b	a	b	a	b	a	-	b	a	b	a	a	b	b	b	a	a	a
chr02	886862	A	b	a	a	a	a	a	a	a	a	-	-	a	-	a	a	a	b	a	b	a	b	a	a	b	b	b	a	a	b	b	a	b	a	b	a	-	b	a	b	a	a	b	b	b	a	a	a
chr02	888813	T	-	a	-	a	-	a	a	a	-	-	-	a	a	a	a	a	b	a	b	-	b	-	a	-	-	-	-	a	b	-	a	-	a	-	a	a	-	-	b	a	a	-	-	-	a	a	a
chr02	888862	T	-	a	-	a	-	a	a	a	-	-	-	a	a	a	a	a	b	a	b	-	b	-	a	-	-	-	-	a	b	-	a	-	a	-	a	a	-	-	b	a	a	-	-	-	a	a	a
chr02	889096	G	-	a	-	a	-	a	a	a	-	-	-	a	a	a	a	a	b	b	b	-	b	-	a	-	-	-	-	a	b	-	b	-	a	-	a	a	-	-	b	a	a	-	-	-	a	-	-
chr02	918441	G	-	a	a	a	a	-	a	-	-	-	-	-	a	a	a	a	b	a	b	-	b	a	a	-	-	-	-	a	-	-	a	b	a	b	a	-	-	-	b	-	a	b	b	b	a	-	a
chr02	918487	G	-	a	a	a	a	-	a	-	-	-	-	-	a	a	a	a	b	a	b	-	b	a	a	-	-	-	-	a	-	-	a	b	a	b	a	-	-	-	b	-	a	b	b	b	a	-	a
chr02	918574	C	-	a	-	-	a	a	a	a	a	-	-	-	-	a	a	a	b	a	b	-	b	a	a	-	b	b	a	a	-	-	-	b	a	-	a	a	-	-	b	a	a	-	b	b	-	a	a
chr02	918577	T	-	a	-	-	a	a	a	a	a	-	-	-	-	a	a	a	b	a	b	-	b	a	a	-	b	b	a	a	-	-	-	b	a	-	a	a	-	-	b	a	a	-	b	b	-	a	a
chr02	918585	C	-	a	-	-	a	a	a	a	a	-	-	-	-	a	a	a	b	a	b	-	b	a	a	-	b	b	a	a	-	-	-	b	a	-	a	a	-	-	b	a	a	-	b	b	-	a	a
chr02	918589	C	-	a	-	-	a	a	a	a	a	-	-	-	-	a	a	a	b	a	b	-	b	a	a	-	b	b	a	a	-	-	-	b	a	-	a	a	-	-	b	a	a	-	b	b	-	a	a
chr02	918933	G	-	a	a	-	a	-	a	a	a	b	-	a	a	a	a	a	b	a	b	a	b	-	a	-	b	-	a	a	b	b	a	b	a	b	a	a	-	-	b	a	a	-	b	b	a	a	a
chr02	925444	C	-	a	a	a	-	a	-	a	a	-	-	-	a	a	a	a	b	a	b	-	b	-	-	-	b	b	a	-	b	-	-	b	a	b	a	a	b	a	b	a	a	-	b	-	-	a	a
chr02	925494	T	-	a	a	a	-	a	-	a	a	-	-	-	a	a	a	a	b	a	b	-	b	-	-	-	b	b	a	-	b	-	-	b	a	b	a	a	b	a	b	a	a	-	b	-	-	a	a
chr02	925500	A	-	a	a	a	-	a	-	a	a	-	-	-	a	a	a	a	b	a	b	-	b	-	-	-	b	b	a	-	b	-	-	b	a	b	a	a	b	a	b	a	a	-	b	-	-	a	a
chr02	932032	A	b	a	a	a	a	a	a	a	a	b	b	-	a	a	a	a	b	a	b	a	b	-	-	b	b	-	a	a	b	b	a	b	a	b	a	a	b	a	b	a	a	b	b	b	a	a	a
chr02	932242	C	b	a	a	a	a	a	a	a	a	b	b	-	a	a	a	a	b	a	b	a	b	-	-	b	b	-	a	a	b	b	a	b	a	b	a	a	b	a	b	a	a	b	b	b	a	a	a
chr02	935992	A	b	a	a	a	-	a	a	a	a	-	b	a	a	a	a	a	b	a	b	a	b	a	a	b	b	b	a	a	-	b	a	b	a	b	a	a	b	-	b	h	a	b	b	-	-	a	-
chr02	936015	G	b	a	a	a	-	a	a	a	a	-	b	a	a	a	a	a	b	a	b	a	b	a	a	b	b	b	a	a	-	b	a	b	a	b	a	a	b	-	b	h	a	b	b	-	-	a	-
chr02	936030	G	b	a	a	a	-	a	a	a	a	-	b	a	a	a	a	a	b	a	b	a	b	a	a	b	b	b	a	a	-	b	a	b	a	b	a	a	b	-	b	h	a	b	b	-	-	a	-
chr02	940532	A	-	a	a	a	a	a	a	a	-	-	-	a	a	a	a	a	b	a	b	a	b	a	a	-	b	-	-	a	-	b	a	b	a	b	a	-	b	a	b	-	a	b	b	b	-	a	a
chr02	940581	T	-	a	a	a	a	a	a	a	-	-	-	a	a	a	a	a	b	a	b	a	b	a	a	-	b	-	-	a	-	b	a	b	a	b	a	-	b	a	b	-	a	b	b	b	-	a	a
chr02	940674	G	b	a	a	a	a	a	a	a	a	b	b	a	a	a	a	a	b	a	b	a	b	a	a	-	b	b	a	a	b	b	a	b	a	-	a	-	b	a	b	a	a	-	b	b	a	a	a
chr02	941337	G	b	a	a	a	a	a	a	a	a	b	b	a	a	a	a	a	b	a	b	a	b	-	a	b	b	b	-	a	-	b	a	b	a	b	a	a	b	a	b	a	a	b	b	b	a	a	-
chr02	942967	G	b	a	-	a	a	a	a	a	a	-	b	a	a	a	a	a	b	a	b	a	b	-	a	b	b	b	a	a	-	-	-	b	a	-	-	-	b	a	b	a	a	b	b	b	a	a	a
chr02	943244	T	b	a	a	-	a	-	-	-	a	b	b	-	a	a	a	a	b	a	b	-	b	a	-	b	b	b	-	a	b	b	a	b	a	-	a	a	b	a	b	b	-	b	b	b	a	a	a
chr02	944047	T	b	a	a	a	a	a	a	a	a	-	-	a	-	a	a	a	b	-	-	-	b	a	a	-	b	b	a	a	b	-	a	b	a	-	a	-	b	-	b	a	a	-	b	b	a	a	a
chr02	946207	A	-	a	-	-	-	a	a	-	a	b	-	a	a	a	a	a	b	a	b	a	b	-	-	-	b	b	a	a	b	-	a	b	a	b	a	a	b	a	b	a	a	b	b	b	-	a	a
chr02	946209	A	-	a	-	-	-	a	a	-	a	b	-	a	a	a	a	a	b	a	b	a	b	-	-	-	b	b	a	a	b	-	a	b	a	b	a	a	b	a	b	a	a	b	b	b	-	a	a
chr02	946328	T	-	a	-	-	-	a	a	-	a	b	-	a	a	a	a	a	b	a	b	a	b	-	-	-	b	b	a	a	b	-	a	b	a	b	a	a	b	a	b	a	a	b	b	b	-	a	a
chr02	946361	T	-	a	-	-	-	a	a	-	a	b	-	a	a	a	a	a	b	a	b	a	b	-	-	-	b	b	a	a	b	-	a	b	a	b	a	a	b	a	b	a	a	b	b	b	-	a	a
chr02	946377	C	-	a	-	-	-	a	a	-	a	b	-	a	a	a	a	a	b	a	b	a	b	-	-	-	b	b	a	a	b	-	a	b	a	b	b	a	b	a	b	a	a	b	b	b	-	a	a
chr02	951392	C	b	a	a	a	a	a	a	a	a	b	b	a	a	a	a	a	b	a	b	a	b	a	a	b	b	b	-	a	-	b	a	b	a	-	a	a	b	a	b	a	a	b	b	b	a	a	a
chr02	951455	G	b	a	a	a	a	a	a	a	a	b	b	a	a	a	a	a	b	a	b	a	b	a	a	b	b	b	-	a	-	b	a	b	a	-	a	a	b	a	b	a	a	b	b	b	a	a	a
chr02	954600	T	b	a	a	a	a	a	-	a	a	b	b	a	a	a	a	a	b	a	b	a	b	a	a	b	b	b	a	a	b	b	a	b	a	b	a	-	b	a	b	h	a	-	b	-	-	a	a
chr02	954629	C	b	a	a	a	a	a	-	a	a	b	b	a	a	a	a	a	b	a	b	a	b	a	a	b	b	b	a	a	b	b	a	b	a	b	a	-	b	a	b	h	a	-	b	-	-	a	a
chr02	957083	A	-	a	a	a	-	a	-	a	a	-	b	-	a	a	a	-	b	-	-	a	b	a	-	-	b	-	-	-	b	-	-	b	a	b	a	-	-	a	b	-	-	-	-	-	-	-	-
chr02	957448	T	-	a	a	a	-	a	-	a	a	-	-	-	a	a	a	-	b	-	b	a	b	a	-	-	b	b	-	-	b	b	-	b	a	b	a	-	b	a	b	-	-	-	b	b	-	-	-
chr02	961831	T	-	a	a	a	-	a	a	a	a	-	-	a	a	a	a	a	b	a	-	-	b	a	a	-	-	-	-	a	-	-	a	-	a	-	a	a	-	a	b	a	a	-	-	-	-	a	a
chr02	963470	A	b	a	a	a	-	-	a	a	-	b	-	a	a	a	a	a	b	a	b	a	b	a	a	b	b	b	-	a	b	b	a	b	a	b	a	a	-	a	b	h	a	b	b	b	-	a	a
chr02	963488	A	b	a	a	a	-	-	a	a	-	b	-	a	a	a	a	a	b	a	b	a	b	a	a	b	b	b	-	a	b	b	a	b	a	b	a	a	-	a	b	h	a	b	b	b	-	a	a
chr02	966396	A	b	a	a	b	a	a	-	a	a	b	-	a	a	a	a	a	b	-	b	a	b	a	-	b	-	-	a	a	-	b	a	b	a	-	a	a	-	a	b	a	a	-	b	b	-	-	-
chr02	966778	C	-	a	a	a	a	a	a	-	-	b	-	-	-	a	a	a	b	-	b	a	b	a	-	-	b	-	-	a	-	b	a	b	a	-	a	-	-	a	b	-	a	-	-	b	-	-	-
chr02	971471	G	b	a	a	a	a	a	a	a	-	b	-	a	a	a	a	a	b	a	b	a	b	a	a	-	b	b	a	a	b	b	a	b	a	b	a	-	b	a	b	-	a	-	b	b	a	a	a
chr02	997050	T	b	a	a	a	-	a	a	a	a	b	-	a	-	a	a	a	b	a	b	-	b	-	a	b	b	b	a	a	b	-	a	b	a	b	a	a	-	a	b	a	a	b	b	b	-	a	a
chr02	997089	C	b	a	a	a	-	a	a	a	a	b	-	a	-	a	a	a	b	a	b	-	b	-	a	b	b	b	a	a	b	-	a	b	a	b	a	a	-	a	b	a	a	b	b	b	-	a	a
chr02	1000055	T	b	a	a	a	-	a	-	a	a	-	-	a	a	a	a	a	b	a	b	a	b	a	a	b	b	-	a	a	b	b	a	b	a	b	a	-	-	a	b	h	a	b	b	-	-	a	a
chr02	1007050	A	b	a	-	-	a	a	-	a	a	b	-	a	a	a	a	a	b	a	b	a	b	a	a	b	b	b	-	a	b	b	a	b	a	b	a	a	b	a	b	a	a	-	b	b	a	a	a
chr02	1010054	G	b	a	a	-	-	a	a	-	-	-	b	a	a	-	a	a	b	a	b	-	b	a	-	b	b	b	-	-	b	b	a	b	a	b	a	a	-	a	b	-	a	b	b	b	a	-	-
chr02	1010383	A	b	a	a	-	a	a	a	-	-	-	b	a	a	-	a	a	b	a	b	-	b	a	-	b	b	b	-	-	b	b	a	b	a	b	a	a	-	a	b	-	a	b	b	b	a	-	-
chr02	1010482	T	b	a	a	-	a	a	-	a	a	b	b	a	a	a	a	a	b	a	b	a	b	a	a	-	b	b	a	a	b	b	a	b	a	b	a	a	b	a	b	a	a	b	b	b	a	a	a
chr02	1017031	A	b	-	-	a	-	-	a	a	-	-	-	-	-	a	-	a	b	a	b	-	b	-	-	b	b	b	a	-	b	b	a	b	a	b	-	a	b	-	b	-	a	b	b	b	-	a	a
chr02	1520902	T	b	a	a	-	a	b	a	a	-	b	-	a	a	a	a	a	b	a	b	a	a	a	a	b	a	b	a	a	-	b	a	b	a	-	a	-	-	a	b	a	a	a	b	b	-	a	-
chr02	1521072	C	b	a	a	-	a	b	a	a	-	b	-	a	a	a	a	a	b	a	b	a	a	a	a	b	a	b	a	a	b	b	a	b	a	-	a	-	-	a	b	a	a	a	b	b	-	a	a
chr02	1521118	T	b	a	a	-	a	b	a	a	-	b	-	a	a	a	a	a	b	a	b	a	a	a	a	b	a	b	a	a	b	b	a	b	a	-	a	-	-	a	b	a	a	a	b	b	-	a	a
chr02	1521905	A	b	a	-	a	a	a	-	a	a	-	-	a	a	a	a	a	b	a	b	a	a	a	a	b	a	-	-	a	b	b	a	b	a	b	-	a	b	a	b	a	a	-	b	b	-	a	a
chr02	1521916	C	b	a	-	a	a	a	-	a	a	-	-	a	a	a	a	a	b	a	b	a	a	a	a	b	a	-	-	a	b	b	a	b	a	b	-	a	b	a	b	a	a	-	b	b	-	a	a
chr02	1521970	G	b	a	-	a	a	a	-	a	a	-	-	a	a	a	a	a	b	a	b	a	a	a	a	b	a	-	-	a	b	b	a	b	a	b	-	a	b	a	b	a	a	-	b	b	-	a	a
chr02	1521992	A	b	a	-	a	a	a	-	a	a	-	-	a	a	a	a	a	b	a	b	a	a	a	a	b	a	-	-	a	b	b	a	b	a	b	-	a	b	a	b	a	a	-	b	b	-	a	a
chr02	1523409	G	b	a	a	-	a	b	a	a	-	-	-	-	a	a	a	a	b	a	b	-	a	a	-	b	a	-	a	a	b	-	a	b	a	-	a	a	-	a	b	a	a	-	b	b	-	a	a
chr02	1540055	T	-	a	a	a	a	b	a	a	a	b	b	a	a	a	a	a	b	a	b	-	a	a	a	-	a	b	a	a	b	b	a	b	a	b	a	a	b	a	b	a	a	-	b	b	-	a	a
chr02	1549153	C	-	-	-	-	-	-	-	-	-	-	-	-	-	-	a	a	b	a	-	-	-	-	a	-	-	-	-	-	b	-	a	b	a	b	a	a	b	a	b	-	-	-	b	b	-	-	-
chr02	1549550	G	-	a	a	a	a	a	a	a	a	b	b	a	-	a	a	a	b	a	b	a	a	a	a	-	a	b	-	a	-	-	a	b	a	b	b	a	b	a	b	a	-	a	b	b	a	a	a
chr02	1549551	C	-	a	a	a	a	a	a	a	a	b	b	a	-	a	a	a	b	a	b	a	a	a	a	-	a	b	-	a	-	-	a	b	a	b	b	a	b	a	b	a	-	a	b	b	a	a	a
chr02	1549552	A	-	a	a	a	a	a	a	a	a	b	b	a	-	a	a	a	b	a	b	a	a	a	a	-	a	b	-	a	-	-	a	b	a	b	a	a	b	a	b	a	-	a	b	b	a	a	a
chr02	1553139	A	b	a	-	a	-	a	a	a	a	b	-	a	a	a	a	a	b	a	b	a	a	a	a	b	a	b	a	a	b	b	a	b	a	b	a	a	b	a	b	a	a	a	b	b	-	a	a
chr02	1557146	T	-	a	a	a	-	b	-	a	a	-	-	a	a	a	a	a	b	a	b	a	a	-	a	-	-	b	-	a	-	-	a	b	a	-	-	-	b	a	b	a	a	a	b	-	a	-	-
chr02	1559555	A	b	a	a	-	a	-	a	a	a	b	-	a	a	a	a	a	b	a	b	a	a	a	a	b	a	-	-	a	-	-	a	b	a	-	-	-	-	a	b	a	a	-	b	b	a	-	a
chr02	1559714	C	-	a	a	a	a	b	a	a	a	-	b	-	a	a	a	a	b	a	b	-	a	a	a	b	a	b	a	a	b	b	a	b	a	-	-	a	b	-	b	a	a	-	b	b	a	a	a
chr02	1575792	C	b	a	-	-	-	-	a	-	a	b	-	a	-	a	a	a	b	a	b	-	a	-	a	-	a	b	-	-	b	b	-	b	a	-	a	-	b	-	b	a	a	-	b	-	-	a	-
chr02	1576582	A	b	a	a	a	a	a	a	a	a	b	-	a	a	a	a	a	b	a	b	a	a	-	a	-	a	b	a	a	b	b	a	b	a	-	a	a	b	a	b	a	a	-	b	b	a	a	a
chr02	1576590	A	b	a	a	a	a	a	a	a	a	b	-	a	a	a	a	a	b	a	b	a	a	-	a	-	a	b	a	a	b	b	a	b	a	-	a	a	b	a	b	a	a	-	b	b	a	a	a
chr02	1578338	C	b	a	a	-	-	b	a	a	a	-	-	-	-	a	a	a	-	a	b	-	-	-	-	-	a	b	a	a	b	b	-	b	a	b	a	-	b	-	b	-	a	-	b	b	a	a	a
chr02	1578465	C	b	a	a	-	-	b	a	a	a	-	-	-	-	a	a	a	-	a	b	-	-	-	-	-	a	b	a	a	b	-	-	b	a	b	a	-	b	-	b	-	a	-	b	b	a	a	a
chr02	1582817	G	b	a	a	a	a	a	a	a	a	b	b	a	a	a	a	a	b	a	b	a	a	a	a	b	a	b	a	a	b	-	a	b	a	-	a	a	b	a	b	a	a	a	b	b	a	a	a
chr02	1583449	A	-	a	a	-	-	h	-	a	a	-	-	a	-	a	a	a	b	a	b	a	a	a	a	b	a	b	-	-	b	b	a	b	a	-	a	-	b	a	b	-	a	a	-	-	a	a	a
chr02	1587122	A	b	a	a	a	a	-	a	a	a	b	-	a	a	a	a	a	b	a	b	a	a	a	a	-	a	b	a	a	b	b	a	b	a	-	a	-	-	a	b	a	-	a	-	b	-	a	-
chr02	1592835	C	b	a	a	-	a	b	-	a	-	-	-	-	a	a	a	a	b	-	b	-	a	-	-	-	a	-	-	a	b	-	-	b	a	b	a	-	-	-	b	-	a	-	b	-	-	-	-
chr02	1601674	G	b	a	a	-	-	-	-	a	-	-	-	-	a	-	a	a	b	a	b	-	a	-	a	b	a	-	a	a	b	-	a	b	a	-	a	a	b	a	b	-	a	-	b	b	a	a	a
chr02	1601690	C	b	a	a	-	-	-	-	a	-	-	-	-	a	-	a	a	b	a	b	-	a	-	a	b	a	-	a	a	b	-	a	b	a	-	a	a	b	a	b	-	a	-	b	b	a	a	a
chr02	1612845	A	b	a	a	a	a	a	-	a	-	-	-	a	a	a	a	a	b	a	b	-	a	a	a	-	a	-	-	a	b	-	a	b	a	b	a	a	-	a	-	a	a	-	b	b	a	a	a
chr02	1630958	T	b	a	-	-	a	b	a	a	a	-	-	a	a	a	a	a	b	a	b	-	a	a	a	-	a	-	-	a	b	b	-	b	a	-	a	-	b	-	b	-	a	-	b	b	-	a	a
chr02	1651635	A	b	a	a	a	a	-	a	b	a	-	-	-	-	b	a	-	b	a	b	-	a	-	-	-	a	b	a	-	-	b	-	b	a	-	a	a	-	-	b	a	-	-	b	b	a	a	a
chr02	1662068	A	b	a	a	a	a	b	-	b	-	b	-	a	a	b	a	-	b	a	b	a	a	a	-	b	a	b	-	a	b	b	a	b	a	b	a	a	b	a	b	a	a	a	b	b	a	-	-
chr02	1669956	G	b	a	a	a	-	h	a	b	-	-	-	a	a	b	a	-	b	a	b	a	a	a	-	-	a	b	a	a	b	-	a	b	a	b	a	-	b	a	b	a	a	-	b	b	-	a	a
chr02	1802259	G	b	a	a	a	a	b	-	b	a	b	-	a	a	b	a	a	b	a	b	a	a	a	a	b	a	b	a	a	b	b	a	b	a	-	a	a	-	a	b	a	a	-	b	b	a	a	a
chr02	1802476	G	b	a	a	a	a	b	a	b	a	b	-	a	a	b	a	a	b	a	b	a	a	a	a	b	a	b	a	a	b	b	a	b	a	-	a	a	-	a	b	a	a	-	b	b	a	a	a
chr02	1802539	G	b	a	a	a	a	b	a	b	a	b	-	a	a	b	a	a	b	a	b	a	a	a	a	b	a	b	a	a	b	b	a	b	a	-	a	a	-	a	b	a	a	-	b	b	a	a	a
chr02	1806954	G	b	a	a	a	a	-	a	b	-	-	b	a	a	b	a	a	b	a	b	-	a	a	-	-	a	b	a	a	b	-	a	b	a	b	a	-	-	a	b	a	a	-	b	b	a	a	a
chr02	1807174	C	b	a	a	a	a	-	a	b	-	-	b	a	a	b	a	a	b	a	b	-	a	a	-	-	a	b	a	a	b	-	a	b	a	b	a	-	-	a	b	-	a	-	b	b	a	a	a
chr02	1826927	T	b	a	a	a	a	-	a	b	a	-	-	a	-	b	a	a	b	a	b	a	a	a	a	-	a	-	a	a	b	b	a	b	a	-	a	a	-	a	b	a	a	-	b	-	a	a	a
chr02	1827203	T	-	a	a	a	a	b	a	-	a	-	b	-	a	b	a	a	b	a	b	a	a	a	-	-	a	-	-	a	b	-	-	b	a	b	a	a	b	-	b	a	a	a	b	-	a	a	a
chr02	1827233	T	-	a	a	a	a	b	a	-	a	-	b	-	a	b	a	a	b	a	b	a	a	a	-	-	a	-	-	a	b	-	-	b	a	b	a	a	b	-	b	a	a	a	b	-	a	a	a
chr02	1827237	C	-	a	a	a	a	b	a	-	a	-	b	-	a	b	a	a	b	a	b	a	a	a	-	-	a	-	-	a	b	-	-	b	a	b	a	a	b	-	b	a	a	a	b	-	a	a	a
chr02	1827791	T	b	-	a	-	a	-	-	b	-	b	-	-	a	b	-	a	b	-	b	-	a	-	-	b	a	b	-	-	b	b	-	b	a	b	a	-	b	a	b	a	a	-	b	b	-	a	a
chr02	1827830	G	b	-	a	-	a	-	-	b	-	b	-	-	a	b	-	a	b	-	b	-	a	-	-	b	a	b	-	-	b	b	-	b	a	b	a	-	b	a	b	a	a	-	b	b	-	a	a
chr02	1827851	G	b	-	a	-	a	-	-	b	-	b	-	-	a	b	-	a	b	-	b	-	a	-	-	b	a	b	-	-	b	b	-	b	a	b	a	-	b	a	b	a	a	-	b	b	-	a	a
chr02	1828004	C	b	-	a	-	a	-	-	b	-	b	-	-	a	b	-	a	b	-	b	-	a	-	-	b	a	b	-	-	b	b	-	b	a	b	a	-	b	a	b	a	a	-	b	b	-	a	a
chr02	1828026	G	b	-	a	-	a	-	-	b	-	b	-	-	a	b	-	a	b	-	b	-	a	-	-	b	a	b	-	-	b	b	-	b	a	b	a	-	b	a	b	a	a	-	b	b	-	a	a
chr02	1840965	C	-	a	-	-	a	b	a	-	-	-	-	-	a	b	a	a	b	a	b	-	a	-	a	-	-	b	-	-	-	-	-	b	a	-	a	a	b	a	b	a	a	-	-	b	-	-	-
chr02	1840987	C	-	a	-	-	a	b	a	-	-	-	-	-	a	b	a	a	b	a	b	-	a	-	a	-	-	b	-	-	-	-	-	b	a	-	a	a	b	a	b	a	a	-	-	b	-	-	-
chr02	1841004	G	-	a	-	-	a	b	a	-	-	-	-	-	a	b	a	a	b	a	b	-	a	-	a	-	-	b	-	-	-	-	-	b	a	-	a	a	b	a	b	a	a	-	-	b	-	-	-
chr02	1847027	C	b	a	a	a	-	a	-	b	-	-	b	a	a	b	a	a	b	a	b	-	a	a	-	b	a	b	a	a	b	b	a	b	a	b	a	-	b	-	b	a	a	-	b	b	-	a	a
chr02	1847082	T	b	a	a	a	-	b	-	b	-	-	b	a	a	b	a	a	b	a	b	-	a	a	-	b	a	b	a	a	b	b	a	b	a	b	a	-	b	-	b	a	a	-	b	b	-	a	a
chr02	1847382	T	b	a	a	a	a	a	a	b	a	-	-	a	a	b	a	a	b	-	b	a	a	a	a	-	a	b	-	a	b	b	a	b	a	b	a	a	-	-	b	a	a	-	b	b	b	a	-
chr02	1847716	A	b	a	a	a	a	a	a	b	a	-	-	a	a	b	a	a	b	-	b	a	a	a	a	-	a	b	-	a	b	b	a	b	a	b	a	a	-	-	b	a	a	-	b	b	a	a	-
chr02	1847731	A	b	a	a	a	-	a	-	b	a	b	-	a	a	b	a	a	b	-	b	-	a	a	a	-	a	b	-	a	b	b	a	b	a	-	-	a	b	a	b	a	a	-	b	-	-	a	a
chr02	1847765	T	b	a	a	a	-	b	-	b	a	b	-	a	a	b	a	a	b	-	b	-	a	a	a	-	a	b	-	a	b	b	a	b	a	-	-	a	b	a	b	a	a	-	b	-	-	a	a
chr02	1848067	G	b	a	a	a	-	b	-	b	a	b	-	a	a	b	a	a	b	-	b	-	a	a	a	-	a	b	-	a	b	b	a	b	a	-	-	a	b	a	b	a	a	-	b	-	-	a	a
chr02	1848072	G	b	a	a	a	-	b	-	b	a	b	-	a	a	b	a	a	b	-	b	-	a	a	a	-	a	b	-	a	b	b	a	b	a	-	-	a	b	a	b	a	a	-	b	-	-	a	a
chr02	1848110	A	b	a	a	a	-	a	-	b	a	b	-	a	a	b	a	a	b	-	b	-	a	a	a	-	a	b	-	a	b	b	a	b	a	-	-	a	b	a	b	a	a	-	b	-	-	a	a
chr02	1848134	G	b	a	a	a	-	b	-	b	a	b	-	a	a	b	a	a	b	-	b	-	a	a	a	-	a	b	-	a	b	b	a	b	a	-	-	a	b	a	b	a	a	-	b	-	-	a	a
chr02	1849370	T	-	a	-	a	a	b	a	b	-	b	-	a	a	b	a	a	b	a	b	a	a	-	a	-	a	b	a	a	b	b	a	b	a	b	a	a	-	a	b	a	a	-	b	b	-	a	a
chr02	1849372	C	-	a	-	a	a	b	a	b	-	b	-	a	a	b	a	a	b	a	b	a	a	-	a	-	a	b	a	a	h	b	a	b	a	b	a	a	-	a	b	a	a	-	b	b	-	a	a
chr02	1860605	A	b	a	a	a	a	a	a	b	-	b	-	a	a	b	a	a	b	-	b	a	a	a	a	-	a	b	-	a	-	-	a	b	a	-	a	-	-	a	b	a	a	-	b	b	-	a	-
chr02	1860794	C	b	a	a	a	a	a	a	b	-	b	-	a	a	b	a	a	b	-	b	a	a	a	a	-	a	b	-	a	b	-	a	b	a	-	a	-	-	a	b	a	a	a	b	b	-	a	a
chr02	1860862	C	b	a	a	a	a	a	a	b	-	b	-	a	a	b	a	a	b	-	b	a	a	a	a	-	a	b	-	a	b	-	a	b	a	-	a	-	-	a	b	a	a	a	b	b	-	a	a
chr02	1880666	A	-	a	a	a	a	b	a	b	-	-	-	a	a	-	a	a	b	a	-	a	a	a	a	-	a	-	a	a	-	-	a	b	a	-	a	a	-	a	b	a	a	a	-	-	a	a	a
chr02	1894476	T	-	a	a	-	a	b	-	b	-	-	-	-	a	b	a	a	b	a	b	a	-	a	a	-	a	-	-	-	-	b	a	b	a	-	-	a	-	-	b	-	a	-	b	-	a	-	-
chr02	1894485	T	-	a	a	-	a	b	-	b	-	-	-	-	a	b	a	a	b	a	b	a	-	a	a	-	a	-	-	-	-	b	a	b	a	-	-	a	-	-	b	-	a	-	b	-	a	-	-
chr02	1894854	A	-	a	a	-	a	b	-	-	-	-	-	-	a	b	a	a	b	a	b	a	a	a	a	-	a	-	-	-	-	b	a	b	a	-	-	a	-	-	b	-	a	-	b	-	a	-	-
chr02	1901510	A	b	a	a	a	a	h	a	b	a	-	b	a	a	b	a	a	b	a	b	a	a	a	a	b	a	b	a	a	b	b	a	b	a	b	a	-	b	a	b	a	a	a	b	b	a	a	-
chr02	1933470	G	b	a	a	a	a	-	a	b	a	-	b	-	a	b	a	a	b	a	b	-	a	a	a	b	a	b	a	a	b	b	a	b	a	-	a	-	b	a	b	a	-	a	b	-	a	a	a
chr02	1934115	C	b	a	a	a	-	b	a	b	a	b	b	a	a	b	a	a	b	h	b	a	a	a	a	b	a	b	a	a	b	b	a	b	a	b	a	a	b	a	b	a	a	a	b	b	-	a	a
chr02	1936649	G	b	a	-	-	-	-	-	b	-	b	-	-	-	b	-	a	b	a	b	-	a	-	-	-	a	-	a	-	b	b	-	b	a	b	-	a	b	-	-	a	-	-	b	b	a	a	a
chr02	1939133	G	b	a	a	a	a	a	a	b	a	-	b	-	a	b	a	a	b	a	b	a	a	a	a	b	a	b	-	a	b	b	a	b	a	-	-	a	b	a	b	a	a	a	b	b	a	a	a
chr02	1942366	T	b	a	a	a	-	b	a	b	a	b	-	-	a	b	a	a	b	a	b	-	a	a	a	-	a	b	a	a	b	b	a	b	a	b	a	-	b	a	b	a	a	-	b	b	a	a	-
chr02	1942850	G	b	a	a	a	a	b	a	b	a	b	-	a	a	b	a	a	b	b	b	a	a	-	a	-	a	b	a	a	b	-	a	b	a	-	-	-	b	a	b	a	a	-	b	b	-	-	a
chr02	1942905	C	b	a	a	a	a	b	a	b	a	b	-	a	a	b	a	a	b	a	b	a	a	-	a	-	a	b	a	a	b	-	a	b	a	-	-	-	b	a	b	a	a	-	b	b	-	-	a
chr02	1943939	G	-	a	a	-	a	b	-	b	-	b	-	a	a	b	a	a	b	-	b	a	a	a	a	-	a	-	a	a	b	-	a	b	a	-	a	-	b	a	b	a	a	-	b	-	-	a	-
chr02	1944018	G	-	a	a	-	a	b	-	b	-	b	-	a	a	b	a	a	b	-	b	a	a	a	a	-	a	-	a	a	b	-	a	b	a	-	a	-	b	a	b	a	a	-	b	-	-	a	-
chr02	1944320	C	-	a	a	-	a	b	-	-	-	-	-	a	a	b	a	a	b	-	b	a	a	a	a	-	a	-	a	a	b	-	a	b	a	-	a	-	b	a	b	a	a	-	b	-	-	a	-
chr02	1945104	C	b	a	a	a	a	a	a	b	a	b	-	a	a	b	a	a	b	a	b	a	a	a	a	-	a	b	a	a	b	b	a	b	a	b	a	a	b	a	b	a	a	a	b	-	a	a	a
chr02	1946967	G	-	a	a	a	a	b	a	-	a	b	-	a	a	b	a	a	b	a	b	a	a	a	-	-	a	b	a	a	b	b	a	b	a	-	a	a	b	a	b	a	a	a	b	b	a	a	a
chr02	1954720	A	b	a	a	a	a	b	a	b	-	b	b	a	a	b	a	a	b	a	b	-	a	a	a	-	a	b	-	a	b	b	a	b	a	b	a	a	b	-	b	a	a	-	b	b	a	a	a
chr02	1954779	G	b	a	a	a	a	b	a	b	-	b	b	a	a	b	a	a	b	a	b	-	a	a	a	-	a	b	-	a	b	b	a	b	a	b	a	a	b	-	b	a	a	-	b	b	a	a	a
chr02	1961768	G	b	a	-	-	a	b	a	b	a	-	-	a	a	b	a	a	b	b	b	-	a	-	a	-	a	-	-	a	b	b	a	b	a	b	a	-	b	-	b	-	a	a	b	-	a	a	-
chr02	1963321	A	b	a	a	-	-	b	-	b	a	-	-	a	-	b	a	a	b	a	b	-	a	-	a	-	a	b	-	a	b	b	a	b	a	b	a	-	-	-	b	a	a	a	b	b	a	a	a
chr02	1963471	C	-	a	a	-	-	b	-	-	a	-	-	a	-	b	a	a	b	a	b	-	-	-	a	-	a	b	-	a	b	-	a	b	a	b	a	-	-	-	b	a	a	a	b	b	a	a	a
chr02	1963497	C	-	a	a	-	-	b	-	-	b	-	-	a	-	b	a	a	b	a	b	-	-	-	a	-	a	b	-	a	b	-	a	b	a	b	a	-	-	-	b	a	a	a	b	b	a	a	a
chr02	1963510	G	-	a	a	-	-	b	-	-	a	-	-	a	-	b	a	a	b	a	b	-	-	-	a	-	a	b	-	a	b	-	a	b	a	b	a	-	-	-	b	a	a	a	b	b	a	a	a
chr02	1965336	A	b	a	a	-	a	-	-	b	-	b	-	a	a	b	a	a	b	a	b	-	a	a	-	-	a	-	-	a	-	-	a	b	a	b	-	-	-	a	b	a	a	-	b	b	-	a	-
chr02	1974983	C	b	a	a	a	-	b	a	b	-	b	-	a	a	b	a	a	b	a	b	a	a	a	a	b	a	b	-	a	-	b	a	b	a	-	a	a	b	-	b	a	a	a	b	b	a	a	a
chr02	1975862	A	-	a	a	a	-	b	-	-	-	-	-	a	-	b	a	-	b	a	b	a	a	-	-	-	a	-	-	a	-	-	a	b	a	b	a	a	b	a	b	a	a	-	b	b	-	a	a
chr02	1975914	G	-	a	a	a	-	b	-	-	-	-	-	a	-	b	a	-	b	a	b	a	a	-	-	-	a	-	-	a	-	-	a	b	a	b	a	a	b	a	b	a	a	-	b	b	-	a	a
chr02	1975921	C	-	a	a	a	-	b	-	-	-	-	-	a	-	b	a	-	b	a	b	a	a	-	-	-	a	-	-	a	-	-	a	b	a	b	a	a	b	a	b	a	a	-	b	b	-	a	a
chr02	1981298	G	-	a	-	a	a	b	-	-	-	b	-	a	a	b	a	a	b	a	b	a	a	-	a	-	a	b	-	a	-	-	-	b	a	-	a	-	-	a	b	a	a	a	-	-	-	-	-
chr02	1982687	T	b	a	a	a	a	b	a	b	-	b	-	a	a	b	a	a	b	a	b	a	a	a	a	-	a	b	a	a	b	b	a	b	a	b	a	a	b	a	b	a	a	a	b	b	a	a	-
chr02	1986218	A	b	a	a	a	a	b	a	b	a	b	-	a	a	b	a	a	b	a	b	a	a	a	-	b	a	b	-	a	b	b	a	b	a	b	a	-	b	a	b	a	a	-	b	b	a	a	a
chr02	1986855	C	b	a	a	a	a	a	a	b	-	-	-	-	a	b	a	a	b	a	b	-	a	-	a	-	a	b	a	a	b	b	a	b	a	b	a	-	b	-	b	a	a	-	b	-	a	a	a
chr02	1987049	C	b	a	a	a	-	a	a	b	-	-	-	-	a	b	a	-	b	a	b	-	a	-	-	-	a	b	a	a	b	b	a	b	a	b	a	-	b	-	b	a	a	-	b	-	a	a	a
chr02	1987057	T	b	a	a	a	-	b	a	b	-	-	-	-	a	b	a	-	b	a	b	-	a	-	-	-	a	b	a	a	b	b	a	b	a	b	a	-	b	-	b	a	a	-	b	-	a	a	a
chr02	1987058	A	b	a	a	a	-	a	a	b	-	-	-	-	a	b	a	-	b	a	b	-	a	-	-	-	a	b	a	a	b	b	a	b	a	b	a	-	b	-	b	a	a	-	b	-	a	a	a
chr02	1987506	A	b	a	a	a	a	b	a	-	a	b	-	a	a	b	a	a	b	a	b	a	a	a	-	-	a	b	a	a	-	-	a	b	a	-	a	a	-	a	b	a	-	a	b	b	-	a	-
chr02	1990759	T	b	a	a	a	a	h	a	b	a	b	b	a	a	b	a	a	b	a	b	a	a	a	a	-	a	b	a	a	b	b	a	b	a	-	a	a	-	-	b	a	a	b	b	b	-	a	a
chr02	1990780	C	b	a	a	a	a	h	a	b	a	b	b	a	a	b	a	a	b	a	b	a	a	a	a	-	a	b	a	a	b	b	a	b	a	-	a	a	-	-	b	a	a	b	b	b	-	a	a
chr02	2000828	C	b	a	a	a	-	-	a	b	a	-	-	-	a	b	a	a	b	a	b	a	a	a	a	b	a	b	a	a	b	b	a	b	a	b	-	a	-	a	b	a	a	a	b	b	a	a	a
chr02	2001426	C	b	a	a	a	a	b	a	b	a	b	-	a	a	b	a	a	b	a	b	a	a	a	a	b	a	b	a	a	b	-	a	b	a	-	a	a	-	a	b	a	a	-	b	b	b	a	a
chr02	2001718	A	b	a	a	a	a	b	a	b	a	b	-	a	a	b	a	a	b	a	b	a	a	a	a	b	a	b	a	a	b	-	a	b	a	-	a	a	-	a	b	a	a	-	b	b	a	a	a
chr02	2001767	C	b	a	a	a	a	b	a	b	a	b	-	a	a	b	a	a	b	a	b	a	a	a	a	b	a	b	a	a	b	-	a	b	a	-	a	a	-	a	b	a	a	-	b	b	a	a	a
chr02	2004448	A	b	a	a	a	a	a	a	b	a	b	-	a	a	b	a	a	b	-	b	a	a	-	a	-	a	b	a	a	-	b	a	b	a	b	a	a	-	a	b	a	a	-	b	b	-	a	-
chr02	2004485	T	b	a	-	-	-	-	a	b	a	b	-	-	a	b	a	a	b	-	b	-	a	-	a	-	a	-	-	a	b	b	a	b	a	b	a	-	-	a	b	-	a	a	b	-	a	a	-
chr02	2005142	C	b	a	-	-	-	-	a	b	a	b	-	-	a	b	a	a	b	-	b	-	a	-	a	-	a	-	-	a	b	b	a	b	a	b	a	-	-	a	b	-	a	a	b	-	a	a	-
chr02	2007084	G	b	a	a	a	a	b	a	b	-	b	-	a	a	b	a	a	b	a	b	a	a	-	a	b	a	b	a	a	b	b	a	b	a	b	a	a	b	a	b	a	a	a	b	b	a	a	-
chr02	2007151	G	b	a	a	a	a	b	a	b	-	b	-	a	a	b	a	a	b	a	b	a	a	-	a	b	a	b	a	a	b	b	a	b	a	b	a	a	b	a	b	a	a	a	b	b	a	a	-
chr02	2009118	G	b	a	a	a	a	b	a	b	a	b	-	a	a	b	a	a	b	a	b	a	a	a	a	b	a	b	a	a	b	b	a	b	a	b	a	a	b	a	b	a	a	a	b	b	-	a	a
chr02	2010518	T	b	a	a	a	a	a	a	b	a	b	b	a	a	b	a	a	b	a	b	a	a	a	a	b	a	b	a	a	b	b	a	b	a	b	a	a	b	a	b	a	a	-	b	b	a	a	a
chr02	2012574	C	b	a	a	a	-	a	a	b	a	b	b	a	a	b	a	a	b	a	b	a	a	a	a	-	a	b	a	a	b	b	a	b	a	b	a	a	b	-	b	a	a	a	b	b	a	a	a
chr02	2012594	G	b	a	a	a	-	a	a	b	a	b	b	a	a	b	a	a	b	a	b	a	a	a	a	-	a	b	a	a	b	b	a	b	a	b	a	a	b	-	b	a	a	a	b	b	a	a	a
chr02	2014715	T	b	a	a	a	a	b	a	b	a	b	-	a	a	b	a	a	b	a	b	a	a	-	a	-	a	b	a	a	b	b	-	b	a	b	a	a	b	-	b	a	a	-	b	b	a	a	a
chr02	2015817	T	b	a	-	-	a	a	a	b	-	b	-	a	a	b	a	a	b	a	b	-	a	-	a	-	a	b	-	a	-	-	a	b	a	-	a	a	b	a	b	-	a	-	b	-	-	a	-
chr02	2016189	T	b	a	-	-	a	a	a	b	-	b	-	a	a	b	a	a	b	a	b	-	a	-	a	-	a	b	-	a	-	-	a	b	a	-	a	a	b	a	b	-	a	-	b	-	-	a	-
chr02	2057639	A	b	a	a	a	a	a	a	b	-	b	b	-	a	b	a	a	b	a	b	-	a	-	a	-	a	b	a	a	b	b	a	b	a	b	a	a	-	a	b	a	a	-	b	-	-	a	a
chr02	2057766	C	b	a	-	a	-	-	a	-	a	-	b	-	a	b	a	a	b	a	b	-	a	-	-	-	a	b	-	a	b	b	-	b	a	b	a	a	b	a	b	a	a	-	b	b	-	a	a
chr02	2057946	C	b	a	-	a	-	-	a	b	a	-	b	-	a	b	a	a	b	a	b	-	a	-	-	-	a	b	-	a	b	b	-	b	a	b	a	a	b	a	b	a	a	-	b	b	-	a	a
chr02	2057947	C	b	a	-	a	-	-	a	b	a	-	b	-	a	b	a	a	b	a	b	-	a	-	-	-	a	b	-	a	b	b	-	b	a	b	a	a	b	a	b	a	a	-	b	b	-	a	a
chr02	2057966	G	b	a	-	a	-	-	a	b	a	-	b	-	a	b	a	a	b	a	b	-	a	-	-	-	a	b	-	a	b	b	-	b	a	b	a	a	b	a	b	a	a	-	b	b	-	a	a
chr02	2058053	G	b	a	a	a	a	b	a	b	a	-	-	a	a	b	a	a	b	a	b	a	a	a	a	-	a	-	a	a	b	b	a	b	a	-	a	a	b	a	b	a	a	a	b	b	-	a	a
chr02	2112597	A	b	-	-	-	-	b	-	b	-	b	-	-	-	b	-	a	b	b	b	-	-	-	-	b	-	b	-	-	b	b	-	b	a	-	a	-	b	a	b	-	-	-	b	b	a	-	a
chr02	2124029	G	-	-	-	-	-	a	a	-	-	b	-	-	a	b	a	a	b	-	b	-	-	-	-	-	a	-	-	a	-	b	a	b	a	-	a	-	b	-	b	a	-	a	b	b	-	a	a
chr02	2124117	G	b	a	a	a	-	-	a	b	-	b	-	a	a	b	a	a	b	a	b	-	a	-	a	-	a	b	a	a	b	b	a	b	a	-	a	a	b	a	b	a	a	-	b	b	a	a	-
chr02	2129100	G	-	a	a	a	a	b	a	b	-	-	-	-	a	b	a	a	b	a	b	-	a	a	-	-	a	b	a	a	-	-	a	b	a	-	a	-	-	-	b	a	-	-	-	b	a	-	-
chr02	2136210	T	b	-	a	a	-	b	-	b	-	b	b	-	-	b	a	a	b	a	-	a	a	-	-	-	a	-	-	-	-	b	a	b	a	-	a	-	-	a	b	-	-	-	-	-	a	a	-
chr02	2436352	T	b	a	-	a	-	b	a	b	a	-	-	a	a	a	a	a	b	a	b	a	b	-	a	-	a	b	-	a	b	b	-	b	b	a	a	-	-	-	b	-	-	-	b	b	b	a	a
chr02	2440749	A	b	a	a	a	a	b	a	b	a	b	-	a	a	a	a	a	b	a	b	a	b	b	a	a	a	b	a	a	b	-	a	b	b	a	a	a	a	a	b	h	a	a	b	b	b	a	a
chr02	2452097	A	b	a	a	a	a	b	a	b	-	b	-	a	a	a	a	a	b	a	b	a	b	b	a	-	a	b	a	a	-	b	a	b	b	a	-	a	a	a	b	h	a	-	b	b	-	-	a
chr02	2465674	T	b	a	a	a	a	a	a	b	a	b	-	a	a	a	a	a	b	a	b	-	b	b	a	-	a	-	a	a	-	b	a	b	b	a	a	a	a	b	b	a	a	a	b	b	b	a	a
chr02	2467649	T	b	a	a	a	-	-	a	b	-	b	-	-	a	a	a	a	b	a	b	a	b	b	a	-	a	b	-	a	b	b	a	b	b	a	a	a	a	b	b	a	a	a	b	b	-	a	a
chr02	2470391	C	b	a	-	-	a	-	-	-	a	-	-	a	-	a	a	-	b	a	b	-	b	-	-	a	a	-	-	-	b	a	a	b	b	-	a	-	-	-	b	a	a	-	-	b	-	-	-
chr02	2471227	T	-	a	-	a	a	-	-	b	-	b	b	-	a	a	a	a	b	-	b	-	b	-	-	-	-	b	-	-	b	b	-	b	b	-	a	-	-	b	b	a	a	a	b	b	-	a	-
chr02	2472644	T	b	a	-	-	-	a	a	-	-	-	-	-	a	a	a	a	b	a	b	a	b	-	-	-	a	-	-	a	b	b	-	b	b	-	a	a	-	-	b	a	-	-	b	-	-	a	a
chr02	2472649	C	b	a	-	-	-	a	a	-	-	-	-	-	a	a	a	a	b	a	b	a	b	-	-	-	a	-	-	a	b	b	-	b	b	-	a	a	-	-	b	a	-	-	b	-	-	a	a
chr02	2484911	C	b	a	a	a	a	b	a	b	a	b	b	a	a	a	a	a	b	a	b	a	b	b	a	a	a	b	a	a	b	b	a	b	b	a	a	a	a	b	b	h	a	a	b	b	b	a	a
chr02	2523406	A	b	a	a	b	-	-	-	-	a	-	-	-	a	a	a	a	b	a	b	-	b	-	-	-	a	b	a	a	b	b	-	b	b	-	a	a	a	-	b	a	a	a	b	b	b	a	a
chr02	2587673	C	b	a	-	b	-	a	a	-	a	-	-	a	a	a	a	a	b	a	b	a	b	-	b	a	a	-	-	a	b	b	a	b	b	a	a	-	-	b	b	h	a	-	b	b	b	a	a
chr02	2590921	A	b	a	a	b	a	a	a	b	a	-	b	a	a	a	a	a	b	a	b	a	b	b	b	-	a	b	a	a	-	b	a	b	b	a	a	a	-	b	b	h	a	-	b	b	b	a	a
chr02	2598566	C	-	a	a	b	-	a	a	b	a	b	-	a	a	a	a	a	b	a	b	a	b	b	b	a	a	b	-	a	b	b	a	b	b	a	a	a	a	b	b	a	a	a	b	b	b	a	a
chr02	2598570	C	-	a	a	b	-	a	a	b	a	b	-	a	a	a	a	a	b	a	b	a	b	b	b	a	a	b	-	a	b	b	a	b	b	a	a	a	a	b	b	a	a	a	b	b	b	a	a
chr02	2608122	T	b	a	a	b	a	b	a	b	-	b	-	a	a	a	a	a	b	a	b	a	b	-	b	a	a	b	a	a	b	b	a	b	b	a	a	a	a	b	b	a	a	-	b	b	-	a	a
chr02	2608154	C	b	a	a	b	a	b	a	b	-	b	-	a	a	a	a	a	b	a	b	a	b	-	b	a	a	b	a	a	b	b	a	b	b	a	a	a	a	b	b	a	a	-	b	b	-	a	a
chr02	2608365	C	b	a	a	b	a	b	a	b	-	b	-	a	a	a	a	a	b	a	b	a	b	-	b	a	a	b	a	a	b	b	a	b	b	a	a	a	a	b	b	a	a	-	b	b	-	a	a
chr02	2608378	G	b	a	a	b	a	b	a	b	-	b	-	a	a	a	a	a	b	a	b	a	b	-	b	a	a	b	a	a	b	b	a	b	b	a	a	a	a	b	b	a	a	-	b	b	-	a	a
chr02	2610616	T	b	a	a	b	-	a	a	b	-	-	-	-	a	a	a	a	b	a	b	a	b	-	b	a	a	-	a	a	b	-	a	b	b	a	a	-	a	b	b	b	-	-	b	b	-	a	-
chr02	2613500	G	-	a	a	-	-	a	a	b	a	b	-	a	a	a	a	a	b	a	-	-	-	-	-	-	a	-	a	a	-	-	a	-	b	a	a	a	a	b	b	h	a	a	-	-	-	a	a
chr02	2617213	T	b	a	a	b	a	b	a	b	a	b	-	a	a	a	a	a	b	a	b	a	b	b	b	a	a	b	a	a	b	b	a	b	b	a	a	a	a	b	b	h	a	a	b	b	b	a	a
chr02	2617227	C	b	a	a	b	a	a	a	b	a	b	-	a	a	a	a	a	b	a	b	a	b	b	b	a	a	b	a	a	b	b	a	b	b	a	a	a	a	b	b	h	a	a	b	b	b	a	a
chr02	2617419	A	b	a	a	b	a	a	a	b	a	b	-	a	a	a	a	a	b	a	b	a	b	b	b	a	a	b	a	a	b	b	a	b	b	a	a	a	a	b	b	h	a	a	b	b	b	a	a
chr02	2911208	T	b	a	a	b	a	a	a	-	a	b	-	a	a	a	a	a	a	a	b	a	b	b	b	a	a	b	-	a	b	b	a	b	b	b	b	b	a	b	b	h	b	a	a	b	b	a	a
chr02	2955498	A	b	a	a	b	a	-	a	b	-	-	b	a	a	a	a	a	a	a	b	-	b	-	b	a	a	b	a	a	b	b	a	b	b	-	b	b	a	b	b	a	b	a	a	b	b	a	a
chr02	2956104	A	b	a	a	b	a	a	a	b	a	b	-	-	a	a	a	a	a	a	b	-	b	b	b	-	a	b	a	a	b	b	a	b	b	b	b	b	a	b	b	a	b	a	a	b	-	a	a
chr02	2956128	C	b	a	a	b	a	a	a	b	a	b	-	-	a	a	a	a	a	a	b	-	b	b	b	-	a	b	a	a	b	b	a	b	b	b	b	b	a	b	b	a	b	a	a	b	-	a	a
chr02	2956377	A	b	a	a	b	-	a	a	b	-	b	-	a	a	a	a	a	-	a	b	a	b	b	b	a	a	-	-	a	-	-	a	b	b	b	b	b	-	b	b	a	b	-	a	b	-	a	a
chr02	2956732	C	b	a	a	b	-	a	a	b	-	b	-	a	a	a	a	a	-	a	b	a	b	b	b	a	a	-	-	a	-	-	a	b	b	b	b	b	-	b	b	a	b	-	a	b	-	a	a
chr02	2959676	C	b	a	a	-	a	b	-	b	a	b	-	-	-	a	a	a	a	a	b	-	b	b	b	a	a	b	a	a	-	-	a	b	b	-	b	-	a	b	b	a	b	-	a	b	b	a	a
chr02	2959696	A	b	a	a	-	a	b	-	b	a	b	-	-	-	a	a	a	a	a	b	-	b	b	b	a	a	b	a	a	-	-	a	b	b	-	b	-	a	b	b	a	b	-	a	b	b	a	a
chr02	3010150	T	b	a	a	-	a	a	a	b	-	-	-	a	a	a	a	a	a	a	b	a	b	b	b	a	a	-	-	a	b	b	a	b	b	-	b	b	a	b	b	b	b	-	a	b	b	a	-
chr02	3059199	T	-	a	-	b	a	h	a	b	-	b	-	a	a	a	a	a	a	a	b	a	b	b	b	a	a	b	a	b	b	-	a	b	b	-	b	-	a	b	b	a	b	-	a	b	-	a	a
chr02	3063387	G	b	a	a	b	a	h	a	b	a	-	-	-	a	a	a	a	a	a	-	a	b	b	b	-	a	-	a	b	b	b	a	b	b	-	b	b	-	-	b	a	b	-	a	b	-	a	a
chr02	3063451	G	b	a	a	b	a	h	a	b	a	-	-	-	a	a	a	a	a	a	-	a	b	b	b	-	a	-	a	b	b	b	a	b	b	-	b	b	-	-	b	a	b	-	a	b	-	a	a
chr02	3197313	T	b	a	a	b	a	-	a	b	a	b	-	a	a	a	h	a	a	a	b	a	b	b	b	a	h	b	a	b	b	b	a	b	b	-	b	b	a	b	b	a	b	a	a	-	-	a	a
chr02	3205612	A	b	a	-	-	-	-	a	b	a	-	-	-	-	-	a	a	a	a	b	-	-	b	-	a	a	-	a	b	-	-	-	b	b	b	-	-	-	-	b	a	b	-	a	b	-	a	-
chr02	3312069	C	b	a	a	-	-	-	a	a	a	-	-	a	a	a	a	a	a	a	b	-	b	-	b	-	a	b	a	b	b	b	a	b	b	-	b	b	a	-	b	a	b	-	a	b	-	a	a
chr02	3317421	T	-	-	a	b	-	-	-	-	a	-	-	a	-	a	a	a	a	-	b	-	b	-	-	a	-	b	a	b	b	b	a	b	b	-	b	b	-	b	b	a	b	-	a	-	-	-	-
chr02	3317447	G	-	-	a	b	-	-	-	-	a	-	-	a	-	a	a	a	a	-	b	-	b	-	-	a	-	b	a	b	b	b	a	b	b	-	b	b	-	b	b	a	b	-	a	-	-	-	-
chr02	3320148	T	b	a	-	b	-	a	a	-	a	b	-	-	a	a	a	-	a	-	b	-	b	-	b	-	a	-	-	-	b	-	a	b	b	-	b	-	a	b	b	a	b	-	a	b	-	-	a
chr02	3320571	T	-	a	a	-	-	a	-	-	a	b	b	a	a	a	a	a	a	a	b	-	b	b	-	a	a	b	-	-	b	-	a	b	b	b	b	b	-	-	b	a	b	-	a	b	a	a	a
chr02	3320594	T	-	a	a	-	-	a	-	-	a	b	b	a	a	a	a	a	a	a	b	-	b	b	-	a	a	b	-	-	b	-	a	b	b	b	b	b	-	-	b	a	b	-	a	b	a	a	a
chr02	3322026	G	b	a	-	b	-	a	a	a	a	b	-	a	a	a	a	a	a	a	b	a	-	b	b	a	a	b	-	b	b	b	a	b	b	b	b	b	a	b	b	-	b	a	a	b	-	a	a
chr02	3322085	G	b	a	-	b	-	a	a	a	a	b	-	a	a	a	a	a	a	a	b	a	-	b	b	a	a	b	-	b	b	b	a	b	b	b	b	b	a	b	b	-	b	a	a	b	-	a	a
chr02	3322131	C	b	a	a	b	a	a	a	-	a	b	-	a	a	a	a	a	a	a	b	a	b	-	b	-	a	b	-	b	b	b	a	b	b	b	b	b	-	b	b	a	b	-	a	b	-	a	a
chr02	3322133	T	b	a	a	b	a	a	a	-	a	b	-	a	a	a	a	a	a	a	b	a	b	-	b	-	a	b	-	b	b	b	a	b	b	b	b	b	-	b	b	a	b	-	a	b	-	a	a
chr02	3322140	C	b	a	a	b	a	a	a	-	a	b	-	a	a	a	a	a	a	a	b	a	b	-	b	-	a	b	-	b	b	b	a	b	b	b	b	b	-	b	b	a	b	-	a	b	-	a	a
chr02	3322180	G	b	a	a	b	a	a	a	-	a	b	-	a	a	a	a	a	a	a	b	a	b	-	b	-	a	b	-	b	b	b	a	b	b	b	b	b	-	b	b	a	b	-	a	b	-	a	a
chr02	3324555	C	b	a	a	b	a	a	a	a	-	b	-	a	a	a	a	a	a	a	b	a	b	b	-	a	a	b	a	b	b	b	a	b	b	b	b	b	a	b	b	a	b	-	a	b	-	a	a
chr02	3324793	C	b	a	a	b	a	a	a	-	-	b	-	a	a	a	a	-	a	a	b	a	b	b	b	-	a	b	a	b	b	b	a	b	b	b	b	b	a	b	b	a	b	-	a	b	-	a	a
chr02	3324823	T	b	a	a	b	a	a	a	-	-	b	-	a	a	a	a	-	a	a	b	a	b	b	b	-	a	b	a	b	b	b	a	b	b	b	b	b	a	b	b	a	b	-	a	b	-	a	a
chr02	3324831	A	b	a	a	b	a	a	a	-	-	b	-	a	a	a	a	-	a	a	b	a	b	b	b	-	a	b	a	b	b	b	a	b	b	b	b	b	a	b	b	a	b	-	a	b	-	a	a
chr02	3331899	T	b	a	a	b	a	a	a	a	a	b	b	a	a	a	a	a	a	a	b	a	b	b	b	a	a	b	a	b	b	b	a	b	b	b	b	b	a	b	b	a	b	a	a	b	a	a	a
chr02	3331929	G	b	a	a	b	a	a	a	a	a	b	b	a	a	a	a	a	a	a	b	a	b	b	b	a	a	b	a	b	b	b	a	b	b	b	b	b	a	b	b	a	b	a	a	b	a	a	a
chr02	3332100	G	b	a	a	b	a	a	a	-	a	b	b	a	a	a	a	-	a	a	b	a	b	b	b	-	a	b	a	b	b	b	a	b	b	b	b	b	a	b	b	a	b	a	a	b	-	a	a
chr02	3332103	A	b	a	a	b	a	a	a	-	a	b	b	a	a	a	a	-	a	a	b	a	b	b	b	-	a	b	a	b	b	b	a	b	b	b	b	b	a	b	b	a	b	a	a	b	-	a	a
chr02	3332104	G	b	a	a	b	a	a	a	-	a	b	b	a	a	a	a	-	a	a	b	a	b	b	b	-	a	b	a	b	b	b	a	b	b	b	b	b	a	b	b	a	b	a	a	b	-	a	a
chr02	3360034	T	b	a	a	-	a	a	-	a	a	b	b	a	a	a	a	a	a	h	b	a	b	b	b	-	a	b	a	b	b	b	a	b	b	b	b	b	a	b	b	b	b	a	a	b	-	a	a
chr02	3367141	A	b	a	a	b	a	-	-	a	a	b	-	a	-	a	a	a	-	a	b	a	b	b	b	-	a	b	-	b	-	b	a	b	b	-	b	b	a	b	b	-	b	a	a	b	-	a	a
chr02	3377738	G	b	a	a	b	a	a	-	a	a	b	b	a	a	a	a	a	a	a	b	a	b	b	b	-	a	b	a	b	b	b	a	b	b	b	b	b	a	b	b	h	b	a	a	b	a	a	a
chr02	3377739	G	b	a	a	b	a	a	-	a	a	b	b	a	a	a	a	a	a	a	b	a	b	b	b	-	a	b	a	b	b	b	a	b	b	b	b	b	a	b	b	h	b	a	a	b	a	a	a
chr02	3377907	T	b	a	a	b	a	-	-	a	a	b	b	b	a	a	a	a	a	a	b	a	b	b	b	-	a	b	a	b	b	b	a	b	b	b	b	b	a	b	b	h	b	a	a	b	a	a	a
chr02	3377915	G	b	a	a	b	a	-	-	a	a	b	b	a	a	a	a	a	a	a	b	a	b	b	b	-	a	b	a	b	b	b	a	b	b	b	b	b	a	b	b	h	b	a	a	b	a	a	a
chr02	3378066	C	b	a	a	b	a	a	a	a	-	-	b	a	a	a	a	a	a	a	b	-	b	b	b	a	a	b	a	b	b	b	-	b	b	b	b	b	a	b	b	a	b	a	a	b	-	a	a
chr02	3378587	T	-	a	a	b	-	-	a	a	a	b	b	-	b	a	a	a	a	-	b	-	b	b	b	-	-	-	a	b	-	-	b	b	b	b	b	b	-	b	b	a	b	a	-	b	a	a	-
chr02	3402006	A	b	a	a	-	a	-	-	-	a	-	-	-	a	a	a	-	-	-	b	-	b	-	b	-	-	-	a	b	-	-	-	b	b	-	-	-	-	b	b	-	b	-	-	b	-	a	-
chr02	3402014	G	b	a	a	-	a	-	-	-	a	-	-	-	a	a	a	-	-	-	b	-	b	-	b	-	-	-	a	b	-	-	-	b	b	-	-	-	-	b	b	-	b	-	-	b	-	a	-
chr02	3402050	G	b	a	a	-	a	-	-	-	a	-	-	-	a	a	a	-	-	-	b	-	b	-	b	-	-	-	a	b	-	-	-	b	b	-	-	-	-	b	b	-	b	-	-	b	-	a	-
chr02	3407254	A	b	a	a	b	-	-	-	a	-	b	b	-	-	-	-	a	-	a	b	-	b	b	b	-	a	b	a	b	b	b	a	b	b	b	b	b	a	b	b	-	b	-	a	b	-	a	a
chr02	3407407	T	b	a	a	b	-	-	-	-	-	b	b	-	-	-	-	-	-	a	b	-	b	b	b	-	a	b	-	b	b	b	a	b	b	b	b	b	-	b	b	-	b	-	a	b	-	a	-
chr02	3407419	C	b	a	a	b	-	-	-	-	-	b	b	-	-	-	-	-	-	a	b	-	b	b	b	-	a	b	a	b	b	b	a	b	b	b	b	b	-	b	b	-	b	-	a	b	-	a	-
chr02	3407442	T	b	a	a	b	-	-	-	-	-	b	b	-	-	-	-	-	-	a	b	-	b	b	b	-	a	b	a	b	b	b	a	b	b	b	b	b	-	b	b	-	b	-	a	b	-	a	-
chr02	3407478	T	b	a	a	b	-	-	-	-	-	b	b	-	-	-	-	-	-	a	b	-	b	b	b	-	a	b	a	b	b	b	a	b	b	b	b	b	-	b	b	-	b	-	a	b	-	a	-
chr02	3409956	T	-	a	a	-	a	a	a	-	a	b	b	a	a	a	a	a	a	a	b	-	b	-	b	-	a	b	a	-	-	-	-	b	b	b	b	b	-	b	b	a	b	-	a	-	a	a	-
chr02	3434836	A	b	a	a	b	a	a	-	-	-	-	-	a	a	a	a	a	a	a	b	a	b	b	b	-	a	b	-	-	b	b	a	b	b	-	b	b	-	b	b	a	b	-	-	b	-	-	a
chr02	3434871	G	b	a	a	b	a	a	-	-	-	-	-	a	a	a	a	a	a	a	b	a	b	b	b	-	a	b	-	-	b	b	a	b	b	-	b	b	-	b	b	b	b	-	-	b	-	-	a
chr02	3434912	G	b	a	a	b	a	a	-	-	-	-	-	a	a	a	a	a	a	a	b	a	b	b	b	-	a	b	-	-	b	b	a	b	b	-	b	b	-	b	b	-	b	-	-	b	-	-	a
chr02	3435177	T	b	a	a	b	a	a	-	a	-	-	-	a	a	a	a	a	a	a	b	a	b	b	b	-	a	b	-	-	b	b	a	b	b	-	b	b	-	b	b	b	b	-	-	b	-	-	a
chr02	3520556	T	b	a	a	b	b	-	a	a	-	b	-	a	b	a	a	a	a	a	b	a	b	-	b	a	a	-	a	b	b	b	b	b	a	-	b	-	a	b	b	b	b	a	a	b	a	a	a
chr02	3536377	T	b	a	-	b	a	a	a	a	a	b	-	a	b	a	a	a	a	a	b	a	b	b	-	a	a	b	a	b	-	b	b	b	a	-	b	b	-	b	b	b	b	a	a	b	-	a	-
chr02	3536866	A	b	a	a	b	a	a	a	a	-	b	b	a	b	a	a	a	a	a	b	a	b	-	b	-	a	b	a	b	b	b	b	b	a	b	b	-	a	b	b	b	b	a	a	b	-	a	-
chr02	3540195	T	b	a	a	b	-	-	a	a	-	b	-	a	b	a	a	a	a	a	b	-	b	-	b	a	a	b	a	b	b	b	b	b	a	b	b	-	a	b	b	b	b	-	a	b	a	a	a
chr02	3541141	T	b	a	-	b	-	-	a	a	a	-	-	-	b	a	a	a	a	a	b	-	b	b	b	-	a	b	-	b	b	b	b	b	a	-	b	b	a	b	b	b	b	a	a	b	-	a	a
chr02	3543450	C	b	a	a	-	a	a	a	a	a	-	-	a	b	a	a	a	a	a	b	-	b	-	-	-	a	b	a	b	b	b	b	b	a	b	b	-	a	b	b	h	b	-	a	-	a	a	a
chr02	3544291	C	b	a	a	b	a	-	a	a	a	b	-	a	b	a	a	a	a	a	b	-	b	b	b	a	a	-	-	b	b	-	b	b	a	b	b	b	a	b	b	b	b	a	a	-	a	a	a
chr02	3544686	A	b	a	a	b	a	a	a	a	a	-	-	-	b	a	a	a	a	a	b	a	b	b	b	-	a	b	a	b	-	-	b	b	a	b	b	-	a	b	b	b	b	-	a	b	a	a	-
chr02	3545324	A	b	a	-	b	-	a	-	-	-	-	-	-	b	a	a	a	a	-	b	-	b	b	b	-	a	-	a	b	-	b	b	b	a	-	b	-	a	-	b	-	b	-	-	b	a	a	a
chr02	3545714	C	b	a	-	b	-	-	a	-	-	b	-	a	-	a	a	a	a	a	b	a	b	-	b	a	a	b	-	b	-	-	b	b	a	-	b	b	-	-	b	-	-	-	a	-	-	a	a
chr02	3545852	G	-	a	-	b	-	-	a	-	-	b	-	a	-	a	a	a	a	a	b	a	b	-	b	a	a	b	-	b	-	-	b	b	a	-	b	b	-	-	b	a	-	-	a	-	-	a	a
chr02	3553923	G	b	a	a	b	a	a	a	a	a	-	-	-	b	a	a	a	a	a	b	a	b	b	b	-	a	b	a	b	b	b	b	b	a	b	b	b	-	b	b	b	b	-	a	b	-	a	a
chr02	3554789	G	b	a	-	b	a	-	a	a	-	b	-	-	b	a	a	a	a	-	b	-	b	-	b	-	a	b	-	b	-	b	b	b	a	-	b	b	-	b	b	b	b	a	a	b	-	a	a
chr02	3555100	C	b	a	-	b	a	-	a	a	-	b	-	-	b	a	a	a	a	-	b	-	b	-	b	-	a	b	-	b	-	b	b	b	a	-	b	b	-	b	b	b	b	a	a	b	-	a	a
chr02	3556863	T	b	a	a	-	a	a	a	a	a	b	-	a	b	a	a	a	a	a	b	a	b	b	b	a	a	b	a	b	-	-	-	b	a	-	b	b	-	b	b	b	b	-	a	b	a	a	-
chr02	3556922	C	b	a	a	-	a	a	a	a	a	b	-	a	b	a	a	a	a	a	b	a	b	b	b	a	a	b	a	b	-	-	-	b	a	-	b	b	-	b	b	b	b	-	a	b	a	a	-
chr02	3559291	G	b	a	a	b	a	-	-	a	a	b	-	a	b	a	a	a	a	a	b	a	b	-	b	-	a	b	a	b	b	b	b	b	a	-	b	b	a	b	b	b	b	-	a	b	a	a	-
chr02	3564412	A	b	a	a	b	a	a	-	a	a	-	b	a	-	a	a	a	a	a	b	a	b	b	b	a	a	b	a	b	b	b	b	b	a	b	b	b	a	b	b	h	b	a	a	b	-	a	a
chr02	3569407	C	-	a	a	b	a	a	a	a	-	-	b	-	b	a	a	a	a	a	b	a	b	b	-	-	a	b	a	b	-	b	b	b	a	-	b	-	a	b	b	b	b	-	a	b	a	-	a
chr02	3569416	G	-	a	a	b	a	a	a	a	-	-	b	-	b	a	a	a	a	a	b	a	b	b	-	-	a	b	a	b	-	b	b	b	a	-	b	-	a	b	b	b	b	-	a	b	a	-	a
chr02	3570132	A	b	a	a	b	a	-	a	-	a	b	-	-	b	a	a	-	a	b	b	a	b	b	-	-	a	-	-	b	-	b	b	b	a	b	b	b	a	b	b	a	b	-	a	-	-	a	-
chr02	3570155	T	b	a	a	b	a	-	a	-	a	b	-	-	b	a	a	-	a	b	b	a	b	b	-	-	a	-	-	b	-	b	b	b	a	b	b	b	a	b	b	b	b	-	a	-	-	a	-
chr02	3570166	G	b	a	a	b	a	-	a	-	a	b	-	-	b	a	a	-	a	b	b	a	b	b	-	-	a	-	-	b	-	b	b	b	a	b	b	b	a	b	b	b	b	-	a	-	-	a	-
chr02	3570453	T	-	a	a	b	a	-	a	a	a	b	-	-	b	a	a	a	a	b	b	-	b	b	-	a	a	-	-	b	-	b	b	b	a	b	b	b	a	b	b	b	b	-	a	-	-	a	-
chr02	3571635	A	b	a	a	b	a	-	a	-	-	b	-	-	b	a	a	a	a	a	b	-	b	-	b	-	a	b	a	b	b	b	b	b	a	b	b	b	a	b	b	h	-	a	a	-	-	a	a
chr02	3571644	C	b	a	a	b	a	-	a	-	-	b	-	-	b	a	a	a	a	a	b	-	b	-	b	-	a	b	a	b	b	b	b	b	a	b	b	b	a	b	b	h	-	a	a	-	-	a	a
chr02	3571686	G	b	a	a	b	a	-	a	-	-	b	-	-	b	a	a	a	a	a	b	-	b	-	b	-	a	b	a	b	b	b	b	b	a	b	b	b	a	b	b	h	-	a	a	-	-	a	a
chr02	3571695	T	b	a	a	b	a	-	a	-	-	b	-	-	b	a	a	a	a	a	b	-	b	-	b	-	a	b	a	b	b	b	b	b	a	b	b	b	a	b	b	h	-	a	a	-	-	a	a
chr02	3585761	G	b	a	-	-	a	-	a	-	a	b	b	-	-	-	a	a	a	a	b	a	-	-	-	-	a	-	a	b	b	-	-	b	a	-	-	-	a	-	b	b	b	-	a	b	-	a	-
chr02	3596615	A	-	a	a	b	-	-	a	a	a	b	-	a	b	a	a	a	a	b	b	-	b	-	-	-	a	b	a	b	b	-	b	b	a	-	b	b	a	-	b	b	b	a	a	b	a	a	-
chr02	3596617	C	-	a	a	b	-	-	a	a	a	b	-	a	b	a	a	a	a	b	b	-	b	-	-	-	a	b	a	b	b	-	b	b	a	-	b	b	a	-	b	h	b	a	a	b	a	a	-
chr02	3596621	A	-	a	a	b	-	-	a	a	a	b	-	a	b	a	a	a	a	b	b	-	b	-	-	-	a	b	a	b	b	-	b	b	a	-	b	b	a	-	b	b	b	a	a	b	a	a	-
chr02	3601662	T	b	a	a	b	-	a	a	a	a	b	b	a	b	a	a	a	a	a	b	a	b	b	b	a	a	b	a	b	b	b	b	b	a	b	b	-	a	b	b	b	b	-	a	-	a	a	a
chr02	3614291	C	b	a	a	b	-	a	a	a	a	-	-	a	b	a	a	a	a	a	b	-	b	b	b	-	a	b	a	b	b	b	b	b	a	-	b	b	-	-	b	b	b	-	a	b	-	a	a
chr02	3614529	A	b	a	a	b	-	a	a	a	a	-	-	a	b	a	a	a	a	a	b	-	b	b	b	-	a	b	a	b	-	b	b	b	a	-	b	b	a	-	b	a	b	-	a	b	-	a	a
chr02	3616262	A	b	a	a	-	-	-	-	-	-	-	-	-	-	a	-	a	a	a	b	-	-	-	b	-	a	b	-	b	b	b	-	b	a	b	-	b	a	-	b	-	b	a	a	b	a	a	-
chr02	3616334	T	b	b	a	-	-	-	-	-	-	-	-	-	-	a	-	a	a	a	b	-	-	-	b	-	a	b	-	b	b	b	-	b	a	b	-	b	a	-	b	-	b	a	a	b	a	a	-
chr02	3616472	C	b	a	a	-	-	-	-	-	-	-	-	-	-	a	-	a	a	a	b	-	-	-	b	-	a	b	-	b	b	b	-	b	a	b	-	b	a	-	b	-	b	a	a	b	a	a	-
chr02	3627051	G	b	a	a	-	a	a	a	a	a	b	-	a	b	a	a	a	a	a	b	-	b	b	b	a	a	-	a	b	b	-	b	b	a	-	b	-	-	b	b	b	b	a	a	b	a	a	a
chr02	3627103	C	b	a	a	-	a	a	a	a	a	b	-	a	b	a	a	a	a	a	b	-	b	b	b	a	a	-	a	b	b	-	b	b	a	-	b	-	-	b	b	b	b	a	a	b	a	a	a
chr02	3644474	A	b	a	a	-	a	a	a	a	-	b	-	a	b	a	a	a	a	a	b	-	b	-	b	a	a	b	a	b	b	b	b	b	a	-	b	-	a	-	b	b	b	a	a	b	a	-	a
chr02	3644590	T	-	a	a	-	a	a	a	a	-	b	-	a	b	a	a	a	a	h	b	-	b	-	b	a	a	b	a	b	b	b	b	b	a	-	b	-	a	-	b	b	b	a	a	b	a	-	b
chr02	3647140	A	b	a	a	b	a	a	a	a	a	-	-	a	b	a	a	a	a	a	b	a	b	b	-	a	a	b	a	b	-	b	b	b	a	b	b	b	a	b	b	b	b	a	a	b	a	a	a
chr02	3647208	G	b	a	a	b	a	a	a	a	a	-	-	a	b	a	a	a	a	a	b	a	b	b	-	a	a	b	a	b	-	b	b	b	a	b	b	b	a	b	b	b	b	a	a	b	a	a	a
chr02	3665871	G	b	a	a	b	a	a	a	a	-	b	-	a	b	a	a	a	a	a	b	a	b	b	b	a	a	b	-	b	b	b	b	b	a	b	b	b	-	b	b	b	b	-	a	b	-	a	a
chr02	3665872	A	b	a	a	b	a	a	a	a	-	b	-	a	b	a	a	a	a	a	b	a	b	b	b	a	a	b	-	b	b	b	b	b	a	b	b	b	-	b	b	b	b	-	a	b	-	a	a
chr02	3674669	C	b	a	a	b	a	a	a	a	a	b	-	a	b	a	a	a	a	a	b	a	b	b	b	a	a	b	a	b	b	b	b	b	a	b	b	b	a	b	b	b	b	-	a	-	a	a	a
chr02	3674955	G	b	a	a	b	a	a	a	a	a	-	b	a	b	a	a	a	a	a	b	a	b	b	-	a	a	b	a	b	b	b	b	b	a	b	b	b	a	b	b	-	b	-	a	b	-	-	-
chr02	3681752	A	b	a	a	b	a	a	a	a	a	b	-	a	b	a	a	a	a	a	b	a	b	b	b	a	a	b	a	b	b	b	b	b	a	-	b	b	a	b	b	b	b	a	a	b	a	a	a
chr02	3686103	G	b	a	a	-	a	a	a	a	a	-	-	a	-	a	a	a	a	a	b	-	b	b	b	a	a	-	a	b	b	-	b	b	a	b	b	b	a	b	b	b	b	-	a	b	-	a	a
chr02	3693297	C	-	a	a	b	a	a	b	a	a	-	-	a	b	a	a	a	a	-	b	-	b	-	b	-	-	-	a	b	-	b	b	b	a	-	b	a	-	b	b	b	b	-	a	b	a	-	-
chr02	3702648	A	b	a	a	b	a	a	a	a	a	-	b	a	b	a	a	a	a	a	b	a	b	b	b	-	a	b	-	b	b	b	b	b	a	b	b	b	a	b	b	b	b	a	a	b	-	a	a
chr02	3716646	G	b	a	-	b	a	a	-	a	a	-	b	a	-	a	a	-	a	a	b	-	b	b	-	a	a	b	a	b	b	b	b	b	a	-	b	b	-	b	b	b	b	a	a	b	a	-	a
chr02	3720624	A	b	a	a	b	a	a	a	a	a	b	-	a	b	a	a	a	a	a	b	a	b	-	b	a	a	b	a	b	b	-	b	b	a	b	b	b	a	b	b	h	b	a	a	-	a	a	a
chr02	3752135	G	-	a	-	b	a	a	-	-	a	-	-	a	b	-	a	a	a	a	b	-	b	-	b	-	a	-	a	b	-	b	b	b	a	-	b	-	-	b	b	b	b	-	a	b	-	a	-
chr02	3752171	C	-	a	-	b	a	a	-	-	a	-	-	a	b	-	a	a	a	a	b	-	b	-	b	-	a	-	a	b	-	b	b	b	a	-	b	-	-	b	b	a	b	-	a	b	-	a	-
chr02	3783111	C	b	a	a	-	-	-	a	a	a	b	-	-	b	a	a	a	a	a	b	a	b	b	b	-	a	b	a	b	b	-	b	b	a	b	b	b	a	-	b	b	b	a	a	-	a	a	a
chr02	3783155	G	b	a	a	-	-	-	a	a	a	b	-	-	b	a	a	a	a	a	b	a	b	b	b	-	a	b	a	b	b	-	b	b	a	b	b	b	a	-	b	b	b	a	a	-	a	a	a
chr02	3788627	G	b	a	a	b	a	a	a	a	a	-	b	a	b	a	a	a	a	a	b	a	b	b	b	a	a	b	-	b	b	b	b	b	a	b	b	b	a	b	b	b	b	-	a	b	-	a	a
chr02	3795690	G	b	a	a	b	a	-	-	a	a	-	-	-	b	a	a	a	a	a	b	-	b	-	b	-	a	-	a	b	-	b	-	b	a	b	b	b	a	b	b	-	b	a	a	b	a	a	a
chr02	3800285	T	b	a	a	b	-	-	a	a	a	-	-	-	b	a	a	a	a	a	b	a	b	b	b	-	-	-	-	b	-	-	b	b	a	b	b	-	-	-	b	h	b	-	a	b	-	-	a
chr02	3800572	A	b	a	a	b	-	-	a	-	a	-	-	-	b	a	a	-	a	a	b	a	b	b	b	-	-	-	-	b	-	-	b	b	a	b	b	-	-	-	b	b	b	-	a	b	-	-	a
chr02	3809958	C	-	a	a	b	a	a	-	a	-	-	-	a	b	-	a	a	a	a	b	a	b	-	-	a	a	-	a	-	b	-	b	b	a	-	b	b	a	b	b	-	b	-	a	b	a	-	a
chr02	3810233	C	-	a	a	b	a	a	a	a	-	-	-	a	b	-	a	a	a	b	b	a	b	-	-	a	a	-	a	-	b	-	b	b	a	-	b	b	a	b	b	-	b	-	a	b	a	-	a
chr02	3810259	C	-	a	a	b	a	a	a	a	-	-	-	a	b	-	a	a	a	a	b	a	b	-	-	a	a	-	a	-	b	-	b	b	a	-	b	b	a	b	b	-	b	-	a	b	a	-	a
chr02	3811818	C	b	a	a	-	a	-	a	a	a	b	-	a	b	a	a	a	a	a	b	-	b	-	b	-	a	b	-	b	b	-	b	b	a	b	b	b	a	b	b	a	b	-	-	b	-	a	a
chr02	3812884	T	b	a	-	b	a	a	a	a	a	b	b	a	b	a	a	a	a	a	b	a	b	b	b	a	a	b	-	b	b	b	b	b	a	-	b	b	a	b	b	b	b	-	a	b	-	a	a
chr02	3813133	T	b	a	-	b	a	a	a	a	a	b	b	a	b	a	a	a	a	a	b	a	b	b	b	a	a	b	-	b	b	b	b	b	a	-	b	b	a	b	b	b	b	-	a	b	a	a	a
chr02	3817705	G	b	a	a	b	a	a	-	a	-	b	-	a	b	a	a	a	a	a	b	a	b	b	b	a	-	b	-	-	-	-	b	b	a	-	b	-	a	-	b	-	b	-	a	b	-	-	a
chr02	3824567	T	b	a	a	b	-	a	a	a	a	b	-	a	b	a	a	a	a	a	b	a	b	b	b	a	a	b	a	b	b	b	b	b	a	b	b	b	a	b	b	b	b	-	a	b	-	a	a
chr02	3836846	T	b	a	-	-	-	-	a	-	-	b	-	a	b	a	a	-	a	a	b	-	b	b	b	-	a	-	-	b	b	-	b	b	a	-	b	b	a	-	b	b	b	-	a	b	a	a	a
chr02	3836875	C	b	a	-	-	-	-	a	-	-	b	-	a	b	a	a	-	a	a	b	-	b	b	b	-	a	-	-	b	b	-	b	b	a	-	b	b	a	-	b	b	b	-	a	b	a	a	a
chr02	3836876	T	b	a	-	-	-	-	a	-	-	b	-	a	b	a	a	-	a	a	b	-	b	b	b	-	a	-	-	b	b	-	b	b	a	-	b	b	a	-	b	b	b	-	a	b	a	a	a
chr02	3836915	A	b	a	-	-	-	-	a	-	-	b	-	a	b	a	a	-	a	a	b	-	b	b	b	-	a	-	-	b	b	-	b	b	a	-	b	b	a	-	b	b	b	-	a	b	a	a	a
chr02	3837091	T	b	a	-	-	-	-	a	a	-	b	-	a	b	a	a	a	a	a	b	-	b	b	b	-	a	-	-	b	b	-	b	b	a	-	b	b	a	-	b	b	b	-	a	b	a	a	a
chr02	3837132	G	b	a	-	-	-	-	a	a	-	b	-	a	b	a	a	a	a	a	b	-	b	b	b	-	a	-	-	b	b	-	b	b	a	-	b	b	a	-	b	b	b	-	a	b	a	a	a
chr02	3839635	G	b	a	a	b	a	-	a	a	a	b	b	a	b	a	a	a	a	a	b	-	b	b	b	-	a	b	-	b	b	b	b	b	a	b	b	b	a	b	b	b	b	a	a	b	a	a	a
chr02	3839636	C	b	a	a	b	a	-	a	a	a	b	b	a	b	a	a	a	a	a	b	-	b	b	b	-	a	b	-	b	b	b	b	b	a	b	b	b	a	b	b	b	b	a	a	b	a	a	a
chr02	3846975	T	b	a	a	b	a	a	a	-	a	b	-	a	b	a	a	a	a	a	b	-	b	b	b	-	a	b	-	b	b	-	b	b	a	b	b	-	a	b	b	-	b	a	a	b	a	a	a
chr02	3847364	G	b	a	a	b	a	a	a	a	a	-	-	a	b	a	a	a	a	a	b	a	b	b	-	a	a	b	a	b	-	b	b	b	a	-	b	b	a	b	b	b	b	-	a	b	-	a	a
chr02	3853314	G	b	a	a	-	-	-	-	a	-	-	-	a	-	a	a	a	a	a	b	-	b	-	b	-	a	b	-	b	b	-	-	b	a	b	b	-	a	b	b	b	b	-	a	b	a	a	a
chr02	3864081	G	-	a	-	b	-	a	-	a	a	b	-	a	b	a	a	a	a	a	b	-	b	-	-	a	a	b	a	b	b	-	b	b	a	b	b	b	-	b	b	b	b	-	a	b	a	a	a
chr02	3864088	G	-	a	-	b	-	a	-	a	a	b	-	a	b	a	a	a	a	a	b	-	b	-	-	a	a	b	a	b	b	-	b	b	a	b	b	b	-	b	b	b	b	-	a	b	a	a	a
chr02	3864113	G	-	a	-	b	-	a	-	a	a	b	-	a	b	a	a	a	a	a	b	-	b	-	-	a	a	b	a	b	b	-	b	b	a	b	b	b	-	b	b	a	b	-	a	b	a	a	a
chr02	3864116	C	-	a	-	b	-	a	-	a	a	b	-	a	b	a	a	a	a	a	b	-	b	-	-	a	a	b	a	b	b	-	b	b	a	b	b	b	-	b	b	b	b	-	a	b	a	a	a
chr02	3881365	C	b	a	-	b	a	-	a	b	a	-	-	a	-	a	a	a	a	a	b	-	b	-	-	a	a	-	-	b	b	b	-	b	a	b	b	-	a	-	b	b	-	-	a	b	-	a	a
chr02	3881382	T	b	a	-	b	a	-	b	b	a	-	-	a	-	a	a	a	a	a	b	-	b	-	-	a	a	-	-	b	b	b	-	b	a	b	b	-	a	-	b	b	-	-	a	b	-	a	a
chr02	3881648	T	b	a	a	b	a	a	a	b	a	b	-	a	b	a	a	a	a	a	b	a	b	-	b	-	a	-	a	b	b	b	b	b	a	-	-	b	a	-	b	b	b	a	a	b	a	a	a
chr02	3881851	C	b	a	a	b	a	a	a	b	a	b	-	a	b	a	a	a	a	a	b	a	b	-	b	-	a	-	a	b	b	b	b	b	a	-	-	b	a	-	b	b	b	a	a	b	a	a	a
chr02	3882357	A	b	a	a	b	a	a	a	b	a	-	b	a	b	a	a	a	a	a	b	-	b	b	b	a	a	b	a	b	-	b	b	b	a	b	b	b	-	b	b	b	b	a	a	b	a	a	a
chr02	3882518	C	b	a	-	b	a	a	-	b	a	b	-	a	b	a	a	a	a	a	b	a	b	b	b	a	a	-	-	b	b	b	b	b	a	b	b	b	-	b	b	b	b	a	a	b	-	a	a
chr02	3882531	T	b	a	-	b	a	a	-	b	a	b	-	a	b	a	a	a	a	a	b	a	b	b	b	a	a	-	-	b	b	b	b	b	a	b	b	b	-	b	b	b	b	a	a	b	-	a	a
chr02	3882762	A	b	a	-	b	a	a	-	b	a	b	-	a	b	a	a	a	a	a	b	-	b	b	b	a	a	-	-	b	b	b	b	b	a	b	b	b	-	b	b	b	b	-	a	b	a	a	a
chr02	3886726	T	b	a	-	b	-	a	a	b	-	b	-	a	b	a	a	a	a	a	b	a	b	-	b	-	a	b	a	b	b	b	b	b	a	b	b	b	-	-	b	b	b	b	a	b	-	a	a
chr02	3886910	T	b	a	-	b	-	a	a	b	-	b	-	a	b	a	a	a	a	a	b	a	b	-	b	-	a	b	a	b	b	b	b	b	a	b	b	b	-	-	b	b	b	b	a	b	-	a	a
chr02	3892009	C	b	a	a	-	-	a	a	b	a	-	-	a	b	a	a	a	a	a	b	a	b	b	b	a	a	b	a	b	b	b	b	b	a	-	b	b	-	b	b	b	b	-	a	b	a	a	-
chr02	3893845	A	b	a	-	-	a	-	a	-	a	-	-	-	-	-	-	a	a	a	b	-	-	-	-	-	a	b	-	b	b	-	-	b	a	b	b	-	a	-	b	b	-	-	a	-	-	a	a
chr02	3893865	A	b	a	-	-	a	-	a	-	a	-	-	-	-	-	-	a	a	a	b	-	-	-	-	-	a	b	-	b	b	-	-	b	a	b	b	-	a	-	b	b	-	-	a	-	-	a	a
chr02	3896074	G	b	a	a	b	a	a	-	b	-	-	b	a	b	a	a	a	a	a	b	a	b	b	-	-	a	-	a	b	-	b	b	b	a	-	b	-	-	b	b	-	b	b	a	-	a	a	a
chr02	3897622	A	b	a	-	b	a	a	a	b	a	-	-	a	b	a	a	a	a	a	b	a	b	-	b	a	a	-	-	b	b	b	b	b	a	b	b	-	a	-	b	b	b	-	a	b	a	a	a
chr02	3897659	A	b	a	-	b	a	a	a	b	a	-	-	a	b	a	a	a	a	a	b	a	b	-	b	a	a	-	-	b	b	b	b	b	a	b	b	-	a	-	b	b	b	-	a	b	a	a	a
chr02	3898491	A	b	a	a	b	a	a	a	b	a	b	-	a	b	a	a	a	a	a	b	a	b	b	b	a	a	b	-	b	b	b	b	b	a	b	b	b	-	b	b	b	b	b	a	b	a	a	a
chr02	3900064	T	b	a	a	b	a	a	a	b	a	-	-	a	b	a	a	-	a	a	b	a	b	b	b	-	a	b	a	b	b	b	b	b	a	-	b	b	a	b	b	b	-	-	a	b	a	a	a
chr02	3900084	C	b	a	a	b	a	a	a	b	a	-	-	a	b	a	a	-	a	a	b	a	b	b	b	-	a	b	a	b	b	b	b	b	a	-	b	b	a	b	b	b	-	-	a	b	a	a	a
chr02	3900104	T	b	a	a	b	a	a	a	b	a	-	-	a	b	a	a	-	a	a	b	a	b	b	b	-	a	b	a	b	b	b	b	b	a	-	b	b	a	b	b	b	-	-	a	b	a	a	a
chr02	3902388	T	b	a	a	b	a	a	a	b	a	b	-	a	b	a	a	a	a	a	b	-	b	b	b	a	a	b	a	b	b	b	b	b	a	b	b	b	a	b	b	b	b	-	a	b	a	a	a
chr02	3902391	A	b	a	a	b	a	a	a	b	a	b	-	a	b	a	a	a	a	a	b	-	b	b	b	a	a	b	a	b	b	b	b	b	a	b	b	b	a	b	b	b	b	-	a	b	a	a	a
chr02	3902575	G	b	a	a	b	a	a	a	b	a	b	-	a	b	a	a	a	a	a	b	-	b	b	b	a	a	b	a	b	b	b	b	b	a	b	b	b	a	b	b	h	b	-	a	b	a	a	a
chr02	3907011	C	-	a	-	b	-	-	a	b	-	b	-	-	-	a	a	a	a	a	b	-	b	-	b	a	a	b	a	b	-	-	b	b	a	-	b	a	-	-	b	b	b	-	a	b	-	-	-
chr02	3928224	T	b	a	-	-	a	-	-	-	-	-	-	-	b	a	a	a	a	a	b	a	-	-	-	-	a	b	-	b	b	b	-	b	a	b	b	-	-	-	b	b	b	-	a	-	a	a	a
chr02	3928945	A	-	a	-	-	a	-	-	-	-	-	-	-	-	-	a	-	a	-	b	-	b	-	b	-	a	-	a	-	-	-	b	b	a	-	-	-	-	b	b	-	b	-	-	b	-	a	-
chr02	3928958	T	-	a	-	-	a	-	-	-	-	-	-	-	-	-	a	-	a	-	b	-	b	-	b	-	a	-	a	-	-	-	b	b	a	-	-	-	-	b	b	b	b	-	-	b	-	a	-
chr02	3928975	G	-	a	-	-	a	-	-	-	-	-	-	-	-	-	a	-	a	-	b	-	b	-	b	-	a	-	a	-	-	-	b	b	a	-	-	-	-	b	b	a	b	-	-	b	-	a	-
chr02	3929363	T	-	a	-	-	a	-	-	-	-	-	-	-	-	-	a	a	a	-	b	-	b	-	b	-	a	-	a	-	-	-	b	b	a	-	-	-	-	b	b	b	b	-	a	b	-	a	-
chr02	3932425	A	b	a	a	b	a	-	a	b	a	-	-	a	b	a	a	a	a	a	b	a	b	-	b	-	a	b	a	b	b	b	b	b	a	b	b	b	a	b	b	-	b	b	a	b	-	a	a
chr02	3934045	A	b	a	a	b	a	a	a	b	a	-	b	a	b	a	a	a	a	a	b	a	b	b	b	-	a	b	a	b	b	b	b	b	a	b	b	b	a	b	b	b	b	b	a	b	a	a	a
chr02	3961497	G	b	a	a	b	a	-	a	b	a	b	-	a	b	a	a	a	a	a	b	a	b	b	b	a	a	-	a	b	b	b	b	b	a	-	b	b	a	b	b	b	b	b	a	b	-	a	a
chr02	3961510	C	b	a	a	b	a	-	a	b	a	b	-	a	b	a	a	a	a	a	b	a	b	b	b	a	a	-	a	b	b	b	b	b	a	-	b	b	a	b	b	b	b	b	a	b	-	a	a
chr02	3962278	A	b	a	a	b	a	a	a	b	a	b	-	a	b	a	a	a	a	a	b	a	b	-	b	a	a	b	a	b	b	b	b	b	a	-	b	-	a	b	b	b	b	-	a	b	-	a	-
chr02	3962509	G	b	a	a	b	a	a	a	b	a	b	-	a	b	a	a	a	a	a	b	a	b	-	b	-	a	b	a	b	b	b	b	b	a	b	b	-	a	b	b	b	b	-	a	b	-	a	-
chr02	3962517	T	b	a	a	b	a	a	a	b	a	b	-	a	b	a	a	a	a	a	b	a	b	-	b	-	a	b	a	b	b	b	b	b	a	b	b	-	a	b	b	b	b	-	a	b	-	a	-
chr02	3962548	C	b	a	a	b	a	a	a	b	a	b	-	a	b	a	a	a	a	a	b	a	b	-	b	-	a	b	a	b	b	b	b	b	a	b	b	-	a	b	b	b	b	-	a	b	-	a	-
chr02	3967478	A	b	a	a	b	-	a	a	b	a	b	-	a	b	a	a	a	a	a	b	-	b	b	b	a	a	-	a	b	b	-	b	b	a	-	b	b	a	-	b	a	b	b	a	b	a	a	a
chr02	3969308	T	b	a	a	b	a	a	-	b	-	-	b	a	b	a	a	a	a	a	b	a	b	-	-	a	a	b	a	b	b	b	b	b	a	b	b	b	a	b	b	b	b	b	a	b	-	a	a
chr02	3969376	A	b	a	a	b	a	a	-	b	-	-	b	a	b	a	a	a	a	a	b	a	b	-	-	a	a	b	a	b	b	b	b	b	a	b	b	b	a	b	b	b	b	b	a	b	-	a	a
chr02	3970229	C	b	a	a	b	a	a	a	-	a	-	b	-	-	a	a	-	a	a	b	a	b	b	-	-	a	-	a	b	b	b	b	b	a	b	b	b	a	b	b	b	b	b	a	b	a	a	a
chr02	3970262	C	b	a	a	b	a	a	a	-	a	-	b	-	-	a	a	-	a	a	b	a	b	b	-	-	a	-	a	b	b	b	b	b	a	b	b	b	a	b	b	b	b	b	a	b	a	a	a
chr02	3970267	C	b	a	a	b	a	a	a	-	a	-	b	-	-	a	a	-	a	a	b	a	b	b	-	-	a	-	a	b	b	b	b	b	a	b	b	b	a	b	b	b	b	b	a	b	a	a	a
chr02	3970287	A	b	a	a	b	a	a	a	-	a	-	b	-	-	a	a	-	a	a	b	a	b	b	-	-	a	-	a	b	b	b	b	b	a	b	b	b	a	b	b	b	b	b	a	b	a	a	a
chr02	3970300	A	b	a	a	b	a	a	a	-	a	-	b	-	-	a	a	-	a	a	b	a	b	b	-	-	a	-	a	b	b	b	b	b	a	b	b	b	a	b	b	b	b	b	a	b	a	a	a
chr02	3977379	A	b	-	-	b	a	-	-	b	-	b	b	-	b	a	a	-	a	-	b	-	b	b	b	-	-	b	-	b	b	b	b	b	a	b	b	b	-	b	b	b	b	-	-	b	a	-	-
chr02	3977396	G	b	-	-	b	a	-	-	b	-	b	b	-	b	a	a	-	a	-	b	-	b	b	b	-	-	b	-	b	b	b	b	b	a	b	b	b	-	b	b	b	b	-	-	b	a	-	-
chr02	3977401	A	b	-	-	b	a	-	-	b	-	b	b	-	b	a	a	-	a	-	b	-	b	b	b	-	-	b	-	b	b	b	b	b	a	b	b	b	-	b	b	b	b	-	-	b	a	-	-
chr02	3977779	A	b	-	a	b	a	a	-	b	a	-	-	a	b	a	a	a	a	-	b	-	b	b	b	a	-	b	-	b	-	b	b	b	a	-	b	-	-	b	b	b	b	-	-	b	-	-	-
chr02	3977835	A	b	-	a	b	a	a	-	b	a	-	-	a	b	a	a	a	a	-	b	-	b	b	b	a	-	b	-	b	-	b	b	b	a	-	b	-	-	b	b	b	b	-	-	b	-	-	-
chr02	3978113	T	b	-	a	b	a	a	-	b	a	-	-	a	b	a	a	a	-	-	b	-	b	b	b	-	-	b	-	b	-	b	b	b	a	-	b	-	-	b	b	b	b	-	-	b	-	-	-
chr02	3978147	C	b	-	a	b	a	a	-	b	a	-	-	a	b	a	a	a	-	-	b	-	b	b	b	-	-	b	-	b	-	b	b	b	a	-	b	-	-	b	b	b	b	-	-	b	-	-	-
chr02	3978174	A	b	-	a	b	a	a	-	b	a	-	-	a	b	a	a	a	-	-	b	-	b	b	b	-	-	b	-	b	-	b	b	b	a	-	b	-	-	b	b	b	b	-	-	b	-	-	-
chr02	3981089	G	b	a	a	b	a	a	-	b	a	-	-	a	b	a	a	a	a	a	b	a	b	b	b	-	a	b	a	b	b	b	b	b	a	b	b	b	a	-	b	b	-	b	a	b	-	a	a
chr02	3981380	C	b	a	a	b	a	a	-	b	a	-	-	a	b	a	a	-	a	a	b	a	b	b	b	-	a	b	a	b	b	b	b	b	a	b	b	b	-	-	b	b	-	b	a	b	-	a	a
chr02	3981382	T	b	a	a	b	a	a	-	b	a	-	-	a	b	a	a	-	a	a	b	a	b	b	b	-	a	b	a	b	b	b	b	b	a	b	b	b	-	-	b	b	-	b	a	b	-	a	a
chr02	3981408	A	b	a	a	b	a	a	-	b	a	-	-	a	b	a	a	-	a	a	b	a	b	b	b	-	a	b	a	b	b	b	b	b	a	b	b	b	-	-	b	b	-	b	a	b	-	a	a
chr02	4000445	C	b	a	a	-	a	a	a	b	a	-	-	a	b	a	a	a	a	b	b	a	b	b	b	-	a	b	-	b	b	-	b	b	a	b	b	-	a	-	b	b	b	b	a	b	a	a	a
chr02	4000476	C	b	a	a	-	a	a	a	b	a	-	-	a	b	a	a	a	a	b	b	a	b	b	b	-	a	b	-	b	b	-	b	b	a	b	b	-	a	-	b	h	b	b	a	b	a	a	a
chr02	4015107	C	b	a	a	b	a	a	-	b	a	b	-	-	b	a	a	a	a	h	b	a	b	b	b	a	a	b	a	b	b	b	b	b	a	-	b	-	-	b	b	b	b	-	a	b	-	a	a
chr02	4015348	T	b	a	a	b	a	a	-	b	a	b	-	-	b	a	a	a	a	h	b	a	b	b	b	a	a	b	a	b	-	b	b	b	a	b	b	-	-	b	b	h	b	-	a	b	-	a	a
chr02	4018822	T	b	a	a	b	-	-	-	b	a	-	-	a	b	-	a	a	a	a	b	-	b	-	b	a	a	b	a	b	b	b	b	b	a	b	b	b	a	b	b	b	b	b	a	b	a	a	a
chr02	4019006	A	b	a	a	b	-	-	-	b	a	-	-	a	b	-	a	a	a	a	b	-	b	-	b	a	a	b	a	b	b	b	b	b	a	b	b	b	a	b	b	b	b	b	a	b	a	a	a
chr02	4019830	A	b	a	a	-	-	a	a	b	-	-	-	a	b	a	a	a	a	h	b	a	b	a	b	-	a	-	a	b	b	b	b	b	a	b	b	b	a	-	b	b	b	b	a	b	a	a	a
chr02	4019850	C	b	a	a	-	-	a	a	b	-	-	-	a	b	a	a	a	a	h	b	a	b	a	b	-	a	-	a	b	b	b	b	b	a	b	b	b	a	-	b	b	b	b	a	b	a	a	a
chr02	4019904	T	b	a	a	-	-	a	a	b	-	-	-	a	b	a	a	a	a	a	b	a	b	a	b	-	a	-	a	b	b	b	b	b	a	b	b	b	a	-	b	b	b	b	a	b	a	a	a
chr02	4020117	A	b	a	a	-	-	a	a	b	-	-	-	a	b	a	a	a	a	h	b	b	b	a	b	-	a	-	a	b	b	b	b	b	a	b	b	b	a	-	b	b	b	-	a	b	a	a	a
chr02	4020150	T	b	a	a	-	-	a	a	b	-	-	-	a	b	a	a	a	a	h	b	a	b	a	b	-	a	-	a	b	b	b	b	b	a	b	b	b	a	-	b	b	b	-	a	b	a	a	a
chr02	4024972	G	b	a	a	b	a	a	a	b	a	b	-	a	b	a	a	a	a	a	b	b	b	-	b	a	a	b	a	b	b	b	b	b	a	b	b	b	a	b	b	b	b	-	a	b	a	a	a
chr02	4024991	G	b	a	a	b	a	a	a	b	a	b	-	a	b	a	a	a	a	a	b	b	b	-	b	a	a	b	a	b	b	b	b	b	a	b	b	b	a	b	b	b	b	-	a	b	a	a	a
chr02	4025704	G	b	a	a	-	a	a	a	b	-	b	-	a	b	a	a	a	a	a	b	b	b	-	b	-	a	b	a	b	b	b	b	b	a	-	b	-	a	-	b	b	b	b	a	b	a	a	a
chr02	4025722	G	b	a	a	b	-	a	a	b	a	b	-	a	b	a	a	a	a	a	b	-	b	b	b	-	a	b	-	b	b	b	b	b	a	b	b	b	-	b	b	b	b	-	a	b	a	a	-
chr02	4025772	A	b	a	a	b	-	a	a	b	a	b	-	a	b	a	a	a	a	a	b	-	b	b	b	-	a	b	-	b	b	b	b	b	a	b	b	b	-	b	b	b	b	-	a	b	a	a	-
chr02	4026044	C	b	a	a	b	-	a	a	b	a	b	-	a	b	a	a	-	a	a	b	-	b	b	b	-	a	b	-	b	b	b	b	b	a	b	b	b	-	-	b	b	b	-	a	b	a	a	-
chr02	4026051	T	b	a	a	b	-	a	a	b	a	b	-	a	b	a	a	-	a	a	b	-	b	b	b	-	a	b	-	b	b	b	b	b	a	b	b	b	-	-	b	b	b	-	a	b	a	a	-
chr02	4026052	C	b	a	a	b	-	a	a	b	a	b	-	a	b	a	a	-	a	a	b	-	b	b	b	-	a	b	-	b	b	b	b	b	a	b	b	b	-	-	b	b	b	-	a	b	a	a	-
chr02	4027852	T	b	a	a	-	a	a	-	b	-	b	-	a	b	a	a	a	a	a	b	b	b	b	b	-	a	b	a	b	b	b	b	b	a	-	b	-	a	b	b	b	b	-	a	b	-	a	-
chr02	4031339	G	b	a	-	b	-	-	a	-	-	b	-	a	-	a	a	a	-	a	b	-	b	-	-	-	a	-	-	-	b	b	-	b	a	-	b	b	-	-	b	a	b	b	a	b	a	a	a
chr02	4031504	C	b	a	-	b	-	-	a	-	-	b	-	a	-	a	a	a	-	a	b	-	b	-	-	-	a	-	-	b	b	b	-	b	a	-	b	b	-	-	b	a	b	b	a	b	a	a	a
chr02	4043271	G	b	a	a	b	-	a	a	b	a	-	-	-	b	a	a	a	a	a	b	-	b	-	b	-	a	b	-	b	-	b	-	b	a	b	b	-	a	b	b	a	b	b	a	-	a	a	a
chr02	4055501	G	-	a	a	-	-	-	a	-	-	-	-	a	-	a	a	a	a	b	b	b	b	-	b	-	-	b	-	b	-	b	-	b	a	-	b	-	a	b	-	-	b	-	-	b	-	-	-
chr02	4055880	T	b	a	-	b	a	-	a	b	a	-	-	a	b	a	a	a	a	a	b	-	b	-	b	-	-	-	-	b	b	b	b	b	a	b	b	b	-	b	b	b	-	b	a	b	a	-	a
chr02	4060187	G	b	a	-	b	a	a	-	b	-	-	b	a	b	a	a	a	a	a	b	b	b	b	b	-	a	b	a	b	b	b	b	b	a	b	b	b	a	b	b	b	b	b	a	b	a	a	a
chr02	4060199	T	b	a	-	b	a	a	-	b	-	-	b	a	b	a	a	a	a	a	b	b	b	b	b	-	a	b	a	b	b	b	b	b	a	b	b	b	a	b	b	b	b	b	a	b	a	a	a
chr02	4060325	G	b	a	-	b	a	a	-	b	-	-	b	a	b	a	a	a	a	a	b	b	b	b	b	-	a	b	a	b	b	b	b	b	a	b	b	b	a	b	b	b	b	b	a	b	a	a	a
chr02	4060358	C	b	a	-	b	a	a	-	b	-	-	b	a	b	a	a	a	a	a	b	b	b	b	b	-	a	b	a	b	b	b	b	b	a	b	b	b	a	b	b	b	b	b	a	b	a	a	a
chr02	4060398	C	b	a	-	b	a	a	-	b	-	-	b	a	b	a	a	a	a	a	b	b	b	b	b	-	a	b	a	b	b	b	b	b	a	b	b	b	a	b	b	b	b	b	a	b	a	a	a
chr02	4070285	G	b	a	-	b	-	-	a	b	a	-	-	a	b	a	a	a	a	-	b	b	b	b	b	-	a	b	-	b	b	b	b	b	a	b	b	b	a	b	b	b	b	-	a	b	-	a	a
chr02	4070310	G	b	a	-	b	-	-	a	b	a	-	-	a	b	a	a	a	a	-	b	b	b	b	b	-	a	b	-	b	b	b	b	b	a	b	b	b	a	b	b	b	b	-	a	b	-	a	a
chr02	4071439	G	b	a	a	b	-	a	a	b	a	-	-	a	b	a	a	a	a	a	b	-	b	b	b	-	a	b	a	b	b	b	b	b	a	-	b	b	-	b	b	b	b	b	a	b	-	a	a
chr02	4081685	G	b	a	a	-	a	a	a	b	a	b	b	a	b	a	a	a	a	a	b	b	b	b	b	-	a	b	a	b	b	b	b	b	a	b	b	b	a	b	b	h	b	b	a	b	-	a	a
chr02	4081818	C	b	a	a	-	a	a	a	b	a	b	b	a	b	a	a	a	a	a	b	b	b	b	b	-	a	b	a	b	b	b	b	b	a	b	b	b	a	b	b	h	b	b	a	b	-	a	a
chr02	4088920	G	b	a	a	b	a	-	a	b	-	-	-	-	b	a	a	a	a	a	b	-	b	b	b	-	a	b	a	b	-	b	b	b	a	-	b	b	-	b	b	b	b	-	a	b	a	a	a
chr02	4088959	G	b	a	a	b	a	-	a	b	-	-	-	-	b	a	a	a	a	a	b	-	b	b	b	-	a	b	a	b	-	b	b	b	a	-	b	b	-	b	b	b	b	-	a	b	a	a	a
chr02	4090519	G	b	a	a	b	a	-	a	b	a	b	-	a	b	a	a	-	a	a	b	b	b	b	b	-	a	b	a	b	b	b	b	b	a	-	b	-	a	-	b	b	b	b	a	b	a	a	a
chr02	4090530	G	b	a	a	b	a	-	a	b	a	b	-	a	b	a	a	-	a	a	b	b	b	b	b	-	a	b	a	b	b	b	b	b	a	-	b	-	a	-	b	b	b	b	a	b	a	a	a
chr02	4090552	A	b	a	a	b	a	-	a	b	a	b	-	a	b	a	a	-	a	a	b	b	b	b	b	-	a	b	a	b	b	b	b	b	a	-	b	-	a	-	b	b	b	b	a	b	a	a	a
chr02	4124978	G	b	a	a	b	-	-	a	b	-	b	-	a	-	a	a	a	a	a	b	b	b	-	b	a	a	b	a	b	b	b	b	b	a	b	b	b	a	b	b	b	b	b	a	b	-	a	a
chr02	4126115	A	-	a	a	b	a	a	a	b	-	b	-	a	b	a	a	a	a	a	b	-	b	b	b	-	-	b	a	b	-	b	b	b	a	-	b	b	a	b	b	b	b	b	a	-	-	a	a
chr02	4126401	T	-	a	a	b	a	a	a	b	-	b	-	a	b	a	a	a	a	a	b	-	b	b	b	-	-	b	a	b	b	b	b	b	a	-	b	b	a	b	b	b	b	b	a	-	-	a	a
chr02	4126639	C	b	a	a	b	a	a	a	b	a	b	-	a	b	a	a	a	a	a	b	b	b	b	b	a	a	b	a	b	b	b	b	b	a	b	b	-	a	b	b	b	b	b	a	b	a	a	a
chr02	4129900	T	b	a	a	b	a	a	a	b	a	b	b	a	-	a	a	a	a	a	b	b	b	b	b	a	a	b	a	b	-	b	b	b	a	b	b	b	a	b	b	b	b	b	a	b	a	a	-
chr02	4130345	A	b	a	a	-	a	a	a	b	a	-	-	a	-	a	a	a	a	a	b	-	b	b	-	-	a	b	-	b	-	-	b	b	a	-	-	b	-	b	b	b	b	-	a	-	-	a	a
chr02	4132003	C	-	-	-	b	a	-	a	b	a	-	-	-	-	a	a	a	a	a	b	b	b	-	-	a	a	-	a	-	b	-	b	b	a	b	b	-	-	b	b	-	-	-	a	b	a	a	-
chr02	4132045	C	-	-	-	b	a	-	a	b	a	-	-	-	-	a	a	a	a	a	b	b	b	-	-	a	a	-	a	-	b	-	b	b	a	b	b	-	-	b	b	-	-	-	a	b	a	a	-
chr02	4137861	G	b	a	a	b	a	-	a	b	a	b	-	a	b	a	a	a	a	a	b	-	b	b	b	a	a	-	a	b	b	b	b	b	a	-	b	b	a	b	b	b	b	-	a	b	a	a	a
chr02	4138074	C	b	a	a	b	a	-	a	b	a	b	-	a	b	a	a	a	a	a	b	b	b	b	b	a	a	-	a	b	b	b	b	b	a	-	b	b	a	b	b	b	b	-	a	-	a	a	a
chr02	4138079	G	b	a	a	b	a	-	a	b	a	b	-	a	b	a	a	a	a	a	b	b	b	b	b	a	a	-	a	b	b	b	b	b	a	-	b	b	a	b	b	b	b	-	a	-	a	a	a
chr02	4139687	A	-	a	-	-	-	-	-	-	a	-	-	-	b	a	a	a	a	a	b	b	b	b	-	-	a	-	a	b	-	-	b	b	a	b	b	b	a	-	b	b	b	-	a	b	-	a	a
chr02	4139689	A	-	a	-	-	-	-	-	-	a	-	-	-	b	a	a	a	a	a	b	b	b	b	-	-	a	-	a	b	-	-	b	b	a	b	b	b	a	-	b	b	b	-	a	b	-	a	a
chr02	4139707	T	-	a	-	-	-	-	-	-	a	-	-	-	b	a	a	a	a	a	b	b	b	b	-	-	a	-	a	b	-	-	b	b	a	b	b	b	a	-	b	b	b	-	a	b	-	a	a
chr02	4140490	T	b	a	-	b	a	a	-	-	-	-	-	a	b	a	a	a	a	a	b	-	b	-	-	-	a	b	-	b	b	b	b	b	a	-	b	-	a	b	b	b	b	-	a	b	a	a	-
chr02	4140491	A	b	a	-	b	a	a	-	-	-	-	-	a	b	a	a	a	a	a	b	-	b	-	-	-	a	b	-	b	b	b	b	b	a	-	b	-	a	b	b	b	b	-	a	b	a	a	-
chr02	4141227	T	-	a	-	-	a	a	-	-	a	-	-	a	b	a	a	a	a	a	b	b	b	-	-	a	-	b	a	b	b	-	b	b	a	-	b	b	a	-	b	b	b	-	a	b	-	a	a
chr02	4141232	C	-	a	-	-	a	a	-	-	a	-	-	a	b	a	a	a	a	a	b	b	b	-	-	a	-	b	a	b	b	-	b	b	a	-	b	b	a	-	b	b	b	-	a	a	-	a	a
chr02	4141235	G	-	a	-	-	a	a	-	-	a	-	-	a	b	a	a	a	a	a	b	b	b	-	-	a	-	b	a	b	b	-	b	b	a	-	b	b	a	-	b	b	b	-	a	a	-	a	a
chr02	4141449	A	b	a	-	-	a	a	-	b	a	-	-	a	b	a	a	a	a	a	b	b	b	-	b	a	-	b	a	b	b	b	b	b	a	-	b	b	a	-	b	b	b	-	a	a	-	a	a
chr02	4147893	G	b	a	a	b	a	a	a	b	-	b	-	-	b	a	a	a	a	a	b	-	b	b	b	-	a	b	a	b	b	b	b	b	a	-	-	-	-	-	b	b	b	-	a	-	a	a	a
chr02	4147901	C	b	a	a	b	a	a	a	b	-	b	-	-	b	a	a	a	a	a	b	-	b	b	b	-	a	b	a	b	b	b	b	b	a	-	-	-	-	-	b	b	b	-	a	-	a	a	a
chr02	4148138	A	-	a	a	b	a	a	a	-	-	b	-	-	b	a	a	a	a	a	b	-	b	-	-	-	a	b	a	b	b	-	b	b	a	-	-	-	-	-	b	b	b	-	a	-	a	a	a
chr02	4148154	T	-	a	a	b	a	a	a	-	-	b	-	-	b	a	a	a	a	a	b	-	b	-	-	-	a	b	a	b	b	-	b	b	a	-	-	-	-	-	b	b	b	-	a	-	a	a	a
chr02	4148185	G	-	a	a	b	a	a	a	-	-	b	-	-	b	a	a	a	a	a	b	-	b	-	-	-	a	b	a	b	b	-	b	b	a	-	-	-	-	-	b	b	b	-	a	-	a	a	a
chr02	4148224	A	-	a	a	b	a	a	a	-	-	b	-	-	b	a	a	a	a	a	b	-	b	-	-	-	a	b	a	b	b	-	b	b	a	-	-	-	-	-	b	b	b	-	a	-	a	a	a
chr02	4149508	G	b	a	a	b	a	a	a	b	a	b	-	a	b	a	a	a	a	a	b	b	b	b	b	a	a	b	a	b	b	b	b	b	a	b	b	b	a	b	b	b	b	b	a	b	a	a	a
chr02	4149778	C	b	a	a	b	a	a	a	b	a	b	-	a	b	a	a	a	a	a	b	b	b	b	b	a	a	b	a	b	b	b	b	b	a	b	b	b	a	b	b	b	-	b	a	b	a	a	a
chr02	4155163	T	-	a	a	b	a	a	-	-	-	b	-	a	b	a	a	a	a	a	b	b	b	-	-	a	a	-	-	b	-	-	-	b	a	-	-	-	a	b	b	b	b	-	-	-	a	-	-
chr02	4155188	C	-	a	a	b	a	a	-	-	-	b	-	a	b	a	a	a	a	a	b	b	b	-	-	a	a	-	-	b	-	-	-	b	a	-	-	-	a	b	b	a	b	-	-	-	a	-	-
chr02	4155199	G	-	a	a	b	a	a	-	-	-	b	-	a	b	a	a	a	a	a	b	b	b	-	-	a	a	-	-	b	-	-	-	b	a	-	-	-	a	b	b	b	b	-	-	-	a	-	-
chr02	4155233	A	-	a	a	b	a	a	-	-	-	b	-	a	b	a	a	a	a	a	b	b	b	-	-	a	a	-	-	b	-	-	-	b	a	-	-	-	a	b	b	b	b	-	-	-	a	-	-
chr02	4156027	C	-	-	a	-	a	-	a	-	-	-	-	a	b	a	a	a	a	a	b	-	b	b	b	-	a	-	-	-	-	-	b	b	a	-	b	-	a	-	b	b	b	b	a	b	a	a	a
chr02	4156266	A	-	-	a	-	a	-	a	-	-	-	-	a	b	a	a	a	a	a	b	-	b	b	b	-	a	-	-	-	-	-	b	b	a	-	b	-	a	-	b	b	b	b	a	b	a	a	-
chr02	4156267	G	-	-	a	-	a	-	a	-	-	-	-	a	b	a	a	a	a	a	b	-	b	b	b	-	a	-	-	-	-	-	b	b	a	-	b	-	a	-	b	b	b	b	a	b	a	a	-
chr02	4161498	C	b	a	a	b	-	a	-	-	-	-	-	-	b	a	a	a	a	a	b	b	-	b	b	a	a	b	a	b	-	b	b	b	a	-	b	-	a	b	b	b	b	-	a	-	-	a	-
chr02	4161950	G	-	a	-	-	-	a	-	b	a	-	-	-	b	a	a	a	a	a	b	b	b	-	-	-	a	b	a	b	b	-	-	b	a	-	b	-	-	b	b	b	b	-	a	b	-	-	-
chr02	4163844	G	b	a	a	b	a	a	a	b	a	-	-	a	b	a	a	a	a	a	b	b	b	-	b	a	a	b	a	b	b	b	b	b	a	b	b	b	a	b	b	b	b	-	a	b	a	a	a
chr02	4163893	G	b	a	a	b	a	a	a	b	a	-	-	a	b	a	a	a	a	a	b	b	b	-	b	a	a	b	a	b	b	b	b	b	a	b	b	b	a	b	b	b	b	-	a	b	a	a	a
chr02	4166861	A	b	a	a	b	a	a	a	b	a	-	b	-	b	a	a	a	a	a	b	b	b	b	-	-	a	b	a	b	-	-	b	b	a	b	b	b	-	b	b	b	b	-	a	b	a	a	a
chr02	4166891	G	b	a	a	b	a	a	a	b	a	-	b	-	b	a	a	a	a	a	b	b	b	b	-	-	a	b	a	b	-	-	b	b	a	b	b	b	-	b	b	b	b	-	a	b	a	a	a
chr02	4167072	C	b	a	a	b	a	a	a	b	a	-	b	-	b	a	a	a	a	a	b	b	b	b	-	-	a	b	a	b	-	-	b	b	a	b	b	b	-	b	b	b	b	-	a	b	a	a	a
chr02	4167872	C	b	a	a	b	a	a	a	b	a	b	-	a	b	a	a	a	a	a	b	b	b	b	b	a	a	b	a	b	b	b	b	b	a	b	b	b	a	b	b	b	b	b	a	b	-	a	a
chr02	4167887	G	b	a	a	b	a	a	a	b	a	b	-	a	b	a	a	a	a	a	b	b	b	b	b	a	a	b	a	b	b	b	b	b	a	b	b	b	a	b	b	b	b	b	a	b	-	a	a
chr02	4170199	A	b	a	-	b	a	a	a	b	a	-	b	a	b	a	a	a	a	a	b	-	b	b	b	-	a	-	a	b	-	-	b	b	a	-	b	b	a	-	b	-	b	-	-	-	-	a	-
chr02	4170444	T	-	a	-	b	a	a	a	-	a	-	b	a	b	a	a	a	a	a	b	-	b	b	-	a	a	-	a	b	-	-	b	b	a	-	b	b	a	-	b	-	b	-	-	-	-	a	-
chr02	4170479	C	-	a	-	b	a	a	a	-	a	-	b	a	b	a	a	a	a	a	b	-	b	b	-	a	a	-	a	b	-	-	b	b	a	-	b	b	a	-	b	-	b	-	-	-	-	a	-
chr02	4170480	A	-	a	-	b	a	a	a	-	a	-	b	a	b	a	a	a	a	a	b	-	b	b	-	a	a	-	a	b	-	-	b	b	a	-	b	b	a	-	b	-	b	-	-	-	-	a	-
chr02	4179831	G	b	a	a	-	a	a	a	b	a	-	-	a	b	a	a	a	a	a	b	b	b	-	b	-	a	b	-	b	b	b	b	b	a	-	b	b	-	b	b	b	b	b	a	b	a	a	a
chr02	4184406	C	b	a	a	b	a	a	-	b	a	b	-	a	b	a	a	a	a	-	b	-	b	b	b	a	a	b	a	b	b	b	b	b	a	b	b	b	b	b	b	b	b	b	a	b	a	a	a
chr02	4184679	T	b	a	a	b	a	a	-	b	a	b	-	a	b	a	a	a	a	-	b	-	b	b	b	a	a	b	a	b	b	b	b	b	a	b	b	b	b	b	b	b	b	b	a	b	b	a	a
chr02	4184697	C	b	a	a	b	a	a	-	b	a	b	-	a	b	a	a	a	a	-	b	-	b	b	b	a	a	b	a	b	b	b	b	b	a	b	b	b	b	b	b	b	b	b	a	b	a	a	a
chr02	4187505	T	b	a	a	b	-	-	a	b	a	-	-	-	b	a	a	a	a	a	b	-	b	-	b	a	a	b	a	b	b	-	b	b	a	b	b	b	-	b	b	-	b	b	a	b	a	a	a
chr02	4187638	A	b	a	a	b	-	-	a	b	a	-	-	-	b	a	a	a	a	a	b	-	b	-	b	a	a	b	a	b	b	-	b	b	a	b	b	b	-	b	b	-	b	b	a	b	a	a	a
chr02	4198449	A	b	a	a	b	a	-	-	b	a	b	-	-	b	a	a	a	a	a	b	-	b	-	b	a	a	b	a	b	-	b	b	b	a	-	-	b	-	b	b	b	b	-	a	b	a	-	-
chr02	4200036	C	-	a	a	b	a	a	a	b	a	-	-	a	b	a	a	a	a	a	b	b	b	b	b	a	-	-	a	b	b	b	b	b	a	b	b	b	a	b	b	b	b	-	a	b	-	-	-
chr02	4206321	C	b	a	a	b	a	-	-	b	-	-	-	a	b	a	a	a	a	a	b	-	b	b	b	a	a	b	a	b	-	b	b	b	a	-	b	-	a	b	b	b	b	b	a	b	a	-	a
chr02	4206337	C	b	a	a	b	a	-	-	b	-	-	-	a	b	a	a	a	a	a	b	-	b	b	b	a	a	b	a	b	-	b	b	b	a	-	b	-	a	b	b	a	b	b	a	b	a	-	a
chr02	4208357	T	b	a	a	b	a	-	a	b	a	b	b	-	b	a	a	a	a	a	b	b	b	b	-	a	a	b	a	b	b	b	b	b	a	-	b	b	a	b	b	b	b	b	a	b	-	a	a
chr02	4209872	G	-	a	a	b	a	a	a	-	-	b	-	a	b	a	a	a	a	a	b	b	b	b	-	-	a	b	a	b	-	b	b	b	a	b	b	b	-	b	b	h	b	-	a	b	a	a	a
chr02	4209882	C	-	a	a	b	a	a	a	-	-	b	-	a	b	a	a	a	a	a	b	b	b	b	-	-	a	b	a	b	-	b	b	b	a	b	b	b	-	b	b	h	b	-	a	b	a	a	a
chr02	4209886	T	-	a	a	b	a	a	a	-	-	b	-	a	b	a	a	a	a	a	b	b	b	b	-	-	a	b	a	b	-	b	b	b	a	b	b	b	-	b	b	h	b	-	a	b	a	a	a
chr02	4210138	C	b	a	a	b	a	a	a	b	-	b	-	a	b	a	a	a	a	a	b	b	b	b	b	-	a	b	a	b	-	-	b	b	a	b	b	b	-	b	b	h	b	-	a	b	a	a	a
chr02	4210838	T	b	a	a	b	a	-	a	b	a	b	-	a	b	a	a	a	a	a	b	-	b	-	-	a	a	-	a	b	-	-	b	b	a	-	b	-	a	-	b	b	b	-	a	b	-	a	a
chr02	4210882	T	b	a	a	b	a	-	a	b	a	b	-	a	b	a	a	a	a	a	b	-	b	-	-	a	a	-	a	b	-	-	b	b	a	-	b	-	a	-	b	b	b	-	a	b	-	a	a
chr02	4212567	A	b	a	-	b	-	-	-	-	a	-	-	-	b	a	a	a	a	a	b	-	b	b	b	-	-	-	a	-	b	b	b	b	a	-	b	-	a	-	b	-	-	-	-	-	-	a	-
chr02	4212611	G	b	a	-	b	-	-	-	-	a	-	-	-	b	a	a	a	a	a	b	-	b	b	b	-	-	-	a	-	b	b	b	b	a	-	b	-	a	-	b	-	-	-	-	-	-	a	-
chr02	4217445	G	b	a	b	b	-	a	a	b	a	-	-	a	b	a	a	a	a	a	b	-	b	-	b	-	a	b	-	b	-	-	b	b	a	-	b	b	a	b	b	b	b	-	a	b	a	a	-
chr02	4217453	C	b	a	b	b	-	a	a	b	a	-	-	a	b	a	a	a	a	a	b	-	b	-	b	-	a	b	-	b	-	-	b	b	a	-	b	b	a	b	b	b	b	-	a	b	a	a	-
chr02	4217656	C	-	a	b	b	-	a	a	b	a	-	-	a	b	a	a	a	a	-	b	-	b	-	b	-	a	b	-	b	-	-	b	b	a	-	b	b	a	b	b	b	b	-	a	b	a	-	-
chr02	4218030	A	b	a	b	-	-	-	a	b	-	b	-	a	b	a	a	a	a	a	b	b	b	-	b	-	a	b	a	-	b	-	b	b	a	-	b	b	a	b	b	b	b	b	-	b	-	-	-
chr02	4224657	A	b	a	b	b	a	-	a	b	-	-	-	-	b	a	a	a	a	a	b	-	-	b	b	-	a	b	a	b	b	b	b	b	a	-	b	-	-	b	b	b	b	b	a	b	a	a	a
chr02	4231076	G	-	-	b	b	-	a	a	b	-	b	b	-	b	-	a	a	a	a	b	b	b	-	b	a	a	b	-	b	b	b	b	b	a	-	b	-	-	b	b	b	b	-	a	b	-	-	-
chr02	4255956	T	b	a	b	b	a	a	a	b	a	b	b	a	b	a	a	a	a	a	b	b	b	b	b	-	a	b	a	b	b	b	b	b	a	b	b	b	-	b	b	h	b	b	a	b	a	a	a
chr02	4256026	T	b	a	b	b	a	a	a	b	a	b	b	a	b	a	a	a	a	a	b	b	b	b	b	-	a	b	a	b	b	b	b	b	a	b	b	b	-	b	b	h	b	b	a	b	a	a	a
chr02	4256205	G	b	a	b	b	a	a	a	b	a	b	b	a	b	a	a	a	a	a	b	b	b	b	b	-	a	b	a	b	b	b	b	b	a	b	b	b	-	b	b	h	b	b	a	b	a	a	a
chr02	4256218	A	b	a	b	b	a	a	a	b	a	b	b	a	b	a	a	a	a	a	b	b	b	b	b	-	a	b	a	b	b	b	b	b	a	b	b	b	-	b	b	h	b	b	a	b	a	a	a
chr02	4265924	G	b	a	b	b	a	a	a	-	-	b	-	a	b	a	-	-	a	a	b	-	b	-	b	b	a	-	-	b	b	b	b	b	a	b	b	b	-	b	b	b	-	-	a	-	-	-	a
chr02	4265969	T	b	a	b	b	a	a	a	-	-	b	-	a	b	a	-	-	a	a	b	-	b	-	b	b	a	-	-	b	b	b	b	b	a	b	b	b	-	b	b	b	-	-	a	-	-	-	a
chr02	4277839	C	b	a	b	b	-	a	a	b	a	b	b	a	b	a	a	a	a	a	b	-	b	b	b	b	a	b	a	b	b	b	b	b	a	b	b	b	-	b	b	b	b	b	a	b	-	a	a
chr02	4277867	T	b	a	b	b	-	a	a	b	a	b	b	a	b	a	a	a	a	a	b	-	b	b	b	b	a	b	a	b	b	b	b	b	a	b	b	b	-	b	b	b	b	b	a	b	-	a	a
chr02	4277870	T	b	a	b	b	-	a	a	b	a	b	b	a	b	a	a	a	a	a	b	-	b	b	b	b	a	b	a	b	b	b	b	b	a	b	b	b	-	b	b	b	b	b	a	b	-	a	a
chr02	4281400	C	-	a	b	b	a	-	a	-	-	b	-	-	-	a	a	a	a	a	b	b	b	-	-	-	a	b	-	-	b	-	b	b	a	b	b	b	b	b	b	b	b	-	a	b	-	a	b
chr02	4285696	C	b	a	b	b	a	a	a	b	a	-	b	a	b	a	a	a	a	a	b	b	b	-	-	-	a	b	a	b	b	b	-	b	a	b	b	-	-	b	b	b	b	-	a	b	-	a	a
chr02	4287286	A	b	-	-	b	a	a	a	b	a	-	-	-	b	a	a	a	b	-	-	b	b	-	-	-	-	-	-	-	b	-	b	b	a	b	b	b	-	-	b	b	b	-	-	b	a	a	-
chr02	4291025	G	-	-	b	-	-	-	-	b	a	-	-	a	-	a	a	-	-	a	-	-	b	-	b	-	a	-	-	b	-	b	b	-	a	-	b	-	-	-	b	-	-	-	a	b	-	-	-
chr02	4293238	C	b	a	-	b	-	a	-	-	-	-	-	a	b	a	a	a	a	a	b	b	b	-	-	-	a	b	-	-	b	-	b	b	a	-	b	b	b	b	b	-	b	-	a	b	-	a	a
chr02	4293262	T	b	a	-	b	-	a	-	-	-	-	-	a	b	a	a	a	a	a	b	b	b	-	-	-	a	b	-	-	b	-	b	b	a	-	b	b	b	b	b	-	b	-	a	b	-	a	a
chr02	4294308	C	b	a	b	b	a	-	a	b	a	b	b	a	b	a	a	a	a	b	b	-	b	b	b	-	-	b	a	b	b	b	b	b	a	b	b	b	-	b	b	b	b	b	a	b	a	a	a
chr02	4294357	T	b	a	b	b	a	-	a	b	a	b	b	a	b	a	a	a	a	b	b	-	b	b	b	-	-	b	a	b	b	b	b	b	a	b	b	b	-	b	b	b	b	b	a	b	a	b	a
chr02	4294622	C	b	a	b	b	a	-	a	b	a	b	b	a	b	a	a	a	a	a	b	-	b	b	b	-	a	b	a	b	b	b	b	b	a	b	b	b	-	b	b	h	b	b	a	b	a	a	a
chr02	4294663	G	b	a	b	b	a	-	a	b	a	b	b	a	b	a	a	a	a	a	b	-	b	b	b	-	a	b	a	b	b	b	b	b	a	b	b	b	-	b	b	h	b	b	a	b	a	a	a
chr02	4299461	C	b	a	-	-	a	a	-	b	a	-	-	-	-	a	a	a	a	a	b	-	b	-	b	b	a	-	a	b	-	-	b	b	a	-	b	-	-	b	b	-	b	b	a	-	-	a	a
chr02	4299524	C	b	a	-	-	a	a	-	b	a	-	-	-	-	a	a	a	a	a	b	-	b	-	b	b	a	-	a	b	-	-	b	b	a	-	b	-	-	b	b	-	b	b	a	-	-	a	a
chr02	4299551	T	b	a	-	-	a	a	-	b	a	-	-	-	-	a	a	a	a	a	b	-	b	-	b	b	a	-	a	b	-	-	b	b	a	-	b	-	-	b	b	-	b	b	a	-	-	a	a
chr02	4300075	G	b	a	-	-	a	a	-	b	a	-	-	-	-	a	a	a	a	a	b	-	b	-	b	b	a	-	a	b	-	-	b	b	a	-	b	-	-	b	b	-	b	b	a	-	-	a	a
chr02	4307207	A	b	a	b	b	a	a	a	b	-	-	b	-	b	a	a	-	a	a	b	-	b	-	b	-	a	b	-	b	b	b	b	b	a	-	b	b	b	b	b	a	b	-	a	b	-	-	-
chr02	4307231	C	b	a	b	b	a	a	a	b	-	-	b	-	b	a	a	-	a	a	b	-	b	-	b	-	a	b	-	b	b	b	b	b	a	-	b	b	b	b	b	b	b	-	a	b	-	-	-
chr02	4309740	A	b	a	b	b	a	a	a	b	a	b	b	a	b	a	a	a	a	a	b	b	b	b	-	b	a	b	a	b	b	b	b	b	a	b	b	b	-	b	b	h	b	-	a	b	-	a	a
chr02	4316508	G	b	-	b	b	-	a	-	b	a	b	-	a	b	-	a	-	a	b	b	b	b	-	b	-	-	b	a	b	b	b	b	b	a	b	b	b	b	b	b	b	b	-	-	b	-	-	-
chr02	4316513	A	b	-	b	b	-	a	-	b	a	b	-	a	b	-	a	-	a	b	b	b	b	-	b	-	-	b	a	b	b	b	b	b	a	b	b	b	b	b	b	b	b	-	-	b	-	-	-
chr02	4316550	G	b	-	b	b	-	a	-	b	a	b	-	a	b	-	a	-	a	b	b	b	b	-	b	-	-	b	a	b	b	b	b	b	a	b	b	b	b	b	b	b	b	-	-	b	-	-	-
chr02	4316843	T	b	a	b	b	a	a	a	b	-	-	-	-	-	a	a	a	a	a	b	b	b	b	b	-	a	-	a	b	-	-	b	b	a	b	b	b	b	b	b	b	b	-	a	b	a	a	-
chr02	4324958	A	-	a	-	-	a	-	a	-	a	b	-	-	b	a	a	a	a	a	b	-	b	-	-	-	a	b	a	b	-	-	b	b	a	-	b	b	b	-	b	b	b	-	a	b	-	a	-
chr02	4324959	C	-	a	-	-	a	-	a	-	a	b	-	-	b	a	a	a	a	a	b	-	b	-	-	-	a	b	a	b	-	-	b	b	a	-	b	b	b	-	b	b	b	-	a	b	-	a	-
chr02	4324964	T	-	a	-	-	a	-	a	-	a	b	-	-	b	a	a	a	a	a	b	-	b	-	-	-	a	b	a	b	-	-	b	b	a	-	b	b	b	-	b	b	b	-	a	b	-	a	-
chr02	4326224	C	-	a	-	b	a	-	a	b	-	-	-	a	b	a	a	a	a	a	b	-	b	b	-	-	a	b	a	b	-	-	b	b	a	-	b	b	b	b	b	a	b	-	a	b	a	a	-
chr02	4330689	G	b	a	b	b	a	a	-	b	-	b	-	a	b	a	a	a	a	a	b	b	b	b	b	b	a	b	a	b	b	b	b	b	a	b	b	b	b	b	b	h	b	-	a	b	a	a	a
chr02	4332444	G	b	a	b	b	a	a	a	b	-	-	b	a	b	a	a	a	a	a	b	b	b	b	b	-	a	b	a	b	b	b	b	b	a	b	b	b	-	b	b	b	b	-	a	b	a	a	-
chr02	4332449	G	b	a	b	b	a	a	a	b	-	-	b	a	b	a	a	a	a	a	b	b	b	b	b	-	a	b	a	b	b	b	b	b	a	b	b	b	-	b	b	h	b	-	a	b	a	a	-
chr02	4333272	G	b	a	-	-	a	a	a	b	a	-	b	-	b	a	a	a	a	a	b	-	b	b	b	b	a	b	a	b	b	b	b	b	a	-	b	-	b	-	b	b	b	b	a	b	a	a	a
chr02	4335392	G	-	a	-	b	a	a	a	-	a	-	-	a	-	a	a	a	a	a	b	b	b	-	-	-	a	-	a	b	b	-	-	b	a	b	-	-	b	b	b	a	-	-	a	b	a	a	a
chr02	4335432	G	-	a	-	b	a	a	a	-	a	-	-	a	-	a	a	a	a	a	b	b	b	-	-	-	a	-	a	b	b	-	-	b	a	b	-	-	b	b	b	a	-	-	a	b	a	a	a
chr02	4339845	G	b	a	b	b	-	-	-	-	-	-	-	-	b	a	a	-	a	a	b	b	b	b	b	b	a	b	a	b	b	b	b	b	a	b	-	b	-	-	b	-	b	-	a	b	-	a	a
chr02	4340611	C	b	a	b	b	a	a	a	b	a	b	-	a	b	a	a	a	a	a	b	b	b	b	b	b	a	b	a	b	b	b	b	b	a	b	b	b	b	b	b	b	b	b	a	b	a	a	-
chr02	4346566	T	b	a	b	b	a	a	a	b	a	b	-	a	b	a	a	a	a	a	b	b	b	b	b	-	a	b	-	b	-	-	b	b	a	b	b	b	-	b	b	b	b	-	-	b	a	a	a
chr02	4346610	C	b	a	b	b	a	a	a	b	a	b	-	a	b	a	a	a	a	a	b	b	b	b	b	-	a	b	-	b	-	-	b	b	a	b	b	b	-	b	b	a	b	-	-	b	a	a	a
chr02	4346624	T	b	a	b	b	a	a	a	b	a	b	-	a	b	a	a	a	a	a	b	b	b	b	b	-	a	b	-	b	-	-	b	b	a	b	b	b	-	b	b	b	b	-	-	b	a	a	a
chr02	4346906	G	b	a	b	b	a	a	a	b	a	b	-	a	b	a	a	a	a	a	b	b	b	b	b	-	a	b	-	b	-	b	b	b	a	b	b	b	-	b	b	b	b	-	a	b	-	a	a
chr02	4346907	A	b	a	b	b	a	a	a	b	a	b	-	a	b	a	a	a	a	a	b	b	b	b	b	-	a	b	-	b	-	b	b	b	a	b	b	b	-	b	b	b	b	-	a	b	-	a	a
chr02	4346995	C	-	a	b	b	-	-	-	b	a	b	-	a	-	a	a	a	a	a	b	b	b	b	b	-	a	b	-	b	-	b	b	b	a	b	b	b	-	b	b	b	b	-	a	-	-	-	a
chr02	4368384	T	-	-	b	b	-	a	a	b	-	-	-	a	b	a	a	a	a	a	b	-	b	b	-	b	-	-	-	b	-	-	b	b	a	-	b	b	-	b	b	-	b	-	-	b	-	-	-
chr02	4368450	C	-	-	b	b	-	a	a	b	-	-	-	a	b	a	a	a	a	a	b	-	b	b	-	b	-	-	-	b	-	-	b	b	a	-	b	b	-	b	b	-	b	-	-	b	-	-	-
chr02	4372422	G	-	a	b	-	-	a	-	b	a	-	-	a	b	a	a	a	a	-	b	b	b	-	-	-	a	-	a	b	b	-	b	b	a	-	b	-	-	b	b	b	b	-	-	b	a	a	a
chr02	4372486	C	-	a	-	-	-	-	a	-	-	b	-	a	b	a	a	a	a	a	b	b	b	b	b	-	a	b	-	b	b	b	b	b	a	-	b	b	-	a	b	a	b	-	a	b	a	a	-
chr02	4372780	A	-	a	-	-	-	a	a	-	-	b	-	a	b	a	a	a	a	a	b	b	b	b	b	-	a	b	-	b	b	b	b	b	a	-	b	-	-	b	b	b	b	-	a	b	a	a	a
chr02	4376493	T	b	a	-	-	-	-	a	b	a	b	-	-	b	a	a	a	a	h	b	-	b	-	b	b	a	-	a	b	b	-	-	b	a	-	b	b	-	b	b	b	b	-	a	b	-	a	a
chr02	4380773	T	b	a	-	-	-	-	a	-	a	b	-	a	-	a	a	a	a	a	b	b	-	-	b	b	a	b	a	-	b	b	-	b	a	b	b	-	-	-	b	a	-	-	a	-	a	a	a
chr02	4399965	G	b	a	b	b	a	a	a	b	a	-	-	a	b	a	a	-	a	a	b	b	b	b	b	-	a	b	a	b	-	b	b	b	a	b	b	b	b	b	b	b	b	-	a	b	a	a	a
chr02	4399967	A	b	a	b	b	a	a	a	b	a	-	-	a	b	a	a	-	a	a	b	b	b	b	b	-	a	b	a	b	-	b	b	b	a	b	b	b	b	b	b	b	b	-	a	b	a	a	a
chr02	4403000	T	b	a	b	b	a	-	a	b	a	b	-	a	b	a	a	a	a	a	b	b	b	b	b	-	a	b	a	b	b	-	b	b	a	-	b	b	-	-	b	b	b	-	a	-	a	a	a
chr02	4403164	G	b	a	b	b	a	a	a	b	a	b	b	-	b	a	a	a	a	a	b	b	b	-	b	-	a	b	a	b	b	-	b	b	a	b	b	b	b	b	b	b	b	-	a	b	a	a	a
chr02	4409432	A	b	a	b	-	a	-	a	b	a	-	b	a	b	a	a	a	a	a	b	b	b	-	-	b	a	b	a	b	b	b	b	b	a	b	b	b	-	-	b	b	b	-	a	-	-	a	a
chr02	4469450	T	-	-	b	b	-	a	a	b	-	b	-	a	-	a	a	a	a	a	b	b	b	b	-	b	-	-	-	b	-	b	b	b	a	-	b	-	-	b	b	-	b	-	-	-	-	-	-
chr02	4469500	A	-	-	b	b	-	a	a	b	-	b	-	a	-	a	a	a	a	a	b	b	b	b	-	b	-	-	-	b	-	b	b	b	a	-	b	-	-	b	b	-	b	-	-	-	-	-	-
chr02	4484920	T	-	a	b	-	-	-	a	b	-	-	-	a	b	a	a	a	a	-	b	b	b	-	b	-	a	-	a	-	b	-	-	b	a	-	b	-	-	-	b	b	b	-	a	b	a	-	a
chr02	4486578	G	b	a	b	b	a	a	a	b	a	b	-	a	b	a	a	a	a	a	b	b	b	b	b	-	a	b	-	b	b	b	b	b	a	b	b	-	b	b	b	b	b	b	a	b	a	a	a
chr02	4486605	T	b	a	b	b	a	a	a	b	a	b	-	a	b	a	a	a	a	a	b	b	b	b	b	-	a	b	-	b	b	b	b	b	a	b	b	-	b	b	b	b	b	b	a	b	a	a	a
chr02	4489347	G	b	a	b	b	a	a	a	b	-	-	-	a	b	a	a	a	a	-	b	-	b	b	b	b	a	b	a	b	b	b	b	b	a	b	b	b	b	b	b	b	b	-	a	b	-	a	a
chr02	4492972	C	-	a	b	b	-	a	a	-	a	b	-	a	b	a	a	a	a	a	b	b	b	b	-	-	a	b	a	b	b	b	b	b	a	b	b	b	-	b	b	h	b	a	a	b	a	a	a
chr02	4492984	A	-	a	b	b	-	a	a	-	a	b	-	a	b	a	a	a	a	a	b	b	b	b	-	-	a	b	a	b	b	b	b	b	a	b	b	b	-	b	b	h	b	a	a	b	a	a	a
chr02	4493383	T	b	a	-	b	a	-	a	b	a	-	-	a	b	a	a	a	a	a	b	-	b	b	b	-	a	b	a	b	b	b	b	b	a	-	b	b	b	-	b	b	b	b	a	b	-	a	a
chr02	4493414	G	b	a	-	b	a	-	a	b	a	-	-	a	b	a	a	a	a	a	b	-	b	b	b	-	a	b	a	b	b	b	b	b	a	-	b	b	b	-	b	b	b	b	a	b	-	a	a
chr02	4493722	T	b	a	b	b	a	a	a	b	-	b	-	a	b	a	a	a	a	a	b	-	b	b	b	-	a	b	a	b	b	b	b	b	a	-	b	b	b	b	b	b	b	b	a	b	a	a	a
chr02	4493732	G	b	a	b	b	a	a	a	b	-	b	-	a	b	a	a	a	a	a	b	-	b	b	b	-	a	b	a	b	b	b	b	b	a	-	b	b	b	b	b	h	b	b	a	b	a	a	a
chr02	4497220	A	-	a	b	b	a	a	-	-	a	b	-	a	b	a	a	a	a	a	b	b	b	b	-	-	a	b	a	b	b	b	b	b	a	b	b	b	-	b	b	b	b	a	a	b	-	a	a
chr02	4501716	C	b	-	b	-	-	a	a	b	-	b	-	-	b	-	a	a	a	a	b	b	b	b	b	-	a	-	a	b	-	b	b	b	a	-	b	b	b	b	b	a	b	-	-	b	a	a	-
chr02	4501771	G	b	-	b	-	-	a	a	b	-	b	-	-	b	-	a	a	a	a	b	b	b	b	b	-	a	-	a	b	-	b	b	b	a	-	b	b	b	b	b	b	b	-	-	b	a	a	-
chr02	4504696	T	b	a	b	b	a	a	a	b	-	-	b	a	b	a	a	a	a	a	b	b	b	b	-	b	a	b	a	b	b	b	b	b	a	-	b	b	b	b	b	b	b	-	a	b	a	a	a
chr02	4508570	C	-	a	b	-	a	a	a	-	-	b	-	a	b	a	a	a	a	a	b	b	b	b	b	b	a	b	-	-	-	b	b	b	a	-	b	-	-	b	b	a	-	-	a	b	-	a	a
chr02	4509188	C	b	a	b	b	a	a	a	b	a	b	-	a	b	a	a	a	a	a	b	-	b	b	b	b	a	b	a	b	-	b	b	b	a	b	b	-	b	b	b	b	b	-	a	b	a	a	a
chr02	4509398	C	b	a	b	b	a	a	a	b	a	b	-	a	b	a	a	a	a	a	b	-	b	b	b	b	a	b	a	b	-	b	b	b	a	b	b	-	b	b	b	b	b	-	a	b	a	a	a
chr02	4509413	A	b	a	b	b	a	a	a	b	a	b	-	a	b	a	a	a	a	a	b	-	b	b	b	b	a	b	a	b	-	b	b	b	a	b	b	-	b	b	b	b	b	-	a	b	a	a	a
chr02	4509443	T	b	a	b	b	a	a	a	b	a	b	-	a	b	a	a	a	a	a	b	-	b	b	b	b	a	b	a	b	-	b	b	b	a	b	b	-	b	b	b	b	b	-	a	b	a	a	a
chr02	4522379	C	b	a	b	b	a	a	a	b	a	b	-	a	b	a	a	a	a	a	b	b	b	b	b	-	a	b	a	b	b	b	b	b	a	b	b	b	-	b	b	b	b	-	a	b	a	a	a
chr02	4530371	A	b	a	b	b	a	a	a	b	a	b	-	a	b	a	a	a	a	a	b	b	b	-	b	-	a	b	a	b	b	b	b	b	a	b	b	-	b	b	b	b	b	b	a	b	-	a	a
chr02	4530543	A	b	a	b	b	a	a	a	b	a	b	-	a	b	a	a	a	a	a	b	b	b	-	b	-	a	b	a	b	b	b	b	b	a	b	b	-	b	b	b	b	b	b	a	b	-	a	a
chr02	4553666	G	b	a	-	-	-	a	a	-	a	-	-	-	-	a	a	a	a	a	b	b	-	-	-	-	a	b	a	b	b	b	b	b	a	b	-	b	-	-	b	b	-	-	a	b	-	a	a
chr02	4553824	T	b	a	-	-	-	a	a	-	a	-	-	-	-	a	a	a	a	a	b	b	b	-	-	-	a	b	a	b	b	b	b	b	a	b	-	b	-	-	b	b	-	-	a	b	-	a	a
chr02	4557574	C	-	a	b	b	-	a	a	b	-	-	b	a	b	a	a	a	a	a	b	b	b	-	b	-	a	b	a	b	b	-	b	b	a	-	b	-	-	b	b	b	h	b	b	a	a	a	-
chr02	4557770	C	-	a	b	-	-	a	a	b	-	-	b	a	b	a	a	a	a	a	b	b	b	-	b	-	a	b	a	b	-	-	b	b	a	-	b	-	-	b	b	b	b	b	a	b	a	a	-
chr02	4557880	C	b	a	b	b	a	a	-	b	-	b	-	a	b	a	a	a	a	a	b	b	b	b	b	b	a	b	a	b	b	b	-	b	a	-	b	b	b	b	b	b	b	-	a	b	a	a	a
chr02	4569260	G	b	a	b	b	a	a	a	b	a	-	-	a	b	a	a	a	a	a	b	b	b	-	b	-	a	b	a	b	b	b	b	b	a	b	b	-	b	b	b	b	b	b	a	-	-	a	a
chr02	4571450	G	b	a	b	-	-	-	a	b	a	-	-	-	b	a	a	a	-	a	b	-	b	b	-	-	a	b	a	b	b	b	-	b	a	b	b	b	b	-	-	b	-	-	a	-	-	a	a
chr02	4571466	A	b	a	b	-	-	-	a	b	a	-	-	-	b	a	a	a	-	a	b	-	b	b	-	-	a	b	a	b	b	b	-	b	a	b	b	b	b	-	-	b	-	-	a	-	-	a	a
chr02	4571479	T	b	a	b	-	-	-	a	b	a	-	-	-	b	a	a	a	-	a	b	-	b	b	-	-	a	b	a	b	b	b	-	b	a	b	b	b	b	-	-	b	-	-	a	-	-	a	a
chr02	4571792	G	b	a	b	b	-	a	a	b	a	b	b	a	b	a	a	a	a	a	b	b	b	-	b	b	a	b	a	b	b	b	b	b	a	b	b	b	b	b	b	h	b	b	a	b	a	a	a
chr02	4572100	T	b	a	b	b	-	a	a	b	a	b	b	a	b	a	a	a	a	a	b	b	b	b	b	b	a	b	a	b	b	b	b	b	a	b	b	b	b	b	b	b	b	b	a	b	a	a	a
chr02	4575695	G	b	a	b	b	a	a	-	b	a	b	-	a	b	a	a	a	a	a	b	-	b	b	b	-	a	b	-	b	b	b	-	b	a	b	b	-	b	-	b	-	b	-	a	b	-	a	-
chr02	4579169	C	b	a	b	b	a	a	a	b	a	-	-	a	b	a	a	a	a	a	b	b	b	b	b	b	a	b	a	b	b	b	b	b	a	b	b	b	b	b	b	h	b	b	a	b	-	a	a
chr02	4580043	C	b	a	b	-	a	a	a	b	-	-	b	a	b	a	a	a	a	a	b	b	b	a	b	b	a	b	a	b	-	b	b	b	a	b	b	-	-	b	b	b	b	b	a	b	a	a	a
chr02	4585393	G	-	a	b	b	a	a	b	-	a	b	-	a	b	a	a	a	a	-	b	b	b	b	-	-	a	b	a	b	b	-	b	b	a	-	b	b	-	b	b	b	b	-	a	b	a	a	a
chr02	4590165	G	b	a	b	-	a	a	-	b	a	b	b	a	b	a	a	a	a	a	b	b	b	-	-	-	a	b	a	b	b	-	b	b	a	-	b	b	-	-	b	b	b	-	a	b	a	a	-
chr02	4629524	A	-	a	b	b	-	-	a	-	a	-	-	-	b	a	a	-	a	a	b	b	b	-	-	-	a	b	a	b	b	-	b	b	a	b	-	b	b	-	b	b	b	-	a	-	-	a	a
chr02	4667142	G	b	a	b	b	a	a	a	b	-	-	b	a	b	a	a	a	a	a	b	b	b	b	b	b	a	b	-	b	b	-	b	b	a	b	-	b	b	b	b	h	b	-	a	b	a	a	-
chr02	4667185	T	b	a	b	b	a	a	a	b	-	-	b	a	b	a	a	a	a	a	b	b	b	b	b	b	a	b	-	b	b	-	b	b	a	b	-	b	b	b	b	b	b	-	a	b	a	a	-
chr02	4667205	A	b	a	b	b	a	a	a	b	-	-	b	a	b	a	a	a	a	a	b	b	b	b	b	b	a	b	-	b	b	-	b	b	a	b	-	b	b	b	b	h	b	-	a	b	a	a	-
chr02	4686662	T	b	a	b	-	a	a	a	b	a	b	-	a	b	a	a	a	a	a	b	b	b	b	b	b	a	b	a	b	b	b	b	b	a	b	b	b	b	b	b	b	b	b	a	b	a	a	a
chr02	4686709	A	b	a	b	-	a	a	a	b	a	b	-	a	b	a	a	a	a	a	b	b	b	b	b	b	a	b	a	b	b	b	b	b	a	b	b	b	b	b	b	b	b	b	a	b	a	a	a
chr02	4686733	A	b	a	b	-	a	a	a	b	a	b	-	a	b	a	a	a	a	a	b	b	b	b	b	b	a	b	a	b	b	b	b	b	a	b	b	b	b	b	b	b	b	b	a	b	a	a	a
chr02	4687163	T	-	a	b	b	a	a	-	b	a	-	-	-	b	a	a	a	a	a	b	-	b	b	b	-	a	-	-	b	b	b	b	b	a	b	b	-	b	-	b	-	b	-	a	b	-	-	a
chr02	4687174	C	-	a	b	b	a	a	-	b	a	-	-	-	b	a	a	a	a	a	b	-	b	b	b	-	a	-	-	b	b	b	b	b	a	b	b	-	b	-	b	-	b	-	a	b	-	-	a
chr02	4687238	T	-	a	b	b	a	a	-	b	a	-	-	-	b	a	a	a	a	a	b	-	b	b	b	-	a	-	-	b	b	b	b	b	a	b	b	-	b	-	b	-	b	-	a	b	-	-	a
chr02	4687459	C	-	a	b	b	a	a	-	b	a	-	-	-	b	a	a	a	a	a	b	-	b	b	b	-	a	-	-	b	b	b	b	b	a	b	b	-	b	-	b	-	b	-	a	b	-	-	a
chr02	4702769	T	b	a	b	b	-	a	a	b	-	b	-	a	b	a	a	a	a	-	b	b	b	b	b	b	a	b	-	b	-	b	b	b	a	-	b	a	b	b	b	b	b	-	a	b	-	a	-
chr02	4706953	C	b	a	b	b	a	a	a	b	a	b	-	a	b	a	a	a	a	a	b	b	b	b	b	-	a	b	a	b	b	b	b	b	a	b	b	b	b	b	b	b	b	b	a	b	-	a	a
chr02	4713772	A	b	a	b	b	a	a	a	b	a	-	b	a	b	a	a	a	a	a	b	b	b	b	b	b	a	b	-	b	b	b	b	b	a	b	b	-	b	b	b	b	b	-	a	b	a	a	a
chr02	4718675	T	-	a	b	b	a	a	-	b	a	b	-	-	b	a	a	a	a	-	b	-	b	-	-	-	a	-	a	b	-	b	b	b	a	b	b	b	b	-	b	b	b	-	a	b	a	a	-
chr02	4718728	T	-	a	b	b	a	a	-	b	a	b	-	-	b	a	a	a	a	-	b	-	b	-	-	-	a	-	a	b	-	b	b	b	a	b	b	b	b	-	b	b	b	-	a	b	a	a	-
chr02	4718743	G	-	a	b	b	a	a	-	b	a	b	-	-	b	a	a	a	a	-	b	-	b	-	-	-	a	-	a	b	-	b	b	b	a	b	b	b	b	-	b	b	b	-	a	b	a	a	-
chr02	4718984	T	-	a	b	-	a	a	-	b	a	b	-	-	b	a	a	a	a	-	b	-	b	-	-	-	a	-	a	b	-	b	b	b	a	-	b	b	b	-	b	b	b	-	a	b	a	a	-
chr02	4733595	A	b	a	-	-	a	-	a	b	-	-	-	a	b	a	a	a	a	a	b	-	b	b	b	b	a	b	-	b	b	b	b	b	a	-	-	b	b	-	b	-	b	-	a	b	a	a	a
chr02	4733633	C	b	a	-	-	a	-	a	b	-	-	-	a	b	a	a	a	a	a	b	-	b	b	b	b	a	b	-	b	b	b	b	b	a	-	-	b	b	-	b	-	b	-	a	b	a	a	a
chr02	4740691	T	b	a	b	b	-	-	-	b	-	b	-	a	b	a	a	a	a	a	b	-	b	-	-	b	a	-	-	b	b	b	-	b	a	-	b	-	-	b	b	b	b	-	a	b	a	-	a
chr02	4742854	G	b	a	b	-	a	a	a	b	a	b	b	a	b	a	a	a	a	a	b	-	b	b	b	-	a	b	a	b	b	-	b	b	a	-	b	b	-	-	b	b	b	b	a	b	-	a	a
chr02	4742876	C	b	a	b	-	a	a	a	b	a	b	b	a	b	a	a	a	a	a	b	-	b	b	b	-	a	b	a	b	b	-	b	b	a	-	b	b	-	-	b	b	b	b	a	b	-	a	a
chr02	4742924	T	b	a	b	b	a	a	a	b	a	-	-	a	b	a	a	a	a	a	b	b	b	b	b	b	a	b	-	b	-	b	b	b	a	b	b	-	-	b	b	b	b	-	a	b	a	a	a
chr02	4742929	C	b	a	b	b	a	a	a	b	a	-	-	a	b	a	a	a	a	a	b	b	b	b	b	b	a	b	-	b	-	b	b	b	a	b	b	-	-	b	b	b	b	-	a	b	a	a	a
chr02	4777221	C	-	a	b	b	a	a	a	-	a	-	-	a	b	a	a	-	a	-	b	b	b	b	-	-	-	b	a	b	-	-	b	b	a	-	b	-	-	-	b	b	b	-	-	-	a	-	-
chr02	4777263	A	-	a	b	b	a	a	a	-	a	-	-	a	b	a	a	-	a	-	b	b	b	b	-	-	-	b	a	b	-	-	b	b	a	-	b	-	-	-	b	b	b	-	-	-	a	-	-
chr02	4777276	A	-	a	b	b	a	a	a	-	a	-	-	a	b	a	a	-	a	-	b	b	b	b	-	-	-	b	a	b	-	-	b	b	a	-	b	-	-	-	b	b	b	-	-	-	a	-	-
chr02	4777281	T	-	a	b	b	a	a	a	-	a	-	-	a	b	a	a	-	a	-	b	b	b	b	-	-	-	b	a	b	-	-	b	b	a	-	b	-	-	-	b	b	b	-	-	-	a	-	-
chr02	4777282	G	-	a	b	b	a	a	a	-	a	-	-	a	b	a	a	-	a	-	b	b	b	b	-	-	-	b	a	b	-	-	b	b	a	-	b	-	-	-	b	b	b	-	-	-	a	-	-
chr02	4777292	C	-	a	b	b	a	a	a	-	a	-	-	a	b	a	a	-	a	-	b	b	b	b	-	-	-	b	a	b	-	-	b	b	a	-	b	-	-	-	b	b	b	-	-	-	a	-	-
chr02	4785836	A	b	a	b	-	a	-	a	b	-	-	-	-	-	a	a	a	a	a	b	b	b	-	b	-	a	b	a	b	b	b	-	b	a	b	b	-	-	b	b	b	b	b	a	b	-	a	a
chr02	4791312	G	b	a	b	b	-	a	a	b	a	b	-	a	b	a	a	a	a	a	b	b	b	b	b	b	a	-	a	b	b	b	b	b	a	-	b	-	b	b	b	b	b	b	a	b	-	a	a
chr02	4791548	G	b	a	b	b	-	a	a	b	a	b	-	a	b	a	a	a	a	a	b	b	b	b	b	b	a	-	a	b	b	b	b	b	a	-	b	-	b	b	b	b	b	b	a	b	-	a	a
chr02	4805829	T	-	a	b	-	-	a	a	b	-	b	-	a	b	a	a	a	a	a	b	-	b	-	b	-	a	b	-	-	-	-	b	b	a	-	b	-	-	-	b	b	b	-	-	b	a	-	-
chr02	4808989	T	b	a	b	-	-	-	a	-	-	b	-	-	b	-	a	a	-	a	b	b	b	-	b	-	a	b	a	b	-	-	-	b	a	b	b	b	b	-	b	b	b	-	a	b	-	a	-
chr02	4811328	T	b	a	b	b	a	a	a	b	a	-	-	-	b	a	a	a	a	-	b	b	b	b	-	-	a	b	a	b	b	-	-	b	a	b	b	-	b	b	b	b	b	-	a	-	-	-	-
chr02	4811412	C	b	a	b	b	a	a	a	b	a	-	-	-	b	a	a	a	a	-	b	b	b	b	-	-	a	b	a	b	b	-	-	b	a	b	b	-	b	b	b	b	b	-	a	-	-	-	-
chr02	4815586	A	b	-	b	b	-	a	a	b	-	-	-	-	b	a	a	a	a	a	b	b	b	b	b	b	a	b	a	b	b	-	b	b	a	b	-	-	-	b	b	a	b	-	a	b	-	a	-
chr02	4815609	C	b	-	b	b	-	a	a	b	-	-	-	-	b	a	a	a	a	a	b	b	b	b	b	b	a	b	a	b	b	-	b	b	a	b	-	-	-	b	b	b	b	-	a	b	-	a	-
chr02	4816144	G	b	a	b	b	a	a	a	b	a	b	-	-	b	a	a	a	a	a	b	-	b	-	b	b	a	b	a	b	b	b	b	b	a	-	b	b	b	-	b	h	b	b	a	b	a	a	a
chr02	4846947	G	-	-	b	b	-	a	-	b	-	-	-	a	b	a	a	a	a	a	b	-	-	-	b	-	-	-	-	-	-	b	b	b	a	-	b	b	b	b	b	-	b	-	-	b	-	-	-
chr02	4851033	A	b	a	-	b	a	a	a	b	-	-	b	a	b	a	a	a	a	a	-	-	b	-	b	-	a	-	-	b	-	-	b	b	a	b	b	-	-	b	b	-	-	-	a	b	-	a	-
chr02	4860050	A	b	a	b	b	a	a	a	b	-	-	b	a	b	a	a	a	a	a	b	b	b	b	b	b	a	b	-	b	b	-	b	b	a	b	-	-	b	a	b	a	b	b	a	-	a	a	-
chr02	4860417	G	-	a	b	b	-	a	a	b	-	-	-	-	b	a	a	a	a	a	b	b	b	b	b	b	a	-	a	b	b	-	b	b	a	-	b	b	b	-	b	-	-	-	a	b	a	a	a
chr02	4860945	T	b	a	-	b	a	a	a	b	a	-	-	a	-	a	a	a	a	-	b	-	b	b	b	-	a	b	a	b	b	b	b	b	a	b	b	b	-	b	b	b	b	b	a	b	a	a	a
chr02	4863039	A	b	a	b	b	a	a	a	b	a	b	b	a	b	a	a	a	a	a	b	b	b	b	b	b	a	b	a	b	b	b	b	b	a	b	b	b	-	b	b	b	b	b	a	b	a	a	a
chr02	4870162	G	-	a	b	b	a	a	a	b	-	-	b	a	b	a	a	-	a	b	b	-	b	b	-	-	a	b	a	b	b	-	b	b	a	b	b	b	b	b	b	b	b	-	a	b	-	a	a
chr02	4870178	A	-	a	b	b	a	a	a	b	-	-	b	a	b	a	a	-	a	b	b	-	b	b	-	-	a	b	a	b	b	-	b	b	a	b	b	b	b	b	b	b	b	-	a	b	-	a	a
chr02	4870180	T	-	a	b	b	a	a	a	b	-	-	b	a	b	a	a	-	a	b	b	-	b	b	-	-	a	b	a	b	b	-	b	b	a	b	b	b	b	b	b	b	b	-	a	b	-	a	a
chr02	4895756	A	-	a	b	b	a	-	-	b	a	b	-	a	b	a	a	a	-	a	b	b	b	-	-	-	a	b	-	b	b	b	-	b	a	-	b	b	-	-	b	-	b	-	-	-	-	-	-
chr02	4895765	T	-	a	b	b	a	-	-	b	a	b	-	a	b	a	a	a	-	a	b	b	b	-	-	-	a	b	-	b	b	b	-	b	a	-	b	b	-	-	b	-	b	-	-	-	-	-	-
chr02	4895778	A	-	a	b	b	a	-	-	b	a	b	-	a	b	a	a	a	-	a	b	b	b	-	-	-	a	b	-	b	b	b	-	b	a	-	b	b	-	-	b	-	b	-	-	-	-	-	-
chr02	4896076	A	-	a	b	b	a	-	-	b	a	b	-	a	b	a	a	-	-	a	b	b	b	-	-	-	a	b	-	b	b	b	-	b	a	-	b	b	-	-	b	-	b	-	-	-	-	-	-
chr02	4896112	C	-	a	b	b	a	-	-	b	a	b	-	a	b	a	a	-	-	a	b	b	b	-	-	-	a	b	-	b	b	b	-	b	a	-	b	b	-	-	b	-	b	-	-	-	-	-	-
chr02	4896113	C	-	a	b	b	a	-	-	b	a	b	-	a	b	a	a	-	-	a	b	b	b	-	-	-	a	b	-	b	b	b	-	b	a	-	b	b	-	-	b	-	b	-	-	-	-	-	-
chr02	4896619	C	b	a	b	b	a	a	a	b	a	-	-	a	b	a	a	a	a	a	b	b	b	b	b	b	a	b	-	b	b	b	b	b	a	b	b	-	b	b	b	b	b	-	a	b	a	a	a
chr02	4896629	T	b	a	b	b	a	a	a	b	a	-	-	a	b	a	a	a	a	a	b	b	b	b	b	b	a	b	-	b	b	b	b	b	a	b	b	-	b	b	b	b	b	-	a	b	a	a	a
chr02	4896657	G	b	a	b	b	a	a	a	b	a	-	-	a	b	a	a	a	a	a	b	b	b	b	b	b	a	b	-	b	b	b	b	b	a	b	b	-	b	b	b	b	b	-	a	b	a	a	a
chr02	4896694	G	b	a	b	b	a	a	a	b	a	-	-	a	b	a	a	a	a	a	b	b	b	b	b	b	a	b	-	b	b	b	b	b	a	b	b	-	b	b	b	b	b	-	a	b	a	a	a
chr02	4898818	C	-	a	b	-	a	a	-	b	-	-	-	-	b	a	a	-	a	a	b	b	b	b	b	-	a	b	-	b	-	b	b	h	a	-	b	-	-	b	b	b	b	-	-	b	-	-	-
chr02	4898838	T	-	a	b	-	a	a	-	b	-	-	-	-	b	a	a	-	a	a	b	b	b	b	b	-	a	b	-	b	-	b	b	b	a	-	b	-	-	b	b	b	b	-	-	b	-	-	-
chr02	4898852	C	-	a	b	-	a	a	-	b	-	-	-	-	b	a	a	-	a	a	b	b	b	b	b	-	a	b	-	b	-	b	b	b	a	-	b	-	-	b	b	b	b	-	-	b	-	-	-
chr02	4904560	T	b	a	b	-	a	a	-	b	-	-	-	a	b	a	a	a	a	a	b	b	b	b	b	-	a	b	-	b	b	b	-	b	a	b	b	-	-	b	b	b	b	b	a	-	a	a	a
chr02	4904586	A	b	a	b	-	a	a	-	b	-	-	-	a	b	a	a	a	a	a	b	b	b	b	b	-	a	b	-	b	b	b	-	b	a	b	b	-	-	b	b	a	b	b	a	-	a	a	a
chr02	4904865	G	b	a	b	-	a	a	-	b	-	-	-	a	b	a	a	a	a	a	b	b	b	b	b	-	a	b	-	b	b	b	b	b	a	b	b	-	-	b	b	b	b	b	a	-	a	a	a
chr02	4911006	T	-	a	b	b	a	a	a	b	-	-	-	a	b	a	a	a	a	a	b	b	b	b	b	-	a	-	-	b	b	-	b	b	a	b	b	-	b	-	b	b	b	-	a	b	-	-	-
chr02	4918256	C	b	a	b	b	a	-	-	b	a	-	-	a	b	a	a	a	a	a	b	b	b	b	b	b	a	b	-	b	b	b	b	b	a	b	b	-	b	b	b	a	b	-	a	b	a	a	a
chr02	4935738	G	-	a	-	b	a	a	a	b	-	-	-	-	b	a	a	a	a	-	-	b	b	-	-	b	a	-	-	b	b	-	-	b	a	-	b	-	b	b	b	-	b	b	a	b	-	-	-
chr02	4935779	C	-	a	-	b	a	a	a	b	-	-	-	-	b	a	a	a	a	-	-	b	b	-	-	b	a	-	-	b	b	-	-	b	a	-	b	-	b	b	b	-	b	b	a	b	-	-	-
chr02	4939395	A	b	a	b	b	a	a	-	b	a	-	b	a	b	a	a	-	a	a	b	-	b	-	-	-	a	-	a	b	b	-	-	b	a	-	b	b	-	-	b	b	-	-	a	b	-	a	a
chr02	4939414	T	b	a	b	b	a	a	-	b	a	-	b	a	b	a	a	-	a	a	b	-	b	-	-	-	a	-	a	b	b	-	-	b	a	-	b	b	-	-	b	b	-	-	a	b	-	a	a
chr02	4939438	A	b	a	b	b	a	a	-	b	a	-	b	a	b	a	a	-	a	a	b	-	b	-	-	-	a	-	a	b	b	-	-	b	a	-	b	b	-	-	b	b	-	-	a	b	-	a	a
chr02	4939454	G	b	a	b	b	a	a	-	b	a	-	b	a	b	a	a	-	a	a	b	-	b	-	-	-	a	-	a	b	b	-	-	b	a	-	b	b	-	-	b	b	-	-	a	b	-	a	a
chr02	4939468	C	b	a	b	b	a	a	-	b	a	-	b	a	b	a	a	-	a	a	b	-	b	-	-	-	a	-	a	b	b	-	-	b	a	-	b	b	-	-	b	b	-	-	a	b	-	a	a
chr02	4939719	A	b	a	b	b	a	a	-	b	a	-	b	-	b	-	a	-	a	a	b	-	b	-	-	-	a	-	a	b	b	-	-	b	a	-	b	b	-	-	b	b	-	-	a	b	-	a	a
chr02	4939774	G	b	a	b	b	a	a	-	b	a	-	b	-	b	-	a	-	a	a	b	-	b	-	-	-	a	-	a	b	b	-	-	b	a	-	b	b	-	-	b	b	-	-	a	b	-	a	a
chr02	4939776	G	b	a	b	b	a	a	-	b	a	-	b	-	b	-	a	-	a	a	b	-	b	-	-	-	a	-	a	b	b	-	-	b	a	-	b	b	-	-	b	b	-	-	a	b	-	a	a
chr02	4960843	T	-	a	-	-	-	a	-	-	a	-	-	-	b	a	a	a	a	a	b	-	b	-	-	-	-	b	-	b	-	b	b	b	a	-	b	-	b	b	b	b	b	-	-	-	-	a	-
chr02	4961171	C	-	a	-	-	-	a	-	-	a	-	-	-	b	a	a	a	a	a	b	-	b	-	-	-	-	b	-	b	-	b	b	b	a	-	b	-	b	b	b	b	b	-	-	-	-	a	-
chr02	4961174	T	-	a	-	-	-	a	-	-	a	-	-	-	b	a	a	a	a	a	b	-	b	-	-	-	-	b	-	b	-	b	b	b	a	-	b	-	b	b	b	b	b	-	-	-	-	a	-
chr02	4966636	A	-	-	b	b	a	-	-	b	-	-	-	-	b	-	a	a	a	a	b	-	b	-	-	-	-	-	-	b	-	b	b	b	a	-	b	b	-	b	b	-	b	b	a	-	-	-	-
chr02	4966898	C	-	-	b	b	a	-	-	b	-	-	-	-	b	-	a	a	a	a	b	-	b	-	-	-	-	-	-	b	-	b	b	b	a	-	b	b	-	b	b	-	b	b	a	-	-	-	-
chr02	5032963	A	b	a	b	-	a	a	-	b	a	-	-	a	b	a	a	a	a	a	b	b	b	b	b	b	a	-	-	b	-	-	b	b	a	-	b	-	-	-	b	b	b	-	a	b	-	a	a
chr02	5055925	C	-	a	b	b	-	a	a	b	-	-	b	-	b	a	a	-	a	-	b	b	b	-	-	-	a	-	a	b	-	-	b	b	a	-	b	b	-	-	b	b	b	-	a	b	a	a	-
chr02	5056238	G	-	a	b	b	-	a	a	b	-	-	b	-	b	a	a	-	a	-	b	b	b	-	-	-	a	-	a	b	-	-	b	b	a	-	b	b	-	b	b	b	b	-	a	b	a	a	-
chr02	5056240	G	-	a	b	b	-	a	a	b	-	-	b	-	b	a	a	-	a	-	b	b	b	-	-	-	a	-	a	b	-	-	b	b	a	-	b	b	-	b	b	b	b	-	a	b	a	a	-
chr02	5056311	C	-	a	b	b	-	a	a	b	-	-	b	-	b	a	a	-	a	-	b	b	b	-	-	-	a	-	a	b	-	-	b	b	a	-	b	b	-	b	b	b	b	-	a	b	a	a	-
chr02	5057548	C	b	a	b	b	a	a	a	b	a	b	b	a	b	a	a	a	a	a	b	b	b	b	b	-	a	b	a	b	b	b	b	b	a	b	-	b	b	b	b	b	b	b	a	b	a	a	a
chr02	5057561	A	b	a	b	b	a	a	a	b	a	b	b	a	b	a	a	a	a	a	b	b	b	b	b	-	a	b	a	b	b	b	b	b	a	b	-	b	b	b	b	b	b	b	a	b	a	a	a
chr02	5101741	A	b	a	b	b	a	a	a	b	-	b	-	a	b	a	a	a	a	a	b	b	b	b	b	b	a	b	a	b	b	b	b	b	a	b	b	b	b	b	b	b	b	b	a	b	a	a	a
chr02	5101777	A	b	a	b	b	a	a	a	b	-	b	-	a	b	a	a	a	a	a	b	b	b	b	b	b	a	b	a	b	b	b	b	b	a	b	b	b	b	b	b	b	b	b	a	b	a	a	a
chr02	5105091	A	b	a	b	b	-	-	-	b	a	-	-	-	b	a	a	-	-	a	b	-	b	-	-	-	a	b	-	b	b	b	b	b	a	b	-	b	b	b	b	b	-	-	a	-	-	-	a
chr02	5105115	G	b	a	b	b	-	-	-	b	a	-	-	-	b	a	a	-	-	a	b	-	b	-	-	-	a	b	-	b	b	b	b	b	a	b	-	b	b	b	b	b	-	-	a	-	-	-	a
chr02	5132893	C	b	a	b	b	a	a	-	b	-	b	-	-	b	a	a	a	a	a	b	b	b	b	-	b	a	b	a	b	b	b	b	b	a	-	b	b	b	b	b	b	b	-	a	b	-	-	a
chr02	5141362	T	b	a	b	b	a	a	a	b	a	b	-	a	b	a	a	a	a	a	b	-	b	-	b	b	a	b	a	b	b	-	b	b	a	b	b	b	b	b	b	b	b	b	a	-	-	a	a
chr02	5141426	C	b	a	b	b	a	a	a	b	a	b	-	a	b	a	a	a	a	a	b	-	b	-	b	b	a	b	a	b	b	-	b	b	a	b	b	b	b	b	b	b	b	b	a	-	-	a	a
chr02	5155285	T	b	a	b	b	a	a	a	b	a	-	-	a	b	a	a	a	a	a	b	b	b	b	b	b	a	b	b	b	b	b	b	b	a	b	b	b	b	b	b	b	b	-	a	b	a	-	a
chr02	5159268	A	b	a	-	b	a	a	a	b	-	b	-	-	b	a	a	a	a	a	b	-	b	-	b	-	a	b	-	b	-	-	-	b	a	b	-	b	b	b	b	b	b	b	a	b	-	a	a
chr02	5160623	C	b	a	b	b	a	a	a	b	a	b	b	a	b	a	a	a	a	a	b	b	b	b	b	b	a	b	-	b	b	b	b	b	a	b	b	b	b	b	b	b	b	b	a	-	-	-	a
chr02	5169709	C	b	a	b	b	a	a	a	b	-	b	-	a	b	a	a	a	a	a	b	-	b	b	-	b	a	b	a	b	b	b	b	b	a	b	b	b	-	b	b	-	b	b	a	-	a	a	a
chr02	5169939	C	b	a	b	b	a	a	a	b	-	b	-	a	b	a	a	a	a	a	b	-	b	b	-	b	a	b	a	b	b	b	b	b	a	b	b	b	-	b	b	-	b	b	a	-	a	a	a
chr02	5169962	C	b	a	b	b	a	a	a	b	-	b	-	a	b	a	a	a	a	a	b	-	b	b	-	b	a	b	a	b	b	b	b	b	a	b	b	b	-	b	b	-	b	b	a	-	a	a	a
chr02	5169998	T	b	a	b	b	a	a	a	b	-	b	-	a	b	a	a	a	a	a	b	-	b	b	-	b	a	b	a	b	b	b	b	b	a	b	b	b	-	b	b	-	b	b	a	-	a	a	a
chr02	5221637	A	b	a	b	b	a	a	a	b	a	b	-	a	b	a	a	a	a	a	b	b	b	b	b	b	a	b	-	b	b	b	b	b	a	-	b	-	b	b	b	b	b	-	a	-	a	a	-
chr02	5221682	G	b	a	b	b	a	a	a	b	a	b	-	a	b	a	a	a	a	a	b	b	b	b	b	b	a	b	-	b	b	b	b	b	a	-	b	-	b	b	b	b	b	-	a	-	a	a	-
chr02	5221924	G	b	a	b	b	a	a	a	b	a	b	-	a	b	a	a	a	a	a	b	b	b	b	b	b	a	b	-	b	b	-	b	b	a	-	b	-	b	b	b	b	b	-	a	b	a	a	-
chr02	5221925	T	b	a	b	b	a	a	a	b	a	b	-	a	b	a	a	a	a	a	b	b	b	b	b	b	a	b	-	b	b	-	b	b	a	-	b	-	b	b	b	b	b	-	a	b	a	a	-
chr02	5222758	T	b	a	b	b	-	a	a	b	a	b	-	a	b	a	a	a	a	a	b	b	b	b	b	-	a	-	a	b	b	b	b	b	a	b	b	b	b	b	b	b	b	b	a	-	a	a	a
chr02	5233977	T	b	a	b	b	-	a	-	b	-	-	b	-	b	a	a	a	a	a	b	b	b	-	b	-	a	-	a	b	-	-	-	b	a	-	b	-	b	b	b	b	b	b	a	b	-	a	a
chr02	5234009	G	b	a	b	b	-	a	-	b	-	-	b	-	b	a	a	a	a	a	b	b	b	-	b	-	a	-	a	b	-	-	-	b	a	-	b	-	b	b	b	b	b	b	a	b	-	a	a
chr02	5234215	C	b	a	b	b	-	a	-	b	-	-	b	-	b	a	a	a	a	a	b	b	b	-	b	-	a	-	a	b	-	-	-	b	a	-	b	-	b	b	b	b	b	b	a	b	-	a	a
chr02	5276488	C	b	a	b	-	a	-	a	b	-	-	-	-	b	a	a	a	a	a	b	-	b	-	b	b	a	b	a	b	b	b	b	b	a	b	b	b	b	b	b	b	-	b	a	b	a	a	a
chr02	5282432	C	-	a	b	-	a	a	-	b	-	-	-	-	b	a	a	a	a	-	b	-	b	b	b	-	a	-	a	b	-	b	b	b	a	-	b	b	b	b	b	h	b	-	a	b	-	a	a
chr02	5282449	C	-	a	b	-	a	a	-	b	-	-	-	-	b	a	a	a	a	-	b	-	b	b	b	-	a	-	a	b	-	b	b	b	a	-	b	b	b	b	b	b	b	-	a	b	-	a	a
chr02	5284076	G	b	a	b	b	-	a	a	-	a	b	-	a	b	a	a	a	a	a	b	b	b	b	b	-	a	b	a	b	b	-	b	b	a	b	-	b	b	b	b	-	-	-	a	-	a	-	a
chr02	5284216	T	b	a	b	b	-	a	a	-	a	b	-	a	b	a	a	a	a	a	b	b	b	b	b	-	a	b	a	b	b	-	b	b	a	b	-	b	b	b	b	-	-	-	a	-	a	-	a
chr02	5285461	T	-	a	-	b	a	a	b	b	-	-	-	a	b	a	a	a	a	-	-	b	b	b	b	-	a	b	-	b	-	b	b	b	a	-	b	b	b	b	b	-	b	b	a	b	-	a	a
chr02	5288993	T	b	a	b	b	a	a	a	b	a	b	-	a	b	a	a	a	a	a	b	b	b	b	b	b	a	b	a	b	b	b	b	b	a	b	b	b	-	-	b	h	b	b	a	b	a	a	a
chr02	5289676	C	b	a	b	b	-	a	a	-	a	b	b	a	b	a	a	a	a	a	b	-	b	-	b	b	a	b	a	b	b	-	b	b	a	b	b	b	b	b	b	b	b	b	a	b	a	a	a
chr02	5295839	T	b	a	b	-	a	a	a	b	a	b	b	a	b	a	a	a	a	a	b	b	b	b	b	b	a	b	a	b	b	b	b	b	a	b	b	b	-	b	b	b	b	b	a	b	a	a	a
chr02	5295935	T	b	a	-	b	a	a	a	b	a	b	-	a	b	a	a	a	a	a	b	b	b	b	b	b	a	b	a	b	b	b	b	b	a	b	b	-	-	b	b	b	b	b	a	b	a	a	a
chr02	5295938	C	b	a	-	b	a	a	a	b	a	b	-	a	b	a	a	a	a	a	b	b	b	b	b	b	a	b	a	b	b	b	b	b	a	b	b	-	-	b	b	h	b	b	a	b	a	a	a
chr02	5296154	A	b	a	-	b	a	a	a	b	a	b	-	a	b	a	a	a	a	a	b	b	b	b	b	b	a	b	a	b	b	b	b	b	a	b	b	-	-	b	b	b	b	b	a	b	a	a	a
chr02	5302007	A	b	a	b	b	a	a	a	b	a	b	b	a	b	a	a	a	a	a	b	b	b	b	b	b	a	b	a	b	b	b	b	b	a	b	b	b	b	b	b	h	b	b	a	b	a	a	a
chr02	5313004	G	b	-	b	b	-	a	-	b	a	-	b	a	b	a	a	a	a	a	b	b	b	-	-	-	a	b	-	b	b	b	b	b	a	-	b	-	b	b	b	b	b	b	-	b	a	-	-
chr02	5313019	A	b	-	b	b	-	a	-	b	a	-	b	a	b	a	a	a	a	a	b	b	b	-	-	-	a	b	-	b	b	b	b	b	a	-	b	-	b	b	b	b	b	b	-	b	a	-	-
chr02	5349322	C	b	a	b	b	a	a	-	b	a	b	-	a	b	a	a	a	a	a	b	b	b	b	b	b	a	b	-	b	b	-	b	b	a	-	b	b	b	b	b	a	b	b	a	b	-	a	a
chr02	5350455	A	b	a	b	b	a	a	a	b	a	-	b	a	b	a	a	a	a	a	b	b	b	b	b	b	a	b	a	b	b	-	b	b	a	b	b	b	b	b	b	b	b	-	a	b	-	a	a
chr02	5358872	A	b	-	b	-	-	a	-	b	-	-	-	-	b	-	a	-	a	-	b	b	b	-	b	-	-	-	-	-	b	-	b	-	a	-	b	-	b	b	b	b	b	-	-	-	a	-	-
chr02	5363482	A	b	a	b	b	a	a	a	b	-	b	-	a	b	a	a	-	a	a	b	-	b	b	b	b	a	b	a	b	b	-	b	b	a	b	b	b	b	b	b	b	b	-	a	b	-	-	-
chr02	5363510	A	b	a	b	b	a	a	a	b	-	b	-	a	b	a	a	-	a	a	b	-	b	b	b	b	a	b	a	b	b	-	b	b	a	b	b	b	b	b	b	b	b	-	a	b	-	-	-
chr02	5363523	A	b	a	b	b	a	a	a	b	-	b	b	a	b	a	a	-	a	a	b	b	b	b	b	b	a	b	a	b	b	b	b	b	a	b	b	b	b	b	b	b	b	b	a	b	-	-	-
chr02	5363561	A	b	a	b	b	a	a	a	b	-	b	b	a	b	a	a	-	a	a	b	b	b	b	b	b	a	b	a	b	b	b	b	b	a	-	b	b	b	b	b	b	b	b	a	b	-	-	-
chr02	5363569	C	b	a	b	b	a	a	a	b	-	b	b	a	b	a	a	-	a	a	b	b	b	b	b	b	a	b	a	b	b	b	b	b	a	-	b	b	b	b	b	b	b	b	a	b	-	-	-
chr02	5378351	T	b	a	b	-	a	a	a	b	a	b	-	a	b	a	a	a	a	a	b	b	b	b	b	b	a	b	a	b	b	b	b	b	a	b	b	b	b	b	b	b	b	b	a	b	-	a	a
chr02	5378393	A	b	a	b	-	a	a	a	b	a	b	-	a	b	a	a	a	a	a	b	b	b	b	b	b	a	b	a	b	b	b	b	b	a	b	b	b	b	b	b	b	b	b	a	b	-	a	a
chr02	5378560	T	b	a	b	-	a	a	a	b	a	b	-	a	b	a	a	a	a	a	b	b	b	b	b	b	a	b	a	b	b	b	b	b	a	b	b	b	b	b	b	b	b	b	a	b	-	a	a
chr02	5378573	T	b	a	b	-	a	a	a	b	a	b	-	a	b	a	a	a	a	a	b	b	b	b	b	b	a	b	a	b	b	b	b	b	a	b	b	b	b	b	b	b	b	b	a	b	-	a	a
chr02	5386628	A	b	a	b	b	-	-	a	-	-	-	-	-	b	a	-	-	a	a	b	-	-	-	b	b	a	-	a	b	-	b	-	b	a	-	b	-	-	-	b	a	-	b	a	b	-	a	a
chr02	5386785	T	b	a	b	b	-	-	a	-	-	-	-	-	b	a	-	-	a	a	b	-	-	-	b	b	a	-	a	b	-	b	-	b	-	-	b	-	-	-	b	-	-	b	a	b	-	a	a
chr02	5386841	A	b	a	b	b	-	-	a	-	-	-	-	-	b	a	-	-	a	a	b	-	-	-	b	b	a	-	a	b	-	b	-	b	-	-	b	-	-	-	b	-	-	b	a	b	-	a	a
chr02	5396285	C	b	a	b	b	a	a	a	b	a	b	-	a	b	a	a	a	a	a	b	b	b	b	b	b	a	b	a	b	b	b	b	b	a	-	b	b	b	b	b	b	b	-	a	b	a	a	a
chr02	5396580	T	b	a	b	b	a	a	a	b	-	b	-	a	b	a	a	a	a	a	b	b	b	b	b	b	a	b	a	b	b	b	b	b	a	-	b	b	b	b	b	b	b	-	a	b	-	a	-
chr02	5401340	C	b	a	-	b	a	-	b	b	a	-	-	-	b	a	a	-	a	b	b	-	b	-	b	b	a	b	-	b	a	-	-	b	a	b	b	b	b	b	b	b	b	-	a	b	a	a	-
chr02	5401344	G	b	a	-	b	a	-	a	b	a	-	-	-	b	a	a	-	a	a	b	-	b	-	b	b	a	b	-	b	b	-	-	b	a	b	b	b	b	b	b	b	b	-	a	b	a	a	-
chr02	5407378	G	b	a	b	b	-	a	a	b	a	b	-	a	b	a	a	-	a	a	b	b	b	b	b	b	a	b	-	b	-	-	b	b	a	-	b	b	b	b	b	b	b	-	a	b	a	a	-
chr02	5407382	T	b	a	b	b	-	a	a	b	a	b	-	a	b	a	a	-	a	a	b	b	b	b	b	b	a	b	-	b	-	-	b	b	a	-	b	b	b	b	b	b	b	-	a	b	a	a	-
chr02	5407390	C	b	a	b	b	-	a	a	b	a	b	-	a	b	a	a	-	a	a	b	b	b	b	b	b	a	b	-	b	-	-	b	b	a	-	b	b	b	b	b	b	b	-	a	b	a	a	-
chr02	5407391	A	b	a	b	b	-	a	a	b	a	b	-	a	b	a	a	-	a	a	b	b	b	b	b	b	a	b	-	b	-	-	b	b	a	-	b	b	b	b	b	b	b	-	a	b	a	a	-
chr02	5465687	C	b	a	b	b	a	a	a	b	a	b	b	-	b	a	a	a	a	a	b	b	b	-	b	b	a	-	-	b	b	-	b	b	a	-	b	b	b	b	b	b	b	b	a	b	a	a	a
chr02	5467842	T	b	a	b	b	a	a	a	b	a	b	-	-	b	a	a	a	a	a	b	b	b	b	b	-	a	b	a	b	b	b	b	b	a	b	b	b	-	b	b	b	b	-	a	b	a	a	a
chr02	5490075	G	b	a	b	-	a	-	a	b	a	-	-	-	b	a	a	a	a	a	b	-	b	b	b	-	a	b	a	b	b	b	b	b	a	-	b	b	b	b	b	b	b	b	a	b	a	a	-
chr02	5506135	A	b	a	-	b	a	a	a	b	a	b	b	-	b	a	a	a	a	a	b	-	b	b	b	b	a	b	a	b	b	b	b	b	a	b	b	-	-	b	b	a	b	b	a	b	a	a	a
chr02	5506181	C	b	a	-	b	a	a	a	b	a	b	b	-	b	a	a	a	a	a	b	-	b	b	b	b	a	b	a	b	b	b	b	b	a	b	b	-	-	b	b	a	b	b	a	b	a	a	a
chr02	5507983	C	b	a	b	b	a	a	-	b	-	b	b	a	b	a	a	a	a	a	b	b	b	b	b	b	a	b	a	b	b	b	b	b	a	-	b	a	b	-	b	b	b	-	a	-	-	a	a
chr02	5521633	T	-	a	b	b	a	a	a	b	a	b	-	a	b	a	a	a	a	a	b	b	b	b	b	b	a	-	a	b	-	b	b	b	a	b	b	b	b	b	b	b	b	b	a	b	-	a	a
chr02	5531534	G	b	a	b	b	a	a	a	b	a	b	b	a	b	a	a	a	a	a	b	b	b	b	b	b	a	b	a	b	b	-	b	b	a	b	b	b	b	-	b	b	b	b	a	b	a	a	a
chr02	5531538	C	b	a	b	b	a	a	a	b	a	b	b	a	b	a	a	a	a	a	b	b	b	b	b	b	a	b	a	b	b	-	b	b	a	b	b	b	b	-	b	b	b	b	a	b	a	a	a
chr02	5531725	T	b	a	b	b	a	a	a	b	a	b	b	a	b	a	a	a	a	a	b	b	b	b	b	b	a	b	a	b	b	-	b	b	a	b	b	b	b	-	b	b	b	b	a	b	a	a	a
chr02	5532609	T	-	a	b	-	a	a	a	b	a	-	-	a	-	a	a	-	a	a	b	-	-	b	b	-	a	-	-	b	-	-	-	-	a	-	-	b	-	b	-	b	b	-	a	-	a	a	-
chr02	5532661	C	-	a	b	-	a	a	a	b	a	-	-	a	-	a	a	-	a	a	b	-	-	b	b	-	a	-	-	b	-	-	-	-	a	-	-	b	-	b	-	b	b	-	a	-	a	a	-
chr02	5549797	T	b	a	b	b	a	a	a	b	a	-	-	a	b	a	a	a	a	a	b	-	b	b	b	b	a	b	a	b	b	b	b	b	a	b	b	-	-	b	b	b	b	b	a	b	a	a	a
chr02	5553148	A	b	a	b	b	-	a	a	b	a	b	-	-	b	a	a	a	a	a	b	-	b	-	b	-	a	b	a	b	b	b	b	b	a	b	b	b	b	b	b	b	b	b	a	b	a	a	a
chr02	5554069	G	b	a	b	b	-	a	-	b	-	b	-	a	b	a	a	a	a	a	b	-	b	b	b	-	a	-	a	b	-	b	b	b	a	-	b	b	-	b	b	h	b	b	a	-	-	a	a
chr02	5554462	T	b	a	b	b	-	-	-	b	a	-	-	-	b	a	a	a	a	a	b	b	b	-	-	-	a	b	-	b	b	-	b	b	a	-	b	b	b	b	b	b	b	-	a	-	-	a	a
chr02	5554475	T	b	a	b	b	-	-	-	b	a	-	-	-	b	a	a	a	a	a	b	b	b	-	-	-	a	b	-	b	b	-	b	b	a	-	b	b	b	b	b	b	b	-	a	-	-	a	a
chr02	5554611	A	b	a	b	b	-	-	-	b	a	-	-	-	b	a	a	a	a	a	b	b	b	-	-	-	a	b	-	b	b	-	b	b	a	-	b	b	b	b	b	b	b	-	a	-	-	a	a
chr02	5554658	G	b	a	b	b	-	-	-	b	a	-	-	-	b	a	a	a	a	a	b	b	b	-	-	-	a	b	-	b	b	-	b	b	a	-	b	b	b	b	b	b	b	-	a	-	-	a	a
chr02	5581454	T	b	-	b	b	a	a	-	b	a	b	-	a	b	a	a	a	a	-	b	b	b	b	-	-	a	b	a	b	b	b	b	b	a	-	b	b	b	b	b	b	b	-	-	-	-	a	-
chr02	5581463	A	b	-	b	b	a	a	-	b	a	b	-	a	b	a	a	a	a	-	b	b	b	b	-	-	a	b	a	b	b	b	b	b	a	-	b	b	b	b	b	b	b	-	-	-	-	a	-
chr02	5581896	T	b	a	-	b	a	a	-	b	a	-	b	a	b	a	a	a	a	-	b	-	b	b	-	-	a	-	-	b	-	-	b	b	a	b	b	b	-	b	b	b	-	-	a	b	-	a	-
chr02	5582215	G	b	a	-	b	a	a	-	b	a	-	b	a	b	a	a	a	a	-	b	-	b	b	-	-	a	-	-	b	-	-	b	b	a	b	b	b	-	b	b	b	-	-	a	b	-	a	-
chr02	5590886	C	-	a	-	b	a	a	a	b	a	b	-	a	b	a	a	a	a	a	b	b	b	-	b	-	a	b	a	b	b	-	b	b	a	-	b	b	b	b	b	-	b	-	a	b	a	a	a
chr02	5590920	G	-	a	-	b	a	a	a	a	a	b	-	a	b	a	a	a	a	a	b	b	b	-	b	-	a	b	a	b	b	-	b	b	a	-	b	b	b	b	b	-	b	-	a	b	a	a	a
chr02	5591356	C	b	a	-	-	-	a	a	-	-	-	-	-	-	-	-	a	a	a	b	-	b	b	b	b	a	-	a	b	b	b	b	b	a	-	b	b	b	b	b	b	b	-	a	b	-	a	a
chr02	5591551	G	b	a	-	-	-	a	a	-	-	-	-	-	-	-	-	a	a	a	b	-	b	b	b	b	a	-	a	b	b	b	b	b	a	-	b	b	b	b	b	b	b	-	a	b	-	a	a
chr02	5593546	A	b	a	b	b	a	a	a	b	a	-	-	a	-	a	a	a	a	h	b	b	b	-	b	b	a	b	a	b	-	b	b	b	a	b	b	b	-	b	b	b	b	b	a	b	-	a	a
chr02	5593553	G	b	a	b	b	a	a	a	b	a	-	-	a	-	a	a	a	a	h	b	b	b	-	b	b	a	b	a	b	-	b	b	b	a	b	b	b	-	b	b	b	b	b	a	b	-	a	a
chr02	5596457	T	b	a	-	b	a	a	a	b	a	b	-	a	b	a	a	a	a	a	b	b	b	b	b	b	a	b	a	b	b	b	b	b	a	b	b	b	b	b	b	-	b	b	a	b	a	a	a
chr02	5596521	A	b	a	-	b	a	a	a	b	a	b	-	a	b	a	a	a	a	a	b	b	b	b	b	b	a	b	a	b	b	b	b	b	a	b	b	b	b	b	b	-	b	b	a	b	a	a	a
chr02	5599440	C	b	a	b	-	-	-	a	-	-	b	-	-	b	a	a	a	a	h	b	-	b	-	-	-	a	-	-	-	b	b	-	b	a	b	b	b	b	b	b	b	b	-	a	b	-	a	a
chr02	5601868	A	b	a	-	b	a	a	a	b	a	-	b	a	b	a	a	a	a	a	b	b	b	b	b	-	a	b	a	b	b	-	-	b	a	b	b	b	-	b	b	b	b	-	a	b	-	a	a
chr02	5602108	G	b	a	-	b	a	a	a	b	a	-	b	a	b	a	a	a	a	a	b	b	b	b	b	-	a	b	a	b	b	-	-	b	a	b	b	b	-	b	b	b	b	-	a	b	-	a	a
chr02	5602139	C	b	a	-	b	a	a	a	b	a	-	b	a	b	a	a	a	a	a	b	b	b	b	b	-	a	b	a	b	b	-	-	b	a	b	b	b	-	b	b	b	b	-	a	b	-	a	a
chr02	5603941	T	b	a	b	b	a	a	a	-	-	b	-	-	b	a	a	a	a	a	b	b	b	b	-	-	a	b	a	b	b	b	b	b	a	-	b	b	b	b	b	b	b	-	a	-	-	-	a
chr02	5604199	G	-	a	b	b	a	a	a	-	-	b	-	-	b	a	a	a	a	-	b	b	b	-	-	-	a	b	a	b	-	b	b	b	a	-	b	-	b	b	b	b	b	-	a	-	-	-	a
chr02	5606664	A	b	a	b	-	a	a	a	b	a	-	-	-	b	a	a	a	a	b	b	b	b	-	b	b	a	b	a	b	-	b	b	b	a	b	b	b	-	b	b	b	b	-	a	b	a	a	a
chr02	5609853	C	b	a	b	-	-	a	a	-	a	-	-	-	-	a	a	a	a	a	b	-	b	-	b	-	a	b	a	b	b	-	b	b	a	b	b	-	b	-	b	b	b	-	a	b	-	a	-
chr02	5612686	C	b	a	b	b	a	-	a	-	a	-	-	a	b	a	a	a	a	a	-	b	b	b	b	-	-	-	a	b	b	-	b	b	a	-	b	b	b	b	b	a	b	-	a	b	-	a	a
chr02	5612696	A	b	a	b	b	a	-	a	-	a	-	-	a	b	a	a	a	a	a	-	b	b	b	b	-	-	-	a	b	b	-	b	b	a	-	b	b	b	b	b	a	b	-	a	b	-	a	a
chr02	5623101	G	b	a	b	b	-	a	a	b	-	b	-	-	b	a	a	a	a	-	b	-	b	-	b	-	a	b	a	b	-	-	b	b	a	-	b	b	-	b	b	b	b	b	-	b	a	-	-
chr02	5623121	C	b	a	b	b	-	a	a	b	-	b	-	-	b	a	a	a	a	-	b	-	b	-	b	-	a	b	a	b	-	-	b	b	a	-	b	b	-	b	b	b	b	b	-	b	a	-	-
chr02	5628140	A	b	a	b	b	a	a	a	b	-	-	-	a	b	a	a	a	a	a	b	b	b	b	b	b	a	b	a	b	b	b	-	b	a	-	-	b	-	-	b	b	b	-	a	b	a	a	a
chr02	5633166	C	b	a	b	b	a	a	a	b	a	-	-	a	b	a	a	a	a	b	b	b	b	-	b	-	a	b	a	b	b	b	b	b	a	b	b	b	-	b	b	b	b	b	a	b	a	a	a
chr02	5633194	A	b	a	b	b	a	a	a	b	a	-	-	a	b	a	a	a	a	b	b	b	b	-	b	-	a	b	a	b	b	b	b	b	a	b	b	b	-	b	b	b	b	b	a	b	a	a	a
chr02	5634401	A	b	a	b	b	a	-	a	b	a	-	-	a	b	a	a	a	a	a	b	b	b	b	-	b	a	-	-	b	b	-	b	b	a	b	b	-	-	b	b	b	b	-	a	b	-	-	a
chr02	5634741	G	b	a	b	b	a	-	a	b	a	-	-	a	b	a	a	a	a	a	b	b	b	b	-	b	a	-	-	b	b	-	b	b	a	b	b	-	-	b	b	b	b	-	a	b	-	-	a
chr02	5635081	A	b	a	b	b	a	a	a	b	a	-	-	-	b	a	a	a	a	a	b	b	b	b	b	b	a	b	a	b	b	b	b	b	a	b	b	b	b	b	b	b	b	b	a	b	-	a	a
chr02	5637932	G	b	a	-	b	a	a	a	b	a	-	-	a	b	a	a	a	a	a	b	b	b	b	b	-	a	b	a	b	-	b	b	b	a	-	b	-	-	b	b	b	b	-	a	b	a	a	a
chr02	5641903	C	b	a	b	b	a	a	-	b	a	-	-	a	b	a	a	a	a	a	b	b	b	b	b	b	a	b	a	b	b	b	b	b	a	-	b	b	-	b	b	b	b	-	a	b	-	a	-
chr02	5647543	A	b	a	b	b	a	-	-	-	a	b	-	a	b	a	a	a	a	a	b	-	b	b	-	-	a	b	-	b	b	b	b	b	a	b	b	b	-	b	b	h	b	b	a	b	a	a	a
chr02	5647584	T	b	a	b	b	a	-	-	-	a	b	-	a	b	a	a	a	a	a	b	-	b	b	-	-	a	b	-	b	b	b	b	b	a	b	b	b	-	b	b	h	b	b	a	b	a	a	a
chr02	5654635	G	b	a	b	b	-	-	a	b	a	b	b	a	b	a	a	a	a	a	b	b	b	b	b	b	a	b	a	b	b	b	b	b	a	b	b	b	b	b	b	b	b	-	a	b	-	a	a
chr02	5654663	A	b	a	b	b	-	-	a	b	a	b	b	a	b	a	a	a	a	a	b	b	b	b	b	b	a	b	a	b	b	b	b	b	a	b	b	b	b	b	b	b	b	-	a	b	-	a	a
chr02	5654880	T	b	a	b	b	-	-	a	b	a	b	b	a	b	a	a	a	a	a	b	b	b	b	b	b	a	b	a	b	b	b	b	b	a	b	b	b	b	b	b	b	b	-	a	b	a	a	a
chr02	5654905	T	b	a	b	b	-	-	a	b	a	b	b	a	b	a	a	a	a	a	b	b	b	b	b	b	a	b	a	b	b	b	b	b	a	b	b	b	b	b	b	b	b	-	a	b	a	a	a
chr02	5654972	G	b	a	b	b	a	a	a	b	a	b	b	a	b	a	a	a	a	a	b	b	b	b	b	-	a	b	a	b	b	b	b	b	a	b	b	b	b	b	b	b	b	b	a	b	-	a	a
chr02	5667401	T	b	a	b	b	-	a	-	b	a	b	-	-	b	a	a	a	a	a	b	-	b	-	b	-	a	-	a	b	b	b	b	b	a	b	b	-	b	-	-	b	b	-	a	-	-	a	-
chr02	5667694	A	-	h	b	-	a	a	a	b	-	-	-	a	b	a	a	a	-	a	b	b	b	-	b	-	a	b	a	b	-	-	-	b	a	-	b	-	-	b	b	-	b	-	a	b	a	a	-
chr02	5667737	T	-	h	b	-	a	a	a	b	-	-	-	a	b	a	a	a	-	a	b	b	b	-	b	-	a	b	a	b	-	-	-	b	a	-	b	-	-	b	b	-	b	-	a	b	a	a	-
chr02	5667827	G	b	a	b	b	a	-	a	b	a	-	-	a	b	a	a	a	a	a	b	-	b	-	b	-	a	b	a	b	b	b	b	b	a	b	b	b	b	b	b	a	b	-	a	b	a	-	a
chr02	5667856	A	b	a	b	b	a	-	a	b	a	-	-	a	b	a	a	a	a	a	b	-	b	-	b	-	a	b	a	b	b	b	b	b	a	b	b	b	b	b	b	b	b	-	a	b	a	-	a
chr02	5673256	A	b	a	b	-	a	a	a	b	a	-	b	a	b	a	a	a	a	a	b	b	b	b	b	b	a	b	a	b	b	b	b	b	a	b	-	-	-	b	b	b	b	-	a	b	-	a	a
chr02	5679868	G	b	a	-	-	b	-	a	b	a	b	b	a	b	a	a	-	a	a	b	-	b	b	b	b	a	b	-	b	-	b	b	b	a	b	b	-	-	-	b	b	b	-	a	b	-	-	a
chr02	5679877	A	b	a	-	-	a	-	a	b	a	b	b	a	b	a	a	-	a	a	b	-	b	b	b	b	a	b	-	b	-	b	b	b	a	b	b	-	-	-	b	b	b	-	a	b	-	-	a
chr02	5679907	G	b	a	-	-	a	-	a	b	a	b	b	a	b	a	a	-	a	a	b	-	b	b	b	b	a	b	-	b	-	b	b	b	a	b	b	-	-	-	b	a	b	-	a	b	-	-	a
chr02	5682064	C	-	a	-	-	a	a	-	b	a	-	-	a	-	a	a	-	a	-	b	-	b	-	-	-	a	b	a	-	-	-	-	b	a	-	-	b	b	b	b	-	b	-	a	b	-	-	-
chr02	5682080	A	-	a	-	-	a	a	-	b	a	-	-	a	-	a	a	-	a	-	b	-	b	-	-	-	a	b	a	-	-	-	-	b	a	-	-	b	b	b	b	-	b	-	a	b	-	-	-
chr02	5682115	G	-	a	-	-	a	a	-	b	a	-	-	a	-	a	a	-	a	-	b	-	b	-	-	-	a	b	a	-	-	-	-	b	a	-	-	b	b	b	b	-	b	-	a	b	-	-	-
chr02	5692067	G	b	a	b	b	-	-	a	b	a	b	-	a	b	a	a	a	a	a	b	-	b	-	b	b	a	b	a	-	b	b	b	b	a	b	b	b	b	b	b	b	b	-	a	b	a	a	a
chr02	5692273	A	b	a	b	b	-	-	a	b	a	b	-	a	b	a	a	a	a	a	b	-	b	-	b	b	a	b	a	-	b	b	b	b	a	b	b	b	b	b	b	b	b	-	a	b	a	a	a
chr02	5713974	A	b	a	b	b	a	a	a	b	-	b	-	a	b	a	a	a	a	a	b	b	b	-	b	b	a	b	a	b	b	b	b	b	a	b	b	b	b	b	b	b	-	b	a	b	-	a	a
chr02	5717048	C	b	a	b	b	-	-	a	b	-	-	-	-	b	a	a	a	a	a	b	b	b	b	b	b	a	b	-	b	b	b	b	b	a	b	b	b	-	b	b	a	b	b	a	b	-	a	a
chr02	5717059	A	b	a	b	b	-	-	a	b	-	-	-	-	b	a	a	a	a	a	b	b	b	b	b	b	a	b	-	b	b	b	b	b	a	b	b	b	-	b	b	a	b	b	a	b	-	a	a
chr02	5723515	C	b	a	b	b	a	a	a	b	a	b	-	a	b	a	a	a	a	a	b	b	b	b	b	b	a	b	a	b	b	b	b	b	a	b	b	b	b	b	b	b	b	-	a	b	-	a	a
chr02	5724237	A	b	a	b	b	a	-	a	b	-	-	b	a	b	a	a	a	a	a	b	b	b	b	-	b	a	b	a	b	b	b	b	b	a	b	b	b	-	b	b	b	b	b	a	b	a	a	a
chr02	5724393	G	b	a	b	b	a	-	a	b	-	-	b	a	b	a	a	a	a	a	b	b	b	b	-	b	a	b	a	b	b	b	b	b	a	b	b	b	-	b	b	a	b	b	a	b	a	a	a
chr02	5727313	A	b	-	b	-	-	-	a	b	-	-	-	-	-	a	a	a	a	a	b	-	b	-	-	-	a	b	-	-	b	b	-	b	a	b	-	-	-	-	-	b	-	-	a	-	-	a	a
chr02	5738642	A	b	a	b	b	a	a	-	b	-	-	-	a	b	a	a	a	a	a	b	b	b	b	-	-	a	-	a	b	-	b	b	b	a	-	b	-	b	b	b	b	b	-	a	b	-	a	a
chr02	5738982	G	-	a	-	b	-	a	-	-	-	-	-	a	b	a	a	a	a	a	b	b	b	b	-	-	a	-	a	b	-	b	b	b	a	-	b	-	b	b	b	a	b	-	-	b	-	a	a
chr02	5739036	C	-	a	-	b	-	a	-	-	-	-	-	a	a	a	a	a	a	a	b	b	b	b	-	-	a	-	a	b	-	b	b	b	a	-	b	-	b	b	b	a	b	-	-	b	-	a	a
chr02	5763043	G	b	-	-	b	-	-	-	b	-	-	-	-	b	a	a	a	a	-	b	b	b	-	b	b	-	b	-	b	-	b	b	b	a	b	b	b	b	b	b	b	b	b	-	b	-	-	-
chr02	5765286	T	b	a	b	-	a	a	a	b	a	-	-	a	b	a	a	a	a	a	b	b	b	-	b	-	a	b	-	-	b	b	b	b	a	-	b	b	-	b	b	b	b	b	a	b	a	a	-
chr02	5778889	G	b	a	b	b	a	a	a	b	a	-	-	-	b	a	a	a	a	a	b	b	b	-	b	-	a	-	a	b	b	-	b	b	a	b	b	-	b	b	b	b	b	-	a	b	-	a	a
chr02	5797756	A	b	a	b	b	a	a	-	b	a	b	b	a	b	a	a	-	a	a	b	-	b	b	b	b	a	b	-	b	b	b	b	b	a	-	b	-	b	-	b	b	b	b	a	b	a	a	a
chr02	5797787	A	b	a	b	b	a	a	-	b	a	b	b	a	b	a	a	-	a	a	b	-	b	b	b	b	a	b	-	b	b	b	b	b	a	-	b	-	b	-	b	b	b	b	a	b	a	a	a
chr02	5797798	A	b	a	b	b	a	a	-	b	a	b	b	a	b	a	a	-	a	a	b	-	b	b	b	b	a	b	-	b	b	b	b	b	a	-	b	-	b	-	b	b	b	b	a	b	a	a	a
chr02	5798017	A	b	a	b	b	a	a	-	b	a	b	b	a	b	a	a	a	a	a	b	-	b	b	b	b	a	b	-	b	b	b	b	b	a	-	b	b	b	-	b	b	b	b	a	b	a	a	a
chr02	5802424	T	b	a	b	b	a	a	a	b	a	b	b	a	b	a	a	a	a	a	b	b	b	b	b	b	a	-	a	b	b	b	b	b	a	-	b	-	-	b	b	h	b	b	a	b	a	a	a
chr02	5802443	A	b	a	b	b	a	a	a	b	a	b	b	a	b	a	a	a	a	a	b	b	b	b	b	b	a	-	a	b	b	b	b	b	a	-	b	-	-	b	b	b	b	b	a	b	a	a	a
chr02	5819009	T	b	a	b	b	a	a	a	b	a	-	-	a	b	a	a	a	a	a	b	b	b	b	b	b	a	b	a	b	b	b	b	b	a	b	b	b	b	b	b	b	b	b	a	b	a	a	a
chr02	5819037	C	b	a	b	b	a	a	a	b	a	-	-	a	b	a	a	a	a	a	b	b	b	b	b	b	a	b	a	b	b	b	b	b	a	b	b	b	b	b	b	b	b	b	a	b	a	a	a
chr02	5828467	T	b	a	b	b	a	a	-	b	a	b	b	a	b	a	a	a	a	a	b	b	b	-	b	-	a	b	a	b	b	b	b	b	a	-	b	b	b	b	b	b	-	b	a	b	-	-	-
chr02	5829256	G	b	a	b	b	a	a	a	b	a	b	b	a	b	a	a	a	a	a	b	b	b	-	b	-	a	b	a	b	b	b	b	b	a	b	b	b	b	b	b	h	b	b	a	b	a	a	a
chr02	5829298	A	b	a	b	b	a	a	a	b	a	b	b	a	b	a	a	a	a	a	b	b	b	-	b	-	a	b	a	b	b	b	b	b	a	b	b	b	b	b	b	h	b	b	a	b	a	a	a
chr02	5829796	T	b	a	b	b	a	a	a	b	a	-	-	a	b	a	a	a	a	a	b	b	b	-	-	-	a	-	a	b	-	b	b	b	a	b	b	-	-	-	b	b	b	-	a	-	-	a	a
chr02	5829877	A	b	a	b	b	a	b	a	b	a	-	-	a	b	a	a	a	a	a	b	b	b	-	-	-	a	-	a	b	-	b	b	b	a	b	b	-	-	-	b	a	b	-	a	-	-	a	a
chr02	5830535	G	b	a	b	b	a	a	-	b	a	-	-	a	b	a	a	a	a	a	b	b	b	b	b	b	a	b	-	b	b	-	-	b	a	b	b	-	-	-	b	b	b	b	a	b	a	a	a
chr02	5835557	G	b	a	-	-	-	-	a	b	-	b	-	-	b	a	a	a	a	-	b	-	b	b	-	-	a	b	-	b	b	b	-	b	a	b	b	-	-	b	b	b	b	-	a	b	a	a	-
chr02	5835598	T	b	a	-	-	-	-	a	b	-	b	-	-	b	a	a	a	a	-	b	-	b	b	-	-	a	b	-	b	b	b	-	b	a	b	b	-	-	b	b	a	b	-	a	b	a	a	-
chr02	5853550	C	b	a	-	-	-	-	a	b	a	-	-	-	-	a	a	a	a	a	b	-	b	-	-	-	a	b	a	b	b	b	-	b	a	b	b	b	-	-	b	a	b	-	a	b	-	-	a
chr02	5853577	C	b	a	-	-	-	-	a	b	a	-	-	-	-	a	a	a	a	a	b	-	b	-	-	-	a	b	a	b	b	b	-	b	a	b	b	b	-	-	b	a	b	-	a	b	-	-	a
chr02	5853642	A	b	a	b	-	a	a	a	b	a	-	-	a	b	a	a	a	a	a	b	b	b	b	b	b	a	b	a	b	b	b	b	b	a	b	b	-	b	b	b	b	b	-	a	b	-	a	-
chr02	5860330	T	-	-	-	-	a	a	-	b	a	b	b	b	-	a	a	b	-	-	b	b	b	-	b	-	a	-	-	-	b	a	-	a	a	-	-	-	b	b	b	b	-	-	-	b	-	a	-
chr02	5872308	T	b	a	b	-	a	a	a	b	a	b	-	a	b	a	a	a	a	a	b	b	b	b	b	b	a	b	a	b	b	b	b	b	a	-	b	b	b	b	b	a	b	b	a	b	a	a	a
chr02	5879361	A	b	a	b	b	a	-	a	b	a	b	-	a	b	a	a	a	a	a	b	-	b	b	b	b	a	b	a	b	b	b	b	b	a	b	b	-	b	b	b	b	b	b	a	b	a	a	a
chr02	5893005	A	b	a	b	b	a	a	a	b	a	-	-	-	b	a	a	a	a	a	b	-	b	b	b	-	a	b	a	b	b	b	b	b	a	-	b	-	-	-	b	b	b	b	a	b	-	a	a
chr02	5899135	A	-	a	-	b	a	-	-	b	-	-	-	a	-	a	a	-	a	-	b	b	b	b	b	b	a	-	-	b	b	b	b	b	a	-	b	-	b	b	b	b	b	-	a	b	a	-	-
chr02	5899146	T	-	a	-	b	a	-	-	b	-	-	-	a	-	a	a	-	a	-	b	b	b	b	b	b	a	-	-	b	b	b	b	b	a	-	b	-	b	b	b	b	b	-	a	b	a	-	-
chr02	5899148	T	-	a	-	b	a	-	-	b	-	-	-	a	-	a	a	-	a	-	b	b	b	b	b	b	a	-	-	b	b	b	b	b	a	-	b	-	b	b	b	b	b	-	a	b	a	-	-
chr02	5924878	A	b	a	b	-	-	-	-	b	-	b	-	a	b	a	a	a	a	a	b	b	b	b	b	b	b	b	a	b	b	-	b	b	a	b	b	-	b	b	b	b	b	-	a	b	a	a	a
chr02	5925080	T	b	a	b	-	a	-	-	b	-	b	-	a	b	a	a	a	a	a	b	b	b	b	b	b	a	b	a	b	b	-	b	b	a	b	b	-	b	b	b	b	b	-	a	-	a	a	a
chr02	5925119	T	b	a	b	-	a	-	-	b	-	b	-	a	b	a	a	a	a	a	b	b	b	b	b	b	a	b	a	b	b	-	b	b	a	b	b	-	b	b	b	b	b	-	a	-	a	a	a
chr02	5930399	T	b	-	-	-	-	a	-	b	-	-	-	-	-	a	a	-	a	-	-	b	b	-	-	b	a	-	-	-	b	-	b	b	a	-	-	b	-	-	b	a	b	-	-	b	-	-	-
chr02	5930731	T	b	-	-	-	a	a	-	b	-	-	-	-	-	a	a	a	a	-	-	b	b	-	-	b	a	-	-	-	b	-	b	b	a	-	-	b	-	-	b	a	b	-	-	b	-	-	-
chr02	5930765	C	b	-	-	-	a	a	-	b	-	-	-	-	-	a	a	a	a	-	-	b	b	-	-	b	a	-	-	-	b	-	b	b	a	-	-	b	-	-	b	a	b	-	-	b	-	-	-
chr02	5936863	T	b	a	b	-	-	a	a	b	-	-	-	-	-	a	a	-	a	-	b	b	b	-	b	-	a	b	a	b	b	b	-	b	a	b	b	-	b	-	b	a	b	-	a	b	-	a	a
chr02	5936871	T	b	a	b	-	-	a	a	b	-	-	-	-	-	a	a	-	a	-	b	b	b	-	b	-	a	b	a	b	b	b	-	b	a	b	b	-	b	-	b	a	b	-	a	b	-	a	a
chr02	5936875	T	b	a	b	-	-	a	a	b	-	-	-	-	-	a	a	-	a	-	b	b	b	-	b	-	a	b	a	b	b	b	-	b	a	b	b	-	b	-	b	a	b	-	a	b	-	a	a
chr02	5936879	T	b	a	b	-	-	a	a	b	-	-	-	-	-	a	a	-	a	-	b	b	b	-	b	-	a	b	a	b	b	b	-	b	a	b	b	-	b	-	b	a	b	-	a	b	-	a	a
chr02	5937144	C	b	a	b	-	-	a	a	b	-	-	-	-	-	a	a	-	a	-	b	b	b	-	b	-	a	b	a	b	b	b	-	b	a	b	b	-	b	-	b	a	b	-	a	b	-	a	a
chr02	5937154	G	b	a	b	-	-	a	a	b	-	-	-	-	-	a	a	-	a	-	b	b	b	-	b	-	a	b	a	b	b	b	-	b	a	b	b	-	b	-	b	a	b	-	a	b	-	a	a
chr02	5944124	A	b	a	b	b	a	a	a	b	-	b	b	-	b	a	a	a	a	a	b	b	b	b	b	b	a	b	a	b	b	b	b	b	a	-	b	a	b	-	b	-	b	-	a	b	a	a	a
chr02	5944161	A	b	a	b	b	a	a	a	b	-	b	b	-	b	a	a	a	a	a	b	b	b	b	b	b	a	b	a	b	b	b	b	b	a	-	b	a	b	-	b	-	b	-	a	b	a	a	a
chr02	5945989	C	b	a	b	b	a	a	-	-	-	-	b	a	b	-	a	a	a	-	b	-	b	b	b	-	a	-	-	b	-	b	b	b	a	-	b	b	b	b	b	a	b	b	a	b	-	-	a
chr02	5946008	A	b	a	b	b	a	a	-	-	-	-	b	a	b	-	a	a	a	-	b	-	b	b	b	-	a	-	-	b	-	b	b	b	a	-	b	b	b	b	b	a	b	b	a	b	-	-	a
chr02	5946041	G	b	a	b	b	a	a	-	-	-	-	b	a	b	-	a	a	a	-	b	-	b	b	b	-	a	-	-	b	-	b	b	b	a	-	b	b	b	b	b	a	b	b	a	b	-	-	a
chr02	5946291	A	b	a	b	b	-	a	-	-	-	-	b	a	b	-	a	a	a	-	b	-	b	b	b	-	a	-	-	b	-	b	b	b	a	-	b	b	b	b	b	a	b	b	a	b	-	-	-
chr02	5946329	G	b	a	b	b	-	a	-	-	-	-	b	a	b	-	a	-	a	-	b	-	b	b	b	-	a	-	-	b	-	b	b	b	a	-	b	b	b	b	b	a	b	b	a	b	-	-	-
chr02	5946339	A	b	a	b	b	-	a	-	-	-	-	b	a	b	-	a	-	a	-	b	-	a	b	b	-	a	-	-	b	-	b	b	b	a	-	b	b	b	b	b	a	b	b	a	b	-	-	-
chr02	5953949	T	b	a	-	-	-	-	a	-	-	-	-	-	-	-	-	a	a	a	b	-	-	b	-	-	a	b	a	b	-	-	-	b	a	-	b	-	-	b	b	a	-	b	a	-	-	a	a
chr02	5954159	A	b	a	b	-	a	a	a	b	a	b	b	a	b	a	a	-	a	a	b	b	b	b	b	b	a	b	a	b	b	b	b	b	a	b	b	b	b	b	b	b	b	b	a	b	a	a	a
chr02	5954195	A	b	a	b	-	a	a	a	b	a	b	b	a	b	a	a	-	a	a	b	b	b	b	b	b	a	b	a	b	b	b	b	b	a	b	b	b	b	b	b	b	b	b	a	b	a	a	a
chr02	5954196	G	b	a	b	-	a	a	a	b	a	b	b	a	b	a	a	-	a	a	b	b	b	b	b	b	a	b	a	b	b	b	b	b	a	b	b	b	b	b	b	b	b	b	a	b	a	a	a
chr02	5954406	G	b	a	b	-	a	a	a	b	a	b	b	-	b	a	a	a	a	a	b	b	b	b	b	b	a	b	a	b	b	b	b	b	a	b	b	b	b	b	b	b	b	b	a	b	a	a	a
chr02	5954448	C	b	a	b	-	a	a	a	b	a	b	b	-	b	a	a	a	a	a	b	b	b	b	b	b	a	b	a	b	b	b	b	b	a	b	b	b	b	b	b	b	b	b	a	b	a	a	a
chr02	6000243	G	b	a	-	b	a	-	-	-	a	-	-	-	-	a	-	a	a	a	b	b	b	b	b	-	a	b	-	b	b	b	-	b	a	b	b	b	-	b	b	b	b	-	a	-	-	a	a
chr02	6004952	A	b	a	b	b	-	-	a	b	-	-	-	-	b	a	a	a	a	b	b	b	b	-	b	b	a	b	-	b	b	b	b	b	a	b	b	b	b	b	b	b	b	b	a	b	-	a	a
chr02	6005263	C	-	a	b	-	a	a	-	b	a	-	-	a	b	a	a	a	a	a	b	b	b	b	-	b	a	b	-	b	b	b	b	b	a	b	b	-	b	b	b	b	b	-	a	b	-	a	-
chr02	6005553	T	-	a	b	-	a	a	-	b	a	-	-	a	b	a	a	a	a	a	b	b	b	b	-	b	a	b	-	b	b	b	b	b	a	b	b	-	b	b	b	b	b	b	a	b	-	a	-
chr02	6009147	C	b	a	b	b	-	a	a	b	-	b	-	-	b	a	a	a	a	a	b	-	b	-	b	-	a	b	a	b	b	-	b	b	a	b	b	b	b	b	b	b	b	b	a	b	-	a	a
chr02	6009295	A	b	a	b	b	-	a	a	b	-	b	-	-	b	a	a	-	a	a	b	-	b	-	b	-	a	b	a	b	b	-	b	b	a	b	b	b	b	b	b	b	b	b	a	b	-	a	a
chr02	6009314	T	b	a	b	b	-	a	a	b	-	b	-	-	b	a	a	-	a	a	b	-	b	-	b	-	a	b	a	b	b	-	b	b	a	b	b	b	b	b	b	b	b	b	a	b	-	a	a
chr02	6009327	T	b	a	b	b	-	a	a	b	-	b	-	-	b	a	a	-	a	a	b	-	b	-	b	-	a	b	a	b	b	-	b	b	a	b	b	b	b	b	b	b	b	b	a	b	-	a	a
chr02	6010593	C	b	a	b	b	a	a	a	b	a	b	-	a	b	a	a	a	a	b	b	-	b	b	b	-	a	-	a	b	-	b	b	b	a	b	b	b	b	b	b	b	b	-	a	b	a	a	a
chr02	6013574	G	b	a	b	b	a	a	a	b	-	-	b	a	b	a	a	a	a	a	b	b	b	b	b	b	a	b	a	b	b	b	b	b	a	-	b	b	b	b	b	b	b	b	a	b	-	a	a
chr02	6013584	G	b	a	b	b	a	a	a	b	-	-	b	a	b	a	a	a	a	a	b	b	b	b	b	b	a	b	a	b	b	b	b	b	a	-	b	b	b	b	b	b	b	b	a	b	-	a	a
chr02	6015170	G	b	a	-	b	-	a	-	-	a	b	b	a	b	a	a	a	a	a	b	-	b	b	b	b	a	b	-	b	b	b	b	b	a	-	b	b	b	b	b	b	b	b	a	b	-	a	a
chr02	6015187	C	b	a	-	b	-	a	-	-	a	b	b	a	b	a	a	a	a	a	b	-	b	b	b	b	a	b	-	b	b	b	b	b	a	-	b	b	b	b	b	b	b	b	a	b	-	a	a
chr02	6015228	T	b	a	-	b	-	a	-	-	a	b	b	a	b	a	a	a	a	a	b	-	b	b	b	b	a	b	-	b	b	b	b	b	a	-	b	b	b	b	b	b	b	b	a	b	-	a	a
chr02	6015417	G	b	a	-	b	-	a	-	-	a	b	b	a	b	a	a	a	a	a	b	-	b	b	b	b	a	b	-	b	b	b	b	b	a	-	b	b	b	b	b	b	b	b	a	b	-	a	a
chr02	6018062	C	b	a	b	-	a	-	a	b	-	-	b	a	b	a	a	-	a	a	b	b	b	-	b	-	a	b	-	b	b	-	b	b	a	b	b	b	b	-	b	a	b	-	a	-	a	a	a
chr02	6018064	C	b	a	b	-	a	-	a	b	-	-	b	a	b	a	a	-	a	a	b	b	b	-	b	-	a	b	-	b	b	-	b	b	a	b	b	b	b	-	b	a	b	-	a	-	a	a	a
chr02	6024757	T	b	a	b	b	a	a	a	b	a	b	b	a	b	a	a	a	a	a	b	b	b	b	b	-	a	b	a	b	b	b	b	b	a	b	b	b	b	b	b	b	b	b	a	b	a	a	a
chr02	6025726	C	b	a	b	b	-	a	-	b	-	-	b	-	-	-	-	a	a	a	b	-	b	-	-	b	a	-	-	b	b	b	b	b	a	-	b	b	b	-	b	b	b	b	a	b	a	a	a
chr02	6027280	A	b	a	b	b	a	a	a	b	a	b	-	a	b	a	a	a	a	a	b	b	b	b	b	b	a	b	a	b	-	b	b	b	a	b	b	b	b	b	b	b	b	-	a	b	-	a	a
chr02	6035820	C	b	a	b	-	a	a	a	b	a	b	-	a	-	a	a	a	a	a	b	b	b	b	b	-	a	b	a	b	-	-	b	b	a	b	b	-	-	b	b	a	b	b	a	b	-	a	a
chr02	6049020	A	b	a	b	-	a	-	a	b	a	-	-	-	b	a	a	a	a	a	b	-	b	-	b	b	a	b	-	b	b	b	-	b	a	b	b	b	b	b	b	b	b	-	a	-	a	a	a
chr02	6049026	A	b	a	b	-	a	-	a	b	a	-	-	-	b	a	a	a	a	a	b	-	b	-	b	b	a	b	-	b	b	b	-	b	a	b	b	b	b	b	b	b	b	-	a	-	a	a	a
chr02	6050025	T	b	a	b	b	a	a	a	b	a	b	-	-	b	a	a	a	a	a	b	-	b	-	b	b	a	-	a	b	b	b	b	b	a	b	b	b	b	b	b	h	b	b	a	b	a	a	a
chr02	6077206	T	b	b	b	b	-	a	a	b	-	-	b	-	b	a	a	a	a	a	b	b	b	b	b	-	a	b	a	b	b	b	b	a	a	-	b	b	b	b	b	b	b	-	a	b	a	a	a
chr02	6077716	A	b	b	b	b	-	a	a	b	a	b	-	a	b	a	a	a	a	h	b	b	b	b	b	-	a	b	a	b	b	b	b	a	a	b	b	b	b	b	b	b	b	b	a	b	-	a	a
chr02	6079010	T	b	b	b	-	-	a	a	b	a	b	-	a	b	a	a	a	-	a	b	b	b	b	b	b	a	b	a	b	b	b	b	a	a	b	b	b	b	b	b	b	b	b	a	b	-	a	a
chr02	6082635	G	b	b	b	b	a	-	a	b	-	-	b	-	b	a	a	a	a	b	b	b	b	b	b	b	a	b	a	b	-	b	b	a	a	b	b	-	b	b	b	-	b	-	a	b	a	-	-
chr02	6090357	G	-	-	-	-	a	a	-	b	-	-	-	-	b	a	a	a	a	a	b	-	b	b	-	b	a	-	-	-	-	-	b	a	a	-	-	-	-	b	-	b	b	-	a	b	-	-	-
chr02	6090405	A	-	-	-	-	a	a	-	b	-	-	-	-	b	a	a	a	a	a	b	-	b	b	-	b	a	-	-	-	-	-	b	a	a	-	-	-	-	b	-	a	b	-	a	b	-	-	-
chr02	6090697	T	-	-	-	-	a	a	-	b	-	-	-	-	b	a	a	a	a	a	b	-	b	b	-	b	a	-	-	-	-	-	b	a	a	-	-	-	-	b	-	b	b	-	a	b	-	-	-
chr02	6101594	C	b	b	b	-	a	-	a	b	a	b	b	a	b	a	a	a	a	a	b	b	b	b	b	-	a	b	a	b	b	b	b	a	a	b	b	b	b	b	b	b	b	b	a	b	a	a	-
chr02	6101634	C	b	b	b	-	a	-	a	b	a	b	b	a	b	a	a	a	a	a	b	b	b	b	b	-	a	b	a	b	b	b	b	a	a	b	b	b	b	b	b	b	b	b	a	b	a	a	-
chr02	6103393	C	b	b	b	b	a	-	a	b	a	b	-	a	b	a	a	a	a	a	b	b	b	b	b	-	a	b	a	b	b	b	b	a	a	b	b	b	b	-	b	b	b	b	a	b	-	a	a
chr02	6103437	C	b	b	b	b	a	-	a	b	a	b	-	a	b	a	a	a	a	a	b	b	b	b	b	-	a	b	a	b	b	b	b	a	a	b	b	b	b	-	b	h	b	b	a	b	-	a	a
chr02	6103455	A	b	b	b	b	a	-	a	b	a	b	-	a	b	a	a	a	a	a	b	b	b	b	b	-	a	b	a	b	b	b	b	a	a	b	b	b	b	-	b	h	b	b	a	b	-	a	a
chr02	6103569	T	b	b	b	b	a	-	a	b	a	b	-	a	b	a	a	a	a	a	b	b	b	b	b	-	a	b	a	b	b	b	b	a	a	b	b	b	b	-	b	b	b	b	a	b	-	a	a
chr02	6103600	G	b	b	b	b	a	-	a	b	a	b	-	a	b	a	a	a	a	a	b	b	b	b	b	-	a	b	a	b	b	b	b	a	a	b	b	b	b	-	b	b	b	b	a	b	-	a	a
chr02	6103705	T	b	b	b	b	a	-	-	b	a	b	-	a	b	b	a	a	a	-	b	b	b	b	b	b	a	b	-	b	-	b	b	a	a	-	b	b	b	-	b	b	b	b	-	b	a	a	-
chr02	6108609	T	b	b	b	b	a	-	a	b	a	b	-	a	b	a	a	a	a	a	b	-	b	b	b	b	a	b	a	b	b	b	b	a	a	b	b	-	b	b	b	b	b	-	a	b	a	a	a
chr02	6108905	T	b	b	b	b	a	a	-	b	a	-	b	-	b	a	a	a	a	a	b	-	b	b	b	b	a	b	-	b	-	b	b	a	a	-	-	-	b	b	b	b	b	b	a	b	a	a	a
chr02	6108927	T	b	b	b	b	a	a	-	b	a	-	b	-	b	a	a	a	a	a	b	-	b	b	b	b	a	b	-	b	-	b	b	a	a	-	-	-	b	b	b	b	b	b	a	b	a	a	a
chr02	6109069	G	b	b	b	b	a	a	-	b	a	-	b	-	b	a	a	-	a	a	b	-	b	b	b	b	a	b	-	b	-	b	b	a	a	-	-	-	b	b	b	b	b	b	a	b	a	a	a
chr02	6109089	T	b	b	b	b	a	a	-	b	a	-	b	-	b	a	a	-	a	a	b	-	b	b	b	b	a	b	-	b	-	b	b	a	a	-	-	-	b	b	b	b	b	b	a	b	a	a	a
chr02	6109101	C	b	b	b	b	a	a	-	b	a	-	b	-	b	a	a	-	a	a	b	-	b	b	b	b	a	b	-	b	-	b	b	a	a	-	-	-	b	b	b	b	b	b	a	b	a	a	a
chr02	6109102	T	b	b	b	b	a	a	-	b	a	-	b	-	b	a	a	-	a	a	b	-	b	b	b	b	a	b	-	b	-	b	b	a	a	-	-	-	b	b	b	b	b	b	a	b	a	a	a
chr02	6115308	G	b	b	-	b	-	-	-	b	-	-	-	a	b	a	a	a	a	-	b	-	b	b	b	b	-	-	-	-	b	b	-	a	a	-	b	b	-	b	b	-	b	-	-	b	-	a	-
chr02	6116257	G	b	b	b	b	a	a	a	b	a	-	-	-	b	a	a	a	a	a	b	-	b	-	b	-	a	b	a	b	b	-	-	a	a	b	b	b	b	-	b	b	-	b	a	b	-	a	a
chr02	6120020	T	b	b	b	b	a	a	a	b	a	-	-	a	b	a	a	a	a	a	b	-	b	b	b	b	a	b	a	b	b	b	b	a	a	-	-	b	-	b	b	h	b	b	a	b	-	a	a
chr02	6123642	G	b	-	b	-	a	a	-	b	-	-	-	a	-	-	a	a	a	-	b	-	b	-	b	-	-	-	a	b	-	-	b	a	a	-	-	-	b	-	b	-	b	-	a	-	a	-	-
chr02	6124805	A	b	b	b	b	a	a	a	b	-	-	-	a	b	a	a	a	a	b	b	-	b	b	b	-	a	b	a	b	b	b	b	a	a	-	b	b	b	b	b	b	b	b	a	b	a	a	-
chr02	6124965	A	-	b	b	b	a	a	a	-	-	-	-	a	b	a	a	a	a	-	b	-	b	b	-	-	a	b	a	b	b	b	b	a	a	-	b	b	b	b	b	b	b	b	a	b	a	a	-
chr02	6124978	T	-	b	b	b	a	a	a	-	-	-	-	a	b	a	a	a	a	a	b	-	b	b	-	-	a	b	a	b	b	b	b	a	a	-	b	b	b	b	b	b	b	b	a	b	a	a	-
chr02	6124988	G	-	b	b	b	a	a	a	-	-	-	-	a	b	a	a	a	a	a	b	-	b	b	-	-	a	b	a	b	b	b	b	a	a	-	b	b	b	b	b	b	b	b	a	b	a	a	-
chr02	6124993	G	-	b	b	b	a	a	a	-	-	-	-	a	b	a	a	a	a	a	b	-	b	b	-	-	a	b	a	b	b	b	b	a	a	-	b	b	b	b	b	b	b	b	a	b	a	a	-
chr02	6127390	G	-	b	b	b	-	a	-	-	a	b	-	a	b	a	a	a	a	a	b	-	b	b	-	-	a	b	-	b	b	b	b	a	a	-	b	-	b	b	b	h	b	b	a	b	-	a	a
chr02	6143564	G	b	b	b	b	a	a	-	b	a	-	b	a	-	a	a	a	a	a	b	b	b	-	b	-	a	b	-	-	b	-	-	a	a	-	b	b	-	b	b	b	-	b	a	b	-	a	-
chr02	6150968	C	b	b	b	b	a	-	a	b	-	-	-	a	b	a	a	a	a	a	b	b	b	b	b	b	a	b	a	-	b	b	b	a	a	b	b	-	b	b	b	b	b	b	a	b	a	a	-
chr02	6156075	A	b	b	b	b	-	a	a	b	a	-	-	a	b	a	a	a	a	a	b	b	b	b	b	-	a	b	-	b	b	b	b	a	a	b	b	b	b	b	b	b	b	-	a	b	-	a	-
chr02	6156340	T	b	b	b	b	a	-	a	b	a	-	-	a	b	a	a	a	a	a	b	b	b	b	b	-	a	b	-	b	b	b	b	a	a	b	b	b	b	b	b	b	b	-	a	b	a	a	a
chr02	6156687	C	b	b	b	b	a	a	a	b	a	b	b	-	b	a	a	a	a	a	b	b	b	-	b	-	a	b	a	b	b	b	b	a	a	b	b	-	-	b	b	b	b	-	a	b	a	a	a
chr02	6163967	A	b	b	b	b	a	a	a	b	a	-	-	a	b	a	a	-	a	a	b	b	b	b	b	-	a	b	a	b	b	-	b	a	a	-	b	a	b	b	b	b	b	b	a	b	-	a	a
chr02	6164004	G	b	b	b	b	a	a	a	b	a	-	-	a	b	a	a	-	a	a	b	b	b	b	b	-	a	b	a	b	b	-	b	a	a	-	b	a	b	b	b	b	b	b	a	b	-	a	a
chr02	6164023	G	b	b	b	b	a	a	a	b	a	-	-	a	b	a	a	-	a	a	b	b	b	b	b	-	a	b	a	b	b	-	b	a	a	-	b	a	b	b	b	b	b	b	a	b	-	a	a
chr02	6166842	T	b	b	b	b	a	a	a	b	a	-	-	a	b	a	a	a	a	a	b	b	b	b	b	b	a	b	a	b	b	b	b	a	a	b	b	b	-	b	b	a	b	b	a	b	a	a	a
chr02	6166923	G	b	b	b	b	a	a	a	b	a	-	-	a	b	a	a	a	a	a	b	b	b	b	b	b	a	b	a	b	b	b	b	a	a	b	b	b	-	b	b	a	b	b	a	b	a	a	a
chr02	6170560	T	b	b	b	b	a	a	-	b	-	b	-	a	-	a	a	a	a	a	b	b	b	b	b	-	a	b	a	b	b	b	b	a	a	b	b	b	b	b	b	b	b	b	a	b	a	a	a
chr02	6173639	C	b	b	b	b	-	a	a	b	-	-	b	a	b	a	a	a	a	a	b	b	b	b	b	b	a	b	a	b	b	b	b	a	a	b	b	b	b	b	b	h	b	b	a	b	-	a	a
chr02	6175874	T	b	b	b	-	-	-	a	b	a	b	-	-	b	a	a	a	a	a	b	b	b	-	-	b	a	-	a	b	-	b	b	a	a	b	b	b	b	-	b	b	b	-	a	b	a	a	a
chr02	6175905	A	b	b	b	-	-	-	a	b	a	b	-	-	b	a	a	a	a	a	b	b	b	-	-	b	a	-	a	b	-	b	b	a	a	b	b	b	b	-	b	a	b	-	a	b	a	a	a
chr02	6177691	C	b	b	b	b	a	a	a	b	a	b	-	a	b	a	a	a	a	a	b	b	b	b	b	b	a	b	a	b	b	b	b	a	a	b	-	b	b	b	b	b	b	b	a	b	-	a	a
chr02	6178899	G	b	b	b	b	a	a	-	b	a	b	-	a	b	a	a	a	a	a	b	b	b	b	b	-	a	b	a	b	-	-	b	a	a	b	b	-	b	b	b	b	b	b	a	b	a	a	a
chr02	6182508	C	b	b	b	-	-	-	a	b	-	b	-	a	-	a	a	a	a	a	b	b	b	b	-	-	a	b	a	b	-	b	b	a	a	-	b	b	b	b	b	b	b	b	a	b	a	a	a
chr02	6183638	A	b	b	b	b	-	a	a	b	a	-	b	a	b	a	a	a	a	a	b	b	b	b	b	b	a	b	a	b	b	b	b	a	a	b	b	-	-	b	b	h	b	b	a	b	a	a	a
chr02	6194826	A	b	b	-	b	a	-	a	-	a	-	-	a	b	a	a	a	a	a	b	b	b	b	b	b	a	b	a	b	b	b	b	a	a	-	b	b	b	-	b	b	b	-	a	-	a	a	a
chr02	6197169	G	b	b	b	b	a	a	a	-	a	b	-	a	b	a	a	a	a	a	b	b	b	b	b	b	a	-	-	b	b	-	b	a	a	-	b	b	-	b	b	b	-	-	a	-	a	-	-
chr02	6197216	A	b	b	b	b	a	a	a	-	a	b	-	a	b	a	a	a	a	a	b	b	b	b	b	b	a	-	-	b	b	-	b	a	a	-	b	b	-	b	b	b	-	-	a	-	a	-	-
chr02	6197437	A	-	b	b	b	a	a	a	-	a	b	-	a	b	a	a	a	a	a	b	b	b	b	-	-	a	-	-	b	b	-	b	a	a	-	b	b	-	b	b	b	-	-	a	-	a	-	-
chr02	6197448	C	-	b	b	b	a	a	a	-	a	b	-	a	b	a	a	a	a	a	b	b	b	b	-	-	a	-	-	b	b	-	b	a	a	-	b	b	-	b	b	b	-	-	a	-	a	-	-
chr02	6197467	A	-	b	b	b	a	a	a	-	a	b	-	a	b	a	a	a	a	a	b	b	b	b	-	-	a	-	-	b	b	-	b	a	a	-	b	b	-	b	b	b	-	-	a	-	a	-	-
chr02	6197476	T	-	b	b	b	a	a	a	-	a	b	-	a	b	a	a	a	a	a	b	b	b	b	-	-	a	-	-	b	b	-	b	a	a	-	b	b	-	b	b	b	-	-	a	-	a	-	-
chr02	6197515	G	-	b	b	b	a	a	a	-	a	b	-	a	b	a	a	a	a	a	b	b	b	b	-	-	a	-	-	b	b	-	b	a	a	-	b	b	-	b	b	b	-	-	a	-	a	-	-
chr02	6201541	A	-	b	b	b	a	a	a	-	-	b	-	-	b	a	a	a	a	a	b	b	b	-	-	-	a	-	a	b	-	b	-	a	a	-	b	b	-	-	b	a	b	-	a	b	-	a	a
chr02	6201568	C	-	b	b	b	a	a	a	-	-	b	-	-	b	a	a	a	a	a	b	b	b	-	-	-	a	-	a	b	-	b	-	a	a	-	b	b	-	-	b	a	b	-	a	b	-	a	a
chr02	6201611	C	-	b	b	b	a	a	a	-	-	b	-	-	b	a	a	a	a	a	b	b	b	-	-	-	a	-	a	b	-	b	-	a	a	-	b	b	-	-	b	a	b	-	a	b	-	a	a
chr02	6202968	A	b	b	b	-	-	-	a	-	-	-	-	a	b	a	a	a	a	a	b	b	b	-	-	b	a	b	a	-	b	-	-	a	a	b	b	b	b	b	b	-	b	b	a	b	-	a	-
chr02	6203725	G	-	b	b	b	a	a	-	-	a	b	-	a	b	a	a	a	a	a	b	b	b	-	-	-	a	b	a	b	b	-	b	a	a	-	b	-	-	b	b	h	b	b	a	b	-	a	a
chr02	6203732	A	-	b	b	b	a	a	-	-	a	b	-	a	b	a	a	a	a	a	b	b	b	-	-	-	a	b	a	b	b	-	b	a	a	-	b	-	-	b	b	h	b	b	a	b	-	a	a
chr02	6203790	C	-	b	b	b	a	a	-	-	a	b	-	a	b	a	a	a	a	a	b	b	b	-	-	-	a	b	a	b	b	-	b	a	a	-	b	-	-	b	b	h	b	b	a	b	-	a	a
chr02	6203807	C	-	b	b	b	a	a	-	-	a	b	-	a	b	a	a	a	a	a	b	b	b	-	-	-	a	b	a	b	b	-	b	a	a	-	b	-	-	b	b	h	b	b	a	b	-	a	a
chr02	6205014	T	b	-	b	-	a	-	a	-	a	-	-	-	-	a	a	a	a	-	b	-	-	-	-	-	a	-	a	b	b	-	b	a	a	-	-	-	-	-	-	b	-	-	a	b	-	-	a
chr02	6205932	T	-	b	b	b	a	a	a	b	a	b	b	a	b	a	a	a	a	a	b	b	b	-	b	b	a	b	a	b	-	b	b	a	a	-	b	b	b	b	b	b	b	-	a	b	a	a	a
chr02	6205953	T	-	b	b	b	a	a	a	b	a	b	b	a	b	a	a	a	a	a	b	b	b	-	b	b	a	b	a	b	-	b	b	a	a	-	b	b	b	b	b	b	b	-	a	b	a	a	a
chr02	6207007	G	-	b	b	b	a	a	a	b	a	-	b	a	b	a	a	a	a	a	b	b	b	b	b	b	a	b	a	b	b	b	b	a	a	-	b	b	b	b	b	b	b	b	a	b	a	a	a
chr02	6207218	A	b	b	b	b	a	a	a	b	a	-	b	a	b	a	a	a	a	a	b	b	b	b	b	b	a	b	a	b	b	b	b	a	a	-	b	b	b	b	b	h	b	b	a	b	a	a	a
chr02	6207309	C	-	-	b	b	a	-	a	b	a	b	-	-	b	a	a	a	a	-	b	b	b	-	-	-	-	b	a	b	-	b	b	a	a	b	-	-	b	b	b	b	b	b	a	b	-	a	a
chr02	6207342	T	-	-	b	b	a	-	a	b	a	b	-	-	b	a	a	a	a	-	b	b	b	-	-	-	-	b	a	b	-	b	b	a	a	b	-	-	b	b	b	b	b	b	a	b	-	a	a
chr02	6218510	C	-	b	-	b	a	-	-	-	-	b	-	-	b	a	-	a	a	-	b	b	b	-	-	-	-	b	a	b	-	b	-	a	a	-	b	-	b	b	-	b	-	-	-	b	a	-	-
chr02	6218561	C	-	b	-	b	a	-	-	-	-	b	-	-	b	a	-	a	a	-	b	b	b	-	-	-	-	b	a	b	-	b	-	a	a	-	b	-	b	b	-	b	-	-	-	b	a	a	-
chr02	6264642	A	b	-	b	-	a	a	a	b	a	-	-	a	b	a	a	a	a	a	b	b	b	b	b	-	a	-	-	b	-	-	b	a	a	b	-	b	b	b	b	b	b	-	a	b	-	a	a
chr02	6269270	C	-	b	b	b	-	a	-	-	-	-	-	-	b	-	a	a	a	a	b	-	b	-	-	-	-	b	-	b	-	b	b	a	a	-	b	b	b	-	b	a	-	b	-	b	-	a	-
chr02	6272587	C	b	b	b	b	a	a	a	b	a	-	b	a	b	a	a	a	a	a	b	-	b	b	b	-	a	b	-	b	-	b	b	a	a	-	b	b	b	b	b	h	b	b	a	b	a	a	a
chr02	6272615	T	b	b	b	b	a	a	a	b	a	-	b	a	b	a	a	a	a	a	b	-	b	b	b	-	a	b	-	b	-	b	b	a	a	-	b	b	b	b	b	h	b	b	a	b	a	a	a
chr02	6277365	A	-	-	-	-	a	-	-	b	a	-	-	a	-	a	a	a	a	-	-	b	-	-	b	-	-	-	-	b	-	-	-	a	a	-	b	b	-	-	b	a	-	-	a	b	a	-	-
chr02	6281120	G	b	b	b	b	a	a	a	b	a	b	b	a	b	a	a	a	a	a	b	b	b	b	b	b	a	b	-	b	b	b	b	a	a	b	b	b	-	b	b	b	b	b	a	b	a	a	-
chr02	6292970	T	-	b	b	b	-	a	a	-	-	b	-	a	-	a	a	a	a	a	b	b	b	b	-	-	a	b	a	b	-	-	b	a	a	b	b	b	b	b	b	h	b	b	a	b	b	a	a
chr02	6292992	G	-	b	b	b	-	a	a	-	-	b	-	a	-	a	a	a	a	a	b	b	b	b	-	-	a	b	a	b	-	-	b	a	a	b	b	b	b	b	b	h	b	b	a	b	b	a	a
chr02	6292996	T	-	b	b	b	-	a	a	-	-	b	-	a	-	a	a	a	a	a	b	b	b	b	-	-	a	b	a	b	-	-	b	a	a	b	b	b	b	b	b	h	b	b	a	b	b	a	a
chr02	6300585	G	-	-	b	b	a	a	a	b	a	-	b	-	b	a	a	a	a	a	b	-	b	b	b	-	a	-	a	b	b	-	b	a	a	-	-	-	b	b	b	b	b	-	a	b	-	a	a
chr02	6300725	A	-	-	b	b	a	a	a	b	a	-	b	-	b	a	a	a	a	a	b	-	b	b	b	-	a	-	a	b	b	-	b	a	a	-	-	-	b	b	b	b	b	-	a	b	-	a	a
chr02	6312989	A	b	b	b	b	a	-	a	b	a	b	-	a	-	a	a	a	a	a	b	b	b	b	-	-	a	b	a	b	b	-	b	a	a	b	b	-	b	b	b	b	b	-	a	b	a	a	a
chr02	6316880	G	b	b	b	b	a	-	a	b	a	b	-	a	b	a	a	a	a	a	b	b	b	-	b	-	a	b	a	b	b	b	b	a	a	b	b	b	b	b	b	a	b	b	a	b	-	a	a
chr02	6316904	G	b	b	b	b	a	-	a	b	a	b	-	a	b	a	a	a	a	a	b	b	b	-	b	-	a	b	a	b	b	b	b	a	a	b	b	b	b	b	b	a	b	b	a	b	-	a	a
chr02	6341320	C	b	b	b	-	a	a	a	b	a	b	-	a	b	a	a	a	a	a	b	b	b	b	-	b	a	b	a	b	-	-	b	a	a	b	b	b	b	b	b	-	b	b	a	b	-	a	a
chr02	6410997	C	b	b	b	b	-	a	a	b	a	-	b	a	b	a	a	a	a	a	b	b	b	b	-	b	a	b	a	b	b	b	b	a	a	b	b	b	b	b	b	b	b	b	a	-	a	a	a
chr02	6446024	T	b	b	b	b	a	a	-	b	a	-	-	a	b	a	a	a	a	a	b	-	b	b	b	b	a	-	-	b	-	b	b	a	a	b	b	-	b	b	b	b	b	-	a	-	-	-	-
chr02	6460355	T	-	b	b	b	-	-	-	-	-	b	-	-	b	a	a	-	a	-	-	b	b	-	b	-	-	-	-	b	-	b	-	-	a	-	b	b	b	-	b	b	b	-	-	b	-	-	-
chr02	6471858	T	-	b	-	b	a	a	a	b	a	-	-	a	b	a	a	a	a	a	b	b	b	b	b	-	a	-	a	b	b	-	b	a	a	b	b	b	b	b	b	b	b	b	-	b	a	-	-
chr02	6632150	A	b	b	b	-	a	-	-	b	-	-	-	a	-	a	a	a	a	a	b	b	b	b	b	b	a	b	a	b	b	b	b	a	a	b	b	-	b	-	b	-	b	-	a	b	a	a	a
chr02	6947734	C	-	b	b	-	-	-	-	b	-	-	-	-	b	a	a	-	a	-	b	b	b	-	b	-	-	b	-	b	-	-	b	a	a	-	b	b	b	a	b	-	-	b	-	-	-	-	-
chr02	6949082	T	-	b	b	b	-	-	-	b	-	b	-	-	-	a	-	a	-	a	b	b	b	b	b	-	-	b	a	b	b	b	b	a	-	b	b	b	b	a	b	b	b	-	-	b	-	a	-
chr02	6951245	T	a	b	b	b	a	-	b	b	a	-	-	a	b	a	a	a	a	a	b	b	b	-	b	b	a	b	a	b	b	b	b	a	a	b	b	b	b	a	b	b	b	b	a	b	a	a	a
chr02	6954112	C	a	b	b	b	a	a	a	b	a	b	b	a	b	a	a	a	a	a	b	b	b	b	b	b	a	b	a	b	b	b	b	a	a	b	b	b	b	a	b	b	b	b	a	b	a	a	a
chr02	6962238	C	a	b	-	-	-	-	a	b	-	-	-	a	b	a	a	a	a	a	b	-	b	b	b	b	-	-	a	-	-	b	-	a	a	-	b	-	-	a	b	-	b	b	a	b	a	-	-
chr02	6964955	C	a	b	b	b	a	a	a	b	-	b	-	a	b	a	a	a	a	h	b	b	b	b	b	-	a	b	a	b	b	b	b	a	a	b	b	b	b	a	b	b	b	-	a	b	a	-	a
chr02	7052119	A	a	b	b	-	a	a	a	b	a	-	-	a	b	a	a	a	a	-	b	-	b	-	-	-	a	b	a	b	b	a	b	a	a	-	b	b	b	a	b	-	-	-	a	-	-	a	-
chr02	7112050	G	a	b	-	-	-	a	-	b	-	-	-	a	b	a	a	a	a	a	b	b	b	-	b	b	a	b	-	b	b	a	b	a	a	b	b	-	b	a	b	h	b	-	a	b	-	a	a
chr02	7112108	C	a	b	-	-	-	a	-	b	-	-	-	a	b	a	a	a	a	a	b	b	b	-	b	b	a	b	-	b	b	a	b	a	a	b	b	-	b	a	b	h	b	-	a	b	-	a	a
chr02	7115245	C	-	b	b	b	-	a	-	b	-	-	-	a	b	a	a	-	a	-	b	-	b	b	b	-	a	b	-	b	b	-	b	a	a	-	b	-	-	a	b	-	b	-	a	b	-	a	a
chr02	7115249	C	-	b	b	b	-	a	-	b	-	-	-	a	b	a	a	-	a	-	b	-	b	b	b	-	a	b	-	b	b	-	b	a	a	-	b	-	-	a	b	-	b	-	a	b	-	a	a
chr02	7115257	T	-	b	b	b	-	a	-	b	-	-	-	a	b	a	b	-	a	-	b	-	b	b	b	-	a	b	-	b	b	-	b	a	a	-	b	-	-	a	b	-	b	-	a	b	-	a	a
chr02	7122321	A	a	b	b	b	a	a	a	b	a	b	-	a	b	a	a	a	a	a	b	b	b	b	-	b	a	-	-	b	b	a	b	a	a	-	b	b	-	a	b	a	b	-	a	-	-	a	a
chr02	7123826	C	-	b	b	b	a	a	-	b	a	-	b	-	b	a	a	-	-	a	b	-	b	-	b	b	a	b	a	b	b	-	b	a	a	b	b	-	b	a	b	b	b	-	a	b	a	a	a
chr02	7123843	A	-	b	b	b	a	a	-	b	a	-	b	-	b	a	a	-	-	a	b	-	b	-	b	b	a	b	a	b	b	-	b	a	a	b	b	-	b	a	b	b	b	-	a	b	a	a	a
chr02	7123845	A	-	b	b	b	a	a	-	b	a	-	b	-	b	a	a	-	-	a	b	-	b	-	b	b	a	b	a	b	b	-	b	a	a	b	b	-	b	a	b	b	b	-	a	b	a	a	a
chr02	7123991	T	a	b	b	b	a	a	-	b	a	-	b	-	b	a	a	a	-	a	b	-	b	-	b	b	a	b	a	b	b	a	b	a	a	b	b	-	b	a	b	b	b	-	a	b	a	a	a
chr02	7140084	T	-	b	b	b	a	a	-	b	-	-	b	-	-	a	a	a	a	a	-	b	b	-	-	-	-	-	-	b	-	a	b	a	a	b	b	b	-	-	b	a	b	b	a	b	-	a	-
chr02	7140088	T	-	b	b	b	a	a	-	b	-	-	b	-	-	a	a	a	a	a	-	b	b	-	-	-	-	-	-	b	-	a	b	a	a	b	b	b	-	-	b	a	b	b	a	b	-	a	-
chr02	7140129	G	-	b	b	b	a	a	-	b	-	-	b	-	-	a	a	a	a	a	-	b	b	-	-	-	-	-	-	b	-	a	b	a	a	b	b	b	-	-	b	a	b	b	a	b	-	a	-
chr02	7159774	A	a	b	b	b	a	a	-	b	a	b	-	a	b	a	a	a	a	a	b	b	b	b	b	b	a	b	a	b	b	-	b	a	a	b	b	-	b	a	b	b	b	b	a	b	-	a	a
chr02	7161561	C	a	b	b	-	a	a	-	b	a	-	b	a	b	a	a	a	a	a	b	b	b	b	b	-	a	b	a	b	b	a	b	a	a	-	b	b	-	a	b	b	-	b	a	b	-	a	a
chr02	7161573	G	a	b	b	-	a	a	-	b	a	-	b	a	b	a	a	a	a	a	b	b	b	b	b	-	a	b	a	b	b	a	b	a	a	-	b	b	-	a	b	b	-	b	a	b	-	a	a
chr02	7161855	T	-	b	b	b	a	a	-	b	a	-	b	a	b	a	a	-	a	a	b	b	b	b	b	-	a	b	a	b	b	-	b	a	a	-	b	b	-	a	b	b	-	b	a	b	-	a	a
chr02	7161867	C	-	b	b	b	a	a	-	b	a	-	b	a	b	a	a	-	a	a	b	b	b	b	b	-	a	b	a	b	b	-	b	a	a	-	b	b	-	a	b	b	-	b	a	b	-	a	a
chr02	7182684	C	a	b	-	b	a	a	a	b	-	b	-	a	b	a	a	a	a	-	b	b	b	-	b	-	a	b	a	b	b	-	b	a	a	b	b	b	b	a	b	h	b	-	a	b	-	a	a
chr02	7184946	A	a	b	b	b	a	a	a	b	a	-	b	a	b	a	a	a	a	a	b	-	b	b	b	b	a	b	a	b	b	a	b	a	a	-	b	b	b	a	b	b	b	-	a	-	a	a	a
chr02	7184953	G	a	b	b	b	a	a	a	b	a	-	b	a	b	a	a	a	a	a	b	-	b	b	b	b	a	b	a	b	b	a	b	a	a	-	b	b	b	a	b	h	b	-	a	-	a	a	a
chr02	7185255	G	-	b	b	b	a	a	-	b	-	-	-	-	b	-	a	-	-	a	b	b	b	b	b	b	-	b	-	b	-	a	b	a	a	-	-	-	-	-	b	-	b	b	-	-	a	-	-
chr02	7197129	G	-	b	b	-	-	a	a	b	-	-	-	a	b	a	a	a	a	a	b	-	b	-	b	-	a	b	a	b	-	-	b	a	a	-	b	b	b	a	b	b	b	-	a	-	a	a	a
chr02	7197375	T	-	b	b	-	-	a	a	b	-	-	-	a	b	a	a	a	a	a	b	-	b	-	b	-	a	b	a	b	-	-	b	a	a	-	b	b	b	a	b	b	b	-	a	-	a	a	a
chr02	7198293	G	a	b	-	b	a	a	a	b	-	-	-	-	b	a	a	a	-	-	b	b	b	-	-	-	-	b	-	b	b	a	b	a	a	-	b	b	b	a	b	-	-	b	a	b	-	a	-
chr02	7198360	A	a	b	-	b	a	a	a	b	-	-	-	-	b	a	a	a	-	-	b	b	b	-	-	-	-	b	-	b	b	a	b	a	a	-	b	b	b	a	b	-	-	b	a	b	-	a	-
chr02	7202432	T	-	b	b	b	a	a	a	b	a	b	-	a	b	a	a	a	a	a	b	-	b	b	b	-	a	b	a	b	b	-	b	a	a	b	b	b	-	a	b	b	b	-	a	b	a	a	a
chr02	7202487	G	-	b	b	b	a	a	a	b	a	b	-	a	b	a	a	a	a	a	b	-	b	b	b	-	a	b	a	b	b	-	b	a	a	b	b	b	-	a	b	b	b	-	a	b	a	a	a
chr02	7202506	T	-	b	b	b	a	a	a	b	a	b	-	a	b	a	a	a	a	a	b	-	b	b	b	-	a	b	a	b	b	-	b	a	a	b	b	b	-	a	b	h	b	-	a	b	a	a	a
chr02	7203791	C	-	b	b	-	a	a	-	b	a	-	-	a	b	a	a	a	a	a	b	b	b	b	b	-	a	b	a	b	b	a	b	a	a	b	b	b	b	a	b	b	b	-	a	b	-	a	a
chr02	7204957	T	a	b	b	-	-	-	a	b	-	-	-	a	b	a	a	a	a	-	b	-	b	b	-	-	a	b	-	b	b	-	b	a	a	-	b	b	-	-	b	-	b	b	a	-	a	a	-
chr02	7205378	T	a	b	-	b	a	a	-	b	-	b	-	a	-	a	a	a	a	a	b	b	b	-	b	b	a	b	-	b	-	a	b	a	a	b	b	b	-	a	b	b	b	-	a	b	a	a	a
chr02	7208531	C	a	b	b	-	-	-	a	b	a	-	-	-	-	a	a	a	a	a	b	-	b	-	-	-	a	b	-	b	b	a	b	a	a	b	b	-	-	a	b	b	-	-	a	b	-	a	-
chr02	7208554	G	a	b	b	-	-	-	a	b	a	-	-	-	-	a	a	a	a	a	b	-	b	-	-	-	a	b	-	b	b	a	b	a	a	b	b	-	-	a	b	a	-	-	a	b	-	a	-
chr02	7209906	T	a	b	b	b	a	a	-	b	a	-	-	a	b	a	a	a	a	a	b	b	b	b	b	b	a	b	a	b	b	a	b	a	a	-	b	-	b	a	b	b	b	b	a	b	a	a	a
chr02	7209919	G	a	b	b	b	a	a	-	b	a	-	-	a	b	a	a	a	a	a	b	b	b	b	b	b	a	b	a	b	b	a	b	a	a	-	b	-	b	a	b	b	b	b	a	b	a	a	a
chr02	7210209	C	a	b	b	b	a	a	-	b	a	-	-	a	b	a	a	a	a	a	b	b	b	b	b	b	a	b	a	b	b	a	b	a	a	-	b	-	b	a	b	b	b	b	a	b	a	a	-
chr02	7250262	T	a	b	b	-	-	a	a	b	-	-	-	a	b	a	a	a	a	a	b	b	b	b	b	b	a	b	a	b	b	a	b	a	a	b	b	b	b	a	b	h	b	-	a	b	-	a	a
chr02	7250505	T	a	b	b	-	-	a	a	b	-	-	-	a	b	a	a	a	a	a	b	b	b	b	b	b	a	b	a	b	b	a	b	a	a	b	b	b	b	a	b	h	b	-	a	b	-	a	a
chr02	7251756	A	a	b	b	-	-	-	a	b	a	-	-	a	-	a	-	a	a	b	b	-	-	-	-	b	a	b	a	b	b	a	-	a	a	b	-	b	-	a	-	h	b	b	a	b	a	a	a
chr02	7251760	C	a	b	b	-	-	-	a	b	a	-	-	a	-	a	-	a	a	b	b	-	-	-	-	b	a	b	a	b	b	a	-	a	a	b	-	b	-	a	-	h	b	b	a	b	a	a	a
chr02	7251885	C	a	b	b	-	-	-	a	b	a	-	-	a	-	a	-	a	a	b	b	-	b	-	-	b	a	b	a	b	b	a	-	a	a	b	-	b	-	a	-	b	b	b	a	b	a	a	a
chr02	7251911	A	a	b	b	-	-	-	a	b	a	-	-	a	-	a	-	a	a	b	b	-	b	-	-	b	a	b	a	b	b	a	-	a	a	b	-	b	-	a	-	b	b	b	a	b	a	a	a
chr02	7253428	C	a	b	b	b	a	a	a	b	-	-	-	a	b	a	a	a	a	a	b	b	b	b	b	b	a	-	a	b	b	a	b	a	a	-	b	b	b	a	b	b	b	-	a	b	a	a	a
chr02	7253476	T	a	b	b	b	a	a	a	b	-	-	-	a	b	a	a	a	a	a	b	b	b	b	b	b	a	-	a	b	b	a	b	a	a	-	b	b	b	a	b	a	b	-	a	b	a	a	a
chr02	7256054	A	a	b	b	-	a	a	-	b	a	b	-	a	b	a	a	a	a	a	b	b	b	b	b	-	a	b	a	b	b	a	b	a	a	-	b	-	-	a	b	b	b	b	a	-	-	a	a
chr02	7256104	G	a	b	b	-	a	a	-	b	a	b	-	a	b	a	a	a	a	a	b	b	b	b	b	-	a	b	a	b	b	a	b	a	a	-	b	-	-	a	b	b	b	b	a	-	-	a	a
chr02	7261424	C	a	b	b	b	-	a	a	b	a	b	-	a	b	a	a	a	a	a	b	-	b	b	b	b	a	b	a	b	b	a	b	a	a	b	b	b	-	a	b	b	b	-	a	b	a	a	a
chr02	7261706	G	a	b	b	b	a	a	a	b	-	-	-	a	b	a	a	a	a	a	b	-	b	-	b	-	a	b	a	b	b	a	b	a	a	b	b	b	b	a	b	b	b	-	a	b	a	a	a
chr02	7266021	G	a	b	b	b	a	a	-	b	a	-	b	a	b	a	a	a	a	a	b	b	b	b	b	-	a	b	a	b	b	a	b	a	a	-	b	b	b	a	b	b	b	-	a	b	a	a	a
chr02	7271931	T	-	b	b	b	a	a	a	-	-	-	-	-	b	a	a	a	a	b	b	b	b	b	b	-	a	b	-	b	b	-	b	a	a	-	b	-	b	a	b	b	b	-	a	b	a	a	a
chr02	7271960	G	-	b	b	b	a	a	a	-	-	-	-	-	b	a	a	a	a	b	b	b	b	b	b	-	a	b	-	b	b	-	b	a	a	-	b	-	b	a	b	b	b	-	a	b	a	a	a
chr02	7272223	T	-	b	b	b	a	a	a	-	-	-	-	-	b	a	a	a	a	b	b	b	b	b	b	-	a	b	-	b	b	-	b	a	a	b	b	-	b	a	b	b	b	-	a	b	a	a	a
chr02	7272235	C	-	b	b	b	a	a	a	-	-	-	-	-	b	a	a	a	a	b	b	b	b	b	b	-	a	b	-	b	b	-	b	a	a	b	b	-	b	a	b	b	b	-	a	b	a	a	a
chr02	7272248	G	-	b	b	b	a	a	a	-	-	-	-	-	b	a	a	a	a	b	b	b	b	b	b	-	a	b	-	b	b	-	b	a	a	b	b	-	b	a	b	b	b	-	a	b	a	a	a
chr02	7272259	A	-	b	b	b	a	a	a	b	-	-	-	a	b	a	a	a	a	b	b	b	b	b	-	-	a	b	-	-	b	a	b	a	a	-	b	-	b	a	b	b	b	b	a	b	-	a	a
chr02	7272326	A	-	b	b	b	a	a	a	b	-	-	-	a	b	a	a	a	a	b	b	b	b	b	-	-	a	b	-	-	b	a	b	a	a	-	b	-	b	a	b	b	b	b	a	b	-	a	a
chr02	7272342	A	-	b	b	b	a	a	a	b	-	-	-	a	b	a	a	a	a	b	b	b	b	b	-	-	a	b	-	-	b	a	b	a	a	-	b	-	b	a	b	b	b	b	a	b	-	a	a
chr02	7272694	C	-	b	b	b	a	a	-	b	-	-	-	a	b	a	a	-	a	a	b	b	b	b	b	b	a	b	a	b	b	-	b	a	a	b	b	b	b	a	b	b	b	b	a	b	-	a	a
chr02	7272716	A	-	b	b	b	a	a	-	b	-	-	-	a	b	a	a	-	a	a	b	b	b	b	b	b	a	b	a	b	b	-	b	a	a	b	b	b	b	a	b	b	b	b	a	b	-	a	a
chr02	7272733	C	-	b	b	b	a	a	-	b	-	-	-	a	b	a	a	-	a	a	b	b	b	b	b	b	a	b	a	b	b	-	b	a	a	b	b	b	b	a	b	b	b	b	a	b	-	a	a
chr02	7274484	C	a	b	b	b	a	a	a	b	a	-	-	-	-	a	a	a	a	a	b	-	b	b	-	b	a	-	-	b	b	a	b	a	a	b	b	-	-	a	b	a	b	-	a	b	-	a	a
chr02	7469250	T	a	b	b	b	-	a	a	b	a	b	-	a	b	a	a	a	a	a	b	b	b	b	b	-	b	b	-	-	-	-	b	a	a	-	b	b	b	-	b	-	b	-	a	b	-	b	a
chr02	7473800	T	a	b	b	b	a	a	a	b	a	-	-	a	-	a	a	a	a	a	b	-	b	b	b	b	b	-	a	b	-	a	b	a	a	-	-	b	-	a	b	-	-	-	a	b	-	b	a
chr02	7474454	C	a	b	b	-	-	-	a	b	a	a	-	-	b	a	a	a	a	a	b	b	b	-	b	-	b	-	a	b	b	a	b	a	a	b	-	-	-	a	b	h	b	-	a	b	a	b	a
chr02	7474655	G	-	b	b	-	-	-	a	b	a	a	-	-	b	a	a	a	a	a	b	b	b	-	b	-	-	-	a	b	b	a	b	a	a	-	-	-	-	a	b	b	b	-	a	b	a	b	a
chr02	7506767	T	a	b	b	b	a	a	a	b	a	b	-	a	b	a	a	a	a	b	b	b	b	b	-	b	b	b	-	b	b	a	b	a	a	b	b	b	b	a	b	b	b	b	a	b	-	b	a
chr02	7508432	C	a	b	b	b	a	a	a	-	a	b	-	a	b	a	a	a	a	a	b	b	b	b	b	b	b	b	a	b	b	a	b	a	a	-	b	b	b	a	b	b	b	-	a	b	a	b	a
chr02	7508748	A	a	b	b	b	a	a	a	-	a	b	-	a	b	a	a	a	a	a	b	b	b	b	b	b	b	b	a	b	b	a	b	a	a	-	b	b	b	a	b	b	b	-	a	b	a	b	a
chr02	7509432	G	a	b	b	b	a	a	a	-	a	a	-	a	b	a	a	a	a	a	b	b	b	b	-	-	b	-	-	b	-	-	b	a	a	b	b	-	-	a	b	b	b	-	a	-	a	-	a
chr02	7509434	T	a	b	b	b	a	a	a	-	a	b	-	a	b	a	a	a	a	a	b	b	b	b	-	-	b	-	-	b	-	-	b	a	a	b	b	-	-	a	b	b	b	-	a	-	a	-	a
chr02	7509482	T	a	b	b	b	a	a	a	-	a	b	-	a	b	a	a	a	a	a	b	b	b	b	-	-	b	-	-	b	-	-	b	a	a	b	b	-	-	a	b	b	b	-	a	-	a	-	a
chr02	7509496	G	a	b	b	b	a	a	a	-	a	b	-	a	b	a	a	a	a	a	b	b	b	b	-	-	b	-	-	b	-	-	b	a	a	b	b	-	-	a	b	b	b	-	a	-	a	-	a
chr02	7509749	T	a	b	b	b	a	a	a	-	a	b	-	a	b	a	a	a	a	a	b	b	b	b	-	-	b	-	-	b	-	-	b	a	a	b	b	-	-	a	b	b	b	-	a	-	a	-	a
chr02	7509806	T	a	b	b	b	a	a	a	-	a	b	-	a	b	a	a	a	a	a	b	b	b	b	-	-	b	-	-	b	-	-	b	a	a	b	b	-	-	a	b	b	b	-	a	-	a	-	a
chr02	7509819	G	a	b	b	b	a	a	a	-	a	b	-	a	b	a	a	a	a	a	b	b	b	b	-	-	b	-	-	b	-	-	b	a	a	b	b	-	-	a	b	b	b	-	a	-	a	-	a
chr02	7509835	A	a	b	b	-	-	-	-	-	a	b	-	a	b	a	a	a	a	a	b	b	b	b	-	-	b	b	a	b	b	-	-	a	a	b	b	-	b	a	b	-	b	-	a	b	a	b	a
chr02	7509840	T	a	b	b	-	-	-	-	-	a	b	-	a	b	a	a	a	a	a	b	b	b	b	-	-	b	b	a	b	b	-	-	a	a	b	b	-	b	a	b	-	b	-	a	b	a	b	a
chr02	7509879	G	a	b	b	-	-	-	-	-	a	b	-	a	b	a	a	a	a	a	b	b	b	b	-	-	b	b	a	b	b	-	-	a	a	b	b	-	b	a	b	-	b	-	a	b	a	b	a
chr02	7510142	A	a	b	b	-	-	-	-	b	a	b	-	a	b	a	a	a	a	a	b	b	b	a	b	b	b	b	a	b	b	-	-	a	a	b	b	b	b	a	b	b	b	-	a	b	a	b	a
chr02	7511421	G	a	b	b	b	a	a	a	b	a	b	-	a	b	a	a	a	a	a	b	-	b	b	b	b	b	b	a	b	b	a	b	a	a	b	b	b	b	a	b	b	b	-	a	b	-	b	a
chr02	7511602	C	a	b	b	b	a	a	a	b	a	b	-	a	b	a	a	a	a	a	b	-	b	b	b	b	b	b	a	b	b	-	b	a	a	b	b	b	b	a	b	b	b	-	a	b	-	b	a
chr02	7511621	T	a	b	b	b	a	a	a	b	a	b	-	a	b	a	a	a	a	a	b	-	b	b	b	b	b	b	a	b	b	-	b	a	a	b	b	b	b	a	b	b	b	-	a	b	-	b	a
chr02	7511635	C	a	b	b	b	a	a	a	b	a	b	-	a	b	a	a	a	a	a	b	-	b	b	b	b	b	b	a	b	b	-	b	a	a	b	b	b	b	a	b	b	b	-	a	b	-	b	a
chr02	7537527	T	a	-	-	b	a	a	a	b	-	-	-	a	b	a	a	a	a	a	b	-	b	b	-	b	b	-	a	b	b	a	b	a	a	-	b	b	b	a	b	-	-	b	a	-	-	b	-
chr02	7538254	T	-	b	-	b	-	a	a	-	-	b	-	a	b	a	a	a	a	a	-	-	-	-	b	b	-	b	-	-	b	-	-	a	a	-	-	-	-	a	b	b	-	-	-	-	-	-	-
chr02	7539714	C	-	b	b	-	-	-	a	-	a	-	-	-	-	a	a	a	-	-	b	-	b	b	b	-	-	-	-	b	-	a	-	a	-	-	-	-	-	-	b	b	b	-	-	-	-	b	-
chr02	7543404	A	a	b	b	b	-	-	-	-	a	-	-	a	b	-	a	a	a	a	b	b	b	-	b	-	b	b	a	b	b	-	b	a	a	b	b	-	b	a	b	b	b	-	a	b	a	b	-
chr02	7554000	G	a	b	b	-	a	a	-	b	a	-	-	a	-	a	a	a	a	a	b	b	b	-	b	b	b	-	a	b	b	a	b	a	a	-	-	-	-	a	b	-	-	-	a	b	a	b	a
chr02	7666726	C	a	b	b	b	a	a	a	b	-	b	-	a	b	a	a	a	a	a	b	b	b	b	b	-	b	b	a	b	b	a	b	a	a	a	b	b	b	a	b	b	b	-	a	b	-	b	a
chr02	7672402	C	a	b	b	b	a	a	-	b	-	b	b	-	b	a	a	a	a	a	b	-	b	b	b	-	b	-	a	b	-	a	b	a	a	-	-	b	b	a	b	b	b	b	-	b	-	-	-
chr02	7707895	C	a	b	b	-	-	a	-	-	a	-	-	a	b	a	a	a	a	a	b	-	b	-	-	-	-	b	-	-	b	a	b	a	a	-	b	b	b	a	b	b	-	-	a	-	-	-	a
chr02	7781897	G	-	b	b	b	a	a	a	b	a	b	b	a	b	a	a	a	a	a	b	b	b	b	b	b	b	-	-	b	b	a	b	a	a	-	b	b	-	-	b	b	b	b	-	a	a	b	a
chr02	7781915	G	-	b	b	b	a	a	a	b	a	b	b	a	b	a	a	a	a	a	b	b	b	b	b	b	b	-	-	b	b	a	b	a	a	-	b	b	-	-	b	b	b	b	-	a	a	b	a
chr02	7782194	T	-	b	b	-	-	-	-	b	a	-	-	-	b	b	a	a	a	-	b	-	b	-	-	b	-	b	-	b	-	-	b	a	b	-	b	b	b	-	b	b	b	b	-	a	-	-	-
chr02	7789245	C	a	b	b	-	a	a	a	b	a	a	b	-	b	a	a	a	a	a	b	b	b	b	b	b	b	b	-	b	b	a	b	a	a	a	b	-	b	a	b	b	b	-	a	a	a	b	a
chr02	7789297	G	a	b	b	-	a	a	a	b	a	b	b	-	b	a	a	a	a	a	b	b	b	b	b	b	b	b	-	b	b	a	b	a	a	a	b	-	b	a	b	b	b	-	a	a	a	b	a
chr02	7793110	A	a	b	b	b	a	a	a	b	a	b	-	a	b	a	a	a	a	a	b	b	b	-	b	b	b	b	a	b	b	a	-	a	a	-	b	-	b	a	b	b	b	b	a	a	a	b	a
chr02	7793368	G	a	b	b	b	a	a	a	b	a	b	-	a	b	a	a	a	a	a	b	b	b	-	b	b	b	b	a	b	b	a	-	a	a	-	b	-	b	a	b	b	b	b	a	a	a	b	a
chr02	7810666	G	a	b	b	b	a	a	-	b	a	b	-	-	b	a	a	a	a	a	b	b	b	b	b	b	b	b	a	b	b	a	b	a	a	a	b	b	b	a	b	h	b	b	a	a	-	b	a
chr02	7811766	A	a	b	b	b	-	a	a	b	-	b	b	a	b	a	a	a	a	a	b	-	b	-	-	b	-	-	-	b	b	a	b	a	a	-	b	b	b	a	b	-	-	-	a	a	-	-	-
chr02	7811791	C	a	b	b	b	-	a	a	b	-	b	b	a	b	a	a	a	a	a	b	-	b	-	-	b	-	-	-	b	b	a	b	a	a	-	b	b	b	a	b	-	-	-	a	a	-	-	-
chr02	7813624	C	a	b	b	b	a	a	a	b	a	-	b	a	b	a	a	a	a	a	b	b	b	b	b	b	b	b	a	b	b	a	b	a	a	a	b	b	b	a	b	b	b	b	a	a	a	b	a
chr02	7813626	T	a	b	b	b	a	a	a	b	a	-	b	a	b	a	a	a	a	a	b	b	b	b	b	b	b	b	a	b	b	a	b	a	a	a	b	b	b	a	b	b	b	b	a	a	a	b	a
chr02	7813823	T	a	b	b	b	a	a	a	b	a	-	b	a	b	a	a	a	a	a	b	b	b	b	b	b	b	b	a	b	b	a	b	a	a	a	b	b	b	a	b	b	b	b	a	a	a	b	a
chr02	7813837	C	a	b	b	b	a	a	a	b	a	-	b	a	b	a	a	a	a	a	b	b	b	b	b	b	b	b	a	b	b	a	b	a	a	a	b	b	b	a	b	b	b	b	a	a	a	b	a
chr02	7816509	T	a	b	b	-	a	a	-	b	a	b	-	a	b	a	a	a	a	a	b	b	b	b	b	b	b	b	a	b	b	a	b	a	a	a	b	b	b	a	b	b	b	-	a	a	a	b	a
chr02	7816519	C	a	b	b	-	a	a	-	b	a	b	-	a	b	a	a	a	a	a	b	b	b	b	b	b	b	b	a	b	b	a	b	a	a	a	b	b	b	a	b	b	b	-	a	a	a	b	a
chr02	7816735	C	a	b	b	-	a	a	-	-	a	b	-	a	b	a	a	a	a	a	b	b	b	b	-	-	b	b	a	b	b	a	b	a	a	a	b	b	b	a	b	b	b	-	a	a	a	b	a
chr02	7816746	C	a	b	b	-	a	a	-	-	a	b	-	a	b	a	a	a	a	a	b	b	b	b	-	-	b	b	a	b	b	a	b	a	a	a	b	b	b	a	b	b	b	-	a	a	a	b	a
chr02	7816749	A	a	b	b	-	a	a	-	-	a	b	-	a	b	a	a	a	a	a	b	b	b	b	-	-	b	b	a	b	b	a	b	a	a	a	b	b	b	a	b	b	b	-	a	a	a	b	a
chr02	7816793	A	a	b	b	b	a	a	a	b	a	-	-	a	b	a	a	a	a	a	b	b	b	b	b	b	b	b	a	b	-	a	b	a	a	-	b	-	-	a	b	b	b	b	a	a	a	-	a
chr02	7817143	C	a	b	b	b	a	a	a	b	a	b	-	a	b	a	a	a	a	a	b	b	b	b	b	-	b	b	a	b	-	a	b	a	a	a	b	b	b	a	b	a	b	b	a	a	-	b	a
chr02	7817416	C	a	b	b	b	a	a	a	b	a	b	-	a	b	a	a	a	a	a	b	b	b	b	b	-	b	b	a	b	-	a	b	a	a	a	b	b	b	a	b	a	b	b	a	a	-	b	a
chr02	7817739	T	a	b	b	b	a	a	-	b	a	-	-	a	b	a	a	a	a	a	b	b	b	b	b	b	b	b	a	b	b	a	b	a	a	a	b	b	b	a	b	b	b	b	a	a	a	b	a
chr02	7819365	C	a	b	b	b	-	a	a	b	a	-	b	-	b	a	a	a	a	a	b	b	b	b	b	-	b	-	a	b	b	-	b	a	a	-	b	-	-	a	b	b	b	b	a	-	a	b	a
chr02	7819387	C	a	-	-	b	a	a	-	-	-	b	-	-	-	a	a	a	a	a	b	b	b	b	b	-	-	b	-	b	-	a	b	a	a	a	b	-	-	a	b	-	b	-	a	a	-	-	a
chr02	7819413	C	a	-	-	b	a	a	-	-	-	b	-	-	-	a	a	a	a	a	b	b	b	b	b	-	-	b	-	b	-	a	b	a	a	a	b	-	-	a	b	-	b	-	a	a	-	-	a
chr02	7825053	G	a	b	b	b	a	-	-	b	a	-	-	a	b	a	a	a	a	a	b	b	b	b	b	b	b	b	-	b	b	a	b	a	a	-	b	b	b	-	b	a	b	-	a	-	-	b	a
chr02	7825082	G	a	b	b	b	a	-	-	b	a	-	-	a	b	a	a	a	a	a	b	b	b	b	b	b	b	b	-	b	b	a	b	a	a	-	b	b	b	-	b	b	b	-	a	-	-	b	a
chr02	7827328	C	a	b	-	-	a	a	-	-	a	-	-	a	-	a	a	a	a	a	-	-	b	a	-	-	b	-	a	b	b	a	-	a	a	a	-	-	-	a	-	-	-	-	a	a	-	b	a
chr02	7827518	C	a	b	-	-	a	a	-	-	a	-	-	a	-	a	a	a	a	a	-	-	b	a	-	-	b	-	a	b	b	a	-	a	a	a	-	-	-	a	-	-	-	-	a	a	-	b	a
chr02	7856128	T	a	b	-	-	-	a	-	-	-	a	-	-	-	a	a	a	-	a	b	-	-	-	b	-	b	-	a	b	-	a	-	a	a	a	b	-	b	-	b	-	b	b	a	a	-	b	-
chr02	7856186	C	a	b	-	-	-	a	-	-	-	a	-	-	-	a	a	a	-	a	b	-	-	-	b	-	b	-	a	b	-	a	-	a	a	a	b	-	b	-	b	-	b	b	a	a	-	b	-
chr02	7856207	T	-	b	-	-	-	a	a	-	-	b	-	-	b	a	a	a	a	-	b	-	b	-	-	-	b	-	-	-	-	-	b	a	a	-	b	b	b	a	b	b	b	-	-	-	a	-	-
chr02	7856259	G	-	b	-	-	-	a	a	-	-	b	-	-	b	a	a	a	a	-	b	-	b	-	-	-	b	-	-	-	-	-	b	a	a	-	b	b	b	a	b	b	b	-	-	-	a	-	-
chr02	7856283	T	-	b	-	-	-	a	a	-	-	b	-	-	b	a	a	a	a	-	b	-	b	-	-	-	b	-	-	-	-	-	b	a	a	-	b	b	b	a	b	b	b	-	-	-	a	-	-
chr02	7856626	A	-	b	b	-	-	a	a	b	-	b	-	-	b	a	a	a	a	-	b	-	b	-	b	b	b	-	-	-	-	-	b	a	a	-	b	b	b	a	b	b	b	-	-	-	a	-	-
chr02	7860100	A	a	b	b	b	-	a	a	-	a	-	b	a	b	a	a	a	a	-	b	b	b	b	-	-	b	-	a	b	-	a	b	a	a	a	b	b	-	a	b	b	b	-	a	a	-	b	a
chr02	7860105	A	a	b	b	b	-	a	a	-	a	-	b	a	b	a	a	a	a	-	b	b	b	b	-	-	b	-	a	b	-	a	b	a	a	a	b	b	-	a	b	b	b	-	a	a	-	b	a
chr02	7860107	C	a	b	b	b	-	a	a	-	a	-	b	a	b	a	a	a	a	-	b	b	b	b	-	-	b	-	a	b	-	a	b	a	a	a	b	b	-	a	b	b	b	-	a	a	-	b	a
chr02	7860135	A	a	b	b	b	-	a	a	-	a	-	b	a	b	a	a	a	a	-	b	b	b	b	-	-	b	-	a	b	-	a	b	a	a	a	b	b	-	a	b	b	b	-	a	a	-	b	a
chr02	7861681	C	a	b	b	b	a	a	a	-	a	-	-	a	b	a	a	a	a	a	b	b	b	b	-	-	b	b	-	b	b	a	b	a	a	a	b	-	b	a	b	b	b	b	a	a	a	b	a
chr02	7861714	A	a	b	b	b	a	a	a	-	a	-	-	a	b	a	a	a	a	a	b	b	b	b	-	-	b	b	-	b	b	a	b	a	a	a	b	-	b	a	b	b	b	b	a	a	a	b	a
chr02	7861747	T	a	b	b	b	a	a	a	-	a	-	-	a	b	a	a	a	a	a	b	b	b	b	-	-	b	b	-	b	b	a	b	a	a	a	b	-	b	a	b	b	b	b	a	a	a	b	a
chr02	7861762	T	a	b	b	b	a	a	a	-	a	-	-	a	b	a	a	a	a	a	b	b	b	b	-	-	b	b	-	b	b	a	b	a	a	a	b	-	b	a	b	b	b	b	a	a	a	b	a
chr02	7861950	T	a	b	b	b	a	a	-	b	a	-	-	a	b	a	a	a	a	a	b	b	b	b	b	b	b	b	-	b	b	a	b	a	a	a	b	-	b	a	b	b	b	b	a	a	a	b	a
chr02	7863013	C	a	b	b	b	-	a	a	-	a	b	-	-	b	a	a	a	a	a	b	b	b	b	-	-	b	b	a	b	b	a	b	a	a	-	-	b	-	a	b	b	b	b	a	a	a	-	a
chr02	7863045	C	a	b	b	b	-	a	a	-	a	b	-	-	b	a	a	a	a	a	b	b	b	b	-	-	b	b	a	b	b	a	b	a	a	-	-	b	-	a	b	b	b	b	a	a	a	-	a
chr02	7863059	G	a	b	b	b	-	a	a	-	a	b	-	-	b	a	a	a	a	a	b	b	b	b	-	-	b	b	a	b	b	a	b	a	a	-	-	b	-	a	b	b	b	b	a	a	a	-	a
chr02	7863220	G	a	b	b	b	-	a	a	-	a	b	-	-	b	a	a	a	a	a	b	b	b	b	-	-	b	b	a	b	b	a	b	a	a	-	-	b	-	a	b	b	b	b	a	a	a	-	a
chr02	7863241	G	a	b	b	b	-	a	a	-	a	b	-	-	b	a	a	a	a	a	b	b	b	b	-	-	b	b	a	b	b	a	b	a	a	-	-	b	-	a	b	b	b	b	a	a	a	-	a
chr02	7863282	G	a	b	b	b	-	a	a	-	a	b	-	-	b	a	a	a	a	a	b	b	b	b	-	-	b	b	a	b	b	a	b	a	a	-	-	b	-	a	b	b	b	b	a	a	a	-	a
chr02	7864009	C	a	b	b	b	a	a	a	b	a	b	-	a	b	a	a	a	a	a	b	-	b	-	b	b	b	b	a	b	b	a	b	a	a	-	b	b	b	a	b	b	b	-	a	a	a	b	-
chr02	7864248	A	a	b	b	b	-	a	a	b	a	-	-	-	b	a	a	a	a	a	b	b	b	b	b	-	b	b	a	b	b	a	b	a	a	a	b	b	b	a	b	b	b	-	a	a	a	b	a
chr02	7907704	G	a	b	b	b	a	a	a	b	a	-	b	a	b	a	a	a	a	a	b	b	b	b	b	b	b	b	a	b	b	a	b	a	b	a	b	b	b	a	b	b	b	-	a	a	-	b	a
chr02	7907920	G	a	b	b	b	a	a	a	-	a	b	b	a	b	a	a	a	a	-	b	b	b	b	-	-	b	b	a	b	b	a	b	a	b	a	b	b	b	a	b	b	b	-	a	a	-	b	a
chr02	7907957	C	a	b	b	b	a	a	a	-	a	b	b	a	b	a	a	a	a	-	b	b	b	b	-	-	b	b	a	b	b	a	b	a	b	a	b	b	b	a	b	b	b	-	a	a	-	b	a
chr02	7907994	A	a	b	b	b	a	a	a	-	a	b	b	a	b	a	a	a	a	-	b	b	b	b	-	-	b	b	a	b	b	a	b	a	b	a	b	b	b	a	b	b	b	-	a	a	-	b	a
chr02	7917681	T	-	b	b	b	a	a	a	-	a	b	-	-	b	a	a	a	a	-	b	b	b	-	b	b	b	b	-	-	b	a	b	a	b	a	b	-	-	a	b	-	b	-	-	-	a	-	-
chr02	7917753	G	-	b	b	b	a	a	a	-	a	b	-	-	b	a	a	a	a	-	b	b	b	-	b	b	b	b	-	-	b	a	b	a	b	a	b	-	-	a	b	-	b	-	-	-	a	-	-
chr02	7918140	C	a	b	b	-	-	-	-	-	a	b	b	-	-	a	a	a	-	-	b	-	b	-	-	-	b	b	-	-	b	-	b	a	b	a	-	-	b	a	-	b	b	b	a	a	a	b	a
chr02	7918150	C	a	b	b	-	-	-	-	-	a	b	b	-	-	a	a	a	-	-	b	-	b	-	-	-	b	b	-	-	b	-	b	a	b	a	-	-	b	a	-	b	b	b	a	a	a	b	a
chr02	7918256	T	a	b	b	-	-	-	-	-	a	b	b	-	-	a	a	a	-	-	b	-	b	-	-	-	b	b	-	-	b	-	b	a	b	a	-	-	b	a	-	b	b	b	a	a	a	b	a
chr02	7918269	A	a	b	b	-	-	-	-	-	a	b	b	-	-	a	a	a	-	-	b	-	b	-	-	-	b	b	-	-	b	-	b	a	b	a	-	-	b	a	-	b	b	b	a	a	a	b	a
chr02	7918951	C	a	b	b	b	-	a	a	b	a	b	-	a	b	a	a	a	a	a	b	b	b	-	b	-	b	b	-	b	b	a	b	a	b	a	b	b	b	a	b	b	b	b	a	a	a	b	a
chr02	7918961	T	a	b	b	b	-	a	a	b	a	b	-	a	b	a	a	a	a	a	b	b	b	-	b	-	b	b	-	b	b	a	b	a	b	a	b	b	b	a	b	b	b	b	a	a	a	b	a
chr02	7919133	T	a	b	b	b	-	a	a	b	a	b	-	a	b	a	a	a	a	a	b	b	b	-	b	-	b	b	-	b	b	a	b	a	b	a	b	b	b	a	b	b	b	b	a	a	a	b	a
chr02	7923159	C	a	b	b	b	a	a	a	-	a	-	-	a	b	a	a	a	a	a	b	b	b	b	-	-	b	b	-	b	-	a	b	a	b	a	b	-	b	a	b	b	b	-	a	a	a	b	a
chr02	7923215	C	a	b	b	b	a	a	a	-	a	-	-	a	b	a	a	a	a	a	b	b	b	b	-	-	b	b	-	b	-	a	b	a	b	a	b	-	b	a	b	b	b	-	a	a	a	b	a
chr02	7923507	G	a	b	b	b	a	a	a	-	a	-	-	a	b	a	a	a	a	a	b	b	b	b	-	-	b	b	-	b	-	a	b	a	b	a	b	-	b	a	b	b	b	-	a	a	a	b	a
chr02	7923515	G	a	b	b	b	a	a	a	-	a	-	-	a	b	a	a	a	a	a	b	b	b	b	-	-	b	b	-	b	-	a	b	a	b	a	b	-	b	a	b	b	b	-	a	a	a	b	a
chr02	7923530	A	a	b	a	b	a	a	a	-	a	-	-	a	b	a	a	a	a	a	b	b	b	b	-	-	b	b	-	b	-	a	b	a	b	a	b	-	b	a	b	b	b	-	a	a	a	b	a
chr02	7923800	C	a	b	b	b	a	a	a	b	a	-	b	a	b	a	a	a	a	a	b	b	b	-	-	-	b	b	a	b	-	a	b	a	b	a	b	-	b	a	b	b	b	b	a	a	-	b	a
chr02	7923810	A	a	b	b	b	a	a	a	b	a	-	b	a	b	a	a	a	a	a	b	b	b	-	-	-	b	b	a	b	-	a	b	a	b	a	b	-	b	a	b	b	b	b	a	a	-	b	a
chr02	7923969	T	a	b	b	b	a	a	a	b	a	-	b	a	b	a	a	a	a	a	b	b	b	-	-	-	b	b	a	b	-	a	b	a	b	a	b	-	b	a	b	b	b	b	a	a	-	b	a
chr02	7924046	T	a	b	b	b	a	a	a	b	a	-	b	a	b	a	a	a	a	a	b	b	b	-	-	-	b	b	a	b	-	a	b	a	b	a	b	-	b	a	b	b	b	b	a	a	-	b	a
chr02	7926833	C	-	b	b	b	-	-	a	b	a	-	-	-	b	a	-	a	-	-	b	-	b	-	b	b	-	b	-	b	-	-	b	a	b	-	b	b	b	-	b	b	b	b	-	-	a	-	-
chr02	7927292	T	a	b	b	b	a	a	a	-	a	b	b	a	b	a	a	a	a	a	b	-	b	b	-	-	b	b	a	b	b	a	b	a	b	a	b	b	-	a	b	b	b	b	a	a	-	b	a
chr02	7927325	C	a	b	b	b	a	a	a	-	a	b	b	a	b	a	a	a	a	a	b	-	b	b	-	-	b	b	a	b	b	a	b	a	b	a	b	b	-	a	b	b	b	b	a	a	-	b	a
chr02	7931962	C	a	b	b	b	-	a	a	b	a	-	b	a	b	a	a	a	a	a	b	b	b	b	b	b	b	b	a	b	b	a	b	a	b	-	b	b	b	a	b	b	b	b	a	a	a	b	a
chr02	7932006	T	a	b	b	b	-	a	a	b	a	-	b	a	b	a	a	a	a	a	b	b	b	b	b	b	b	b	a	b	b	a	b	a	b	-	b	b	b	a	b	b	b	b	a	a	a	b	a
chr02	7932637	T	a	b	-	b	a	-	a	b	-	b	b	a	b	a	a	a	a	a	b	b	b	-	-	b	-	b	a	b	b	a	b	a	b	-	b	-	-	a	b	b	b	-	a	a	a	b	a
chr02	7934912	T	a	b	b	b	a	a	a	b	a	b	-	a	b	a	a	a	a	a	b	b	b	b	b	-	b	b	-	b	b	a	b	a	b	-	b	b	b	a	b	b	b	-	a	a	a	b	a
chr02	7935149	T	a	b	b	b	a	a	a	b	a	b	-	a	b	a	a	a	a	a	b	b	b	b	b	-	b	b	-	b	b	a	b	a	b	-	b	b	b	a	b	b	b	-	a	a	a	b	a
chr02	7937868	C	a	b	b	-	-	-	a	b	a	b	-	-	-	-	a	a	a	a	b	-	-	-	-	b	b	b	a	-	b	a	-	a	b	a	b	b	-	-	-	b	b	b	a	-	-	b	b
chr02	7937896	A	a	b	-	-	-	-	a	b	a	b	-	-	-	-	a	a	a	a	b	-	-	-	-	b	b	b	a	-	b	a	-	a	b	a	b	b	-	-	-	b	b	b	a	-	-	b	a
chr02	7944541	C	a	b	b	b	a	a	a	b	a	-	-	-	b	a	a	a	a	a	b	b	b	b	b	b	b	b	-	b	b	-	b	a	b	a	b	b	b	a	b	b	b	b	a	-	-	b	a
chr02	7945038	C	a	b	b	-	-	-	-	b	-	-	-	a	b	a	a	a	a	a	b	-	b	b	b	b	b	b	a	b	-	a	-	a	b	a	b	-	b	-	b	b	-	b	a	-	-	b	-
chr02	7945068	G	a	b	b	-	-	-	-	b	-	-	-	a	b	a	a	a	a	a	b	-	b	b	b	b	b	b	a	b	-	a	-	a	b	a	b	-	b	-	b	b	-	b	a	-	-	b	-
chr02	7945369	C	a	b	-	b	a	-	a	b	-	-	-	a	b	a	a	a	-	a	b	-	b	-	-	-	b	-	a	b	b	a	b	a	b	a	b	b	-	a	b	b	-	-	a	-	a	-	a
chr02	7945394	A	a	b	-	b	a	-	a	b	-	-	-	a	b	a	a	a	-	a	b	-	b	-	-	-	b	-	a	b	b	a	b	a	b	a	b	b	-	a	b	b	-	-	a	-	a	-	a
chr02	7957211	G	a	b	b	-	-	-	-	b	-	-	-	-	b	a	a	a	a	a	b	-	b	-	b	-	b	b	a	b	b	a	b	a	b	-	b	b	b	a	b	b	b	-	a	-	-	b	a
chr02	7957213	T	a	b	b	-	-	-	-	b	-	-	-	-	b	a	a	a	a	a	b	-	b	-	b	-	b	b	a	b	b	a	b	a	b	-	b	b	b	a	b	b	b	-	a	-	-	b	a
chr02	7964931	T	a	b	b	b	-	-	a	b	-	a	b	a	b	a	a	a	a	-	b	-	b	b	b	b	b	b	a	b	-	a	b	a	b	-	b	-	b	a	b	b	b	b	a	a	a	b	a
chr02	7965399	T	a	b	b	b	a	a	a	b	a	b	-	a	b	a	a	a	a	a	b	b	b	b	b	b	b	b	a	b	b	a	b	a	b	a	b	-	b	a	b	b	b	b	a	a	a	b	a
chr02	7965426	T	a	b	b	b	a	a	a	b	a	b	-	a	b	a	a	a	a	a	b	b	b	b	b	b	b	b	a	b	b	a	b	a	b	a	b	-	b	a	b	b	b	b	a	a	a	b	a
chr02	8000008	C	a	b	b	-	a	a	a	b	-	b	b	a	b	a	a	a	a	a	b	-	b	b	b	-	b	b	-	b	-	a	b	a	b	a	b	b	b	-	b	b	b	b	a	a	-	b	a
chr02	8000385	T	a	b	b	b	-	-	a	b	-	-	b	-	b	a	a	a	a	a	b	b	b	b	b	b	b	b	a	b	b	a	b	a	b	a	b	b	b	a	b	b	b	-	a	a	a	b	a
chr02	8003545	C	a	b	b	b	a	a	a	b	a	b	b	a	b	a	a	a	a	a	b	b	b	b	b	b	b	-	a	b	-	a	b	a	b	a	b	-	b	a	b	b	b	b	a	a	-	b	a
chr02	8003595	C	a	b	b	b	a	a	a	b	a	b	b	a	b	a	a	a	a	a	b	b	b	b	b	b	b	-	a	b	-	a	b	a	b	a	b	-	b	a	b	b	b	b	a	a	-	b	a
chr02	8003816	C	a	b	b	b	a	a	a	b	a	b	b	a	b	a	a	a	a	a	b	b	b	b	b	b	b	-	a	b	-	a	b	a	b	a	b	-	b	a	b	b	b	b	a	a	-	b	a
chr02	8011483	T	a	b	b	b	a	-	a	b	-	-	b	a	b	a	a	a	a	a	b	-	b	-	b	-	b	b	-	b	b	a	b	a	b	-	b	b	b	a	b	b	b	b	a	a	-	b	-
chr02	8011547	T	a	-	-	-	a	a	a	-	a	-	-	a	a	a	a	a	a	a	b	-	b	-	-	-	b	-	a	-	b	a	-	a	-	a	b	-	-	a	b	-	b	-	a	a	-	b	a
chr02	8011589	G	a	-	-	-	a	a	a	-	a	-	-	a	a	a	a	a	a	a	b	-	b	-	-	-	b	-	a	-	b	a	-	a	-	a	b	-	-	a	b	-	b	-	a	a	-	b	a
chr02	8013179	G	a	b	b	b	a	-	a	b	a	-	-	a	b	a	a	a	a	a	b	-	b	-	b	b	b	b	a	b	b	a	b	a	b	a	b	-	b	a	b	b	b	b	a	a	a	b	a
chr02	8020787	G	a	b	b	-	-	a	-	b	-	b	-	-	-	a	a	a	a	a	b	b	b	b	b	-	b	-	-	b	-	-	b	a	b	-	b	b	b	-	b	-	b	b	a	a	a	-	-
chr02	8022156	G	a	b	b	b	-	a	-	b	-	b	-	-	b	-	-	a	-	b	b	b	b	-	b	b	b	b	-	b	-	-	b	a	b	-	b	b	b	a	b	b	b	-	-	-	-	-	-
chr02	8023767	A	a	b	b	b	a	a	a	b	-	b	b	a	b	a	a	a	a	a	b	b	b	b	b	b	b	-	-	b	b	a	b	a	b	a	b	-	b	a	b	b	b	b	a	a	-	b	a
chr02	8024047	A	a	b	b	b	a	a	a	b	-	b	b	a	b	a	a	a	a	a	b	b	b	b	b	b	b	-	-	b	b	a	b	a	b	a	b	-	b	a	b	b	b	b	a	a	-	b	a
chr02	8030994	C	a	b	b	b	a	a	a	b	-	-	-	a	b	a	a	a	a	a	b	-	b	-	-	b	b	b	a	b	b	-	b	a	b	a	b	b	-	a	b	b	b	b	a	a	-	b	a
chr02	8063295	C	a	b	b	b	-	-	a	b	a	b	-	a	b	a	a	a	a	a	b	b	b	b	b	-	b	b	-	b	b	-	b	a	b	-	-	-	-	a	b	b	b	b	a	a	-	b	a
chr02	8068064	C	a	b	b	b	a	a	a	b	a	-	-	-	b	a	a	a	a	a	b	b	b	b	-	b	b	b	a	b	b	a	b	a	b	a	b	b	b	a	b	-	b	-	a	-	-	b	a
chr02	8104721	A	a	b	b	b	a	a	a	b	a	-	-	a	-	a	a	a	a	a	b	-	b	-	b	-	b	b	a	b	b	a	b	a	b	a	b	b	-	a	b	b	-	b	a	a	-	b	a
chr02	8104723	T	a	b	b	b	a	a	a	b	a	-	-	a	-	a	a	a	a	a	b	-	b	-	b	-	b	b	a	b	b	a	b	a	b	a	b	b	-	a	b	b	-	b	a	a	-	b	a
chr02	8144492	T	a	b	b	-	-	a	a	b	-	-	-	a	b	a	a	a	a	a	b	b	b	-	b	b	-	-	-	-	b	a	b	a	-	-	b	b	b	a	b	b	b	b	a	-	-	-	a
chr02	8144504	C	a	b	b	-	-	a	a	b	-	-	-	a	b	a	a	a	a	a	b	b	b	-	b	b	-	-	-	-	b	a	b	a	-	-	b	b	b	a	b	b	b	b	a	-	-	-	a
chr02	8145679	A	a	b	b	-	a	a	-	b	a	-	-	a	b	a	a	a	a	a	b	b	b	b	b	-	b	b	a	b	-	a	-	a	b	a	b	-	b	a	b	-	b	-	a	-	-	-	-
chr02	8149857	T	a	b	b	b	a	a	-	b	a	-	b	-	b	a	a	a	a	-	b	b	b	b	b	-	b	b	a	b	b	a	b	a	b	a	b	-	-	a	b	-	b	-	a	-	-	-	-
chr02	8149905	C	a	b	b	b	a	a	-	b	a	-	b	-	b	a	a	a	a	-	b	b	b	b	b	-	b	b	a	b	b	a	b	a	b	a	b	-	-	a	b	-	b	-	a	-	-	-	-
chr02	8150130	T	a	b	b	b	a	a	-	b	a	-	b	-	b	a	a	a	a	-	b	b	b	b	b	-	b	b	a	b	b	a	b	a	b	a	b	-	-	a	b	-	b	-	a	-	-	-	-
chr02	8150768	T	a	-	b	-	a	a	-	b	-	-	-	a	b	a	a	a	a	a	b	-	b	-	b	-	b	-	a	-	-	a	b	a	b	a	b	-	b	a	b	b	b	-	a	a	a	-	a
chr02	8162139	A	a	b	b	b	a	a	a	b	a	b	-	a	b	a	a	a	a	a	b	b	b	-	b	b	b	b	a	b	b	a	b	a	b	a	b	b	b	-	b	b	b	b	a	a	a	b	a
chr02	8162163	T	a	b	b	b	a	a	a	b	a	b	-	a	b	a	a	a	a	a	b	b	b	-	b	b	b	b	a	b	b	a	b	a	b	a	b	b	b	-	b	b	b	b	a	a	a	b	a
chr02	8178775	G	a	b	b	b	a	-	-	b	a	-	b	a	b	a	a	a	a	a	b	-	b	b	-	-	b	b	-	-	-	-	-	a	b	-	-	-	-	a	b	b	-	-	a	a	-	-	-
chr02	8180139	A	a	b	b	b	a	a	-	b	-	b	-	a	b	a	a	a	a	a	b	-	b	b	b	b	b	b	a	b	b	-	b	a	b	a	b	b	b	a	b	b	b	-	a	a	-	b	a
chr02	8180173	C	a	b	b	b	a	a	-	b	-	b	-	a	b	a	a	a	a	a	b	-	b	b	b	b	b	b	a	b	b	-	b	a	b	a	b	b	b	a	b	b	b	-	a	a	-	b	a
chr02	8188589	A	-	b	-	b	a	-	-	b	a	-	-	-	-	a	a	a	a	a	-	-	b	-	-	-	-	-	-	b	-	a	-	a	b	-	b	-	b	-	b	b	b	-	-	a	-	-	a
chr02	8202143	C	a	b	b	b	a	a	a	b	-	-	-	a	b	a	a	a	a	a	b	b	b	b	b	-	b	-	a	b	-	-	b	a	b	a	b	b	b	-	b	b	b	b	a	a	a	b	-
chr02	8202363	G	a	b	b	b	a	a	a	b	-	-	-	a	b	a	a	a	a	a	b	b	b	b	b	-	b	-	a	b	-	-	b	a	b	a	b	b	b	-	b	b	b	b	a	a	a	b	-
chr02	8203915	C	a	b	b	b	-	a	a	-	a	-	-	a	b	a	a	a	a	-	b	-	b	b	-	-	b	-	-	b	b	-	-	a	b	a	-	-	b	-	b	-	b	-	a	-	-	b	a
chr02	8203922	A	a	b	b	b	-	a	a	-	a	-	-	a	b	a	a	a	a	-	b	-	b	b	-	-	b	-	-	b	b	-	-	a	b	a	-	-	b	-	b	-	b	-	a	-	-	b	a
chr02	8203955	T	a	b	b	b	-	a	a	-	a	-	-	a	b	a	a	a	a	-	b	-	b	b	-	-	b	-	-	b	b	-	-	a	b	a	-	-	b	-	b	-	b	-	a	-	-	b	a
chr02	8211088	A	a	b	b	b	-	a	a	b	-	-	-	-	b	a	a	a	a	a	b	-	b	-	-	b	b	b	a	b	-	-	-	a	b	a	-	-	-	-	b	b	b	-	a	a	a	b	a
chr02	8211967	A	a	b	b	b	a	a	a	b	a	-	-	a	-	a	a	a	a	a	b	b	b	b	b	b	b	b	a	b	b	a	b	a	b	-	b	b	-	a	b	b	b	b	a	a	a	b	a
chr02	8212573	G	a	b	b	b	a	a	a	-	a	-	-	a	b	a	a	a	a	a	b	b	b	b	-	-	b	b	a	b	-	-	b	a	b	-	b	-	b	a	b	b	b	b	a	a	a	b	a
chr02	8212638	A	a	b	b	b	a	a	a	b	a	b	b	a	b	a	a	a	a	a	b	b	b	b	b	-	b	b	a	b	b	a	b	a	b	a	b	b	b	a	b	b	b	b	a	a	a	b	a
chr02	8212652	T	a	b	b	b	a	a	a	b	a	b	b	a	b	a	a	a	a	a	b	b	b	b	b	-	b	b	a	b	b	a	b	a	b	a	b	b	b	a	b	b	b	b	a	a	a	b	a
chr02	8212857	G	a	b	b	b	a	a	a	-	a	b	-	a	b	a	a	a	a	a	b	b	b	b	-	-	b	b	a	b	b	a	b	a	b	a	b	b	b	a	b	b	b	b	a	a	a	b	a
chr02	8212858	A	a	b	b	b	a	a	a	-	a	b	-	a	b	a	a	a	a	a	b	b	b	b	-	-	b	b	a	b	b	a	b	a	b	a	b	b	b	a	b	b	b	b	a	a	a	b	a
chr02	8212905	G	a	b	b	b	a	a	a	-	a	b	-	a	b	a	a	a	a	a	b	b	b	b	-	-	b	b	a	b	b	a	b	a	b	a	b	b	b	a	b	b	b	b	a	a	a	b	a
chr02	8216432	C	-	b	-	-	-	a	-	b	-	-	-	-	b	a	a	a	a	a	b	b	b	-	a	-	-	b	-	b	-	-	b	a	b	-	b	-	-	a	b	b	b	-	a	a	a	-	-
chr02	8217978	G	a	b	b	b	a	a	a	-	a	-	b	a	b	a	a	a	a	a	b	b	b	b	-	-	b	b	a	b	b	a	b	a	b	a	b	a	b	a	b	b	b	-	a	a	a	b	a
chr02	8217987	T	a	b	b	b	a	a	a	-	a	-	b	a	b	a	a	a	a	a	b	b	b	b	-	-	b	b	a	b	b	a	b	a	b	a	b	b	b	a	b	b	b	-	a	a	a	b	a
chr02	8218017	T	a	b	b	b	a	a	a	-	a	-	b	a	b	a	a	a	a	a	b	b	b	b	-	-	b	b	a	b	b	a	b	a	b	a	b	b	b	a	b	b	b	-	a	a	a	b	a
chr02	8218547	G	a	b	b	-	a	a	-	b	-	-	-	a	-	a	a	a	a	a	b	b	b	-	b	-	b	-	-	b	b	a	b	a	b	a	b	b	b	a	b	b	b	b	a	a	a	b	-
chr02	8218599	T	a	b	b	-	a	a	-	b	-	-	-	a	-	a	a	a	a	a	b	b	b	-	b	-	b	-	-	b	b	a	b	a	b	a	b	b	b	a	b	b	b	b	a	a	a	b	-
chr02	8218816	G	a	b	b	-	a	a	-	b	-	-	-	a	-	a	a	a	a	a	b	b	b	-	b	-	b	-	-	b	b	a	b	a	b	a	b	b	b	a	b	b	b	b	a	a	a	b	-
chr02	8223373	C	a	b	-	-	a	-	a	-	a	b	-	-	-	a	-	a	a	a	b	-	b	-	-	-	b	-	a	b	-	a	b	a	b	a	-	-	-	a	b	b	b	-	a	a	a	b	a
chr02	8223380	T	a	b	-	-	a	-	a	-	a	b	-	-	-	a	-	a	a	a	b	-	b	-	-	-	b	-	a	b	-	a	b	a	b	a	-	-	-	a	b	b	b	-	a	a	a	b	a
chr02	8223396	T	a	b	-	-	a	-	a	-	a	b	-	-	-	a	-	a	a	a	b	-	b	-	-	-	b	-	a	b	-	a	b	a	b	a	-	-	-	a	b	b	b	-	a	a	a	b	a
chr02	8223405	A	a	b	-	-	a	-	a	-	a	b	-	-	-	a	-	a	a	a	b	-	b	-	-	-	b	-	a	b	-	a	b	a	b	a	-	-	-	a	b	b	b	-	a	a	a	b	a
chr02	8226622	G	-	b	b	-	a	a	a	-	a	-	-	-	-	a	a	a	a	a	b	b	b	-	-	-	-	-	-	-	-	-	b	a	b	-	-	-	b	a	b	b	b	b	-	-	-	-	-
chr02	8226623	G	-	b	b	-	a	a	a	-	a	-	-	-	-	a	a	a	a	a	b	b	b	-	-	-	-	-	-	-	-	-	b	a	b	-	-	-	b	a	b	b	b	b	-	-	-	-	-
chr02	8226633	C	-	b	b	-	a	a	a	-	a	-	-	-	-	a	a	a	a	a	b	b	b	-	-	-	-	-	-	-	-	-	b	a	b	-	-	-	b	a	b	b	b	b	-	-	-	-	-
chr02	8226683	T	-	b	b	-	a	a	a	-	a	-	-	-	-	a	a	a	a	a	b	b	b	-	-	-	-	-	-	-	-	-	b	a	b	-	-	-	b	a	b	b	b	b	-	-	-	-	-
chr02	8238727	A	a	b	b	b	a	-	-	b	-	-	-	a	b	a	a	a	a	a	b	b	-	b	b	-	b	b	a	b	b	-	b	a	b	-	b	-	-	-	b	b	b	b	a	-	-	b	a
chr02	8238732	G	a	b	b	b	a	-	-	b	-	-	-	a	b	a	a	a	a	a	b	b	-	b	b	-	b	b	a	b	b	-	b	a	b	-	b	-	-	-	b	b	b	b	a	-	-	b	a
chr02	8238752	G	a	b	b	b	a	-	-	b	-	-	-	a	b	a	a	a	a	a	b	b	-	b	b	-	b	b	a	b	b	-	b	a	b	-	b	-	-	-	b	b	b	b	a	-	-	b	a
chr02	8336596	T	a	b	b	-	a	a	a	b	a	-	-	a	-	a	a	a	a	a	b	-	b	-	-	-	b	b	-	b	-	-	b	a	b	a	-	-	b	a	b	b	-	-	a	a	-	b	-
chr02	8361412	T	a	b	b	b	a	a	a	b	a	b	-	-	b	a	a	a	a	a	b	b	b	b	-	b	b	b	-	b	-	a	b	a	b	a	b	-	-	a	b	b	b	b	a	a	a	b	a
chr02	8361429	C	a	b	b	b	a	a	a	b	a	b	-	-	b	a	a	a	a	a	b	b	b	b	-	b	b	b	-	b	-	a	b	a	b	a	b	-	-	a	b	b	b	b	a	a	a	b	a
chr02	8361447	A	a	b	b	b	a	a	a	b	a	b	-	-	b	a	a	a	a	a	b	b	b	b	-	b	b	b	-	b	-	a	b	a	b	a	b	-	-	a	b	b	b	b	a	a	a	b	a
chr02	8364224	C	a	b	b	b	a	-	a	b	a	a	-	a	b	a	a	a	a	a	b	b	b	b	b	b	b	b	-	b	b	a	b	a	b	-	b	b	b	a	b	b	b	-	a	a	-	b	-
chr02	8364444	A	a	b	b	b	a	-	a	b	a	a	-	a	b	a	a	a	a	a	b	b	b	b	b	b	b	b	-	b	b	-	b	a	b	-	b	b	b	a	b	b	b	-	a	a	-	b	-
chr02	8364741	T	a	b	b	b	a	a	a	b	a	b	b	a	b	a	a	a	a	a	b	b	b	b	b	b	b	b	a	b	b	a	b	a	b	a	b	b	-	a	b	b	b	b	a	a	-	b	a
chr02	8364800	C	a	b	b	b	a	a	a	b	a	b	b	a	b	a	a	a	a	a	b	b	b	b	b	b	b	b	a	b	b	a	b	a	b	a	b	b	-	a	b	b	b	b	a	a	-	b	a
chr02	8364965	G	a	b	b	b	a	a	a	-	a	b	b	a	b	a	a	a	a	a	b	b	b	b	-	-	b	b	a	b	b	a	b	a	b	a	b	b	-	a	b	b	b	b	a	a	-	b	a
chr02	8364967	A	a	b	b	b	a	a	a	-	a	b	b	a	b	a	a	a	a	a	b	b	b	b	-	-	b	b	a	b	b	a	b	a	b	a	b	b	-	a	b	b	b	b	a	a	-	b	a
chr02	8364995	G	a	b	b	b	a	a	a	-	a	b	b	a	b	a	a	a	a	a	b	b	b	b	-	-	b	b	a	b	b	a	b	a	b	a	b	b	-	a	b	b	b	b	a	a	-	b	a
chr02	8365011	G	a	b	b	b	a	a	a	-	a	b	b	a	b	a	a	a	a	a	b	b	b	b	-	-	b	b	a	b	b	a	b	a	b	a	b	b	-	a	b	b	b	b	a	a	-	b	a
chr02	8365034	C	a	b	b	b	a	a	a	-	a	b	b	a	b	a	a	a	a	a	b	b	b	b	-	-	b	b	a	b	b	a	b	a	b	a	b	b	-	a	b	b	b	b	a	a	-	b	a
chr02	8365136	C	a	b	b	b	a	a	a	-	a	a	b	a	b	a	a	a	a	a	b	b	b	b	-	-	b	b	a	b	b	a	b	a	b	a	b	b	b	a	b	b	b	-	a	a	-	b	a
chr02	8365158	C	a	b	b	b	a	a	a	-	a	a	b	a	b	a	a	a	a	a	b	b	b	b	-	-	b	b	a	b	b	a	b	a	b	a	b	b	b	a	b	b	b	-	a	a	-	b	a
chr02	8365180	C	a	b	b	b	a	a	a	-	a	a	b	a	b	a	a	a	a	a	b	b	b	b	-	-	b	b	a	b	b	a	b	a	b	a	b	b	b	a	b	b	b	-	a	a	-	b	a
chr02	8374190	C	a	b	-	b	a	a	-	b	a	-	b	a	b	a	a	a	a	a	b	b	b	-	b	-	b	b	a	b	b	-	b	a	b	-	b	b	b	a	b	b	b	-	a	a	-	b	a
chr02	8374447	A	a	b	-	b	a	a	-	b	a	-	b	a	b	a	a	a	a	a	b	b	b	-	b	-	b	b	a	b	b	-	b	a	b	-	b	b	b	a	b	b	b	-	a	a	-	b	a
chr02	8374490	C	a	b	-	b	a	a	-	b	a	-	b	a	b	a	a	a	a	a	b	b	b	-	b	-	b	b	a	b	b	-	b	a	b	-	b	b	b	a	b	b	b	-	a	a	-	b	a
chr02	8379006	C	a	b	b	-	a	a	a	-	-	b	-	a	b	a	a	a	a	a	b	b	b	b	b	b	b	b	a	b	b	a	b	a	b	a	b	-	-	-	b	b	b	-	a	a	-	b	a
chr02	8380478	G	a	-	b	-	-	a	-	-	-	-	-	a	b	-	a	a	a	a	b	-	b	-	b	b	b	b	a	b	b	-	-	a	b	-	-	b	b	-	b	b	b	-	a	a	-	b	-
chr02	8381968	C	a	b	b	-	a	a	a	-	a	b	-	-	b	a	a	a	a	a	b	b	-	-	b	b	b	-	-	-	-	a	-	a	b	-	-	-	-	-	b	b	b	b	a	a	-	b	a
chr02	8384441	G	a	b	b	b	a	a	a	b	b	b	-	a	b	a	a	a	a	a	b	b	b	b	b	b	b	b	a	b	b	a	b	a	b	a	b	-	-	a	b	b	b	b	a	a	a	b	a
chr02	8384619	C	a	b	b	b	a	a	a	b	a	b	-	a	b	a	a	a	a	a	b	b	b	b	b	b	b	b	a	b	b	a	b	a	b	a	b	-	b	a	b	b	b	b	a	a	a	b	a
chr02	8384745	G	a	b	b	b	a	a	a	-	-	b	-	a	b	a	a	a	a	a	b	b	b	b	-	-	b	b	a	b	-	a	b	a	b	a	b	-	b	-	b	b	b	b	a	a	-	b	a
chr02	8384746	A	a	b	b	b	a	a	a	-	-	b	-	a	b	a	a	a	a	a	b	b	b	b	-	-	b	b	a	b	-	a	b	a	b	a	b	-	b	-	b	b	b	b	a	a	-	b	a
chr02	8384956	T	a	b	b	b	a	a	a	b	-	b	-	a	b	a	a	a	a	a	b	b	b	b	b	b	b	b	a	b	-	a	b	a	b	a	b	-	b	-	b	b	b	b	a	a	-	b	a
chr02	8390434	G	a	b	b	b	a	a	a	b	a	b	b	a	b	a	a	a	a	a	b	b	b	b	b	b	b	b	a	b	b	a	b	a	b	a	b	b	b	a	b	b	b	b	a	a	b	b	a
chr02	8390694	C	-	b	b	b	a	a	-	-	a	-	-	a	b	a	a	a	a	-	b	b	b	b	b	-	b	b	a	b	b	-	b	a	b	-	b	b	-	a	b	b	b	b	a	a	-	b	a
chr02	8390732	G	-	b	b	b	a	a	-	-	a	-	-	a	b	a	a	a	a	-	b	b	b	b	b	-	b	b	a	b	b	-	b	a	b	-	b	b	-	a	b	b	b	b	a	a	-	b	a
chr02	8390760	G	-	b	b	b	a	a	-	-	a	-	-	a	b	a	a	a	a	-	b	b	b	b	a	-	b	b	a	b	b	-	b	a	b	-	b	b	-	a	b	b	b	b	a	a	-	b	a
chr02	8390993	A	-	b	b	b	a	a	-	b	a	-	-	a	b	a	a	a	a	-	b	b	b	b	b	b	b	b	a	b	b	-	b	a	b	-	b	b	-	a	b	b	b	b	a	a	-	b	a
chr02	8392304	C	-	b	-	b	-	-	a	b	-	-	-	-	b	a	a	a	a	b	b	-	b	-	b	-	b	b	a	b	b	a	b	a	b	a	b	b	b	-	b	b	b	b	a	-	-	-	a
chr02	8393545	T	a	b	b	-	a	-	a	-	a	b	b	a	b	a	a	a	-	a	b	b	b	b	-	-	b	b	-	b	-	-	b	a	b	a	b	-	-	a	b	b	b	b	a	a	-	b	-
chr02	8393550	T	a	b	b	-	a	-	a	-	a	b	b	a	b	a	a	a	-	a	b	b	b	b	-	-	b	b	-	b	-	-	b	a	b	a	b	-	-	a	b	b	b	b	a	a	-	b	-
chr02	8393556	G	a	b	b	-	a	-	a	-	a	b	b	a	b	a	a	a	-	a	b	b	b	b	-	-	b	b	-	b	-	-	b	a	b	a	b	-	-	a	b	b	b	b	a	a	-	b	-
chr02	8393576	T	a	b	b	-	a	-	a	-	a	b	b	a	b	a	a	a	-	a	b	b	b	b	-	-	b	b	-	b	-	-	b	a	b	a	b	-	-	a	b	b	b	b	a	a	-	b	-
chr02	8394350	T	a	b	b	b	a	a	a	-	a	b	b	a	b	a	a	a	a	a	b	b	b	b	-	-	b	b	a	b	b	a	b	a	b	a	b	b	b	a	b	b	b	b	a	a	a	b	a
chr02	8394359	A	a	b	b	b	a	a	a	-	a	b	b	a	b	a	a	a	a	a	b	b	b	b	-	-	b	b	a	b	b	a	b	a	b	a	b	b	b	a	b	b	b	b	a	a	a	b	a
chr02	8394368	A	a	b	b	b	a	a	a	-	a	b	b	a	b	a	a	a	a	a	b	b	b	b	-	-	b	b	a	b	b	a	b	a	b	a	b	b	b	a	b	b	b	b	a	a	a	b	a
chr02	8394636	G	a	b	b	b	a	a	a	b	a	b	b	a	b	a	a	a	a	a	b	b	b	b	b	-	b	b	a	b	b	a	b	a	b	a	b	b	b	a	b	b	b	b	a	a	a	b	a
chr02	8394647	C	a	b	b	b	a	a	a	b	a	b	b	a	b	a	a	a	a	a	b	b	b	b	b	-	b	b	a	b	b	a	b	a	b	a	b	b	b	a	b	b	b	b	a	a	a	b	a
chr02	8398274	T	a	b	b	b	a	a	-	b	a	-	-	a	b	a	a	a	a	a	b	b	b	b	b	b	b	-	a	b	b	-	b	a	b	-	b	b	-	a	b	b	b	-	a	a	a	b	a
chr02	8398564	A	a	b	b	b	a	a	-	b	a	-	-	a	b	a	a	a	a	a	b	b	b	b	b	b	b	-	a	b	b	-	b	a	b	-	b	b	-	a	b	b	b	-	a	a	a	b	a
chr02	8399890	A	a	b	b	b	a	a	a	b	a	b	b	a	b	a	a	a	a	a	b	b	b	b	-	b	b	b	a	b	b	a	b	a	b	a	b	b	b	a	b	b	b	-	a	a	a	b	a
chr02	8402256	A	a	b	b	b	a	a	a	-	-	-	-	-	b	a	a	a	a	a	b	-	b	b	-	-	b	b	a	b	-	a	b	a	b	-	b	b	-	-	b	b	b	-	a	a	a	b	a
chr02	8402313	G	a	b	b	b	a	a	a	-	-	-	-	-	b	a	a	a	a	a	b	-	b	b	-	-	b	b	a	b	-	a	b	a	b	-	b	b	-	-	b	b	b	-	a	a	a	b	a
chr02	8402322	T	a	b	b	b	a	a	a	-	-	-	-	-	b	a	a	a	a	a	b	-	b	b	-	-	b	b	a	b	-	a	b	a	b	-	b	b	-	-	b	b	b	-	a	a	a	b	a
chr02	8426820	A	-	b	b	b	a	a	-	b	a	-	-	-	b	a	a	a	a	a	b	-	b	b	b	-	b	-	-	b	-	-	b	a	b	a	b	b	b	a	b	-	b	-	-	a	-	b	-
chr02	8439480	C	a	b	b	-	a	a	a	b	-	b	-	a	b	a	a	a	a	a	b	b	b	b	b	-	b	b	a	b	b	a	b	a	b	a	b	b	b	-	b	b	b	b	a	a	a	b	a
chr02	8445723	G	a	-	-	-	-	-	-	b	-	-	b	-	b	a	a	a	a	a	b	b	b	-	-	b	-	-	-	-	-	a	b	a	b	-	b	b	-	-	b	-	b	-	a	a	-	-	-
chr02	8445776	G	a	-	-	-	-	-	-	b	-	-	b	-	b	a	a	a	a	a	b	b	b	-	-	b	-	-	-	-	-	a	b	a	b	-	b	b	-	-	b	-	b	-	a	a	-	-	-
chr02	8446122	A	a	-	-	-	-	-	-	b	-	-	b	-	b	a	a	a	a	a	b	b	b	-	-	b	-	-	-	-	-	a	b	a	b	-	b	b	-	-	b	-	b	-	a	a	-	-	-
chr02	8447202	C	a	b	-	b	-	-	-	-	a	b	-	-	b	a	-	a	-	-	b	-	b	-	-	-	b	b	-	b	b	-	b	-	b	a	b	b	b	-	b	b	b	-	a	a	-	b	-
chr02	8447644	C	a	b	b	b	a	a	a	-	a	b	-	a	-	a	a	a	a	a	b	-	a	-	-	-	b	b	a	b	-	a	-	a	b	a	b	-	b	a	-	b	b	b	a	a	-	b	a
chr02	8447645	A	a	b	b	b	a	a	a	-	a	b	-	a	-	a	a	a	a	a	b	-	a	-	-	-	b	b	a	b	-	a	-	a	b	a	b	-	b	a	-	b	b	b	a	a	-	b	a
chr02	8455402	C	a	b	b	-	a	-	a	b	-	-	-	a	b	a	a	a	a	a	b	b	b	b	b	b	b	b	-	b	b	-	-	a	b	a	b	-	b	a	b	b	b	b	a	a	-	b	a
chr02	8455563	G	a	b	b	-	a	-	a	b	-	-	-	a	b	a	a	a	a	a	b	b	b	b	b	b	b	b	-	b	b	-	-	a	b	a	b	-	b	a	b	b	b	b	a	a	-	b	a
chr02	8457789	T	a	b	b	-	a	a	a	b	a	-	-	a	b	a	a	a	a	a	b	-	-	-	-	-	b	-	a	b	-	-	-	a	b	a	a	-	-	a	b	b	b	-	a	a	a	-	a
chr02	8464879	G	a	b	b	b	a	-	a	-	a	-	-	a	-	a	-	a	a	a	b	b	b	-	b	-	b	-	-	b	b	-	-	a	b	a	b	b	b	a	b	b	b	-	a	a	-	b	a
chr02	8468124	C	a	b	b	b	-	a	a	-	a	b	-	a	b	a	a	a	a	a	b	b	b	b	-	-	b	b	a	b	b	-	b	a	b	a	b	-	b	a	b	b	b	b	a	a	a	b	a
chr02	8468132	A	a	b	b	b	-	a	a	-	a	b	-	a	b	a	a	a	a	a	b	b	b	b	-	-	b	b	a	b	b	-	b	a	b	a	b	-	b	a	b	b	b	b	a	a	a	b	a
chr02	8468141	T	a	b	b	b	-	a	a	-	a	b	-	a	b	a	a	a	a	a	b	b	b	b	-	-	b	b	a	b	b	-	b	a	b	a	b	-	b	a	b	b	b	b	a	a	a	b	a
chr02	8469441	T	-	b	b	b	a	a	a	b	a	b	b	a	b	a	a	a	a	-	b	b	b	b	-	b	-	b	a	b	-	a	b	a	b	-	b	b	b	a	b	b	b	-	a	a	-	-	-
chr02	8477062	G	a	b	b	b	a	a	a	b	a	-	-	-	b	a	a	a	a	a	b	b	b	b	b	b	b	b	a	b	b	a	b	a	b	a	b	b	b	a	b	b	b	b	a	a	a	b	a
chr02	8477226	T	a	b	b	b	a	a	a	b	a	b	-	a	b	a	a	a	a	a	b	b	b	-	-	b	b	b	a	b	b	a	b	a	b	a	b	-	b	a	b	b	b	-	a	a	a	b	a
chr02	8477228	C	a	b	b	b	a	a	a	b	a	b	-	a	b	a	a	a	a	a	b	b	b	-	-	b	b	b	a	b	b	a	b	a	b	a	b	-	b	a	b	b	b	-	a	a	a	b	a
chr02	8477394	G	a	b	b	b	a	a	a	-	a	b	-	a	b	a	a	a	a	a	b	b	b	-	-	-	b	b	a	b	b	a	b	a	b	a	b	-	b	a	b	b	b	-	a	a	a	b	a
chr02	8477402	C	a	b	b	b	a	a	a	-	a	b	-	a	b	a	a	a	a	a	b	b	b	-	-	-	b	b	a	b	b	a	b	a	b	a	b	-	b	a	b	b	b	-	a	a	a	b	a
chr02	8477416	G	a	b	b	b	a	a	a	-	a	b	-	a	b	a	a	a	a	a	b	b	b	-	-	-	b	b	a	b	b	a	b	a	b	a	b	-	b	a	b	b	b	-	a	a	a	b	a
chr02	8477440	A	a	b	b	b	a	a	a	-	a	b	-	a	b	a	a	a	a	a	b	b	b	-	-	-	b	b	a	b	b	a	b	a	b	a	b	-	b	a	b	b	b	-	a	a	a	b	a
chr02	8477459	C	a	b	b	b	a	a	a	-	a	b	-	a	b	a	a	a	a	a	b	b	b	-	-	-	b	b	a	b	b	a	b	a	b	a	b	-	b	a	b	b	b	-	a	a	a	b	a
chr02	8477528	C	a	b	b	b	a	a	a	b	a	-	b	a	b	a	a	a	a	a	b	b	b	b	b	b	b	b	a	b	b	a	b	a	b	a	b	-	-	a	b	b	b	b	a	a	a	b	a
chr02	8478006	A	-	b	b	b	a	a	a	-	a	-	-	a	b	a	a	a	a	-	b	b	b	b	-	-	b	b	a	b	b	a	b	a	b	-	b	b	-	a	b	b	b	-	a	a	a	b	a
chr02	8478074	T	-	b	b	b	a	a	a	-	a	-	-	a	b	a	a	a	a	-	b	b	b	b	-	-	b	b	a	b	b	a	b	a	b	-	b	b	-	a	b	b	b	-	a	a	a	b	a
chr02	8482701	A	a	-	-	-	-	-	-	b	-	-	-	-	b	a	a	a	a	a	b	-	b	b	b	-	-	b	-	b	-	-	-	a	b	-	b	-	-	-	b	b	b	-	-	-	-	b	-
chr02	8485270	C	a	b	b	-	-	a	a	b	a	b	-	a	b	a	a	a	a	a	b	-	b	-	b	-	b	b	a	b	-	a	b	a	b	-	b	b	-	a	b	b	b	-	a	a	a	b	a
chr02	8489904	C	a	b	b	b	a	a	a	b	a	-	b	-	b	a	a	a	a	a	b	b	b	b	b	-	b	b	a	b	b	-	b	a	b	a	b	-	-	-	b	b	b	-	a	-	a	b	a
chr02	8489924	G	a	b	b	b	a	a	a	b	a	-	b	-	b	a	a	a	a	a	b	b	b	b	b	-	b	b	a	b	b	-	b	a	b	a	b	-	-	-	b	b	b	-	a	-	a	b	a
chr02	8490184	G	a	b	b	b	a	a	a	b	a	-	b	-	b	a	a	a	a	a	b	b	b	b	b	-	b	b	a	b	b	-	b	a	b	a	b	-	-	-	b	b	b	-	a	-	a	b	a
chr02	8553111	C	a	b	b	-	-	-	a	-	-	b	-	a	-	a	a	a	a	a	b	-	-	-	b	-	b	-	-	b	-	-	b	a	b	a	b	b	b	-	b	b	b	-	a	a	a	b	a
chr02	8553266	G	a	b	b	-	-	-	a	-	-	b	-	a	-	a	a	a	a	a	b	-	-	-	b	-	b	-	-	b	-	-	b	a	b	a	b	b	b	-	b	b	b	-	a	a	a	b	a
chr02	8553848	G	a	b	b	b	-	-	-	b	-	-	-	-	b	-	-	a	-	-	b	b	b	b	b	b	b	b	a	b	b	-	b	a	b	-	b	b	b	-	b	b	b	b	a	a	-	b	a
chr02	8554610	T	a	b	b	b	a	a	a	b	-	-	-	-	b	a	a	a	a	a	b	b	b	b	b	b	b	b	a	b	b	a	b	a	b	a	b	b	b	a	b	b	b	-	a	a	a	b	a
chr02	8554918	G	a	b	b	b	a	a	a	b	-	-	-	-	b	a	a	a	a	a	b	b	b	b	b	b	b	b	a	b	b	a	b	a	b	a	b	b	b	a	b	b	b	-	a	a	a	-	a
chr02	8557831	G	a	-	-	b	a	a	-	b	a	-	-	a	b	a	a	a	a	a	b	b	b	b	b	-	b	b	a	b	b	a	b	a	b	-	b	b	-	a	b	b	b	b	a	a	a	b	a
chr02	8558129	G	a	b	b	b	-	a	a	-	a	-	-	a	b	a	a	a	a	a	b	b	b	b	b	b	b	b	a	b	-	a	b	a	b	a	b	b	b	-	b	b	b	b	a	a	a	b	a
chr02	8558305	A	a	b	b	b	-	a	a	-	a	-	-	a	b	a	a	a	a	a	b	b	b	b	b	-	b	b	a	b	-	a	b	a	b	a	b	b	b	-	b	b	b	b	a	a	a	b	a
chr02	8560615	C	a	b	b	b	a	a	-	b	-	b	-	a	b	a	a	a	a	a	b	b	b	-	b	b	b	b	a	b	b	a	b	a	b	-	b	b	b	a	b	b	b	b	-	a	-	b	a
chr02	8563065	C	a	b	-	-	-	a	-	-	-	-	-	-	b	a	a	a	a	a	b	-	b	-	b	b	b	-	a	b	-	a	-	a	b	-	-	-	b	-	b	b	b	b	a	a	-	b	a
chr02	8589455	G	a	b	b	b	a	a	-	b	a	b	b	a	b	a	a	a	a	a	b	b	b	b	b	b	b	b	a	b	b	a	b	a	b	a	b	b	b	a	b	b	-	-	a	a	a	-	-
chr02	8589754	C	a	b	b	b	a	a	-	b	a	b	b	a	b	a	a	a	a	a	b	b	b	b	b	b	b	b	a	b	b	a	b	a	b	a	b	b	b	a	b	b	-	-	a	a	a	-	-
chr02	8601526	A	a	b	b	b	a	a	-	b	-	b	-	a	b	a	a	a	a	a	b	b	b	b	b	-	b	b	-	b	b	a	b	a	b	a	b	b	b	a	b	b	b	b	a	a	a	b	-
chr02	8601534	A	a	b	b	b	a	a	-	b	-	b	-	a	b	a	a	a	a	a	b	b	b	b	b	-	b	b	-	b	b	a	b	a	b	a	b	b	b	a	b	b	b	b	a	a	a	b	-
chr02	8603029	T	a	b	b	b	a	a	a	b	a	-	b	a	b	a	a	a	a	a	b	b	b	-	-	-	b	b	a	-	b	a	b	a	b	-	b	b	b	a	b	b	b	b	a	a	a	b	a
chr02	8603298	G	a	b	b	b	a	a	a	b	a	-	b	a	b	a	a	a	a	a	b	b	b	-	-	-	b	b	a	-	b	a	b	a	b	-	b	b	b	a	b	b	b	b	a	a	a	b	a
chr02	8608802	T	a	b	b	b	a	-	-	b	-	-	-	-	-	a	a	a	a	a	b	-	b	-	b	b	b	-	a	b	b	a	b	a	b	a	b	-	b	-	b	b	b	-	a	a	a	b	a
chr02	8608817	C	a	b	b	b	a	-	-	b	-	-	-	-	-	a	a	a	a	a	b	-	b	-	b	b	b	-	a	b	b	a	b	a	b	a	b	-	b	-	b	b	b	-	a	a	a	b	b
chr02	8609151	C	a	b	b	b	a	-	-	b	-	-	-	-	-	a	a	a	a	a	b	-	b	-	b	b	b	b	a	b	b	a	b	a	b	a	b	b	b	-	b	b	b	-	a	a	a	b	a
chr02	8609274	G	a	b	b	b	a	a	a	b	-	b	b	-	b	a	a	a	a	a	b	b	b	b	b	-	b	b	-	b	-	a	b	a	b	a	b	b	-	-	b	b	b	b	a	a	-	b	b
chr02	8609473	C	a	b	b	b	a	a	a	b	a	b	b	-	b	a	a	a	a	a	b	b	b	b	b	-	-	a	-	b	-	a	b	a	b	a	b	b	-	-	b	b	b	b	a	a	-	b	a
chr02	8609484	G	a	b	b	b	a	a	a	b	a	b	b	-	b	a	a	a	a	a	b	b	b	b	b	-	-	b	-	b	-	a	b	a	b	a	b	b	-	-	b	b	b	b	a	a	-	b	a
chr02	8612223	G	-	b	b	b	a	a	-	-	-	-	-	-	b	a	a	a	a	-	b	b	b	b	-	-	-	b	-	b	-	-	b	a	b	a	b	-	-	-	b	-	b	-	a	a	-	b	-
chr02	8612252	C	-	b	b	b	a	a	-	-	-	-	-	-	b	a	a	a	a	-	b	b	b	b	-	-	-	b	-	b	-	-	b	a	b	a	b	-	-	-	b	-	b	-	a	a	-	b	-
chr02	8612262	C	-	b	b	b	a	a	-	-	-	-	-	-	b	a	a	a	a	-	b	b	b	b	-	-	-	b	-	b	-	-	b	a	b	a	b	-	-	-	b	-	b	-	a	a	-	b	-
chr02	8612520	T	a	b	b	b	a	a	-	b	-	-	-	-	b	a	a	a	a	-	b	b	b	b	b	-	b	b	-	b	-	-	b	a	b	a	b	-	-	-	b	-	b	-	a	a	-	b	a
chr02	8612548	T	a	b	b	b	a	a	-	b	-	-	-	-	b	a	a	a	a	-	b	b	b	b	b	-	b	b	-	b	-	-	b	a	b	a	b	-	-	-	b	-	b	-	a	a	-	b	a
chr02	8620810	G	a	-	-	b	-	a	-	b	a	-	-	-	b	a	a	a	a	-	b	-	b	-	-	-	b	b	a	b	b	-	-	a	b	-	b	-	b	a	-	-	b	-	a	-	-	-	-
chr02	8620854	T	a	-	-	b	-	a	-	b	a	-	-	-	b	a	a	a	a	-	b	-	b	-	-	-	b	b	a	b	b	-	-	a	b	-	b	-	b	a	-	-	b	-	a	-	-	-	-
chr02	8650669	G	a	b	b	-	a	a	a	b	a	b	b	a	b	a	a	a	a	-	b	b	b	-	b	-	-	-	a	b	-	a	b	a	b	-	b	b	b	a	b	b	b	-	-	a	a	-	-
chr02	8659458	C	-	b	b	b	-	a	-	-	-	b	b	-	-	a	a	-	a	a	b	b	b	-	-	-	b	-	-	b	-	-	b	a	b	a	b	-	-	-	b	b	-	-	-	a	a	-	-
chr02	8659481	G	-	b	b	b	-	a	-	-	-	b	b	-	-	a	a	-	a	a	b	b	b	-	-	-	b	-	-	b	-	-	b	a	b	a	b	-	-	-	b	b	-	-	-	a	a	-	-
chr02	8659523	C	-	b	b	b	-	a	-	-	-	b	b	-	-	a	a	-	a	a	b	b	b	-	-	-	b	-	-	b	-	-	b	a	b	a	b	-	-	-	b	b	-	-	-	a	a	-	-
chr02	8659851	G	-	b	b	b	-	a	-	-	-	b	b	-	-	a	a	-	a	a	b	b	b	b	b	-	b	-	-	b	-	-	b	a	b	-	b	-	-	-	b	b	-	-	a	a	a	-	-
chr02	8659882	A	-	b	b	b	-	a	-	-	-	b	b	-	-	a	a	-	a	a	b	b	b	b	b	-	b	-	-	b	-	-	b	a	b	-	b	-	-	-	b	b	-	-	a	a	a	-	-
chr02	8663095	C	a	b	b	b	a	a	a	b	a	-	b	a	b	a	a	a	a	a	b	b	b	b	b	b	b	b	a	b	b	a	b	a	b	-	b	b	-	a	b	b	b	b	a	a	a	b	a
chr02	8724229	A	a	b	-	b	a	a	a	-	a	-	-	a	-	a	a	a	a	a	b	-	b	b	-	-	-	-	a	b	-	a	b	a	b	a	b	-	-	a	b	-	b	-	a	a	-	-	a
chr02	8764084	G	a	b	b	b	-	a	a	b	a	b	-	-	b	a	a	a	a	a	b	b	b	-	-	-	b	b	-	b	-	a	b	a	b	-	b	-	b	-	b	b	b	b	a	a	-	-	a
chr02	8774217	C	a	b	b	-	a	a	a	-	-	-	b	-	b	a	a	a	a	a	b	b	b	b	b	b	b	-	a	b	b	a	-	a	b	-	b	b	b	-	b	a	-	-	a	a	a	b	a
chr02	8775083	G	a	b	b	-	a	a	a	b	a	-	-	a	b	a	a	a	a	a	b	b	b	-	b	-	b	b	a	b	b	a	b	a	b	-	-	b	b	-	b	b	b	b	a	a	-	b	a
chr02	8775284	G	a	b	b	b	a	a	a	b	a	b	-	a	b	a	a	a	a	a	b	-	b	-	-	b	b	-	a	b	b	a	-	a	b	a	b	-	-	a	b	b	b	b	a	a	a	b	a
chr02	8778021	A	a	b	-	b	a	a	a	b	a	b	-	-	b	a	a	a	a	a	b	b	b	-	b	-	b	b	-	b	b	a	b	a	b	-	b	b	-	-	b	b	b	-	a	a	-	b	a
chr02	8778361	A	a	b	-	b	a	a	a	b	a	b	-	-	b	a	a	a	a	a	b	b	b	-	b	-	b	b	-	b	b	a	b	a	b	-	b	b	-	-	b	b	b	-	a	a	-	b	a
chr02	8778503	C	-	-	b	b	-	a	-	b	a	b	b	a	b	a	a	a	a	a	b	-	b	-	b	b	-	-	a	-	b	a	b	a	b	-	b	-	b	a	b	-	b	-	a	-	-	-	-
chr02	8778986	T	a	a	b	b	a	a	-	b	a	-	-	a	b	a	a	a	a	a	b	b	b	b	b	-	b	b	a	b	b	a	b	a	b	-	b	b	-	a	b	b	b	b	-	a	-	b	a
chr02	8779648	G	a	b	b	-	-	a	-	b	-	b	-	a	b	a	a	a	a	a	b	b	b	b	b	-	b	b	-	b	b	a	b	a	b	-	b	-	b	b	b	b	b	-	a	-	a	b	a
chr02	8779688	T	a	b	b	-	-	a	-	b	-	b	-	a	b	a	a	a	a	a	b	b	b	b	b	-	b	b	-	b	b	a	b	a	b	-	b	-	b	b	b	b	b	-	a	-	a	b	a
chr02	8903193	G	a	b	b	b	a	a	a	b	a	b	-	-	b	a	a	a	a	a	b	b	b	b	b	b	b	b	a	b	b	-	b	a	b	a	b	b	b	a	b	b	b	-	a	a	a	b	a
chr02	8932524	T	a	b	b	b	-	a	-	b	a	-	b	a	b	a	a	a	a	b	b	-	b	b	b	b	b	-	a	b	b	a	b	a	b	a	b	-	b	a	b	b	b	b	-	a	a	b	-
chr02	8946913	G	a	b	b	b	a	a	a	b	a	b	b	a	b	a	a	a	a	a	b	b	b	b	b	b	b	b	a	b	b	a	b	a	b	a	b	b	b	a	b	a	b	b	a	a	-	b	a
chr02	9047181	C	a	b	b	b	a	a	a	b	a	b	b	a	b	a	a	a	a	a	b	b	b	b	-	b	b	b	a	b	b	-	b	a	b	a	b	b	b	a	b	b	b	b	a	a	a	b	a
chr02	9065936	T	a	b	b	-	a	a	-	b	-	-	b	a	b	a	a	a	a	a	b	b	b	-	b	-	b	-	-	b	-	a	b	a	b	-	b	b	-	a	b	-	b	-	a	a	-	b	a
chr02	9095649	A	-	b	b	-	-	-	a	-	-	b	-	-	-	-	a	-	a	a	b	-	b	-	-	-	-	b	-	-	-	-	b	a	b	-	b	b	-	a	b	-	b	-	-	-	-	-	-
chr02	9107814	G	a	b	b	b	a	a	a	b	a	-	-	a	b	a	a	a	a	-	b	b	b	b	b	-	b	-	a	b	-	a	b	a	b	-	b	b	-	a	b	b	b	b	a	a	-	b	a
chr02	9108601	A	a	b	b	b	a	a	a	b	a	-	-	-	b	a	a	a	a	a	b	b	b	-	b	-	b	b	a	b	b	a	b	a	b	-	b	b	b	a	b	b	b	b	a	a	a	b	a
chr02	9108811	G	a	b	b	b	a	a	a	b	a	-	-	-	b	a	a	a	a	a	b	b	b	-	b	-	b	b	a	b	b	a	b	a	b	-	b	b	b	a	b	b	b	b	a	a	a	b	a
chr02	9108856	A	a	b	b	b	a	a	a	b	a	-	-	-	b	a	a	a	a	a	b	b	b	-	b	-	b	b	a	b	b	a	b	a	b	-	b	b	b	a	b	b	b	b	a	a	a	b	a
chr02	9118246	G	a	b	b	b	a	a	a	b	-	-	-	a	b	a	a	a	a	a	b	b	b	b	b	b	b	-	a	b	b	a	b	a	b	a	b	b	b	a	b	b	b	-	a	a	a	b	a
chr02	9118750	C	a	b	b	-	-	-	a	b	-	b	-	a	b	a	a	a	a	a	b	b	b	b	b	-	b	b	a	b	b	a	b	a	b	a	b	-	b	a	b	b	b	b	a	a	-	b	-
chr02	9120138	T	a	b	-	b	a	a	a	b	-	b	-	a	b	a	a	a	a	a	b	b	b	b	b	b	b	b	a	b	b	a	b	a	b	-	b	-	-	b	b	b	b	-	a	a	a	b	a
chr02	9135244	A	a	b	b	b	a	-	a	b	a	b	-	a	b	a	a	a	a	a	b	b	b	b	b	-	b	b	a	b	-	a	b	a	b	a	b	b	b	a	b	b	b	b	a	a	-	b	a
chr02	9139618	T	a	b	b	b	a	-	a	b	-	-	b	-	-	-	a	a	-	a	b	-	-	-	b	b	b	-	-	b	-	a	b	a	b	a	b	b	b	-	b	b	b	b	a	a	-	b	a
chr02	9139626	G	a	b	b	b	a	-	a	b	-	-	b	-	-	-	a	a	-	a	b	-	-	-	b	b	b	-	-	b	-	a	b	a	b	a	b	b	b	-	b	b	b	b	a	a	-	b	a
chr02	9139849	C	-	b	b	-	a	a	-	-	a	b	-	-	b	a	a	a	a	a	-	-	b	-	-	-	-	b	-	-	-	a	-	a	b	-	b	-	b	-	b	b	-	-	-	a	a	-	-
chr02	9139855	A	-	b	b	-	a	a	-	-	a	b	-	-	b	a	a	a	a	a	-	-	b	-	-	-	-	b	-	-	-	a	-	a	b	-	b	-	b	-	b	b	-	-	-	a	a	-	-
chr02	9139872	T	-	b	b	-	a	a	-	-	a	b	-	-	b	a	a	a	a	a	-	-	b	-	-	-	-	b	-	-	-	a	-	a	b	-	b	-	b	-	b	b	-	-	-	a	a	-	-
chr02	9139899	G	-	b	b	-	a	a	-	-	a	b	-	-	b	a	a	a	a	a	-	-	b	-	-	-	-	b	-	-	-	a	-	a	b	-	b	-	b	-	b	b	-	-	-	a	a	-	-
chr02	9155936	C	a	b	b	b	a	-	-	b	a	b	b	a	b	a	a	a	a	a	b	-	b	b	-	b	b	b	-	b	-	a	b	a	b	a	b	-	b	a	-	b	-	-	a	a	-	b	a
chr02	9160870	G	a	b	b	-	a	a	a	b	a	-	-	a	b	a	a	a	a	a	b	-	b	b	b	-	b	b	-	b	b	-	b	a	b	-	b	-	b	a	b	b	b	-	a	a	-	-	a
chr02	9167411	C	a	b	b	b	-	a	-	b	-	b	b	-	b	-	a	a	a	-	b	b	b	b	b	-	b	b	-	b	-	-	b	a	b	a	b	b	b	-	b	b	b	b	a	-	-	b	a
chr02	9169394	T	a	b	b	b	a	a	-	b	a	-	-	a	b	a	a	a	a	a	b	b	b	b	-	b	b	-	a	b	-	a	b	a	b	a	b	b	b	a	b	b	b	b	a	a	a	b	-
chr02	9169453	G	a	b	b	b	a	a	-	b	a	-	-	a	b	a	a	a	a	a	b	b	b	b	-	b	b	-	a	b	-	a	b	a	b	a	b	b	b	a	b	b	b	b	a	a	a	b	-
chr02	9174942	C	a	b	b	-	a	-	-	-	-	b	-	-	b	a	a	a	a	a	b	-	b	-	-	b	b	b	-	b	b	-	b	a	b	-	-	-	-	-	b	-	-	-	a	a	-	b	a
chr02	9186330	T	a	b	b	b	a	a	a	b	a	-	-	-	b	a	a	a	a	a	b	b	b	b	b	b	b	b	-	b	-	a	b	a	b	a	b	b	-	a	b	b	b	b	a	a	a	b	a
chr02	9186717	T	a	b	b	b	a	a	-	b	a	-	-	a	b	a	a	a	a	a	b	b	b	b	b	b	b	b	-	b	b	-	b	a	b	a	b	-	b	a	b	b	b	b	-	a	-	b	a
chr02	9186720	C	a	b	b	b	a	a	-	b	a	-	-	a	b	a	a	a	a	a	b	b	b	b	b	b	b	b	-	b	b	-	b	a	b	a	b	-	b	a	b	b	b	b	-	a	-	b	a
chr02	9209134	T	a	b	b	b	-	a	a	b	a	b	b	a	b	a	a	a	a	a	b	-	b	b	b	b	b	b	a	b	b	a	b	a	b	a	b	b	-	a	b	b	-	b	a	a	a	b	a
chr02	9209371	G	a	b	b	b	-	a	a	b	a	b	b	a	b	a	a	a	a	a	b	-	b	b	b	b	b	b	a	b	b	a	b	a	b	a	b	b	-	a	b	b	-	b	a	a	a	b	a
chr02	9225834	A	a	b	b	b	a	-	b	b	a	b	-	a	b	a	a	a	a	a	b	b	b	-	-	-	b	b	a	b	b	-	b	a	b	-	b	b	-	a	b	b	b	b	a	a	a	b	a
chr02	9225843	G	a	b	b	b	a	-	b	b	a	b	-	a	b	a	a	a	a	a	b	b	b	-	-	-	b	b	a	b	b	-	b	a	b	-	b	b	-	a	b	b	b	b	a	a	a	b	a
chr02	9226078	T	a	b	b	b	a	a	a	b	-	b	b	a	b	a	a	a	a	a	b	b	b	b	b	b	b	b	a	b	b	a	b	a	b	a	b	b	-	a	b	b	b	b	a	a	-	b	a
chr02	9226363	C	a	b	b	b	a	a	a	b	-	b	b	a	b	a	a	a	a	h	b	b	b	b	b	b	b	b	a	b	b	a	b	a	b	a	b	b	-	a	b	b	b	b	a	a	-	b	a
chr02	9227904	A	a	b	-	b	a	a	a	b	a	-	-	a	b	a	a	a	a	a	b	b	b	-	b	-	b	b	a	b	b	a	b	a	b	a	b	b	b	a	b	b	b	b	a	-	a	-	a
chr02	9230579	C	a	b	b	b	a	a	a	b	-	b	b	a	b	a	a	a	a	a	b	b	b	b	b	-	b	b	-	b	b	a	b	a	b	-	b	-	b	a	b	b	b	-	a	-	a	b	a
chr02	9230787	A	a	b	b	b	a	a	a	b	-	b	b	a	b	a	a	a	a	a	b	b	b	b	b	-	b	b	-	b	b	a	b	a	b	-	b	-	b	a	b	b	b	-	a	-	a	b	a
chr02	9232207	C	a	b	b	b	-	a	a	b	a	-	-	a	b	a	a	a	a	h	b	-	b	-	b	-	b	b	a	b	b	-	b	a	b	-	b	b	b	a	b	b	b	b	a	a	-	b	a
chr02	9232282	C	a	-	-	-	-	-	-	b	a	-	-	a	-	a	a	a	a	a	a	b	b	-	-	-	-	-	-	-	b	a	b	a	b	-	-	-	-	a	b	a	b	b	a	a	a	-	-
chr02	9232639	T	a	-	-	-	-	-	-	b	-	-	-	a	-	a	a	a	a	a	b	b	b	-	-	-	-	-	-	-	b	a	b	a	b	-	-	-	-	a	b	a	b	b	a	a	a	-	-
chr02	9235873	C	a	b	-	-	a	a	-	b	a	a	b	a	b	a	a	a	a	a	b	-	b	b	b	b	b	b	-	b	b	a	b	a	b	-	b	b	b	-	b	-	b	b	a	a	-	b	a
chr02	9250859	G	-	b	-	b	-	a	a	b	-	-	b	-	b	a	a	a	a	a	b	-	b	-	-	-	-	-	-	-	-	-	b	a	-	-	b	-	b	a	b	-	-	b	-	a	-	-	-
chr02	9256814	G	-	b	-	-	-	-	a	-	a	-	-	a	-	a	-	a	-	a	b	-	-	-	-	-	-	b	-	-	b	-	-	a	b	-	b	-	-	-	b	b	b	b	-	-	-	b	-
chr02	9260155	T	a	b	b	b	a	a	a	b	a	b	b	-	b	a	a	a	a	a	b	-	b	b	b	b	b	-	-	b	b	a	b	a	b	-	b	b	b	a	b	b	b	b	a	a	-	b	a
chr02	9262971	G	a	b	-	-	-	a	a	b	-	b	b	a	b	a	a	a	a	a	b	b	b	b	-	b	b	b	-	b	b	-	b	a	b	a	b	b	-	-	b	b	b	-	a	a	-	b	a
chr02	9278715	C	-	b	b	b	-	-	-	-	a	b	-	a	b	a	a	a	a	a	b	b	b	b	b	-	b	b	-	b	b	a	b	a	a	a	b	b	b	a	b	b	b	b	a	a	a	b	a
chr02	9286343	G	a	b	b	b	a	a	a	-	-	-	b	a	b	a	a	a	a	a	b	b	b	b	-	b	b	b	a	b	b	a	b	a	a	-	b	-	-	a	b	b	b	-	a	a	a	b	a
chr02	9288212	A	a	b	b	b	a	a	a	b	a	b	b	a	b	a	a	a	a	a	b	b	b	b	b	b	b	b	a	b	b	a	b	a	a	a	b	b	b	a	b	b	b	b	a	a	-	b	a
chr02	9288576	A	a	b	b	-	-	a	a	b	-	b	-	a	b	a	a	a	a	-	b	b	b	b	-	-	b	b	a	b	b	a	b	a	a	-	b	b	-	a	b	a	b	-	a	a	a	b	-
chr02	9288897	A	a	b	b	-	-	a	a	b	-	b	-	a	b	a	a	a	a	-	b	b	b	b	-	-	b	b	a	b	b	a	b	a	a	-	b	b	-	a	b	b	b	-	a	a	a	b	a
chr02	9300981	A	-	b	b	b	-	a	-	b	a	-	b	-	b	a	a	a	a	a	b	b	-	b	b	-	-	b	a	b	-	a	b	a	a	a	b	-	-	a	b	b	-	-	a	-	-	b	-
chr02	9301411	C	a	b	b	-	a	-	a	b	-	-	-	a	b	a	a	a	a	a	b	-	b	b	b	-	b	-	a	b	b	a	b	a	a	-	b	-	b	a	b	b	b	-	a	a	a	-	-
chr02	9314756	C	a	b	b	-	a	a	a	b	a	b	b	a	b	a	a	a	a	a	b	b	b	-	b	b	b	b	a	b	b	a	b	a	a	a	b	b	b	a	b	h	b	b	a	a	-	b	a
chr02	9322464	T	a	b	b	b	a	-	a	b	a	b	-	a	b	a	a	a	a	a	b	b	b	b	b	-	b	b	a	b	b	a	b	a	a	a	b	-	-	a	b	h	b	b	a	a	a	b	a
chr02	9322682	T	a	b	b	b	a	-	a	b	a	b	-	a	b	a	a	a	a	a	b	b	b	b	b	-	b	b	a	b	b	a	b	a	a	a	b	-	-	a	b	h	b	b	a	a	a	b	a
chr02	9322705	T	a	b	b	b	a	-	a	b	a	b	-	a	b	a	a	a	a	a	b	b	b	b	b	-	b	b	a	b	b	a	b	a	a	a	b	-	-	a	b	h	b	b	a	a	a	b	a
chr02	9328683	A	a	b	b	b	a	a	a	b	a	b	-	-	b	a	a	a	a	a	b	b	b	b	-	b	b	b	a	b	b	a	b	a	a	a	b	-	b	a	b	a	b	-	a	a	-	b	a
chr02	9328891	C	a	b	b	b	a	a	a	b	a	b	-	-	b	a	a	a	a	a	b	b	b	b	-	b	b	b	a	b	b	a	b	a	a	a	b	-	b	a	b	a	b	-	a	a	-	b	a
chr02	9328931	T	a	b	b	b	a	-	a	b	-	b	b	-	b	a	a	a	a	a	b	-	b	-	b	-	b	b	-	b	b	a	b	a	a	-	b	-	-	a	b	b	b	-	-	a	a	b	-
chr02	9329280	G	a	b	b	b	a	-	a	b	a	b	b	-	b	a	a	a	a	a	b	-	b	b	b	-	b	b	-	b	b	a	b	a	a	-	b	-	-	a	b	b	b	-	-	a	a	b	-
chr02	9339086	C	a	b	b	-	a	-	-	-	a	-	-	-	-	a	a	a	a	-	b	-	b	-	-	-	b	-	a	b	-	-	-	a	a	a	-	b	b	-	b	b	b	-	a	a	-	b	a
chr02	9339339	T	a	b	b	-	a	a	-	b	a	-	-	-	b	a	a	a	a	a	b	b	b	b	b	-	b	b	a	b	b	a	b	a	a	a	b	-	-	a	b	b	b	-	a	a	-	b	a
chr02	9339505	G	a	b	b	-	a	a	-	b	a	-	-	-	b	a	a	a	a	a	b	b	b	b	b	-	b	b	a	b	b	a	b	a	a	a	b	-	-	a	b	a	b	-	a	a	-	b	a
chr02	9347044	A	a	b	b	b	-	a	a	b	a	b	-	a	b	a	a	a	a	a	b	b	b	b	b	b	b	b	a	b	b	a	b	a	a	a	b	b	b	a	b	h	-	b	a	a	a	b	a
chr02	9347048	A	a	b	b	b	-	a	a	b	a	b	-	a	b	a	a	a	a	a	b	b	b	b	b	b	b	b	a	b	b	a	b	a	a	a	b	b	b	a	b	h	-	b	a	a	a	b	a
chr02	9350085	C	a	b	b	b	a	a	a	-	a	b	-	a	b	a	a	a	a	a	b	b	b	b	-	-	b	b	a	b	b	-	b	a	a	a	b	b	b	a	b	b	b	-	a	a	a	b	a
chr02	9350098	T	a	b	b	b	a	a	a	-	a	b	-	a	b	a	a	a	a	a	b	b	b	b	-	-	b	b	a	b	b	-	b	a	a	a	b	b	b	a	b	b	b	-	a	a	a	b	a
chr02	9350115	T	a	b	b	b	a	a	a	-	a	b	-	a	b	a	a	a	a	a	b	b	b	b	-	-	b	b	a	b	b	-	b	a	a	a	b	b	b	a	b	b	b	-	a	a	a	b	a
chr02	9350348	C	a	b	b	b	a	a	a	-	a	b	-	a	b	a	a	a	a	a	b	b	b	b	-	-	b	b	a	b	b	-	b	a	a	a	b	b	b	a	b	b	b	-	a	a	a	b	a
chr02	9352719	C	a	-	b	-	a	a	a	b	-	b	-	a	b	a	a	a	a	a	b	b	b	b	b	b	b	b	-	b	-	a	b	a	a	a	b	a	b	-	b	b	b	b	a	-	a	b	-
chr02	9352732	A	a	-	b	-	a	a	a	b	-	b	-	a	b	a	a	a	a	a	b	b	b	b	b	b	b	b	-	b	-	a	b	a	a	a	b	a	b	-	b	b	b	b	a	-	a	b	-
chr02	9372671	T	a	b	-	b	a	a	-	-	a	a	-	a	b	a	a	a	a	a	b	-	b	b	-	-	b	b	-	b	b	-	b	a	a	-	b	-	-	a	b	b	b	-	a	a	a	b	-
chr02	9382386	G	a	b	b	b	a	a	-	-	-	-	b	-	b	a	a	a	a	a	b	b	b	b	-	-	b	b	a	b	b	a	b	a	a	a	b	-	-	a	b	b	b	b	a	a	a	b	a
chr02	9382411	A	a	b	b	b	a	a	-	-	-	-	b	-	b	a	a	a	a	a	b	b	b	b	-	-	b	b	a	b	b	a	b	a	a	a	b	-	-	a	b	b	b	b	a	a	a	b	a
chr02	9382438	T	a	b	b	b	a	a	-	-	-	-	b	-	b	a	a	a	a	a	b	b	b	b	-	-	b	b	a	b	b	a	b	a	a	a	b	-	-	a	b	b	b	b	a	a	a	b	a
chr02	9382609	G	a	b	b	b	a	a	-	b	-	-	b	-	b	a	a	a	a	a	b	b	b	b	b	-	b	b	a	b	b	a	b	a	a	a	b	-	-	a	b	b	b	b	a	a	a	b	a
chr02	9385936	G	a	b	b	b	a	a	a	b	a	-	-	-	b	a	a	a	a	a	b	b	b	b	b	b	b	b	a	b	b	a	b	a	a	a	b	b	b	a	b	a	b	-	a	a	-	b	a
chr02	9385985	T	a	b	b	b	a	a	a	b	a	-	-	-	b	a	a	a	a	a	b	b	b	b	b	b	b	b	a	b	b	a	b	a	a	a	b	b	b	a	b	b	b	-	a	a	-	b	a
chr02	9386094	G	a	b	b	b	a	a	a	b	a	-	-	-	b	a	a	a	a	a	b	b	b	b	b	b	b	b	a	b	b	a	b	a	a	a	b	b	b	a	b	a	b	-	a	a	-	b	a
chr02	9389602	C	-	b	-	b	-	a	-	-	a	-	-	-	b	a	a	a	a	a	b	-	b	-	-	-	b	b	-	b	-	a	-	a	a	-	-	-	-	-	b	-	b	-	a	-	-	b	a
chr02	9389609	C	-	b	-	b	-	a	-	-	a	-	-	-	b	a	a	a	a	a	b	-	b	-	-	-	b	b	-	b	-	a	-	a	a	-	-	-	-	-	b	-	b	-	a	-	-	b	a
chr02	9392093	T	a	b	b	b	-	a	a	b	-	b	b	a	b	a	a	a	a	a	b	b	b	b	b	b	b	b	a	b	b	a	b	a	a	a	b	b	b	a	b	b	b	b	a	a	-	b	a
chr02	9395094	G	-	-	-	-	-	a	a	b	-	-	-	a	-	a	a	-	a	a	b	-	b	-	b	b	-	b	a	-	b	-	-	a	a	-	b	-	-	-	b	b	b	-	a	a	-	b	-
chr02	9395106	C	-	-	-	-	-	a	a	b	-	-	-	a	-	a	a	-	a	a	b	-	b	-	b	b	-	b	a	-	b	-	-	a	a	-	b	-	-	-	b	a	b	-	a	a	-	b	-
chr02	9397213	G	a	b	b	b	a	a	a	-	a	b	-	-	b	a	a	a	a	a	b	b	b	-	-	-	b	b	a	b	b	a	b	a	a	b	b	b	-	a	b	a	b	-	a	a	a	b	a
chr02	9397220	G	a	b	b	b	a	a	a	-	a	b	-	-	b	a	a	a	a	a	b	b	b	-	-	-	b	b	a	b	b	a	b	a	a	b	b	b	-	a	b	a	b	-	a	a	a	b	a
chr02	9397222	T	a	b	b	b	a	a	a	-	a	b	-	-	b	a	a	a	a	a	b	b	b	-	-	-	b	b	a	b	b	a	b	a	a	b	b	b	-	a	b	a	b	-	a	a	a	b	a
chr02	9397387	G	a	b	b	b	a	a	a	b	a	b	-	-	b	a	a	a	a	a	b	b	b	b	b	b	b	b	a	b	b	a	b	a	a	b	b	b	-	a	b	a	b	-	a	a	a	b	a
chr02	9401958	T	a	b	b	b	a	a	a	b	a	b	-	a	b	a	a	a	a	a	b	b	b	b	b	-	b	b	a	b	b	a	b	a	a	a	b	b	b	a	b	b	b	-	a	a	a	b	a
chr02	9403966	A	-	b	b	-	-	a	-	-	-	-	-	-	-	a	a	a	a	a	b	b	b	b	-	-	b	b	-	b	b	-	-	a	a	-	b	b	b	a	b	b	-	-	a	a	-	b	-
chr02	9404022	C	-	b	b	-	-	a	-	-	-	-	-	-	-	a	a	a	a	a	b	b	b	b	-	-	b	b	-	b	b	-	-	a	a	-	b	b	b	a	b	b	-	-	a	a	-	b	-
chr02	9404051	G	-	b	b	-	-	a	-	-	-	-	-	-	-	a	a	a	a	a	b	b	b	b	-	-	b	b	-	b	b	-	-	a	a	-	b	b	b	a	b	b	-	-	a	a	-	b	-
chr02	9404459	C	a	b	b	b	a	a	-	b	a	b	-	-	b	a	a	a	a	a	b	b	b	-	b	-	-	-	-	b	b	-	b	a	a	a	b	-	-	a	b	-	b	-	a	a	a	-	a
chr02	9405407	C	a	b	b	b	a	a	a	b	-	b	-	a	b	a	a	a	a	a	b	b	b	b	b	-	b	b	a	b	-	a	b	a	a	-	b	-	-	a	b	a	b	-	a	a	a	b	a
chr02	9405420	A	a	b	b	b	a	a	a	b	-	b	-	a	b	a	a	a	a	a	b	b	b	b	b	-	b	b	a	b	-	a	b	a	a	-	b	-	-	a	b	a	b	-	a	a	a	b	a
chr02	9423448	G	a	b	b	b	a	a	a	b	a	-	b	a	b	a	a	a	a	a	b	b	b	-	b	b	b	b	a	b	b	a	b	a	a	a	b	b	b	a	b	h	b	b	a	a	a	b	a
chr02	9452203	T	a	b	b	b	a	a	a	b	a	b	b	a	b	a	a	a	a	a	b	b	b	b	b	-	b	b	a	b	b	-	b	a	a	-	b	b	b	a	b	h	b	-	a	a	a	b	a
chr02	9461254	A	a	b	b	b	a	a	a	-	a	b	b	a	b	a	a	a	a	h	b	b	b	-	-	-	b	b	-	b	b	a	b	a	a	a	b	b	b	a	b	h	b	b	a	a	a	b	a
chr02	9461270	C	a	b	b	b	a	a	a	-	a	b	b	a	b	a	a	a	a	h	b	b	b	-	-	-	b	b	-	b	b	a	b	a	a	a	b	b	b	a	b	h	b	b	a	a	a	b	a
chr02	9461282	A	a	b	b	b	a	a	a	-	a	b	b	a	b	a	a	a	a	h	b	b	b	-	-	-	b	b	-	b	b	a	b	a	a	a	b	b	b	a	b	h	b	b	a	a	a	b	a
chr02	9461288	G	a	b	b	b	a	a	a	-	a	b	b	a	b	a	a	a	a	h	b	b	b	-	-	-	b	b	-	b	b	a	b	a	a	a	b	b	b	a	b	h	b	b	a	a	a	b	a
chr02	9461292	C	a	b	b	b	a	a	a	-	a	b	b	a	b	a	a	a	a	h	b	b	b	-	-	-	b	b	-	b	b	a	b	a	a	a	b	b	b	a	b	h	b	b	a	a	a	b	a
chr02	9475044	A	a	b	b	b	a	a	a	-	a	b	-	a	b	a	a	a	a	a	b	b	b	b	-	-	b	b	a	b	b	a	b	a	a	a	b	-	b	a	b	b	b	b	a	a	a	b	a
chr02	9475075	G	a	b	b	b	a	a	a	-	a	b	-	a	b	a	a	a	a	a	b	b	b	b	-	-	b	b	a	b	b	a	b	a	a	a	b	-	b	a	b	b	b	b	a	a	a	b	a
chr02	9475090	A	a	b	b	b	a	a	a	-	a	b	-	a	b	a	a	a	a	a	b	b	b	b	-	-	b	b	a	b	b	a	b	a	a	a	b	-	b	a	b	b	b	b	a	a	a	b	a
chr02	9475091	G	a	b	b	b	a	a	a	-	a	b	-	a	b	a	a	a	a	a	b	b	b	b	-	-	b	b	a	b	b	a	b	a	a	a	b	-	b	a	b	b	b	b	a	a	a	b	a
chr02	9475104	G	a	b	b	b	a	a	a	-	a	b	-	a	b	a	a	a	a	a	b	b	b	b	-	-	b	b	a	b	b	a	b	a	a	a	b	-	b	a	b	b	b	b	a	a	a	b	a
chr02	9481390	G	a	-	b	b	a	a	a	-	a	-	b	-	b	a	a	a	a	a	b	b	b	b	-	-	b	b	a	b	-	a	b	a	a	-	b	-	b	-	b	-	b	-	a	a	a	-	a
chr02	9481397	C	a	-	b	b	a	a	a	-	a	-	b	-	b	a	a	a	a	a	b	b	b	b	-	-	b	b	a	b	-	a	b	a	a	-	b	-	b	-	b	-	b	-	a	a	a	-	a
chr02	9481411	A	a	-	b	b	a	a	a	-	a	-	b	-	b	a	a	a	a	a	b	b	b	b	-	-	b	b	a	b	-	a	b	a	a	-	b	-	b	-	b	-	b	-	a	a	a	-	a
chr02	9481416	A	a	-	b	b	a	a	a	-	a	-	b	-	b	a	a	a	a	a	b	b	b	b	-	-	b	b	a	b	-	a	b	a	a	-	b	-	b	-	b	-	b	-	a	a	a	-	a
chr02	9481450	T	a	-	b	b	a	a	a	-	a	-	b	-	b	a	a	a	a	a	b	b	b	b	-	-	b	b	a	b	-	a	b	a	a	-	b	-	b	-	b	-	b	-	a	a	a	-	a
chr02	9727000	A	a	a	b	-	a	a	a	-	a	-	-	-	b	a	a	a	a	a	-	-	b	-	b	-	-	-	a	b	-	a	b	a	a	a	-	-	-	a	b	a	-	-	a	a	a	-	-
chr02	9757905	C	a	b	b	b	-	-	a	b	-	-	-	-	b	a	a	a	a	a	b	-	b	b	-	-	b	b	-	b	b	a	b	a	a	-	b	b	b	a	b	a	b	b	a	a	a	b	a
chr02	9771649	A	a	b	b	b	a	a	a	-	a	b	-	a	b	a	a	a	a	a	b	b	b	b	-	-	b	b	-	b	b	a	b	a	a	a	a	a	a	a	b	a	b	b	a	a	a	b	a
chr02	9771671	A	a	b	b	b	a	a	a	-	a	b	-	a	b	a	a	a	a	a	b	b	b	b	-	-	b	b	-	b	b	a	b	a	a	a	a	a	a	a	b	a	b	b	a	a	a	b	a
chr02	9771672	A	a	b	b	b	a	a	a	-	a	b	-	a	b	a	a	a	a	a	b	b	b	b	-	-	b	b	-	b	b	a	b	a	a	a	a	a	a	a	b	a	b	b	a	a	a	b	a
chr02	9771681	T	a	b	b	b	a	a	a	-	a	b	-	a	b	a	a	a	a	a	b	b	b	b	-	-	b	b	-	b	b	a	b	a	a	a	a	a	a	a	b	a	b	b	a	a	a	b	a
chr02	9771951	T	a	b	b	b	a	a	a	b	a	b	-	a	b	a	a	a	a	a	b	b	b	b	b	b	b	b	-	b	b	a	b	a	a	a	a	a	a	a	b	a	b	b	a	a	a	b	b
chr02	9782274	A	a	b	b	b	a	a	a	-	-	-	-	a	b	a	a	a	a	a	b	b	b	b	-	-	b	b	a	b	b	a	b	a	a	a	a	-	a	a	b	a	b	-	a	a	a	b	a
chr02	9782275	T	a	b	b	b	a	a	a	-	-	-	-	a	b	a	a	a	a	a	b	b	b	b	-	-	b	b	a	b	b	a	b	a	a	a	a	-	a	a	b	a	b	-	a	a	a	b	a
chr02	9782276	T	a	b	b	b	a	a	a	-	-	-	-	a	b	a	a	a	a	a	b	b	b	b	-	-	b	b	a	b	b	a	b	a	a	a	a	-	a	a	b	a	b	-	a	a	a	b	a
chr02	9782294	G	a	b	b	b	a	a	a	-	-	-	-	a	b	a	a	a	a	a	b	b	b	b	-	-	b	b	a	b	b	a	b	a	a	a	a	-	a	a	b	a	b	-	a	a	a	b	a
chr02	9789288	G	a	b	b	b	a	a	a	b	a	b	b	-	b	a	a	a	a	a	b	-	b	-	b	b	b	b	a	b	b	a	b	a	a	a	a	a	a	a	b	a	b	-	a	a	a	b	a
chr02	9791398	A	a	b	-	b	a	a	a	-	a	b	-	a	b	a	a	a	a	a	b	b	b	-	-	-	b	b	-	b	b	a	b	a	a	a	a	a	a	a	b	a	b	-	a	a	a	b	a
chr02	9791406	G	a	b	-	b	a	a	a	-	a	b	-	a	b	a	a	a	a	a	b	b	b	-	-	-	b	b	-	b	b	a	b	a	a	a	a	a	a	a	b	a	b	-	a	a	a	b	a
chr02	9791409	G	a	b	-	b	a	a	a	-	a	b	-	a	b	a	a	a	a	a	b	b	b	-	-	-	b	b	-	b	b	a	b	a	a	a	a	a	a	a	b	a	b	-	a	a	a	b	a
chr02	9791427	A	a	b	-	b	a	a	a	-	a	b	-	a	b	a	a	a	a	a	b	b	b	-	-	-	b	b	-	b	b	a	b	a	a	a	a	a	a	a	b	a	b	-	a	a	a	b	a
chr02	9791454	G	a	b	-	b	a	a	a	-	a	b	-	a	b	a	a	a	a	a	b	b	b	-	-	-	b	b	-	b	b	a	b	a	a	a	a	a	a	a	b	a	b	-	a	a	a	b	a
chr02	9791650	A	a	b	-	b	a	a	a	-	a	b	-	a	b	a	a	a	a	a	b	b	b	-	-	-	b	b	-	b	b	a	b	a	a	a	a	a	a	a	b	a	b	-	a	a	a	b	a
chr02	9791663	A	a	b	-	b	a	a	a	-	a	b	-	a	b	a	a	a	a	a	b	b	b	-	-	-	b	b	-	b	b	a	b	a	a	a	a	a	a	a	b	a	b	-	a	a	a	b	a
chr02	9791691	T	a	b	-	b	a	a	a	-	a	b	-	a	b	a	a	a	a	a	b	b	b	-	-	-	b	b	-	b	b	a	b	a	a	a	a	a	a	a	b	a	b	-	a	a	a	b	a
chr02	9794621	G	a	b	b	b	a	a	a	b	a	b	b	a	b	a	a	a	a	a	b	b	b	b	b	b	b	b	a	b	b	a	b	a	a	a	a	a	a	a	b	a	b	-	a	a	a	b	a
chr02	9794640	T	a	b	b	b	a	a	a	b	a	b	b	a	b	a	a	a	a	a	b	b	b	b	b	b	b	b	a	b	b	a	b	a	a	a	a	a	a	a	b	a	b	-	a	a	a	b	a
chr02	9810669	G	a	b	b	b	a	a	a	b	a	b	-	-	b	a	a	a	a	a	b	b	-	b	b	b	b	b	-	b	b	a	b	a	a	a	a	a	a	a	b	h	b	b	a	a	a	b	a
chr02	9810673	T	a	b	b	b	a	a	a	b	a	b	-	-	b	a	a	a	a	a	b	b	-	b	b	b	b	b	-	b	b	a	b	a	a	a	a	a	a	a	b	h	b	b	a	a	a	b	a
chr02	9811528	T	a	b	b	b	a	a	a	b	a	-	-	a	b	a	a	a	a	a	b	b	b	b	b	b	b	b	a	b	b	a	b	a	a	-	a	a	a	a	b	a	b	-	a	a	a	b	a
chr02	9828885	C	a	b	-	b	a	a	-	b	a	b	-	a	b	a	a	a	a	a	b	-	b	b	-	-	b	b	-	-	b	-	b	a	a	a	a	-	-	a	b	b	b	-	a	a	-	b	a
chr02	9829174	C	a	b	-	b	a	a	-	b	a	b	-	a	b	a	a	a	a	a	b	-	b	b	-	-	b	b	-	-	b	-	b	a	a	a	a	-	-	a	b	b	b	-	a	a	-	a	a
chr02	9833049	A	a	b	b	b	-	a	a	b	a	-	-	-	b	a	a	a	a	a	b	-	b	b	-	-	b	b	-	-	b	a	b	a	a	-	a	a	a	a	b	h	b	-	a	a	-	b	-
chr02	9834404	A	a	b	-	-	-	a	-	-	a	-	-	a	-	a	a	a	a	a	b	b	b	-	b	-	b	-	a	b	-	a	-	a	a	a	a	-	a	a	b	a	-	b	a	a	-	b	a
chr02	9834422	A	a	b	-	-	-	a	-	-	a	-	-	a	-	a	a	a	a	a	b	b	b	-	b	-	b	-	a	b	-	a	-	a	a	a	a	-	a	a	b	a	-	b	a	a	-	b	a
chr02	9839959	C	a	b	b	-	a	a	a	b	-	-	-	a	-	a	a	a	a	a	b	b	b	b	-	b	b	b	a	b	b	-	b	a	a	a	a	a	a	a	b	a	b	-	a	a	a	b	a
chr02	9844187	T	a	b	b	b	a	a	a	b	a	-	b	a	b	a	a	a	a	a	b	b	b	b	b	-	b	b	a	b	b	a	b	a	a	a	-	a	a	a	b	a	b	b	a	a	-	b	a
chr02	9854091	T	a	b	b	b	a	-	-	b	a	b	-	a	b	a	a	a	a	a	b	b	b	b	b	b	b	-	a	b	b	-	b	a	a	a	a	-	a	-	b	a	b	-	a	a	-	b	a
chr02	9854301	C	a	b	b	b	a	-	a	b	a	b	-	a	b	a	a	a	a	a	b	b	b	b	b	b	b	-	a	b	b	-	b	a	a	a	a	-	a	-	b	a	b	-	a	a	-	b	a
chr02	9856009	G	a	b	b	b	a	a	a	b	a	-	-	a	b	a	a	a	a	a	b	b	b	b	b	b	b	-	a	b	b	a	b	a	a	-	-	-	a	a	b	-	b	-	a	a	-	-	a
chr02	9856208	C	a	b	b	b	a	a	a	b	a	-	-	a	b	a	a	a	a	a	b	b	b	b	b	b	b	-	a	b	b	a	b	a	a	-	-	-	a	a	b	-	b	-	a	a	-	-	a
chr02	9859805	C	-	b	b	-	a	a	-	b	-	b	-	a	b	a	a	a	a	b	b	b	b	-	-	b	b	-	-	b	b	a	b	a	a	a	a	a	-	a	b	a	b	-	a	a	a	b	-
chr02	9862257	C	a	b	b	b	a	a	a	b	a	a	-	a	b	a	a	a	a	a	b	-	b	b	b	-	b	b	a	b	b	-	b	a	a	a	a	a	a	a	b	b	b	b	a	a	a	-	a
chr02	9863464	A	a	b	-	-	a	a	a	-	a	-	-	a	b	a	a	a	a	a	b	b	b	b	-	-	b	b	a	b	b	a	b	a	a	a	a	-	a	a	b	a	b	-	a	a	a	b	-
chr02	9863467	C	a	b	-	-	a	a	a	-	a	-	-	a	b	a	a	a	a	a	b	b	b	b	-	-	b	b	a	b	b	a	b	a	a	a	a	-	a	a	b	a	b	-	a	a	a	b	-
chr02	9863477	G	a	b	-	-	a	a	a	-	a	-	-	a	b	a	a	a	a	a	b	b	b	b	-	-	b	b	a	b	b	a	b	a	a	a	a	-	a	a	b	a	b	-	a	a	a	b	-
chr02	9863835	C	-	b	b	-	-	a	-	b	-	-	-	-	-	a	a	a	a	a	b	-	b	-	b	-	-	-	-	-	-	-	-	a	a	-	-	-	-	a	b	-	-	-	a	-	-	-	-
chr02	9868979	A	a	b	-	b	a	a	a	b	a	b	-	a	b	a	a	a	a	a	b	b	b	b	b	b	b	b	a	b	b	a	b	a	a	-	a	a	a	a	b	b	b	-	a	a	a	b	a
chr02	9893131	C	-	b	-	b	-	a	-	b	-	-	b	-	b	-	a	a	a	-	b	b	b	-	b	b	-	b	-	-	b	a	b	a	a	-	a	-	a	a	b	a	b	b	-	a	a	-	-
chr02	9893493	T	-	b	-	b	-	a	-	b	-	-	b	-	b	-	a	a	a	-	b	b	b	-	b	b	-	b	-	-	b	-	b	a	a	-	a	-	-	a	b	a	b	b	-	a	a	-	-
chr02	9899863	A	-	b	-	b	a	a	a	b	a	b	-	a	b	a	a	a	a	a	b	b	b	-	b	-	-	b	a	b	b	-	b	a	a	-	a	a	-	-	b	-	-	-	a	a	a	b	a
chr02	9899892	A	-	b	-	b	a	a	a	b	a	b	-	a	b	a	a	a	a	a	b	b	b	-	b	-	-	b	a	b	b	-	b	a	a	-	a	a	-	-	b	-	-	-	a	a	a	b	a
chr02	9900594	A	a	b	b	b	a	a	-	b	a	-	-	a	b	a	a	a	a	a	b	b	b	b	b	b	b	-	a	b	-	a	b	a	a	-	a	a	a	-	b	h	b	-	a	-	a	b	a
chr02	9911785	A	-	b	-	-	-	a	-	-	a	-	-	-	b	a	a	a	a	a	-	b	-	b	-	-	-	-	-	-	-	-	-	a	a	-	a	-	-	-	b	-	-	-	a	a	a	-	-
chr02	9916368	T	a	-	b	b	-	-	a	b	-	b	-	a	-	a	a	a	a	a	b	b	b	-	-	-	b	-	-	b	-	-	b	a	a	-	a	-	-	a	-	a	b	-	-	a	-	-	-
chr02	9927307	T	a	b	-	b	a	a	-	b	-	-	-	a	-	a	a	a	a	a	b	b	b	-	b	-	b	-	-	b	b	-	b	a	a	-	a	-	a	a	b	b	b	b	a	a	a	b	-
chr02	9928875	G	-	-	-	-	a	-	-	b	a	-	b	-	-	-	a	a	-	-	-	-	b	-	b	-	b	-	-	-	-	-	-	a	a	-	a	-	a	-	b	-	b	-	-	a	a	-	-
chr02	9929236	A	a	b	b	b	-	a	-	b	a	b	-	a	b	a	a	a	a	a	b	-	b	b	b	b	b	b	a	b	b	-	b	a	a	a	a	a	a	a	b	a	b	b	a	a	a	-	a
chr02	9935026	G	a	b	b	b	a	-	a	b	a	-	b	a	b	a	a	a	a	a	b	-	b	-	-	-	b	b	-	b	-	-	b	a	a	a	-	-	-	-	b	a	b	-	a	a	a	b	a
chr02	9935330	A	a	b	b	b	a	a	a	b	a	b	b	a	b	a	a	a	a	a	b	b	b	b	b	b	b	b	a	b	b	a	b	a	a	a	a	a	a	a	b	a	b	a	a	a	a	b	a
chr02	9938368	G	a	b	b	b	a	a	-	b	a	b	-	a	b	a	a	a	a	a	b	-	b	b	b	b	b	b	a	b	b	a	b	a	a	a	a	a	a	a	b	a	b	-	a	a	-	b	a
chr02	9944375	C	a	b	b	b	a	a	-	b	a	-	-	a	-	a	a	a	a	a	b	b	b	b	b	b	b	b	a	b	b	a	-	a	a	a	a	-	a	a	b	a	b	b	a	a	-	b	a
chr02	9946911	C	a	b	b	-	a	a	a	b	-	-	-	a	b	a	a	a	a	a	b	b	b	b	b	-	b	b	-	b	-	a	b	a	a	-	a	-	-	-	b	-	b	-	a	a	a	-	a
chr02	9949333	A	a	b	b	b	a	a	a	b	a	-	-	a	b	a	a	a	a	a	b	b	b	b	b	b	b	b	-	b	-	a	b	a	a	a	a	a	a	a	b	a	b	-	a	a	a	b	a
chr02	9949650	G	a	b	-	b	-	-	-	-	-	-	-	-	-	-	a	a	a	a	b	-	b	-	b	-	b	b	a	-	b	-	b	a	a	-	-	a	-	-	b	a	-	-	a	a	-	b	a
chr02	9976720	A	a	b	b	b	-	a	a	b	a	-	-	a	b	a	a	a	a	a	b	-	b	b	-	b	b	b	a	b	b	a	b	a	a	a	a	a	-	-	b	h	b	b	a	a	a	b	a
chr02	9977118	T	a	b	b	-	a	a	-	b	a	b	-	-	b	a	a	a	a	a	b	b	b	b	b	-	b	b	-	b	b	a	b	a	a	-	a	a	a	a	b	a	b	b	a	-	a	b	a
chr02	9985211	A	a	b	b	b	a	a	a	b	a	b	-	a	b	a	a	a	a	a	b	b	b	b	b	-	b	b	a	b	b	a	b	a	a	-	a	-	a	a	b	a	b	b	a	a	a	b	a
chr02	9986197	T	a	b	b	-	a	a	-	b	a	-	b	a	b	a	a	a	a	b	b	b	b	-	b	b	b	b	a	b	b	a	b	a	a	a	a	a	a	a	b	a	b	-	a	a	a	b	a
chr02	10034989	C	a	b	-	b	-	a	a	-	b	-	-	a	b	a	a	-	-	h	b	-	b	b	-	-	b	b	-	-	-	a	b	a	a	-	a	-	-	a	b	a	b	-	-	a	-	-	a
chr02	10035008	A	a	b	-	b	-	a	a	-	a	-	-	a	b	a	a	-	-	h	b	-	b	b	-	-	b	b	-	-	-	a	b	a	a	-	a	-	-	a	b	a	b	-	-	a	-	-	a
chr02	10035339	G	a	b	-	b	-	a	-	-	a	-	-	a	b	a	a	-	a	h	b	-	b	b	-	-	b	b	-	-	-	a	b	a	a	-	a	-	-	a	b	a	b	-	-	a	-	-	a
chr02	10035651	C	a	-	b	-	-	-	a	b	a	b	-	-	b	a	a	a	a	a	b	b	b	-	b	-	b	b	a	b	b	a	b	a	a	a	a	a	a	a	b	a	-	-	a	a	a	b	a
chr02	10035691	C	a	-	b	-	-	-	a	b	a	b	-	-	b	a	a	a	a	a	b	b	b	-	b	-	b	b	a	b	b	a	b	a	a	a	a	a	a	a	b	a	-	-	a	a	a	b	a
chr02	10035769	C	a	-	b	-	-	-	a	-	a	b	-	-	b	a	a	a	a	a	b	b	b	-	-	-	b	b	a	b	b	a	-	a	a	a	a	a	a	a	b	a	-	-	a	a	a	b	a
chr02	10035789	C	a	-	b	-	-	-	a	-	a	b	-	-	b	a	a	a	a	a	b	b	b	-	-	-	b	b	a	b	b	a	-	a	a	a	a	a	a	a	b	a	-	-	a	a	a	b	a
chr02	10035790	A	a	-	b	-	-	-	a	-	a	b	-	-	b	a	a	a	a	a	b	b	b	-	-	-	b	b	a	b	b	a	-	a	a	a	a	a	a	a	b	a	-	-	a	a	a	b	a
chr02	10035813	A	a	-	b	-	-	-	a	-	a	b	-	-	b	a	a	a	a	a	b	b	b	-	-	-	b	b	a	b	b	a	-	a	a	a	a	a	a	a	b	a	-	-	a	a	a	b	a
chr02	10035845	T	a	-	b	-	-	-	a	-	a	b	-	-	b	a	a	a	a	a	b	b	b	-	-	-	b	b	a	b	b	a	-	a	a	a	a	a	a	a	b	a	-	-	a	a	a	b	a
chr02	10037845	T	a	b	-	b	-	a	a	-	a	b	-	a	b	a	a	a	a	a	b	b	b	-	-	-	b	b	a	b	b	a	b	a	a	a	a	a	-	a	b	a	-	-	a	a	a	b	-
chr02	10037852	C	a	b	-	b	-	a	a	-	a	b	-	a	b	a	a	a	a	a	b	b	b	-	-	-	b	b	a	b	b	a	b	a	a	a	a	a	-	a	b	a	-	-	a	a	a	b	-
chr02	10037857	G	a	b	-	b	-	a	a	-	a	b	-	a	b	a	a	a	a	a	b	b	b	-	-	-	b	b	a	b	b	a	b	a	a	a	a	a	-	a	b	a	-	-	a	a	a	b	-
chr02	10038074	C	a	b	-	b	-	a	a	b	a	b	-	a	b	a	a	a	a	a	b	b	b	-	-	-	b	b	a	b	b	a	b	a	a	a	a	a	-	a	b	a	-	-	a	a	a	b	-
chr02	10038135	G	a	b	b	b	a	a	a	b	a	b	-	a	b	a	a	a	a	a	b	b	b	b	b	-	b	b	a	b	-	a	b	a	a	-	a	a	a	a	b	h	b	b	a	a	-	b	-
chr02	10038139	C	a	b	b	b	a	a	a	b	a	b	-	a	b	a	a	a	a	a	b	b	b	b	b	-	b	b	a	b	-	a	b	a	a	-	a	a	a	a	b	h	b	b	a	a	-	b	-
chr02	10038372	A	a	b	b	b	a	a	a	b	a	b	-	a	b	a	a	a	a	a	b	b	b	b	b	-	b	b	a	b	-	a	b	a	a	-	a	a	a	a	b	h	b	b	a	a	-	b	-
chr02	10038387	T	a	b	b	b	a	a	a	b	a	b	-	a	b	a	a	a	a	a	b	b	b	b	b	-	b	b	a	b	-	a	b	a	a	-	a	a	a	a	b	h	b	b	a	a	-	b	-
chr02	10042024	C	a	b	b	-	-	-	a	b	-	-	-	-	b	a	a	a	a	a	b	b	b	b	b	b	b	b	-	b	b	a	-	a	a	a	-	a	-	a	b	a	b	b	a	a	a	b	a
chr02	10042268	A	a	b	b	-	-	-	a	b	-	-	-	-	b	a	a	a	a	a	b	b	b	b	b	b	b	b	-	b	b	a	-	a	a	a	-	a	-	a	b	a	b	b	a	a	a	b	a
chr02	10043530	G	a	b	b	b	a	a	a	b	a	b	b	a	b	a	a	a	a	a	b	b	b	b	b	b	b	b	a	b	b	a	b	a	a	a	a	a	a	a	b	a	b	b	a	-	a	b	a
chr02	10043771	A	a	b	-	b	a	a	a	-	a	-	-	a	b	a	a	a	a	a	b	b	b	b	-	-	b	b	a	b	-	a	b	a	a	-	a	-	-	a	b	a	b	b	a	a	a	b	a
chr02	10043814	T	a	b	-	b	a	a	a	-	a	-	-	a	b	a	a	a	a	a	b	b	b	b	-	-	b	b	a	b	-	a	b	a	a	-	a	-	-	a	b	a	b	b	a	a	a	b	a
chr02	10043819	C	a	b	-	b	a	a	a	-	a	-	-	a	b	a	a	a	a	a	b	b	b	b	-	-	b	b	a	b	-	a	b	a	a	-	a	-	-	a	b	a	b	b	a	a	a	b	a
chr02	10043825	C	a	b	-	b	a	a	a	-	a	-	-	a	b	a	a	a	a	a	b	b	b	b	-	-	b	b	a	b	-	a	b	a	a	-	a	-	-	a	b	a	b	b	a	a	a	b	a
chr02	10043837	A	a	b	-	b	a	a	a	-	a	-	-	a	b	a	a	a	a	a	b	b	b	b	-	-	b	b	a	b	-	a	b	a	a	-	a	-	-	a	b	a	b	b	a	a	a	b	a
chr02	10066069	C	a	b	-	b	a	a	a	b	-	b	-	-	-	a	a	a	a	a	b	b	b	-	a	b	b	b	-	b	b	a	b	a	a	a	a	-	a	-	b	a	b	-	a	a	a	-	a
chr02	10066644	A	a	b	b	b	a	-	-	b	a	b	-	a	b	a	a	a	a	a	b	b	b	-	b	-	b	b	a	b	b	a	-	a	a	a	a	-	-	-	b	-	b	b	a	a	a	b	a
chr02	10066955	A	a	b	b	b	a	a	a	b	a	b	-	a	b	a	a	a	a	a	b	-	b	b	b	-	b	b	a	b	b	a	b	a	a	a	a	a	a	a	b	b	b	-	a	a	a	b	a
chr02	10068277	C	-	b	-	b	a	a	a	b	a	-	-	-	b	a	a	a	a	a	b	b	b	b	b	b	b	b	-	b	b	-	b	a	a	-	-	a	a	-	b	a	b	-	-	a	a	-	-
chr02	10068278	A	-	b	-	b	a	a	a	b	a	-	-	-	b	a	a	a	a	a	b	b	b	b	b	b	b	b	-	b	b	-	b	a	a	-	-	a	a	-	b	a	b	-	-	a	a	-	-
chr02	10068289	A	-	b	-	b	a	a	a	b	a	-	-	-	b	a	a	a	a	a	b	b	b	b	b	b	b	b	-	b	b	-	b	a	a	-	-	a	a	-	b	a	b	-	-	a	a	-	-
chr02	10068666	A	-	b	-	b	a	a	a	b	a	-	-	-	b	a	a	a	a	a	b	b	b	b	b	b	b	b	-	b	b	-	b	a	a	-	-	a	a	-	b	a	b	-	-	a	a	-	-
chr02	10070598	T	a	b	b	b	a	-	-	-	a	b	-	a	b	a	a	a	a	a	b	b	b	b	-	-	b	b	a	b	b	-	b	a	a	a	-	a	a	a	b	a	-	-	a	a	a	b	a
chr02	10070638	A	a	b	b	b	a	-	-	-	a	b	-	a	b	a	a	a	a	a	b	b	b	b	-	-	b	b	a	b	b	-	b	a	a	a	-	a	a	a	b	a	-	-	a	a	a	b	a
chr02	10070666	C	a	b	b	b	a	-	-	-	a	b	-	a	b	a	a	a	a	a	b	b	b	b	-	-	b	b	a	b	b	-	b	a	a	a	-	a	a	a	b	a	-	-	a	a	a	b	a
chr02	10071500	G	a	b	b	b	a	a	a	b	a	-	b	a	b	a	a	a	a	a	b	b	b	b	b	b	b	b	a	b	-	a	b	a	a	a	a	-	a	a	b	a	b	b	a	a	a	b	a
chr02	10073087	T	a	b	b	b	a	a	a	b	-	-	-	-	b	a	a	a	a	a	b	-	b	b	b	-	b	b	a	b	-	a	b	a	a	-	a	a	-	a	b	a	b	b	a	a	-	b	a
chr02	10073176	T	a	b	b	b	a	a	a	b	a	b	-	a	b	a	a	a	a	a	b	b	b	b	-	b	b	b	a	b	-	a	b	a	a	a	a	a	a	a	b	a	b	-	a	a	a	b	a
chr02	10073179	T	a	b	b	b	a	a	a	b	a	b	-	a	b	a	a	a	a	a	b	b	b	b	-	b	b	b	a	b	-	a	b	a	a	a	a	a	a	a	b	a	b	-	a	a	a	b	a
chr02	10073415	T	a	b	b	b	a	a	a	b	a	b	-	a	b	a	a	a	a	a	b	b	b	b	-	-	b	b	a	b	-	a	-	a	a	a	a	a	a	a	b	a	b	-	a	a	a	b	a
chr02	10073416	G	a	b	b	b	a	a	a	b	a	b	-	a	b	a	a	a	a	a	b	b	b	b	-	-	b	b	a	b	-	a	-	a	a	a	a	a	a	a	b	a	b	-	a	a	a	b	a
chr02	10075460	T	a	b	b	b	a	a	a	b	a	b	-	a	b	a	a	a	a	a	b	-	b	b	b	b	b	b	-	b	b	a	b	a	a	-	a	a	a	a	b	a	b	b	a	a	a	b	a
chr02	10075808	T	a	b	b	b	a	a	a	-	a	b	b	a	b	a	a	a	a	a	b	b	b	b	-	-	b	b	a	b	b	a	b	a	a	-	a	a	a	a	b	h	b	b	a	a	a	b	a
chr02	10075837	T	a	b	b	b	a	a	a	-	a	b	b	a	b	a	a	a	a	a	b	b	b	b	-	-	b	b	a	b	b	a	b	a	a	-	a	a	a	a	b	h	b	b	a	a	a	b	a
chr02	10075859	A	a	b	b	b	a	a	a	-	a	b	b	a	b	a	a	a	a	a	b	b	b	b	-	-	b	b	a	b	b	a	b	a	a	-	a	a	a	a	b	h	b	b	a	a	a	b	a
chr02	10075867	T	a	b	b	b	a	a	a	-	a	b	b	a	b	a	a	a	a	a	b	b	b	b	-	-	b	b	a	b	b	a	b	a	a	-	a	a	a	a	b	h	b	b	a	a	a	b	a
chr02	10076048	T	a	b	b	b	a	a	a	-	a	b	b	a	b	a	a	a	a	a	b	b	b	b	-	a	b	b	a	b	b	a	b	a	a	-	a	a	a	a	b	h	b	b	a	a	a	b	a
chr02	10076076	T	a	b	b	b	a	a	a	-	a	b	b	a	b	a	a	a	a	a	b	b	b	b	-	b	b	b	a	b	b	a	b	a	a	-	a	a	a	a	b	h	b	b	a	a	a	b	a
chr02	10080827	A	a	b	b	b	a	a	a	b	a	b	b	a	b	a	a	a	a	a	b	b	b	b	b	b	b	b	a	b	b	a	b	a	a	a	a	a	a	a	b	a	b	-	a	a	a	b	a
chr02	10080881	A	a	b	b	b	a	a	a	b	a	b	b	a	b	a	a	a	a	a	b	b	b	b	b	b	b	b	a	b	b	a	b	a	a	a	a	a	a	a	b	a	b	-	a	a	a	b	a
chr02	10092269	A	-	b	b	b	a	a	a	b	a	b	b	a	b	a	a	a	a	a	b	-	b	-	-	b	b	b	-	b	b	a	b	a	a	a	-	-	a	a	b	-	b	-	a	a	b	b	a
chr02	10092290	T	-	b	b	b	a	a	a	b	a	b	b	a	b	a	a	a	a	a	b	-	b	-	-	b	b	b	-	b	b	a	b	a	a	a	-	-	a	a	b	-	b	-	a	a	b	b	a
chr02	10092605	T	-	b	b	b	a	a	a	b	a	b	b	a	b	a	a	a	a	a	b	-	b	-	-	b	b	b	-	b	b	a	b	a	a	a	-	-	a	a	b	-	b	-	a	a	b	b	a
chr02	10092635	A	-	b	b	b	a	a	a	b	a	b	b	a	b	a	a	a	a	a	b	-	b	-	-	b	b	b	-	b	b	a	b	a	a	a	-	-	a	a	b	-	b	-	a	a	b	b	a
chr02	10094545	A	a	b	-	-	a	a	a	-	a	b	-	a	-	a	a	a	a	a	b	-	b	-	-	-	b	-	a	b	-	a	b	a	a	a	a	a	a	a	b	h	b	-	a	a	a	b	a
chr02	10094576	T	a	b	-	-	a	a	a	-	a	b	-	a	-	a	a	a	a	a	b	-	b	-	-	-	b	-	a	b	-	a	b	a	a	a	a	b	a	a	b	h	b	-	a	a	a	b	a
chr02	10102264	T	a	b	b	b	a	a	a	b	-	-	-	b	b	a	a	a	a	b	b	b	b	b	b	b	b	-	-	b	b	a	b	a	a	a	a	a	a	a	b	a	b	b	a	a	-	b	a
chr02	10126883	C	a	b	b	-	a	a	a	b	a	-	-	a	-	a	a	-	a	a	-	b	b	-	-	-	b	b	-	b	b	a	b	a	a	-	-	-	-	a	b	a	-	-	a	a	-	-	a
chr02	10127380	C	a	b	b	b	a	a	a	b	-	-	b	a	b	a	a	a	a	a	b	b	b	b	-	b	b	-	-	b	b	a	b	a	a	a	a	a	-	a	b	a	b	-	a	a	-	b	a
chr02	10127409	G	a	b	b	b	a	a	a	b	-	-	b	a	b	a	a	a	a	a	b	b	b	b	-	b	b	-	-	b	b	a	b	a	a	a	a	a	-	a	b	a	b	-	a	a	-	b	a
chr02	10130137	G	a	-	b	-	-	-	a	b	-	-	-	-	-	-	a	a	a	a	b	b	b	-	b	-	b	-	a	b	-	a	-	a	a	a	a	a	a	a	b	a	b	-	a	a	a	b	-
chr02	10130197	C	a	-	b	-	-	-	a	b	-	-	-	-	-	-	a	a	a	a	b	b	b	-	b	-	b	-	a	b	-	a	-	a	a	a	a	a	a	a	b	a	b	-	a	a	a	b	-
chr02	10130260	G	a	b	b	b	a	a	a	-	a	b	-	a	b	a	a	a	a	b	b	b	b	-	-	-	b	b	a	b	b	-	b	a	a	a	-	a	a	a	b	a	b	b	a	a	a	b	a
chr02	10130279	T	a	b	b	b	a	a	a	-	a	b	-	a	b	a	a	a	a	b	b	b	b	-	-	-	b	b	a	b	b	-	b	a	a	a	-	a	a	a	b	a	b	b	a	a	a	b	a
chr02	10156169	G	a	-	-	-	a	a	a	b	a	-	-	a	b	a	a	a	a	a	-	-	b	-	-	-	-	b	-	-	-	a	-	a	a	a	a	a	-	a	-	a	b	-	a	a	-	b	a
chr02	10216304	C	a	b	b	b	a	a	a	-	a	-	b	a	b	a	a	a	a	a	b	b	b	b	-	-	b	b	a	b	b	a	b	a	a	a	a	a	a	a	b	a	b	b	a	a	a	b	a
chr02	10216306	A	a	b	b	b	a	a	a	-	a	-	b	a	b	a	a	a	a	a	b	b	b	b	-	-	b	b	a	b	b	a	b	a	a	a	a	a	a	a	b	a	b	b	a	a	a	b	a
chr02	10216340	A	a	b	b	b	a	a	a	-	a	-	b	a	b	a	a	a	a	a	b	b	b	b	-	-	b	b	a	b	b	a	b	a	a	a	a	a	a	a	b	a	b	b	a	a	a	b	a
chr02	10216633	G	a	b	b	b	a	a	a	-	-	b	-	a	b	a	a	a	a	a	b	b	b	b	-	-	b	b	a	b	b	a	b	a	a	-	a	a	a	a	b	a	b	b	a	a	a	b	a
chr02	10216637	C	a	b	b	b	a	a	a	-	-	b	-	a	b	a	a	a	a	a	b	b	b	b	-	-	b	b	a	b	b	a	b	a	a	-	a	a	a	a	b	a	b	b	a	a	a	b	a
chr02	10216662	C	a	b	b	b	a	a	a	-	-	b	-	a	b	a	a	a	a	a	b	b	b	b	-	-	b	b	a	b	b	a	b	a	a	-	a	a	a	a	b	a	b	b	a	a	a	b	a
chr02	10219564	C	a	b	b	b	a	a	-	-	a	b	b	a	b	a	a	a	a	a	b	b	b	b	-	-	b	b	-	b	b	a	b	a	a	a	a	-	a	a	b	a	b	-	a	a	a	b	a
chr02	10219589	G	a	b	b	b	a	a	-	-	a	b	b	a	b	a	a	a	a	a	b	b	b	b	-	-	b	b	-	b	b	a	b	a	a	a	a	-	a	a	b	a	b	-	a	a	a	b	a
chr02	10219600	T	a	b	b	b	a	a	-	-	a	b	b	a	b	a	a	a	a	a	b	b	b	b	-	-	b	b	-	b	b	a	b	a	a	a	a	-	a	a	b	a	b	-	a	a	a	b	a
chr02	10219602	C	a	b	b	b	a	a	-	-	a	b	b	a	b	a	a	a	a	a	b	b	b	b	-	-	b	b	-	b	b	a	b	a	a	a	a	-	a	a	b	a	b	-	a	a	a	b	a
chr02	10220011	C	a	b	b	-	a	-	a	-	a	-	a	a	b	a	a	a	a	a	b	b	b	-	-	-	b	-	a	b	b	a	b	a	a	a	a	a	a	a	b	-	b	-	a	a	a	-	a
chr02	10220043	G	a	b	b	-	a	-	a	-	a	-	b	a	b	a	a	a	a	a	b	b	b	-	-	-	b	-	a	b	b	a	b	a	a	a	a	a	a	a	b	-	b	-	a	a	a	-	a
chr02	10220312	G	a	b	b	-	a	-	a	-	a	-	-	a	b	a	a	a	a	a	b	b	b	-	-	-	b	-	a	b	b	a	b	a	a	a	a	a	a	a	b	-	b	-	a	a	a	-	a
chr02	10220317	C	a	b	b	-	a	-	a	-	a	-	-	a	b	a	a	a	a	a	b	b	b	-	-	-	b	-	a	b	b	a	b	a	a	a	a	a	a	a	b	-	b	-	a	a	a	-	a
chr02	10221371	A	a	b	b	b	a	a	a	b	a	b	-	a	b	a	a	a	a	a	b	b	b	-	b	b	b	b	-	b	b	-	b	a	a	-	a	a	a	a	b	a	-	-	a	a	a	b	a
chr02	10221390	A	a	b	b	b	a	a	a	b	a	b	-	a	b	a	a	a	a	a	b	b	b	-	b	b	b	b	-	b	b	-	b	a	a	-	a	a	a	a	b	a	-	-	a	a	a	b	a
chr02	10221520	C	a	b	-	b	a	a	a	-	a	b	-	a	b	a	a	a	a	a	b	b	b	-	-	-	b	b	-	b	b	-	b	a	a	-	a	a	a	a	b	a	-	-	a	a	a	b	a
chr02	10221523	C	a	b	-	b	a	a	a	-	a	b	-	a	b	a	a	a	a	a	b	b	b	-	-	-	b	b	-	b	b	-	b	a	a	-	a	a	a	a	b	a	-	-	a	a	a	b	a
chr02	10221530	T	a	b	-	b	a	a	a	-	a	b	-	a	b	a	a	a	a	a	b	b	b	-	-	-	b	b	-	b	b	-	b	a	a	-	a	a	a	a	b	a	-	-	a	a	a	b	a
chr02	10221551	A	a	b	-	b	a	a	a	-	a	b	-	a	b	a	a	a	a	a	b	b	b	-	-	-	b	b	-	b	b	-	b	a	a	-	a	a	a	a	b	a	-	-	a	a	a	b	a
chr02	10225519	A	a	b	-	b	a	a	a	-	-	-	-	-	b	a	a	a	a	-	b	b	b	b	-	-	b	b	a	b	-	-	b	a	a	-	a	a	a	a	b	a	b	-	a	a	a	b	a
chr02	10225524	G	a	b	-	b	a	a	a	-	-	-	-	-	b	a	a	a	a	-	b	b	b	b	-	-	b	b	a	b	-	-	b	a	a	-	a	a	a	a	b	a	b	-	a	a	a	b	a
chr02	10225539	G	a	b	-	b	a	a	a	-	-	-	-	-	b	a	a	a	a	-	b	b	b	b	-	-	b	b	a	b	-	-	b	a	a	-	a	a	a	a	b	a	b	-	a	a	a	b	a
chr02	10225581	G	a	b	-	b	a	a	a	-	-	-	-	-	b	a	a	a	a	-	b	b	b	b	-	-	b	b	a	b	-	-	b	a	a	-	a	a	a	a	b	a	b	-	a	a	a	b	a
chr02	10225583	C	a	b	-	b	a	a	a	-	-	-	-	-	b	a	a	a	a	-	b	b	b	b	-	-	b	b	a	b	-	-	b	a	a	-	a	a	a	a	b	a	b	-	a	a	a	b	a
chr02	10226964	T	a	b	b	b	a	-	-	b	-	-	-	a	b	a	a	a	a	a	b	-	b	-	b	-	b	b	-	b	b	a	b	a	a	a	a	-	a	a	b	a	b	b	a	a	a	b	a
chr02	10227082	A	a	b	b	b	a	-	-	b	-	-	-	a	b	a	a	a	a	a	b	-	b	-	b	-	b	b	-	b	b	a	b	a	a	a	a	-	a	a	b	a	b	b	a	a	a	b	a
chr02	10228236	G	a	-	b	b	a	-	a	b	-	-	-	-	-	a	a	a	a	a	b	-	b	-	b	-	b	b	a	b	-	-	b	a	a	-	a	-	a	a	b	a	b	b	a	a	-	b	a
chr02	10231739	C	a	b	b	b	a	a	a	b	a	-	-	a	b	a	a	a	a	a	b	-	b	b	b	-	b	b	-	b	-	a	b	a	a	a	a	a	a	a	b	a	b	a	a	a	-	b	a
chr02	10231940	A	a	b	b	b	a	a	a	b	a	-	-	a	b	a	a	a	a	b	b	-	b	b	b	-	b	b	-	b	-	a	b	a	a	a	a	a	a	a	b	a	b	a	a	a	-	b	a
chr02	10240583	C	-	b	-	-	-	-	a	-	-	b	-	-	b	-	-	-	a	-	b	b	b	-	b	-	-	-	-	b	-	a	-	a	-	-	-	-	-	-	b	a	b	-	-	-	a	-	-
chr02	10240770	C	a	b	-	-	-	-	a	-	-	b	-	-	b	-	-	-	a	a	b	b	b	-	b	-	-	-	-	b	-	a	-	a	-	-	-	-	-	-	b	a	-	-	a	-	a	-	-
chr02	10241979	T	a	b	b	b	a	-	-	b	-	b	b	a	b	a	a	a	a	a	b	b	b	-	b	b	b	b	-	b	b	a	b	a	a	-	a	a	a	-	b	-	b	-	a	a	-	b	a
chr02	10245735	A	a	b	b	b	a	a	a	b	-	b	-	-	b	a	a	a	a	a	b	b	b	-	b	-	b	b	a	b	b	a	b	a	a	a	a	a	a	-	b	-	b	b	a	a	-	b	a
chr02	10245736	G	a	b	b	b	a	a	a	b	-	b	-	-	b	a	a	a	a	h	b	b	b	-	b	-	b	b	a	b	b	a	b	a	a	a	a	a	a	-	b	-	b	b	a	a	-	b	a
chr02	10270331	A	a	b	b	b	a	a	a	b	a	b	b	a	b	a	a	a	a	a	b	b	b	b	b	b	b	b	a	-	b	a	b	a	a	a	a	a	a	a	b	a	b	b	a	a	a	b	a
chr02	10271831	A	-	b	b	b	a	a	-	b	-	-	b	a	b	a	a	a	a	a	b	-	b	b	-	b	b	b	a	b	b	a	-	a	a	-	a	-	-	a	b	a	b	-	a	a	a	b	-
chr02	10272077	A	-	b	b	b	a	a	-	b	-	-	b	a	b	a	a	a	a	a	b	-	b	b	-	b	b	b	a	b	b	a	-	a	a	-	a	-	-	a	b	a	b	-	a	a	a	b	-
chr02	10272126	G	a	b	b	b	a	a	a	b	a	a	-	a	b	a	a	a	a	a	b	b	b	-	-	b	b	b	-	b	b	a	b	a	a	a	a	a	-	a	b	a	b	-	a	a	a	b	a
chr02	10272409	G	a	b	b	b	a	a	a	-	a	a	-	a	b	a	a	a	a	a	b	b	b	-	-	-	b	b	-	b	b	a	b	a	a	a	a	a	-	a	b	a	b	-	a	a	a	b	a
chr02	10272414	C	a	b	b	b	a	a	a	-	a	a	-	a	b	a	a	a	a	a	b	b	b	-	-	-	b	b	-	b	b	a	b	a	a	a	a	a	-	a	b	a	b	-	a	a	a	b	a
chr02	10272435	G	a	b	b	b	a	a	a	-	a	a	-	a	b	a	a	a	a	a	b	b	b	-	-	-	b	b	-	b	b	a	b	a	a	a	a	a	-	a	b	a	b	-	a	a	a	b	a
chr02	10276615	G	-	b	-	-	-	-	-	-	-	-	b	a	-	a	a	a	a	-	b	b	b	b	-	-	b	-	-	b	-	-	b	a	a	-	a	a	a	-	b	a	-	-	-	-	a	b	a
chr02	10276619	A	-	b	-	-	-	-	-	-	-	-	b	a	-	a	a	a	a	-	b	b	b	b	-	-	b	-	-	b	-	-	b	a	a	-	a	a	a	-	b	a	-	-	-	-	a	b	a
chr02	10276646	T	-	b	-	-	-	-	-	-	-	-	b	a	-	a	a	a	a	-	b	b	b	b	-	-	b	-	-	b	-	-	b	a	a	-	a	a	a	-	b	a	-	-	-	-	a	b	a
chr02	10279483	T	a	b	b	b	a	a	a	b	a	-	b	-	b	a	a	a	a	a	b	b	b	b	b	b	b	b	a	b	-	a	b	a	a	a	a	a	a	a	b	h	b	-	a	a	-	b	a
chr02	10304574	C	a	b	b	b	a	a	a	-	a	b	-	a	b	a	a	a	a	a	b	b	b	b	-	-	b	b	a	-	b	a	b	a	a	a	a	a	a	a	b	a	b	b	a	a	a	b	a
chr02	10304601	G	a	b	b	b	a	a	a	-	a	b	-	a	b	a	a	a	a	a	b	b	b	b	-	-	b	b	a	-	b	a	b	a	a	a	a	a	a	a	b	a	b	b	a	a	a	b	a
chr02	10304608	G	a	b	b	b	a	a	a	-	a	b	-	a	b	a	a	a	a	a	b	b	b	b	-	-	b	b	a	-	b	a	b	a	a	a	a	a	a	a	b	a	b	b	a	a	a	b	a
chr02	10304798	G	a	b	b	-	a	a	a	-	a	b	-	a	b	a	a	a	a	a	b	b	b	b	-	-	b	b	a	-	b	a	b	a	a	a	a	a	a	a	b	a	b	b	a	a	a	b	a
chr02	10304850	G	a	b	b	-	a	a	a	-	a	b	-	a	b	a	a	a	a	a	b	b	b	b	-	-	b	b	a	-	b	a	b	a	a	a	a	a	a	a	b	a	b	b	a	a	a	b	a
chr02	10304869	G	a	b	b	-	a	a	a	-	a	b	-	a	b	a	a	a	a	a	b	b	b	b	-	-	b	b	a	-	b	a	b	a	a	a	a	a	a	a	b	a	b	b	a	a	a	b	a
chr02	10305814	C	a	b	b	b	a	a	a	-	a	b	-	a	b	a	a	a	a	a	b	b	b	-	-	-	b	b	a	b	b	a	b	a	a	a	a	a	a	a	b	a	b	-	a	a	-	b	-
chr02	10305861	A	a	b	b	b	a	a	a	-	a	b	-	a	b	a	a	a	a	a	b	b	b	-	-	-	b	b	a	b	b	a	b	a	a	a	a	a	a	a	b	a	b	-	a	a	-	b	-
chr02	10305890	A	a	b	b	b	a	a	a	-	a	b	-	a	b	a	a	a	a	a	b	b	b	-	-	-	b	b	a	b	b	a	b	a	a	a	a	a	a	a	b	a	b	-	a	a	-	b	-
chr02	10306438	C	a	b	b	b	a	a	a	b	-	b	b	-	b	a	a	a	a	a	b	b	b	-	b	-	b	b	a	b	b	-	b	a	a	-	a	-	-	-	b	a	b	b	a	-	-	b	-
chr02	10306490	T	a	b	b	b	a	a	a	b	-	b	b	-	b	a	b	a	a	a	b	b	b	-	b	-	b	b	a	b	b	-	b	a	a	-	a	-	-	-	b	a	b	b	a	-	-	b	-
chr02	10316953	C	-	b	-	-	a	-	-	b	-	-	-	-	b	-	a	a	a	-	b	-	b	-	b	-	b	b	a	b	b	a	b	a	a	a	a	-	-	-	b	a	b	-	a	a	a	b	a
chr02	10316973	T	-	b	-	-	a	-	-	b	-	-	-	-	b	-	a	a	a	-	b	-	b	-	b	-	b	b	a	b	b	a	b	a	a	a	a	-	-	-	b	a	b	-	a	a	a	b	a
chr02	10342536	C	-	-	-	-	-	a	a	-	-	-	-	a	-	a	a	a	a	a	-	-	b	-	-	-	b	b	a	b	-	a	b	a	a	a	a	-	a	-	b	a	b	b	a	a	-	-	-
chr02	10342568	T	-	-	-	-	-	a	a	-	-	-	-	a	-	a	a	a	a	a	-	-	b	-	-	-	b	b	a	b	-	a	b	a	a	a	a	-	a	-	b	a	b	b	a	a	-	-	-
chr02	10342587	C	-	-	-	-	-	a	a	-	-	-	-	a	-	a	a	a	a	a	-	-	b	-	-	-	b	b	a	b	-	a	b	a	a	a	a	-	a	-	b	a	b	b	a	a	-	-	-
chr02	10342588	A	-	-	-	-	-	a	a	-	-	-	-	a	-	a	a	a	a	a	-	-	b	-	-	-	b	b	a	b	-	a	b	a	a	a	a	-	a	-	b	a	b	b	a	a	-	-	-
chr02	10346656	G	a	b	b	b	a	a	a	b	a	-	b	a	b	a	a	a	a	a	b	b	b	b	b	-	b	b	a	b	b	a	b	a	a	a	a	a	a	-	b	a	b	b	a	a	a	b	-
chr02	10346708	A	a	b	b	b	a	a	a	b	a	-	b	a	b	a	a	a	a	a	b	b	b	b	b	-	b	b	a	b	b	a	b	a	a	a	a	a	a	-	b	a	b	b	a	a	a	b	-
chr02	10352646	G	a	b	b	b	a	a	-	b	-	-	-	-	-	a	a	a	a	a	b	-	b	-	b	b	b	-	-	b	b	a	b	a	a	-	-	a	-	-	-	-	-	b	a	a	-	b	-
chr02	10352713	G	a	b	b	b	a	a	a	b	a	b	-	a	b	a	a	a	a	a	b	b	b	b	b	b	b	b	-	b	b	a	b	a	a	-	a	a	a	-	b	a	b	-	a	a	a	b	a
chr02	10352734	G	a	b	b	b	a	a	a	b	a	b	-	a	b	a	a	a	a	a	b	b	b	b	b	b	b	b	-	b	b	a	b	a	a	-	a	a	a	-	b	a	b	-	a	a	a	b	a
chr02	10352994	A	a	b	b	b	a	a	a	b	a	b	-	a	b	a	a	a	a	a	b	b	b	b	b	b	b	b	-	b	b	a	b	a	a	-	a	a	a	-	b	a	b	-	a	a	a	b	a
chr02	10353014	C	a	b	b	b	a	a	a	b	a	b	-	a	b	a	a	a	a	a	b	b	b	b	b	b	b	b	-	b	b	a	b	a	a	-	a	a	a	-	b	a	b	-	a	a	a	b	a
chr02	10368468	C	a	b	b	-	a	-	-	-	-	-	-	-	-	-	a	a	a	a	b	-	b	b	-	-	b	b	-	b	-	-	b	a	a	a	-	-	-	a	b	b	b	-	-	-	-	b	-
chr02	10368507	A	a	b	b	-	a	-	-	-	-	-	-	-	-	-	a	a	a	a	b	-	b	b	-	-	b	b	-	b	-	-	b	a	a	a	-	-	-	a	b	b	b	-	-	-	-	b	-
chr02	10368516	T	a	b	b	-	a	-	-	-	-	-	-	-	-	-	a	a	a	a	b	-	b	b	-	-	b	b	-	b	-	-	b	a	a	a	-	-	-	a	b	b	b	-	-	-	-	b	-
chr02	10368670	A	a	b	b	-	a	-	-	b	-	-	-	-	-	-	a	a	a	a	b	-	b	b	-	b	b	b	-	b	-	-	b	a	a	a	-	-	-	a	b	b	b	-	-	-	-	b	-
chr02	10368686	G	a	b	b	-	a	-	-	b	-	-	-	-	-	-	a	a	a	a	b	-	b	b	-	b	b	b	-	b	-	-	b	a	a	a	-	-	-	a	b	b	b	-	-	-	-	b	-
chr02	10368904	C	a	b	b	b	a	a	a	b	a	b	b	a	b	a	a	a	a	-	b	b	b	b	b	b	b	b	-	b	b	-	b	a	a	a	a	a	a	a	b	b	b	b	a	-	-	b	a
chr02	10370005	G	a	b	b	b	a	a	a	-	-	-	b	a	b	a	a	a	a	h	b	-	b	-	-	-	b	-	a	b	b	a	b	a	a	a	-	a	-	-	b	a	b	b	a	a	a	b	a
chr02	10370072	C	a	b	b	b	a	a	a	-	-	-	b	a	b	a	a	a	a	h	b	-	b	-	-	-	b	-	a	b	b	a	b	a	a	a	-	a	-	-	b	a	b	b	a	a	a	b	a
chr02	10370092	T	a	b	b	b	a	a	a	-	-	-	b	a	b	a	a	a	a	h	b	-	b	-	-	-	b	-	a	b	b	a	b	a	a	a	-	a	-	-	b	a	b	b	a	a	a	b	a
chr02	10370197	C	a	b	b	b	a	a	a	-	-	-	-	a	b	a	a	a	a	h	b	-	b	-	-	-	b	-	a	b	b	a	b	a	a	a	-	a	-	-	b	a	-	b	a	a	a	b	a
chr02	10370238	C	a	b	b	b	a	a	a	-	-	-	-	a	b	a	a	a	a	h	b	-	b	-	-	-	b	-	a	b	b	a	b	a	a	a	-	a	-	-	b	a	-	b	a	a	a	b	a
chr02	10371580	C	a	b	b	b	a	a	a	b	a	b	b	a	b	a	a	a	a	a	b	b	b	b	b	b	b	b	a	b	b	a	b	a	a	-	a	a	a	a	b	a	b	b	a	a	a	b	a
chr02	10371755	T	a	b	b	b	a	a	a	-	a	b	b	a	b	a	a	a	a	a	b	b	b	b	-	-	b	b	a	b	b	a	b	a	a	-	a	a	a	a	b	a	b	b	a	a	a	b	a
chr02	10371816	C	a	b	b	b	a	a	a	-	a	b	b	a	b	a	a	a	a	a	b	b	b	b	-	-	b	b	a	b	b	a	b	a	a	-	a	a	a	a	b	a	b	b	a	a	a	b	a
chr02	10371818	A	a	b	b	b	a	a	a	-	a	b	b	a	b	a	a	a	a	a	b	b	b	b	-	-	b	b	a	b	b	a	b	a	a	-	a	a	a	a	b	a	b	b	a	a	a	b	a
chr02	10375121	A	a	b	b	b	a	a	a	b	a	b	-	a	b	a	a	a	a	a	b	b	b	b	-	b	b	b	-	b	b	a	b	a	a	a	-	a	a	a	b	a	b	-	a	a	a	b	a
chr02	10375360	G	a	b	b	b	a	a	a	b	a	b	-	a	b	a	a	a	a	a	b	b	b	b	-	b	b	b	-	b	b	a	b	a	a	a	-	a	a	a	b	a	b	-	a	a	a	b	a
chr02	10375370	T	a	b	b	b	a	a	a	b	a	b	-	a	b	a	a	a	a	a	b	b	b	b	-	b	b	b	-	b	b	a	b	a	a	a	-	a	a	a	b	a	b	-	a	a	a	b	a
chr02	10387148	A	a	b	-	b	a	a	a	b	-	-	b	a	b	a	a	a	a	a	b	b	b	-	b	-	b	b	-	b	b	a	b	a	a	-	a	a	a	a	b	a	b	-	a	a	a	b	a
chr02	10387330	C	a	b	-	b	a	a	a	b	-	-	b	a	b	a	a	a	a	a	b	b	b	-	b	-	b	b	-	b	b	a	b	a	a	-	a	a	a	a	b	a	b	-	a	a	a	b	a
chr02	10387335	C	a	b	-	b	a	a	a	b	-	-	b	a	b	a	a	a	a	a	b	b	b	-	b	-	b	b	-	b	b	a	b	a	a	-	a	a	a	a	b	a	b	-	a	a	a	b	a
chr02	10387805	A	a	b	b	b	-	a	-	-	-	b	-	a	b	a	a	a	a	-	b	-	b	-	-	-	b	b	a	b	-	-	b	a	a	-	a	a	a	a	b	a	b	b	a	a	a	b	a
chr02	10387830	C	a	b	b	b	-	a	-	-	-	b	-	a	b	a	a	a	a	-	b	-	b	-	-	-	b	b	a	b	-	-	b	a	a	-	a	a	a	a	b	a	b	b	a	a	a	b	a
chr02	10387838	G	a	b	b	b	-	a	-	-	-	b	-	a	b	a	a	a	a	-	b	-	b	-	-	-	b	b	a	b	-	-	b	a	a	-	a	a	a	a	b	a	b	b	a	a	a	b	a
chr02	10388161	A	a	b	b	b	-	a	-	b	-	b	-	a	b	a	a	a	a	-	b	-	b	b	b	b	b	b	a	b	-	-	b	a	a	-	a	a	a	a	b	a	b	b	a	a	a	b	a
chr02	10388166	G	a	b	b	b	-	a	-	b	-	b	-	a	b	a	a	a	a	-	b	-	b	b	b	b	b	b	a	b	-	-	b	a	a	-	a	a	a	a	b	b	b	b	a	a	a	b	a
chr02	10399176	G	a	b	b	b	a	-	a	b	a	b	b	a	b	a	a	a	a	a	b	b	b	-	b	b	b	b	a	b	b	a	b	a	a	-	a	a	a	a	b	a	b	-	a	a	a	b	a
chr02	10399429	G	a	b	b	b	a	a	a	b	a	b	-	a	b	a	a	a	a	a	b	b	b	-	b	-	b	b	a	b	-	-	b	a	a	a	a	a	-	a	b	a	b	b	a	a	a	b	a
chr02	10399448	T	a	b	b	b	a	a	a	b	a	b	-	a	b	a	a	a	a	a	b	b	b	-	b	-	b	b	a	b	-	-	b	a	a	a	a	a	-	a	b	a	b	b	a	a	a	b	a
chr02	10401702	T	a	b	b	b	a	a	a	-	-	-	-	a	b	a	a	a	a	a	b	b	b	b	-	-	b	b	a	b	b	a	b	a	a	-	a	-	a	a	b	a	b	b	a	a	a	b	-
chr02	10401748	G	a	b	b	b	a	a	a	-	-	-	-	a	b	a	a	a	a	a	b	b	b	b	-	-	b	b	a	b	b	a	b	a	a	-	a	-	a	a	b	a	b	b	a	a	a	b	-
chr02	10401785	T	a	b	b	b	a	a	a	-	-	-	-	a	b	a	a	a	a	a	b	b	b	b	-	-	b	b	a	b	b	a	b	a	a	-	a	-	a	a	b	a	b	b	a	a	a	b	-
chr02	10401947	T	a	b	b	b	a	a	a	b	-	-	-	a	b	a	a	a	a	a	b	b	b	b	b	b	b	b	a	b	-	a	b	a	a	-	a	-	a	a	b	a	b	b	a	a	a	b	-
chr02	10404642	A	a	b	b	-	a	-	a	b	a	-	-	a	-	a	a	a	a	a	b	b	b	-	-	b	b	b	a	b	b	a	b	a	a	-	a	a	a	a	b	a	b	b	a	a	a	b	a
chr02	10431449	A	a	b	-	b	a	a	a	b	a	b	-	a	b	a	a	a	a	a	b	b	b	b	b	-	b	b	a	-	b	a	b	a	a	a	a	-	a	a	b	a	b	b	a	a	-	b	a
chr02	10441842	C	a	b	b	-	a	a	a	b	-	b	-	-	-	a	a	a	a	-	b	-	b	b	b	b	b	b	-	b	-	-	b	a	a	a	a	-	-	a	b	a	b	b	-	a	-	b	-
chr02	10442235	C	-	b	b	b	a	-	-	-	-	-	-	-	b	a	a	a	a	-	b	b	b	b	b	-	b	b	a	b	b	-	-	a	a	-	a	a	a	-	b	a	b	-	-	a	-	b	-
chr02	10442253	G	-	b	b	b	a	-	-	-	-	-	-	-	b	a	a	a	a	-	b	b	b	b	b	-	b	b	a	b	b	-	-	a	a	-	a	a	a	-	b	a	b	-	-	a	-	b	-
chr02	10455027	G	a	b	b	b	a	a	a	-	a	b	-	a	b	a	a	a	a	a	b	-	b	b	-	-	b	b	a	b	-	-	b	a	a	a	a	a	-	a	b	a	b	-	a	a	-	-	a
chr02	10455045	T	a	b	b	b	a	a	a	-	a	b	-	a	b	a	a	a	a	a	b	-	b	b	-	-	b	b	a	b	-	-	b	a	a	a	a	a	-	a	b	a	b	-	a	a	-	-	a
chr02	10455053	G	a	b	b	b	a	a	a	-	a	b	-	a	b	a	a	a	a	a	b	-	b	b	-	-	b	b	a	b	-	-	b	a	a	a	a	a	-	a	b	a	b	-	a	a	-	-	a
chr02	10455055	T	a	b	b	b	a	a	a	-	a	b	-	a	b	a	a	a	a	a	b	-	b	b	-	-	b	b	a	b	-	-	b	a	a	a	a	a	-	a	b	a	b	-	a	a	-	-	a
chr02	10455062	A	a	b	b	b	a	a	a	-	a	b	-	a	b	a	a	a	a	a	b	-	b	b	-	-	b	b	a	b	-	-	b	a	a	a	a	a	-	a	b	a	b	-	a	a	-	-	a
chr02	10455076	C	a	b	b	b	a	a	a	-	a	b	-	a	b	a	a	a	a	a	b	-	b	b	-	-	b	b	a	b	-	-	b	a	a	a	a	a	-	a	b	a	b	-	a	a	-	-	a
chr02	10455208	G	a	b	b	b	a	a	a	b	a	b	-	a	b	a	a	a	a	a	b	-	b	b	-	-	b	b	a	b	b	-	b	a	a	a	a	a	-	a	b	a	b	-	a	a	-	b	a
chr02	10455238	A	a	b	b	b	a	a	a	b	a	b	-	a	b	a	a	a	a	a	b	-	b	b	-	-	b	b	a	b	b	-	b	a	a	a	a	a	-	a	b	a	b	-	a	a	-	b	a
chr02	10457825	G	a	b	b	-	a	a	a	-	-	-	-	-	b	a	a	a	a	a	b	b	b	b	-	-	b	b	-	b	b	a	b	a	a	a	a	a	a	a	b	a	b	b	a	a	-	b	-
chr02	10457839	T	a	b	b	-	a	a	a	-	-	-	-	-	b	a	a	a	a	a	b	b	b	b	-	-	b	b	-	b	b	a	b	a	a	a	a	a	a	a	b	a	b	b	a	a	-	b	-
chr02	10457840	C	a	b	b	-	a	a	a	-	-	-	-	-	b	a	a	a	a	a	b	b	b	b	-	-	b	b	-	b	b	a	b	a	a	a	a	a	a	a	b	a	b	b	a	a	-	b	-
chr02	10457884	T	a	b	b	-	a	a	a	-	-	-	-	-	b	a	a	a	a	a	b	b	b	b	-	-	b	b	-	b	b	a	b	a	a	a	a	a	a	a	b	a	b	b	a	a	-	b	-
chr02	10457935	G	-	b	-	-	a	-	a	b	a	-	-	-	-	a	a	a	a	a	b	-	b	b	-	-	b	b	-	-	-	-	-	a	a	-	a	-	-	-	b	-	b	-	a	-	a	b	-
chr02	10458000	C	-	b	-	-	a	-	a	b	a	-	-	-	-	a	a	a	a	a	b	-	b	b	-	-	b	b	-	-	-	-	-	a	a	-	a	-	-	-	b	-	b	-	a	-	a	b	-
chr02	10474232	G	-	b	b	b	a	-	a	b	-	-	-	-	-	a	a	a	a	a	b	b	b	b	-	-	b	-	a	b	b	-	b	a	a	a	a	a	a	-	b	-	b	b	a	a	-	b	-
chr02	10477731	T	a	-	b	-	-	-	-	-	a	-	-	a	b	a	a	a	a	-	b	-	b	-	b	b	b	b	-	-	-	a	b	a	a	-	a	a	-	a	b	-	-	-	a	-	a	-	-
chr02	10478045	C	a	-	b	-	-	-	-	-	a	-	-	a	b	a	a	a	a	-	b	-	b	-	-	-	b	b	-	-	-	a	b	a	a	-	a	a	-	a	b	-	-	-	a	-	a	-	-
chr02	10478072	T	a	-	b	-	-	-	-	-	a	-	-	a	b	a	a	a	a	-	b	-	b	-	-	-	b	b	-	-	-	a	b	a	a	-	a	a	-	a	b	-	-	-	a	-	a	-	-
chr02	10478075	T	a	-	b	-	-	-	-	-	a	-	-	a	b	a	a	a	a	-	b	-	b	-	-	-	b	b	-	-	-	a	b	a	a	-	a	a	-	a	b	-	-	-	a	-	a	-	-
chr02	10479320	A	a	b	b	b	a	a	a	b	a	b	b	a	b	a	a	a	a	a	b	b	b	b	b	b	b	b	a	b	-	a	b	a	a	a	a	a	a	a	b	a	b	-	a	a	a	b	a
chr02	10479375	G	a	b	b	b	a	a	a	b	a	b	b	a	b	a	a	a	a	a	b	b	b	b	b	b	b	b	a	b	-	a	b	a	a	a	a	a	a	a	b	a	b	-	a	a	a	b	a
chr02	10481578	T	a	b	b	b	-	a	a	b	a	b	b	-	b	a	a	a	-	a	b	-	b	b	-	b	b	b	a	b	b	a	b	a	a	a	-	a	-	a	b	a	b	b	-	a	-	b	a
chr02	10481664	G	a	b	a	b	-	a	a	b	a	b	b	-	b	a	a	a	-	a	b	-	b	b	-	b	b	b	a	b	b	a	b	a	a	a	-	a	-	a	b	a	b	b	-	a	-	b	a
chr02	10481818	T	a	b	b	b	-	a	a	b	a	b	b	-	b	a	a	a	-	a	b	-	b	b	-	b	b	b	a	b	b	a	b	a	a	a	-	a	-	a	b	a	b	b	-	a	-	b	a
chr02	10481827	T	a	b	b	b	-	a	a	b	a	b	b	-	b	a	a	a	-	a	b	-	b	b	-	b	b	b	a	b	b	a	b	a	a	a	-	a	-	a	b	a	b	b	-	a	-	b	a
chr02	10484522	G	a	b	b	b	-	a	a	-	-	-	-	-	b	a	a	a	a	a	b	b	b	-	-	-	b	-	a	b	b	a	b	a	a	a	a	-	a	-	b	a	b	b	a	a	a	b	a
chr02	10484755	T	a	b	b	b	-	a	a	-	-	-	-	-	b	a	a	a	a	a	b	b	b	-	-	-	b	-	a	b	b	a	b	a	a	a	a	-	a	-	b	a	b	b	a	a	a	b	a
chr02	10484770	C	a	b	b	b	-	a	a	-	-	-	-	-	b	a	a	a	a	a	b	b	b	-	-	-	b	-	a	b	b	a	b	a	a	a	a	-	a	-	b	a	b	b	a	a	a	b	a
chr02	10484822	G	a	b	b	b	-	a	a	-	-	-	-	-	b	a	a	a	a	a	b	b	b	-	-	-	b	-	a	b	b	a	b	a	a	a	a	-	a	-	b	a	b	b	a	a	a	b	a
chr02	10492157	A	a	b	b	-	-	a	a	-	-	-	-	-	b	-	a	a	a	a	b	-	b	-	-	-	-	b	a	b	-	a	-	a	a	a	a	a	a	a	b	a	b	b	a	a	-	b	a
chr02	10498541	C	a	b	b	b	a	a	a	b	a	-	-	-	b	a	a	a	b	a	b	b	b	-	b	b	b	b	a	b	-	a	-	a	a	-	a	-	a	a	b	b	b	-	a	a	-	b	a
chr02	10498551	G	a	b	b	b	a	a	a	b	a	-	-	-	b	a	a	a	b	a	b	b	b	-	b	b	b	b	a	b	-	a	-	a	a	-	a	-	a	a	b	a	b	-	a	a	-	b	a
chr02	10513728	C	a	b	b	b	-	-	a	b	a	b	-	-	b	a	a	a	b	a	b	b	b	b	b	-	b	b	a	b	b	a	b	a	a	-	a	a	a	a	b	a	b	b	a	a	a	b	-
chr02	10514017	C	a	b	b	b	-	-	a	b	a	b	-	-	b	a	a	a	b	a	b	b	b	b	b	-	b	b	a	b	b	a	b	a	a	-	a	a	a	a	b	a	b	b	a	a	a	b	-
chr02	10516932	T	a	b	b	b	a	-	a	b	a	-	b	-	b	a	a	a	b	a	b	b	b	b	b	-	b	b	a	b	b	-	b	a	a	-	a	a	-	-	b	-	b	-	a	a	a	b	a
chr02	10516957	C	a	b	b	b	a	-	a	b	a	-	b	-	b	a	a	a	b	a	b	b	b	b	b	-	b	b	a	b	b	-	b	a	a	-	a	a	-	-	b	-	b	-	a	a	a	b	a
chr02	10517218	T	a	b	b	b	a	-	a	b	a	-	b	-	b	a	a	a	b	a	b	b	b	b	b	-	b	b	a	b	b	-	b	a	a	-	a	a	-	-	b	-	b	-	a	a	a	b	a
chr02	10517253	C	a	b	b	b	a	-	a	b	a	-	b	-	b	a	a	a	b	a	b	b	b	b	b	-	b	b	a	b	b	-	b	a	a	-	a	a	-	-	b	-	b	-	a	a	a	b	a
chr02	10517349	C	a	b	b	-	a	a	-	b	a	-	-	a	b	a	a	a	b	a	b	-	b	b	b	b	b	b	a	b	b	a	-	a	a	a	a	a	a	a	b	a	b	-	a	a	-	b	a
chr02	10518231	C	-	b	b	-	a	-	a	-	-	-	-	-	-	a	a	a	b	a	-	b	b	-	-	-	b	-	-	b	-	-	b	a	a	-	-	-	-	a	b	a	b	b	-	a	-	b	-
chr02	10518237	G	-	b	b	-	a	-	a	-	-	-	-	-	-	a	a	a	b	a	-	b	b	-	-	-	b	-	-	b	-	-	b	a	a	-	-	-	-	a	b	a	b	b	-	a	-	b	-
chr02	10518624	T	-	b	-	b	a	a	a	b	a	b	b	a	b	a	a	a	b	b	b	-	b	-	b	-	-	b	a	b	-	-	b	a	a	-	a	a	-	a	b	a	b	-	a	a	-	-	-
chr02	10529651	A	-	b	-	-	-	-	-	b	-	b	-	-	b	a	a	a	b	-	-	-	b	-	-	-	-	b	a	-	-	-	b	a	a	-	a	-	a	a	b	-	b	-	a	-	-	b	-
chr02	10529962	G	-	b	-	-	-	-	-	-	-	b	-	-	b	a	a	a	b	-	-	-	b	-	-	-	-	b	a	-	-	-	b	a	a	-	a	-	a	a	b	-	b	-	a	-	-	b	-
chr02	10529977	T	-	b	-	-	-	-	-	-	-	b	-	-	b	a	a	a	b	-	-	-	b	-	-	-	-	b	a	-	-	-	b	a	a	-	a	-	a	a	b	-	b	-	a	-	-	b	-
chr02	10530009	G	-	b	-	-	-	-	-	-	-	b	-	-	b	a	a	a	b	-	-	-	b	-	-	-	-	b	a	-	-	-	b	a	a	-	a	-	a	a	b	-	b	-	a	-	-	b	-
chr02	10533465	C	a	b	b	b	a	a	a	-	a	-	-	a	b	a	a	a	b	a	b	b	b	-	-	-	b	b	a	b	b	a	b	a	a	a	a	a	-	a	b	a	b	-	a	a	-	b	a
chr02	10533469	C	a	b	b	b	a	a	a	-	a	-	-	a	b	a	a	a	b	a	b	b	b	-	-	-	b	b	a	b	b	a	b	a	a	a	a	a	-	a	b	a	b	-	a	a	-	b	a
chr02	10533474	A	a	b	b	b	a	a	a	-	a	-	-	a	b	a	a	a	b	a	b	b	b	-	-	-	b	b	a	b	b	a	b	a	a	a	a	a	-	a	b	a	b	-	a	a	-	b	a
chr02	10533483	C	a	b	b	b	a	a	a	-	a	-	-	a	b	a	a	a	b	a	b	b	b	-	-	-	b	b	a	b	b	a	b	a	a	a	a	a	-	a	b	a	b	-	a	a	-	b	a
chr02	10533667	T	a	b	b	b	a	a	a	b	a	-	-	a	b	a	a	a	b	a	b	b	b	b	b	b	b	b	a	b	b	a	b	a	a	a	a	a	-	a	b	a	b	-	a	a	-	b	-
chr02	10533669	G	a	b	b	b	a	a	a	b	a	-	-	a	b	a	a	a	b	a	b	b	b	b	b	b	b	b	a	b	b	a	b	a	a	a	a	a	-	a	b	a	b	-	a	a	-	b	-
chr02	10537911	A	a	b	-	-	a	a	a	b	a	-	-	-	b	a	a	a	b	a	b	b	b	-	b	b	b	b	a	b	b	-	b	a	a	a	a	-	a	a	b	a	b	-	a	a	-	b	a
chr02	10538221	G	a	b	-	-	a	a	a	b	a	-	-	-	b	a	a	a	b	a	b	b	b	-	b	b	b	b	a	b	b	-	b	a	a	a	a	-	a	a	b	a	b	-	a	a	-	b	a
chr02	10664279	T	a	b	b	-	a	a	a	-	a	-	-	-	b	a	a	a	a	a	b	b	b	b	-	-	b	-	-	b	-	a	b	a	a	a	b	-	b	-	b	a	b	-	a	a	-	b	a
chr02	10664283	C	a	b	b	-	a	a	a	-	a	-	-	-	b	a	a	a	a	a	b	b	b	b	-	-	b	-	-	b	-	a	b	a	a	a	b	-	b	-	b	a	b	-	a	a	-	b	a
chr02	10664535	T	-	b	b	-	-	-	-	b	a	b	-	a	-	a	a	a	a	-	b	-	b	b	b	-	b	-	a	b	-	-	b	a	a	-	b	-	b	-	b	a	b	b	a	a	-	b	-
chr02	10667365	C	a	b	b	b	a	a	a	-	a	b	-	a	b	a	a	a	a	a	b	b	b	b	-	-	b	b	a	b	b	a	b	a	a	a	b	b	b	a	b	a	b	b	a	a	a	b	a
chr02	11028713	A	a	b	b	-	a	b	a	-	a	-	-	-	-	a	a	a	b	-	b	b	a	b	-	-	b	b	-	b	b	-	b	a	a	-	-	a	a	a	b	a	b	-	a	-	-	b	a
chr02	11033187	A	-	b	b	-	-	-	-	-	-	-	-	-	b	a	a	a	b	a	b	-	a	b	b	-	b	b	a	-	-	-	-	a	a	a	-	-	-	-	b	-	b	-	-	-	-	b	a
chr02	11033637	A	a	b	-	b	a	-	a	b	a	-	b	a	b	a	a	a	b	a	b	b	a	-	-	-	b	b	-	b	-	-	b	a	a	-	a	a	a	a	b	a	b	-	a	a	-	b	a
chr02	11047083	C	-	b	b	-	-	-	a	b	-	-	-	-	b	a	a	a	b	a	b	-	a	-	-	-	-	b	-	-	-	a	-	a	a	-	a	a	a	-	-	-	b	b	-	a	-	-	-
chr02	11090615	G	a	b	b	b	a	b	-	b	a	-	-	-	b	a	a	a	b	-	b	-	a	-	-	b	-	-	-	b	-	-	-	a	a	-	a	a	a	a	b	-	b	b	a	a	-	-	a
chr02	11094074	C	a	b	b	b	a	b	a	-	a	-	b	a	b	a	a	a	b	-	b	b	a	b	-	-	b	-	-	b	b	a	b	a	a	-	a	a	-	a	b	a	b	-	a	a	-	b	-
chr02	11115963	G	a	b	b	b	a	-	-	b	a	-	-	a	b	a	a	a	b	a	b	-	a	b	-	-	b	b	-	b	b	-	b	a	a	-	a	-	-	a	b	-	b	b	a	a	-	-	-
chr02	11116552	T	a	b	b	b	a	b	a	b	a	b	-	a	b	a	a	a	b	a	b	-	a	-	b	b	b	b	a	b	b	a	b	a	a	a	a	a	-	a	b	a	b	b	a	a	-	b	a
chr02	11142279	C	a	b	b	-	-	-	a	-	-	-	-	a	b	-	a	a	b	b	-	b	a	-	a	-	-	b	-	-	b	-	b	a	a	-	a	-	-	-	b	a	-	-	a	a	-	-	a
chr02	11155484	C	-	b	b	b	a	b	a	b	a	b	b	a	b	a	a	a	b	a	b	b	a	b	b	-	b	-	a	b	b	a	b	a	a	-	a	a	-	a	b	a	b	-	a	a	a	b	a
chr02	11155515	A	-	b	b	b	a	b	a	b	a	b	b	a	b	a	a	a	b	a	b	b	a	b	b	-	b	-	a	b	b	a	b	a	a	-	a	a	-	a	b	a	b	-	a	a	a	b	a
chr02	11182013	G	a	b	-	b	-	-	a	-	-	-	-	a	-	a	a	a	b	a	b	-	a	-	-	-	-	-	a	-	-	-	b	a	a	-	a	a	-	a	b	a	-	-	-	-	-	-	-
chr02	11220378	T	a	b	b	-	-	-	-	-	a	-	-	-	b	a	a	a	b	a	b	b	a	-	-	-	b	b	-	b	b	a	-	a	a	a	a	a	a	-	b	a	-	b	a	a	a	-	a
chr02	11220398	T	a	b	b	-	-	-	-	-	a	-	-	-	b	a	a	a	b	a	b	b	a	-	-	-	b	b	-	b	b	a	-	a	a	a	a	a	a	-	b	a	-	b	a	a	a	-	a
chr02	11237580	T	a	b	-	-	-	-	a	b	-	b	-	a	b	a	a	a	b	a	b	b	a	b	b	b	b	b	-	b	b	-	-	a	a	-	a	-	a	-	b	-	-	-	-	-	-	-	-
chr02	11250508	T	a	b	b	b	a	-	a	b	a	-	b	a	b	a	a	a	b	a	b	b	a	-	b	b	b	b	a	b	b	a	b	a	a	a	a	-	a	a	b	a	b	b	a	a	a	b	a
chr02	11250517	C	a	b	b	b	a	-	a	b	a	-	b	a	b	a	a	a	b	a	b	b	a	-	b	b	b	b	a	b	b	a	b	a	a	a	a	-	a	a	b	a	b	b	a	a	a	b	a
chr02	11295073	A	a	b	b	-	a	b	-	-	-	b	-	a	-	a	a	a	b	a	b	b	a	b	-	-	b	b	-	b	b	-	b	a	a	-	a	-	a	a	b	a	b	-	-	-	-	-	-
chr02	11476423	A	-	b	b	b	a	-	a	-	a	-	-	a	b	a	a	a	b	a	b	b	a	b	-	-	b	-	a	b	-	a	b	a	a	a	a	a	a	a	b	a	b	-	a	-	-	-	-
chr02	11479436	T	a	b	b	b	a	b	-	-	a	-	b	-	b	a	a	a	b	a	b	b	a	b	-	-	b	-	a	b	b	a	b	a	a	-	a	a	a	-	b	b	b	b	a	a	-	b	-
chr02	11494452	A	a	b	b	b	a	b	a	b	a	b	b	a	b	a	a	a	b	a	b	b	a	b	-	-	b	b	a	b	b	a	b	a	a	a	a	-	a	a	b	a	b	b	a	a	a	b	a
chr02	11495927	T	a	b	b	b	-	-	-	-	a	-	-	-	-	a	a	a	b	a	b	b	a	b	-	b	b	b	a	b	b	a	b	a	-	a	-	-	a	a	b	a	b	b	a	a	-	b	a
chr02	11496760	T	-	-	b	b	-	-	-	b	-	-	-	a	-	a	a	a	b	a	b	b	a	-	-	-	-	-	-	b	-	-	b	a	a	-	a	-	-	a	b	a	-	-	a	-	a	-	-
chr02	11497894	G	a	b	-	-	a	-	a	-	a	-	-	-	-	a	a	a	b	a	b	-	a	-	-	-	b	b	a	b	b	a	b	a	a	a	a	a	-	a	b	a	b	-	a	a	-	b	a
chr02	11498059	A	a	b	-	-	a	-	a	-	a	-	-	-	-	a	a	a	b	a	b	-	a	-	b	-	b	b	a	b	b	a	b	a	a	a	a	a	-	a	b	a	b	-	a	a	-	b	a
chr02	11522144	T	a	b	b	b	-	b	a	b	a	-	b	a	b	a	a	a	b	a	b	b	a	b	b	b	b	b	-	b	b	a	b	a	a	a	a	-	a	a	b	a	b	-	a	a	-	b	a
chr02	11525198	C	a	b	b	b	-	b	a	b	a	-	-	a	b	a	a	a	b	a	b	-	a	b	b	-	b	b	a	b	b	-	b	a	a	a	a	a	a	b	b	a	b	-	a	-	-	b	a
chr02	11525556	T	-	b	-	b	-	b	a	-	-	b	-	-	b	a	a	a	b	-	b	-	a	-	-	b	-	-	-	-	b	a	b	a	a	a	-	a	-	-	b	-	b	b	a	a	-	b	-
chr02	11544506	C	a	b	b	-	a	h	-	b	a	-	-	a	-	a	a	a	b	-	b	-	a	b	b	b	-	-	a	b	-	a	b	a	a	-	a	a	-	a	b	a	b	b	a	a	-	-	-
chr02	11544698	A	a	b	b	-	a	h	-	b	a	-	-	a	-	a	a	a	b	a	b	b	a	b	b	b	b	b	a	b	b	a	b	a	a	a	a	a	-	a	b	a	b	b	a	a	-	b	-
chr02	11549015	A	-	b	-	b	-	-	-	-	a	-	b	-	-	-	a	a	b	a	b	-	a	b	b	-	b	b	-	-	-	-	b	-	a	-	a	a	a	a	b	-	b	-	-	-	a	-	-
chr02	11549027	T	-	b	-	b	-	-	-	-	a	-	b	-	-	-	a	a	b	a	b	-	a	b	b	-	b	b	-	-	-	-	b	-	a	-	a	a	a	a	b	-	b	-	-	-	a	-	-
chr02	11591517	T	a	b	b	b	a	-	a	-	a	b	b	a	b	a	a	a	b	a	b	-	a	b	-	-	b	b	b	b	b	a	b	a	a	-	a	a	a	a	b	a	b	b	a	a	a	b	a
chr02	11591542	T	a	b	b	b	a	-	a	-	a	b	b	a	b	a	a	a	b	a	b	-	a	b	-	-	b	b	b	b	b	a	b	a	a	-	a	a	a	a	b	a	b	b	a	a	a	b	a
chr02	11591718	A	a	b	b	b	a	-	a	b	a	b	b	a	b	a	a	a	b	a	b	-	a	b	b	b	b	b	b	b	b	a	b	a	a	-	a	a	a	a	b	a	b	b	a	a	a	b	a
chr02	11608191	G	a	b	b	b	a	b	a	b	a	b	-	a	b	a	a	a	b	a	b	b	a	b	b	b	b	b	b	b	-	a	b	a	a	a	a	-	a	a	b	h	b	b	a	a	a	b	a
chr02	11609274	C	a	b	b	b	a	b	a	b	a	-	-	a	b	a	a	a	b	a	b	b	a	b	b	-	b	b	b	b	b	a	b	a	a	-	a	a	-	a	b	a	b	-	a	a	-	b	a
chr02	11623294	T	a	b	b	b	a	-	a	b	a	b	-	a	b	a	a	a	b	a	b	b	a	b	-	-	b	b	b	b	b	-	b	a	a	-	a	a	a	a	b	a	b	b	a	a	-	b	a
chr02	11638810	G	a	b	b	b	a	b	a	b	a	-	-	a	b	a	a	a	b	a	b	b	a	b	b	-	b	b	b	b	b	a	b	a	a	a	a	a	a	a	b	a	b	b	a	a	a	b	a
chr02	11639031	A	-	b	b	b	a	b	-	-	a	-	-	-	b	a	a	a	b	a	b	b	a	b	-	b	b	b	b	b	-	-	b	a	a	-	a	-	a	a	b	-	b	b	a	-	-	b	a
chr02	11716960	C	a	b	b	b	a	a	a	-	a	b	b	a	b	a	a	a	b	a	b	b	a	b	-	-	b	b	b	b	b	a	b	a	a	a	a	a	a	a	b	a	b	b	a	a	a	b	a
chr02	11719291	T	-	b	b	b	-	b	-	b	a	b	-	a	b	a	a	a	b	a	b	b	a	b	-	b	b	b	b	b	b	-	b	a	a	-	a	-	a	-	b	b	b	b	-	-	-	b	a
chr02	11719653	C	-	b	b	b	-	b	-	b	-	b	-	a	b	a	a	a	b	a	b	b	a	b	-	b	b	b	b	b	-	-	b	a	a	-	a	-	a	-	b	a	b	b	-	-	-	b	a
chr02	11719656	A	-	b	b	b	-	b	-	b	-	b	-	a	b	a	a	a	b	a	b	b	a	b	-	b	b	b	b	b	-	-	b	a	a	-	a	-	a	-	b	b	b	b	-	-	-	b	a
chr02	11748097	T	-	b	b	b	-	-	-	-	a	-	b	-	b	a	a	a	b	b	b	b	a	b	-	-	b	-	-	b	-	a	b	a	a	a	a	-	a	a	b	-	b	-	-	a	a	-	-
chr02	11754742	T	a	b	b	b	a	b	a	b	a	b	-	a	b	a	a	a	b	a	b	b	a	b	b	b	b	b	b	b	b	a	b	a	a	a	a	a	-	a	b	a	b	b	a	a	a	b	a
chr02	11758815	A	a	b	b	b	a	b	a	b	-	b	-	a	b	a	a	a	b	a	b	b	a	b	b	b	b	b	b	b	b	-	b	a	a	a	a	a	-	a	b	a	b	b	a	a	a	b	a
chr02	11773198	A	a	b	-	b	a	-	a	b	a	-	-	a	b	a	a	a	b	a	b	b	a	b	b	b	b	-	b	b	b	a	b	a	a	a	a	a	-	a	b	a	b	b	a	a	a	b	a
chr02	11773237	A	a	b	-	b	a	-	a	b	a	-	-	a	b	a	a	a	b	a	b	b	a	b	b	b	b	-	b	b	b	a	b	a	a	a	a	a	-	a	b	a	b	b	a	a	a	b	a
chr02	11773721	T	a	b	b	b	a	b	a	b	a	b	b	a	b	a	a	a	b	a	b	b	a	b	b	b	b	b	b	b	b	a	b	a	a	a	a	-	a	a	b	a	b	-	a	a	-	b	a
chr02	11786451	C	a	-	b	-	-	-	a	b	a	b	-	-	-	a	a	a	-	a	b	-	a	-	-	b	b	-	-	b	b	a	-	a	a	-	a	-	-	-	-	-	-	-	a	a	-	b	a
chr02	11788088	T	a	b	b	-	-	b	a	-	a	-	b	a	b	a	a	a	b	a	b	b	a	-	b	b	b	b	-	b	b	a	-	a	a	a	a	a	-	-	b	a	b	-	a	a	-	b	a
[truncated: 1,317 more rows]
[truncated: 392 more columns]
