# Supplementary material for: Identification of QTLs for 14 Agronomically Important Traits in Setaria italica Based on SNPs Generated from High-Throughput Sequencing
Source: G3 (Bethesda). 2017 Mar 31;7(5):1587–94. doi: 10.1534/g3.117.041517 (PMC5427501; doi:10.1534/g3.117.041517)
Supplement: Supplementary file 4 [file 1587TableS1.zip › Table S1/chr03.ab.xlsx]

## Sheet: Sheet1
chr	pos	A2	1	2	3	4	5	6	7	8	9	10	11	12	13	14	15	16	17	18	19	20	21	22	23	24	25	26	27	28	29	30	31	32	33	34	35	36	37	38	39	40	41	42	43	44	45	46	47
chr03	66063	A	-	b	-	b	b	b	b	-	-	-	-	-	b	a	b	b	b	a	a	-	a	b	b	b	b	a	b	b	-	-	b	a	b	b	b	b	b	-	b	b	-	-	a	b	-	b	b
chr03	99674	G	-	b	a	b	-	b	-	a	a	-	-	a	b	a	b	b	b	a	a	a	a	-	b	-	b	-	-	-	a	-	b	a	b	-	b	-	b	b	b	b	a	-	a	-	-	b	b
chr03	109615	A	a	b	a	b	b	b	b	a	a	b	-	a	b	a	b	b	b	a	a	a	a	-	b	b	b	a	b	b	a	a	b	a	b	b	b	b	b	b	b	b	a	-	a	b	a	b	b
chr03	155913	C	a	b	a	b	b	-	b	a	a	b	a	a	-	a	b	b	b	a	a	-	a	-	b	b	b	a	b	b	b	a	-	a	b	-	b	b	b	b	b	b	-	a	a	b	a	b	b
chr03	176220	A	a	b	a	-	b	b	b	a	a	-	-	a	b	a	b	b	b	a	a	-	a	b	b	b	b	a	b	b	b	a	b	a	b	b	b	b	b	b	b	h	a	-	a	b	a	b	-
chr03	205129	C	a	b	a	b	b	-	b	a	a	-	-	a	b	a	b	b	b	a	a	a	a	-	b	b	b	-	b	b	-	-	b	a	b	b	b	-	-	-	b	b	a	-	a	b	-	b	b
chr03	205151	C	a	b	a	b	b	-	b	a	a	-	-	a	b	a	b	b	b	a	a	a	a	-	b	b	b	-	b	b	-	-	b	a	b	b	b	-	-	-	b	b	a	-	a	b	-	b	b
chr03	206783	T	-	b	a	-	-	b	b	-	a	-	-	-	b	a	-	b	b	a	a	-	a	-	-	-	b	a	-	b	b	-	-	a	b	b	-	b	b	b	b	b	a	-	a	b	a	-	b
chr03	206906	A	-	b	a	-	-	b	b	-	a	-	-	-	b	a	-	b	b	a	a	-	a	-	-	-	b	a	-	b	b	-	-	a	b	b	-	b	b	b	b	a	a	-	a	b	a	-	b
chr03	217646	T	a	b	a	b	-	b	-	a	a	b	a	-	b	a	b	b	b	a	a	a	a	b	b	b	b	b	b	b	b	a	b	a	b	b	b	b	b	-	b	b	a	-	a	b	-	b	b
chr03	218840	G	a	b	a	b	-	b	b	a	a	b	-	a	b	a	b	b	b	a	a	a	a	-	b	b	b	a	b	b	b	a	b	a	b	b	b	b	b	b	b	b	a	-	a	b	-	b	b
chr03	225683	T	a	b	a	-	b	b	b	a	a	-	-	a	b	a	b	b	b	a	a	a	a	-	b	b	b	a	-	b	b	a	b	a	b	-	b	b	b	b	b	b	a	-	a	b	a	b	b
chr03	225731	T	a	b	a	-	b	b	b	a	a	-	-	a	b	a	b	b	b	a	a	a	a	-	b	b	b	a	-	b	b	a	b	a	b	-	b	b	b	b	b	b	a	-	a	b	a	b	b
chr03	227408	G	a	b	a	b	b	b	-	a	a	-	-	a	b	a	b	b	b	a	a	a	a	b	b	b	b	-	b	b	b	a	b	a	b	-	b	-	-	b	b	b	-	-	a	b	b	b	b
chr03	228128	T	a	b	a	b	b	b	b	a	a	-	-	-	b	a	b	b	b	-	a	a	a	b	b	b	b	a	b	b	-	a	b	a	b	b	b	b	-	b	b	b	a	-	a	b	a	b	b
chr03	228129	G	a	b	a	b	b	b	b	a	a	-	-	-	b	a	b	b	b	-	a	a	a	b	b	b	b	a	b	b	-	a	b	a	b	b	b	b	-	b	b	b	a	-	a	b	a	b	b
chr03	231566	T	a	b	-	b	b	b	b	a	a	b	-	a	b	a	b	b	b	a	a	a	a	b	b	b	b	a	b	b	b	a	b	a	b	b	b	-	-	b	b	b	a	-	a	b	-	b	-
chr03	233951	T	-	-	-	-	-	b	b	b	a	-	-	-	-	a	b	b	b	a	-	-	a	-	b	-	b	-	-	-	b	-	-	a	b	-	b	-	-	-	b	b	a	a	a	-	-	b	b
chr03	237618	C	a	b	a	b	b	b	b	a	a	-	-	a	b	a	b	b	b	a	a	-	a	-	b	-	b	a	b	b	b	a	b	a	b	b	b	b	b	b	b	b	a	b	a	-	a	b	b
chr03	240371	T	a	b	a	b	b	b	b	a	a	-	-	a	b	a	b	b	b	a	a	a	a	b	b	b	b	a	b	b	b	a	b	a	b	b	b	b	b	b	b	-	a	b	a	b	a	b	b
chr03	240380	G	a	b	a	b	b	b	b	a	a	-	-	a	b	a	b	b	b	a	a	a	a	b	b	b	b	a	b	b	b	a	b	a	b	b	b	b	b	b	b	-	a	b	a	b	a	b	b
chr03	240520	A	a	b	a	b	b	b	b	a	a	-	-	a	b	a	b	b	b	a	a	a	a	b	b	b	b	a	b	b	b	a	b	a	b	b	b	b	b	b	b	-	a	b	a	b	a	b	b
chr03	240549	T	a	b	a	b	b	b	b	a	a	-	-	a	b	a	b	b	b	a	a	a	a	b	b	b	b	a	b	b	b	a	b	a	b	b	b	b	b	b	b	-	a	b	a	b	a	b	b
chr03	240550	G	a	b	a	b	b	b	b	a	a	-	-	a	b	a	b	b	b	a	a	a	a	b	b	b	b	a	b	b	b	a	b	a	b	b	b	b	b	b	b	-	a	b	a	b	a	b	b
chr03	240577	C	a	b	a	b	b	b	b	a	a	-	-	a	b	a	b	b	b	a	a	a	a	b	b	b	b	a	b	b	b	a	b	a	b	b	b	b	b	b	b	-	a	b	a	b	a	b	b
chr03	240720	A	-	b	-	b	b	b	b	-	a	b	-	a	b	a	b	b	b	a	a	a	a	-	b	-	b	a	b	b	b	-	b	a	b	b	b	-	b	b	b	b	a	-	a	b	a	b	b
chr03	240722	A	-	b	-	b	b	b	b	-	a	b	-	a	b	a	b	b	b	a	a	a	a	-	b	-	b	a	b	b	b	-	b	a	b	b	b	-	b	b	b	b	a	-	a	b	a	b	b
chr03	240785	C	-	b	-	b	b	b	b	-	a	b	-	a	b	a	b	b	b	a	a	a	a	-	b	-	b	a	b	b	b	-	b	a	b	b	b	-	b	b	b	b	a	-	a	b	a	b	b
chr03	240983	G	a	b	a	b	b	b	b	a	a	b	-	a	b	a	b	b	b	a	a	a	a	-	b	-	b	a	b	b	b	a	b	a	b	b	b	-	b	b	b	b	a	-	a	b	a	b	b
chr03	240991	T	a	b	a	b	b	b	b	a	a	b	-	a	b	a	b	b	b	a	a	a	a	-	b	-	b	a	b	b	b	a	b	a	b	b	b	-	b	b	b	b	a	-	a	b	a	b	b
chr03	241773	C	a	b	a	b	b	b	b	a	a	b	a	a	b	a	b	b	b	-	a	a	a	b	b	b	b	a	b	b	b	a	b	a	b	b	b	b	b	b	b	a	a	a	a	b	a	b	b
chr03	241782	C	a	b	a	b	b	b	b	a	a	b	a	a	b	a	b	b	b	-	a	a	a	b	b	b	b	a	b	b	b	a	b	a	b	b	b	b	b	b	b	a	a	b	a	b	a	b	b
chr03	241800	T	a	b	a	b	b	b	b	a	a	b	a	a	b	a	b	b	b	-	a	a	a	b	b	b	b	a	b	b	b	a	b	a	b	b	b	b	b	b	b	b	a	b	a	b	a	b	b
chr03	241807	T	a	b	a	b	b	b	b	a	a	b	a	a	b	a	b	b	b	-	a	a	a	b	b	b	b	a	b	b	b	a	b	a	b	b	b	b	b	b	b	b	a	b	a	b	a	b	b
chr03	242030	G	-	b	a	b	b	b	b	-	-	b	-	a	b	a	b	b	b	-	-	-	-	b	b	b	b	-	b	b	b	-	b	a	b	b	b	b	b	b	b	b	-	b	-	b	-	b	b
chr03	242038	T	-	b	a	b	b	b	b	-	-	b	-	a	b	a	b	b	b	-	-	-	-	b	b	b	b	-	b	b	b	-	b	a	b	b	b	b	b	b	b	b	-	b	-	b	-	b	b
chr03	242043	A	-	b	a	b	b	b	b	-	-	b	-	a	b	a	b	b	b	-	-	-	-	b	b	b	b	-	b	b	b	-	b	a	b	b	b	b	b	b	b	b	-	b	-	b	-	b	b
chr03	247807	A	-	-	-	b	-	-	-	-	-	-	-	a	b	a	b	b	b	-	-	-	-	b	-	-	-	-	-	b	-	-	b	a	b	-	b	-	-	b	b	b	a	b	-	-	-	-	-
chr03	308949	C	a	b	a	b	b	-	b	a	a	b	a	a	b	a	b	b	b	a	a	-	a	-	b	b	b	a	b	b	b	a	-	a	b	-	b	b	b	-	b	b	a	-	a	b	a	b	b
chr03	309177	A	a	b	a	b	b	-	b	a	a	b	a	a	b	a	b	b	b	a	a	-	a	-	b	b	b	a	b	b	b	a	-	a	b	-	b	b	b	-	b	b	a	-	a	b	a	b	b
chr03	322418	G	a	b	a	b	b	b	b	a	a	b	a	a	b	a	b	b	b	a	a	a	a	b	b	-	b	a	b	b	b	a	b	a	b	b	b	b	b	b	b	b	a	a	a	b	a	b	b
chr03	341717	T	a	b	a	b	b	b	b	a	-	b	-	a	b	a	b	b	b	a	a	a	a	b	b	-	b	a	b	b	b	a	b	a	b	-	b	b	b	-	b	b	a	-	a	b	-	b	b
chr03	341725	G	a	b	a	b	b	b	b	a	-	b	-	a	b	a	b	b	b	a	a	a	a	b	b	-	b	a	b	b	b	a	b	a	b	-	b	b	b	-	b	b	a	-	a	b	-	b	b
chr03	350289	T	a	b	a	b	b	b	b	a	a	-	-	a	b	a	b	b	b	a	a	a	a	b	b	-	b	a	b	b	b	a	b	a	b	-	b	b	b	b	b	b	a	a	a	b	-	b	b
chr03	353139	G	a	b	a	-	b	b	-	a	-	-	-	a	b	a	b	b	b	a	a	-	a	b	-	-	b	-	b	b	-	-	-	a	b	-	b	-	-	-	b	h	a	-	a	b	-	-	b
chr03	353217	A	a	b	a	b	b	b	-	a	a	-	-	a	b	a	b	b	b	a	a	a	a	-	b	-	b	a	b	b	b	-	b	a	b	b	b	-	b	b	b	b	a	-	a	b	a	b	b
chr03	353234	C	a	b	a	b	b	b	-	a	a	-	-	a	b	a	b	b	b	a	a	a	a	-	b	-	b	a	b	b	b	-	b	a	b	b	b	-	b	b	b	b	a	-	a	b	a	b	b
chr03	353468	C	a	b	a	b	b	b	-	a	a	-	-	a	b	a	b	b	b	a	a	a	a	-	b	-	b	a	b	b	-	-	b	a	b	b	b	-	b	b	b	b	a	-	a	b	a	b	b
chr03	353477	T	a	b	a	b	b	b	-	a	a	-	-	a	b	a	b	b	b	a	a	a	a	-	b	-	b	a	b	b	-	-	b	a	b	b	b	-	b	b	b	b	a	-	a	b	a	b	b
chr03	354841	G	a	b	a	b	b	-	b	a	a	b	-	a	b	a	b	b	b	a	a	-	a	b	b	b	b	b	b	b	-	a	b	a	b	b	-	b	b	b	b	h	a	b	a	b	a	b	b
chr03	379366	G	-	b	a	b	b	-	-	b	a	b	-	a	b	a	b	b	b	-	a	-	a	b	b	-	-	a	b	b	-	a	b	a	b	-	b	b	b	b	b	a	a	b	-	b	a	-	-
chr03	379383	T	-	b	a	b	b	-	-	b	a	b	-	a	b	a	b	b	b	-	a	-	a	b	b	-	-	a	b	b	-	a	b	a	b	-	b	b	b	b	b	a	a	b	-	b	a	-	-
chr03	391656	C	-	b	b	-	-	-	b	-	a	-	-	-	b	a	b	b	b	-	a	a	a	-	-	b	b	a	-	-	-	a	b	a	b	-	b	-	b	-	b	b	a	-	-	-	-	b	-
chr03	397270	C	-	b	-	b	b	b	-	-	a	b	a	-	b	-	b	-	b	-	a	-	-	-	-	-	-	-	b	b	-	-	b	a	b	-	b	-	b	b	b	b	a	b	-	b	-	-	-
chr03	397308	G	-	b	-	b	b	b	-	-	a	b	a	-	b	-	b	-	b	-	a	-	-	-	-	-	-	-	b	b	-	-	b	a	b	-	b	-	b	b	b	b	a	b	-	b	-	-	-
chr03	398113	C	-	b	-	-	-	-	-	-	a	-	-	-	b	a	b	b	b	a	a	-	a	b	-	-	b	-	b	b	-	-	b	a	b	-	b	-	-	b	b	-	a	-	-	b	-	-	-
chr03	399167	A	-	b	a	b	b	-	-	b	-	b	-	-	-	a	b	b	b	a	a	-	a	b	b	b	b	a	-	b	-	-	b	a	b	b	b	-	b	b	b	b	a	-	a	b	a	b	b
chr03	399181	T	-	b	a	b	b	-	-	b	-	b	-	-	-	a	b	b	b	a	a	-	a	b	b	b	b	a	-	b	-	-	b	a	b	b	b	-	b	b	b	b	a	-	a	b	a	b	b
chr03	408301	C	-	b	-	-	-	-	-	-	-	-	-	-	b	-	b	b	b	a	a	-	a	-	-	-	b	-	-	-	-	-	b	a	b	-	-	-	-	-	b	-	a	-	a	-	-	-	-
chr03	408415	G	a	b	a	b	-	b	-	b	a	-	-	a	b	a	b	b	b	a	a	-	a	b	b	-	b	a	-	b	-	a	b	a	b	-	b	b	b	a	b	b	a	-	a	b	a	b	b
chr03	408449	C	a	b	a	b	-	b	-	b	a	-	-	a	b	a	b	b	b	a	a	-	a	b	b	-	b	a	-	b	-	a	b	a	b	-	b	b	b	a	b	b	a	-	a	b	a	b	b
chr03	409676	A	a	b	a	b	-	b	-	-	a	b	a	-	-	a	b	-	b	a	a	-	a	-	-	-	b	a	b	b	-	a	b	a	b	-	b	b	b	b	b	a	a	a	a	-	-	b	b
chr03	412281	C	a	b	a	b	b	b	b	b	a	b	-	-	b	a	b	b	b	a	a	a	a	b	b	b	b	a	b	b	b	a	b	a	b	-	b	b	b	b	b	b	a	b	a	b	-	b	b
chr03	412284	A	a	b	a	b	b	b	b	b	a	b	-	-	b	a	b	b	b	a	a	a	a	b	b	b	b	a	b	b	b	a	b	a	b	-	b	b	b	b	b	a	a	b	a	b	-	b	b
chr03	414126	C	a	b	a	b	b	b	b	-	a	-	a	a	b	a	b	-	b	a	a	a	a	b	-	-	b	a	b	b	b	a	b	a	b	b	b	b	b	b	b	b	a	b	a	b	-	b	b
chr03	414152	A	a	b	a	b	b	b	b	-	a	-	a	a	b	a	b	-	b	a	a	a	a	b	-	-	b	a	b	b	b	a	b	a	b	b	b	b	b	b	b	b	a	b	a	b	-	b	b
chr03	414168	G	a	b	a	b	b	b	b	-	a	-	a	a	b	a	b	-	b	a	a	a	a	b	-	-	b	a	b	b	b	a	b	a	b	b	b	b	b	b	b	b	a	b	a	b	-	b	b
chr03	414327	C	a	b	a	b	b	b	b	-	a	-	a	a	b	a	b	-	b	a	a	a	a	b	-	-	b	a	b	b	b	a	b	a	b	b	b	b	b	b	b	b	a	b	a	b	-	b	b
chr03	414350	C	a	b	a	b	b	b	b	-	a	-	a	a	b	a	b	-	b	a	a	a	a	b	-	-	b	a	b	b	b	a	b	a	b	b	b	b	b	b	b	b	a	b	a	b	-	b	b
chr03	416989	T	-	-	a	b	-	b	-	-	-	-	-	a	-	-	b	b	b	-	a	-	a	-	b	-	b	-	-	-	-	-	-	a	b	-	-	-	b	-	b	-	a	-	-	-	a	-	-
chr03	417670	C	a	b	a	b	b	-	b	b	a	a	a	a	b	a	b	b	b	a	a	a	a	b	b	b	b	a	b	b	b	a	b	a	b	-	b	b	b	-	b	a	a	a	a	b	a	b	b
chr03	417846	G	a	b	a	b	b	-	b	b	a	a	a	a	b	a	b	b	b	a	a	a	a	b	b	b	b	b	b	b	b	a	b	a	b	-	b	b	b	-	b	a	a	a	a	b	a	b	b
chr03	418682	T	a	b	a	b	b	-	b	-	-	b	-	a	-	a	b	-	b	a	a	a	a	b	-	-	b	a	-	b	-	-	b	a	b	b	b	-	b	b	b	b	a	-	a	b	-	b	-
chr03	418688	A	a	b	a	b	b	-	b	-	-	b	-	a	-	a	b	-	b	a	a	a	a	b	-	-	b	a	-	b	-	-	b	a	b	b	b	-	b	b	b	b	a	-	a	b	-	b	-
chr03	418704	T	a	b	a	b	b	-	b	-	-	b	-	a	-	a	b	-	b	a	a	a	a	b	-	-	b	a	-	b	-	-	b	a	b	b	b	-	b	b	b	b	a	-	a	b	-	b	-
chr03	423433	G	a	b	a	-	-	-	b	b	a	-	-	-	-	a	b	b	b	a	a	a	a	-	-	b	b	a	b	b	b	a	-	a	b	b	b	b	b	-	-	b	a	a	a	b	a	b	b
chr03	428826	C	a	b	-	-	-	-	b	-	-	-	-	-	b	a	b	-	b	a	a	-	a	-	-	-	b	a	b	b	b	-	b	a	b	b	-	b	b	-	b	b	-	-	a	b	a	b	b
chr03	428827	A	a	b	-	-	-	-	b	-	-	-	-	-	b	a	b	-	b	a	a	-	a	-	-	-	b	a	b	b	b	-	b	a	b	b	-	b	b	-	b	b	-	-	a	b	a	b	b
chr03	429001	T	a	b	-	-	-	-	b	b	-	-	-	-	b	a	b	b	b	a	a	-	a	-	-	-	b	a	b	b	b	-	b	a	b	b	-	b	b	-	b	b	-	-	a	b	a	b	b
chr03	430409	C	a	b	-	b	b	b	-	b	a	b	-	a	b	a	b	b	b	a	a	a	a	-	b	-	b	a	-	b	-	a	b	a	b	-	b	-	-	-	b	a	a	-	-	b	a	b	b
chr03	430410	T	a	b	-	b	b	b	-	b	a	b	-	a	b	a	b	b	b	a	a	a	a	-	b	-	b	a	-	b	-	a	b	a	b	-	b	-	-	-	b	b	a	-	-	b	a	b	b
chr03	430704	G	a	b	-	b	b	b	-	b	a	b	-	a	b	a	b	b	b	a	a	a	a	-	b	-	b	a	-	b	-	a	b	a	b	-	b	-	-	-	b	a	a	-	-	b	a	b	b
chr03	443071	A	a	b	a	b	b	-	b	b	-	b	a	a	b	a	b	b	b	a	a	a	a	b	b	b	b	a	b	b	-	-	b	a	b	-	b	b	b	b	b	b	a	-	a	b	a	b	b
chr03	443121	A	a	b	a	b	b	-	b	b	-	b	a	a	b	a	b	b	b	a	a	a	a	b	b	b	b	a	b	b	-	-	b	a	b	-	b	b	b	b	b	b	a	-	a	b	a	b	b
chr03	449413	T	-	b	a	b	b	b	b	-	a	b	-	a	b	a	b	-	b	a	a	a	a	b	-	-	b	a	b	b	-	-	b	a	b	-	b	-	b	b	b	b	a	a	a	b	a	b	b
chr03	449426	A	-	b	a	b	b	b	b	-	a	b	-	a	b	a	b	-	b	a	a	a	a	b	-	-	b	a	b	b	-	-	b	a	b	-	b	-	b	b	b	h	a	a	a	b	a	b	b
chr03	449435	T	-	b	a	b	b	b	b	-	a	b	-	a	b	a	b	-	b	a	a	a	a	b	-	-	b	a	b	b	-	-	b	a	b	-	b	-	b	b	b	h	a	a	a	b	a	b	b
chr03	455469	T	a	b	a	b	b	b	b	b	a	b	-	-	-	a	b	b	b	a	a	a	a	b	b	b	b	a	b	b	b	a	b	a	b	b	b	b	b	b	b	b	-	a	a	b	a	b	b
chr03	455470	A	a	b	a	b	b	b	b	b	a	b	-	-	-	a	b	b	b	a	a	a	a	b	b	b	b	a	b	b	b	a	b	a	b	b	b	b	b	b	b	b	-	a	a	b	a	b	b
chr03	457510	A	a	b	a	b	b	b	b	b	a	a	b	a	b	a	b	b	b	a	a	a	a	b	b	-	b	-	b	b	b	a	b	a	b	b	b	b	-	b	b	h	a	b	a	b	-	b	b
chr03	462098	T	a	b	a	b	-	b	-	b	a	-	-	a	b	a	b	b	b	a	a	a	a	a	b	-	b	b	b	b	b	a	b	a	b	-	b	-	b	b	b	b	a	b	a	b	-	b	b
chr03	485184	C	-	b	a	b	-	-	b	-	a	-	-	a	b	a	b	-	b	a	a	-	a	b	-	-	b	a	b	b	-	-	-	a	b	-	b	b	b	b	b	h	a	b	a	b	a	b	b
chr03	485239	G	-	b	a	b	-	-	b	-	a	-	-	a	b	a	b	-	b	a	a	-	a	b	-	-	b	a	b	b	-	-	-	a	b	-	b	b	b	b	b	b	a	b	a	b	a	b	b
chr03	485241	A	-	b	a	b	-	-	b	-	a	-	-	a	b	a	b	-	b	a	a	-	a	b	-	-	b	a	b	b	-	-	-	a	b	-	b	b	b	b	b	h	a	b	a	b	a	b	b
chr03	500582	C	a	b	-	-	-	-	-	-	-	-	-	-	b	a	b	b	b	-	a	-	a	b	-	-	b	a	b	b	-	a	-	a	-	-	-	-	-	b	b	h	a	-	a	-	-	-	-
chr03	500602	T	a	b	-	-	-	-	-	-	-	-	-	-	b	a	b	b	b	-	a	-	a	b	-	-	b	a	b	b	-	a	-	a	-	-	-	-	-	b	b	h	a	-	a	-	-	-	-
chr03	501246	C	a	b	a	b	-	b	-	b	a	-	-	-	b	a	b	b	b	a	a	-	a	-	b	b	b	a	b	b	b	a	b	a	b	b	b	b	b	-	b	b	a	b	a	b	-	b	b
chr03	506717	G	a	b	a	b	b	b	b	b	-	b	-	a	b	a	b	b	b	a	a	-	a	-	b	b	b	a	b	b	b	a	b	a	b	-	b	b	b	b	b	h	a	-	a	b	-	b	b
chr03	507081	G	a	b	a	b	b	b	b	b	a	b	-	a	b	a	b	b	b	a	a	a	a	b	b	b	b	a	b	b	b	a	b	a	b	b	b	-	b	b	b	b	a	b	a	b	a	b	b
chr03	507215	T	a	b	a	b	b	b	b	b	a	b	-	b	b	a	b	b	b	-	a	h	a	b	b	b	b	a	b	b	b	a	b	a	b	b	b	-	b	b	b	b	a	b	a	b	a	b	b
chr03	507305	T	a	b	a	b	b	b	b	b	a	b	-	a	b	a	b	b	b	a	a	a	a	b	b	b	b	a	b	b	b	a	b	a	b	b	b	-	b	b	b	b	a	b	a	b	a	b	b
chr03	507460	A	a	b	a	-	-	-	b	b	a	-	-	a	b	a	b	b	b	a	a	a	a	-	b	b	b	a	-	b	-	a	b	a	b	b	b	-	b	b	b	b	a	-	a	b	a	b	b
chr03	524509	C	a	b	a	b	b	b	b	b	a	-	-	-	b	a	b	b	b	a	a	a	a	-	b	b	b	a	b	b	-	a	b	a	b	b	b	b	b	b	b	b	a	-	a	b	a	b	b
chr03	525457	A	-	b	a	-	-	b	b	b	-	b	-	-	b	-	b	b	b	a	a	a	a	-	b	-	b	a	-	b	-	-	b	a	b	-	-	b	b	-	b	b	-	a	-	b	a	-	-
chr03	527326	T	-	b	a	b	b	b	b	b	a	-	-	a	b	a	b	b	b	a	a	-	a	b	b	b	b	a	b	b	b	-	b	a	b	-	b	b	b	-	b	b	a	-	a	b	a	b	-
chr03	529922	G	a	b	a	-	-	b	b	-	-	-	-	a	b	a	b	b	b	-	a	-	a	-	-	b	b	a	-	b	-	-	-	a	b	b	-	b	b	-	b	b	-	-	a	b	-	b	b
chr03	529997	G	a	b	a	-	-	b	b	-	-	-	-	a	b	a	b	b	b	-	a	-	a	-	-	b	b	a	-	b	-	-	-	a	b	b	-	b	b	-	b	b	-	-	a	b	-	b	b
chr03	557882	C	a	b	a	b	b	b	b	b	a	b	a	a	b	a	b	b	b	a	a	a	a	b	b	b	b	a	b	b	b	-	b	a	b	b	b	-	-	a	b	b	a	-	a	b	a	b	b
chr03	568267	G	a	b	a	b	b	b	-	b	a	-	-	a	b	a	b	b	b	a	a	a	a	-	b	b	b	b	b	b	-	a	b	a	b	b	-	b	-	a	b	b	-	a	a	b	a	b	b
chr03	568282	C	a	b	a	b	b	b	-	b	a	-	-	a	b	a	b	b	b	a	a	a	a	-	b	b	b	b	b	b	-	a	b	a	b	b	-	b	-	a	b	b	-	a	a	b	a	b	b
chr03	587388	T	a	b	-	b	b	-	-	b	-	-	-	a	b	a	b	b	b	a	a	a	a	-	-	b	b	-	b	b	b	-	b	a	b	b	b	-	b	-	b	b	a	b	a	b	a	b	b
chr03	594105	C	a	b	a	b	b	b	b	b	a	b	-	a	b	a	b	b	b	a	a	a	a	b	b	b	b	a	b	b	b	a	b	a	b	-	b	b	b	a	b	b	a	-	a	b	a	b	b
chr03	597660	C	a	-	-	b	-	-	b	b	a	-	-	-	b	a	b	b	b	-	a	-	a	-	-	b	b	a	-	-	-	-	-	a	b	-	b	-	b	-	b	a	a	-	a	b	-	-	-
chr03	607030	T	a	b	a	b	b	b	-	b	a	-	-	-	b	a	b	b	b	a	a	a	a	-	b	-	b	a	b	b	b	a	b	a	b	b	b	b	-	-	b	-	a	-	a	b	-	b	b
chr03	610544	A	a	b	a	b	-	b	b	-	a	-	-	a	b	a	b	-	b	a	a	-	a	-	-	-	b	-	b	b	-	a	b	a	b	-	b	-	-	a	b	b	a	a	a	b	a	b	b
chr03	610590	T	a	b	a	b	-	b	b	-	a	-	-	a	b	a	b	-	b	a	a	-	a	-	-	-	b	-	b	b	-	a	b	a	b	-	b	-	-	a	b	b	a	a	a	b	a	b	b
chr03	610591	C	a	b	a	b	-	b	b	-	a	-	-	a	b	a	b	-	b	a	a	-	a	-	-	-	b	-	b	b	-	a	b	a	b	-	b	-	-	a	b	b	a	a	a	b	a	b	b
chr03	610764	A	a	b	a	b	-	b	b	b	a	-	-	a	b	a	b	b	b	a	a	-	a	-	b	b	b	-	b	b	-	a	b	a	b	-	b	-	-	a	b	b	a	a	a	b	a	b	b
chr03	613430	C	-	b	a	-	b	-	-	-	-	-	-	a	b	a	b	b	b	a	a	-	a	-	b	-	b	-	-	b	b	a	b	a	b	-	b	b	a	a	b	b	-	-	a	-	a	-	b
chr03	613441	T	-	b	a	-	b	-	-	-	-	-	-	a	b	a	b	b	b	a	a	-	a	-	b	-	b	-	-	b	b	a	b	a	b	-	b	b	b	a	b	b	-	-	a	-	a	-	b
chr03	613473	G	-	b	a	-	b	-	-	-	-	-	-	a	b	a	b	b	b	a	a	-	a	-	b	-	b	-	-	b	b	a	b	a	b	-	b	b	b	a	b	b	-	-	a	-	a	-	b
chr03	642560	C	a	b	a	b	-	-	b	b	a	b	a	a	b	a	b	b	b	a	a	-	a	b	-	-	b	-	b	b	b	-	b	a	b	b	b	-	b	a	b	h	a	a	a	b	a	b	b
chr03	649717	G	a	b	a	-	b	b	b	b	a	-	-	a	b	a	b	b	b	a	a	a	a	b	b	-	b	-	b	b	b	a	b	a	b	b	b	-	-	-	b	a	a	-	a	b	-	b	b
chr03	650029	A	a	b	a	-	b	b	b	b	a	-	-	a	b	a	b	b	b	a	a	a	a	b	b	-	b	-	b	b	b	a	b	a	b	b	b	-	-	a	b	b	a	-	a	b	-	b	b
chr03	650511	T	a	b	-	b	b	b	b	b	a	-	a	a	b	a	b	b	b	-	a	a	a	b	b	b	b	a	b	b	b	a	-	a	b	b	b	-	b	a	b	b	a	-	a	b	a	-	b
chr03	650521	T	a	b	-	b	b	b	b	b	a	-	a	a	b	a	b	b	b	-	a	a	a	b	b	b	b	a	b	b	b	a	-	a	b	b	b	-	b	a	b	b	a	-	a	b	a	-	b
chr03	657920	A	a	b	a	b	b	b	b	b	a	b	-	a	b	a	b	b	b	a	a	a	a	b	b	-	b	a	b	b	b	a	b	a	b	b	b	b	b	a	b	h	a	-	a	b	-	b	b
chr03	670345	T	-	b	a	-	-	-	-	b	a	-	-	-	b	a	b	b	b	a	a	a	a	-	b	-	b	b	b	b	-	a	b	a	b	-	b	-	b	-	b	b	a	a	a	b	a	b	b
chr03	670361	C	-	b	a	-	-	-	-	b	a	-	-	-	b	a	b	b	b	a	a	a	a	-	b	-	b	b	b	b	-	a	b	a	b	-	b	-	b	-	b	b	a	a	a	b	a	b	b
chr03	726577	A	a	b	a	b	b	b	b	b	-	-	-	a	b	a	b	b	b	a	a	a	a	b	b	b	b	a	b	b	b	a	b	a	b	b	b	b	b	a	b	b	a	b	a	b	-	b	b
chr03	726602	G	a	b	a	b	b	b	b	b	-	-	-	a	b	a	b	b	b	a	a	a	a	b	b	b	b	a	b	b	b	a	b	a	b	b	b	b	b	a	b	h	a	b	a	b	-	b	b
chr03	726798	C	a	b	a	b	b	b	b	b	-	-	-	a	b	a	b	b	b	a	a	a	a	b	b	b	b	a	b	b	b	a	b	a	b	b	b	b	b	a	b	b	a	b	a	b	-	b	b
chr03	736468	G	a	b	a	-	-	b	b	b	a	b	-	a	-	a	b	b	b	a	a	a	a	b	b	b	b	a	b	b	-	a	b	a	b	b	b	b	b	a	b	b	a	b	a	b	a	b	b
chr03	737122	A	a	b	a	b	b	b	b	b	a	-	-	a	b	a	b	b	b	a	a	a	a	b	-	-	b	a	b	b	b	a	b	a	b	-	b	b	b	a	b	b	a	b	a	b	-	b	b
chr03	738320	C	a	b	a	b	b	-	b	b	a	-	a	a	b	a	b	b	b	a	a	-	a	b	b	b	b	a	b	b	b	a	b	a	b	b	b	b	b	a	b	b	a	a	a	b	a	b	b
chr03	739183	T	-	b	a	-	-	b	-	-	-	-	a	a	-	-	b	-	b	a	a	-	a	b	-	-	b	b	-	b	b	-	b	a	b	b	-	b	-	a	b	-	a	-	a	b	-	b	b
chr03	739226	A	-	b	a	-	-	b	-	-	-	-	a	a	-	-	b	-	b	a	a	-	a	b	-	-	b	b	-	b	b	-	b	a	b	b	-	b	-	a	b	-	a	-	a	b	-	b	b
chr03	739242	G	-	b	a	-	-	b	-	-	-	-	a	a	-	-	b	-	b	a	a	-	a	b	-	-	b	b	-	b	b	-	b	a	b	b	-	b	-	a	b	-	a	-	a	b	-	b	b
chr03	741281	C	a	b	a	b	-	-	b	b	a	b	-	a	b	a	b	b	b	a	a	-	a	b	b	b	b	a	b	b	b	a	b	a	b	b	b	b	b	a	b	b	a	-	a	b	a	b	b
chr03	748019	T	-	b	a	b	b	b	b	b	-	b	-	a	b	a	b	b	b	a	a	a	a	b	-	-	b	a	b	b	b	-	b	a	b	b	b	b	b	a	b	b	a	b	a	b	a	b	b
chr03	748020	T	-	b	a	b	b	b	b	b	-	b	-	a	b	a	b	b	b	a	a	a	a	b	-	-	b	a	b	b	b	-	b	a	b	b	b	b	b	a	b	b	a	b	a	b	a	b	b
chr03	748203	A	a	b	a	b	b	b	b	b	-	b	-	a	b	a	b	b	b	a	a	a	a	b	-	-	b	a	b	b	b	a	b	a	b	b	b	b	b	a	b	b	a	b	a	b	a	b	b
chr03	751306	G	a	b	-	b	b	-	-	b	a	b	-	-	b	a	b	b	b	a	a	-	a	-	b	-	b	a	b	b	b	-	b	a	b	b	b	b	b	a	b	-	a	b	a	b	-	b	-
chr03	752239	T	-	-	a	b	-	b	-	b	a	-	-	a	-	a	b	b	b	a	a	-	a	b	b	b	b	-	-	b	-	-	b	a	b	b	b	b	-	a	b	b	a	a	-	b	-	-	-
chr03	752284	T	-	-	a	b	-	b	-	b	a	-	-	a	-	a	b	b	b	a	a	-	a	b	b	b	b	-	-	b	-	-	b	a	b	b	b	b	-	a	b	b	a	a	-	b	-	-	-
chr03	765972	C	a	b	a	b	-	-	-	b	-	-	-	-	b	-	b	b	b	a	-	-	-	b	b	-	b	-	-	b	b	-	b	-	b	-	b	-	-	a	b	b	a	b	a	-	-	b	b
chr03	766029	C	a	b	a	b	-	-	-	b	-	-	-	-	b	-	b	b	b	a	-	-	-	b	b	-	b	-	-	b	b	-	b	-	b	-	b	-	-	a	b	b	a	b	a	-	-	b	b
chr03	791032	T	a	b	a	b	b	b	b	b	a	b	-	-	b	a	b	b	b	a	a	a	a	b	b	b	b	a	b	b	-	-	b	a	b	b	b	b	-	-	b	b	a	-	a	b	-	-	-
chr03	801608	G	a	-	a	b	b	b	b	b	a	-	-	-	b	a	b	b	b	-	a	a	a	b	b	b	b	a	-	b	b	a	b	a	b	b	b	-	b	a	b	b	a	a	a	b	-	b	b
chr03	801904	A	-	-	a	b	b	b	b	b	a	-	-	-	b	a	b	b	b	-	a	a	a	b	b	b	b	a	-	b	b	-	b	a	b	b	b	-	b	a	b	a	a	a	a	b	-	b	b
chr03	801922	G	-	-	a	b	b	b	b	b	a	-	-	-	b	a	b	b	b	-	a	a	a	b	b	b	b	a	-	b	b	-	b	a	b	b	b	-	b	a	b	b	a	a	a	b	-	b	b
chr03	807780	A	a	-	a	b	-	b	-	-	a	-	a	-	b	a	b	b	b	a	a	-	a	-	-	-	b	a	b	b	b	a	b	a	b	b	b	-	-	-	b	b	-	b	a	-	-	b	b
chr03	811963	T	a	b	a	-	b	-	b	b	a	-	-	a	-	a	b	b	b	a	a	-	a	-	b	b	b	a	b	b	b	a	b	a	b	b	b	-	b	-	b	b	a	-	a	-	-	b	b
chr03	817788	T	a	b	a	b	b	b	b	b	a	b	-	a	-	a	b	b	b	a	a	-	a	b	b	-	b	a	b	b	b	a	b	a	b	b	b	b	b	a	b	b	a	-	a	b	a	b	b
chr03	819333	A	a	b	a	-	b	-	b	b	a	-	a	-	-	a	-	b	b	a	a	-	a	-	-	-	b	a	b	-	b	a	b	a	b	b	b	b	-	-	b	b	a	-	a	b	a	b	b
chr03	837048	G	a	b	a	b	b	b	b	b	a	b	-	a	-	a	b	b	b	a	a	a	a	b	b	b	b	b	b	b	b	a	b	a	b	b	b	b	-	a	b	b	a	b	a	b	a	b	b
chr03	837075	C	a	b	a	b	b	b	b	b	a	b	-	a	-	a	b	b	b	a	a	a	a	b	b	b	b	b	b	b	b	a	b	a	b	b	b	b	-	a	b	b	a	b	a	b	a	b	b
chr03	837085	C	a	b	a	b	b	b	b	b	a	b	-	a	-	a	b	b	b	a	a	a	a	b	b	b	b	b	b	b	b	a	b	a	b	b	b	b	-	a	b	b	a	b	a	b	a	b	b
chr03	844556	T	a	b	-	-	b	b	b	b	a	b	-	-	b	a	b	b	b	a	a	a	a	-	b	b	b	b	b	b	b	a	b	a	b	-	b	b	b	a	b	a	a	b	a	b	a	b	b
chr03	845610	T	a	b	-	b	b	-	b	b	-	-	-	a	b	a	b	b	b	a	a	-	a	-	b	b	b	a	-	b	b	a	b	a	b	b	b	b	-	a	b	b	a	-	a	b	a	b	b
chr03	845743	C	a	b	-	b	b	-	b	b	-	-	-	a	b	a	b	b	b	a	a	-	a	-	b	b	b	a	-	b	b	a	b	a	b	b	b	b	-	a	b	b	a	-	a	b	a	b	b
chr03	845746	A	a	b	-	b	b	-	b	b	-	-	-	a	b	a	b	b	b	a	a	-	a	-	b	b	b	a	-	b	b	a	b	a	b	b	b	b	-	a	b	b	a	-	a	b	a	b	b
chr03	848638	C	-	b	a	b	b	b	-	b	a	b	-	a	b	a	b	b	b	a	a	a	a	b	b	b	b	b	-	b	b	-	b	a	b	b	b	-	b	a	b	b	a	a	a	b	a	b	b
chr03	852044	C	a	b	a	b	-	-	-	b	a	b	-	-	b	a	b	b	b	a	a	a	a	-	-	-	b	a	-	b	b	a	-	a	b	-	b	-	b	a	b	b	a	-	a	b	-	-	-
chr03	852297	C	-	b	a	b	-	-	-	b	a	b	-	-	b	a	b	b	b	-	a	-	a	-	-	-	-	a	-	b	-	a	-	a	b	-	b	-	-	a	b	b	a	-	-	b	-	-	-
chr03	854496	A	a	b	a	b	b	b	b	b	a	b	-	a	b	a	b	b	b	a	a	-	a	-	b	-	b	-	b	b	b	a	b	a	b	b	b	b	a	-	b	a	a	-	a	b	a	b	b
chr03	854532	T	a	b	a	b	b	b	b	b	a	b	-	a	b	a	b	b	b	a	a	-	a	-	b	-	b	-	b	b	b	a	b	a	b	b	b	b	b	-	b	b	a	-	a	b	a	b	b
chr03	854779	C	a	b	a	-	b	b	b	b	a	b	-	a	b	a	b	b	b	a	a	-	a	-	b	-	b	-	b	b	b	a	b	a	b	b	b	b	a	-	b	a	a	-	a	b	a	b	b
chr03	857198	G	a	b	a	b	b	b	b	b	a	b	a	-	b	a	b	b	b	a	a	a	a	b	b	b	b	a	-	b	b	a	b	a	b	b	b	-	b	a	b	b	a	a	a	b	a	b	b
chr03	861992	A	a	b	a	b	b	b	b	b	a	b	-	-	b	a	b	b	b	a	a	-	a	b	b	b	b	a	b	b	b	a	b	a	b	b	b	b	-	a	b	b	a	a	a	b	a	-	b
chr03	862159	G	a	b	a	b	b	b	b	b	a	b	-	-	b	a	b	b	b	a	a	-	a	b	b	b	b	a	b	b	b	a	b	a	b	b	b	b	-	a	b	h	a	a	a	b	a	-	b
chr03	872689	T	a	b	a	b	b	-	-	b	a	b	-	b	b	a	b	b	b	a	a	a	a	b	b	-	b	a	b	b	-	a	b	a	b	b	b	b	-	a	b	b	a	-	a	b	-	b	b
chr03	872721	A	a	b	a	b	b	-	-	b	a	b	-	b	b	a	b	b	b	a	a	a	a	b	b	-	b	a	b	b	-	a	b	a	b	b	b	b	-	a	b	b	a	-	a	b	-	b	b
chr03	872935	G	a	b	a	b	b	-	-	b	a	b	-	b	b	a	b	b	b	a	a	a	a	b	-	-	b	a	b	b	-	a	b	a	b	b	b	b	-	a	b	b	a	-	a	b	-	b	b
chr03	872937	A	a	b	a	b	b	-	-	b	a	b	-	b	b	a	b	b	b	a	a	a	a	b	-	-	b	a	b	b	-	a	b	a	b	b	b	b	-	a	b	b	a	-	a	b	-	b	b
chr03	872945	A	a	b	a	b	b	-	-	b	a	b	-	b	b	a	b	b	b	a	a	a	a	b	-	-	b	a	b	b	-	a	b	a	b	b	b	b	-	a	b	b	a	-	a	b	-	b	b
chr03	884415	C	a	b	a	b	b	b	b	b	a	a	a	b	b	a	b	b	b	a	a	a	a	b	b	b	b	a	-	b	b	a	b	a	b	b	b	b	-	a	b	b	a	-	a	b	-	b	b
chr03	884664	C	a	b	a	b	b	b	b	b	a	b	a	b	b	a	b	b	b	a	a	a	a	b	b	b	b	b	-	b	-	a	b	a	b	b	b	b	-	a	b	b	a	-	a	b	-	b	-
chr03	885102	C	a	b	a	b	-	b	-	b	a	b	a	b	b	a	b	b	b	b	a	a	a	b	-	-	b	a	b	b	b	a	b	a	b	-	-	b	-	a	b	a	a	a	a	b	a	b	b
chr03	885173	C	a	b	-	-	-	b	b	b	a	-	-	-	-	a	b	b	b	a	a	-	a	b	b	-	-	a	-	b	-	-	b	a	b	-	b	b	-	-	b	-	a	-	-	b	b	b	b
chr03	891020	C	a	b	a	b	b	b	b	b	a	b	-	b	b	a	b	b	b	a	a	a	a	b	b	-	b	a	b	b	b	a	b	a	b	b	b	-	b	a	b	b	a	a	a	b	a	b	-
chr03	895753	C	a	b	a	-	b	b	a	b	a	b	-	b	b	a	b	b	b	a	a	a	a	b	b	b	b	a	b	b	-	a	b	a	b	b	b	b	b	-	b	a	-	-	a	b	a	b	b
chr03	907038	A	a	b	a	-	-	-	-	-	-	-	-	b	-	a	b	b	b	-	a	a	a	b	-	b	b	-	b	b	-	-	b	a	b	-	-	b	-	-	b	-	a	-	-	-	a	b	-
chr03	907095	A	a	b	a	-	-	-	-	-	-	-	-	b	-	a	b	b	b	-	a	a	a	b	-	b	b	-	b	b	-	-	b	a	b	-	-	b	-	-	b	-	a	-	-	-	a	b	-
chr03	907097	C	a	b	a	-	-	-	-	-	-	-	-	b	-	a	b	b	b	-	a	a	a	b	-	b	b	-	b	b	-	-	b	a	b	-	-	b	-	-	b	-	a	-	-	-	a	b	-
chr03	907851	T	a	b	-	-	-	-	b	-	-	-	-	b	b	a	b	-	b	-	a	-	a	-	b	-	b	-	-	-	b	a	b	a	b	-	b	-	-	a	b	b	a	b	-	b	-	b	b
chr03	922653	A	a	b	-	-	-	-	b	b	-	-	b	-	b	a	b	b	b	-	a	-	a	-	-	-	-	-	-	b	-	-	b	a	b	-	-	-	b	a	-	-	-	-	-	-	-	-	-
chr03	924445	T	-	b	-	-	-	b	-	-	-	-	-	b	b	a	b	b	b	a	a	a	-	-	-	-	b	h	b	b	b	-	-	a	b	b	-	b	b	a	b	b	a	a	a	b	-	b	-
chr03	924481	A	-	b	-	-	-	b	-	-	-	-	-	b	b	a	b	b	b	a	a	a	-	-	-	-	b	h	b	b	b	-	-	a	b	b	-	b	b	a	b	b	a	a	a	b	-	b	-
chr03	926665	A	-	b	a	-	b	-	b	b	-	-	-	b	b	a	b	b	b	a	a	a	a	b	b	b	b	-	b	b	b	a	b	a	b	-	b	-	b	-	b	a	a	a	a	-	-	b	-
chr03	934076	G	-	b	a	b	b	b	b	b	-	-	-	b	-	a	b	b	b	a	a	a	a	-	b	b	b	a	-	b	-	a	b	a	b	-	b	-	-	a	b	-	a	b	-	-	b	b	b
chr03	934089	G	-	b	a	b	b	b	b	b	-	-	-	b	-	a	b	b	b	a	a	a	a	-	b	b	b	a	-	b	-	a	b	a	b	-	b	-	-	a	b	-	a	b	-	-	b	b	b
chr03	934411	C	a	b	a	b	-	b	b	b	-	-	-	b	-	a	b	b	b	a	a	-	a	-	b	b	b	a	-	b	-	a	b	a	b	-	b	-	-	a	b	-	a	a	-	-	b	b	b
chr03	943236	C	a	b	-	b	b	-	-	-	-	b	-	b	b	a	b	b	b	a	a	-	a	-	b	-	b	-	b	b	b	a	b	a	b	b	-	b	-	a	b	-	a	-	a	b	a	b	b
chr03	943270	A	a	b	-	b	b	-	-	-	-	b	-	b	b	a	b	b	b	a	a	-	a	-	b	-	b	-	b	b	b	a	b	a	b	b	-	b	-	a	b	-	a	-	a	b	a	b	b
chr03	948443	C	a	b	a	b	b	b	b	b	a	b	-	b	b	a	b	b	b	a	a	a	a	b	b	b	b	h	b	b	b	a	b	a	b	b	b	b	b	a	b	b	a	a	a	b	a	b	b
chr03	948751	C	a	b	a	-	-	b	-	b	-	-	-	b	b	a	b	b	b	a	a	-	a	b	b	-	b	a	b	b	-	-	b	a	b	-	b	b	-	a	b	-	a	-	a	b	a	b	b
chr03	949093	C	a	b	-	-	-	-	-	-	-	-	-	b	b	a	b	-	b	a	a	-	a	b	-	-	-	a	b	b	-	-	b	a	b	-	b	b	-	a	b	-	a	-	a	b	a	-	b
chr03	1019712	C	a	b	a	b	b	b	-	b	a	-	-	b	b	a	b	b	b	a	a	-	a	b	b	-	b	a	b	b	-	a	b	a	b	a	b	b	-	-	b	b	-	b	a	b	a	b	b
chr03	1024005	C	a	b	a	-	-	-	b	b	a	-	-	-	-	a	b	b	b	a	-	-	a	b	b	b	b	-	-	b	b	-	b	a	b	-	b	b	b	a	b	b	a	b	-	b	a	b	b
chr03	1024045	A	a	b	a	-	-	-	b	b	a	-	-	-	-	a	b	b	b	a	-	-	a	b	b	b	b	-	-	b	b	-	b	a	b	-	b	b	b	a	b	b	a	b	-	b	a	b	b
chr03	1024301	T	-	b	-	-	-	-	-	b	a	-	-	-	-	a	b	b	b	a	-	-	a	b	b	b	b	-	-	b	b	-	b	a	b	-	b	b	b	a	b	b	a	b	-	b	-	b	b
chr03	1024319	A	-	b	-	-	-	-	-	b	a	-	-	-	-	a	b	b	b	a	-	-	a	b	b	b	b	-	-	b	b	-	b	a	b	-	b	b	b	a	b	b	a	b	-	b	-	b	b
chr03	1024335	G	-	b	-	-	-	-	-	b	a	-	-	-	-	a	b	b	b	a	-	-	a	b	b	b	b	-	-	b	b	-	b	a	b	-	b	b	b	a	b	b	a	b	-	b	-	b	b
chr03	1024452	T	-	b	-	b	b	-	b	b	a	-	-	-	b	a	b	b	b	a	a	-	a	b	b	-	b	a	b	b	b	-	b	a	b	-	b	-	b	a	b	-	a	-	-	-	-	b	-
chr03	1024709	C	-	b	-	b	b	-	b	b	a	-	-	-	b	a	b	b	b	a	a	a	a	b	b	-	b	a	b	b	b	-	b	a	b	-	b	-	b	a	b	-	a	-	-	-	-	b	-
chr03	1024711	G	-	b	-	b	b	-	b	b	a	-	-	-	b	a	b	b	b	a	a	a	a	b	b	-	b	a	b	b	b	-	b	a	b	-	b	-	b	a	b	-	a	-	-	-	-	b	-
chr03	1028688	C	a	b	a	-	-	-	b	b	a	-	-	b	b	a	b	b	b	a	a	a	a	b	b	-	b	a	b	b	-	a	b	a	b	-	b	a	b	a	b	a	a	a	a	b	a	b	b
chr03	1037208	G	a	b	-	b	b	b	b	b	-	-	-	b	b	a	b	b	b	a	a	-	a	-	b	b	b	a	b	b	b	-	-	a	b	-	b	-	b	a	b	b	a	-	a	b	a	b	b
chr03	1037510	C	a	b	-	b	b	b	b	b	-	-	-	b	b	a	b	b	b	a	a	-	a	-	b	b	b	a	b	b	b	-	-	a	b	-	b	-	b	a	b	b	a	-	a	b	a	b	b
chr03	1050148	A	a	b	a	b	b	-	b	-	a	a	-	b	b	a	b	-	b	a	a	a	a	b	-	-	b	a	b	b	b	-	b	a	b	a	b	b	b	a	b	h	a	-	a	b	a	b	b
chr03	1050324	G	a	b	a	b	b	-	b	-	a	a	-	b	b	a	b	-	b	a	a	a	a	b	-	-	b	a	b	b	b	-	b	a	b	a	b	b	b	a	b	b	a	-	a	b	a	b	b
chr03	1051304	A	a	b	a	-	-	b	b	-	a	-	b	b	b	a	b	b	b	a	a	a	a	-	b	-	b	a	b	b	-	a	b	a	b	-	b	b	b	-	b	h	a	a	a	b	a	b	-
chr03	1053186	A	a	b	-	-	-	-	-	b	-	b	-	-	b	a	-	b	-	-	a	-	-	b	-	b	b	a	b	b	b	a	b	a	b	-	-	-	-	a	-	b	a	-	a	b	-	b	-
chr03	1053523	T	a	b	a	b	b	b	b	b	a	b	b	b	-	a	b	b	b	a	a	a	a	b	b	b	b	a	b	b	b	a	b	a	b	a	b	b	b	-	b	b	a	a	a	b	a	b	b
chr03	1054655	T	a	b	a	b	b	b	b	b	-	-	-	b	b	a	b	b	b	a	a	a	a	b	b	-	b	a	-	b	b	a	b	a	b	a	b	b	-	a	b	b	a	-	a	b	a	b	-
chr03	1054668	G	a	b	a	b	b	b	b	b	-	-	-	b	b	a	b	b	b	a	a	a	a	b	b	-	b	a	-	b	b	a	b	a	b	a	b	b	-	a	b	b	a	-	a	b	a	b	-
chr03	1068746	T	a	b	-	b	-	-	b	-	a	b	-	-	b	a	b	b	b	a	a	a	-	-	-	b	b	b	-	-	b	-	-	a	b	-	b	-	-	a	b	a	a	-	a	b	-	b	b
chr03	1068785	G	a	b	-	b	-	-	b	-	a	b	-	-	b	a	b	b	b	a	a	a	-	-	-	b	b	b	-	-	b	-	-	a	b	-	b	-	-	a	b	a	a	-	a	b	-	b	b
chr03	1080183	C	a	b	-	-	-	-	-	b	a	b	-	b	b	a	b	b	b	a	a	-	a	-	b	-	b	b	b	b	-	a	b	a	b	-	b	b	-	a	b	b	a	b	a	-	a	b	-
chr03	1080255	T	a	b	-	-	-	-	-	b	a	b	-	b	b	a	b	b	b	a	a	-	a	-	b	-	b	b	b	b	-	a	b	a	b	-	b	b	-	a	b	b	a	b	a	-	a	b	-
chr03	1085915	T	a	b	a	b	b	b	b	b	a	b	-	b	b	a	b	b	b	a	a	-	a	b	b	b	b	-	-	b	-	-	b	a	b	-	b	b	-	-	b	b	a	-	a	b	a	b	-
chr03	1095600	T	-	-	-	b	-	b	-	b	a	-	-	b	b	a	b	b	b	a	a	a	a	b	-	-	-	a	b	-	b	-	b	a	b	a	b	-	-	a	b	-	-	-	-	-	-	-	-
chr03	1095627	C	-	-	-	b	-	b	-	b	a	-	-	b	b	a	b	b	b	a	a	a	a	b	-	-	-	a	b	-	b	-	b	a	b	a	b	-	-	a	b	-	-	-	-	-	-	-	-
chr03	1109050	G	a	b	a	b	b	b	b	b	-	b	b	b	-	a	b	b	b	a	a	a	a	b	b	-	b	b	b	b	b	-	b	a	b	a	b	b	b	a	b	b	a	a	a	b	a	b	b
chr03	1111276	A	a	b	a	b	b	b	b	b	-	b	b	b	b	a	b	b	b	a	a	a	a	b	b	b	b	h	b	b	b	a	b	a	b	-	b	-	-	a	b	b	a	b	a	b	a	b	b
chr03	1112755	G	a	b	a	b	b	b	-	b	-	b	-	b	b	a	b	b	b	a	a	a	a	-	b	-	b	a	-	b	-	a	b	a	b	-	b	b	b	a	b	b	a	-	a	b	a	b	-
chr03	1115151	T	-	b	a	b	-	b	b	b	a	b	-	b	b	a	b	b	b	-	a	a	a	b	-	-	-	a	-	-	-	a	b	a	b	-	b	b	-	a	b	b	-	-	-	b	a	-	b
chr03	1115178	T	-	b	a	b	-	b	b	b	a	b	-	b	b	a	b	b	b	-	a	a	a	b	-	-	-	a	-	-	-	a	b	a	b	-	b	b	-	a	b	b	-	-	-	b	a	-	b
chr03	1115497	G	a	b	a	b	-	b	b	b	a	-	-	b	b	a	b	b	b	a	a	a	a	b	-	-	b	a	-	b	b	a	b	a	b	a	b	a	-	a	b	b	-	-	a	b	a	b	b
chr03	1116627	A	a	b	a	b	b	b	-	-	a	b	b	b	b	a	b	-	b	a	a	a	a	b	-	-	b	a	-	b	b	a	b	a	b	a	b	b	b	a	b	b	a	b	a	b	a	b	b
chr03	1116637	G	a	b	a	b	b	b	-	-	a	b	b	b	b	a	b	-	b	a	a	a	a	b	-	-	b	a	-	b	b	a	b	a	b	a	b	b	b	a	b	b	a	b	a	b	a	b	b
chr03	1116642	T	a	b	a	b	b	b	-	-	a	b	b	b	b	a	b	-	b	a	a	a	a	b	-	-	b	a	-	b	b	a	b	a	b	b	b	b	b	a	b	b	a	b	a	b	a	b	b
chr03	1116830	T	a	b	a	b	b	b	-	b	a	b	b	b	b	a	b	b	b	a	a	a	a	b	b	b	b	a	-	b	b	a	b	a	b	a	b	b	b	a	b	b	a	b	a	b	a	b	b
chr03	1116973	A	a	-	a	b	b	-	-	-	a	-	-	-	-	a	-	b	b	a	a	a	a	b	-	-	b	a	-	b	b	-	-	a	b	a	b	-	b	a	-	b	a	a	a	b	-	b	b
chr03	1118493	A	a	b	a	b	b	b	-	b	a	-	b	b	b	a	b	b	b	a	a	-	a	b	b	b	b	a	b	b	b	-	b	a	b	a	b	b	b	a	b	b	a	-	a	b	-	b	b
chr03	1119206	A	a	b	a	b	-	b	b	b	a	b	b	b	b	a	b	b	b	a	a	a	a	-	b	-	b	a	b	b	b	a	b	a	b	a	b	b	b	a	b	b	a	a	a	b	a	b	b
chr03	1120587	A	a	b	b	b	b	b	b	b	a	-	-	b	b	a	b	b	b	a	a	a	a	b	b	b	b	a	b	b	b	a	b	a	b	-	b	b	b	a	b	b	a	-	a	b	a	-	b
chr03	1133414	G	a	b	-	b	b	b	b	-	a	-	b	b	b	a	b	b	b	a	a	a	a	b	-	-	b	b	b	b	b	-	b	a	b	a	b	b	b	a	b	b	a	-	a	b	a	b	b
chr03	1133460	T	a	b	-	b	b	b	b	-	a	-	b	b	b	a	b	b	b	a	a	a	a	b	-	-	b	b	b	b	b	-	b	a	b	a	b	b	b	a	b	b	a	-	a	b	a	b	b
chr03	1133494	G	a	b	-	b	b	b	b	-	a	-	b	b	b	a	b	b	b	a	a	a	a	b	-	-	b	b	b	b	b	-	b	a	b	a	b	b	b	a	b	b	a	-	a	b	a	b	b
chr03	1137788	T	a	b	a	b	b	b	-	b	a	b	-	b	b	a	b	b	b	a	a	a	a	b	b	-	b	a	b	b	-	a	b	a	b	-	b	b	b	a	b	b	a	b	a	b	-	b	b
chr03	1138920	A	a	b	-	-	b	b	b	b	a	b	-	-	b	a	b	b	b	a	a	-	a	-	b	b	b	-	-	b	b	a	b	a	b	a	b	b	-	-	b	-	a	-	a	b	-	-	-
chr03	1140716	G	-	-	-	-	-	-	-	-	-	-	-	b	b	-	b	b	-	a	a	a	a	-	b	b	b	a	-	b	b	a	-	a	b	-	b	-	b	a	b	-	a	b	-	b	-	-	-
chr03	1145838	C	a	b	a	b	b	b	b	b	a	-	-	b	b	a	b	b	b	-	a	-	a	b	-	-	b	b	-	b	b	-	b	a	b	-	b	b	b	-	b	b	a	a	a	b	a	b	b
chr03	1150117	G	-	b	a	-	b	b	b	-	-	b	-	b	b	a	b	b	b	a	a	a	a	b	-	-	b	a	-	b	b	a	b	a	b	-	b	b	-	-	b	b	a	b	a	b	-	-	b
chr03	1150150	T	-	b	a	-	b	b	b	-	-	b	-	b	b	a	b	b	b	a	a	a	a	b	-	-	b	a	-	b	b	a	b	a	b	-	b	b	-	-	b	b	a	b	a	b	-	-	b
chr03	1150165	T	-	b	a	-	b	b	b	-	-	b	-	b	b	a	b	b	b	a	a	a	a	b	-	-	b	a	-	b	b	a	b	a	b	-	b	b	-	-	b	b	a	b	a	b	-	-	b
chr03	1150822	C	a	b	-	b	b	b	-	-	a	-	-	b	b	a	b	b	b	a	a	a	a	b	-	-	b	a	b	b	b	a	b	a	b	a	b	b	b	a	b	b	a	a	a	b	-	b	b
chr03	1150827	T	a	b	-	b	b	b	-	-	a	-	-	b	b	a	b	b	b	a	a	a	a	b	-	-	b	a	b	b	b	a	b	a	b	a	b	b	b	a	b	b	a	a	a	b	-	b	b
chr03	1150861	G	a	b	-	b	b	b	-	-	a	-	-	b	b	a	b	b	b	a	a	a	a	b	-	-	b	a	b	b	b	a	b	a	b	a	b	b	b	a	b	b	a	a	a	b	-	b	b
chr03	1153749	C	-	-	a	-	-	-	b	b	a	-	-	-	b	a	b	b	b	-	a	a	a	b	-	-	-	a	b	-	-	a	b	a	b	a	-	-	-	-	-	b	a	-	-	-	a	b	-
chr03	1162102	A	a	b	a	b	b	b	b	b	a	b	-	b	b	a	b	b	b	a	a	a	a	b	b	b	b	a	-	b	b	a	b	a	b	a	b	-	b	a	b	b	a	-	a	b	a	b	b
chr03	1162492	A	a	b	a	b	b	b	-	b	a	b	-	b	b	a	b	b	b	a	a	-	a	b	b	b	b	a	b	b	b	-	b	a	b	a	b	b	-	a	b	b	a	-	a	-	a	b	b
chr03	1173373	C	a	b	a	b	-	b	b	b	a	-	-	b	b	a	b	b	b	a	a	a	a	-	b	b	b	a	b	b	b	a	b	a	b	-	b	b	b	a	b	b	a	b	a	b	a	b	b
chr03	1184945	T	a	b	a	b	b	b	b	b	a	-	b	b	b	a	b	b	b	a	a	a	a	b	b	-	b	a	b	b	b	a	b	a	b	-	b	-	b	a	b	b	a	-	a	b	a	b	b
chr03	1187002	C	-	b	a	b	b	b	-	b	a	-	-	b	b	a	b	b	b	a	a	a	a	b	-	-	b	a	-	b	b	a	b	a	b	a	b	b	-	-	b	b	a	a	a	-	-	b	-
chr03	1228267	T	a	b	a	b	b	b	b	-	a	b	-	b	b	a	b	-	b	a	a	-	a	b	-	-	b	a	b	b	-	-	b	a	b	a	b	-	b	a	b	b	a	b	a	b	a	b	-
chr03	1228277	G	a	b	a	b	b	b	b	-	a	b	-	b	b	a	b	-	b	a	a	-	a	b	-	-	b	a	b	b	-	-	b	a	b	a	b	-	b	a	b	b	a	b	a	b	a	b	-
chr03	1228278	C	a	b	a	b	b	b	b	-	a	b	-	b	b	a	b	-	b	a	a	-	a	b	-	-	b	a	b	b	-	-	b	a	b	a	b	-	b	a	b	b	a	b	a	b	a	b	-
chr03	1234885	A	a	b	-	-	-	-	b	b	-	b	b	b	b	a	b	b	b	a	a	-	a	-	b	b	b	a	b	b	b	a	b	a	b	a	b	b	a	-	b	a	a	a	a	b	a	b	b
chr03	1235047	A	a	b	-	-	-	-	b	b	-	b	b	b	b	a	b	b	b	a	a	-	a	-	b	b	b	a	b	b	b	a	b	a	b	a	b	b	a	-	b	b	a	a	a	b	a	b	b
chr03	1235108	T	a	b	-	-	-	-	b	b	-	b	b	b	b	a	b	b	b	a	a	-	a	-	b	b	b	a	b	b	b	a	b	a	b	a	b	b	b	-	b	b	a	a	a	b	a	b	b
chr03	1235422	C	-	b	a	b	b	b	b	b	-	b	-	b	b	a	b	b	b	a	a	a	a	b	b	b	b	a	b	b	b	a	b	a	b	-	b	-	b	a	b	b	a	-	a	b	a	b	b
chr03	1235702	C	-	b	a	b	b	b	b	b	-	b	-	b	b	a	b	b	b	a	a	a	a	b	b	b	b	a	b	b	b	a	b	a	b	-	b	-	b	a	b	b	a	-	a	b	a	b	b
chr03	1235734	A	-	b	a	b	b	b	b	b	-	b	-	b	b	a	b	b	b	a	a	a	a	b	b	b	b	a	b	b	b	a	b	a	b	-	b	-	b	a	b	b	a	-	a	b	a	b	b
chr03	1235776	T	a	b	a	b	-	b	b	-	a	-	-	b	b	a	b	b	b	a	a	-	a	b	-	-	b	a	b	b	b	-	b	a	b	a	b	b	b	a	b	b	a	b	a	b	-	b	b
chr03	1235823	C	a	b	a	b	-	b	b	-	a	-	-	b	b	a	b	b	b	a	a	-	a	b	-	-	b	a	b	b	b	-	b	a	b	a	b	b	b	a	b	b	a	b	a	b	-	b	b
chr03	1235833	A	a	b	a	b	-	b	b	-	a	-	-	b	b	a	b	b	b	a	a	-	a	b	-	-	b	a	b	b	b	-	b	a	b	a	b	b	b	a	b	a	a	b	a	b	-	b	b
chr03	1235969	T	a	b	a	b	-	b	b	b	a	-	-	b	b	a	b	b	b	a	a	-	a	b	b	-	b	a	b	b	b	-	b	a	b	a	b	b	b	a	b	b	a	b	a	b	-	b	b
chr03	1236015	A	a	b	a	b	-	b	b	b	a	-	-	b	b	a	b	b	b	a	a	-	a	b	b	-	b	a	b	b	b	-	b	a	b	a	b	b	b	a	b	b	a	b	a	b	-	b	b
chr03	1236859	C	a	b	-	b	b	b	-	b	a	b	b	b	b	a	b	b	b	a	a	a	a	b	b	b	b	a	b	b	b	-	b	a	b	a	b	b	-	a	b	a	a	a	a	b	a	b	b
chr03	1236940	C	a	b	a	b	b	b	-	b	a	b	b	b	b	a	b	b	b	a	a	a	a	b	b	b	b	a	b	b	b	-	b	a	b	a	b	b	-	a	b	b	a	a	a	b	a	b	b
chr03	1237129	C	a	b	a	b	b	b	-	-	a	b	b	b	b	a	b	b	b	a	a	a	a	b	-	-	b	a	b	b	b	-	b	a	b	a	b	b	-	a	b	a	-	a	a	b	a	b	b
chr03	1237176	A	a	b	a	b	b	b	-	-	a	b	b	b	b	a	b	b	b	a	a	a	a	b	-	-	b	a	b	b	b	-	b	a	b	a	b	b	-	a	b	b	a	a	a	b	a	b	b
chr03	1237183	T	a	b	a	b	b	b	-	-	a	b	b	b	b	a	b	b	b	a	a	a	a	b	-	-	b	a	b	b	b	-	b	a	b	a	b	b	-	a	b	b	a	a	a	b	a	b	b
chr03	1237409	C	a	b	a	-	-	b	b	-	-	-	-	-	-	a	-	b	b	a	a	a	a	-	b	-	b	a	-	b	b	a	-	a	b	a	b	-	-	-	-	b	-	-	a	-	-	b	b
chr03	1237410	A	a	b	a	-	-	b	b	-	-	-	-	-	-	a	-	b	b	a	a	a	a	-	b	-	b	a	-	b	b	a	-	a	b	a	b	-	-	-	-	b	-	-	a	-	-	b	b
chr03	1237413	T	a	b	a	-	-	b	b	-	-	-	-	-	-	a	-	b	b	a	a	a	a	-	b	-	b	a	-	b	b	a	-	a	b	a	b	-	-	-	-	b	-	-	a	-	-	b	b
chr03	1237433	G	a	b	a	-	-	b	b	-	-	-	-	-	-	a	-	b	b	a	a	a	a	-	b	-	b	a	-	b	b	a	-	a	b	a	b	-	-	-	-	b	-	-	a	-	-	b	b
chr03	1237563	C	a	b	a	-	-	b	b	-	-	-	-	-	-	a	-	b	b	a	a	a	a	-	b	-	b	a	-	b	b	a	-	a	b	a	b	-	-	-	-	b	-	-	a	-	-	b	b
chr03	1238222	G	a	b	a	b	b	b	b	b	a	b	b	b	b	a	b	b	b	a	a	a	a	b	b	-	b	a	b	b	b	a	b	a	b	a	b	b	b	a	b	h	a	a	a	b	a	b	-
chr03	1238251	A	a	b	a	b	b	b	b	b	a	b	b	b	b	a	b	b	b	a	a	a	a	b	b	-	b	a	b	b	b	a	b	a	b	a	b	b	b	a	b	b	a	a	a	b	a	b	-
chr03	1238473	T	a	b	a	-	b	b	b	b	a	b	b	b	b	a	b	b	b	a	a	a	a	b	b	-	b	a	b	b	b	a	b	a	b	a	b	b	b	a	b	b	a	a	a	b	a	b	-
chr03	1239695	G	a	b	a	b	b	b	-	-	a	-	-	b	b	a	b	b	b	a	a	a	a	b	-	-	b	a	-	b	-	a	b	a	b	a	b	b	-	a	b	b	a	a	a	-	-	b	b
chr03	1239722	A	a	b	a	b	b	b	-	-	a	-	-	b	b	a	b	b	b	a	a	a	a	b	-	-	b	a	-	b	-	a	b	a	b	a	b	b	-	a	b	b	a	a	a	-	-	b	b
chr03	1239911	C	a	b	a	b	b	b	-	b	a	-	-	b	-	a	b	b	b	a	a	a	a	b	-	-	b	a	-	b	-	a	b	a	b	a	b	b	-	a	b	b	a	a	a	-	-	b	b
chr03	1246061	G	a	-	a	b	b	b	-	-	a	-	-	-	b	a	b	b	b	a	a	a	a	-	-	b	-	a	b	-	-	-	-	a	b	a	-	-	-	a	b	-	a	-	-	-	-	-	-
chr03	1246917	T	a	b	a	b	b	b	b	-	a	b	b	b	b	a	b	-	b	a	a	a	a	b	-	-	b	a	b	b	b	a	b	a	b	a	b	-	b	a	b	b	a	b	a	b	-	b	b
chr03	1246943	G	a	b	a	b	b	b	b	-	a	b	b	b	b	a	b	-	b	a	a	a	a	b	-	-	b	a	b	b	b	a	b	a	b	a	b	-	b	a	b	b	a	a	a	b	-	b	b
chr03	1246974	T	a	b	a	b	b	b	b	-	a	b	b	b	b	a	b	-	b	a	a	a	a	b	-	-	b	a	b	b	b	a	b	a	b	a	b	-	b	a	b	b	a	b	a	b	-	b	b
chr03	1247674	A	-	-	a	-	-	-	b	-	-	-	-	-	b	a	-	b	-	a	a	a	a	-	-	-	b	a	b	b	b	a	-	a	-	-	-	b	b	a	b	-	a	-	-	b	-	-	b
chr03	1257742	G	-	-	-	-	-	b	b	-	-	b	-	-	b	a	b	b	b	-	a	-	a	b	-	-	b	-	-	-	b	-	b	a	b	-	b	b	b	a	b	b	-	-	-	-	-	b	-
chr03	1257747	G	-	-	-	-	-	b	b	-	-	b	-	-	b	a	b	b	b	-	a	-	a	b	-	-	b	-	-	-	b	-	b	a	b	-	b	b	b	a	b	b	-	-	-	-	-	b	-
chr03	1257764	C	-	-	-	-	-	b	b	-	-	b	-	-	b	a	b	b	b	-	a	-	a	b	-	-	b	-	-	-	b	-	b	a	b	-	b	b	b	a	b	b	-	-	-	-	-	b	-
chr03	1257771	G	-	-	-	-	-	b	b	-	-	b	-	-	b	a	b	b	b	-	a	-	a	b	-	-	b	-	-	-	b	-	b	a	b	-	b	b	b	a	b	b	-	-	-	-	-	b	-
chr03	1259036	T	a	b	a	-	b	-	b	b	a	b	-	b	b	a	b	b	b	a	a	a	a	b	b	b	b	a	b	b	b	a	b	a	b	a	b	b	b	a	b	-	a	a	a	b	-	b	b
chr03	1274241	C	a	b	a	b	b	b	b	b	a	-	-	-	b	a	b	b	b	a	a	a	a	b	b	-	b	a	b	b	b	a	b	a	b	a	-	-	-	a	b	-	a	-	a	b	a	b	b
chr03	1274308	G	a	b	a	b	b	b	b	b	a	-	-	-	b	a	b	b	b	a	a	a	a	b	b	-	b	a	b	b	b	a	b	a	b	a	-	-	-	a	b	-	a	-	a	b	a	b	b
chr03	1279192	C	a	b	-	-	-	-	-	-	-	b	-	-	-	a	b	b	b	a	a	-	-	b	-	-	b	-	-	b	b	-	-	a	b	a	b	b	b	-	b	b	-	b	a	b	-	-	-
chr03	1279387	T	a	b	-	-	-	-	-	b	-	b	-	-	-	a	b	b	b	a	a	-	-	b	b	b	b	-	-	b	b	-	-	a	b	a	b	b	b	-	b	b	-	b	a	b	-	-	-
chr03	1279404	G	a	b	-	-	-	-	-	b	-	b	-	-	-	a	b	b	b	a	a	-	-	b	b	b	b	-	-	b	b	-	-	a	b	a	b	b	b	-	b	b	-	b	a	b	-	-	-
chr03	1281535	T	a	b	a	b	-	b	-	b	a	b	b	-	b	a	b	b	b	a	a	-	a	-	b	b	b	a	b	b	b	a	-	a	b	-	b	-	b	a	b	b	a	a	a	b	a	b	-
chr03	1283431	C	a	b	a	b	-	-	b	-	a	-	-	b	-	a	b	b	b	a	a	-	a	-	b	b	b	-	b	b	b	-	-	a	b	-	b	-	b	a	b	a	-	-	a	b	a	b	-
chr03	1290765	A	-	b	-	b	b	-	b	b	a	-	-	b	b	a	b	b	b	a	a	a	a	-	-	-	-	-	-	b	b	-	b	a	b	-	b	-	-	a	b	b	a	b	-	b	-	b	b
chr03	1290792	C	-	b	-	b	b	-	b	b	a	-	-	b	b	a	b	b	b	a	a	a	a	-	-	-	-	-	-	b	b	-	b	a	b	-	b	-	-	a	b	b	a	b	-	b	-	b	b
chr03	1291863	C	a	b	-	-	-	-	-	-	-	-	-	-	b	a	b	b	b	a	a	-	a	b	-	-	b	a	-	b	-	a	b	-	b	-	b	-	-	-	b	b	a	-	a	-	-	-	-
chr03	1291923	T	a	b	-	-	-	-	-	-	-	-	-	-	b	a	b	b	b	a	a	-	a	b	-	-	b	a	-	b	-	a	b	-	b	-	b	-	-	-	b	b	a	-	a	-	-	-	-
chr03	1301857	C	a	b	a	b	b	b	-	b	a	-	-	b	b	a	b	b	b	a	a	a	a	b	b	b	b	b	b	b	b	a	b	a	b	-	b	b	b	a	b	h	a	-	a	b	a	b	b
chr03	1336156	A	a	b	a	b	b	b	b	b	a	b	-	b	b	a	b	b	b	a	a	a	a	-	b	-	b	a	b	b	b	a	b	a	b	a	b	b	b	a	b	b	a	a	a	-	a	b	b
chr03	1336314	G	a	b	a	b	b	b	b	b	a	b	-	b	b	a	b	b	b	a	a	a	a	-	b	-	b	a	b	b	b	a	b	a	b	a	b	b	b	a	b	b	a	a	a	-	a	b	b
chr03	1358964	T	a	-	a	b	-	-	-	b	a	-	b	-	b	a	b	b	b	a	a	a	a	-	-	b	-	a	b	b	-	a	b	a	b	-	b	b	-	a	b	b	a	-	a	-	-	b	b
chr03	1359299	C	a	-	a	b	-	-	-	b	a	-	b	-	b	a	b	b	b	a	a	a	a	-	-	b	-	a	b	b	-	a	b	a	b	-	b	b	-	a	b	b	a	-	a	-	-	b	b
chr03	1363648	G	a	b	a	b	b	-	b	-	-	-	-	-	b	a	b	b	b	a	a	a	a	-	b	-	b	a	b	b	-	-	b	a	b	-	b	b	-	a	b	b	a	-	a	b	a	b	-
chr03	1363683	C	a	b	a	b	b	-	b	-	-	-	-	-	b	a	b	b	b	a	a	a	a	-	b	-	b	a	b	b	-	-	b	a	b	-	b	b	-	a	b	b	a	-	a	b	a	b	-
chr03	1369070	C	a	b	a	-	b	-	b	-	-	-	-	-	b	a	b	-	b	a	a	a	a	b	-	-	b	a	-	b	b	-	b	a	b	-	b	-	-	a	b	-	a	-	a	b	-	b	b
chr03	1370263	A	a	b	-	b	b	b	b	b	a	b	-	b	b	a	b	b	b	a	a	a	a	b	b	b	b	a	b	b	b	a	b	a	b	a	b	b	b	a	b	b	a	b	a	b	a	b	b
chr03	1370455	T	-	b	-	b	b	b	b	b	a	b	-	b	b	a	b	b	b	a	a	a	a	b	b	b	b	a	b	b	b	a	b	a	b	a	b	b	b	a	b	b	a	b	a	b	a	b	b
chr03	1370461	A	-	b	-	b	b	b	b	b	a	b	-	b	b	a	b	b	b	a	a	a	a	b	b	b	b	a	b	b	b	a	b	a	b	a	b	b	b	a	b	b	a	b	a	b	a	b	b
chr03	1370500	G	-	b	-	b	b	b	b	b	a	b	-	b	b	a	b	b	b	a	a	a	a	b	b	b	b	a	b	b	b	a	b	a	b	a	b	b	b	a	b	b	a	b	a	b	a	b	b
chr03	1382451	C	a	b	a	b	b	b	-	b	a	b	b	-	b	a	b	b	b	a	a	a	a	b	b	b	b	a	b	b	b	a	b	a	b	-	b	b	b	-	b	b	a	a	a	b	a	b	b
chr03	1382505	A	a	b	a	b	b	b	-	b	a	b	b	-	b	a	b	b	b	a	a	a	a	b	b	b	b	a	b	b	b	a	b	a	b	-	b	b	b	-	b	b	a	a	a	b	a	b	b
chr03	1384535	T	a	b	a	b	-	b	b	b	a	-	-	b	b	a	b	b	b	a	a	a	a	b	-	-	b	a	b	b	-	-	b	a	b	a	b	-	b	a	b	b	a	b	a	b	a	b	b
chr03	1384547	A	a	b	a	b	-	b	b	b	a	-	-	b	b	a	b	b	b	a	a	a	a	b	-	-	b	a	b	b	-	-	b	a	b	a	b	-	b	a	b	b	a	b	a	b	a	b	b
chr03	1384898	A	a	b	a	b	-	b	b	b	a	-	-	b	b	a	b	b	b	a	a	a	a	b	b	b	b	a	b	b	-	-	b	a	b	a	b	-	b	a	b	b	a	b	a	b	a	b	b
chr03	1385012	A	a	b	a	b	b	b	b	b	a	-	-	b	b	a	b	b	b	a	a	-	a	-	b	-	b	-	b	b	b	a	b	a	b	-	b	-	-	a	b	b	a	a	a	b	a	b	b
chr03	1392550	A	a	b	a	b	-	b	b	b	a	b	-	b	b	a	b	b	b	a	a	a	a	b	b	b	b	b	b	b	b	a	b	a	b	a	b	-	-	-	b	b	a	b	a	b	a	b	-
chr03	1392568	A	a	b	a	b	-	b	b	b	a	b	-	b	b	a	b	b	b	a	a	a	a	b	b	b	b	b	b	b	b	a	b	a	b	a	b	-	-	-	b	b	a	b	a	b	a	b	-
chr03	1403716	C	a	b	a	-	-	b	b	b	a	b	-	b	-	a	b	b	b	a	a	-	a	-	b	b	b	b	-	b	b	a	b	a	b	-	-	-	-	a	b	b	a	-	a	b	a	b	-
chr03	1403770	C	a	b	a	-	b	b	b	b	a	b	b	b	b	a	b	b	b	a	a	a	a	b	b	b	b	a	-	b	-	a	b	a	b	-	b	b	b	a	b	b	a	a	a	b	-	b	b
chr03	1418139	G	a	b	a	b	b	b	b	b	a	-	-	b	b	a	b	b	b	a	a	-	a	b	b	-	b	-	-	-	b	-	b	a	b	a	b	b	b	a	b	b	a	-	a	-	-	b	b
chr03	1418161	C	a	b	a	b	b	b	b	b	a	-	-	b	b	a	b	b	b	a	a	-	a	b	b	-	b	-	-	-	b	-	b	a	b	a	b	b	b	a	b	b	a	-	a	-	-	b	b
chr03	1426960	G	a	b	a	b	b	b	b	b	a	b	-	b	-	a	b	b	b	a	a	a	a	b	b	-	b	h	b	b	b	-	b	a	b	a	b	-	b	a	b	b	a	b	a	b	-	b	b
chr03	1429835	T	a	-	-	b	-	b	-	-	-	-	b	b	b	a	b	b	b	-	-	-	a	b	b	-	b	-	-	-	b	-	b	a	b	-	b	-	b	-	b	-	-	-	a	-	-	b	-
chr03	1436827	C	-	b	a	-	b	b	b	b	-	-	-	-	-	a	b	b	b	a	a	a	-	-	-	b	b	-	b	b	b	a	b	a	b	a	-	-	b	-	b	a	a	-	a	-	-	b	b
chr03	1436847	A	-	b	a	-	b	b	b	b	-	-	-	-	-	a	b	b	b	a	a	a	-	-	-	b	b	-	b	b	b	a	b	a	b	a	-	-	b	-	b	b	a	-	a	-	-	b	b
chr03	1440225	G	a	b	a	b	-	-	-	b	-	b	-	b	b	a	b	b	b	a	a	a	a	-	-	-	b	b	b	b	b	a	b	a	b	-	b	-	b	a	b	a	a	b	a	b	-	b	b
chr03	1472987	A	a	b	a	b	b	b	b	b	a	b	b	b	b	a	b	b	b	a	a	a	b	-	b	b	b	a	-	b	-	a	b	a	b	-	a	a	-	a	b	b	a	b	a	b	-	b	b
chr03	1479470	T	-	-	-	b	b	a	b	-	-	-	-	-	-	a	b	b	-	a	a	-	b	-	b	b	-	a	b	-	b	-	b	a	b	-	-	-	a	-	b	-	-	-	-	b	-	-	-
chr03	1483506	C	a	-	a	b	b	a	-	b	a	-	b	b	b	a	b	b	b	a	a	a	b	a	b	b	b	a	b	b	-	a	b	a	b	a	a	a	-	a	b	-	a	b	a	b	a	b	-
chr03	1493585	C	a	b	a	-	b	b	b	-	a	-	-	-	b	a	b	b	b	a	a	-	b	-	-	b	b	-	-	-	b	-	-	a	b	-	-	-	a	-	b	-	-	-	a	b	a	b	b
chr03	1493856	C	a	b	a	-	b	b	b	-	a	-	-	-	b	a	b	b	b	a	a	-	b	-	-	b	b	-	-	-	b	-	-	a	b	-	-	-	a	-	b	-	-	-	a	b	a	b	b
chr03	1494134	T	a	b	a	b	b	-	b	b	a	b	b	b	b	a	b	b	b	a	a	a	b	a	b	b	b	a	b	b	b	a	b	a	b	a	a	a	a	a	b	b	a	-	a	b	a	b	b
chr03	1498856	C	-	b	a	-	-	b	-	b	-	b	-	b	b	a	b	b	b	a	-	a	b	a	b	-	b	a	-	b	-	-	b	a	b	-	a	-	-	-	b	-	a	-	a	-	a	b	b
chr03	1498900	C	-	b	a	-	-	a	-	b	-	b	-	b	b	a	b	b	b	a	-	a	b	a	b	-	b	a	-	b	-	-	b	a	b	-	a	-	-	-	b	-	a	-	a	-	a	b	b
chr03	1499648	G	a	b	a	b	b	a	b	b	a	b	-	b	b	a	b	b	b	a	a	-	b	a	b	b	b	a	b	b	b	-	b	a	b	a	a	a	a	a	b	b	a	b	a	b	-	-	b
chr03	1499846	G	a	b	a	b	b	a	b	b	a	b	-	b	b	a	b	b	b	a	a	-	b	a	b	b	b	a	b	b	b	-	b	a	b	a	a	a	a	a	b	b	a	b	a	b	-	-	b
chr03	1504381	A	a	b	a	b	b	a	b	b	a	b	b	b	b	a	b	b	b	a	a	a	b	a	b	b	b	a	b	b	b	a	b	a	b	a	a	-	a	a	b	b	a	b	a	b	a	b	b
chr03	1507561	A	a	b	a	b	b	b	b	b	a	b	-	b	b	a	b	b	b	a	a	a	b	a	b	b	b	a	b	b	b	a	b	a	b	a	a	a	a	a	b	b	a	a	a	b	a	b	b
chr03	1512221	T	a	b	a	b	b	b	-	b	a	-	-	b	b	a	b	b	b	a	a	a	b	a	-	-	b	a	b	b	b	-	b	a	b	a	a	a	a	a	b	a	a	-	a	b	-	b	-
chr03	1512555	T	a	b	a	b	b	b	-	b	a	-	-	b	b	a	b	b	b	a	a	a	b	a	-	-	b	a	b	b	b	-	b	a	b	a	a	a	a	a	b	a	a	-	a	b	-	b	-
chr03	1515120	C	a	b	a	b	b	a	b	b	a	b	-	b	b	a	b	b	b	a	a	-	b	a	b	b	b	a	b	b	b	a	b	a	b	a	a	a	a	a	b	h	a	b	a	b	a	b	b
chr03	1515130	G	a	b	a	b	b	a	b	b	a	b	-	b	b	a	b	b	b	a	a	-	b	a	b	b	b	a	b	b	b	a	b	a	b	a	a	a	a	a	b	h	a	b	a	b	a	b	b
chr03	1520160	T	a	b	a	-	b	-	b	b	-	b	b	-	b	a	b	b	b	a	a	a	b	a	b	b	b	a	b	b	b	a	b	a	b	a	a	a	a	a	b	b	a	b	a	b	a	b	b
chr03	1520549	G	a	b	-	-	b	-	b	b	a	-	-	-	-	-	b	b	-	a	a	-	b	-	-	-	b	a	-	b	b	a	b	a	b	a	a	a	a	-	b	b	-	-	a	-	-	b	b
chr03	1530842	T	a	b	-	b	-	-	-	b	-	-	-	-	b	a	b	b	b	a	a	a	b	-	b	-	b	-	b	-	b	-	b	a	b	-	a	a	a	-	b	a	a	b	a	-	a	b	-
chr03	1531253	G	a	b	a	b	-	-	b	b	-	-	-	b	b	a	b	b	b	a	a	a	b	a	b	-	b	a	b	b	b	a	-	a	b	-	a	-	a	a	b	b	a	-	a	b	-	b	b
chr03	1609296	C	-	b	a	b	b	-	b	b	a	b	-	-	b	b	b	b	b	-	a	a	b	-	-	b	-	a	b	b	-	a	b	a	b	-	a	a	a	a	b	a	a	b	-	b	a	-	-
chr03	1609485	G	a	b	a	b	b	-	b	b	a	b	-	-	b	b	b	b	b	a	a	a	b	-	b	b	b	a	b	b	b	a	b	a	b	-	a	a	a	a	b	h	a	b	a	b	a	b	b
chr03	1609537	T	a	b	a	b	b	-	b	b	a	b	-	-	b	b	b	b	b	a	a	a	b	-	b	b	b	a	b	b	b	a	b	a	b	-	a	a	a	a	b	h	a	b	a	b	a	b	b
chr03	1611567	A	-	b	a	-	-	a	b	b	a	-	-	b	b	b	b	b	b	-	a	a	b	-	b	b	b	a	-	b	b	-	b	a	b	a	a	-	a	a	b	b	a	-	a	b	a	b	b
chr03	1611568	A	-	b	a	-	-	a	b	b	a	-	-	b	b	b	b	b	b	-	a	a	b	-	b	b	b	a	-	b	b	-	b	a	b	a	a	-	a	a	b	b	a	-	a	b	a	b	b
chr03	1611590	G	-	b	a	-	-	a	b	b	a	-	-	b	b	b	b	b	b	-	a	a	b	-	b	b	b	a	-	b	b	-	b	a	b	a	a	-	a	a	b	b	a	-	a	b	a	b	b
chr03	1611640	T	-	b	a	-	-	a	b	b	a	-	-	b	b	b	b	b	b	-	a	a	b	-	b	b	b	a	-	b	b	-	b	a	b	a	a	-	a	a	b	b	a	-	a	b	a	b	b
chr03	1611674	T	-	b	a	-	-	-	b	b	a	b	-	-	b	b	b	b	b	a	a	-	b	-	-	b	b	a	-	b	b	-	b	a	b	-	a	a	a	a	b	-	a	-	a	b	a	-	b
chr03	1611700	T	-	b	a	-	-	-	b	b	a	b	-	-	b	b	b	b	b	a	a	-	b	-	-	b	b	a	-	b	b	-	b	a	b	-	a	a	a	a	b	-	a	-	a	b	a	-	b
chr03	1611720	G	-	b	a	-	-	-	b	b	a	b	-	-	b	b	b	b	b	a	a	-	b	-	-	b	b	a	-	b	b	-	b	a	b	-	a	a	a	a	b	-	a	-	a	b	a	-	b
chr03	1611721	C	-	b	a	-	-	-	b	b	a	b	-	-	b	b	b	b	b	a	a	-	b	-	-	b	b	a	-	b	b	-	b	a	b	-	a	a	a	a	b	-	a	-	a	b	a	-	b
chr03	1612455	A	a	-	a	b	b	a	-	b	a	b	b	-	b	b	b	b	b	a	a	-	b	-	b	-	b	a	b	b	-	-	b	a	b	a	a	a	a	a	b	-	a	-	a	b	-	-	-
chr03	1614243	C	a	b	a	b	b	a	b	b	a	-	-	b	b	b	b	b	b	a	a	a	b	a	-	b	b	-	-	b	b	-	b	a	b	a	a	-	a	a	b	h	a	-	a	-	a	b	b
chr03	1623731	A	-	b	-	b	b	a	b	b	-	-	-	b	b	b	b	b	b	a	a	a	b	a	b	-	b	a	b	b	b	-	b	a	b	a	a	-	a	a	b	h	a	b	a	-	-	b	-
chr03	1623749	G	-	b	-	b	b	a	b	b	-	-	-	b	b	b	b	b	b	a	a	a	b	a	b	-	b	a	b	b	b	-	b	a	b	a	a	-	a	a	b	h	a	b	a	-	-	b	-
chr03	1623757	T	-	b	-	b	b	a	b	b	-	-	-	b	b	b	b	b	b	a	a	a	b	a	b	-	b	a	b	b	b	-	b	a	b	b	a	-	a	a	b	h	a	b	a	-	-	b	-
chr03	1623770	T	-	b	-	b	b	a	b	b	-	-	-	b	b	b	b	b	b	a	a	a	b	a	b	-	b	a	b	b	b	-	b	a	b	a	a	-	a	a	b	h	a	b	a	-	-	b	-
chr03	1623780	A	-	b	-	b	b	a	b	b	-	-	-	b	b	b	b	b	b	a	a	a	b	a	b	-	b	a	b	b	b	-	b	a	b	a	a	-	a	a	b	h	a	b	a	-	-	b	-
chr03	1624128	G	a	b	a	-	b	a	b	b	a	b	b	b	b	b	b	b	b	-	a	-	b	-	b	b	b	a	-	b	-	a	b	a	b	-	a	a	-	a	b	b	a	-	a	b	-	b	-
chr03	1627440	C	a	b	a	-	-	-	b	b	-	b	-	-	b	b	b	b	b	-	a	-	b	-	-	b	b	-	-	b	-	-	-	a	b	-	a	a	a	a	b	-	a	-	a	b	-	b	-
chr03	1639244	T	a	b	-	-	b	a	-	-	-	-	-	-	b	b	b	b	b	a	a	-	b	a	b	-	b	-	-	-	b	-	b	a	b	-	a	-	-	a	b	-	a	b	a	-	-	-	b
chr03	1639626	C	a	b	-	-	b	a	-	-	-	-	-	-	b	b	b	b	b	a	a	-	b	a	b	-	b	-	b	-	b	-	b	a	b	-	a	-	-	a	b	-	a	b	a	-	-	-	b
chr03	1639638	C	a	b	-	-	b	a	-	-	-	-	-	-	b	b	b	b	b	a	a	-	b	a	b	-	b	-	b	-	b	-	b	a	b	-	a	-	-	a	b	-	a	b	a	-	-	-	b
chr03	1642440	A	a	b	a	b	b	a	b	b	a	-	-	b	b	b	b	b	b	a	a	-	b	-	b	-	b	a	b	b	-	a	-	a	b	-	a	-	a	a	b	a	a	-	a	-	a	b	b
chr03	1642478	C	a	b	a	b	b	a	b	b	a	-	-	b	b	b	b	b	b	a	a	-	b	-	b	-	b	a	b	b	-	a	-	a	b	-	a	-	a	a	b	a	a	-	a	-	a	b	b
chr03	1644032	A	-	-	a	-	-	-	b	-	-	-	-	b	-	b	b	b	b	a	a	-	-	-	b	b	b	a	-	b	b	-	b	a	b	-	-	-	-	-	b	-	a	-	a	-	-	b	-
chr03	1646563	G	a	b	a	b	-	a	b	-	-	-	-	-	-	b	b	b	b	a	a	-	b	-	-	b	b	a	-	b	-	a	b	a	b	-	a	a	-	a	b	b	a	b	-	b	a	b	-
chr03	1646594	T	a	b	a	b	-	a	b	-	-	-	-	-	-	b	b	b	b	a	a	-	b	-	-	b	b	a	-	b	-	a	b	a	b	-	a	a	-	a	b	b	a	b	-	b	a	b	-
chr03	1646667	G	a	b	a	b	b	a	b	b	a	-	-	-	b	b	b	b	b	a	a	a	b	a	b	b	b	a	b	b	b	-	b	a	b	-	a	a	-	a	b	b	a	-	a	b	a	b	b
chr03	1646668	A	a	b	a	b	b	a	b	b	a	-	-	-	b	b	b	b	b	a	a	a	b	a	b	b	b	a	b	b	b	-	b	a	b	-	a	a	-	a	b	b	a	-	a	b	a	b	b
chr03	1646738	A	a	b	a	b	b	a	b	b	a	-	-	-	b	b	b	b	b	a	a	a	b	a	b	b	b	a	b	b	b	-	b	a	b	-	a	a	-	a	b	b	a	-	a	b	a	b	b
chr03	1653995	G	a	b	-	-	-	a	b	b	a	b	-	b	b	b	b	b	b	a	a	-	b	-	b	b	b	-	-	b	b	a	-	a	b	a	a	a	a	a	b	a	a	-	a	-	-	b	b
chr03	1654793	A	-	b	a	b	-	-	-	b	-	-	-	b	-	b	b	b	b	-	a	-	b	-	b	-	-	a	b	b	-	-	b	a	b	-	a	-	-	-	b	-	a	-	a	b	-	b	-
chr03	1664040	G	-	b	a	b	b	a	b	b	-	-	-	b	-	b	b	b	b	a	a	a	b	-	b	-	b	a	-	-	-	a	-	a	b	-	a	a	a	-	b	-	a	-	a	b	a	b	-
chr03	1664463	G	-	b	a	b	b	a	-	b	a	-	-	-	b	b	b	b	b	a	a	-	b	a	b	b	b	a	b	b	b	-	b	a	b	a	a	a	-	a	b	b	a	b	a	b	a	b	-
chr03	1664471	A	-	b	a	b	b	a	-	b	a	-	-	-	b	b	b	b	b	a	a	-	b	a	b	b	b	a	b	b	b	-	b	a	b	a	a	a	-	a	b	h	a	b	a	b	a	b	-
chr03	1664482	C	-	b	a	b	b	a	-	b	a	-	-	-	b	b	b	b	b	a	a	-	b	a	b	b	b	a	b	b	b	-	b	a	b	a	a	a	-	a	b	h	a	b	a	b	a	b	-
chr03	1664487	T	-	b	a	b	b	a	-	b	a	-	-	-	b	b	b	b	b	a	a	-	b	a	b	b	b	a	b	b	b	-	b	a	b	a	a	a	-	a	b	h	a	b	a	b	a	b	-
chr03	1664744	T	a	b	a	b	b	a	-	b	a	-	-	-	b	b	b	b	b	a	a	a	b	a	b	b	b	a	b	b	b	-	b	a	b	a	a	a	-	a	b	h	a	b	a	b	a	b	-
chr03	1664750	T	a	b	a	b	b	a	-	b	a	-	-	-	b	b	b	b	b	a	a	a	b	a	b	b	b	a	b	b	b	-	b	a	b	a	a	a	-	a	b	h	a	b	a	b	a	b	-
chr03	1724204	C	-	-	-	-	-	-	-	b	a	-	-	-	b	b	b	b	b	-	a	-	b	-	-	-	-	a	b	b	b	-	b	a	b	-	a	-	-	a	b	-	a	-	-	b	a	-	-
chr03	1724230	C	-	-	-	-	-	-	-	b	a	-	-	-	b	b	b	b	b	-	a	-	b	-	-	-	-	a	b	b	b	-	b	a	b	-	a	-	-	a	b	-	a	-	-	b	a	-	-
chr03	1746149	T	a	b	a	b	-	a	-	b	-	-	-	b	b	b	b	b	b	a	a	a	b	a	b	-	b	a	b	b	b	-	b	a	b	-	a	-	a	-	b	b	a	b	a	b	a	b	-
chr03	1746188	G	a	b	a	b	-	a	-	b	-	-	-	b	b	b	b	b	b	a	a	a	b	a	b	-	b	a	b	b	b	-	b	a	b	-	a	-	a	-	b	b	a	b	a	b	a	b	-
chr03	1755447	A	a	b	-	-	-	-	b	b	a	b	-	-	b	b	b	b	b	a	a	a	b	-	-	b	b	a	-	b	b	-	-	a	b	a	a	-	a	-	b	b	a	b	a	b	-	b	-
chr03	1755548	G	a	b	a	b	b	a	b	b	-	-	-	b	b	b	b	b	b	a	a	a	b	a	b	-	b	-	-	b	-	-	b	a	b	a	a	a	a	a	b	b	a	b	a	b	-	b	b
chr03	1755557	C	a	b	a	b	b	a	b	b	-	-	-	b	b	b	b	b	b	a	a	a	b	a	b	-	b	-	-	b	-	-	b	a	b	a	a	a	a	a	b	b	a	b	a	b	-	b	b
chr03	1755899	T	a	b	a	b	b	a	b	b	-	-	-	b	b	b	b	b	b	a	a	a	b	a	b	-	b	-	-	b	-	-	b	a	b	a	a	a	-	a	b	b	a	b	a	b	-	b	b
chr03	1757610	G	a	b	a	b	b	a	b	b	a	b	-	b	b	b	b	b	b	a	a	a	b	a	b	b	b	a	b	b	b	a	b	a	b	a	a	-	a	a	b	b	a	b	a	-	-	b	b
chr03	1758027	A	a	b	a	b	b	-	-	b	-	b	-	b	b	-	b	b	b	a	a	a	b	a	b	-	b	a	b	b	b	a	b	a	b	-	a	a	a	a	b	b	a	-	a	b	-	b	a
chr03	1760507	C	a	b	a	-	b	-	b	-	-	-	-	b	-	b	b	b	b	a	a	-	-	-	-	-	b	a	-	b	b	-	b	a	b	a	-	-	a	a	-	b	-	-	a	b	-	b	a
chr03	1769025	T	a	b	-	b	b	a	b	b	a	b	-	b	-	b	b	b	b	a	a	a	b	a	b	b	b	a	b	b	b	a	b	a	b	a	a	a	a	-	b	b	a	b	a	b	a	b	a
chr03	1769059	C	a	b	-	b	b	a	b	b	a	b	-	b	-	b	b	b	b	a	a	a	b	a	b	b	b	a	b	b	b	a	b	a	b	a	a	a	a	-	b	b	a	b	a	b	a	b	a
chr03	1769232	T	a	b	-	b	b	a	b	b	a	b	-	b	-	b	b	b	b	a	a	a	b	a	b	b	b	a	b	b	b	a	b	a	b	-	a	a	a	-	b	b	a	b	a	b	a	b	a
chr03	1771992	A	-	b	a	-	-	a	b	b	-	-	-	b	b	b	b	b	b	-	a	-	b	-	-	b	b	-	b	b	b	-	-	a	b	-	-	-	-	a	-	b	-	b	a	b	a	b	a
chr03	1772012	C	-	b	a	-	-	a	b	b	-	-	-	b	b	b	b	b	b	-	a	-	b	-	-	b	b	-	b	b	b	-	-	a	b	-	-	-	-	a	-	a	-	b	a	b	a	b	a
chr03	1772042	A	-	b	a	-	-	a	b	b	-	-	-	b	b	b	b	b	b	-	a	-	b	-	-	b	b	-	b	b	b	-	-	a	b	-	-	-	-	a	-	b	-	b	a	b	a	b	a
chr03	1780720	G	a	b	a	-	b	a	b	b	a	-	b	b	b	b	b	b	b	a	a	a	b	a	b	b	b	a	b	b	b	a	b	a	b	a	a	a	a	a	b	b	a	b	a	-	-	b	a
chr03	1780731	A	a	b	a	-	b	a	b	b	a	-	b	b	b	b	b	b	b	a	a	a	b	a	b	b	b	a	b	b	b	a	b	a	b	a	a	a	a	a	b	b	a	b	a	-	-	b	a
chr03	1781335	A	a	b	a	b	b	a	b	b	a	-	-	b	b	b	b	b	b	a	a	a	b	a	b	b	b	a	b	b	b	a	b	a	b	a	a	a	a	a	b	h	a	b	a	b	a	b	a
chr03	1781410	G	a	b	a	b	b	a	b	b	a	-	-	b	b	b	b	b	b	a	a	a	b	a	b	b	b	a	b	b	b	a	b	a	b	a	a	a	a	a	b	h	a	b	a	b	a	b	a
chr03	1786022	G	a	b	a	b	b	-	b	b	a	-	-	-	b	-	b	b	b	a	a	a	b	-	b	-	b	a	b	b	-	-	b	a	b	a	a	-	a	-	b	b	a	-	-	-	-	-	-
chr03	1786026	G	a	b	a	b	b	-	b	b	a	-	-	-	b	-	b	b	b	a	a	a	b	-	b	-	b	a	b	b	-	-	b	a	b	a	a	-	a	-	b	b	a	-	-	-	-	-	-
chr03	1870044	A	a	b	a	b	b	a	b	b	-	b	-	-	b	b	b	b	b	a	a	a	b	-	b	-	b	a	b	b	-	a	b	a	b	a	a	a	a	a	b	b	a	b	a	b	-	b	a
chr03	1870170	G	a	b	a	b	b	a	b	b	-	b	-	-	b	b	b	b	b	a	a	a	b	-	b	-	b	a	b	b	-	a	b	a	b	a	a	a	a	a	b	b	a	b	a	b	-	b	a
chr03	1870344	T	-	b	a	-	-	a	-	b	a	-	-	b	b	b	b	b	b	a	a	-	b	-	-	-	b	-	-	-	-	-	b	a	b	-	a	a	b	a	b	b	a	-	-	b	a	b	-
chr03	1870392	G	-	b	a	-	-	a	-	b	a	-	-	b	b	b	b	b	b	a	a	-	b	-	-	-	b	-	-	-	-	-	b	a	b	-	a	a	a	a	b	b	a	-	-	b	a	b	-
chr03	1870410	T	-	b	a	-	-	a	-	b	a	-	-	b	b	b	b	b	b	b	a	-	b	-	-	-	b	-	-	-	-	-	b	a	b	-	a	a	a	a	b	b	a	-	-	b	a	b	-
chr03	1870421	A	-	b	a	-	-	a	-	b	a	-	-	b	b	b	b	b	b	a	a	-	b	-	-	-	b	-	-	-	-	-	b	a	b	-	a	a	a	a	b	b	a	-	-	b	a	b	-
chr03	1870428	C	-	b	a	-	-	a	-	b	a	-	-	b	b	b	b	b	b	a	a	-	b	-	-	-	b	-	-	-	-	-	b	a	b	-	a	a	a	a	b	b	a	-	-	b	a	b	-
chr03	1870710	G	-	b	a	-	-	a	-	b	a	-	-	b	b	b	b	b	b	a	a	-	b	-	-	b	b	-	-	-	-	-	b	a	b	-	a	a	-	a	b	b	a	-	-	b	a	b	-
chr03	1870721	G	-	b	a	-	-	a	-	b	a	-	-	b	b	b	b	b	b	a	a	-	b	-	-	b	b	-	-	-	-	-	b	a	b	-	a	a	-	a	b	b	a	-	-	b	a	b	-
chr03	1870743	C	-	b	a	-	-	a	-	b	a	-	-	b	b	b	b	b	b	a	a	-	b	-	-	b	b	-	-	-	-	-	b	a	b	-	a	a	-	a	b	b	a	-	-	b	a	b	-
chr03	1873706	T	a	b	a	b	b	a	b	b	a	b	-	b	b	b	b	b	b	a	a	a	b	b	b	b	b	a	b	b	b	a	b	a	b	a	a	a	a	-	b	b	a	b	a	b	-	b	a
chr03	1873824	A	a	b	a	b	b	a	b	b	a	b	-	b	b	b	b	b	b	a	a	a	b	b	b	b	b	a	b	b	b	a	b	a	b	a	a	a	a	-	b	b	a	b	a	b	-	b	a
chr03	1877228	G	-	b	-	b	-	a	-	-	a	-	-	-	b	b	b	b	b	-	a	a	b	b	-	-	b	a	b	b	-	a	b	a	b	-	-	-	a	-	b	b	a	-	-	b	-	b	-
chr03	1877244	T	-	b	-	b	-	a	-	-	a	-	-	-	b	b	b	b	b	-	a	a	b	b	-	-	b	a	b	b	-	a	b	a	b	-	-	-	a	-	b	b	a	-	-	b	-	b	-
chr03	1877623	C	-	b	a	b	-	a	-	-	a	-	-	-	b	b	b	b	b	-	a	a	b	b	-	-	b	a	-	b	-	a	b	a	b	-	-	-	a	-	b	a	a	-	-	b	-	b	-
chr03	1877694	A	a	b	a	b	b	a	-	-	a	-	b	b	b	b	b	b	b	-	a	a	b	b	b	-	b	a	b	b	b	-	b	a	b	-	a	-	-	-	b	b	a	-	-	b	-	b	-
chr03	1877971	A	a	b	a	b	b	a	-	-	a	-	b	b	b	b	b	b	b	-	a	a	b	b	b	-	b	a	b	b	b	-	b	a	b	-	a	-	-	-	b	b	a	-	-	b	-	b	-
chr03	1877979	A	a	b	a	b	b	a	-	-	a	-	b	b	b	b	b	b	b	-	a	a	b	b	b	-	b	a	b	b	b	-	b	a	b	-	a	-	-	-	b	b	a	-	-	b	-	b	-
chr03	1880629	A	a	b	-	b	b	a	b	b	a	-	b	b	b	b	b	b	b	-	a	-	b	b	b	b	b	a	-	b	b	a	b	a	b	-	a	-	a	-	b	b	a	-	a	b	a	b	a
chr03	1885604	C	a	b	a	b	b	a	b	b	-	b	b	b	b	b	b	b	b	a	a	a	b	b	b	b	b	a	b	b	b	-	b	a	b	a	a	a	a	a	b	b	a	-	a	b	-	b	a
chr03	1885632	T	a	b	a	b	b	a	b	b	-	b	b	b	b	b	b	b	b	a	a	a	b	b	b	b	b	a	b	b	b	-	b	a	b	a	a	a	a	a	b	b	a	-	a	b	-	b	a
chr03	1898915	G	a	b	a	b	-	a	b	b	a	b	-	-	b	b	b	b	b	a	a	a	b	b	b	-	b	a	b	b	b	a	b	a	b	-	a	-	a	a	b	b	a	b	a	b	-	b	-
chr03	1900697	G	a	b	a	b	b	a	b	b	a	b	-	b	b	b	b	b	b	a	a	a	b	-	b	b	b	a	b	b	b	a	b	a	b	a	a	a	a	a	b	b	a	b	a	b	a	b	a
chr03	1910035	G	-	b	-	b	-	a	b	-	-	-	b	b	b	b	b	b	b	a	a	-	b	-	b	-	b	a	b	b	b	-	b	a	b	a	a	-	-	a	b	b	a	-	a	b	-	b	a
chr03	1910055	A	-	b	-	b	-	a	b	-	-	-	b	b	b	b	b	b	b	a	a	-	b	-	b	-	b	a	b	b	b	-	b	a	b	a	a	-	-	a	b	b	a	-	a	b	-	b	a
chr03	1910084	T	-	b	-	b	-	a	b	-	-	-	b	b	b	b	b	b	b	a	a	-	b	-	b	-	b	a	b	b	b	-	b	a	b	a	a	-	-	a	b	b	a	-	a	b	-	b	a
chr03	1910086	T	-	b	-	b	-	a	b	-	-	-	b	b	b	b	b	b	b	a	a	-	b	-	b	-	b	a	b	b	b	-	b	a	b	a	a	-	-	a	b	b	a	-	a	b	-	b	a
chr03	1910101	T	-	b	-	b	-	a	b	-	-	-	b	b	b	b	b	b	b	a	a	-	b	-	b	-	b	a	b	b	b	-	b	a	b	a	a	-	-	a	b	b	a	-	a	b	-	b	a
chr03	1910910	T	a	-	-	-	b	-	b	-	-	-	-	b	b	b	b	b	-	a	a	a	b	b	-	-	b	-	-	b	-	a	b	a	b	-	-	a	a	-	b	-	-	-	a	b	-	b	a
chr03	1911075	G	a	-	-	-	b	-	b	-	-	-	-	b	b	b	b	b	-	a	a	a	b	b	-	-	b	-	-	b	-	a	b	a	b	-	-	a	a	-	b	-	-	-	a	b	-	b	a
chr03	1911079	A	a	-	-	-	b	-	b	-	-	-	-	b	b	b	b	b	-	a	a	a	b	b	-	-	b	-	-	b	-	a	b	a	b	-	-	a	a	-	b	-	-	-	a	b	-	b	a
chr03	1911404	T	-	b	a	b	b	a	-	b	a	b	-	b	b	b	b	b	b	a	a	a	b	b	b	-	b	a	b	b	-	-	b	a	b	-	a	a	-	a	b	b	a	b	a	b	a	b	a
chr03	1912440	T	a	b	a	-	-	-	-	-	a	-	-	b	-	b	b	b	b	a	a	a	b	b	-	-	b	a	b	b	-	a	b	a	b	-	-	-	a	-	b	b	a	b	a	b	-	b	a
chr03	1918389	C	a	b	a	-	-	-	b	b	a	-	-	b	b	b	b	b	b	a	a	a	b	-	-	-	b	a	-	-	b	-	-	a	b	-	a	-	-	a	-	b	a	b	a	-	a	b	-
chr03	1918394	G	a	b	a	-	-	-	b	b	a	-	-	b	b	b	b	b	b	a	a	a	b	-	-	-	b	a	-	-	b	-	-	a	b	-	a	-	-	a	-	b	a	b	a	-	a	b	-
chr03	1918528	G	a	b	a	-	-	-	b	b	a	-	-	b	b	b	b	b	b	a	a	a	b	-	-	-	b	a	-	-	b	a	-	a	b	-	a	-	-	a	-	b	a	b	a	-	a	b	-
chr03	1918577	C	a	b	a	-	-	-	b	b	a	-	-	b	b	b	b	b	b	a	a	a	b	-	-	-	b	a	-	-	b	a	-	a	b	-	a	-	-	a	-	b	a	b	a	-	a	b	-
chr03	1921193	G	a	b	a	b	b	a	b	b	a	-	-	b	b	b	b	b	b	a	a	a	b	-	b	-	b	a	b	b	b	-	b	a	b	a	a	-	a	a	b	b	a	b	a	b	a	b	a
chr03	1921226	A	a	b	a	b	b	a	b	b	a	-	-	b	b	b	b	b	b	a	a	a	b	-	b	-	b	a	b	b	b	-	b	a	b	a	a	-	a	a	b	b	a	b	a	b	a	b	a
chr03	1921389	A	-	b	a	b	b	a	b	b	a	-	-	b	b	b	b	b	b	-	a	a	b	-	b	-	b	a	b	b	-	-	b	a	b	a	a	-	a	a	b	b	a	b	-	b	a	b	-
chr03	1921405	C	-	b	a	b	b	a	b	b	a	-	-	b	b	b	b	b	b	-	a	a	b	-	b	-	b	a	b	b	-	-	b	a	b	a	a	-	a	a	b	b	a	b	-	b	a	b	-
chr03	1921989	A	a	b	-	-	-	-	b	b	a	-	-	-	b	b	b	b	b	a	a	-	b	-	b	b	b	a	b	b	b	-	b	a	b	a	a	a	-	-	b	b	a	-	a	b	a	b	a
chr03	1926864	C	a	b	a	-	-	a	b	b	a	-	-	b	b	b	b	b	b	a	a	a	b	b	b	b	b	-	b	b	b	-	b	a	b	a	a	a	a	a	b	b	a	b	a	b	a	b	a
chr03	1929555	C	-	b	a	b	b	-	-	-	-	-	-	-	b	b	b	b	-	-	a	-	b	b	-	b	-	-	-	-	b	-	b	a	b	-	a	-	a	-	b	b	-	-	-	-	-	b	-
chr03	1929558	T	-	b	a	b	b	-	-	-	-	-	-	-	b	b	b	b	-	-	a	-	b	b	-	b	-	-	-	-	b	-	b	a	b	-	a	-	a	-	b	b	-	-	-	-	-	b	-
chr03	1929568	C	-	b	a	b	b	-	-	-	-	-	-	-	b	b	b	b	-	-	a	-	b	b	-	b	-	-	-	-	b	-	b	a	b	-	a	-	a	-	b	b	-	-	-	-	-	b	-
chr03	1931143	C	-	b	-	-	b	-	b	b	a	-	-	b	b	-	b	b	b	a	a	a	b	-	-	-	b	-	-	b	-	-	b	a	b	-	a	a	b	a	b	b	a	-	a	b	a	b	a
chr03	1931162	T	-	b	-	-	b	-	b	b	a	-	-	b	b	-	b	b	b	a	a	a	b	-	-	-	b	-	-	b	-	-	b	a	b	-	a	a	a	a	b	b	a	-	a	b	a	b	a
chr03	1931173	G	-	b	-	-	b	-	b	b	a	-	-	b	b	-	b	b	b	a	a	a	b	-	-	-	b	-	-	b	-	-	b	a	b	-	a	a	a	a	b	b	a	-	a	b	a	b	a
chr03	1931199	A	-	b	-	-	b	-	b	b	a	-	-	b	b	-	b	b	b	a	a	a	b	-	-	-	b	-	-	b	-	-	b	a	b	-	a	a	a	a	b	b	a	-	a	b	a	b	a
chr03	1931423	C	a	b	-	-	b	-	b	b	a	-	-	b	b	-	b	b	b	a	a	a	b	-	-	-	b	-	-	b	-	-	b	a	b	-	a	a	a	a	b	b	a	-	a	b	-	b	a
chr03	1950890	C	-	-	a	b	b	-	-	b	a	-	-	-	b	b	b	b	-	-	-	a	b	-	-	-	b	-	-	-	-	-	b	-	b	-	-	-	-	a	b	-	a	-	-	-	-	-	-
chr03	1951416	A	a	b	a	-	b	-	b	b	a	-	-	b	b	b	b	b	b	a	a	a	b	-	b	b	b	a	b	b	-	a	b	a	b	a	a	a	a	a	b	b	a	-	a	b	-	b	a
chr03	1952589	A	a	b	a	b	b	a	b	b	a	b	-	b	b	b	b	b	b	a	a	a	b	-	b	b	b	a	-	b	b	a	b	a	b	a	a	a	a	a	b	b	a	-	a	b	-	b	a
chr03	1963044	T	a	b	a	-	b	-	b	b	a	-	-	-	b	b	b	b	b	a	a	-	b	-	b	b	b	a	b	b	b	a	b	a	b	a	a	-	a	-	b	b	a	b	-	b	-	b	a
chr03	1968336	C	-	b	-	-	b	-	-	b	-	-	b	-	b	b	b	b	b	a	a	a	b	b	b	b	b	a	b	b	b	-	-	a	b	a	a	-	a	a	b	b	a	b	a	-	-	-	a
chr03	1968369	A	-	b	-	-	b	-	-	b	-	-	b	-	b	b	b	b	b	a	a	a	b	b	b	b	b	a	b	b	b	-	-	a	b	a	a	-	a	a	b	b	a	b	a	-	-	-	a
chr03	1974179	T	a	b	a	-	b	a	b	b	-	-	b	b	b	b	b	b	b	a	a	a	b	b	b	-	b	-	b	b	-	a	b	a	b	-	a	a	-	a	b	b	a	-	a	b	a	b	a
chr03	1974180	C	a	b	a	-	b	a	b	b	-	-	b	b	b	b	b	b	b	a	a	a	b	b	b	-	b	-	b	b	-	a	b	a	b	-	a	a	-	a	b	b	a	-	a	b	a	b	a
chr03	1974833	A	a	b	a	b	b	a	b	b	a	b	b	b	b	b	b	b	b	a	a	a	b	b	b	-	b	a	-	b	b	a	b	a	b	a	a	a	a	a	b	b	a	b	a	b	a	b	a
chr03	1974855	G	a	b	a	b	b	a	b	b	a	b	b	b	b	b	b	b	b	a	a	a	b	b	b	-	b	a	-	b	b	a	b	a	b	a	a	a	a	a	b	b	a	b	a	b	a	b	a
chr03	1978534	C	a	b	a	-	b	-	b	b	a	b	-	b	b	b	b	b	b	a	a	-	b	b	-	b	b	a	b	-	b	a	b	a	b	a	a	a	a	-	b	b	a	-	a	b	a	b	a
chr03	1978568	G	a	b	a	-	b	-	b	b	a	b	-	b	b	b	b	b	b	a	a	-	b	b	-	b	b	a	b	-	b	a	b	a	b	a	a	a	a	-	b	b	a	-	a	b	a	b	a
chr03	1988723	G	a	b	a	b	b	-	b	b	a	b	-	b	b	b	b	b	b	a	a	a	b	b	b	b	b	a	b	b	b	-	b	a	b	a	a	-	a	a	b	b	a	b	a	b	a	b	-
chr03	1988742	G	a	b	a	b	b	-	b	b	a	b	-	b	b	b	b	b	b	a	a	a	b	b	b	b	b	a	b	b	b	-	b	a	b	a	a	-	a	a	b	b	a	b	a	b	a	b	-
chr03	1992447	C	a	b	a	b	b	-	b	b	a	b	-	b	b	b	b	b	b	a	a	a	b	b	b	b	b	-	-	b	b	a	b	a	b	-	-	a	a	-	b	b	a	-	a	b	-	b	a
chr03	1992484	C	a	b	a	b	b	-	b	b	a	b	-	b	b	b	b	b	b	a	a	a	b	b	b	b	b	-	-	b	b	a	b	a	b	-	-	a	a	-	b	b	a	-	a	b	-	b	a
chr03	1997235	T	a	b	a	b	-	a	b	b	-	b	-	b	b	b	b	b	b	a	a	a	b	b	b	b	b	a	b	b	b	a	b	a	b	a	a	a	a	a	b	b	a	b	a	b	a	b	a
chr03	1997966	A	a	-	a	-	-	-	b	b	-	-	-	-	-	b	-	b	-	a	a	-	b	-	b	-	-	a	-	-	-	-	b	a	b	-	a	a	-	-	b	-	a	-	-	b	a	b	-
chr03	1998182	A	-	-	-	-	-	-	b	b	-	-	-	-	-	b	-	b	-	a	a	-	b	-	b	-	-	a	-	-	-	-	b	a	b	-	a	a	-	-	b	-	a	-	-	b	a	b	-
chr03	1998202	G	-	-	-	-	-	-	b	b	-	-	-	-	-	b	-	b	-	a	a	-	b	-	b	-	-	a	-	-	-	-	b	a	b	-	a	a	-	-	b	-	a	-	-	b	a	b	-
chr03	1998230	C	-	-	-	-	-	-	b	b	-	-	-	-	-	b	-	b	-	a	a	-	b	-	b	-	-	a	-	-	-	-	b	a	b	-	a	a	-	-	b	-	a	-	-	b	a	b	-
chr03	1998235	T	-	-	-	-	-	-	b	b	-	-	-	-	-	b	-	b	-	a	a	-	b	-	b	-	-	a	-	-	-	-	b	a	b	-	a	a	-	-	b	-	a	-	-	b	a	b	-
chr03	1999648	T	a	b	-	b	-	a	b	b	a	-	b	-	b	b	b	b	b	a	a	-	b	b	b	b	b	-	b	b	b	a	b	a	b	-	-	a	a	a	b	b	a	-	a	b	-	b	a
chr03	2006000	C	-	b	-	-	-	a	b	b	a	b	-	-	-	b	b	b	b	a	a	-	b	b	-	-	b	-	-	b	b	-	b	a	b	-	a	-	-	-	b	b	-	-	a	-	-	b	-
chr03	2008242	T	a	b	a	b	b	a	b	b	a	b	b	b	b	b	b	b	b	a	a	a	b	b	b	-	b	a	b	b	b	a	b	a	b	-	a	a	a	a	b	b	a	b	a	b	a	b	a
chr03	2008256	A	a	b	a	b	b	a	b	b	a	b	b	b	b	b	b	b	b	a	a	a	b	b	b	-	b	a	b	b	b	a	b	a	b	-	a	a	a	a	b	b	a	b	a	b	a	b	a
chr03	2008318	A	a	b	a	b	b	a	b	b	a	b	b	b	b	b	b	b	b	a	a	a	b	b	b	-	b	a	b	b	b	a	b	a	b	-	a	a	a	a	b	b	a	b	a	b	a	b	a
chr03	2009536	A	a	b	a	b	-	a	b	b	a	b	-	b	b	b	b	b	b	a	a	a	b	-	b	-	b	a	b	b	b	a	b	a	b	-	a	a	a	a	b	b	a	-	a	b	a	b	a
chr03	2014618	C	-	-	-	b	b	a	-	b	a	-	-	b	b	b	b	b	b	a	a	-	b	b	b	-	b	-	b	b	-	-	b	a	b	-	a	-	a	a	b	b	a	-	a	-	-	b	a
chr03	2014638	G	-	-	-	b	b	a	-	b	a	-	-	b	b	b	b	b	b	a	a	-	b	b	b	-	b	-	b	b	-	-	b	a	b	-	a	-	a	a	b	b	a	-	a	-	-	b	a
chr03	2014663	C	-	-	-	b	b	a	-	b	a	-	-	b	b	b	b	b	b	a	a	-	b	b	b	-	b	-	b	b	-	-	b	a	b	-	a	-	a	a	b	b	a	-	a	-	-	b	a
chr03	2014846	A	-	-	-	b	b	a	-	b	a	-	-	b	b	b	b	b	b	a	a	-	b	b	b	-	b	a	b	b	-	-	b	a	b	-	a	-	a	a	b	b	a	-	a	-	-	b	a
chr03	2014897	T	-	-	-	b	b	a	-	b	a	-	-	b	b	b	b	b	b	a	a	-	b	b	b	-	b	a	b	b	-	-	b	a	b	-	a	-	a	a	b	b	a	-	a	-	-	b	a
chr03	2017032	G	a	b	a	-	b	a	b	b	-	-	-	-	-	b	b	b	b	a	a	-	b	b	-	b	b	a	-	b	-	-	b	a	b	-	a	-	-	a	b	b	a	-	a	b	-	b	a
chr03	2017037	T	a	b	a	-	b	a	b	b	-	-	-	-	-	b	b	b	b	a	a	-	b	b	-	b	b	a	-	b	-	-	b	a	b	-	a	-	-	a	b	b	a	-	a	b	-	b	a
chr03	2021122	G	a	b	a	b	b	a	b	b	-	b	-	b	b	b	b	b	b	a	a	-	b	b	b	-	b	a	b	b	b	a	b	a	b	-	a	a	-	a	b	b	a	a	a	b	a	b	-
chr03	2021429	C	a	b	-	-	b	a	-	b	a	-	b	-	b	b	b	b	b	-	a	-	-	-	b	b	b	-	-	b	b	-	b	a	b	-	a	a	a	-	b	b	a	a	a	-	-	b	-
chr03	2022678	G	a	b	a	b	b	a	-	b	-	b	b	-	b	b	b	b	b	a	a	-	b	b	b	-	b	a	-	b	b	-	b	a	b	-	a	a	a	a	b	b	a	a	a	b	a	b	a
chr03	2022705	G	a	b	a	b	b	a	-	b	-	b	b	-	b	b	b	b	b	a	a	-	b	b	b	-	b	a	-	b	b	-	b	a	b	-	a	a	a	a	b	b	a	a	a	b	a	b	a
chr03	2024845	C	a	b	a	b	b	a	-	b	-	-	-	-	b	b	b	b	b	-	a	a	b	b	-	b	b	a	b	b	-	-	b	a	b	-	a	a	a	a	b	b	a	-	-	b	a	b	-
chr03	2025218	C	a	b	a	b	b	a	-	b	-	-	-	-	b	b	b	b	b	-	a	a	b	b	-	b	b	a	b	b	-	-	b	a	b	-	a	a	a	a	b	b	a	-	-	b	a	b	-
chr03	2039988	C	a	b	a	-	b	a	b	b	a	-	-	b	-	b	b	b	b	a	a	a	b	-	b	-	b	a	-	b	b	-	-	a	b	-	a	-	a	a	b	b	a	-	a	b	-	b	a
chr03	2040677	T	-	b	a	b	-	a	b	b	-	-	b	b	b	b	b	b	b	-	a	-	b	-	b	b	-	a	b	b	-	-	b	a	b	-	a	a	a	-	b	b	a	a	-	b	-	-	-
chr03	2040685	T	-	b	a	b	-	a	b	b	-	-	b	b	b	b	b	b	b	-	a	-	b	-	b	b	-	a	b	b	-	-	b	a	b	-	a	a	a	-	b	b	a	a	-	b	-	-	-
chr03	2040699	A	-	b	a	b	-	a	b	b	-	-	b	b	b	b	b	b	b	-	a	-	b	-	b	b	-	a	b	b	-	-	b	a	b	-	a	a	a	-	b	b	a	a	-	b	-	-	-
chr03	2040858	T	a	b	a	b	b	a	b	b	-	-	b	b	b	b	b	b	b	a	a	-	b	b	b	b	b	a	b	b	-	a	b	a	b	a	a	a	a	-	b	b	a	a	a	b	-	b	a
chr03	2041092	T	a	b	a	b	b	a	-	b	a	-	-	b	b	b	b	b	b	a	a	a	b	b	b	b	b	a	b	b	b	a	b	a	b	a	a	-	a	a	b	b	a	a	a	b	-	b	a
chr03	2045887	G	-	b	a	-	b	-	-	b	a	b	-	b	-	b	b	b	b	-	a	-	b	-	b	-	b	-	-	-	-	-	b	a	b	-	a	-	-	-	b	b	-	-	a	-	a	b	-
chr03	2072884	G	a	b	a	b	b	a	-	b	a	a	b	b	b	b	b	a	b	a	a	-	b	b	b	b	b	-	-	b	b	a	b	a	b	a	a	a	a	a	b	b	a	a	a	b	-	b	-
chr03	2079067	G	a	b	a	b	b	a	-	b	-	b	-	b	b	b	b	a	b	a	a	a	b	-	b	b	-	-	-	b	b	-	b	a	b	-	a	a	-	-	b	b	a	-	a	-	-	b	-
chr03	2079093	A	a	b	a	b	b	a	-	b	-	b	-	b	b	b	b	a	b	a	a	a	b	-	b	b	-	-	-	b	b	-	b	a	b	-	a	a	-	-	b	b	a	-	a	-	-	b	-
chr03	2081527	A	a	b	a	b	b	a	b	b	a	b	-	b	b	b	b	a	b	a	a	a	b	b	b	b	b	a	b	b	b	a	b	a	b	-	a	-	-	a	b	b	-	a	a	b	a	b	a
chr03	2094702	C	-	b	a	b	-	-	-	b	-	-	-	b	b	b	b	a	b	-	a	a	b	b	b	b	b	-	b	b	-	a	b	a	b	-	a	a	a	-	b	-	a	-	a	-	a	b	-
chr03	2097579	T	a	b	a	b	b	-	-	b	a	-	-	-	b	b	b	a	b	a	a	a	b	b	-	b	b	-	-	b	-	a	b	a	b	a	a	a	a	a	b	-	a	-	a	b	-	b	a
chr03	2104065	C	a	b	a	b	-	a	b	b	-	-	-	b	b	b	b	a	b	a	a	a	b	b	b	b	b	a	b	b	b	a	b	a	b	-	a	a	a	-	b	b	a	-	a	b	a	b	a
chr03	2104317	T	a	b	a	b	-	a	b	b	-	-	-	b	b	b	b	a	b	a	a	a	b	b	b	b	b	a	b	b	b	-	b	a	b	-	a	-	a	-	b	b	a	-	a	b	a	b	a
chr03	2104332	C	a	b	a	b	-	a	b	b	-	-	-	b	b	b	b	a	b	a	a	a	b	b	b	b	b	a	b	b	b	-	b	a	b	-	a	-	a	-	b	b	a	-	a	b	a	b	a
chr03	2108127	A	a	b	a	b	-	a	b	b	a	-	b	b	b	b	b	a	b	a	a	a	b	-	b	b	b	a	b	b	b	a	b	a	b	a	a	a	a	a	b	b	a	a	a	b	-	b	-
chr03	2108130	T	a	b	a	b	-	a	b	b	a	-	b	b	b	b	b	a	b	a	a	a	b	-	b	b	b	a	b	b	b	a	b	a	b	a	a	a	a	a	b	b	a	a	a	b	-	b	-
chr03	2117902	C	-	b	a	b	b	a	b	b	a	-	b	b	b	b	b	a	b	a	a	a	b	b	b	-	b	a	b	b	b	a	b	a	b	-	a	a	a	a	b	b	a	a	a	b	a	b	-
chr03	2118059	A	a	b	a	b	b	a	b	b	a	-	b	b	b	b	b	a	b	a	a	a	b	b	b	-	b	a	b	b	b	a	b	a	b	-	a	a	a	a	b	b	a	a	a	b	a	b	a
chr03	2121069	A	a	b	a	b	b	a	b	b	a	-	-	b	b	b	b	a	b	a	a	a	b	-	b	b	b	a	b	b	b	-	b	a	b	a	a	a	a	a	b	b	a	-	a	b	a	b	a
chr03	2121299	T	a	b	a	b	b	a	b	b	a	-	-	b	b	b	b	a	b	a	a	a	b	-	b	b	b	a	b	b	b	-	b	a	b	a	a	a	a	a	b	b	a	-	a	b	a	b	a
chr03	2125421	C	a	b	a	b	b	a	-	b	a	b	b	b	-	b	b	a	b	a	a	-	b	-	-	b	-	a	b	b	b	a	b	a	b	-	a	a	a	a	b	b	a	a	a	b	a	-	-
chr03	2125434	G	a	b	a	b	b	a	-	b	a	b	b	b	-	b	b	a	b	a	a	-	b	-	-	b	-	a	b	b	b	a	b	a	b	-	a	a	a	a	b	b	a	a	a	b	a	-	-
chr03	2125723	T	a	b	a	b	b	a	-	b	a	b	b	b	-	b	b	a	b	a	a	-	b	-	-	b	b	a	b	b	b	a	b	a	b	-	a	a	a	a	b	b	a	a	a	b	a	-	-
chr03	2141225	T	a	b	a	b	b	a	b	b	a	b	b	b	b	b	b	a	b	a	a	a	b	b	b	b	b	a	b	b	b	a	b	a	b	a	a	a	a	a	b	b	a	-	a	b	-	b	a
chr03	2142207	T	a	b	-	b	b	a	b	b	a	b	-	b	b	b	b	a	b	a	a	a	b	b	b	-	b	a	b	b	b	a	b	a	b	a	a	a	a	a	b	b	a	b	a	b	-	b	a
chr03	2142339	A	a	b	a	b	b	a	b	b	a	-	-	b	b	b	b	a	b	a	a	a	b	b	b	b	b	a	b	b	-	a	b	a	b	a	a	a	a	a	b	b	a	a	a	b	a	b	a
chr03	2142536	C	a	b	a	b	b	a	b	b	a	-	-	b	b	b	b	a	b	a	a	a	b	b	b	b	b	a	b	b	-	a	b	a	b	a	a	a	a	a	b	b	a	a	a	b	a	b	a
chr03	2142671	G	-	b	a	b	b	a	b	b	a	b	-	b	b	b	b	-	b	a	a	a	b	b	b	b	b	a	b	b	b	-	b	a	b	a	a	a	a	a	b	b	a	a	a	b	a	b	a
chr03	2142683	A	-	b	a	b	b	a	b	b	a	b	-	b	b	b	b	-	b	a	a	a	b	b	b	b	b	a	b	b	b	-	b	a	b	a	a	a	a	a	b	b	a	a	a	b	a	b	a
chr03	2142685	G	-	b	a	b	b	a	b	b	a	b	-	b	b	b	b	-	b	a	a	a	b	b	b	b	b	a	b	b	b	-	b	a	b	a	a	a	a	a	b	b	a	a	a	b	a	b	a
chr03	2142686	A	-	b	a	b	b	a	b	b	a	b	-	b	b	b	b	-	b	a	a	a	b	b	b	b	b	a	b	b	b	-	b	a	b	a	a	a	a	a	b	b	a	a	a	b	a	b	a
chr03	2143000	G	a	b	a	b	b	a	b	b	a	b	b	b	b	b	b	a	b	a	a	a	b	-	b	b	b	-	b	b	b	a	b	a	b	a	a	a	a	a	b	b	a	-	a	b	a	b	a
chr03	2143218	A	a	b	a	b	b	a	b	b	a	b	b	b	b	b	b	a	b	a	a	a	b	-	b	b	b	-	b	b	b	a	b	a	b	a	a	a	a	a	b	b	a	-	a	b	a	b	a
chr03	2143980	G	a	b	a	-	b	a	b	b	a	b	-	b	b	b	b	a	b	a	a	-	b	b	b	-	b	-	b	b	b	a	b	a	b	a	a	a	a	a	b	b	a	-	a	b	a	b	a
chr03	2145736	C	-	b	a	b	b	a	b	b	a	b	-	b	b	b	b	a	b	-	a	a	b	-	b	b	-	a	b	b	-	-	b	a	b	-	a	a	a	a	b	b	a	a	-	b	-	-	-
chr03	2145979	C	-	b	a	b	b	a	b	b	a	b	-	b	b	b	b	a	b	-	a	a	b	-	b	b	b	a	b	b	b	-	b	a	b	-	a	a	a	a	b	b	a	a	-	b	-	b	-
chr03	2146024	C	-	b	a	b	b	a	b	b	a	b	-	b	b	b	b	a	b	-	a	a	b	-	b	b	b	a	b	b	b	-	b	a	b	-	a	a	a	a	b	b	a	a	-	b	-	b	-
chr03	2155254	A	a	b	a	b	b	a	b	b	a	b	b	b	b	b	b	a	b	-	a	a	b	b	b	b	b	a	b	b	b	a	b	a	b	-	a	a	a	a	b	b	a	a	a	b	a	-	-
chr03	2155993	G	a	b	a	b	b	a	b	b	a	-	-	-	b	b	b	a	b	a	a	a	b	b	b	b	b	a	b	b	b	a	b	a	b	-	a	a	-	-	b	b	a	a	a	b	-	b	a
chr03	2156392	T	a	b	-	b	b	-	b	b	-	b	-	b	b	b	b	a	b	a	a	a	b	-	b	b	b	a	b	b	b	a	b	a	b	-	a	a	a	a	b	b	a	-	a	b	a	b	a
chr03	2162724	G	a	b	a	b	b	a	b	b	a	b	b	b	b	b	b	a	b	a	a	a	b	b	b	b	b	a	b	b	b	a	b	a	b	a	a	a	a	a	b	b	a	a	a	b	a	b	a
chr03	2165235	T	a	b	a	-	b	-	-	b	a	-	b	b	-	b	b	a	b	a	a	a	b	-	b	b	b	-	-	b	b	-	b	a	b	-	a	a	-	a	b	b	a	-	a	b	a	b	a
chr03	2188650	A	a	b	-	b	-	a	b	b	a	b	b	-	b	b	b	a	b	a	a	a	b	-	b	b	b	a	b	b	b	a	b	a	b	a	a	a	a	a	b	b	a	-	a	b	a	b	a
chr03	2189728	G	a	b	-	b	b	-	-	b	a	b	-	-	b	b	b	a	b	-	-	-	b	-	b	-	b	-	-	b	-	a	-	a	b	-	a	-	-	-	b	b	a	-	-	-	a	b	-
chr03	2189743	G	a	b	-	b	b	-	-	b	a	b	-	-	b	b	b	a	b	-	-	-	b	-	b	-	b	-	-	b	-	a	-	a	b	-	a	-	-	-	b	b	a	-	-	-	a	b	-
chr03	2206799	C	a	b	a	b	b	a	b	b	a	-	-	b	b	b	b	a	b	a	a	a	b	a	b	-	b	a	-	b	-	a	b	a	b	a	a	a	-	a	b	b	a	-	a	b	a	b	a
chr03	2218474	C	a	b	-	-	b	a	b	-	a	-	-	-	b	b	b	a	b	a	a	-	b	b	b	-	-	-	b	b	b	-	b	a	b	a	a	a	a	a	b	-	a	-	a	b	a	b	-
chr03	2218714	A	a	b	-	-	b	a	b	-	a	-	-	-	b	b	b	a	b	a	a	-	b	b	b	-	-	-	b	b	b	-	b	a	b	a	a	a	a	a	b	-	a	-	a	b	a	b	-
chr03	2227937	C	-	b	a	b	b	a	b	b	a	b	-	b	b	b	b	a	b	a	a	a	b	b	b	-	b	a	b	b	b	-	b	a	b	a	a	a	a	a	b	b	a	a	a	b	-	b	a
chr03	2228156	G	-	b	a	b	b	a	b	b	a	b	-	b	b	b	b	-	b	a	a	a	b	b	b	-	b	a	b	b	b	-	b	a	b	a	a	a	a	a	b	b	a	a	a	b	-	b	a
chr03	2228164	T	-	b	a	b	b	a	b	b	a	b	-	b	b	b	b	-	b	a	a	a	b	b	b	-	b	a	b	b	b	-	b	a	b	a	a	a	a	a	b	b	a	a	a	b	-	b	a
chr03	2228166	T	-	b	a	b	b	a	b	b	a	b	-	b	b	b	b	-	b	a	a	a	b	b	b	-	b	a	b	b	b	-	b	a	b	a	a	a	a	a	b	b	a	a	a	b	-	b	a
chr03	2228189	T	-	b	a	b	b	a	b	b	a	b	-	b	b	b	b	-	b	a	a	a	b	b	b	-	b	a	b	b	b	-	b	a	b	a	a	a	a	a	b	b	a	a	a	b	-	b	a
chr03	2228216	T	-	b	a	b	b	a	b	b	a	b	-	b	b	b	b	-	b	a	a	a	b	b	b	-	b	a	b	b	b	-	b	a	b	a	a	a	a	a	b	b	a	a	a	b	-	b	a
chr03	2249636	C	a	b	a	b	b	-	b	-	a	b	-	b	-	b	b	a	b	a	a	a	b	b	b	b	b	-	-	b	b	-	b	a	b	a	b	a	-	-	b	b	a	-	a	b	-	b	a
chr03	2251015	C	a	b	a	b	-	-	b	-	a	-	-	-	b	b	b	a	b	a	a	-	b	-	-	-	b	-	b	b	b	a	-	a	b	-	a	-	a	-	b	b	a	-	a	b	-	b	a
chr03	2259180	G	a	b	a	b	b	a	-	b	a	-	-	b	b	b	b	a	b	a	a	a	b	b	b	b	b	a	-	b	b	a	b	a	b	a	a	a	a	a	b	b	a	a	a	b	a	b	a
chr03	2259185	G	a	b	a	b	b	a	-	b	a	-	-	b	b	b	b	a	b	a	a	a	b	b	b	b	b	a	-	b	b	a	b	a	b	a	a	a	a	a	b	b	a	a	a	b	a	b	a
chr03	2259236	C	a	b	a	b	b	a	-	b	a	-	-	b	b	b	b	a	b	a	a	a	b	b	b	b	b	a	-	b	b	a	b	a	b	a	a	a	a	a	b	b	a	a	a	b	a	b	a
chr03	2262574	G	a	-	-	b	b	a	b	b	-	b	-	-	b	b	b	a	b	a	a	-	b	b	b	-	b	a	b	b	-	a	-	a	b	a	a	-	a	-	b	b	a	-	a	b	-	b	a
chr03	2657970	A	a	b	a	b	a	b	a	b	a	b	-	b	b	b	b	a	b	a	a	-	b	a	a	a	a	b	b	a	b	a	a	a	b	a	a	a	-	-	b	a	b	a	a	b	b	a	a
chr03	2865354	T	a	b	a	b	-	b	a	b	a	b	-	-	b	b	b	a	b	a	a	a	b	-	a	a	a	b	b	a	b	a	a	a	b	-	a	a	a	a	b	a	b	-	a	b	b	a	a
chr03	2877390	A	a	b	a	b	a	b	-	b	-	b	-	-	-	b	b	a	b	a	a	a	b	a	-	-	a	-	b	a	-	a	a	a	b	a	a	-	a	a	b	a	b	b	a	-	-	a	-
chr03	2919083	C	a	b	a	-	a	b	a	b	a	-	b	b	b	b	b	a	b	a	a	a	b	a	a	a	a	b	b	a	b	a	a	a	b	-	a	a	a	a	b	h	b	a	a	-	b	a	a
chr03	2922887	G	a	b	a	b	a	b	a	-	a	-	-	b	b	b	b	a	b	a	a	-	b	-	a	-	a	-	b	a	-	a	a	a	b	a	a	a	-	a	b	-	b	-	a	b	-	a	-
chr03	2925725	A	-	-	-	b	a	b	-	b	-	-	-	-	-	-	b	a	b	a	-	a	b	a	a	a	a	b	-	a	-	a	a	a	b	-	a	-	-	-	b	-	b	a	-	b	-	a	-
chr03	2940120	T	-	-	a	b	-	-	a	b	-	-	-	-	b	b	b	a	b	a	a	-	b	a	a	-	a	-	-	a	b	a	a	a	b	-	a	a	-	-	b	a	b	-	-	b	-	a	-
chr03	3012183	C	a	b	a	b	-	-	a	b	a	-	b	-	b	b	b	a	b	a	a	a	b	a	a	-	a	b	-	a	b	a	a	a	b	a	a	a	a	a	b	a	b	a	a	b	-	a	a
chr03	3034663	A	a	b	a	b	a	a	-	-	a	-	-	b	b	b	b	a	b	a	a	a	b	-	a	a	a	a	-	-	b	-	a	a	b	-	a	a	a	-	b	a	b	-	a	b	b	a	a
chr03	3034664	C	a	b	a	b	a	a	-	-	a	-	-	b	b	b	b	a	b	a	a	a	b	-	a	a	a	a	-	-	b	-	a	a	b	-	a	a	a	-	b	a	b	-	a	b	b	a	a
chr03	3034665	A	a	b	a	b	a	a	-	-	a	-	-	b	b	b	b	a	b	a	a	a	b	-	a	a	a	a	-	-	b	-	a	a	b	-	a	a	a	-	b	a	b	-	a	b	b	a	a
chr03	3034844	A	a	b	a	b	a	a	-	b	a	-	-	b	b	b	b	a	b	a	a	a	b	-	a	a	a	a	-	-	b	-	a	a	b	-	a	a	a	-	b	a	b	-	a	b	b	a	a
chr03	3034972	G	a	b	a	b	a	h	a	b	a	b	-	b	b	b	b	a	b	a	a	a	b	a	a	a	a	a	b	a	-	a	a	a	b	-	a	b	a	a	b	a	b	-	a	b	-	a	a
chr03	3045513	C	a	b	-	b	-	-	a	-	-	-	-	-	b	b	b	a	b	a	a	-	b	-	a	-	a	a	-	a	b	a	a	a	b	a	a	-	-	-	b	a	b	a	a	-	-	a	a
chr03	3092546	G	a	b	a	b	a	h	a	b	-	b	b	b	b	b	b	a	b	a	a	-	b	a	a	a	a	a	b	a	b	a	a	a	b	a	a	a	a	a	b	a	b	a	a	b	b	a	-
chr03	3092548	T	a	b	a	b	a	h	a	b	-	b	b	b	b	b	b	a	b	a	a	-	b	a	a	a	a	a	b	a	b	a	a	a	b	a	a	a	a	a	b	h	b	a	a	b	b	a	-
chr03	3092749	C	a	b	a	b	a	h	a	b	-	b	b	b	b	b	b	a	b	a	a	-	b	a	a	a	a	a	b	a	b	a	a	a	b	a	a	a	a	a	b	a	b	a	a	b	b	a	-
chr03	3105405	C	a	b	a	b	-	h	-	-	a	b	-	b	b	b	b	a	b	a	a	a	b	a	a	-	a	a	-	a	-	a	a	a	b	a	-	-	a	a	b	a	b	a	a	-	b	a	a
chr03	3105418	C	a	b	a	b	-	h	-	-	a	b	-	b	b	b	b	a	b	a	a	a	b	a	a	-	a	a	-	a	-	a	a	a	b	a	-	-	a	a	b	a	b	a	a	-	b	a	a
chr03	3106772	G	a	-	-	-	-	-	-	-	a	-	-	-	b	b	b	a	b	a	a	-	b	-	a	-	a	a	-	a	b	-	-	a	b	a	a	-	-	-	b	a	b	a	a	-	b	a	a
chr03	3106793	G	a	-	-	-	-	-	-	-	a	-	-	-	b	b	b	a	b	a	a	-	b	-	a	-	a	a	-	a	b	-	-	a	b	a	a	-	-	-	b	a	b	a	a	-	b	a	a
chr03	3106806	C	a	-	-	-	-	-	-	-	a	-	-	-	b	b	b	a	b	a	a	-	b	-	a	-	a	a	-	a	b	-	-	a	b	a	a	-	-	-	b	a	b	a	a	-	b	a	a
chr03	3113340	G	a	b	a	b	a	b	a	b	a	-	-	-	b	b	b	a	b	a	a	-	b	a	a	-	a	a	-	a	b	-	a	a	b	a	a	-	a	-	b	a	b	-	a	b	b	a	a
chr03	3125598	C	a	b	a	b	-	-	a	b	-	b	-	b	b	b	b	a	b	a	a	-	b	a	-	-	a	a	-	a	b	a	a	a	b	-	a	b	a	a	b	a	b	-	a	b	-	a	-
chr03	3172666	G	a	b	a	b	-	b	a	b	a	b	-	b	b	b	b	a	b	a	a	-	b	a	a	a	a	-	b	a	b	a	a	a	b	a	a	a	a	a	b	a	b	a	a	b	b	a	a
chr03	3236090	G	a	b	a	b	a	a	a	b	a	b	b	b	b	b	b	a	b	a	a	a	b	a	a	a	a	a	b	a	b	a	a	a	b	b	a	-	a	a	b	a	b	a	a	b	-	a	a
chr03	3256154	G	a	b	a	b	a	a	-	b	a	-	b	-	b	b	b	a	b	-	a	-	b	-	-	-	a	a	-	a	-	a	a	a	b	-	a	-	-	a	b	-	b	-	a	b	b	-	a
chr03	3258466	G	a	b	a	b	-	b	a	b	a	-	-	b	b	b	b	a	b	a	a	a	b	-	a	a	a	a	-	a	b	a	a	a	b	a	a	-	a	-	b	-	b	a	a	b	b	a	a
chr03	3258482	T	a	b	a	b	-	b	a	b	a	-	-	b	b	b	b	a	b	a	a	a	b	-	a	a	a	a	-	a	b	a	a	a	b	a	a	-	a	-	b	-	b	a	a	b	b	a	a
chr03	3258697	A	a	b	a	b	-	a	a	-	a	-	-	-	-	b	-	a	b	a	a	a	b	-	a	a	a	a	-	a	b	a	a	a	b	a	a	-	a	-	-	-	-	a	a	b	b	a	a
chr03	3261653	C	a	b	a	b	a	-	a	b	-	b	-	b	b	b	b	a	b	a	a	a	b	a	a	a	a	a	-	a	b	-	a	a	b	a	a	a	a	a	b	a	b	-	a	b	b	a	a
chr03	3264256	A	a	b	a	b	a	-	a	b	-	b	b	b	b	b	b	a	b	a	a	a	b	-	a	-	a	a	b	a	b	-	a	a	b	a	a	a	a	a	b	a	-	a	a	b	b	a	a
chr03	3264263	C	a	b	a	b	a	-	a	b	-	b	b	b	b	b	b	a	b	a	a	a	b	-	a	-	a	a	b	a	b	-	a	a	b	a	a	a	a	a	b	a	-	a	a	b	b	a	a
chr03	3272694	A	a	-	-	b	-	b	-	b	a	-	-	-	-	b	b	a	b	a	a	-	b	-	-	-	a	-	b	-	-	-	a	a	b	-	-	-	a	-	b	a	-	-	a	-	b	a	a
chr03	3272818	G	a	-	-	-	-	b	-	b	a	-	-	-	-	b	b	a	b	a	a	-	b	-	-	-	a	-	-	-	-	-	a	a	b	-	-	-	a	-	b	a	-	-	a	-	b	a	a
chr03	3272833	G	a	-	-	-	-	b	-	b	a	-	-	-	-	b	b	a	b	a	a	-	b	-	-	-	a	-	-	-	-	-	a	a	b	-	-	-	a	-	b	a	-	-	a	-	b	a	a
chr03	3297363	G	a	b	a	b	-	b	a	b	-	-	-	b	b	b	b	a	b	a	a	-	b	a	-	a	a	a	b	a	-	a	a	a	b	-	a	-	-	a	b	-	b	a	a	b	-	a	a
chr03	3297364	T	a	b	a	b	-	b	a	b	-	-	-	b	b	b	b	a	b	a	a	-	b	a	-	a	a	a	b	a	-	a	a	a	b	-	a	-	-	a	b	-	b	a	a	b	-	a	a
chr03	3298153	T	a	b	a	b	-	b	a	b	a	b	-	b	b	b	b	a	b	a	a	a	b	-	-	-	a	a	b	a	b	-	a	a	b	-	a	a	a	a	b	a	b	-	-	b	b	a	-
chr03	3299267	T	-	b	a	b	a	a	-	b	-	-	-	-	b	b	b	a	b	a	a	-	b	-	a	-	a	-	b	a	-	a	a	a	b	a	a	-	-	-	b	a	b	-	a	b	b	a	-
chr03	3301426	C	a	b	a	b	a	a	a	-	-	-	-	b	-	b	b	a	b	a	a	a	b	a	a	a	a	a	b	a	b	-	a	a	b	-	a	b	-	a	b	a	b	-	a	b	b	a	a
chr03	3301477	G	a	b	a	b	a	a	a	-	-	-	-	b	-	b	b	a	b	a	a	a	b	a	a	a	a	a	b	a	b	-	a	a	b	-	a	b	-	a	b	a	b	-	a	b	b	a	a
chr03	3301490	G	a	b	a	b	a	a	a	-	-	-	-	b	-	b	b	a	b	a	a	a	b	a	a	a	a	a	b	a	b	-	a	a	b	-	a	b	-	a	b	a	b	-	a	b	b	a	a
chr03	3301493	T	a	b	a	b	a	a	a	-	-	-	-	b	-	b	b	a	b	a	a	a	b	a	a	a	a	a	b	a	b	-	a	a	b	-	a	b	-	a	b	a	b	-	a	b	b	a	a
chr03	3305630	A	a	b	a	b	-	a	a	b	a	-	-	b	b	b	b	a	b	a	a	-	b	a	a	a	a	a	b	a	b	a	a	a	b	a	a	a	a	a	b	a	b	a	a	b	b	a	a
chr03	3305668	T	a	b	a	b	-	b	a	b	a	-	-	b	b	b	b	a	b	a	a	-	b	a	a	a	a	a	b	a	b	a	a	a	b	a	a	a	a	a	b	a	b	a	a	b	b	a	a
chr03	3311275	C	a	b	a	b	a	b	-	b	a	b	-	b	b	b	b	a	b	a	a	a	b	-	a	-	a	a	b	a	b	a	a	a	b	a	a	a	a	-	b	a	b	a	a	b	b	a	a
chr03	3311451	G	a	b	a	b	a	b	-	b	a	b	-	b	b	b	b	a	b	a	a	a	b	a	a	-	a	a	b	a	b	a	a	a	b	a	a	a	a	a	b	a	b	a	a	b	b	a	a
chr03	3311677	G	a	b	a	-	-	h	a	b	-	-	-	b	b	b	b	a	b	a	a	a	b	-	a	a	a	a	-	a	b	-	a	a	b	a	a	a	a	a	b	a	b	-	a	b	-	a	a
chr03	3312170	C	a	b	a	b	a	-	a	b	a	-	-	-	b	b	b	a	b	a	a	a	b	a	a	-	a	a	b	a	b	a	a	a	b	a	a	a	a	a	b	a	b	-	a	b	b	a	a
chr03	3312784	A	a	b	a	b	a	a	a	b	a	b	-	b	b	b	b	a	b	a	a	a	b	-	a	a	a	a	-	a	b	a	a	a	b	a	a	-	a	a	b	a	b	a	a	b	b	a	a
chr03	3313003	C	a	b	a	b	a	a	a	b	a	b	-	b	b	b	b	a	b	a	a	a	b	-	a	a	a	a	-	a	b	a	a	a	b	a	a	-	a	a	b	a	b	a	a	b	b	a	a
chr03	3313071	C	a	b	a	b	a	a	a	b	a	b	-	b	b	b	b	a	b	a	a	a	b	-	a	a	a	a	-	a	b	a	a	a	b	a	a	-	a	a	b	a	b	a	a	b	b	a	a
chr03	3313140	A	a	b	a	-	a	a	-	b	-	b	b	-	b	b	b	a	b	a	a	a	b	-	a	-	-	-	b	a	b	a	a	a	b	-	-	a	a	-	b	a	-	-	-	-	-	-	a
chr03	3313452	G	a	b	a	-	a	a	-	b	-	b	b	-	b	b	b	a	b	a	a	a	b	-	a	-	-	-	b	a	b	a	a	a	b	-	-	a	a	-	b	a	b	-	-	-	-	-	-
chr03	3316551	G	a	b	-	-	-	-	-	-	-	-	-	-	-	b	b	a	b	a	a	-	b	-	-	-	a	a	b	a	-	a	-	a	b	a	a	-	a	-	b	a	-	a	a	b	-	a	-
chr03	3316562	C	a	b	-	-	-	-	-	-	-	-	-	-	-	b	b	a	b	a	a	-	b	-	-	-	a	a	b	a	-	a	-	a	b	a	a	-	a	-	b	a	-	a	a	b	-	a	-
chr03	3317092	T	a	b	a	b	a	h	a	b	a	-	b	b	b	b	b	a	b	a	a	a	b	a	a	a	a	a	b	a	b	a	a	a	b	a	a	b	a	a	b	a	b	a	a	b	b	a	a
chr03	3318542	A	a	b	-	b	-	a	-	b	-	-	-	-	b	b	b	a	b	a	a	-	b	a	-	a	a	-	-	a	b	-	a	a	b	-	a	-	-	-	b	a	b	-	a	a	b	a	-
chr03	3322887	T	a	b	a	b	a	-	a	b	a	b	-	b	b	b	b	a	b	a	a	a	b	a	a	-	a	a	-	a	b	a	a	a	b	a	a	a	a	-	b	a	-	-	a	b	b	a	a
chr03	3322922	C	a	b	a	b	a	-	a	b	a	b	-	b	b	b	b	a	b	a	a	a	b	a	a	-	a	a	-	a	b	a	a	a	b	a	a	a	a	-	b	a	-	-	a	b	b	a	a
chr03	3324603	T	a	b	a	-	a	-	a	b	-	b	-	-	-	b	b	a	b	-	a	-	-	a	-	-	a	-	-	a	-	a	-	a	b	-	a	-	-	-	b	a	-	-	a	-	-	a	-
chr03	3324613	G	a	b	a	-	a	-	a	b	-	b	-	-	-	b	b	a	b	-	a	-	-	a	-	-	a	-	-	a	-	a	-	a	b	-	a	-	-	-	b	a	-	-	a	-	-	a	-
chr03	3324662	T	a	b	a	-	a	-	a	b	-	b	-	-	-	b	b	a	b	-	a	-	-	a	-	-	a	-	-	a	-	a	-	a	b	-	a	-	-	-	b	a	-	-	a	-	-	a	-
chr03	3327014	G	-	b	a	-	a	-	a	-	-	-	-	b	b	b	b	a	b	b	a	a	-	-	a	-	a	a	b	a	b	a	-	a	b	-	a	-	a	a	b	-	b	a	a	-	-	a	-
chr03	3327018	A	-	b	a	-	a	-	a	-	-	-	-	b	b	b	b	a	b	b	a	a	-	-	a	-	a	a	b	a	b	a	-	a	b	-	a	-	a	a	b	-	b	a	a	-	-	a	-
chr03	3327035	G	-	b	a	-	a	-	a	-	-	-	-	b	b	b	b	a	b	b	a	a	-	-	a	-	a	a	b	a	b	a	-	a	b	-	a	-	a	a	b	-	b	a	a	-	-	a	-
chr03	3327276	A	-	b	a	-	a	-	a	b	-	-	-	b	b	b	b	a	b	a	a	a	-	-	-	-	a	a	b	a	-	a	-	a	b	-	a	-	a	a	b	-	b	a	a	-	-	a	-
chr03	3327281	T	-	b	a	-	a	-	a	b	-	-	-	b	b	b	b	a	b	b	a	a	-	-	-	-	a	a	b	a	-	a	-	a	b	-	a	-	a	a	b	-	b	a	a	-	-	a	-
chr03	3333603	T	a	b	a	b	a	a	a	b	a	b	-	b	b	b	b	a	b	a	a	a	b	a	a	a	a	a	-	a	b	a	a	a	b	a	a	a	a	a	b	a	b	-	a	b	b	a	a
chr03	3333643	A	a	b	a	b	a	a	a	b	a	b	-	b	b	b	b	a	b	a	a	a	b	a	a	a	a	a	-	a	b	a	a	a	b	a	a	a	a	a	b	a	b	-	a	b	b	a	a
chr03	3333828	G	a	b	a	b	a	a	a	b	a	b	-	b	b	b	b	a	b	a	a	a	b	a	a	a	a	a	-	a	b	a	a	a	b	a	a	a	a	a	b	a	b	-	a	b	b	a	a
chr03	3351092	T	a	b	a	b	a	a	a	b	-	b	-	b	b	b	b	a	b	-	a	-	b	a	a	-	a	a	b	a	b	a	a	a	b	-	a	-	a	a	b	a	-	-	a	-	-	a	a
chr03	3358190	G	a	b	a	b	a	b	-	b	-	b	-	-	b	b	b	a	b	a	a	a	b	-	a	-	a	a	b	a	b	a	a	a	b	-	a	-	-	a	b	a	b	-	a	b	b	a	a
chr03	3358560	G	a	b	a	-	a	a	-	b	a	-	-	b	b	b	b	a	b	a	a	-	b	-	-	a	a	a	-	a	b	a	-	a	b	a	a	a	-	a	b	a	b	a	a	b	b	a	a
chr03	3358580	A	a	b	a	-	a	a	-	b	a	-	-	b	b	b	b	a	b	a	a	-	b	-	-	a	a	a	-	a	b	a	-	a	b	a	a	a	-	a	b	a	b	a	a	b	b	a	a
chr03	3360274	A	a	b	-	b	a	b	-	-	-	-	-	-	b	b	b	a	b	a	a	a	b	a	a	a	a	a	b	a	-	-	-	a	b	a	a	a	a	a	b	-	-	-	a	-	-	a	a
chr03	3360285	A	a	b	-	b	a	b	-	-	-	-	-	-	b	b	b	a	b	a	a	a	b	a	a	a	a	a	b	a	-	-	-	a	b	a	a	a	a	a	b	-	-	-	a	-	-	a	a
chr03	3362071	T	a	b	a	-	a	-	a	-	a	-	-	b	-	b	b	a	b	a	a	-	b	a	-	a	a	a	b	a	-	-	a	a	b	-	-	a	a	a	b	a	b	-	a	b	-	-	-
chr03	3362148	C	a	b	a	-	a	-	a	-	a	-	-	b	-	b	b	a	b	a	a	-	b	a	-	a	a	a	b	a	-	-	a	a	b	-	-	a	a	a	b	a	b	-	a	b	-	-	-
chr03	3362153	C	a	b	a	-	a	-	a	-	a	-	-	b	-	b	b	a	b	a	a	-	b	a	-	a	a	a	b	a	-	-	a	a	b	-	-	a	a	a	b	a	b	-	a	b	-	-	-
chr03	3376123	T	a	b	a	b	a	a	a	b	a	b	-	b	b	b	b	a	b	a	a	-	b	a	a	a	a	a	b	a	b	a	a	a	b	a	a	-	a	a	b	a	-	-	a	b	b	a	a
chr03	3376446	T	a	b	a	b	a	a	a	b	a	-	-	b	b	b	b	a	b	a	a	-	b	a	a	a	a	a	b	a	b	a	a	a	b	a	a	-	a	a	b	a	-	-	a	b	b	a	a
chr03	3376453	T	a	b	a	b	a	a	a	b	a	-	-	b	b	b	b	a	b	a	a	-	b	a	a	a	a	a	b	a	b	a	a	a	b	a	a	-	a	a	b	a	-	-	a	b	b	a	a
chr03	3376799	C	a	b	a	b	-	a	a	b	a	b	-	b	b	b	b	a	b	-	a	a	b	a	a	-	a	a	b	a	b	a	a	a	b	-	a	a	-	a	b	-	b	a	a	b	b	a	a
chr03	3376844	C	a	b	a	b	-	a	a	b	a	b	-	b	b	b	b	a	b	-	a	a	b	a	a	-	a	a	b	a	b	a	a	a	b	-	a	a	-	a	b	-	b	a	a	b	b	a	a
chr03	3379366	A	a	b	a	b	a	b	a	b	a	-	-	b	b	b	b	a	b	a	a	a	b	a	a	-	a	a	b	a	b	a	a	a	b	a	a	-	-	a	b	a	b	a	a	b	-	a	a
chr03	3382735	G	a	b	a	b	-	b	-	b	-	b	-	b	b	b	b	a	b	a	a	-	b	a	a	a	a	a	-	a	b	-	a	a	b	a	a	-	a	a	b	a	b	-	a	b	-	-	a
chr03	3392713	G	a	b	a	b	a	h	a	-	-	-	b	b	b	b	b	a	b	a	a	a	b	a	-	-	a	a	-	a	b	-	a	a	b	-	a	a	a	a	b	a	-	-	a	b	-	a	-
chr03	3392717	T	a	b	a	b	a	h	a	-	-	-	b	b	b	b	b	a	b	a	a	a	b	a	-	-	a	a	-	a	b	-	a	a	b	-	a	a	a	a	b	a	-	-	a	b	-	a	-
chr03	3392719	T	a	b	a	b	a	h	a	-	-	-	b	b	b	b	b	a	b	a	a	a	b	a	-	-	a	a	-	a	b	-	a	a	b	-	a	a	a	a	b	a	-	-	a	b	-	a	-
chr03	3392971	G	a	b	a	b	a	h	a	-	-	-	b	b	b	b	b	a	b	a	a	a	b	a	-	-	a	a	-	a	b	-	a	a	b	-	a	a	a	a	b	a	-	-	a	b	-	a	-
chr03	3399359	G	a	b	a	b	a	a	a	b	-	b	-	-	b	b	b	a	b	a	a	a	b	a	a	a	a	-	b	a	b	a	a	a	b	a	a	a	a	a	b	a	b	-	a	b	-	a	a
chr03	3403422	G	a	b	a	b	-	b	a	b	-	-	-	-	b	b	b	a	b	a	a	a	b	-	a	-	a	a	b	a	-	-	a	a	b	-	-	a	a	-	b	-	b	-	a	b	-	-	a
chr03	3403479	A	a	b	a	b	-	b	a	b	-	-	-	-	b	b	b	a	b	a	a	a	b	-	a	-	a	a	b	a	-	-	a	a	b	-	-	a	a	-	b	-	b	-	a	b	-	-	a
chr03	3412936	A	a	-	-	-	a	-	-	-	a	-	-	b	b	b	b	a	b	a	a	-	b	-	-	-	a	-	-	-	-	-	a	a	b	-	a	-	-	-	b	a	b	-	-	-	-	a	a
chr03	3430132	T	a	b	a	b	a	h	a	b	a	b	b	b	-	b	b	a	b	a	a	a	b	a	a	a	a	a	b	a	b	a	a	a	b	a	a	a	-	a	b	a	b	-	a	b	b	a	a
chr03	3435987	G	a	b	a	-	-	-	a	-	-	-	-	-	b	b	b	a	b	a	a	-	b	-	a	-	a	-	b	a	b	a	-	a	b	-	a	-	a	-	b	a	-	-	a	-	-	a	a
chr03	3448802	A	-	b	a	b	-	b	-	b	-	-	-	b	b	b	b	-	b	-	a	-	b	a	-	-	a	a	b	a	b	a	-	a	b	a	-	b	-	-	b	-	b	-	-	b	b	a	a
chr03	3459126	G	-	b	a	b	-	a	-	b	-	-	b	b	b	b	b	a	b	a	a	-	b	-	a	a	a	a	b	a	b	a	a	a	b	-	a	-	-	a	b	-	b	-	a	b	-	a	-
chr03	3463149	A	a	b	a	b	a	-	a	-	a	-	-	-	-	b	b	a	b	a	a	a	b	a	a	a	a	-	-	a	b	a	a	a	b	a	a	a	a	a	b	a	b	a	a	b	-	a	a
chr03	3464726	C	a	b	a	b	a	a	a	b	a	-	-	b	b	b	b	a	b	a	a	-	b	a	-	-	a	-	-	a	-	a	a	a	b	a	a	-	-	a	b	-	b	-	a	b	b	a	a
chr03	3464746	A	a	b	a	b	a	a	a	b	a	-	-	b	b	b	b	a	b	a	a	-	b	a	-	-	a	-	-	a	-	a	a	a	b	a	a	-	-	a	b	-	b	-	a	b	b	a	a
chr03	3466644	A	a	b	a	-	-	b	a	b	a	-	-	b	b	b	b	a	b	a	a	-	b	-	-	a	a	-	-	a	b	a	a	a	b	a	a	-	-	a	b	a	-	a	a	b	-	-	a
chr03	3478006	A	a	b	-	b	a	b	a	b	a	b	-	b	b	b	b	a	b	a	a	-	b	a	a	a	a	a	b	a	b	a	a	a	b	a	-	a	a	a	b	a	b	a	a	b	b	a	a
chr03	3478304	C	a	b	-	b	a	b	a	b	a	b	-	b	b	b	b	a	b	a	a	-	b	a	a	a	a	a	b	a	b	a	a	a	b	a	-	a	a	a	b	a	b	a	a	b	b	a	a
chr03	3478957	G	a	b	-	b	-	b	a	-	a	b	b	-	b	b	b	a	b	a	a	a	b	a	a	a	a	a	b	a	b	a	a	a	b	a	a	-	a	-	b	a	b	a	a	b	-	a	a
chr03	3484917	T	a	-	-	-	-	a	-	-	-	-	b	-	-	b	-	a	-	-	a	-	-	a	a	-	a	a	-	a	-	-	a	a	-	-	a	-	-	-	b	a	-	a	a	-	-	-	-
chr03	3486980	C	a	b	a	b	a	h	a	b	-	b	b	b	b	b	b	a	b	a	a	a	b	a	a	a	a	a	b	a	b	a	a	a	b	a	a	-	a	a	b	a	b	a	a	b	b	a	a
chr03	3486994	A	a	b	a	b	a	h	a	b	-	b	b	b	b	b	b	a	b	a	a	a	b	a	a	a	a	a	b	a	b	a	a	a	b	a	a	-	a	a	b	a	b	a	a	b	b	a	a
chr03	3490016	C	a	b	a	b	a	-	a	b	a	-	-	b	-	b	b	a	b	a	a	-	b	a	-	a	a	a	-	a	b	-	a	a	-	a	a	a	a	a	b	a	b	-	a	b	-	a	a
chr03	3490155	T	a	b	a	b	a	-	a	b	a	-	-	b	-	b	b	a	b	a	a	-	b	a	-	a	a	a	-	a	b	a	a	a	-	a	a	a	a	a	b	a	b	-	a	b	-	a	a
chr03	3493012	C	a	-	a	-	a	a	a	-	a	-	-	-	-	-	b	a	-	a	a	a	-	a	a	-	a	a	-	a	b	a	a	a	-	a	a	a	-	a	-	a	-	-	a	b	-	a	a
chr03	3493205	G	a	b	a	b	a	h	a	b	a	b	b	b	b	b	b	a	b	a	a	a	b	a	a	-	a	a	-	a	b	a	a	a	b	a	a	a	-	a	b	h	b	-	a	b	b	a	a
chr03	3494467	A	a	b	-	b	-	-	a	-	a	b	b	-	b	b	b	a	b	a	a	-	b	-	-	-	a	a	b	a	-	a	-	a	b	a	a	-	-	-	b	a	b	a	a	b	-	a	a
chr03	3499550	T	a	b	a	-	-	-	a	-	-	-	-	-	b	b	b	a	b	-	a	a	b	a	-	a	a	a	b	a	b	a	a	a	b	-	a	-	a	a	b	a	b	a	a	b	-	-	a
chr03	3499552	G	a	b	a	-	-	-	a	-	-	-	-	-	b	b	b	a	b	-	a	a	b	a	-	a	a	a	b	a	b	a	a	a	b	-	a	-	a	a	b	a	b	a	a	b	-	-	a
chr03	3499555	G	a	b	a	-	-	-	a	-	-	-	-	-	b	b	b	a	b	-	a	a	b	a	-	a	a	a	b	a	b	a	a	a	b	-	a	-	a	a	b	a	b	a	a	b	-	-	a
chr03	3500426	C	a	b	a	b	a	h	a	-	a	-	-	b	b	b	b	a	b	a	a	a	b	a	-	a	a	a	b	a	b	a	a	a	b	a	a	-	-	a	b	a	b	-	a	b	b	a	a
chr03	3500431	A	a	b	a	b	a	h	a	-	a	-	-	b	b	b	b	a	b	a	a	a	b	a	-	a	a	a	b	a	b	a	a	a	b	a	a	-	-	a	b	a	b	-	a	b	b	a	a
chr03	3500461	A	a	b	a	b	a	h	a	-	a	-	-	b	b	b	b	a	b	a	a	a	b	a	-	a	a	a	b	a	b	a	a	a	b	a	a	-	-	a	b	a	b	-	a	b	b	a	a
chr03	3500848	G	a	b	a	b	a	b	a	b	a	b	-	-	b	b	b	a	b	a	a	a	b	a	a	a	a	a	b	a	b	a	a	a	b	-	a	a	a	a	b	a	b	-	a	b	-	a	a
chr03	3527064	G	a	b	a	-	a	a	a	-	a	b	-	-	-	a	b	a	-	a	a	a	b	a	a	-	a	a	b	a	b	a	a	a	b	-	a	a	a	a	-	a	-	a	a	b	-	a	a
chr03	3527098	C	a	b	a	-	a	a	a	-	a	b	-	-	-	a	b	a	-	a	a	a	b	a	a	-	a	a	b	a	b	a	a	a	b	-	a	a	a	a	-	a	-	a	a	b	-	a	a
chr03	3527117	T	a	b	a	-	a	a	a	-	a	b	-	-	-	a	b	a	-	a	a	a	b	a	a	-	a	a	b	a	b	a	a	a	b	-	a	a	a	a	-	a	-	a	a	b	-	a	a
chr03	3527122	A	a	b	a	-	a	a	a	-	a	b	-	-	-	a	b	a	-	a	a	a	b	a	a	-	a	a	b	a	b	a	a	a	b	-	a	a	a	a	-	a	-	a	a	b	-	a	a
chr03	3529520	C	a	b	-	-	a	a	a	-	-	-	-	-	-	b	b	a	b	-	a	a	b	-	-	-	-	a	-	a	-	-	a	a	b	-	-	a	-	a	b	-	-	-	a	-	b	a	-
chr03	3529557	T	a	b	-	-	a	b	a	-	-	-	-	-	-	b	b	a	b	-	a	a	b	-	-	-	-	a	-	a	-	-	a	a	b	-	-	a	-	a	b	-	-	-	a	-	b	a	-
chr03	3529560	G	a	b	-	-	a	b	a	-	-	-	-	-	-	b	b	a	b	-	a	a	b	-	-	-	-	a	-	a	-	-	a	a	b	-	-	a	-	a	b	-	-	-	a	-	b	a	-
chr03	3529573	G	a	b	-	-	a	b	a	-	-	-	-	-	-	b	b	a	b	-	a	a	b	-	-	-	-	a	-	a	-	-	a	a	b	-	-	a	-	a	b	-	-	-	a	-	b	a	-
chr03	3529576	C	a	b	-	-	a	a	a	-	-	-	-	-	-	b	b	a	b	-	a	a	b	-	-	-	-	a	-	a	-	-	a	a	b	-	-	a	-	a	b	-	-	-	a	-	b	a	-
chr03	3545432	G	a	b	a	-	a	b	-	-	-	-	-	b	b	b	b	a	b	a	a	a	b	-	a	a	a	a	-	-	b	a	a	a	b	a	a	a	-	a	b	a	b	a	a	b	-	a	a
chr03	3545447	T	a	b	a	-	a	b	-	-	-	-	-	b	b	b	b	a	b	a	a	a	b	-	a	a	a	a	-	-	b	a	a	a	b	a	a	a	-	a	b	b	b	a	a	b	-	a	a
chr03	3545460	A	a	b	a	-	a	b	-	-	-	-	-	b	b	b	b	a	b	a	a	a	b	-	a	a	a	a	-	-	b	a	a	a	b	a	a	a	-	a	b	b	b	a	a	b	-	a	a
chr03	3545498	A	a	b	a	-	a	b	-	-	-	-	-	b	b	b	b	a	b	a	a	a	b	-	a	a	a	a	-	-	b	a	a	a	b	a	a	a	-	a	b	a	b	a	a	b	-	a	a
chr03	3545755	A	a	b	a	-	a	b	-	b	-	-	-	b	b	b	b	a	b	a	a	a	b	-	a	a	a	a	-	-	b	a	a	a	b	a	a	a	-	a	b	-	b	a	a	b	-	a	a
chr03	3545759	G	a	b	a	-	a	b	-	b	-	-	-	b	b	b	b	h	b	a	a	a	b	-	a	a	a	a	-	-	b	a	a	a	b	a	a	a	-	a	b	-	b	a	a	b	-	a	a
chr03	3558251	A	a	b	a	-	a	b	a	b	a	-	-	b	b	b	b	a	b	a	a	a	b	a	a	-	a	a	b	a	-	a	a	a	b	a	a	-	a	a	b	a	b	-	a	-	b	a	a
chr03	3561184	C	a	b	a	b	a	h	a	-	a	b	b	b	b	b	b	a	b	a	a	-	b	a	a	a	a	a	b	a	b	a	a	a	b	a	a	a	-	a	b	a	b	-	a	b	b	a	a
chr03	3565931	T	a	b	a	b	a	a	a	b	a	b	b	b	b	b	b	a	b	a	a	a	b	-	a	a	a	a	b	a	b	a	a	a	b	-	a	a	a	a	b	a	b	a	a	b	b	a	a
chr03	3565998	G	a	b	a	b	a	a	a	b	a	b	b	b	b	b	b	a	b	a	a	a	b	-	a	a	a	a	b	a	b	a	a	a	b	-	a	a	a	a	b	a	b	a	a	b	b	a	a
chr03	3566128	G	a	b	a	b	a	a	a	b	a	b	b	b	b	b	b	a	b	a	a	a	b	-	a	a	a	a	b	a	b	a	a	a	b	-	a	a	a	a	b	h	b	a	a	b	b	a	a
chr03	3575616	C	a	b	a	b	a	b	a	b	a	-	b	b	b	b	b	a	b	a	a	a	b	a	a	a	a	a	b	a	b	a	a	a	b	a	a	a	a	a	b	a	b	a	a	b	b	a	a
chr03	3575666	C	a	b	a	b	a	b	a	b	a	-	b	b	b	b	b	a	b	a	a	a	b	a	a	a	a	a	b	a	b	a	a	a	b	a	a	a	a	a	b	a	b	a	a	b	b	a	a
chr03	3575821	G	a	b	a	b	a	b	a	-	a	-	b	b	b	b	b	a	b	a	a	a	b	a	a	a	a	a	b	a	b	a	a	a	b	a	a	a	a	a	b	a	b	a	a	b	b	a	a
chr03	3575873	A	a	b	a	b	a	b	a	-	a	-	b	b	b	b	b	a	b	a	a	a	b	a	a	a	a	a	b	a	b	a	a	a	b	a	a	a	a	a	b	a	b	a	a	b	b	a	a
chr03	3575878	C	a	b	a	b	a	b	a	-	a	-	b	b	b	b	b	a	b	a	a	a	b	a	a	a	a	a	b	a	b	a	a	a	b	a	a	a	a	a	b	a	b	a	a	b	b	a	a
chr03	3578300	T	-	b	-	-	-	a	-	b	a	-	-	b	b	b	b	a	b	a	a	-	b	-	a	-	a	a	b	-	-	-	a	a	b	-	-	-	a	a	b	-	b	-	-	-	-	-	-
chr03	3578317	A	-	b	-	-	-	a	-	b	a	-	-	b	b	b	b	a	b	a	a	-	b	-	a	-	a	a	b	-	-	-	a	a	b	-	-	-	a	a	b	-	b	-	-	-	-	-	-
chr03	3578646	C	-	b	-	-	-	a	-	b	a	-	-	b	b	b	b	a	b	a	a	-	b	-	a	-	-	a	b	-	b	-	a	a	b	-	a	-	a	a	b	-	b	-	-	-	-	-	-
chr03	3578723	G	-	b	a	b	a	a	a	b	a	b	-	b	b	b	b	a	b	a	a	a	b	a	a	a	a	a	b	a	b	a	a	a	b	a	a	a	a	a	b	a	b	a	a	b	b	a	a
chr03	3578735	A	-	b	a	b	a	a	a	b	a	b	-	b	b	b	b	a	b	a	a	a	b	a	a	a	a	a	b	a	b	a	a	a	b	a	a	a	a	a	b	a	b	a	a	b	b	a	a
chr03	3579701	T	a	b	-	b	a	a	a	b	a	-	-	b	b	b	b	a	b	a	a	a	b	a	a	a	a	a	b	a	-	a	a	a	b	a	a	a	-	-	b	-	b	a	a	b	-	a	a
chr03	3579775	C	a	b	-	b	a	a	a	b	a	-	-	b	b	b	b	a	b	a	a	a	b	a	a	a	a	a	b	a	-	a	a	a	b	a	a	a	-	-	b	-	b	a	a	b	-	a	a
chr03	3580296	A	a	b	a	-	a	-	a	b	a	-	b	b	b	-	b	a	b	a	a	a	b	a	a	-	-	a	-	a	b	a	a	a	b	-	a	-	a	-	b	b	b	a	-	-	b	-	a
chr03	3580340	G	a	b	a	-	a	-	a	b	a	-	b	b	b	-	b	a	b	a	a	a	b	a	a	-	-	a	-	a	b	a	a	a	b	-	a	-	a	-	b	b	b	a	-	-	b	-	a
chr03	3581892	T	a	-	a	b	-	b	-	b	a	b	-	-	b	b	b	a	b	a	a	-	b	-	a	-	a	-	b	a	-	a	a	a	b	a	-	a	a	a	b	a	-	a	-	b	b	a	a
chr03	3583289	T	-	b	-	b	-	b	-	b	-	b	b	b	b	b	b	a	b	-	a	-	b	a	a	a	-	-	b	a	-	a	-	a	b	-	b	-	a	a	b	b	b	-	b	b	b	a	-
chr03	3590555	G	a	b	a	b	a	a	a	b	a	b	-	a	b	b	b	a	b	a	a	a	b	a	a	a	a	a	b	a	b	a	a	a	b	a	a	b	a	a	b	a	b	-	a	b	b	a	a
chr03	3590811	A	a	b	a	b	a	a	a	-	a	b	-	-	b	b	b	a	b	-	a	a	b	a	a	a	a	a	b	a	-	a	a	a	b	-	a	b	a	a	b	a	b	-	a	b	b	a	-
chr03	3590812	C	a	b	a	b	a	a	a	-	a	b	-	-	b	b	b	a	b	-	a	a	b	a	a	a	a	a	b	a	-	a	a	a	b	-	a	b	a	a	b	a	b	-	a	b	b	a	-
chr03	3590814	A	a	b	a	b	a	a	a	-	a	b	-	-	b	b	b	a	b	-	a	a	b	a	a	a	a	a	b	a	-	a	a	a	b	-	a	b	a	a	b	a	b	-	a	b	b	a	-
chr03	3590837	T	a	b	a	b	a	a	a	-	a	b	-	-	b	b	b	a	b	-	a	a	b	a	a	a	a	a	b	a	-	a	a	a	b	-	a	b	a	a	b	a	b	-	a	b	b	a	-
chr03	3592579	A	a	b	a	b	a	a	a	b	a	b	b	b	b	b	b	a	b	a	a	a	b	a	a	a	a	a	b	a	-	a	a	a	b	a	a	-	a	a	b	a	b	-	a	b	b	a	a
chr03	3595082	A	a	b	a	-	-	a	-	-	-	-	-	-	-	b	b	a	b	-	a	a	b	-	-	a	a	a	-	a	-	a	-	a	b	-	a	-	-	a	b	a	b	a	a	-	-	-	a
chr03	3595115	C	a	b	a	-	-	a	-	-	-	-	-	-	-	b	b	a	b	-	a	a	b	-	-	a	a	a	-	a	-	a	-	a	b	-	a	-	-	a	b	a	b	a	a	-	-	-	a
chr03	3595120	A	a	b	a	-	-	a	-	-	-	-	-	-	-	b	b	a	b	-	a	a	b	-	-	a	a	a	-	a	-	a	-	a	b	-	a	-	-	a	b	a	b	a	a	-	-	-	a
chr03	3595128	A	a	b	a	-	-	a	-	-	-	-	-	-	-	b	b	a	b	-	a	a	b	-	-	a	a	a	-	a	-	a	-	a	b	-	a	-	-	a	b	a	b	a	a	-	-	-	a
chr03	3595140	T	a	b	a	-	-	b	-	-	-	-	-	-	-	b	b	a	b	-	a	a	b	-	-	a	a	a	-	a	-	a	-	a	b	-	a	-	-	a	b	a	b	a	a	-	-	-	a
chr03	3595454	A	a	b	a	-	-	a	-	b	-	-	-	-	-	b	b	a	b	-	a	a	b	-	-	a	a	a	-	a	-	a	-	a	b	-	a	-	-	a	b	-	b	a	a	-	-	-	a
chr03	3598265	A	a	b	a	b	a	a	a	b	-	b	-	b	b	b	b	a	b	a	a	a	b	-	a	a	a	a	b	a	b	a	a	a	b	a	a	a	a	a	b	a	b	a	a	b	b	a	a
chr03	3605101	C	a	b	a	b	a	a	a	b	a	b	b	b	b	b	b	a	b	a	a	-	b	-	a	-	a	a	b	a	b	a	a	a	b	a	-	a	a	-	b	a	b	a	a	b	-	a	a
chr03	3609247	A	a	b	a	b	a	b	a	-	a	-	b	b	b	b	b	a	b	a	a	a	b	a	-	-	a	a	b	a	b	a	a	a	b	a	a	a	-	a	b	a	b	-	a	b	-	a	a
chr03	3611219	C	a	b	a	b	a	h	-	b	a	-	-	b	b	b	b	a	b	a	a	a	b	-	a	a	a	a	b	a	b	a	a	a	b	-	a	a	-	a	b	a	b	-	a	b	b	a	a
chr03	3612379	C	a	b	a	b	a	-	a	b	a	b	-	b	b	b	b	a	b	a	a	a	b	a	a	-	a	a	b	a	b	a	a	a	b	a	a	a	a	a	b	a	b	a	a	b	b	a	a
chr03	3618933	T	a	b	a	-	a	a	a	-	a	-	b	-	b	b	b	a	b	a	a	a	b	a	a	a	a	a	-	a	b	a	a	a	b	a	a	a	a	a	b	a	b	a	a	b	b	a	a
chr03	3618956	T	a	b	a	-	a	a	a	-	a	-	b	-	b	b	b	a	b	a	a	a	b	a	a	a	a	a	-	a	b	a	a	a	b	a	a	a	a	a	b	a	b	a	a	b	b	a	a
chr03	3618967	A	a	b	a	-	a	a	a	-	a	-	b	-	b	b	b	a	b	a	a	a	b	a	a	a	a	a	-	a	b	a	a	a	b	a	a	a	a	a	b	a	b	a	a	b	b	a	a
chr03	3626965	C	a	b	a	b	-	-	-	b	-	-	b	b	b	b	b	a	b	a	a	a	b	a	a	a	a	a	b	a	b	a	a	a	b	a	a	a	a	a	b	-	b	-	a	b	-	a	a
chr03	3633734	A	a	b	a	-	-	-	a	b	-	-	-	-	b	b	b	a	b	a	a	-	b	a	a	a	a	a	b	a	b	-	a	a	b	a	a	-	a	-	b	a	b	a	a	-	b	a	a
chr03	3633751	C	a	b	a	-	-	-	a	b	-	-	-	-	b	b	b	a	b	a	a	-	b	a	a	a	a	a	b	a	b	-	a	a	b	a	a	-	a	-	b	a	b	a	a	-	b	a	a
chr03	3633915	G	a	b	a	-	-	-	a	-	-	-	-	-	b	b	b	a	b	a	a	-	b	a	a	a	a	a	b	a	b	-	a	a	b	a	a	-	a	-	b	a	b	a	a	-	b	a	a
chr03	3635100	T	a	b	a	b	-	-	-	b	a	-	-	-	-	b	b	a	b	a	a	a	b	a	a	a	a	a	b	a	b	a	a	a	b	-	a	-	-	a	b	a	b	a	a	-	b	a	a
chr03	3635696	A	a	b	a	b	a	a	a	b	a	b	-	-	b	b	b	a	b	a	a	a	b	a	a	a	a	-	b	a	b	a	a	a	b	a	a	a	a	a	b	a	b	a	a	b	b	a	a
chr03	3636882	C	-	b	a	b	a	h	-	-	a	b	b	b	b	b	b	a	b	a	a	a	b	-	a	-	a	a	b	a	b	-	a	a	b	-	a	-	a	a	b	a	b	-	a	b	-	-	-
chr03	3636899	A	-	b	a	b	a	h	-	-	a	b	b	b	b	b	b	a	b	a	a	a	b	-	a	-	a	a	b	a	b	-	a	a	b	-	a	-	a	a	b	a	b	-	a	b	-	-	-
chr03	3636903	C	-	b	a	b	a	h	-	-	a	b	b	b	b	b	b	a	b	a	a	a	b	-	a	-	a	a	b	a	b	-	a	a	b	-	a	-	a	a	b	a	b	-	a	b	-	-	-
chr03	3636920	T	-	b	a	b	a	h	-	-	a	b	b	b	b	b	b	a	b	a	a	a	b	-	a	-	a	a	b	a	b	-	a	a	b	-	a	-	a	a	b	a	b	-	b	b	-	-	-
chr03	3656240	T	a	b	a	-	a	-	a	-	a	b	b	b	b	b	b	a	b	a	a	a	b	a	a	-	a	a	b	a	-	a	-	a	b	a	a	-	a	a	b	a	b	a	a	b	b	a	a
chr03	3656244	T	a	b	a	-	a	-	a	-	a	b	b	b	b	b	b	a	b	a	a	a	b	a	a	-	a	a	b	a	-	a	-	a	b	a	a	-	a	a	b	a	b	a	a	b	b	a	a
chr03	3656464	G	a	b	a	-	a	b	a	b	a	b	b	b	b	b	b	a	b	a	a	a	b	a	a	-	a	a	b	a	-	a	a	a	b	a	a	-	a	a	b	a	b	a	a	b	b	a	a
chr03	3658229	C	a	b	a	-	a	a	-	b	a	b	-	-	-	b	b	a	-	a	a	-	b	a	-	-	a	a	-	a	b	a	a	a	b	a	-	a	-	a	b	a	b	-	-	b	-	a	-
chr03	3658230	T	a	b	a	-	a	a	-	b	a	b	-	-	-	b	b	a	-	a	a	-	b	a	-	-	a	a	-	a	b	a	a	a	b	a	-	a	-	a	b	a	b	-	-	b	-	a	-
chr03	3658385	T	a	b	a	-	a	a	-	-	a	b	-	-	-	b	b	a	-	a	a	-	b	a	-	-	a	a	-	a	b	a	a	a	b	a	-	a	-	a	b	b	b	-	-	b	-	a	-
chr03	3658409	A	a	b	a	-	a	a	-	-	a	b	-	-	-	b	b	a	-	a	a	-	b	a	-	-	a	a	-	a	b	a	a	a	b	a	-	a	-	a	b	a	b	-	-	b	-	a	-
chr03	3658426	T	a	b	a	-	a	a	-	-	a	b	-	-	-	b	b	a	-	a	a	-	b	a	-	-	a	a	-	a	b	a	a	a	b	a	-	a	-	a	b	b	b	-	-	b	-	a	-
chr03	3658463	T	a	b	a	-	a	a	-	-	a	b	-	-	-	b	b	a	-	a	a	-	b	a	-	-	a	a	-	a	b	a	a	a	b	a	-	a	-	a	b	b	b	-	-	b	-	a	-
chr03	3659220	G	a	b	a	-	a	b	a	b	a	b	b	b	b	b	b	a	b	a	a	a	b	a	a	a	a	a	-	a	b	a	a	a	b	a	a	b	-	a	b	a	b	a	a	-	b	a	a
chr03	3660807	G	a	b	a	-	a	-	a	-	a	-	-	b	b	b	b	a	b	a	a	a	b	a	a	a	a	a	-	a	-	a	-	a	b	-	a	-	a	a	b	a	b	a	a	b	-	a	-
chr03	3660816	A	a	b	a	-	a	-	a	-	a	-	-	b	b	b	b	a	b	a	a	a	b	a	a	a	a	a	-	a	-	a	-	a	b	-	a	-	a	a	b	a	b	a	a	b	-	a	-
chr03	3660870	A	a	b	a	-	a	-	a	-	a	-	-	b	b	b	b	a	b	a	a	a	b	a	a	a	a	a	-	a	-	a	-	a	b	-	a	-	a	a	b	a	b	a	a	b	-	a	-
chr03	3660888	T	a	b	a	-	a	-	a	-	a	-	-	b	b	b	b	a	b	a	a	a	b	a	a	a	a	a	-	a	-	a	-	a	b	-	a	-	a	a	b	a	b	a	a	b	-	a	-
chr03	3661583	C	a	b	-	-	-	a	a	-	-	-	-	-	b	b	b	a	b	a	a	-	b	a	a	-	a	a	b	-	b	a	a	a	b	a	a	a	a	-	b	a	b	-	a	b	-	-	a
chr03	3662452	C	a	b	a	-	-	-	-	-	a	-	-	-	b	-	b	a	b	a	a	-	-	a	-	-	a	a	-	a	-	a	-	a	b	a	-	-	a	-	b	a	b	a	a	-	-	a	a
chr03	3666095	C	a	b	a	-	-	a	-	-	-	-	-	b	-	b	b	a	b	a	a	-	b	a	a	-	a	-	-	a	b	-	a	a	b	-	a	-	a	-	b	-	b	a	-	-	-	a	a
chr03	3666533	T	a	b	a	b	-	b	a	b	a	-	b	-	b	b	b	a	b	a	a	a	b	a	a	-	a	-	b	a	b	-	a	a	b	a	a	-	-	a	b	a	-	-	a	b	b	a	a
chr03	3666538	T	a	b	a	b	-	b	a	b	a	-	b	-	b	b	b	a	b	a	a	a	b	a	a	-	a	-	b	a	b	-	a	a	b	a	a	-	-	a	b	b	-	-	a	b	b	a	a
chr03	3666771	G	a	b	a	b	-	b	a	-	a	-	a	-	b	b	b	a	b	a	a	a	b	a	a	-	a	-	b	a	b	-	a	a	b	a	a	-	-	a	b	a	-	-	a	b	b	a	a
chr03	3666773	C	a	b	a	b	-	b	a	-	a	-	a	-	b	b	b	a	b	a	a	a	b	a	a	-	a	-	b	a	b	-	a	a	b	a	a	-	-	a	b	a	-	-	a	b	b	a	a
chr03	3666774	A	a	b	a	b	-	b	a	-	a	-	a	-	b	b	b	a	b	a	a	a	b	a	a	-	a	-	b	a	b	-	a	a	b	a	a	-	-	a	b	a	-	-	a	b	b	a	a
chr03	3680548	A	a	b	a	b	-	a	a	b	a	-	-	b	b	b	b	a	b	a	a	a	b	a	a	a	a	a	b	a	b	a	a	a	b	-	a	a	a	a	b	h	b	a	a	b	b	a	a
chr03	3688029	T	a	b	a	b	a	a	a	b	a	-	-	b	b	b	b	a	b	a	a	a	b	-	a	a	a	-	-	a	b	a	a	a	b	a	a	a	-	a	b	a	-	a	a	b	b	a	a
chr03	3688044	A	a	b	a	b	a	a	a	b	a	-	-	b	b	b	b	a	b	a	a	a	b	-	a	a	a	-	-	a	b	a	a	a	b	a	a	a	-	a	b	a	-	a	a	b	b	a	a
chr03	3688236	G	-	b	a	-	a	b	-	b	a	-	-	b	-	b	b	a	b	-	a	b	b	-	a	a	a	a	b	a	b	a	a	a	b	a	a	-	-	a	b	a	b	-	-	-	b	a	a
chr03	3689339	A	a	b	a	b	a	a	a	b	a	b	-	b	b	b	b	a	b	a	a	a	b	a	a	a	a	a	b	a	b	a	a	a	b	a	a	a	a	a	b	a	b	a	a	b	-	a	a
chr03	3693009	A	a	-	a	b	a	-	-	b	-	-	-	-	-	b	b	a	b	a	a	-	b	-	-	-	a	-	-	a	-	a	-	a	b	-	a	-	a	a	b	a	b	-	a	b	-	-	a
chr03	3693037	T	a	-	a	b	a	-	-	b	-	-	-	-	-	b	b	a	b	a	a	-	b	-	-	-	a	-	-	a	-	a	-	a	b	-	a	-	a	a	b	a	b	-	a	b	-	-	a
chr03	3693361	T	a	-	a	b	a	-	-	b	-	-	-	-	b	b	b	a	b	a	a	-	-	-	-	-	a	-	-	a	-	a	-	a	b	-	a	-	a	a	b	a	b	-	a	b	-	-	a
chr03	3693366	T	a	-	a	b	a	-	-	b	-	-	-	-	b	b	b	a	b	a	a	-	-	-	-	-	a	-	-	a	-	a	-	a	b	-	a	-	a	a	b	a	b	-	a	b	-	-	a
chr03	3699521	T	a	b	a	b	a	h	-	b	a	b	-	b	-	b	b	a	b	a	a	-	b	a	a	a	a	b	b	a	-	a	a	a	b	-	a	a	a	a	b	a	b	a	a	-	b	a	a
chr03	3702570	G	a	b	-	b	a	-	-	b	-	b	b	-	b	b	b	a	b	a	a	a	b	a	a	-	a	a	b	a	b	a	a	a	b	-	a	a	a	-	b	-	b	-	a	b	-	a	a
chr03	3702619	T	a	b	-	b	a	-	-	b	-	b	b	-	b	b	b	a	b	a	a	a	b	a	a	-	a	a	b	a	b	a	a	a	b	-	a	a	a	-	b	-	b	-	a	b	-	a	a
chr03	3704640	A	a	b	a	b	a	h	a	b	a	-	-	b	b	b	b	a	b	a	a	a	b	a	a	a	a	a	b	a	b	a	a	a	b	a	a	b	a	a	b	a	b	a	a	b	b	a	a
chr03	3705440	G	a	b	a	b	a	-	a	-	-	-	-	b	b	b	b	a	b	a	a	a	b	a	a	a	a	a	b	a	-	a	a	a	b	a	a	-	-	a	b	-	-	-	a	b	-	a	-
chr03	3705468	A	a	b	a	b	a	-	a	-	-	-	-	b	b	b	b	a	b	a	a	a	b	a	a	a	a	a	b	a	-	a	a	a	b	a	a	-	-	a	b	-	-	-	a	b	-	a	-
chr03	3705712	G	a	b	a	b	a	-	a	-	-	-	-	b	b	b	b	a	b	a	a	a	b	a	-	a	a	a	b	a	-	a	a	a	b	a	a	-	-	a	b	-	-	-	a	b	-	a	-
chr03	3720167	T	a	b	a	-	a	a	a	b	-	b	-	b	b	b	b	a	b	a	a	-	b	a	a	a	a	a	b	a	b	a	a	a	b	-	a	b	-	a	b	h	b	-	a	b	b	a	a
chr03	3720209	A	a	b	a	-	a	a	a	b	-	b	-	b	b	b	b	a	b	a	a	-	b	a	a	a	a	a	b	a	b	a	a	a	b	-	a	b	-	a	b	h	b	-	a	b	b	a	a
chr03	3722487	G	a	b	a	b	a	b	a	b	a	b	-	b	b	b	b	a	b	a	a	a	b	-	a	-	a	a	b	a	-	a	a	a	b	a	a	a	a	a	b	h	b	a	a	b	b	a	a
chr03	3722726	G	a	b	a	b	a	b	a	b	a	b	-	b	b	b	b	a	b	a	a	a	b	-	a	-	a	a	b	a	-	a	a	a	b	a	a	a	a	a	b	h	b	a	a	b	b	a	a
chr03	3723630	A	a	-	a	b	a	-	-	-	a	-	-	-	-	b	b	a	b	a	a	a	b	a	a	-	a	a	-	a	b	a	a	a	b	-	a	-	a	a	-	a	b	a	a	-	-	a	-
chr03	3724828	T	a	b	a	b	a	b	a	-	a	-	-	b	b	b	b	a	b	a	a	a	b	-	a	a	a	a	b	a	b	a	a	a	b	a	a	a	a	a	b	a	b	-	a	b	b	a	a
chr03	3725061	G	a	b	a	-	-	-	-	-	a	-	-	-	b	b	b	a	-	a	a	a	b	-	a	a	a	a	b	-	b	-	-	a	b	a	-	-	a	-	b	a	b	-	a	-	-	a	a
chr03	3727786	C	a	b	a	b	a	h	-	b	a	-	-	-	b	b	b	a	b	a	-	a	b	a	a	-	a	a	b	a	b	a	a	a	b	a	a	a	-	a	b	-	b	-	a	b	b	a	a
chr03	3728038	T	a	b	a	b	a	h	-	-	a	-	-	-	b	b	b	a	b	a	-	a	b	a	a	-	a	a	b	a	b	a	a	a	b	a	a	a	-	b	b	-	b	-	a	b	b	a	a
chr03	3728040	T	a	b	a	b	a	h	-	-	a	-	-	-	b	b	b	a	b	a	-	a	b	a	a	-	a	a	b	a	b	a	a	a	b	a	a	a	-	b	b	-	b	-	a	b	b	a	a
chr03	3728079	A	a	b	a	b	a	h	-	-	a	-	-	-	b	b	b	a	b	a	-	a	b	a	a	-	a	a	b	a	b	a	a	a	b	a	a	a	-	a	b	-	b	-	a	b	b	a	a
chr03	3730573	T	-	b	-	b	-	-	-	-	-	b	-	b	-	b	b	-	b	-	a	-	b	-	-	-	-	a	b	a	-	-	-	a	b	-	-	-	-	a	b	b	b	-	-	b	b	-	-
chr03	3732115	G	a	b	a	b	a	b	a	b	a	b	-	b	b	b	b	a	b	a	a	a	b	a	a	-	a	a	b	a	-	a	a	a	b	a	a	a	a	a	b	h	b	-	a	b	-	a	a
chr03	3732185	A	h	b	a	b	a	a	a	b	a	b	-	b	b	b	b	a	b	a	a	a	b	a	a	-	a	a	b	a	-	a	a	a	b	a	a	a	a	a	b	h	b	-	a	b	-	a	a
chr03	3736249	C	a	b	a	b	a	a	a	-	-	a	b	b	b	b	b	a	b	a	a	a	b	a	a	a	a	a	b	a	b	a	a	a	b	a	a	a	a	a	b	a	b	a	a	b	-	-	a
chr03	3736264	T	a	b	a	b	a	h	a	-	-	b	b	b	b	b	b	a	b	a	a	a	b	a	a	a	a	a	b	a	b	a	a	a	b	a	a	a	a	a	b	a	b	a	a	b	-	-	a
chr03	3736306	A	a	b	a	b	a	h	a	-	-	b	b	b	b	b	b	a	b	a	a	a	b	a	a	a	a	a	b	a	b	a	a	a	b	a	a	a	a	a	b	a	b	a	a	b	-	-	a
chr03	3736327	A	a	b	a	b	a	h	a	-	-	b	b	b	b	b	b	a	b	a	a	a	b	a	a	a	a	a	b	a	b	a	a	a	b	a	a	a	a	a	b	a	b	a	a	b	-	-	a
chr03	3736331	G	a	b	a	b	a	h	a	-	-	b	b	b	b	b	b	a	b	a	a	a	b	a	a	a	a	a	b	a	b	a	a	a	b	a	a	a	a	a	b	a	b	a	a	b	-	-	a
chr03	3743151	T	a	b	a	b	-	b	-	b	-	b	b	b	b	b	b	a	b	a	a	a	b	a	a	-	a	a	b	a	b	a	a	a	b	-	a	a	a	-	b	-	-	-	-	b	-	a	a
chr03	3743201	C	a	b	a	b	-	b	-	b	-	b	b	b	b	b	b	a	b	a	a	a	b	a	a	-	a	a	b	a	b	a	a	a	b	-	a	a	a	-	b	-	-	-	-	b	-	a	a
chr03	3743485	G	a	b	a	b	a	b	a	-	a	b	-	b	b	b	b	a	b	a	a	-	b	a	a	a	a	a	b	a	-	a	a	a	b	a	a	-	a	a	b	a	-	a	a	b	b	a	b
chr03	3743489	C	a	b	a	b	a	b	a	-	a	b	-	b	b	b	b	a	b	a	a	-	b	a	a	a	a	a	b	a	-	a	a	a	b	a	a	-	a	a	b	a	-	a	a	b	b	a	a
chr03	3743836	A	a	b	a	b	a	b	a	-	a	b	-	b	b	b	b	a	b	a	a	-	b	a	a	a	a	a	b	a	-	a	a	a	b	a	a	-	a	a	b	a	-	a	a	b	b	a	a
chr03	3743840	T	a	b	a	b	a	b	a	-	a	b	-	b	b	b	b	a	b	a	a	-	b	a	a	a	a	a	b	a	-	a	a	a	b	a	a	-	a	a	b	a	-	a	a	b	b	a	a
chr03	3743842	A	a	b	a	b	a	b	a	-	a	b	-	b	b	b	b	a	b	a	a	-	b	a	a	a	a	a	b	a	-	a	a	a	b	a	a	-	a	a	b	a	-	a	a	b	b	a	a
chr03	3751936	A	a	b	a	b	-	a	a	b	a	-	-	b	b	b	b	a	b	a	a	-	b	a	a	a	a	a	b	a	b	-	a	a	b	a	a	-	a	a	b	a	b	a	a	b	b	a	a
chr03	3752737	G	a	b	a	-	a	a	-	-	a	-	b	b	b	b	b	a	b	a	a	a	b	a	a	-	a	a	-	a	b	a	a	a	b	-	a	-	-	-	b	a	b	-	a	b	b	a	a
chr03	3752774	A	a	b	a	-	a	a	-	-	a	-	b	b	b	b	b	a	b	a	a	a	b	a	a	-	a	a	-	a	b	a	a	a	b	-	a	-	-	-	b	a	b	-	a	b	b	a	a
chr03	3752776	G	a	b	a	-	a	a	-	-	a	-	b	b	b	b	b	a	b	a	a	a	b	a	a	-	a	a	-	a	b	a	a	a	b	-	a	-	-	-	b	a	b	-	a	b	b	a	a
chr03	3752813	T	a	b	a	-	a	a	-	-	a	-	b	b	b	b	b	a	b	a	a	a	b	a	a	-	a	a	-	a	b	a	a	a	b	-	a	-	-	-	b	a	b	-	a	b	b	a	a
chr03	3753062	C	a	b	a	-	-	a	a	b	a	b	b	b	b	b	b	a	b	a	a	a	b	a	a	-	a	a	-	a	b	a	a	a	b	-	a	-	-	-	b	a	b	-	a	b	b	a	a
chr03	3753082	G	a	b	a	-	-	a	a	b	a	b	b	b	b	b	b	a	b	a	a	a	b	a	a	-	a	a	-	a	b	a	a	a	b	-	a	-	-	-	b	a	b	-	a	b	b	a	a
chr03	3762449	C	-	b	a	b	a	-	a	-	-	b	b	-	b	b	b	a	b	a	a	a	b	a	a	a	a	a	-	a	b	-	a	a	b	a	a	-	a	a	b	a	b	-	a	b	b	a	-
chr03	3762479	T	-	b	a	b	a	-	a	-	-	b	b	-	b	b	b	a	b	a	a	a	b	a	a	a	a	a	-	a	b	-	a	a	b	a	a	-	a	b	b	a	b	-	a	b	b	a	-
chr03	3762480	T	-	b	a	b	a	-	a	-	-	b	b	-	b	b	b	a	b	a	a	a	b	a	a	a	a	a	-	a	b	-	a	a	b	a	a	-	a	b	b	a	b	-	a	b	b	a	-
chr03	3764601	C	a	b	a	b	a	a	a	b	a	-	b	-	b	b	b	a	b	a	a	a	b	a	a	a	a	a	b	a	-	a	a	a	b	a	a	-	a	a	b	a	b	-	a	b	b	a	a
chr03	3770732	A	a	b	a	b	a	h	-	-	a	b	-	b	b	b	b	a	b	a	a	a	b	a	a	-	a	a	b	a	b	a	a	a	b	a	a	a	-	a	b	a	b	a	a	b	-	a	a
chr03	3770757	C	a	b	a	b	a	h	-	-	a	b	-	b	b	b	b	a	b	a	a	a	b	a	a	-	a	a	b	a	b	a	a	a	b	a	a	a	-	a	b	a	b	a	a	b	-	a	a
chr03	3770787	A	a	b	a	b	a	h	-	-	a	b	-	b	b	b	b	a	b	a	a	a	b	a	a	-	a	a	b	a	b	a	a	a	b	a	a	a	-	a	b	a	b	a	a	b	-	a	a
chr03	3770945	T	a	b	a	b	a	h	-	b	a	b	-	b	b	b	b	a	b	a	a	a	b	a	a	-	a	a	b	a	b	a	a	a	b	a	a	a	-	a	b	a	b	a	a	b	-	a	a
chr03	3781828	T	a	b	a	b	a	b	a	b	-	-	b	-	b	b	b	a	b	a	a	-	b	a	a	-	a	a	b	a	b	-	a	a	b	-	a	-	a	a	b	a	b	a	a	-	-	a	a
chr03	3785298	G	a	b	-	b	a	b	a	b	a	-	-	-	b	b	b	a	b	a	a	a	b	a	a	a	a	-	-	a	-	-	a	a	b	-	-	b	a	a	b	a	-	-	a	b	b	a	-
chr03	3785596	A	a	b	-	b	a	a	a	-	a	-	-	-	b	b	b	a	b	a	a	a	b	a	a	a	a	-	-	a	-	-	a	a	b	-	-	a	a	a	b	a	-	-	a	b	b	a	-
chr03	3788852	A	a	b	a	b	a	a	a	-	a	b	-	b	b	b	b	a	b	a	a	a	b	a	a	a	a	-	b	a	b	a	a	a	b	a	a	-	-	a	b	a	b	-	a	b	-	a	a
chr03	3788891	C	a	b	a	b	a	a	a	-	a	b	-	b	b	b	b	a	b	a	a	a	b	a	a	a	a	-	b	a	b	a	a	a	b	a	a	-	-	a	b	a	b	-	a	b	-	a	a
chr03	3788894	T	a	b	a	b	a	a	a	-	a	b	-	b	b	b	b	a	b	a	a	a	b	a	a	a	a	-	b	a	b	a	a	a	b	a	a	-	-	a	b	a	b	-	a	b	-	a	a
chr03	3789190	C	a	b	a	b	a	h	a	b	a	b	b	b	b	b	b	a	b	a	a	a	b	-	a	-	a	a	b	a	b	a	a	a	b	a	a	a	a	a	b	h	b	a	a	b	b	a	a
chr03	3809742	A	a	b	a	b	a	a	-	b	a	-	-	b	b	b	b	a	b	a	a	a	b	a	-	a	a	a	b	a	-	a	a	a	b	a	a	a	-	a	b	a	b	a	a	b	b	a	a
chr03	3809895	C	a	b	a	b	a	a	-	b	a	-	-	b	b	b	b	a	b	a	a	a	b	a	-	a	a	a	b	a	-	a	a	a	b	a	a	a	-	a	b	b	b	a	a	b	b	a	a
chr03	3811450	T	a	b	a	b	-	a	a	b	-	-	-	-	b	b	b	a	-	a	a	-	b	-	a	-	a	-	b	a	b	a	-	a	-	-	a	-	a	-	b	a	b	-	a	b	-	a	a
chr03	3811500	G	a	b	a	b	-	a	a	b	-	-	-	-	b	b	b	a	-	a	a	-	b	-	a	-	a	-	b	a	b	a	-	a	-	-	a	-	a	-	b	a	b	-	a	b	-	a	a
chr03	3816616	A	-	b	a	-	a	b	-	b	-	-	-	b	-	b	b	a	b	-	-	-	b	-	a	-	-	-	-	a	-	a	a	a	b	-	a	-	-	-	b	-	b	-	-	-	b	-	-
chr03	3816961	T	-	b	a	-	a	b	-	-	-	-	-	b	-	b	b	a	b	-	-	-	b	-	a	-	-	-	-	a	-	a	-	a	b	-	a	-	-	-	b	-	b	-	-	-	b	-	-
chr03	3816998	A	-	b	a	-	a	b	-	-	-	-	-	b	-	b	b	a	b	-	-	-	b	-	a	-	-	-	-	a	-	a	-	a	b	-	a	-	-	-	b	-	b	-	-	-	b	-	-
chr03	3816999	C	-	b	a	-	a	b	-	-	-	-	-	b	-	b	b	a	b	-	-	-	b	-	a	-	-	-	-	a	-	a	-	a	b	-	a	-	-	-	b	-	b	-	-	-	b	-	-
chr03	3817012	T	-	b	a	-	a	b	-	-	-	-	-	b	-	b	b	a	b	-	-	-	b	-	a	-	-	-	-	a	-	a	-	a	b	-	a	-	-	-	b	-	b	-	-	-	b	-	-
chr03	3833158	G	a	b	a	-	-	-	a	-	a	b	-	-	b	b	-	a	-	a	a	a	-	a	a	a	a	a	b	a	-	a	a	a	-	-	a	a	a	a	-	a	-	-	a	-	-	-	a
chr03	3833175	C	a	b	a	-	-	-	a	-	a	b	-	-	b	b	-	a	-	a	a	a	-	a	a	a	a	a	b	a	-	a	a	a	-	-	a	a	a	a	-	a	-	-	a	-	-	-	a
chr03	3833177	A	a	b	a	-	-	-	a	-	a	b	-	-	b	b	-	a	-	a	a	a	-	a	a	a	a	a	b	a	-	a	a	a	-	-	a	a	a	a	-	a	-	-	a	-	-	-	a
chr03	3833182	T	a	b	a	-	-	-	a	-	a	b	-	-	b	b	-	a	-	a	a	a	-	a	a	a	a	a	b	a	-	a	a	a	-	-	a	a	a	a	-	a	-	-	a	-	-	-	a
chr03	3838888	T	a	b	a	b	a	a	a	b	a	b	-	b	-	b	b	a	b	a	a	a	b	a	a	a	a	a	b	a	-	a	a	a	b	-	a	a	a	a	b	a	b	-	a	b	b	a	a
chr03	3843793	C	a	b	-	b	-	b	-	b	-	-	-	b	b	b	b	a	b	a	a	-	b	a	a	-	a	a	b	a	-	a	a	a	b	a	a	-	a	a	b	a	b	a	a	-	-	a	-
chr03	3843877	A	a	b	-	b	-	b	-	b	-	-	-	b	b	b	b	a	b	a	a	-	b	a	a	-	a	a	b	a	-	a	a	a	b	a	a	-	a	a	b	a	b	a	a	-	-	a	-
chr03	3844821	T	-	b	a	-	a	b	a	b	-	b	-	b	b	b	b	a	b	-	a	a	b	-	a	-	-	a	b	a	-	-	a	a	b	-	a	a	a	a	b	a	b	-	-	b	b	-	-
chr03	3847075	A	a	b	a	-	a	-	a	-	a	b	-	b	b	b	b	a	b	a	a	a	b	a	-	-	a	a	-	a	b	a	a	a	b	a	a	b	-	a	b	a	b	a	a	b	-	a	a
chr03	3847120	A	a	b	a	-	a	-	a	-	a	b	-	b	b	b	b	a	b	a	a	a	b	a	-	-	a	a	-	a	b	a	a	a	b	a	a	b	-	a	b	a	b	a	a	b	-	a	a
chr03	3847158	G	a	b	a	-	a	-	a	-	a	b	-	b	b	b	b	a	b	a	a	a	b	a	-	-	a	a	-	a	b	a	a	a	b	a	a	b	-	a	b	a	b	a	a	b	-	a	a
chr03	3850425	C	a	b	-	b	a	-	a	b	-	-	-	b	-	b	b	a	b	a	a	a	b	a	a	-	a	a	b	a	b	a	a	a	b	a	a	-	a	-	b	a	b	a	a	b	b	a	a
chr03	3858647	A	a	b	a	b	a	a	a	-	a	-	b	b	b	b	b	a	b	a	a	a	b	a	a	a	a	a	-	a	b	-	a	a	b	-	a	a	a	a	b	-	b	-	a	b	b	a	a
chr03	3858662	C	a	b	a	b	a	a	a	-	a	-	b	b	b	b	b	a	b	a	a	a	b	a	a	a	a	a	-	a	b	-	a	a	b	-	a	a	a	a	b	-	b	-	a	b	b	a	a
chr03	3858667	T	a	b	a	b	a	a	a	-	a	-	b	b	b	b	b	a	b	a	a	a	b	a	a	a	a	a	-	a	b	-	a	a	b	-	a	a	a	a	b	-	b	-	a	b	b	a	a
chr03	3858842	C	a	b	a	b	a	h	a	b	a	-	b	b	b	b	b	a	b	a	a	a	b	a	a	a	a	a	-	a	b	-	a	a	b	-	a	a	a	a	b	-	b	-	a	b	b	a	a
chr03	3858907	A	a	b	a	b	a	h	a	b	a	-	b	b	b	b	b	a	b	a	a	a	b	a	a	a	a	a	-	a	b	-	a	a	b	-	a	a	a	a	b	-	b	-	a	b	b	a	a
chr03	3862299	A	a	-	a	b	a	-	a	-	a	-	-	-	b	b	b	a	b	a	a	-	b	a	-	a	a	-	-	a	b	-	a	a	b	-	a	-	a	-	b	a	-	-	a	b	-	a	a
chr03	3862377	T	a	-	a	b	a	-	a	-	a	-	-	-	b	b	b	a	b	a	a	-	b	a	-	a	a	-	-	a	b	-	a	a	b	-	a	-	a	-	b	a	-	-	a	b	-	b	a
chr03	3891349	A	a	b	a	b	a	b	a	b	a	-	-	b	b	b	b	a	b	a	a	a	b	a	a	a	a	a	b	a	b	a	a	a	b	-	a	a	a	a	b	a	b	a	a	b	b	a	a
chr03	3891366	G	a	b	a	b	a	b	a	b	a	-	-	b	b	b	b	a	b	a	a	a	b	a	a	a	a	a	b	a	b	a	a	a	b	-	a	a	a	a	b	a	b	a	a	b	b	a	a
chr03	3893101	A	a	b	a	-	-	a	a	b	-	-	-	b	b	b	b	a	b	a	a	a	b	-	a	-	a	-	b	a	b	-	a	a	b	a	a	a	a	a	b	a	b	a	a	b	b	a	a
chr03	3893325	A	a	b	a	-	-	a	a	b	-	-	-	b	b	b	b	a	b	a	a	a	b	-	a	-	a	-	b	a	b	-	a	a	b	a	a	a	a	a	b	a	b	a	a	b	b	a	a
chr03	3896951	A	a	b	a	b	a	-	a	b	-	b	b	b	b	b	b	a	b	a	a	a	b	a	a	b	a	a	b	a	b	a	a	a	b	a	a	a	a	a	b	a	b	-	a	b	b	a	-
chr03	3898346	C	a	b	a	b	a	a	-	b	a	-	-	b	b	b	b	a	b	a	a	-	b	-	a	a	a	-	-	a	-	a	-	a	b	a	a	a	a	-	b	b	b	a	a	b	-	a	-
chr03	3899267	C	a	b	a	b	a	b	a	b	a	b	-	b	b	b	b	a	b	a	a	a	b	a	a	a	a	a	b	a	b	a	a	a	b	a	a	a	a	a	b	h	b	-	a	b	b	a	a
chr03	3905018	T	-	b	-	b	a	-	a	-	a	b	b	-	b	b	b	a	b	a	a	a	b	-	a	-	a	a	b	-	b	-	-	a	b	a	a	-	a	a	b	b	b	a	a	b	b	-	a
chr03	3905699	C	a	b	a	b	a	b	a	b	-	b	-	b	b	b	b	a	b	a	a	a	b	a	a	-	a	a	b	a	b	a	a	a	b	a	a	a	a	a	b	h	b	a	a	b	b	a	a
chr03	3911818	T	a	b	a	b	a	-	a	b	-	b	b	b	b	b	b	a	b	a	a	a	b	-	a	-	a	a	b	a	-	a	a	a	b	a	a	a	a	a	b	a	b	a	a	b	-	a	a
chr03	3912728	C	a	b	a	-	-	-	a	b	a	-	-	-	b	b	b	a	b	a	a	-	-	-	-	a	a	a	-	a	b	-	a	a	b	a	a	a	-	-	b	a	-	-	a	-	-	a	a
chr03	3912772	T	a	b	a	-	-	-	a	b	a	-	-	-	b	b	b	a	b	a	a	-	-	-	-	a	a	a	-	a	b	-	a	a	b	a	a	a	-	-	b	a	-	-	a	-	-	a	a
chr03	3912885	A	a	b	a	-	-	-	a	b	a	-	-	-	b	b	b	a	b	a	a	-	-	-	-	a	a	a	-	a	b	-	a	a	b	a	a	a	-	-	b	b	-	-	a	-	-	a	a
chr03	3912963	A	a	b	a	-	-	-	a	b	a	-	-	-	b	b	b	a	b	a	a	-	-	-	-	a	a	a	-	a	b	-	a	a	b	a	a	a	-	-	b	a	-	-	a	-	-	a	a
chr03	3912964	A	a	b	a	-	-	-	a	b	a	-	-	-	b	b	b	a	b	a	a	-	-	-	-	a	a	a	-	a	b	-	a	a	b	a	a	a	-	-	b	a	-	-	a	-	-	a	a
chr03	3916603	G	a	b	-	b	a	b	a	b	a	b	-	b	-	b	b	a	b	a	a	-	b	-	a	a	a	a	b	a	b	a	a	a	b	a	a	a	a	-	b	a	b	a	a	-	b	a	a
chr03	3916837	A	a	b	-	b	a	b	a	b	a	b	-	b	-	b	b	a	b	a	a	-	b	-	a	a	a	a	b	a	b	a	a	a	b	a	a	-	a	-	b	a	b	a	a	-	b	a	a
chr03	3927579	G	a	b	a	b	-	b	a	b	a	b	b	b	b	b	b	a	b	a	a	a	b	a	a	a	a	a	b	-	b	-	a	a	b	-	a	-	a	a	b	h	b	a	a	b	-	a	a
chr03	3927838	G	a	b	a	b	-	b	b	b	a	b	b	b	b	b	b	a	b	a	a	a	b	a	a	a	a	a	b	-	b	-	a	a	b	-	a	-	a	a	b	a	b	a	a	b	-	a	a
chr03	3929913	G	-	b	a	b	-	-	a	b	-	-	-	b	b	b	b	a	b	-	a	-	b	-	-	-	a	-	b	a	b	-	a	a	b	-	-	-	-	-	b	-	b	a	-	b	-	-	-
chr03	3933097	T	a	b	a	b	a	b	a	b	a	b	b	b	b	b	b	a	b	-	a	a	b	-	a	a	a	-	-	a	b	a	a	a	b	a	a	a	a	-	b	a	b	a	a	b	-	a	-
chr03	3946960	C	a	b	a	a	a	b	b	b	a	b	-	b	b	b	b	a	b	a	a	a	h	a	a	a	a	a	b	a	b	-	a	a	b	a	a	a	a	a	h	a	b	-	a	b	b	a	a
chr03	3946964	C	a	b	a	b	a	b	b	b	a	b	-	b	b	b	b	a	b	a	a	a	b	a	a	a	a	a	b	a	b	-	a	a	b	a	a	a	a	a	b	a	b	-	a	b	b	a	a
chr03	3961336	C	a	b	a	b	a	h	a	b	a	b	-	b	b	b	b	a	b	a	a	a	b	a	a	a	a	a	b	a	b	a	a	a	b	a	a	h	a	a	b	a	b	a	a	b	b	a	a
chr03	3965588	C	a	b	a	b	a	b	-	b	-	-	-	b	b	b	b	a	b	a	a	a	b	a	-	-	a	a	b	a	-	a	a	a	b	-	a	a	-	a	b	-	b	a	a	b	-	a	a
chr03	3974509	C	a	b	a	-	a	b	-	b	a	-	-	b	-	b	b	a	b	a	a	a	b	-	a	a	a	a	-	a	b	a	a	a	b	-	a	-	a	a	b	h	b	a	a	b	-	a	a
chr03	3974740	C	a	b	a	-	a	b	-	b	a	-	-	b	-	b	b	a	b	a	a	a	b	-	a	a	a	a	-	a	b	a	a	a	b	-	a	-	a	a	b	h	b	a	a	b	-	a	a
chr03	3974789	G	a	b	a	-	a	b	-	b	a	-	-	b	-	b	b	a	b	a	a	a	b	-	a	a	a	a	-	a	b	a	a	a	b	-	a	-	a	a	b	h	b	a	a	b	-	a	a
chr03	3980694	G	a	b	a	b	-	b	a	b	-	b	b	-	-	b	b	a	b	a	a	a	b	-	a	-	a	a	b	a	b	-	-	a	b	a	a	-	a	a	b	a	b	a	a	b	b	a	a
chr03	3981736	G	a	b	a	b	a	b	-	-	a	-	b	b	b	b	b	a	b	a	a	a	b	a	a	a	a	a	b	a	b	-	a	a	b	a	a	-	a	a	b	a	b	a	a	b	b	a	a
chr03	3982025	G	a	b	a	b	a	b	-	-	a	-	b	b	b	b	b	a	b	a	a	a	b	a	a	a	a	a	b	a	b	-	a	a	b	a	a	-	a	a	b	a	b	a	a	b	b	a	a
chr03	3982237	C	a	b	a	b	-	-	a	b	a	-	-	b	-	b	b	a	b	a	a	-	b	a	a	a	a	a	b	a	b	a	-	a	b	a	-	-	a	-	b	b	-	-	a	b	b	a	a
chr03	3987642	T	a	b	a	b	-	h	a	b	a	-	b	b	b	b	b	a	b	a	a	a	b	a	a	a	a	a	b	a	b	a	a	a	b	a	a	a	a	a	b	a	b	a	a	b	b	a	a
chr03	3993381	T	a	b	-	b	a	a	-	b	-	-	-	b	b	b	b	a	b	a	a	-	b	-	a	a	a	-	b	a	b	-	a	a	b	-	-	a	a	a	b	b	b	a	a	b	-	-	-
chr03	3993967	T	a	b	a	b	a	b	a	b	a	-	-	b	b	b	b	a	b	a	a	a	b	a	a	a	a	a	b	a	b	a	a	a	b	a	a	-	a	-	b	h	b	-	a	b	-	a	a
chr03	3995240	T	a	b	a	b	a	b	a	b	a	b	-	b	b	b	b	a	b	a	a	a	b	a	a	a	a	a	b	a	b	a	a	a	b	a	a	a	a	a	b	h	b	a	a	b	b	a	a
chr03	3997108	C	a	b	a	b	a	-	a	b	-	-	b	b	b	b	b	a	b	a	a	a	b	a	a	-	a	a	b	a	b	a	a	a	b	-	a	a	-	a	b	a	b	a	a	b	b	a	-
chr03	4005394	A	a	b	a	b	a	a	a	-	a	-	-	-	b	b	b	a	b	a	a	-	b	a	a	a	a	a	b	a	b	-	a	a	b	a	a	-	a	a	b	a	b	a	a	b	b	a	a
chr03	4005414	T	a	b	a	b	a	a	a	-	a	-	-	-	b	b	b	a	b	a	a	-	b	a	a	a	a	a	b	a	b	-	a	a	b	a	a	-	a	a	b	a	b	a	a	b	b	a	a
chr03	4005419	A	a	b	a	b	a	a	a	-	a	-	-	-	b	b	b	a	b	a	a	-	b	a	a	a	a	a	b	a	b	-	a	a	b	a	a	-	a	a	b	a	b	a	a	b	b	a	a
chr03	4005474	C	a	b	a	b	a	a	a	-	a	-	-	-	b	b	b	a	b	a	a	-	b	a	a	a	a	a	b	a	b	-	a	a	b	a	a	-	a	a	b	a	b	a	a	b	b	a	a
chr03	4005475	A	a	b	a	b	a	a	a	-	a	-	-	-	b	b	b	a	b	a	a	-	b	a	a	a	a	a	b	a	b	-	a	a	b	a	a	-	a	a	b	a	b	a	a	b	b	a	a
chr03	4005476	T	a	b	a	b	a	a	a	-	a	-	-	-	b	b	b	a	b	a	a	-	b	a	a	a	a	a	b	a	b	-	a	a	b	a	a	-	a	a	b	a	b	a	a	b	b	a	a
chr03	4005613	G	a	b	a	b	a	a	a	b	a	b	b	-	b	b	b	a	b	a	a	-	b	a	a	a	a	a	b	a	b	-	a	a	b	a	a	-	a	a	b	a	b	a	a	b	b	a	a
chr03	4020258	G	a	b	a	b	a	-	a	-	a	-	-	-	b	b	b	a	b	a	a	a	b	-	a	a	a	a	b	a	-	a	b	a	b	a	a	a	a	a	b	a	b	-	a	b	b	a	-
chr03	4026233	C	a	b	a	b	a	-	-	b	-	b	b	b	b	b	b	a	b	a	a	a	b	a	a	-	a	a	b	a	b	a	a	a	b	a	a	a	a	-	b	h	b	a	a	b	b	a	a
chr03	4026268	T	a	b	a	b	a	-	-	b	-	b	b	b	b	b	b	a	b	a	a	a	b	a	a	-	a	a	b	a	b	a	a	a	b	a	a	a	a	-	b	a	b	a	a	b	b	a	a
chr03	4052317	A	-	b	a	b	a	a	a	b	a	b	-	b	b	b	b	a	b	a	a	a	b	a	-	a	a	a	b	a	-	a	a	a	b	a	a	-	a	a	b	a	b	a	a	b	-	a	-
chr03	4052733	C	a	b	a	b	a	b	a	b	-	b	b	b	b	b	b	a	b	a	a	a	b	a	a	a	a	a	b	a	b	a	a	a	b	a	-	a	a	-	b	a	b	a	a	b	-	a	a
chr03	4055177	A	a	b	a	b	a	a	a	b	a	-	b	b	b	b	b	a	b	a	a	-	b	a	-	a	a	a	b	a	b	a	a	a	b	a	a	-	a	-	b	a	b	a	a	b	-	a	a
chr03	4055406	C	a	b	a	b	a	a	a	b	a	-	b	b	b	b	b	a	b	a	a	-	b	a	-	a	a	a	b	a	b	a	a	a	b	a	a	-	a	-	b	a	b	a	a	b	-	a	a
chr03	4055562	C	a	b	a	b	a	h	a	b	a	-	b	b	b	b	b	a	b	a	a	-	b	a	a	a	a	a	b	a	b	a	a	a	b	a	a	a	a	a	b	a	b	a	a	b	-	a	a
chr03	4064605	G	a	b	a	b	a	b	a	b	a	-	-	b	b	b	b	a	b	a	a	a	b	a	a	a	a	a	-	a	b	a	a	a	b	-	a	a	a	a	b	a	b	a	a	b	b	a	a
chr03	4064876	C	a	b	a	b	a	b	a	-	a	-	-	b	b	b	b	a	b	a	a	a	b	a	a	a	a	a	-	a	b	a	a	a	b	-	a	a	a	a	b	a	b	a	a	b	b	a	a
chr03	4064911	G	a	b	a	b	a	b	a	-	a	-	-	b	b	b	b	a	b	a	a	a	b	a	a	a	a	a	-	a	b	a	a	a	b	-	a	a	a	a	b	a	b	a	a	b	b	a	a
chr03	4064949	C	a	b	a	b	a	b	a	-	a	-	-	b	b	b	b	a	b	a	a	a	b	a	a	a	a	a	-	a	b	a	a	a	b	-	a	a	a	a	b	a	b	a	a	b	b	a	a
chr03	4067520	A	a	b	a	b	a	-	a	-	a	-	-	b	b	b	b	a	b	a	a	a	b	a	a	a	a	a	b	a	b	a	a	a	b	a	a	-	-	a	b	a	b	-	a	b	b	a	a
chr03	4067522	T	a	b	a	b	a	-	a	-	a	-	-	b	b	b	b	a	b	a	a	a	b	a	a	a	a	a	b	a	b	a	a	a	b	a	a	-	-	a	b	a	b	-	a	b	b	a	a
chr03	4067559	A	a	b	a	b	a	-	a	-	a	-	-	b	b	b	b	a	b	a	a	a	b	a	a	a	a	a	b	a	b	a	a	a	b	a	a	-	-	a	b	a	b	-	a	b	b	a	a
chr03	4067562	T	a	b	a	b	a	-	a	-	a	-	-	b	b	b	b	a	b	a	a	a	b	a	a	a	a	a	b	a	b	a	a	a	b	a	a	-	-	a	b	a	b	-	a	b	b	a	a
chr03	4078428	T	a	b	a	b	a	b	a	-	-	-	-	b	-	b	b	a	b	a	a	a	b	a	a	a	a	a	-	a	b	a	a	a	b	a	a	a	a	a	b	a	b	a	a	b	b	a	a
chr03	4078429	T	a	b	a	b	a	b	a	-	-	-	-	b	-	b	b	a	b	a	a	a	b	a	a	a	a	a	-	a	b	a	a	a	b	a	a	a	a	a	b	a	b	a	a	b	b	a	a
chr03	4078445	C	a	b	a	b	a	b	a	-	-	-	-	b	-	b	b	a	b	a	a	a	b	a	a	a	a	a	-	a	b	a	a	a	b	a	a	a	a	a	b	a	b	a	a	b	b	a	a
chr03	4078453	T	a	b	a	b	a	b	a	-	-	-	-	b	-	b	b	a	b	a	a	a	b	a	a	a	a	a	-	a	b	a	a	a	b	a	a	a	a	a	b	a	b	a	a	b	b	a	a
chr03	4078626	C	a	b	a	b	a	b	a	b	-	-	-	b	-	b	b	a	b	a	a	a	b	a	a	a	a	a	-	a	b	a	a	a	b	a	a	a	a	a	b	a	b	a	a	b	b	a	a
chr03	4099986	C	a	b	a	-	-	a	a	b	-	-	-	b	b	b	b	a	b	a	a	-	b	-	a	a	a	-	b	a	b	a	a	a	b	-	a	-	-	a	b	a	b	a	a	b	b	a	a
chr03	4120444	C	a	b	a	b	a	a	a	b	a	b	-	b	b	b	b	a	b	a	a	a	b	a	b	-	a	a	-	a	b	a	a	a	b	-	a	a	a	a	b	a	b	-	a	b	-	a	a
chr03	4120526	G	a	b	a	b	a	a	a	b	a	b	-	b	b	b	b	a	b	a	a	a	b	a	b	-	a	a	-	a	b	a	a	a	b	-	a	a	a	a	b	a	b	-	a	b	-	a	a
chr03	4120708	A	a	b	a	b	a	a	a	-	a	b	-	b	b	b	b	a	b	a	a	a	b	a	-	-	a	a	-	a	b	a	a	a	b	-	a	a	a	a	b	a	b	-	a	b	-	a	a
chr03	4120716	T	a	b	a	b	a	a	a	-	a	b	-	b	b	b	b	a	b	a	a	a	b	a	-	-	a	a	-	a	b	a	a	a	b	-	a	a	a	a	b	a	b	-	a	b	-	a	a
chr03	4120776	A	a	b	a	b	a	a	a	-	a	b	-	b	b	b	b	a	b	a	a	a	b	a	-	-	a	a	-	a	b	a	a	a	b	-	a	a	a	a	b	a	b	-	a	b	-	a	a
chr03	4127071	A	a	b	a	b	a	-	a	b	a	b	-	b	-	b	b	a	b	-	a	a	b	a	-	a	a	a	b	a	-	-	a	a	b	-	a	a	a	-	b	a	b	a	a	b	b	a	a
chr03	4127334	A	a	b	a	b	a	-	a	b	a	b	-	b	-	b	b	a	b	-	a	a	b	a	-	a	a	a	b	a	-	-	a	a	b	-	a	a	a	-	b	a	b	a	a	b	b	a	a
chr03	4127350	A	a	b	a	b	a	-	a	b	a	b	-	b	-	b	b	a	b	-	a	a	b	a	-	a	a	a	b	a	-	-	a	a	b	-	a	a	a	-	b	a	b	a	a	b	b	a	a
chr03	4128013	T	a	b	a	-	-	b	a	b	a	-	b	b	b	b	b	a	b	a	a	a	b	-	a	a	a	a	b	a	b	a	a	a	b	a	a	a	a	a	b	a	b	-	a	b	b	a	a
chr03	4128174	T	a	b	a	-	-	b	a	-	a	-	b	b	b	b	b	a	b	a	a	a	b	-	a	a	a	a	b	a	b	a	a	a	b	a	a	a	a	a	b	a	b	-	a	b	b	a	a
chr03	4128181	T	a	b	a	-	-	b	a	-	a	-	b	b	b	b	b	a	b	a	a	a	b	-	a	a	a	a	b	a	b	a	a	a	b	a	a	a	a	a	b	a	b	-	a	b	b	a	a
chr03	4128215	G	a	b	a	-	-	b	a	-	a	-	b	b	b	b	b	a	b	a	a	a	b	-	a	a	a	a	b	a	b	a	a	a	b	a	a	a	a	a	b	a	b	-	a	b	b	a	a
chr03	4130121	T	a	b	a	b	a	b	a	b	a	b	b	b	b	b	b	a	b	a	a	a	b	a	a	-	a	a	-	a	b	a	a	a	b	a	a	a	a	-	b	a	b	-	a	b	-	a	a
chr03	4130134	G	a	b	a	b	a	b	a	b	a	b	b	b	b	b	b	a	b	a	a	a	b	a	a	-	a	a	-	a	b	a	a	a	b	a	a	a	a	-	b	a	b	-	a	b	-	a	a
chr03	4130284	T	a	b	a	b	a	b	a	b	a	b	b	b	b	b	b	a	b	a	a	a	b	a	a	-	a	a	-	a	b	a	a	a	b	a	a	a	a	-	b	a	b	-	a	b	-	a	a
chr03	4130312	A	a	b	a	b	a	b	a	b	a	b	a	b	b	b	b	a	b	a	a	a	b	a	a	-	a	a	-	a	b	a	a	a	b	a	a	a	a	-	b	a	b	-	a	b	-	a	a
chr03	4131251	G	-	b	a	-	a	h	a	b	-	b	-	-	b	b	b	a	b	a	a	a	b	-	-	a	a	a	-	a	-	a	a	a	b	a	a	-	-	a	b	a	b	-	a	b	b	a	a
chr03	4131891	T	a	b	a	-	-	-	a	b	a	-	-	-	b	b	b	a	b	a	a	-	b	-	-	a	a	a	b	a	b	a	a	a	b	a	a	a	-	a	b	a	b	-	a	b	-	a	a
chr03	4131915	C	a	b	a	-	-	-	a	b	a	-	-	-	b	b	b	a	b	a	a	-	b	-	-	a	a	a	b	a	b	a	a	a	b	a	a	a	-	a	b	a	b	-	a	b	-	a	a
chr03	4132030	C	a	b	a	-	-	-	a	-	a	-	b	-	b	b	b	a	b	a	a	-	b	-	-	a	a	a	b	a	b	a	a	a	b	a	a	a	-	-	b	a	b	-	a	b	-	a	a
chr03	4132036	A	a	b	a	-	-	-	a	-	a	-	b	-	b	b	b	a	b	a	a	-	b	-	-	a	a	a	b	a	b	a	a	a	b	a	a	a	-	-	b	a	b	-	a	b	-	a	a
chr03	4132061	C	a	b	a	-	-	-	a	-	a	-	b	-	b	b	b	a	b	a	a	-	b	-	-	a	a	a	b	a	b	a	a	a	b	a	a	a	-	-	b	a	b	-	a	b	-	a	a
chr03	4143941	C	a	b	a	b	a	a	a	b	a	-	-	b	b	b	b	a	b	a	a	a	b	a	a	a	a	a	b	a	b	-	a	a	b	a	a	-	a	a	b	a	b	-	a	b	b	a	a
chr03	4157317	T	a	b	a	b	a	b	-	b	a	-	-	-	b	b	b	a	b	a	a	-	b	a	a	-	a	a	b	-	-	a	a	a	b	a	a	-	a	a	b	a	b	-	a	-	b	a	a
chr03	4160610	A	a	-	-	-	a	a	-	-	a	-	-	-	-	b	b	a	b	-	a	-	b	a	a	a	-	-	-	a	-	-	a	a	b	-	a	-	-	-	b	a	b	a	a	b	b	-	-
chr03	4160668	G	a	-	-	-	a	b	-	-	a	-	-	-	-	b	b	a	b	-	a	-	b	a	a	a	-	-	-	a	-	-	a	a	b	-	a	-	-	-	b	a	b	a	a	b	b	-	-
chr03	4192893	A	a	b	a	b	a	-	a	b	a	-	-	b	b	b	b	a	b	a	a	-	b	a	-	-	a	a	b	a	b	a	a	a	b	a	a	a	a	a	b	a	-	a	a	b	b	a	a
chr03	4196326	T	-	b	-	-	-	-	-	b	-	-	-	b	b	b	b	b	b	-	-	-	b	-	-	-	-	-	-	-	-	a	-	-	b	-	-	-	-	-	b	-	b	-	-	-	b	-	-
chr03	4196340	A	-	b	-	-	-	-	-	b	-	-	-	b	b	b	b	a	b	-	-	-	b	-	-	-	-	-	-	-	-	a	-	-	b	-	-	-	-	-	b	-	b	-	-	-	b	-	-
chr03	4196709	C	-	b	-	-	-	-	-	b	-	-	-	b	b	b	b	a	b	-	-	-	b	-	-	-	-	-	-	-	-	a	-	-	b	-	-	-	-	-	b	-	b	-	-	-	b	-	-
chr03	4203443	C	a	b	a	b	-	-	a	b	a	b	b	b	-	b	b	a	b	-	a	-	b	-	a	a	a	a	-	a	b	a	a	a	b	a	a	a	a	a	b	-	b	-	a	b	b	a	-
chr03	4203447	G	a	b	a	b	-	-	a	b	a	b	b	b	-	b	b	a	b	-	a	-	b	-	a	a	a	a	-	a	b	a	a	a	b	a	a	a	a	a	b	-	b	-	a	b	b	a	-
chr03	4212842	A	a	b	a	b	a	b	a	b	-	b	-	-	b	b	b	a	b	a	a	a	b	-	a	-	a	a	b	a	b	a	a	a	b	-	a	-	a	-	b	a	b	a	a	-	-	a	a
chr03	4215123	A	a	b	a	b	a	a	a	b	a	-	b	b	b	b	b	a	b	a	a	a	b	a	a	a	a	a	b	a	b	a	a	a	b	a	a	-	a	a	b	a	b	-	a	b	b	a	a
chr03	4219313	C	a	b	a	b	a	b	a	b	a	-	-	b	b	b	b	a	b	a	a	-	b	a	a	a	a	a	b	a	b	-	a	a	b	a	a	a	a	a	b	a	b	-	a	b	b	a	a
chr03	4322645	C	a	b	b	b	a	b	a	b	a	b	-	b	b	b	b	a	b	a	a	a	a	a	a	b	a	a	b	a	b	a	a	a	b	-	a	a	a	a	b	a	b	a	a	b	b	-	a
chr03	4322686	G	a	b	b	b	a	h	a	b	-	b	-	b	b	b	b	a	b	a	a	a	a	a	a	b	a	a	b	a	b	-	a	a	b	a	a	-	a	a	b	a	b	a	a	b	-	a	a
chr03	4322996	C	a	b	b	b	a	h	a	b	a	b	-	b	b	b	b	a	b	a	a	a	a	a	a	b	a	a	b	a	b	-	a	a	b	a	a	-	a	a	b	a	b	a	a	b	-	a	a
chr03	4323029	A	a	b	b	b	a	h	a	b	a	b	-	b	b	b	b	a	b	a	a	a	a	a	a	b	a	a	b	a	b	-	a	a	b	a	a	-	a	a	b	a	b	a	a	b	-	a	a
chr03	4354529	T	-	b	b	b	-	-	-	b	a	-	-	b	b	b	b	a	b	-	a	a	a	-	a	b	a	-	-	-	-	a	a	a	b	-	a	a	a	a	b	a	b	-	-	b	-	-	a
chr03	4359826	T	a	b	b	b	a	b	a	-	-	b	-	b	b	b	b	a	b	a	a	a	a	a	a	-	a	a	b	a	-	a	a	a	b	a	a	a	a	a	b	a	b	a	a	b	b	a	a
chr03	4359836	C	a	b	b	b	a	b	a	-	-	b	-	b	b	b	b	a	b	a	a	a	a	a	a	-	a	a	b	a	-	a	a	a	b	a	a	a	a	a	b	a	b	a	a	b	b	a	a
chr03	4359837	T	a	b	b	b	a	b	a	-	-	b	-	b	b	b	b	a	b	a	a	a	a	a	a	-	a	a	b	a	-	a	a	a	b	a	a	a	a	a	b	a	b	a	a	b	b	a	a
chr03	4359840	A	a	b	b	b	a	b	a	-	-	b	-	b	b	b	b	a	b	a	a	a	a	a	a	-	a	a	b	a	-	a	a	a	b	a	a	a	a	a	b	a	b	a	a	b	b	a	a
chr03	4359860	C	a	b	b	b	a	b	a	-	-	b	-	b	b	b	b	a	b	a	a	a	a	a	a	-	a	a	b	a	-	a	a	a	b	a	a	a	a	a	b	a	b	a	a	b	b	a	a
chr03	4366566	C	a	b	b	b	a	b	a	b	a	-	b	b	b	b	b	a	b	a	a	-	a	a	a	-	a	a	b	a	b	a	a	a	b	a	a	-	a	a	b	a	b	a	a	b	b	a	a
chr03	4383913	T	a	b	b	b	a	b	-	b	-	a	-	b	b	b	b	a	b	a	a	-	a	-	-	b	a	a	-	a	-	a	a	a	b	-	a	a	-	a	b	a	b	-	a	b	b	a	a
chr03	4392188	C	a	b	-	b	a	a	a	b	a	a	-	b	b	b	b	a	b	a	a	a	a	a	a	b	a	a	b	a	b	a	a	a	b	a	a	a	a	a	b	a	b	a	a	b	b	a	a
chr03	4392879	C	a	b	b	-	a	b	-	b	-	a	b	b	-	b	b	a	b	a	a	-	a	a	a	b	a	a	-	a	b	-	a	a	b	a	a	-	a	a	b	-	b	a	a	b	b	-	a
chr03	4393172	C	a	b	b	b	a	b	a	-	a	a	-	b	b	b	b	a	b	a	a	a	a	a	a	-	a	a	b	a	b	-	a	a	b	a	a	a	-	-	b	a	b	a	a	b	b	a	a
chr03	4393187	G	a	b	b	b	a	b	a	-	a	a	-	b	b	b	b	a	b	a	a	a	a	a	a	-	a	a	b	a	b	-	a	a	b	a	a	a	-	-	b	a	b	a	a	b	b	a	a
chr03	4393229	A	a	b	b	b	a	b	a	-	a	a	-	b	b	b	b	a	b	a	a	a	a	a	a	-	a	a	b	a	b	-	a	a	b	a	a	a	-	-	b	a	b	a	a	b	b	a	a
chr03	4393906	C	a	b	b	b	a	a	a	b	a	a	b	b	b	b	b	a	b	a	a	a	a	a	a	b	a	-	b	a	b	a	a	a	b	a	a	a	-	a	b	a	b	a	a	b	b	a	a
chr03	4394583	T	-	b	b	b	-	b	-	-	a	a	b	b	b	b	b	a	b	a	a	a	a	a	a	-	-	a	b	a	-	-	a	a	b	-	a	a	a	a	b	a	-	-	a	b	-	a	-
chr03	4394648	C	-	b	b	b	-	a	-	-	a	a	b	b	b	b	b	a	b	a	a	a	a	a	a	-	-	a	b	a	-	-	a	a	b	-	a	a	a	a	b	a	-	-	a	b	-	b	-
chr03	4394861	T	a	b	b	b	a	b	-	-	a	a	-	b	b	b	b	a	b	a	a	a	a	a	a	-	a	a	b	a	-	a	a	a	b	-	a	a	a	a	b	a	-	-	a	b	-	a	a
chr03	4414396	G	a	b	b	b	a	b	a	b	a	-	b	b	b	b	b	a	b	a	a	-	a	a	a	b	a	a	b	a	b	a	a	a	b	a	a	a	a	a	b	a	b	a	a	b	-	a	a
chr03	4466929	A	a	b	b	b	a	a	-	b	-	-	-	b	b	b	b	a	b	a	a	a	a	a	a	b	a	a	b	a	b	a	a	a	b	a	a	-	a	a	b	a	b	a	a	b	b	a	a
chr03	4467154	T	a	b	b	b	a	a	-	b	-	-	-	b	b	b	b	a	b	a	a	a	a	a	a	b	a	a	b	a	b	a	a	a	b	a	a	-	a	a	b	a	b	a	a	b	b	a	a
chr03	4467277	C	a	b	b	b	-	b	a	b	a	-	-	b	b	b	b	a	b	a	a	a	a	-	a	b	a	a	b	a	b	a	a	a	b	a	a	a	a	a	b	a	b	a	a	b	b	a	a
chr03	4467415	C	a	b	b	b	-	b	a	b	a	-	-	b	b	b	b	a	b	a	a	a	a	-	a	b	a	a	b	a	b	a	a	a	b	a	a	a	a	a	b	a	b	a	a	b	b	a	a
chr03	4485797	C	a	b	-	b	-	-	-	b	a	-	-	-	b	b	b	a	b	a	a	-	a	-	-	-	a	a	-	a	b	a	a	a	b	a	a	-	a	a	b	a	b	-	a	-	-	-	-
chr03	4488756	A	a	b	b	b	-	-	a	b	a	a	-	-	b	b	b	a	b	a	a	-	a	a	a	-	a	a	b	a	b	a	a	a	b	a	a	a	a	a	b	a	b	a	a	b	b	a	a
chr03	4515747	A	a	b	b	-	a	a	a	b	a	a	-	-	b	b	b	a	b	a	a	a	a	a	a	-	a	a	-	a	-	-	a	a	b	-	a	b	a	a	b	a	b	-	a	b	-	a	a
chr03	4515841	A	a	b	b	b	a	a	a	b	a	a	-	b	b	b	b	a	b	a	a	a	a	-	a	b	a	a	b	a	-	a	a	a	b	a	a	a	a	a	b	h	b	-	a	b	b	a	-
chr03	4515854	T	a	b	b	b	a	a	a	b	a	a	-	b	b	b	b	a	b	a	a	a	a	-	a	b	a	a	b	a	-	a	a	a	b	a	a	a	a	a	b	h	b	-	a	b	b	a	-
chr03	4528660	A	a	b	b	b	-	-	a	-	-	-	-	-	-	b	b	a	b	a	a	a	a	-	a	b	a	-	b	a	b	a	a	a	b	a	-	a	-	-	b	b	-	-	a	b	b	a	a
chr03	4528791	A	a	b	b	b	-	-	a	-	-	-	-	-	-	b	b	a	b	a	a	a	a	-	a	b	a	-	b	a	b	a	a	a	b	a	-	a	-	-	b	a	-	-	a	b	b	a	a
chr03	4528846	T	a	b	b	b	-	-	a	-	-	-	-	-	-	b	b	a	b	a	a	a	a	-	a	b	a	-	b	a	b	a	a	a	b	a	-	a	-	-	b	b	-	-	a	b	b	a	a
chr03	4535024	T	a	b	-	-	a	-	a	b	a	-	-	-	b	b	b	a	b	a	a	a	a	-	a	-	a	-	b	a	-	a	a	a	b	-	a	-	a	-	b	-	b	-	a	b	-	-	-
chr03	4535979	C	a	b	b	-	a	b	a	b	a	a	b	b	b	b	b	a	b	a	a	-	a	-	a	b	a	a	b	a	b	a	a	a	b	a	a	a	a	a	b	a	b	a	a	b	b	a	a
chr03	4551887	T	a	b	b	b	a	b	-	-	a	a	-	-	b	b	b	a	b	a	a	a	a	a	a	b	a	a	b	a	-	a	a	a	b	a	a	a	a	a	b	a	b	-	a	b	-	a	a
chr03	4551904	C	a	b	b	b	a	b	-	-	a	a	-	-	b	b	b	a	b	a	a	a	a	a	a	b	a	a	b	a	-	a	a	a	b	a	a	a	a	a	b	a	b	-	a	b	-	a	a
chr03	4552085	G	a	b	b	b	a	b	-	-	a	a	-	-	b	b	b	a	b	a	a	a	a	a	a	b	a	a	b	a	-	a	a	a	b	a	a	a	a	a	b	a	b	-	a	b	-	a	a
chr03	4552139	T	a	b	b	b	a	b	-	-	a	a	-	-	b	b	b	a	b	a	a	a	a	a	a	b	a	a	b	a	-	a	a	a	b	a	a	a	a	a	b	a	b	-	a	b	-	a	a
chr03	4552800	A	-	b	b	b	a	b	a	b	a	a	-	b	b	b	b	a	b	a	-	-	a	a	a	-	a	-	-	a	b	a	a	a	b	-	a	-	-	a	b	a	b	-	a	b	-	-	-
chr03	4561749	C	a	b	b	b	-	a	a	b	-	-	-	-	-	b	b	a	b	a	a	a	a	-	-	-	a	-	b	a	-	a	a	a	b	-	a	-	a	a	b	a	b	-	a	-	b	a	-
chr03	4565836	T	-	b	-	b	a	b	a	b	-	-	b	-	b	b	b	a	b	-	a	a	a	a	a	b	a	a	b	-	-	a	-	a	b	-	a	a	a	-	b	-	b	-	a	b	b	a	a
chr03	4565893	T	-	b	-	b	a	b	a	b	-	-	b	-	b	b	b	a	b	-	a	a	a	a	a	b	a	a	b	-	-	a	-	a	b	-	a	a	a	-	b	-	b	-	a	b	b	a	a
chr03	4568775	T	a	b	b	b	a	a	a	b	a	a	-	b	b	b	b	a	b	a	a	a	a	a	a	-	a	-	-	a	b	a	a	a	b	a	a	-	a	a	b	a	b	-	a	b	b	a	a
chr03	4582742	C	-	b	b	b	-	-	-	b	-	-	-	b	-	b	b	a	b	a	a	a	a	a	a	-	a	a	b	a	-	a	a	a	b	a	a	a	-	-	b	a	b	-	a	b	b	-	-
chr03	4583175	G	a	b	b	b	a	b	a	b	a	-	b	-	b	b	b	a	b	-	a	a	a	-	a	-	a	-	-	a	-	a	a	a	b	-	a	a	a	a	b	a	b	-	-	b	b	-	-
chr03	4588527	G	a	b	b	-	a	b	a	b	-	-	-	b	b	b	b	a	b	a	a	-	a	a	a	-	a	-	b	a	b	-	a	a	b	a	a	-	-	a	b	a	b	-	a	b	-	a	a
chr03	4588531	T	a	b	b	-	a	b	a	b	-	-	-	b	b	b	b	a	b	a	a	-	a	a	a	-	a	-	b	a	b	-	a	a	b	a	a	-	-	a	b	a	b	-	a	b	-	a	a
chr03	4616624	A	a	b	-	-	a	-	a	b	a	-	b	-	b	-	b	a	b	a	a	-	-	a	a	b	a	a	-	a	-	-	-	a	b	-	-	-	-	-	b	a	b	-	a	-	-	a	-
chr03	4616647	C	a	b	-	-	a	-	a	b	a	-	b	-	b	-	b	a	b	a	a	-	-	a	a	b	a	a	-	a	-	-	-	a	b	-	-	-	-	-	b	a	b	-	a	-	-	a	-
chr03	4617038	C	a	b	b	b	-	-	a	b	-	-	-	b	b	b	b	a	b	a	a	a	a	-	a	-	a	-	-	a	b	a	-	a	b	-	-	a	a	-	b	-	b	-	a	-	-	a	-
chr03	4617182	C	a	b	b	b	a	a	-	b	-	a	-	b	b	b	b	a	b	a	a	a	a	-	a	b	a	a	b	a	b	a	a	a	b	-	a	-	a	a	b	a	b	-	a	b	b	a	a
chr03	4617315	G	a	b	b	b	a	a	-	b	-	a	-	b	b	b	b	a	b	a	a	a	a	-	a	-	a	a	b	h	-	a	a	a	b	-	a	-	a	a	b	a	b	-	a	b	b	a	a
chr03	4617324	C	a	b	b	b	a	a	-	b	-	a	-	b	b	b	b	a	b	a	a	a	a	-	a	-	a	a	b	a	-	a	a	a	b	-	a	-	a	a	b	a	b	-	a	b	b	a	a
chr03	4617419	C	a	b	b	b	-	-	a	-	a	a	-	-	-	b	b	a	b	a	a	-	a	-	a	-	a	-	b	a	b	a	-	a	b	a	a	b	a	a	b	a	b	-	a	b	-	a	a
chr03	4618512	A	a	b	b	b	a	a	a	b	a	a	-	-	b	b	b	a	b	a	a	a	a	a	a	-	a	-	-	a	b	a	-	a	b	-	a	-	-	a	b	-	b	a	a	b	b	a	a
chr03	4633326	G	a	b	b	b	a	a	a	b	a	a	-	b	b	b	b	a	b	a	a	-	a	a	-	b	a	a	b	a	-	a	a	a	b	a	a	a	a	a	b	a	b	-	a	b	b	a	a
chr03	4633355	C	a	b	b	b	a	a	a	b	a	a	-	b	b	b	b	a	b	a	a	-	a	a	-	b	a	a	b	a	-	a	a	a	b	a	a	a	a	a	b	a	b	-	a	b	b	a	a
chr03	4633616	G	a	b	b	b	-	a	-	b	a	a	-	b	b	b	b	a	b	a	a	-	a	a	-	b	a	a	b	a	-	a	a	a	b	a	a	a	a	a	b	a	b	-	a	b	b	a	a
chr03	4633676	T	a	b	-	b	a	a	a	b	a	a	-	b	b	b	b	a	b	a	a	a	a	a	a	b	a	-	b	a	b	a	a	a	b	a	a	-	a	a	b	a	b	a	a	b	-	-	a
chr03	4633690	C	a	b	-	b	a	a	a	b	a	a	-	a	b	b	b	a	b	a	a	a	a	a	a	b	a	-	b	a	b	a	a	a	b	a	a	-	a	a	b	a	b	a	a	b	-	-	a
chr03	4633745	A	a	b	-	b	a	a	a	b	a	a	-	a	b	b	b	a	b	a	a	a	a	a	a	b	a	-	b	a	b	a	a	a	b	a	a	-	a	a	b	a	b	a	a	b	-	-	a
chr03	4634487	T	a	b	b	-	a	b	a	b	-	-	-	-	b	b	b	a	b	a	a	a	a	-	a	-	a	a	b	a	-	a	a	a	b	a	a	a	a	a	b	a	b	a	a	b	-	a	a
chr03	4638800	A	a	b	b	b	a	a	a	-	a	a	-	b	b	b	b	a	b	a	a	a	a	a	a	-	a	a	b	a	b	a	a	a	b	a	a	a	a	a	b	a	b	a	a	b	b	a	a
chr03	4638836	G	a	b	b	b	a	a	a	-	a	a	-	b	b	b	b	a	b	a	a	a	a	a	a	-	a	a	b	a	b	a	a	a	b	a	a	a	a	a	b	a	b	a	a	b	b	a	a
chr03	4638838	T	a	b	b	b	a	a	a	-	a	a	-	b	b	b	b	a	b	a	a	a	a	a	a	-	a	a	b	a	b	a	a	a	b	a	a	a	a	a	b	a	b	a	a	b	b	a	a
chr03	4640328	G	a	b	b	b	a	b	-	b	-	a	-	-	b	b	b	a	b	a	a	-	a	-	-	-	a	a	b	a	b	a	-	a	b	a	-	-	-	-	b	a	b	a	a	b	-	a	a
chr03	4640380	A	a	b	b	b	a	b	-	b	-	a	-	-	b	b	b	a	b	a	a	-	a	-	-	-	a	a	b	a	b	a	-	a	b	a	-	-	-	-	b	a	b	a	a	b	-	a	a
chr03	4640689	T	a	b	b	b	-	b	a	-	a	a	-	-	b	b	b	a	b	a	a	-	a	a	a	-	a	-	-	a	b	a	-	a	b	-	a	a	-	b	b	a	b	-	a	b	b	a	a
chr03	4640695	G	a	b	b	b	-	b	a	-	a	a	-	-	b	b	b	a	b	a	a	-	a	a	a	-	a	-	-	a	b	a	-	a	b	-	a	a	-	a	b	a	b	-	a	b	b	a	a
chr03	4640700	A	a	b	b	b	-	a	a	-	a	a	-	-	b	b	b	a	b	a	a	-	a	a	a	-	a	-	-	a	b	a	-	a	b	-	a	a	-	a	b	b	b	-	a	b	b	a	a
chr03	4640711	G	a	b	b	b	-	b	a	-	a	a	-	-	b	b	b	a	b	a	a	-	a	a	a	-	a	-	-	a	b	a	-	a	b	-	a	a	-	a	b	a	b	-	a	b	b	a	a
chr03	4650058	G	a	b	b	b	a	b	-	-	a	-	-	b	-	b	b	a	b	a	a	-	a	a	-	-	a	-	b	a	-	a	a	a	b	-	a	a	a	a	b	a	b	a	a	b	-	a	a
chr03	4650077	T	a	b	b	b	a	b	-	-	a	-	-	b	-	b	b	a	b	a	a	-	a	a	-	-	a	-	b	a	-	a	a	a	b	-	a	a	a	a	b	a	b	a	a	b	-	a	a
chr03	4650123	A	a	b	b	b	a	b	-	-	a	-	-	b	-	b	b	a	b	a	a	-	a	a	-	-	a	-	b	a	-	a	a	a	b	-	a	a	a	a	b	h	b	a	a	b	-	a	a
chr03	4652984	G	-	b	b	-	-	-	-	b	a	-	-	-	-	-	-	a	b	a	a	-	a	-	-	-	a	a	-	a	-	a	-	a	b	-	-	-	-	-	b	-	-	-	a	b	-	a	a
chr03	4653173	A	-	b	b	-	-	-	-	b	a	-	-	-	-	-	-	a	b	a	a	-	a	-	-	-	a	a	-	-	-	a	-	a	b	-	-	-	-	-	b	-	-	-	a	b	-	a	a
chr03	4658402	G	a	-	-	-	a	a	a	b	a	a	-	b	-	b	b	a	b	a	a	-	a	b	-	b	a	-	b	a	b	-	a	a	b	-	a	a	-	-	b	a	-	a	a	b	-	a	a
chr03	4663382	G	a	b	b	b	a	b	-	-	a	-	-	-	b	b	b	a	b	a	a	a	a	a	-	-	a	-	-	a	b	-	a	a	b	a	a	a	-	a	b	a	b	-	a	b	-	a	a
chr03	4663422	G	a	b	b	b	a	b	-	-	a	-	-	-	b	b	b	a	b	a	a	a	a	a	-	-	a	-	-	a	b	-	a	a	b	a	a	a	-	a	b	a	b	-	a	b	-	a	a
chr03	4663424	C	a	b	b	b	a	b	-	-	a	-	-	-	b	b	b	a	b	a	a	a	a	a	-	-	a	-	-	a	b	-	a	a	b	a	a	a	-	a	b	a	b	-	a	b	-	a	a
chr03	4663678	T	a	b	b	b	a	b	-	b	a	-	-	-	b	b	b	a	b	a	a	a	a	a	-	-	a	-	-	a	b	-	a	a	b	a	a	a	-	a	b	a	b	-	a	b	-	a	a
chr03	4667315	C	a	b	b	b	a	a	-	b	a	-	-	b	b	b	b	a	b	a	a	-	a	a	-	b	a	a	-	-	b	a	a	a	b	-	-	a	a	a	b	a	b	a	a	b	b	a	a
chr03	4677455	A	a	b	b	b	a	a	a	-	a	a	-	b	-	b	b	a	b	a	a	a	a	-	a	-	a	a	b	a	b	a	a	a	b	-	a	a	-	a	b	a	-	a	a	b	b	a	a
chr03	4677459	G	a	b	b	b	a	a	a	-	a	a	-	b	-	b	b	a	b	a	a	a	a	-	a	-	a	a	b	a	b	a	a	a	b	-	a	a	-	a	b	a	-	a	a	b	b	a	a
chr03	4677466	A	a	b	b	b	a	a	a	-	a	a	-	b	-	b	b	a	b	a	a	a	a	-	a	-	a	a	b	a	b	a	a	a	b	-	a	a	-	a	b	a	-	a	a	b	b	a	a
chr03	4680375	T	a	b	b	b	a	a	a	-	a	a	-	b	b	b	b	a	b	a	a	a	a	a	a	-	a	a	-	a	b	a	a	a	b	a	a	-	a	a	b	a	b	a	a	b	-	a	a
chr03	4680406	A	a	b	b	b	a	a	a	-	a	a	-	b	b	b	b	a	b	a	a	a	a	a	a	-	a	a	-	a	b	a	a	a	b	a	a	-	a	a	b	a	b	a	a	b	-	a	a
chr03	4680428	G	a	b	b	b	a	a	a	-	a	a	-	b	b	b	b	a	b	a	a	a	a	a	a	-	a	a	-	a	b	a	a	a	b	a	a	-	a	a	b	a	b	a	a	b	-	a	a
chr03	4680639	A	a	b	b	b	a	a	a	b	a	a	-	b	b	b	b	a	b	a	a	a	a	a	a	b	a	a	-	a	b	a	a	a	b	a	a	-	a	a	b	a	b	a	a	b	-	a	a
chr03	4696522	A	a	b	b	b	-	b	a	-	a	-	-	b	b	b	b	a	b	a	a	-	a	-	a	-	a	a	b	a	b	a	a	a	b	a	-	a	a	a	b	b	a	a	a	b	b	a	a
chr03	4696534	G	a	b	b	b	-	b	a	-	a	-	-	b	b	b	b	a	b	a	a	-	a	-	a	-	a	a	b	a	b	a	a	a	b	a	-	a	a	a	b	b	b	a	a	b	b	a	a
chr03	4696558	G	a	b	b	b	-	b	a	-	a	-	-	b	b	b	b	a	b	a	a	-	a	-	a	-	a	a	b	a	b	a	a	a	b	a	-	a	a	a	b	a	b	a	a	b	b	a	a
chr03	4696724	T	a	b	b	b	-	b	a	b	a	-	-	b	b	b	b	a	b	a	a	-	a	-	a	b	a	a	b	a	b	a	a	a	b	a	-	a	a	a	b	a	b	a	a	b	b	a	a
chr03	4696771	T	a	b	b	b	-	b	a	b	a	-	-	b	b	b	b	a	b	a	a	-	a	-	a	b	a	a	b	a	b	a	a	a	b	a	-	a	a	a	b	a	b	a	a	b	b	a	a
chr03	4699918	G	a	b	b	b	a	h	a	b	a	-	-	b	b	b	b	a	b	a	a	a	a	a	a	b	a	a	b	a	-	a	a	a	b	a	a	a	-	a	b	a	b	a	a	b	b	a	a
chr03	4700294	C	a	b	b	b	a	h	a	b	a	a	-	b	b	b	b	a	b	a	a	a	a	a	a	-	a	a	b	a	b	a	a	a	b	-	a	a	a	a	b	a	b	-	a	b	b	a	a
chr03	4723445	T	-	b	b	b	a	h	-	b	a	a	-	b	b	b	b	a	b	-	b	a	a	a	a	b	a	a	b	a	b	a	a	a	b	-	a	a	a	a	b	a	b	b	a	b	b	-	-
chr03	4724300	A	a	b	b	b	a	h	a	-	a	a	b	b	b	b	b	a	b	a	a	a	a	-	a	-	a	a	-	a	-	a	a	a	b	a	a	a	a	a	b	a	b	-	a	b	b	a	a
chr03	4724479	G	a	b	b	b	a	h	a	-	a	a	b	b	b	b	b	a	b	a	a	a	a	-	a	-	a	a	-	a	-	a	a	a	b	a	a	a	a	a	b	a	b	-	a	b	b	a	a
chr03	4724503	G	a	b	b	b	a	h	a	-	a	a	b	b	b	b	b	a	b	a	a	a	a	-	a	-	a	a	-	a	-	a	a	a	b	a	a	a	a	a	b	a	b	-	a	b	b	a	a
chr03	4724525	G	a	b	b	b	a	h	a	-	a	a	b	b	b	b	b	a	b	a	a	a	a	-	a	-	a	a	-	a	-	a	a	a	b	a	a	a	a	a	b	a	b	-	a	b	b	a	a
chr03	4727112	C	a	-	b	-	-	-	-	-	-	-	-	b	b	b	b	a	b	-	a	-	a	-	-	b	a	-	-	a	b	a	-	a	b	-	a	a	a	a	b	a	-	-	a	b	b	-	a
chr03	4729444	C	a	b	-	-	a	a	a	b	a	-	b	-	b	b	b	a	b	a	a	-	a	a	-	-	-	a	-	a	b	-	a	a	b	-	a	-	a	a	b	a	b	-	a	-	b	a	-
chr03	4735802	C	a	b	b	b	a	a	a	-	a	-	-	b	b	b	b	a	b	a	a	-	a	a	a	-	a	a	b	a	b	-	a	a	b	a	a	a	a	-	b	a	b	a	-	b	b	a	a
chr03	4741946	A	a	b	-	-	a	-	-	-	a	-	-	-	b	b	b	a	b	a	a	-	a	a	a	-	a	-	b	a	b	a	a	a	b	a	-	-	a	a	b	-	-	a	a	b	-	a	a
chr03	4741984	C	a	b	-	-	a	-	-	-	a	-	-	-	b	b	b	a	b	a	a	-	a	a	a	-	a	-	b	a	b	a	a	a	b	a	-	-	a	a	b	-	-	a	a	b	-	a	a
chr03	4742000	T	a	b	-	-	a	-	-	-	a	-	-	-	b	b	b	a	b	a	a	-	a	a	a	-	a	-	b	a	b	a	a	a	b	a	-	-	a	a	b	-	-	a	a	b	-	a	a
chr03	4742009	T	a	b	-	-	a	-	-	-	a	-	-	-	b	b	b	a	b	a	a	-	a	a	a	-	a	-	b	a	b	a	a	a	b	a	-	-	a	a	b	-	-	a	a	b	-	a	a
chr03	4747917	C	a	b	b	b	a	-	a	b	a	a	-	b	b	b	b	a	b	a	a	a	a	a	a	-	a	a	b	a	b	-	a	a	b	-	a	b	a	-	b	a	b	a	a	b	b	a	-
chr03	4750865	G	a	b	b	b	a	a	a	b	a	a	b	b	-	b	b	a	b	a	a	a	a	a	a	b	a	a	b	a	b	a	a	a	b	a	a	a	a	a	b	a	b	a	a	b	b	a	a
chr03	4750904	T	a	b	b	b	a	a	a	b	a	a	b	b	-	b	b	a	b	a	a	a	a	a	a	b	a	a	b	a	b	a	a	a	b	a	a	a	a	a	b	a	b	a	a	b	b	a	a
chr03	4751101	A	a	b	b	b	a	a	a	b	a	a	b	b	-	b	b	a	b	a	a	a	a	a	a	b	a	a	b	a	b	a	a	a	b	a	a	a	a	a	b	a	b	a	a	b	b	a	a
chr03	4751108	T	a	b	b	b	a	a	a	b	a	a	b	b	-	b	b	a	b	a	a	a	a	a	a	b	a	a	b	a	b	a	a	a	b	a	a	a	a	a	b	a	b	a	a	b	b	a	a
chr03	4761073	G	a	b	-	b	a	h	-	b	a	-	-	b	b	b	b	a	b	a	a	-	a	-	-	-	a	-	-	a	b	a	a	a	b	a	a	-	-	a	b	a	b	a	a	b	-	a	a
chr03	4773308	G	a	b	b	-	a	a	a	b	a	a	b	b	b	b	b	a	b	a	a	a	a	a	a	b	a	a	b	a	b	a	a	a	b	a	a	a	a	a	b	b	b	-	a	b	b	a	a
chr03	4773382	A	a	b	b	-	a	a	a	b	a	a	b	b	b	b	b	a	b	a	a	a	a	a	a	b	a	a	b	a	b	a	a	a	b	a	a	a	a	a	b	a	b	-	a	b	b	a	a
chr03	4773540	G	a	b	b	-	a	a	a	b	a	a	b	b	b	b	b	a	b	a	a	a	a	a	a	b	a	a	b	a	b	a	a	a	b	a	a	a	a	a	b	a	b	-	a	b	b	a	a
chr03	4785648	A	a	b	b	b	a	h	a	b	a	a	-	b	b	b	b	a	b	a	a	a	a	a	a	-	a	a	b	a	b	-	a	a	b	a	a	a	-	-	b	a	b	a	a	b	-	a	a
chr03	4790639	A	-	-	-	-	a	-	-	-	-	-	-	-	-	-	b	a	b	a	a	-	a	-	a	-	a	-	-	-	-	a	-	a	-	-	a	-	a	a	b	-	-	-	a	b	-	-	-
chr03	4790713	T	-	-	-	-	a	-	-	-	-	-	-	-	-	-	b	a	b	a	a	-	a	-	a	-	a	-	-	-	-	a	-	a	-	-	a	-	a	a	b	-	-	-	a	b	-	-	-
chr03	4791001	T	a	b	-	-	a	h	a	b	-	a	-	b	b	b	b	a	b	a	a	a	a	a	a	b	a	a	b	a	-	a	a	a	b	-	a	a	a	b	b	a	b	-	a	b	-	a	a
chr03	4811478	C	a	b	-	b	a	-	-	-	-	-	-	-	b	b	b	a	b	-	a	-	a	a	a	-	-	-	-	-	b	a	a	-	b	a	a	a	-	a	b	-	b	-	a	-	-	-	-
chr03	4811502	C	a	b	-	b	a	-	-	-	-	-	-	-	b	b	b	a	b	-	a	-	a	a	a	-	-	-	-	-	b	a	a	-	b	a	a	a	-	a	b	-	b	-	a	-	-	-	-
chr03	4811532	C	a	b	-	b	a	-	-	-	-	-	-	-	b	b	b	a	b	-	a	-	a	a	a	-	-	-	-	-	b	a	a	-	b	a	a	a	-	a	b	-	b	-	a	-	-	-	-
chr03	4811805	G	a	b	-	-	a	b	-	-	a	-	-	-	b	b	b	a	b	-	a	-	a	a	a	-	-	-	-	-	b	a	a	-	b	a	a	a	-	a	b	-	b	-	a	-	-	-	-
chr03	4811866	T	a	b	-	-	a	b	-	-	a	-	-	-	b	b	b	a	b	-	a	-	a	a	a	-	-	-	-	-	b	a	a	-	b	a	a	a	-	a	b	-	b	-	a	-	-	-	-
chr03	4822871	A	a	b	b	-	a	b	a	b	a	a	b	b	b	b	b	a	b	a	a	a	a	a	a	b	a	a	b	a	b	a	a	a	b	a	a	a	a	a	b	a	b	-	a	b	b	a	a
chr03	4827080	T	a	b	-	b	a	b	a	b	a	a	-	b	b	b	b	a	b	a	a	-	a	a	a	-	a	a	b	a	b	a	-	a	b	-	a	-	a	a	b	a	b	-	a	b	-	a	-
chr03	4829705	G	a	b	b	b	a	-	-	b	a	-	-	b	b	b	b	a	b	a	a	-	a	-	a	-	a	a	b	a	b	a	a	a	b	-	a	a	a	a	b	-	b	-	a	b	-	a	a
chr03	4829721	C	a	b	b	b	a	-	-	b	a	-	-	b	b	b	b	a	b	a	a	-	a	-	a	-	a	a	b	a	b	a	a	a	b	-	a	a	a	a	b	-	b	-	a	b	-	a	a
chr03	4830006	A	a	b	b	b	a	-	-	b	a	-	-	b	b	b	b	a	b	a	a	-	a	-	a	-	a	a	b	a	b	a	a	a	b	-	a	a	a	a	b	-	b	-	a	b	-	a	a
chr03	4836704	G	a	b	b	b	a	b	a	b	a	a	-	b	b	b	b	a	b	a	a	a	a	a	a	b	a	a	b	a	b	a	a	a	b	-	a	-	a	a	b	a	b	a	a	b	-	a	a
chr03	4868616	A	a	b	-	-	a	a	a	-	-	-	-	-	b	b	b	a	b	a	a	a	a	-	a	-	a	-	-	a	-	a	a	a	b	a	a	-	-	a	-	a	b	a	-	-	b	-	a
chr03	4868684	C	a	b	-	-	a	a	a	-	-	-	-	-	b	b	b	a	b	a	a	a	a	-	a	-	a	-	-	a	-	a	a	a	b	a	a	-	-	a	-	a	b	a	-	-	b	-	a
chr03	4904336	G	a	b	b	b	a	b	-	b	a	a	b	b	b	b	b	a	b	a	a	-	a	a	a	-	a	a	b	a	b	a	a	a	b	-	a	-	a	a	b	a	b	-	a	b	-	a	a
chr03	4904376	G	a	b	b	b	a	b	-	b	a	a	b	b	b	b	b	a	b	a	a	-	a	a	a	-	a	a	b	a	b	a	a	a	b	-	a	-	a	a	b	a	b	-	a	b	-	a	a
chr03	4908047	A	-	b	b	b	-	a	b	b	-	-	-	b	b	b	b	a	b	-	a	-	a	a	-	-	a	-	-	a	-	a	a	a	b	-	-	-	a	-	b	a	b	-	a	b	-	-	-
chr03	4910443	C	a	b	b	-	a	-	a	b	a	-	b	b	-	b	b	a	b	a	a	-	a	-	a	-	a	-	b	-	-	-	-	a	b	-	a	a	a	a	b	a	b	a	a	b	b	a	-
chr03	4910508	G	a	b	b	-	a	-	a	b	a	-	b	b	-	b	b	a	b	a	a	-	a	-	a	-	a	-	b	-	-	-	-	a	b	-	a	a	a	a	b	b	b	a	a	b	b	a	-
chr03	4918477	A	a	b	b	b	a	a	-	b	-	-	-	b	-	b	b	a	b	a	a	-	a	a	a	-	a	a	b	a	-	a	a	a	b	-	a	a	-	a	b	a	b	a	a	b	-	a	a
chr03	4918794	A	a	b	b	b	a	a	-	b	-	-	-	b	-	b	b	a	b	a	a	-	a	a	a	-	a	a	b	a	-	a	a	a	b	-	a	a	-	a	b	a	b	a	a	b	-	a	a
chr03	4927288	G	a	b	b	b	-	-	a	b	a	-	-	b	b	b	b	a	b	a	a	-	-	-	-	b	-	-	b	a	b	a	-	a	b	a	-	-	a	-	b	-	b	-	a	b	b	a	a
chr03	4927495	C	-	b	b	b	-	-	a	b	a	-	-	b	b	b	b	a	b	a	a	-	-	-	-	b	-	-	b	a	b	a	-	a	b	a	-	-	a	-	b	-	b	-	a	b	b	a	-
chr03	4927515	C	-	b	b	b	-	-	a	b	a	-	-	b	b	b	b	a	b	a	a	-	-	-	-	b	-	-	b	a	b	a	-	a	b	a	-	-	a	-	b	-	b	-	a	b	b	a	-
chr03	4928874	C	a	b	-	-	a	b	a	b	a	-	-	b	b	b	b	a	b	a	a	-	a	a	a	b	a	a	-	a	b	a	a	a	b	-	a	a	a	a	b	a	-	a	a	-	b	a	a
chr03	4929008	C	a	b	-	-	a	b	a	b	a	-	-	b	b	b	b	a	b	a	a	-	a	a	a	b	a	a	-	a	b	a	a	a	b	-	a	a	a	a	b	a	-	a	a	-	b	a	a
chr03	4931926	T	-	b	b	-	a	-	a	b	a	a	b	b	b	b	b	a	b	-	a	a	a	a	a	-	a	a	b	a	b	a	a	a	b	-	-	a	-	a	b	a	b	a	a	b	-	-	a
chr03	4931980	G	-	b	b	-	a	-	a	b	a	a	b	b	b	b	b	a	b	-	a	a	a	a	a	-	a	a	b	a	b	a	a	a	b	-	-	a	-	a	b	a	b	a	a	b	-	-	a
chr03	4932259	G	a	b	b	-	a	-	a	b	a	a	b	b	b	b	b	a	b	-	a	a	a	a	a	-	a	a	b	a	b	a	a	a	b	-	-	a	-	a	b	a	b	a	a	b	-	-	a
chr03	4932309	T	a	b	b	-	a	-	a	b	a	a	b	b	b	b	b	a	b	-	a	a	a	a	a	-	a	a	b	a	b	a	a	a	b	-	-	a	-	a	b	a	b	a	a	b	-	-	a
chr03	4934483	C	a	b	b	b	a	b	a	b	a	a	b	b	b	b	b	a	b	a	a	a	a	a	a	b	a	a	b	a	b	a	a	a	b	a	a	-	a	a	b	a	b	a	a	-	b	a	a
chr03	4934499	T	a	b	b	b	a	b	a	b	a	a	b	b	b	b	b	a	b	a	a	a	a	a	a	b	a	a	b	a	b	a	a	a	b	a	a	-	a	a	b	a	b	a	a	-	b	a	a
chr03	4936747	G	a	-	-	b	a	a	-	b	a	a	-	b	b	b	b	a	b	a	a	a	a	a	a	-	a	-	-	a	b	-	a	a	b	a	a	a	a	a	b	a	b	-	a	-	-	a	a
chr03	4948083	A	a	b	b	b	a	a	a	-	a	-	b	b	b	b	b	a	b	a	a	a	a	a	a	-	a	a	b	a	b	a	a	a	b	a	a	-	a	a	b	a	b	-	a	b	-	a	a
chr03	4948094	A	a	b	b	b	a	a	a	-	a	-	b	b	b	b	b	a	b	a	a	a	a	a	a	-	a	a	b	a	b	a	a	a	b	a	a	-	a	a	b	a	b	-	a	b	-	a	a
chr03	4948147	G	a	b	b	b	a	a	a	-	a	-	b	b	b	b	b	a	b	h	a	a	a	a	a	-	a	a	b	a	b	a	a	a	b	a	a	-	a	a	b	b	b	-	a	b	-	a	a
chr03	4950144	T	a	b	b	-	-	a	-	b	-	-	-	-	-	b	b	a	b	-	a	-	a	-	-	-	-	a	b	a	b	a	-	a	b	a	-	a	a	-	b	a	b	-	a	b	-	a	-
chr03	4950150	G	a	b	b	-	-	a	-	b	-	-	-	-	-	b	b	a	b	-	a	-	a	-	-	-	-	a	b	a	b	a	-	a	b	a	-	a	a	-	b	a	b	-	a	b	-	a	-
chr03	4955186	A	a	b	b	b	a	b	a	b	a	a	-	b	-	b	b	a	b	a	a	-	a	-	a	-	a	-	b	a	-	a	a	a	b	a	a	a	a	a	b	a	b	-	a	b	-	a	a
chr03	4955953	A	a	b	b	b	a	b	a	-	-	a	-	b	b	b	b	a	b	a	a	a	a	a	a	-	a	a	b	-	b	a	a	a	b	a	a	a	a	a	b	a	b	a	a	b	b	a	-
chr03	4955957	T	a	b	b	b	a	b	a	-	-	a	-	b	b	b	b	a	b	a	a	a	a	a	a	-	a	a	b	-	b	a	a	a	b	a	a	a	a	a	b	a	b	a	a	b	b	a	-
chr03	4957842	C	-	b	b	b	a	h	a	-	a	a	-	b	b	b	b	a	b	-	a	a	a	a	a	-	a	a	-	a	b	a	a	a	b	a	a	a	a	a	b	a	b	-	a	b	b	-	a
chr03	4957859	A	-	b	b	b	a	h	a	-	a	a	-	b	b	b	b	a	b	-	a	a	a	a	a	-	a	a	-	a	b	a	a	a	b	a	a	a	a	a	b	a	b	-	a	b	b	-	a
chr03	4957874	C	-	b	b	b	a	h	a	-	a	a	-	b	b	b	b	a	b	-	a	a	a	a	a	-	a	a	-	a	b	a	a	a	b	a	a	a	a	a	b	a	b	-	a	b	b	a	a
chr03	4957893	T	-	b	b	b	a	h	a	-	a	a	-	b	b	b	b	a	b	-	a	a	a	a	a	-	a	a	-	a	b	a	a	a	b	a	a	a	a	a	b	a	b	-	a	b	b	a	a
chr03	4957906	A	-	b	b	b	a	h	a	-	a	a	-	b	b	b	b	a	b	-	a	a	a	a	a	-	a	a	-	a	b	a	a	a	b	a	a	a	a	a	b	a	b	-	a	b	b	a	a
chr03	4961510	C	a	b	b	b	a	b	a	b	a	-	-	b	b	b	b	a	b	a	a	a	a	a	a	b	a	-	-	a	b	a	a	a	b	-	a	-	a	a	b	b	b	-	-	b	-	a	a
chr03	4966773	C	a	b	b	b	a	h	a	b	-	a	-	b	b	b	b	a	b	a	a	a	a	a	a	b	a	a	-	a	b	a	a	a	b	-	a	a	a	a	b	a	b	-	a	b	b	a	a
chr03	4966783	G	a	b	b	b	a	h	a	b	-	a	-	b	b	b	b	a	b	a	a	a	a	a	a	b	a	a	-	a	b	a	a	a	b	-	a	a	a	a	b	a	b	-	a	b	b	a	a
chr03	4967018	A	a	b	b	b	a	h	a	b	-	a	-	b	b	b	b	a	b	a	a	a	a	a	a	b	a	a	-	a	b	a	a	a	b	-	a	a	a	a	b	a	b	-	a	b	b	a	a
chr03	4967028	G	a	b	b	b	a	h	a	b	-	a	-	b	b	b	b	a	b	a	a	a	a	a	a	b	a	a	-	a	b	a	a	a	b	-	a	a	a	a	b	a	b	-	a	b	b	a	a
chr03	4968043	A	a	b	b	b	-	a	a	b	a	-	-	b	b	b	b	a	b	a	a	a	a	a	a	b	a	a	b	a	b	a	a	a	b	a	a	a	-	a	b	a	b	a	a	b	-	a	a
chr03	4968056	C	a	b	b	a	-	a	a	b	a	-	-	b	b	b	b	a	b	a	a	a	a	a	a	b	a	a	b	a	b	a	a	a	b	a	a	a	-	a	b	a	b	a	a	b	-	a	a
chr03	4968363	A	a	b	b	b	a	b	a	-	a	-	-	b	b	b	b	a	b	a	a	a	a	a	a	-	a	a	b	a	b	a	a	a	b	a	a	a	a	a	b	b	b	-	a	b	b	a	a
chr03	4968372	G	a	b	b	b	a	b	a	-	a	-	-	b	b	b	b	a	b	a	a	a	a	a	a	-	a	a	b	a	b	a	a	a	b	a	a	a	a	a	b	a	b	-	a	b	b	a	a
chr03	4968377	T	a	b	b	b	a	b	a	-	a	-	-	b	b	b	b	a	b	a	a	a	a	a	a	-	a	a	b	a	b	a	a	a	b	a	a	a	a	a	b	a	b	-	a	b	b	a	a
chr03	4968415	C	a	b	b	b	a	b	a	-	a	-	-	b	b	b	b	a	b	a	a	a	a	a	a	-	a	a	b	a	b	a	a	a	b	a	a	a	a	a	b	a	b	-	a	b	b	a	b
chr03	4969594	C	a	b	-	b	a	b	a	-	a	a	-	b	b	b	b	a	b	a	a	-	a	a	a	-	a	a	b	a	-	a	a	a	b	a	a	a	a	a	b	a	b	a	a	b	-	a	a
chr03	4969632	G	a	b	-	b	a	b	a	-	a	a	-	b	b	b	b	a	b	a	a	-	a	a	a	-	a	a	b	a	-	a	a	a	b	a	a	a	a	a	b	a	b	a	a	b	-	a	a
chr03	4969637	T	a	b	-	b	a	b	a	-	a	a	-	b	b	b	b	a	b	a	a	-	a	a	a	-	a	a	b	a	-	a	a	a	b	a	a	a	a	a	b	a	b	a	a	b	-	a	a
chr03	4969647	C	a	b	-	b	a	b	a	-	a	a	-	b	b	b	b	a	b	a	a	-	a	a	a	-	a	a	b	a	-	a	a	a	b	a	a	a	a	a	b	a	b	a	a	b	-	a	a
chr03	4969648	A	a	b	-	b	a	b	a	-	a	a	-	b	b	b	b	a	b	a	a	-	a	a	a	-	a	a	b	a	-	a	a	a	b	a	a	a	a	a	b	a	b	a	a	b	-	a	a
chr03	4974150	T	a	b	-	b	a	-	a	b	-	-	-	b	-	b	b	a	b	a	a	-	a	a	a	-	a	-	b	-	-	a	a	a	b	a	a	a	-	-	b	-	-	-	a	-	-	a	-
chr03	4974164	G	a	b	-	b	a	-	a	b	-	-	-	b	-	b	b	a	b	a	a	-	a	a	a	-	a	-	b	-	-	a	a	a	b	a	a	a	-	-	b	-	-	-	a	-	-	a	-
chr03	4974329	A	a	b	-	b	a	-	a	-	-	-	-	b	-	b	b	a	b	a	a	-	a	a	a	-	a	-	b	-	-	a	a	a	b	a	a	a	-	-	b	-	-	-	a	-	-	a	-
chr03	4974342	G	a	b	-	b	a	-	a	-	-	-	-	b	-	b	b	a	b	a	a	-	a	a	a	-	a	-	b	-	-	a	a	a	b	a	a	a	-	-	b	-	-	-	a	-	-	a	-
chr03	4974388	T	a	b	-	b	a	-	a	-	-	-	-	b	-	b	b	a	b	a	a	-	a	a	a	-	a	-	b	-	-	a	a	a	b	a	a	a	-	-	b	-	-	-	a	-	-	a	-
chr03	4975465	A	a	b	-	-	-	h	a	b	a	-	-	b	b	b	b	a	b	a	a	-	a	-	-	b	a	a	b	a	b	a	a	a	b	-	a	a	a	a	b	a	b	a	a	-	-	a	a
chr03	4975666	C	a	b	-	-	-	a	a	-	a	-	-	b	b	b	b	a	b	a	a	-	a	-	a	-	a	a	b	a	b	a	a	a	b	-	a	a	a	a	b	a	b	a	a	-	-	a	a
chr03	4975671	C	a	b	-	-	-	a	-	-	-	-	-	b	b	b	b	a	b	a	a	-	a	-	a	-	a	-	b	a	b	a	-	a	b	-	a	-	a	-	b	a	b	-	a	-	-	a	a
chr03	4975681	G	a	b	-	-	-	b	-	-	-	-	-	b	b	b	b	a	b	a	a	-	a	-	a	-	a	-	b	a	b	a	-	a	b	-	a	-	a	-	b	a	b	-	a	-	-	a	a
chr03	4975735	C	a	b	-	-	-	a	-	-	-	-	-	b	b	b	b	a	b	a	a	-	a	-	a	-	a	-	b	a	b	a	-	a	b	-	a	-	a	-	b	a	b	-	a	-	-	a	a
chr03	4979317	A	a	b	b	b	a	h	a	-	a	-	b	b	b	b	b	a	b	a	a	a	a	a	a	-	-	a	b	a	b	-	a	a	b	a	a	a	a	a	b	-	b	a	a	b	b	a	a
chr03	4994678	C	a	b	b	b	a	a	a	b	-	-	b	b	b	b	b	a	b	a	a	a	a	a	a	b	a	a	-	a	b	a	a	a	b	a	-	a	a	a	b	-	b	a	a	b	b	a	a
chr03	4994709	C	a	b	b	b	a	a	a	b	-	-	b	b	b	b	b	a	b	a	a	a	a	a	a	b	a	a	-	a	b	a	a	a	b	a	-	a	a	a	b	-	b	a	a	b	b	a	a
chr03	4994967	T	a	b	b	b	a	b	a	b	-	a	-	-	b	b	b	a	b	a	a	a	a	a	a	b	a	a	b	a	-	-	a	a	b	-	a	a	a	a	b	-	-	a	a	b	b	a	a
chr03	4994983	T	a	b	b	b	a	b	a	b	-	a	-	-	b	b	b	a	b	a	a	a	a	a	a	b	a	a	b	a	-	-	a	a	b	-	a	a	a	a	b	-	-	a	a	b	b	a	a
chr03	4999890	C	a	b	b	b	a	a	a	-	-	a	-	-	b	b	b	a	b	a	a	a	a	a	a	-	a	a	b	a	b	a	a	a	b	a	a	b	a	-	b	a	b	-	a	b	b	a	a
chr03	4999918	A	a	b	b	b	a	a	a	-	-	a	-	-	b	b	b	a	b	a	a	a	a	a	a	-	a	a	b	a	b	a	a	a	b	a	a	b	a	-	b	a	b	-	a	b	b	a	a
chr03	4999953	T	a	b	b	b	a	a	a	-	-	a	-	-	b	b	b	a	b	a	a	a	a	a	a	-	a	a	b	a	b	a	a	a	b	a	a	b	a	-	b	a	b	-	a	b	b	a	a
chr03	5000352	A	a	b	b	-	-	-	a	-	-	-	-	-	b	-	-	a	-	a	a	-	a	-	-	-	a	-	b	a	b	-	-	a	-	a	a	-	-	a	b	a	-	-	a	b	b	a	-
chr03	5031543	T	-	-	-	-	-	a	-	-	-	-	-	-	-	b	-	a	-	a	a	-	a	-	a	-	-	a	-	a	-	-	a	a	b	-	a	-	a	a	-	a	-	-	a	b	-	-	-
chr03	5111433	C	a	b	b	b	-	b	a	b	-	a	-	-	b	b	b	a	b	a	a	a	a	a	-	-	a	a	b	a	b	a	a	a	b	a	a	a	a	-	b	b	b	a	a	-	-	a	a
chr03	5112514	C	a	b	b	b	-	a	a	-	-	-	b	b	b	b	b	a	b	a	a	-	a	a	-	-	a	a	b	a	b	a	-	a	b	a	a	-	a	-	b	-	b	-	a	b	b	-	a
chr03	5112569	T	a	b	b	b	-	a	a	-	-	-	b	b	b	b	b	a	b	a	a	-	a	a	-	-	a	a	b	a	b	a	-	a	b	a	a	-	a	-	b	-	b	-	a	b	b	-	a
chr03	5112570	G	a	b	b	b	-	a	a	-	-	-	b	b	b	b	b	a	b	a	a	-	a	a	-	-	a	a	b	a	b	a	-	a	b	a	a	-	a	-	b	-	b	-	a	b	b	-	a
chr03	5112578	G	a	b	b	b	-	a	a	-	-	-	b	b	b	b	b	a	b	a	a	-	a	a	-	-	a	a	b	a	b	a	-	a	b	a	a	-	a	-	b	a	b	-	a	b	b	-	a
chr03	5120971	T	a	b	b	b	a	b	a	b	a	a	b	b	b	b	b	a	b	a	a	a	a	a	a	-	a	-	-	a	-	a	a	a	b	a	a	-	a	a	b	a	b	a	a	b	-	a	a
chr03	5122246	G	-	b	b	-	a	b	-	b	-	-	-	b	b	b	b	a	b	-	a	-	a	-	a	b	a	-	-	-	b	-	-	a	b	-	-	-	a	-	b	a	b	-	a	b	-	-	-
chr03	5122539	A	a	b	b	b	a	-	a	b	-	-	-	b	b	b	b	a	b	a	a	a	a	a	a	-	a	a	b	a	b	a	a	a	b	a	a	a	a	b	b	-	b	a	a	b	b	a	a
chr03	5123434	T	a	b	b	b	-	-	-	b	-	-	-	-	b	b	b	a	b	a	a	-	a	a	-	b	a	a	b	a	b	a	-	a	b	a	a	-	a	a	b	a	b	-	a	b	b	a	a
chr03	5123446	A	a	b	b	b	-	-	-	b	-	-	-	-	b	b	b	a	b	a	a	-	a	a	-	b	a	a	b	a	b	a	-	a	b	a	a	-	a	a	b	b	b	-	a	b	b	a	a
chr03	5123509	T	a	b	b	b	a	h	a	-	a	a	b	b	b	b	b	a	b	a	a	-	a	-	a	-	a	a	b	a	b	a	a	a	b	a	a	a	a	a	b	a	b	a	a	b	b	a	-
chr03	5123539	T	a	b	b	-	a	h	a	-	a	a	-	-	b	b	b	a	b	a	a	-	a	-	a	-	a	a	b	a	b	a	a	a	b	a	a	a	a	a	b	a	b	a	a	b	b	a	-
chr03	5125898	A	a	b	b	b	a	h	-	b	a	-	b	-	b	b	b	a	b	a	a	a	a	a	a	-	a	a	b	a	-	a	a	a	b	a	a	a	a	a	b	a	b	a	a	b	b	a	a
chr03	5132682	T	-	b	b	-	a	a	a	b	-	a	-	b	b	b	b	a	b	a	a	a	a	-	-	b	-	a	-	-	b	a	a	a	b	-	a	a	-	a	b	b	b	-	a	b	-	-	a
chr03	5133131	G	-	-	b	b	-	a	a	b	-	-	-	-	-	-	b	a	b	-	-	-	a	-	-	b	a	-	-	-	-	a	-	a	b	a	-	-	-	-	b	-	b	-	-	b	-	-	-
chr03	5138384	C	a	b	b	-	-	a	a	-	a	a	-	b	-	b	b	a	-	a	a	-	a	-	-	-	a	a	b	a	b	a	-	a	b	-	-	-	-	-	b	a	b	-	a	b	-	a	a
chr03	5138433	A	a	b	b	-	-	a	a	-	a	a	-	b	-	b	b	a	-	a	a	-	a	-	-	-	a	a	b	a	b	a	-	a	b	-	-	-	-	-	b	a	b	-	a	b	-	a	a
chr03	5139014	A	a	b	-	b	a	a	a	b	a	-	-	b	b	b	b	a	b	a	a	a	a	-	a	-	a	a	-	a	b	a	a	a	b	-	a	-	a	a	b	a	b	a	a	b	b	a	a
chr03	5139017	C	a	b	-	b	a	a	a	b	a	-	-	b	b	b	b	a	b	a	a	a	a	-	a	-	a	a	-	a	b	a	a	a	b	-	a	-	a	a	b	a	b	a	a	b	b	a	a
chr03	5145206	G	-	b	b	b	a	-	a	b	a	a	-	b	b	b	b	a	b	a	a	-	a	a	-	b	a	-	-	a	-	a	a	a	b	a	a	a	-	a	b	a	b	-	a	-	-	-	-
chr03	5149575	A	a	b	b	-	-	a	-	-	a	a	b	b	b	-	b	a	b	a	a	a	a	a	a	-	a	-	b	a	-	-	a	a	b	a	a	a	-	a	b	b	b	a	-	b	b	-	-
chr03	5149609	C	a	b	b	-	-	a	-	-	a	a	b	b	b	-	b	a	b	a	a	a	a	a	a	-	a	-	b	a	-	-	a	a	b	a	a	a	-	a	b	b	b	a	-	b	b	-	-
chr03	5149634	C	a	b	b	-	-	a	-	-	a	a	b	b	b	-	b	a	b	a	a	a	a	a	a	-	a	-	b	a	-	-	a	a	b	a	a	a	-	a	b	a	b	a	-	b	b	-	-
chr03	5149844	A	a	b	b	-	-	a	-	b	a	a	b	b	b	-	b	a	b	a	a	a	a	a	a	-	a	-	b	a	-	-	a	a	b	a	a	a	-	a	b	b	b	a	-	b	b	-	-
chr03	5149884	G	a	b	b	-	-	a	-	b	a	a	b	b	b	-	b	a	b	a	a	a	a	a	a	-	a	-	b	a	-	-	a	a	b	a	a	a	-	a	b	b	b	a	-	b	b	-	-
chr03	5149955	C	a	b	-	b	-	-	a	b	a	-	-	b	b	b	b	a	b	a	a	a	a	-	a	b	a	a	-	a	b	a	a	a	b	-	a	-	a	a	b	-	b	-	-	b	b	-	-
chr03	5150303	C	a	b	-	b	-	-	a	b	a	-	-	b	b	b	b	a	b	a	a	a	a	-	a	b	a	a	-	a	b	a	a	a	b	-	a	-	a	a	b	-	b	-	-	b	b	-	-
chr03	5151305	T	-	-	b	-	a	b	-	b	a	-	-	-	-	-	b	a	b	a	a	a	a	-	a	-	a	a	-	a	-	-	-	a	b	-	a	-	a	a	b	a	b	a	a	-	-	a	a
chr03	5175888	T	a	b	b	b	a	a	a	b	a	-	-	b	b	b	b	a	b	a	a	-	a	-	a	b	a	a	b	a	b	a	a	a	b	-	a	-	a	a	b	a	b	-	a	b	-	a	a
chr03	5177445	A	a	b	b	b	-	b	a	b	-	a	-	-	-	b	b	a	b	a	a	-	a	-	a	-	a	a	b	a	b	-	a	a	b	a	a	a	a	-	b	a	b	a	a	b	-	a	a
chr03	5177456	G	a	b	b	b	-	b	a	b	-	a	-	-	-	b	b	a	b	a	a	-	a	-	a	-	a	a	b	a	b	-	a	a	b	a	a	a	a	-	b	a	b	a	a	b	-	a	a
chr03	5177572	G	a	b	b	b	-	b	a	b	-	a	-	-	-	b	b	a	b	a	a	-	a	-	a	-	a	a	b	a	b	-	a	a	b	a	a	a	a	-	b	a	b	a	a	b	-	a	a
chr03	5180524	T	a	b	b	b	a	b	a	b	a	a	-	b	b	b	-	a	b	-	a	a	a	a	-	b	a	-	b	a	b	a	a	a	b	-	a	-	-	-	b	a	b	a	a	b	-	a	a
chr03	5182034	G	a	b	b	b	-	b	a	b	a	a	-	-	b	b	b	a	b	a	a	-	a	-	a	b	a	a	b	a	b	a	a	a	b	a	a	-	a	a	b	a	b	a	a	b	b	a	a
chr03	5201985	G	a	b	b	b	-	a	-	b	a	-	-	-	-	b	b	a	b	-	a	-	a	a	a	-	a	-	-	a	b	a	a	a	b	-	a	-	a	a	b	a	b	a	a	-	-	a	a
chr03	5201992	A	a	b	b	b	-	a	-	b	a	-	-	-	-	b	b	a	b	-	a	-	a	a	a	-	a	-	-	a	b	a	a	a	b	-	a	-	a	a	b	a	b	a	a	-	-	a	a
chr03	5202025	G	a	b	b	b	-	a	-	b	a	-	-	-	-	b	b	a	b	-	a	-	a	a	a	-	a	-	-	a	b	a	a	a	b	-	a	-	a	a	b	a	b	a	a	-	-	a	a
chr03	5203431	T	a	b	b	-	a	-	-	b	-	-	-	-	-	b	b	a	b	a	a	a	a	a	a	-	a	-	-	a	b	a	a	a	b	a	a	a	-	a	b	-	b	a	a	-	b	a	a
chr03	5203498	A	a	b	b	-	a	-	-	b	-	-	-	-	-	b	b	a	b	a	a	a	a	a	a	-	a	-	-	a	b	a	a	a	b	a	a	a	-	a	b	-	b	a	a	-	b	a	a
chr03	5206334	C	a	b	b	b	a	b	a	b	a	a	-	b	b	b	b	a	b	a	a	a	a	a	a	-	a	a	b	a	b	a	a	a	b	a	a	a	-	a	b	a	b	a	a	b	b	-	a
chr03	5208126	C	a	b	-	-	a	b	-	b	a	-	-	b	b	b	b	a	b	a	a	-	a	-	a	b	a	-	b	a	-	a	a	a	b	-	a	a	a	a	b	b	b	-	a	b	b	a	a
chr03	5210413	A	a	b	-	-	-	b	a	b	a	a	-	b	-	b	b	a	b	a	a	-	a	-	a	b	a	a	b	a	-	-	a	a	b	-	a	a	a	-	b	a	b	-	a	-	-	a	a
chr03	5215332	C	a	b	b	b	a	a	a	-	a	a	-	b	b	b	b	a	b	-	a	a	a	a	-	-	a	a	b	a	b	a	a	a	b	a	a	a	-	a	b	h	b	a	a	b	-	a	a
chr03	5215355	C	a	b	b	b	a	a	a	-	a	a	-	b	b	b	b	a	b	-	a	a	a	a	-	-	a	a	b	a	b	a	a	a	b	a	a	a	-	a	b	h	b	a	a	b	-	a	a
chr03	5215385	T	a	b	b	b	a	a	a	-	a	a	-	b	b	b	b	a	b	-	a	a	a	a	-	-	a	a	b	a	b	a	a	a	b	a	a	a	-	a	b	h	b	a	a	b	-	a	a
chr03	5216814	G	a	b	b	b	a	h	a	b	a	-	-	b	b	b	b	a	b	a	a	a	a	a	a	b	a	a	b	a	b	a	a	a	b	a	a	a	a	a	b	a	b	a	a	b	b	a	a
chr03	5216815	A	a	b	b	b	a	h	a	b	a	-	-	b	b	b	b	a	b	a	a	a	a	a	a	b	a	a	b	a	b	a	a	a	b	a	a	a	a	a	b	a	b	a	a	b	b	a	a
chr03	5216916	A	a	b	b	b	a	h	a	-	a	-	-	b	b	b	b	a	b	a	a	a	a	a	a	-	a	a	b	a	-	a	a	a	b	a	a	a	a	a	b	a	b	a	a	b	b	a	a
chr03	5216933	T	a	b	b	b	a	h	a	-	a	-	-	b	b	b	b	a	b	a	a	a	a	a	a	-	a	a	b	a	-	a	a	a	b	a	a	a	a	a	b	a	b	a	a	b	b	a	a
chr03	5216981	T	a	b	b	b	a	h	a	-	a	-	-	b	b	b	b	a	b	a	a	a	a	a	a	-	a	a	b	a	-	a	a	a	b	a	a	a	a	a	b	a	b	a	a	b	b	a	a
chr03	5351569	G	a	b	-	b	a	a	-	b	a	a	-	-	b	b	b	a	b	a	b	-	a	-	a	-	a	a	-	-	b	a	a	a	b	-	a	-	a	a	b	b	b	-	a	b	-	a	-
chr03	5473834	C	a	b	-	-	a	a	a	-	a	-	-	-	b	b	b	a	-	a	-	a	a	a	-	-	a	-	-	a	-	a	a	a	b	-	a	a	-	a	-	a	b	a	a	b	-	a	-
chr03	5473911	A	-	b	-	-	a	a	a	b	a	-	-	-	b	b	b	a	b	a	b	-	a	a	a	-	a	a	b	a	b	a	a	a	b	a	a	a	a	a	b	b	b	-	a	b	-	-	a
chr03	5484259	T	a	b	b	-	a	-	a	b	a	-	-	-	-	b	b	a	b	a	b	a	a	-	a	-	-	-	-	a	-	-	-	a	b	-	-	-	a	-	b	-	b	-	-	-	-	a	-
chr03	5484595	C	a	b	b	-	a	-	a	b	a	-	-	-	-	b	b	a	b	a	b	a	a	-	a	-	-	-	-	a	-	-	-	a	b	-	-	-	a	-	b	-	b	-	-	-	-	a	-
chr03	5487105	T	-	b	b	b	a	b	a	b	a	a	b	b	b	b	b	a	b	a	b	a	a	a	-	b	a	a	b	a	b	-	a	a	b	-	a	-	-	a	b	a	b	a	a	b	b	a	a
chr03	5487159	C	-	b	b	b	a	b	a	b	a	a	b	b	b	b	b	a	b	a	b	a	a	a	-	b	a	a	b	a	b	-	a	a	b	-	a	-	-	a	b	a	b	a	a	b	b	a	a
chr03	5487180	T	-	b	b	b	a	b	a	b	a	a	b	b	b	b	b	a	b	a	b	a	a	a	-	b	a	a	b	a	b	-	a	a	b	-	a	-	-	a	b	a	b	a	a	b	b	a	a
chr03	5491717	A	a	b	-	b	a	a	a	b	-	-	-	b	b	b	b	a	b	a	b	a	a	a	a	b	a	a	b	a	-	a	a	a	b	-	a	a	a	a	b	a	b	a	a	b	b	a	a
chr03	5496515	T	a	b	b	-	a	-	a	b	a	-	b	b	b	b	b	a	b	a	b	a	a	a	a	-	a	a	b	a	b	a	a	a	b	-	a	a	a	a	b	a	b	a	a	b	b	a	a
chr03	5502690	C	a	b	b	b	a	b	a	b	a	-	b	b	b	b	b	a	b	a	b	a	a	a	a	-	a	a	-	a	-	-	a	a	b	a	a	a	a	-	b	h	b	a	a	b	-	a	a
chr03	5584689	A	a	b	b	b	a	b	a	b	a	a	b	b	b	b	b	a	b	a	b	a	a	a	a	b	a	a	-	a	-	a	a	a	b	-	a	a	-	a	b	a	b	a	a	-	b	a	a
chr03	5611277	C	a	b	b	b	a	a	a	-	a	a	-	b	a	b	b	a	b	a	b	a	a	a	a	-	a	a	b	a	b	a	a	a	b	a	a	a	a	a	b	a	b	-	a	b	b	a	a
chr03	5686109	T	a	b	b	b	a	b	a	b	-	-	-	b	a	b	b	a	b	a	b	a	a	-	a	b	a	a	b	a	-	a	a	a	b	-	a	-	-	a	b	-	b	-	a	b	b	a	a
chr03	5689760	A	-	b	b	-	-	-	a	b	a	a	b	b	-	b	b	a	b	a	b	a	a	a	a	b	-	a	b	a	b	a	-	a	b	a	a	a	a	a	b	a	b	a	a	b	b	a	-
chr03	5693491	T	a	b	b	b	a	a	a	b	a	-	-	-	a	b	b	a	b	-	b	-	a	a	a	b	a	a	b	a	-	a	a	a	b	-	a	a	a	a	b	b	b	-	a	b	-	a	a
chr03	5693767	G	a	b	b	b	a	a	a	b	a	-	-	-	a	b	b	a	b	-	b	-	a	a	a	b	a	a	b	a	-	a	a	a	b	a	a	a	a	a	b	b	b	-	a	b	-	a	a
chr03	5693929	A	a	b	b	b	-	b	a	b	a	-	-	b	a	b	b	a	b	a	b	-	a	-	a	b	a	-	b	a	b	a	a	a	b	-	a	a	a	a	b	a	b	-	a	b	b	a	-
chr03	5698778	G	a	b	b	b	a	-	a	b	a	a	-	b	a	b	b	a	b	a	b	a	a	a	a	b	a	a	b	a	b	a	a	a	b	a	a	-	a	a	b	a	b	-	a	b	b	a	a
chr03	5699034	G	a	b	b	b	-	a	a	-	a	a	-	-	a	b	b	a	b	a	b	-	a	-	a	-	a	a	-	a	b	a	a	a	b	a	a	a	a	a	b	a	b	-	a	b	-	a	a
chr03	5701369	A	a	b	b	b	a	b	a	b	a	a	b	b	a	b	b	a	b	a	b	a	a	a	a	-	a	a	b	a	b	a	a	a	b	a	a	a	a	a	b	h	b	a	a	b	-	a	a
chr03	5714223	C	a	b	-	-	a	a	a	b	a	a	-	-	a	-	b	a	b	a	-	a	a	a	a	-	a	a	-	a	-	-	a	a	b	a	a	-	-	a	-	a	-	-	a	-	-	a	a
chr03	5714232	A	a	b	-	-	a	a	a	b	a	a	-	-	a	-	b	a	b	a	-	a	a	a	a	-	a	a	-	a	-	-	a	a	b	a	a	-	-	a	-	a	-	-	a	-	-	a	a
chr03	5719327	G	a	-	b	-	-	-	a	b	a	a	-	-	a	-	b	a	b	a	-	-	a	-	-	b	a	a	-	a	b	a	-	a	b	-	a	a	-	a	b	-	-	-	a	b	-	a	-
chr03	5719677	T	a	-	b	-	-	-	a	b	a	a	-	-	a	b	b	a	b	a	-	-	a	-	-	b	a	a	-	a	b	a	-	a	b	-	a	a	-	a	b	-	-	-	a	b	-	a	-
chr03	5719681	C	a	-	b	-	-	-	a	b	a	a	-	-	a	b	b	a	b	a	-	-	a	-	-	b	a	a	-	a	b	a	-	a	b	-	a	a	-	a	b	-	-	-	a	b	-	a	-
chr03	5720854	G	a	b	b	b	a	h	a	b	a	a	-	b	a	b	b	a	b	a	b	a	a	a	a	b	a	a	b	a	b	a	-	a	b	a	a	a	a	a	b	h	b	a	a	b	-	a	a
chr03	5721644	A	-	b	b	b	-	b	a	b	a	-	-	b	a	b	b	a	b	a	b	-	a	-	-	b	a	a	b	a	b	-	-	a	b	-	-	a	-	-	b	a	b	-	a	b	b	-	a
chr03	5722997	G	a	-	b	-	-	a	-	b	-	a	-	-	-	-	b	a	b	a	b	a	a	a	a	-	a	a	-	a	-	a	a	a	-	a	a	-	-	-	-	-	b	a	a	-	-	a	-
chr03	5723009	G	a	-	b	-	-	a	-	b	-	a	-	-	-	-	b	a	b	a	b	a	a	a	a	-	a	a	-	a	-	a	a	a	-	a	a	-	-	-	-	-	b	a	a	-	-	a	-
chr03	5725086	G	a	b	b	b	a	b	a	b	-	a	-	b	a	b	b	a	b	a	b	-	a	a	a	-	a	a	b	a	b	a	a	a	b	a	a	-	a	-	b	a	b	a	a	b	b	a	-
chr03	5725128	C	a	b	b	b	a	b	a	b	-	a	-	b	a	b	b	a	b	a	b	-	a	a	a	-	a	a	b	a	b	a	a	a	b	a	a	-	a	-	b	a	b	a	a	b	b	a	-
chr03	5725133	G	a	b	b	b	a	b	a	b	-	a	-	b	a	b	b	a	b	a	b	-	a	a	a	-	a	a	b	a	b	a	a	a	b	a	a	-	a	-	b	a	b	a	a	b	b	a	-
chr03	5726984	C	a	b	b	b	a	b	a	b	a	a	b	-	a	b	b	a	b	a	b	-	a	a	a	b	a	a	b	a	-	a	a	a	b	a	a	a	a	a	b	a	b	-	-	b	b	a	a
chr03	5727258	G	a	b	b	b	a	b	a	b	a	a	b	-	a	b	b	a	b	a	b	-	a	a	a	b	a	a	b	a	-	a	a	a	b	a	a	a	a	a	b	a	b	-	-	b	-	a	a
chr03	5727260	A	a	b	b	b	a	b	a	b	a	a	b	-	a	b	b	a	b	a	b	-	a	a	a	b	a	a	b	a	-	a	a	a	b	a	a	a	a	a	b	a	b	-	-	b	-	a	a
chr03	5727294	T	a	b	b	b	a	b	a	b	a	a	b	-	a	b	b	a	b	a	b	-	a	a	a	b	a	a	b	a	-	a	a	a	b	a	a	a	a	a	b	a	b	-	-	b	-	a	a
chr03	5728786	C	a	-	b	-	-	b	a	b	-	-	-	b	a	b	b	a	b	a	b	a	a	a	a	b	a	a	-	a	-	a	a	a	b	a	a	-	a	a	b	a	b	-	a	-	b	a	-
chr03	5729149	A	a	-	b	-	-	b	a	b	-	-	-	b	a	b	b	a	b	a	b	a	a	a	a	b	a	a	-	a	-	a	a	a	b	a	a	-	a	a	b	a	b	-	a	-	b	a	-
chr03	5729152	C	a	-	b	-	-	b	a	b	-	-	-	b	a	b	b	a	b	a	b	a	a	a	a	b	a	a	-	a	-	a	a	a	b	a	a	-	a	a	b	a	b	-	a	-	b	a	-
chr03	5732552	C	a	b	b	b	a	h	a	b	a	a	-	b	a	b	b	a	b	a	b	a	a	a	a	b	a	a	b	a	b	a	a	a	b	a	a	b	a	a	b	a	b	a	a	b	b	a	a
chr03	5749436	G	a	b	-	b	a	a	a	-	a	a	b	b	a	b	b	a	b	a	b	-	a	a	a	-	a	a	-	a	b	a	a	a	b	a	a	a	a	a	b	a	b	a	a	b	b	a	a
chr03	5753075	G	a	b	b	-	a	a	a	b	a	a	-	b	a	b	b	a	b	a	b	a	a	a	a	-	a	a	-	a	b	a	a	a	b	a	a	a	a	a	b	a	b	-	a	b	-	a	a
chr03	5755907	A	a	b	-	b	-	-	-	b	a	-	-	-	-	b	-	a	b	a	b	-	a	-	-	-	a	-	b	a	b	a	a	a	b	a	-	a	-	-	-	a	-	-	a	b	b	a	a
chr03	5755968	G	a	b	-	b	-	-	-	b	a	-	-	-	-	b	-	a	b	a	b	-	a	-	-	-	a	-	b	a	b	a	a	a	b	a	-	a	-	-	-	a	-	-	a	b	b	a	a
chr03	5756386	G	a	b	b	b	a	a	-	b	a	-	-	b	a	b	b	a	b	-	b	-	a	-	-	-	a	a	-	a	b	-	a	a	b	-	a	-	-	-	b	-	b	a	a	b	-	-	-
chr03	5757401	A	a	b	b	b	a	a	a	b	a	-	-	b	a	b	b	a	b	a	b	-	a	a	a	b	a	a	b	a	b	a	a	a	b	-	a	a	a	a	b	a	b	a	a	b	-	a	a
chr03	5759741	A	-	b	b	-	-	-	-	b	a	-	-	b	a	b	b	a	b	a	b	a	a	-	a	-	a	a	-	a	-	-	a	a	b	-	-	-	a	a	b	-	b	a	a	-	b	-	-
chr03	5759758	A	-	b	b	-	-	-	-	b	a	-	-	b	a	b	b	a	b	a	b	a	a	-	a	-	a	a	-	a	-	-	a	a	b	-	-	-	a	a	b	-	b	a	a	-	b	-	-
chr03	5760065	T	-	b	b	-	-	-	-	b	a	-	-	b	a	b	b	a	b	a	b	a	a	-	a	-	a	a	-	a	-	-	a	a	b	-	-	-	a	a	b	-	b	a	a	-	b	-	-
chr03	5760100	C	-	b	b	-	-	-	-	b	a	-	-	b	a	b	b	a	b	a	b	a	a	-	a	-	a	a	-	a	-	-	a	a	b	-	-	-	a	a	b	-	b	a	a	-	b	-	-
chr03	5777142	C	a	b	b	b	-	-	a	b	-	a	b	b	-	b	b	a	b	a	b	a	a	a	a	b	a	a	b	a	-	a	a	a	b	a	a	-	a	-	b	a	b	a	a	b	-	a	a
chr03	5781301	T	-	b	-	b	a	a	-	-	a	-	-	-	a	b	b	a	b	a	b	a	a	-	a	-	a	-	b	a	-	-	a	a	b	-	-	a	-	a	b	b	b	a	a	-	b	-	-
chr03	5782123	T	a	b	b	b	a	b	a	b	a	a	b	b	a	b	b	a	b	a	b	a	a	a	a	-	a	a	b	a	b	a	a	a	b	a	a	a	a	a	b	b	b	a	a	b	b	a	a
chr03	5782151	G	a	b	b	b	a	b	a	b	a	a	b	b	a	b	b	a	b	a	b	a	a	a	a	-	a	a	b	a	b	a	a	a	b	a	a	a	a	a	b	b	b	a	a	b	b	a	a
chr03	5792654	T	a	b	b	b	a	a	a	b	a	-	-	b	a	b	b	a	b	a	b	-	a	a	a	-	a	a	b	a	b	a	-	a	b	a	a	a	a	a	b	a	b	a	a	-	b	a	a
chr03	5792830	G	a	b	b	b	a	a	a	b	a	-	-	b	a	b	b	a	b	a	b	-	a	a	a	-	a	a	b	a	b	a	-	a	b	a	a	a	a	a	b	a	b	a	a	-	b	a	a
chr03	5792837	G	a	b	b	b	a	a	a	b	a	-	-	b	a	b	b	a	b	a	b	-	a	a	a	-	a	a	b	a	b	a	-	a	b	a	a	a	a	a	b	a	b	a	a	-	b	a	a
chr03	5802907	T	a	b	b	b	-	b	a	b	a	a	-	b	a	b	b	a	b	a	b	a	a	a	a	-	a	a	b	a	b	-	a	a	b	-	a	-	-	a	b	-	b	-	a	b	-	a	a
chr03	5802943	C	a	b	b	b	-	b	a	b	a	a	-	b	a	b	b	a	b	a	b	a	a	a	a	-	a	a	b	a	b	-	a	a	b	-	a	-	-	a	b	-	b	-	a	b	-	a	a
chr03	5803660	T	-	b	b	b	-	b	-	b	-	-	-	b	-	b	b	-	b	a	b	-	a	-	a	b	a	-	b	-	b	-	-	a	b	a	-	-	-	-	b	a	b	a	a	b	b	a	-
chr03	5896778	G	a	b	b	b	a	a	-	b	-	-	-	b	a	b	b	a	b	a	b	a	a	a	a	b	a	a	b	a	-	a	-	a	b	a	a	a	a	a	b	b	b	a	a	b	b	a	a
chr03	5896962	T	a	b	b	b	a	a	-	b	-	-	-	b	a	b	b	a	b	a	b	a	a	a	a	b	a	a	b	a	-	a	-	a	b	a	a	a	a	a	b	b	b	a	a	b	b	a	a
chr03	5953398	T	-	b	b	-	-	b	a	b	-	a	-	b	a	b	b	a	b	a	b	a	a	a	a	b	a	a	b	a	b	a	a	a	b	-	a	a	a	a	b	a	b	-	a	b	b	a	-
chr03	5953412	G	-	b	b	-	-	b	a	b	-	a	-	b	a	b	b	a	b	a	b	a	a	a	a	b	a	a	b	a	b	a	a	a	b	-	a	a	a	a	b	a	b	-	a	b	b	a	-
chr03	5953431	T	-	b	b	-	-	b	a	b	-	a	-	b	a	b	b	a	b	a	b	a	a	a	a	b	a	a	b	a	b	a	a	a	b	-	a	a	a	a	b	a	b	-	a	b	b	a	-
chr03	5953720	C	-	b	b	-	-	b	a	-	-	a	-	b	a	b	b	a	b	a	b	a	a	a	a	-	a	a	b	a	b	a	a	a	b	-	a	a	a	a	b	a	b	-	a	b	b	-	-
chr03	5953727	A	-	b	b	-	-	b	a	-	-	a	-	b	a	b	b	a	b	a	b	a	a	a	a	-	a	a	b	a	b	a	a	a	b	-	a	a	a	a	b	a	b	-	a	b	b	-	-
chr03	5953754	T	-	b	b	-	-	b	a	-	-	a	-	b	a	b	b	a	b	a	b	a	a	a	a	-	a	a	b	a	b	a	a	a	b	-	a	a	a	a	b	a	b	-	a	b	b	-	-
chr03	5956624	C	-	b	b	b	a	b	-	b	-	-	-	b	a	b	b	a	b	a	b	-	a	a	-	-	a	a	-	a	-	a	a	a	b	-	a	-	a	a	b	a	b	-	-	-	-	a	-
chr03	5960080	C	a	b	b	-	-	a	-	b	-	-	-	b	a	b	b	a	b	a	b	a	-	a	-	b	a	-	b	-	b	-	a	a	b	-	a	-	a	-	b	a	b	-	a	b	b	a	-
chr03	5975902	C	a	b	b	-	a	b	a	b	a	a	-	b	a	b	b	a	b	a	b	a	a	a	a	b	a	a	b	a	b	a	a	a	b	a	a	a	a	a	b	a	b	-	a	b	b	a	a
chr03	5980703	G	-	b	-	-	a	-	-	-	-	-	-	-	a	b	b	a	b	a	b	a	a	a	-	-	-	-	b	a	-	a	a	a	b	-	a	-	a	a	b	a	b	-	a	b	b	a	-
chr03	5986176	A	a	b	b	-	a	a	a	b	a	-	-	b	-	b	b	a	b	-	b	a	a	-	a	-	-	a	-	a	-	a	a	a	b	a	a	-	a	-	b	a	b	-	a	-	-	a	a
chr03	5986218	C	a	b	b	-	a	a	a	b	a	-	-	b	-	b	b	a	b	-	b	a	a	-	a	-	-	a	-	a	-	a	a	a	b	a	a	-	a	-	b	a	b	-	a	-	-	a	a
chr03	5986817	C	a	b	b	b	-	-	a	b	a	a	-	b	a	b	b	a	b	a	b	a	a	a	a	b	a	a	b	a	b	-	a	a	b	a	a	a	a	a	b	h	b	a	a	b	b	a	a
chr03	5987589	A	a	b	b	-	a	b	a	b	-	-	b	b	a	b	b	a	b	a	b	-	a	a	a	-	a	-	-	a	b	-	a	a	b	-	a	-	-	-	b	-	b	-	a	-	-	a	-
chr03	5994345	T	-	b	b	b	a	a	a	b	-	-	b	b	-	b	b	a	b	a	b	-	a	-	a	b	-	a	b	a	b	-	a	a	b	a	-	-	a	a	b	a	b	a	a	-	b	a	a
chr03	5995932	T	-	b	b	b	a	h	a	-	a	a	-	b	a	b	b	-	b	a	b	a	a	a	-	-	a	a	b	a	b	-	a	a	b	a	a	a	-	a	b	h	b	a	a	b	b	a	a
chr03	5995933	A	-	b	b	b	a	h	a	-	a	a	-	b	a	b	b	-	b	a	b	a	a	a	-	-	a	a	b	a	b	-	a	a	b	a	a	a	-	a	b	h	b	a	a	b	b	a	a
chr03	5995938	T	-	b	b	b	a	h	a	-	a	a	-	b	a	b	b	-	b	a	b	a	a	a	-	-	a	a	b	a	b	-	a	a	b	a	a	a	-	a	b	a	b	a	a	b	b	a	a
chr03	5995944	T	-	b	b	b	a	h	a	-	a	a	-	b	a	b	b	-	b	a	b	a	a	a	-	-	a	a	b	a	b	-	a	a	b	a	a	a	-	a	b	h	b	a	a	b	b	a	a
chr03	5995967	T	-	b	b	b	a	h	a	-	a	a	-	b	a	b	b	-	b	a	b	a	a	a	-	-	a	a	b	a	b	-	a	a	b	a	a	a	-	a	b	a	b	a	a	b	b	a	a
chr03	5995986	G	-	b	b	b	a	h	a	-	a	a	-	b	a	b	b	-	b	a	b	a	a	a	-	-	a	a	b	a	b	-	a	a	b	a	a	a	-	a	b	a	b	a	a	b	b	a	a
chr03	5996181	T	a	b	b	b	a	h	a	b	a	a	-	b	a	b	b	a	b	a	b	a	a	a	a	-	a	a	b	a	b	a	a	a	b	a	a	a	-	a	b	h	b	a	a	b	b	a	a
chr03	5996200	A	a	b	b	b	a	h	a	b	a	a	-	b	a	b	b	a	b	a	b	a	a	a	a	-	a	a	b	a	b	a	a	a	b	a	a	a	-	a	b	h	b	a	a	b	b	a	a
chr03	5996204	T	a	b	b	b	a	h	a	b	a	a	-	b	a	b	b	a	b	a	b	a	a	a	a	-	a	a	b	a	b	a	a	a	b	a	a	a	-	a	b	a	b	a	a	b	b	a	a
chr03	6004566	G	-	b	b	b	a	-	a	-	a	-	-	b	-	b	b	-	b	a	b	-	a	-	-	-	a	a	b	-	b	-	-	a	b	a	a	a	a	-	b	b	b	-	a	-	b	a	a
chr03	6016984	A	a	b	b	b	-	-	a	b	a	a	b	b	a	b	b	a	b	a	b	a	a	a	a	b	a	a	-	a	b	a	a	a	b	-	a	a	-	a	b	a	b	-	a	b	b	a	a
chr03	6017248	T	a	b	b	b	-	-	a	b	a	a	b	b	a	b	b	a	b	a	b	a	a	a	a	b	a	a	-	a	b	a	a	a	b	-	a	a	-	a	b	a	b	-	a	b	b	a	a
chr03	6017261	A	a	b	b	b	-	-	a	b	a	a	b	b	a	b	b	a	b	a	b	a	a	a	a	b	a	a	-	a	b	a	a	a	b	-	a	a	-	a	b	a	b	-	a	b	b	a	a
chr03	6026261	G	a	b	b	b	a	b	a	-	a	-	-	b	a	b	b	a	b	a	b	a	a	-	a	-	a	a	b	a	b	a	a	a	b	-	a	-	a	a	b	a	b	-	a	b	b	a	a
chr03	6026319	A	a	b	b	b	a	a	a	-	a	-	-	b	a	b	b	a	b	a	b	a	a	-	a	-	a	a	b	a	b	a	a	a	b	-	a	-	a	a	b	a	b	-	a	b	b	a	a
chr03	6028958	T	a	b	b	-	-	-	a	b	-	a	-	b	-	b	b	a	b	a	b	a	a	a	a	-	a	a	b	a	b	a	a	a	b	a	a	a	a	a	b	a	b	-	a	-	-	a	a
chr03	6028984	T	a	b	b	-	-	-	a	b	-	a	-	b	-	b	b	a	b	a	b	a	a	a	a	-	a	a	b	a	b	a	a	a	b	a	a	a	a	a	b	a	b	-	a	-	-	a	a
chr03	6029684	G	a	b	b	b	a	a	a	-	a	a	-	b	a	b	b	a	b	a	b	a	a	a	a	-	a	a	b	a	b	a	a	a	b	a	a	a	a	a	b	h	b	a	a	b	-	a	a
chr03	6029741	T	a	b	b	b	a	a	a	-	a	a	-	b	a	b	b	a	b	a	b	a	a	a	a	-	a	a	b	a	b	a	a	a	b	a	a	a	a	a	b	h	b	a	a	b	-	a	a
chr03	6029748	T	a	b	b	b	a	a	a	-	a	a	-	b	a	b	b	a	b	a	b	a	a	a	a	-	a	a	b	a	b	a	a	a	b	a	a	a	a	a	b	b	b	a	a	b	-	a	a
chr03	6029749	G	a	b	b	b	a	a	a	-	a	a	-	b	a	b	b	a	b	a	b	a	a	a	a	-	a	a	b	a	b	a	a	a	b	a	a	a	a	a	b	h	b	a	a	b	-	a	a
chr03	6029872	C	a	b	b	b	a	a	a	b	a	a	-	b	a	b	b	a	b	a	b	a	a	a	a	-	a	a	b	a	b	a	a	a	b	a	a	a	a	a	b	h	b	a	a	b	b	a	a
chr03	6029922	T	a	b	b	b	a	a	a	b	a	a	-	b	a	b	b	a	b	a	b	a	a	a	a	-	a	a	b	a	b	a	a	a	b	a	a	a	a	a	b	h	b	a	a	b	b	a	a
chr03	6032227	C	a	b	b	-	a	-	a	-	a	a	-	b	a	b	b	a	b	a	-	a	a	-	a	-	a	a	b	a	-	a	a	a	b	a	a	-	-	a	b	a	-	a	a	-	-	a	a
chr03	6032241	C	a	b	b	-	a	-	a	-	a	a	-	b	a	b	b	a	b	a	-	a	a	-	a	-	a	a	b	a	-	a	a	a	b	a	a	-	-	a	b	a	-	a	a	-	-	a	a
chr03	6032260	A	a	b	b	-	a	-	a	-	a	a	-	b	a	b	b	a	b	a	-	a	a	-	a	-	a	a	b	a	-	a	a	a	b	a	a	-	-	a	b	a	-	a	a	-	-	a	a
chr03	6061664	T	-	b	-	b	-	-	a	b	-	a	b	b	a	b	b	a	b	a	b	a	a	-	a	-	a	a	b	-	b	-	-	a	b	-	a	a	-	a	b	-	b	a	a	-	b	a	a
chr03	6061671	T	-	b	-	b	-	-	a	b	-	a	b	b	a	b	b	a	b	a	b	a	a	-	a	-	a	a	b	-	b	-	-	a	b	-	a	a	-	a	b	-	b	a	a	-	b	a	a
chr03	6070017	G	a	b	b	b	-	b	a	b	-	a	b	b	a	b	b	a	b	a	b	a	a	a	a	-	a	a	b	a	b	a	a	a	b	a	a	a	a	a	b	a	b	a	a	b	-	a	a
chr03	6083800	C	-	b	b	-	a	b	a	b	-	a	b	b	a	b	b	a	b	a	b	a	a	-	-	-	a	a	b	a	b	a	a	a	b	a	a	a	a	a	b	a	a	-	a	b	b	a	a
chr03	6084014	G	-	b	b	-	a	b	a	b	-	a	b	b	a	b	b	a	b	a	b	a	a	-	-	-	a	a	b	a	b	a	a	a	b	a	a	a	a	a	b	a	a	-	a	b	b	a	a
chr03	6084077	G	-	b	b	-	a	b	a	b	-	a	b	b	a	b	b	a	b	a	b	a	a	-	-	-	a	a	b	a	b	a	a	a	b	a	a	a	a	a	b	a	a	-	a	b	b	a	a
chr03	6084447	T	a	b	b	b	a	a	a	b	a	-	b	b	a	b	b	a	b	a	b	a	a	a	a	-	a	a	b	a	-	a	a	a	b	a	a	a	a	a	b	a	a	a	a	b	-	a	a
chr03	6084672	T	a	b	b	b	a	a	a	b	a	-	b	b	a	b	b	a	b	a	b	a	a	a	a	-	a	a	b	a	-	a	a	a	b	a	a	a	a	a	b	a	a	a	a	b	-	a	a
chr03	6089020	A	a	b	b	b	a	b	a	b	a	a	b	b	a	b	b	a	b	a	b	a	a	a	a	-	a	a	b	a	b	a	a	a	b	a	a	-	a	-	b	a	a	a	a	b	-	a	a
chr03	6089197	A	a	b	b	b	a	b	a	b	a	a	b	b	a	b	b	a	b	a	b	a	a	a	a	-	a	a	b	a	b	a	a	a	b	a	a	a	-	-	b	a	a	a	a	b	-	a	a
chr03	6089254	T	a	b	b	b	a	b	a	b	a	a	b	b	a	b	b	a	b	a	b	a	a	a	a	-	a	a	b	a	b	a	a	a	b	a	a	a	-	-	b	b	a	a	a	b	-	a	a
chr03	6091840	T	a	b	b	b	a	a	a	-	-	-	-	b	a	b	b	a	b	a	b	a	a	a	a	b	a	a	b	a	b	a	a	a	b	a	a	-	-	-	b	a	a	-	a	b	-	-	a
chr03	6099866	G	a	b	-	b	a	-	a	b	a	a	b	b	a	b	b	a	b	a	b	a	a	a	a	-	a	a	b	a	b	-	a	a	b	a	a	a	a	a	b	a	a	-	-	b	b	a	a
chr03	6100166	A	-	b	-	b	a	-	a	b	a	-	b	b	a	b	b	a	b	a	b	a	a	a	-	-	a	a	b	a	b	-	a	a	b	a	a	a	a	a	b	a	a	-	-	b	b	a	a
chr03	6100555	A	a	b	b	-	a	a	-	b	a	a	b	b	a	b	b	a	b	a	b	a	a	a	a	b	a	a	b	a	-	a	a	a	b	-	a	a	-	a	b	a	a	a	a	b	-	a	-
chr03	6100576	A	a	b	b	-	a	a	-	b	a	a	b	b	a	b	b	a	b	a	b	a	a	a	a	b	a	a	b	a	-	a	a	a	b	-	a	a	-	a	b	a	a	a	a	b	-	a	-
chr03	6101661	G	a	b	b	-	-	-	-	b	-	-	-	-	a	-	-	a	b	a	b	-	a	-	a	-	a	a	-	a	b	-	-	a	b	-	-	a	a	a	-	a	a	-	a	b	-	a	a
chr03	6103456	G	a	b	-	-	-	-	a	-	-	a	-	b	a	-	b	a	b	a	b	-	a	-	-	-	a	-	-	a	b	a	a	a	b	a	a	-	-	a	b	-	-	-	a	b	b	a	a
chr03	6103526	T	-	b	-	-	-	-	a	-	-	a	-	b	a	-	b	a	b	a	b	-	a	-	-	-	a	-	-	a	b	a	a	a	b	a	a	-	-	a	b	-	-	-	a	b	b	a	a
chr03	6103579	A	-	b	-	-	-	-	a	-	-	a	-	b	a	-	b	a	b	a	b	-	a	-	-	-	a	-	-	a	b	a	a	a	b	a	a	-	-	a	b	-	-	-	a	b	b	a	a
chr03	6103589	T	-	b	-	-	-	-	a	-	-	a	-	b	a	-	b	a	b	a	b	-	a	-	-	-	a	-	-	a	b	a	a	a	b	a	a	-	-	a	b	-	-	-	a	b	b	a	a
chr03	6105206	T	a	b	b	b	a	b	a	b	-	-	b	b	a	b	b	a	b	a	b	-	a	-	a	b	a	a	b	a	b	a	a	a	b	a	a	a	a	-	b	a	a	a	a	b	b	a	a
chr03	6105240	G	a	b	b	b	a	b	a	b	-	-	b	b	a	b	b	a	b	a	b	-	a	-	a	b	a	a	b	a	b	a	a	a	b	a	a	a	a	-	b	a	a	a	a	b	b	a	a
chr03	6109001	A	a	b	-	-	a	a	-	b	a	-	-	b	a	b	b	a	b	a	b	a	a	a	a	-	a	-	b	a	b	-	a	a	b	a	a	-	-	a	b	a	a	-	-	b	b	a	a
chr03	6109022	C	a	b	-	-	a	a	-	b	a	-	-	b	a	b	b	a	b	a	b	a	a	a	a	-	a	-	b	a	b	-	a	a	b	a	a	-	-	a	b	a	a	-	-	b	b	a	a
chr03	6109314	G	a	b	-	-	a	a	-	b	a	-	-	b	-	b	b	a	b	a	b	a	a	a	a	-	a	-	b	a	b	-	a	a	b	a	a	-	-	a	b	a	a	-	-	b	b	a	a
chr03	6114870	T	a	b	b	b	a	b	a	b	a	-	b	b	a	b	b	a	b	a	b	a	a	a	a	-	a	a	b	a	b	a	a	a	b	a	a	-	a	a	b	a	a	a	a	b	b	a	a
chr03	6120946	G	a	b	b	b	a	h	-	b	a	a	b	b	a	b	b	a	b	a	b	a	a	a	a	b	a	a	b	a	b	a	a	a	b	a	a	a	a	a	b	a	a	a	a	b	b	a	a
chr03	6122135	G	a	b	b	b	a	-	a	b	a	-	-	b	-	b	b	a	b	a	b	a	a	a	a	b	a	a	-	a	-	a	a	a	b	a	a	a	a	a	b	a	a	a	a	b	b	a	a
chr03	6139216	C	a	b	b	-	-	b	a	b	a	a	-	-	a	b	b	a	b	a	b	a	a	a	-	-	a	a	-	a	b	-	a	a	b	a	a	a	-	a	b	-	a	-	a	-	b	a	a
chr03	6169015	G	a	b	b	b	a	h	a	-	a	-	-	-	a	b	b	a	b	-	b	a	a	a	a	-	a	a	b	a	b	a	a	a	b	a	a	a	-	a	b	a	a	a	a	-	b	a	-
chr03	6169172	C	-	b	b	b	a	h	a	b	a	-	-	-	a	b	b	-	b	-	b	a	a	a	-	-	a	a	b	a	b	-	a	a	b	a	a	a	-	a	b	a	a	a	a	-	b	a	-
chr03	6169176	A	-	b	b	b	a	h	a	b	a	-	-	-	a	b	b	-	b	-	b	a	a	a	-	-	a	a	b	a	b	-	a	a	b	a	a	a	-	a	b	a	a	a	a	-	b	a	-
chr03	6169191	A	-	b	b	b	a	h	a	b	a	-	-	-	a	b	b	-	b	-	b	a	a	a	-	-	a	a	b	a	b	-	a	a	b	a	a	a	-	a	b	a	a	a	a	-	b	a	-
chr03	6169252	G	-	b	b	b	a	h	a	b	a	-	-	-	a	b	b	-	b	-	b	a	a	a	-	-	a	a	b	a	b	-	a	a	b	a	a	a	-	a	b	a	a	a	a	-	b	a	-
chr03	6169593	C	-	b	b	b	a	a	-	b	a	a	-	b	a	b	b	-	b	a	b	a	a	a	-	-	a	-	b	a	-	-	a	a	b	a	a	a	-	a	b	a	a	a	a	b	-	a	a
chr03	6169611	C	-	b	b	b	a	a	-	b	a	a	-	b	a	b	b	-	b	a	b	a	a	a	-	-	a	-	b	a	-	-	a	a	b	a	a	a	-	a	b	a	a	a	a	b	-	a	a
chr03	6169637	T	-	b	b	b	a	a	-	b	a	a	-	b	a	b	b	-	b	a	b	a	a	a	-	-	a	-	b	a	-	-	a	a	b	a	a	a	-	a	b	a	a	a	a	b	-	a	a
chr03	6169664	T	-	b	b	b	a	a	-	b	a	a	-	b	a	b	b	-	b	a	b	a	a	a	-	-	a	-	b	a	-	-	a	a	b	a	a	a	-	a	b	a	a	a	a	b	-	a	a
chr03	6169676	T	-	b	b	b	a	a	-	b	a	a	-	b	a	b	b	-	b	a	b	a	a	a	-	-	a	-	b	a	-	-	a	a	b	a	a	a	-	a	b	a	a	a	a	b	-	a	a
chr03	6175584	T	a	b	-	b	a	b	-	b	-	-	b	-	a	b	b	a	b	a	b	a	a	-	a	-	a	-	b	a	b	-	a	a	b	a	-	-	a	-	b	b	a	a	a	b	-	a	a
chr03	6175802	G	a	b	-	b	a	b	-	b	-	-	b	-	a	b	b	a	b	a	b	a	a	-	a	-	a	-	b	a	b	-	a	a	b	a	-	-	a	-	b	b	a	a	a	b	-	a	a
chr03	6185361	C	a	b	b	b	a	b	-	b	a	a	a	b	a	b	b	a	b	a	b	a	a	-	a	b	a	a	b	a	b	a	a	a	b	-	-	-	-	a	b	-	-	-	a	b	-	a	-
chr03	6186764	A	-	b	b	b	-	-	-	b	-	a	-	b	-	b	b	a	b	a	b	-	-	-	a	b	a	-	-	a	b	a	-	a	b	-	-	-	-	-	b	a	-	-	a	b	b	a	a
chr03	6199865	G	a	b	b	-	-	-	a	b	a	b	-	b	a	b	b	a	b	a	b	a	a	a	-	b	a	a	b	a	-	-	a	a	b	a	-	-	a	-	b	a	-	-	a	b	-	a	-
chr03	6199866	G	a	b	b	-	-	-	a	b	a	b	-	b	a	b	b	a	b	a	b	a	a	a	-	b	a	a	b	a	-	-	a	a	b	a	-	-	a	-	b	a	-	-	a	b	-	a	-
chr03	6202462	G	-	b	-	b	a	-	a	b	-	a	-	-	a	b	b	a	b	a	b	a	a	-	a	-	a	a	b	a	-	a	-	a	b	-	a	a	-	-	b	a	-	b	-	b	-	-	-
chr03	6209232	C	-	b	-	b	-	a	a	b	-	-	-	-	-	b	b	a	b	a	b	a	a	-	-	-	a	a	b	a	-	a	-	a	b	-	a	a	-	-	b	-	a	-	a	-	-	a	-
chr03	6209274	A	-	b	-	b	-	a	a	b	-	-	-	-	-	b	b	a	b	a	b	a	a	-	-	-	a	a	b	a	-	a	-	a	b	-	a	a	-	-	b	-	a	-	a	-	-	a	-
chr03	6214956	T	a	b	-	b	a	-	-	b	-	-	-	-	a	b	b	a	b	a	b	-	a	-	-	-	-	-	-	-	b	-	-	a	b	-	a	-	a	a	b	a	a	-	-	-	-	-	-
chr03	6215321	G	a	b	-	b	a	-	-	b	-	-	-	-	a	b	b	a	b	a	b	-	a	-	-	-	-	-	-	-	b	-	-	a	b	-	a	-	a	a	b	a	a	-	-	-	-	-	-
chr03	6217136	C	a	b	b	-	-	-	-	b	-	a	-	-	a	b	b	a	b	-	b	-	a	a	a	b	a	a	-	-	-	-	-	a	b	a	a	-	a	-	b	-	a	-	-	-	-	a	a
chr03	6223206	A	a	-	-	-	-	-	a	b	-	a	-	-	a	b	b	a	b	a	b	a	-	-	a	b	a	a	b	a	b	a	-	a	b	a	-	a	a	-	b	-	-	-	a	b	b	a	a
chr03	6223341	T	a	b	b	b	a	-	-	b	a	a	-	b	a	b	b	a	b	-	b	-	a	-	a	-	a	a	b	a	b	a	a	a	b	a	a	a	a	-	b	-	a	-	a	b	b	a	-
chr03	6223754	A	-	b	-	-	a	-	a	b	-	-	b	b	a	b	b	a	b	a	b	a	a	-	a	-	a	-	b	a	b	-	a	a	b	-	a	a	a	a	b	a	a	a	a	b	-	b	-
chr03	6235371	G	-	b	b	b	a	-	a	b	a	a	-	-	a	b	b	a	b	a	b	a	a	-	-	b	a	a	b	a	b	a	a	a	b	a	a	a	a	a	b	a	a	-	a	b	b	a	a
chr03	6235416	T	-	b	b	b	a	-	a	b	a	a	-	-	a	b	b	a	b	a	b	a	a	-	-	b	a	a	b	a	b	a	a	a	b	a	a	a	a	a	b	a	a	-	a	b	b	a	a
chr03	6235421	T	-	b	b	b	a	-	a	b	a	a	-	-	a	b	b	a	b	a	b	a	a	-	-	b	a	a	b	a	b	a	a	a	b	a	a	a	a	a	b	a	a	-	a	b	b	a	a
chr03	6235567	T	a	b	b	b	a	-	a	b	a	a	-	-	a	b	b	a	b	a	b	a	a	-	-	b	a	a	b	a	b	a	a	a	b	a	a	a	a	a	b	a	a	-	a	b	b	a	a
chr03	6242699	G	-	b	b	-	a	b	a	b	a	a	-	b	a	b	b	a	b	a	b	a	a	a	-	b	a	a	b	a	b	a	a	a	b	a	-	a	a	a	b	a	a	a	a	b	b	a	a
chr03	6242736	T	-	b	b	-	a	b	a	b	a	a	-	b	a	b	b	a	b	a	b	a	a	a	-	b	a	a	b	a	b	a	a	a	b	a	-	a	a	a	b	a	a	a	a	b	b	a	a
chr03	6246753	T	a	b	b	b	a	b	a	b	a	-	b	b	a	b	b	a	b	a	b	a	a	a	a	b	a	-	b	a	b	a	a	a	b	a	a	-	a	a	b	a	a	-	a	b	-	a	a
chr03	6246770	A	a	b	b	b	a	b	a	b	a	-	b	b	a	b	b	a	b	a	b	a	a	a	a	b	a	-	b	a	b	a	a	a	b	a	a	-	a	a	b	a	a	-	a	b	-	a	a
chr03	6249540	T	a	b	-	b	a	b	a	b	-	-	-	b	a	b	b	a	b	a	b	a	a	-	a	-	a	-	b	a	b	a	a	a	b	a	a	a	-	a	b	a	a	a	a	b	b	a	a
chr03	6253436	G	a	b	b	b	a	b	a	b	a	b	b	b	a	b	b	a	b	a	b	a	a	a	a	b	a	a	b	a	b	a	a	a	b	a	a	a	-	a	b	a	a	-	a	b	b	a	a
chr03	6253440	T	a	b	b	b	a	b	a	b	a	b	b	b	a	b	b	a	b	a	b	a	a	a	a	b	a	a	b	a	b	a	a	a	b	a	a	a	-	a	b	a	a	-	a	b	b	a	a
chr03	6255546	T	-	b	b	b	a	-	-	b	-	-	-	b	a	b	b	-	b	a	b	-	a	-	-	b	a	-	-	a	b	-	a	a	b	-	-	a	a	a	b	a	a	a	a	b	-	a	-
chr03	6255608	A	-	b	b	b	a	-	-	b	-	-	-	b	a	b	b	-	b	a	b	-	a	-	-	b	a	-	-	a	b	-	a	a	b	-	-	a	a	a	b	a	a	a	a	b	-	a	-
chr03	6255618	G	-	b	b	b	a	-	-	b	-	-	-	b	a	b	b	-	b	a	b	-	a	-	-	b	a	-	-	a	b	-	a	a	b	-	-	a	a	a	b	a	a	a	a	b	-	a	-
chr03	6256231	G	-	b	b	b	a	b	a	b	a	a	b	b	a	b	b	-	b	a	b	-	a	a	-	b	a	a	-	a	b	-	a	a	b	-	a	-	a	a	b	a	a	-	a	b	b	a	a
chr03	6256247	T	-	b	b	b	a	b	a	b	a	a	b	b	a	b	b	-	b	a	b	-	a	a	-	b	a	a	-	a	b	-	a	a	b	-	a	-	a	a	b	b	a	-	a	b	b	a	a
chr03	6256248	G	-	b	b	b	a	b	a	b	a	a	b	b	a	b	b	-	b	a	b	-	a	a	-	b	a	a	-	a	b	-	a	a	b	-	a	-	a	a	b	a	a	-	a	b	b	a	a
chr03	6268959	G	-	b	-	b	-	-	-	b	a	-	b	-	a	b	b	a	b	a	b	-	a	-	-	-	a	a	b	a	-	-	a	a	b	-	a	-	-	-	b	a	a	-	-	-	b	a	-
chr03	6273399	G	a	b	b	b	a	b	-	b	a	-	-	-	a	b	b	a	b	a	b	-	a	a	a	-	a	a	b	a	-	-	a	a	b	a	a	a	a	a	b	a	a	-	a	b	b	a	a
chr03	6274641	C	a	b	b	b	a	b	a	b	a	-	b	b	a	b	b	a	b	a	b	a	a	a	a	b	a	a	b	a	b	a	a	a	b	a	a	h	-	a	b	a	a	-	a	b	-	-	a
chr03	6274690	A	a	b	b	b	a	b	a	b	a	-	b	b	a	b	b	a	b	a	b	a	a	a	a	b	a	a	b	a	b	a	a	a	b	a	a	h	-	a	b	a	a	-	a	b	-	-	a
chr03	6275496	G	a	b	b	b	a	b	a	b	a	-	-	-	a	b	b	a	b	a	b	a	a	a	a	-	a	a	b	a	b	a	a	a	b	a	a	b	a	a	b	a	a	a	a	b	b	a	a
chr03	6275516	T	a	b	b	b	a	b	a	b	a	-	-	-	a	b	b	a	b	a	b	a	a	a	a	-	a	a	b	a	b	a	a	a	b	a	a	b	a	a	b	a	a	a	a	b	b	a	a
chr03	6291428	C	a	b	b	b	a	b	a	b	-	a	-	b	a	b	b	a	b	a	b	a	a	-	a	b	a	a	-	a	-	a	a	a	b	-	a	a	-	a	b	-	a	-	a	b	b	-	a
chr03	6291452	C	a	b	b	b	a	b	a	b	-	a	-	b	a	b	b	a	b	a	b	a	a	-	a	b	a	a	-	a	-	a	a	a	b	-	a	a	-	a	b	-	a	-	a	b	b	-	a
chr03	6308827	T	-	-	-	-	a	a	-	b	a	a	-	-	a	b	b	-	b	a	b	-	a	-	-	-	a	a	b	a	-	-	a	a	b	-	a	a	a	a	b	a	a	-	a	-	-	a	-
chr03	6308841	C	-	-	-	-	a	a	-	b	a	a	-	-	a	b	b	-	b	a	b	-	a	-	-	-	a	a	b	a	-	-	a	a	b	-	a	a	a	a	b	a	a	-	a	-	-	a	-
chr03	6308871	C	-	-	-	-	a	a	-	b	a	a	-	-	a	b	b	-	b	a	b	-	a	-	-	-	a	a	b	a	-	-	a	a	b	-	a	a	a	a	b	a	a	-	a	-	-	a	-
chr03	6315975	A	a	b	b	-	-	-	-	b	a	-	-	-	-	b	-	a	b	-	b	-	-	-	-	-	a	a	-	a	b	a	-	a	b	-	-	a	-	-	b	a	a	-	a	b	-	a	a
chr03	6316010	G	a	b	b	-	-	-	-	b	a	-	-	-	-	b	-	a	b	-	b	-	-	-	-	-	a	a	-	a	b	a	-	a	b	-	-	a	-	-	b	a	a	-	a	b	-	a	a
chr03	6319105	C	-	b	b	b	a	b	-	b	a	-	-	b	a	b	b	a	b	a	b	-	a	a	-	b	a	a	-	a	b	a	a	a	b	a	a	a	a	a	b	a	a	a	a	b	-	a	a
chr03	6319121	A	-	b	b	b	a	b	-	b	a	-	-	b	a	b	b	a	b	a	b	-	a	a	-	b	a	a	-	a	b	a	a	a	b	a	a	a	a	a	b	a	a	a	a	b	-	a	a
chr03	6319354	G	a	b	b	b	a	b	-	b	a	-	-	b	a	b	b	a	b	a	b	-	a	a	a	b	a	a	-	a	b	a	a	a	b	a	a	a	a	a	b	a	a	a	a	b	-	a	a
chr03	6321677	T	a	b	b	b	a	-	-	-	-	-	-	b	a	b	b	a	b	a	b	-	-	-	a	b	a	a	b	a	-	-	-	a	b	-	a	a	-	a	b	a	a	-	a	b	-	a	-
chr03	6321836	T	a	b	b	b	a	-	-	-	-	-	-	b	a	b	b	a	b	a	b	-	-	-	a	b	a	a	b	a	-	-	-	a	b	-	a	a	-	a	b	a	a	-	a	b	-	a	-
chr03	6326640	T	a	b	b	b	a	a	a	b	-	a	b	b	a	b	b	a	b	a	b	a	a	a	a	-	a	a	b	a	b	-	a	a	b	a	a	a	a	a	b	a	a	a	a	b	b	a	a
chr03	6326815	A	a	b	b	b	a	a	a	b	-	a	b	b	a	b	b	a	b	a	b	a	a	a	a	-	a	a	b	a	b	-	a	a	b	a	a	a	a	a	b	a	a	a	a	b	b	a	a
chr03	6334901	T	a	b	b	b	-	b	a	b	a	a	b	b	-	b	b	a	b	a	b	-	a	-	a	-	a	a	-	a	b	a	a	a	b	a	a	-	-	-	b	a	-	a	a	b	b	a	a
chr03	6335025	A	a	b	b	b	-	b	a	b	a	a	b	b	-	b	b	a	b	a	b	-	a	-	a	-	a	a	-	a	b	a	a	a	b	a	a	-	-	-	b	a	-	a	a	b	b	a	a
chr03	6335050	G	a	b	b	b	-	b	a	b	a	a	b	b	-	b	b	a	b	a	b	-	a	-	a	-	a	a	-	a	b	a	a	a	b	a	a	-	-	-	b	a	-	a	a	b	b	a	a
chr03	6337215	A	-	b	b	b	-	b	a	b	-	-	-	b	a	b	b	a	b	-	b	-	a	a	-	-	a	-	b	a	b	-	a	a	b	-	a	-	-	a	b	-	a	-	a	b	-	a	-
chr03	6337228	A	-	b	b	b	-	b	a	b	-	-	-	b	a	b	b	a	b	-	b	-	a	a	-	-	a	-	b	a	b	-	a	a	b	-	a	-	-	a	b	-	a	-	a	a	-	a	-
chr03	6337527	C	-	b	b	b	-	b	a	b	-	-	-	b	a	b	b	-	b	-	b	-	-	a	-	-	-	-	b	-	b	-	a	a	b	-	a	-	-	a	b	-	a	-	a	b	-	-	-
chr03	6337528	A	-	b	b	b	-	b	a	b	-	-	-	b	a	b	b	-	b	-	b	-	-	a	-	-	-	-	b	-	b	-	a	a	b	-	a	-	-	a	b	-	a	-	a	b	-	-	-
chr03	6337551	A	-	b	b	b	-	b	a	b	-	-	-	b	a	b	b	-	b	-	b	-	-	a	-	-	-	-	b	-	b	-	a	a	b	-	a	-	-	a	b	-	a	-	a	b	-	-	-
chr03	6337575	C	-	b	b	b	-	b	a	b	-	-	-	b	a	b	b	-	b	-	b	-	-	a	-	-	-	-	b	-	b	-	a	a	b	-	a	-	-	a	b	-	a	-	a	b	-	-	-
chr03	6338407	T	a	b	b	-	a	a	a	-	a	a	-	b	a	b	b	a	b	a	b	a	a	a	a	-	a	a	-	a	b	a	a	a	b	a	a	a	a	a	b	a	a	a	a	-	b	a	a
chr03	6348534	G	-	b	b	b	-	b	a	b	a	a	-	b	-	b	b	-	b	a	b	a	a	a	-	b	a	a	-	-	b	-	a	a	b	-	a	-	a	-	b	a	a	-	a	b	b	a	a
chr03	6348558	T	-	b	b	b	-	b	a	b	a	a	-	b	-	b	b	-	b	a	b	a	a	a	-	b	a	a	-	-	b	-	a	a	b	-	a	-	a	-	b	a	a	-	a	b	b	a	a
chr03	6348577	C	-	b	b	b	-	b	a	b	a	a	-	b	-	b	b	-	b	a	b	a	a	a	-	b	a	a	-	-	b	-	a	a	b	-	a	-	a	-	b	a	a	-	a	b	b	a	a
chr03	6348601	G	-	b	b	b	-	b	a	b	a	a	-	b	-	b	b	-	b	a	b	a	a	a	-	b	a	a	-	-	b	-	a	a	b	-	a	-	a	-	b	a	a	-	a	b	b	a	a
chr03	6348681	T	-	b	b	b	a	h	a	b	a	a	b	b	a	b	b	-	b	a	b	a	a	a	-	b	a	a	b	a	b	-	a	a	b	a	a	a	a	a	b	a	a	a	a	b	b	a	a
chr03	6348682	G	-	b	b	b	a	h	a	b	a	a	b	b	a	b	b	-	b	a	b	a	a	a	-	b	a	a	b	a	b	-	a	a	b	a	a	a	a	a	b	a	a	a	a	b	b	a	a
chr03	6348878	T	a	b	b	b	a	h	a	b	a	a	b	b	a	b	b	a	b	a	b	a	a	a	a	b	a	a	b	a	b	a	a	a	b	a	a	a	a	a	b	a	a	a	a	b	b	a	a
chr03	6348893	G	a	b	b	b	a	h	a	b	a	a	b	b	a	b	b	a	b	a	b	a	a	a	a	b	a	a	b	a	b	a	a	a	b	a	a	a	a	a	b	a	a	a	a	b	b	a	a
chr03	6350526	A	a	b	b	b	a	a	-	b	a	-	b	-	a	b	b	a	b	a	b	a	a	a	a	-	a	-	b	a	b	-	a	a	b	a	a	-	a	a	b	a	a	-	a	b	-	a	-
chr03	6350577	A	a	b	b	b	a	a	-	b	a	-	b	-	a	b	b	a	b	a	b	a	a	a	a	-	a	-	b	a	b	-	a	a	b	a	a	-	a	a	b	a	a	-	a	b	-	a	-
chr03	6354227	A	a	b	b	-	a	-	-	-	-	-	-	-	-	b	b	a	b	a	b	-	a	-	-	b	a	a	-	a	b	-	-	a	b	-	-	-	a	-	b	a	a	-	a	b	-	a	a
chr03	6354589	A	-	b	b	-	-	b	a	b	a	a	-	b	a	b	b	a	b	a	b	-	a	-	-	-	a	a	b	a	-	a	a	a	b	a	a	a	a	-	b	a	a	a	a	b	b	a	a
chr03	6354620	A	-	b	b	-	-	b	a	b	a	a	-	b	a	b	b	a	b	a	b	-	a	-	-	-	a	a	b	a	-	a	a	a	b	a	a	a	a	-	b	a	a	a	a	b	b	a	a
chr03	6354638	A	-	b	b	-	-	b	a	b	a	a	-	b	a	b	b	a	b	a	b	-	a	-	-	-	a	a	b	a	-	a	a	a	b	a	a	a	a	-	b	a	a	a	a	b	b	a	a
chr03	6354795	A	a	b	b	-	-	b	a	b	a	a	-	b	a	b	b	a	b	a	b	-	a	-	a	-	a	a	b	a	-	a	a	a	b	a	a	a	a	-	b	a	a	a	a	b	b	a	a
chr03	6354815	G	a	b	b	-	-	b	a	b	a	a	-	b	a	b	b	a	b	a	b	-	a	-	a	-	a	a	b	a	-	a	a	a	b	a	a	a	a	-	b	a	a	a	a	b	b	a	a
chr03	6361028	G	a	b	b	b	a	b	a	a	a	a	-	b	a	b	b	a	b	-	b	a	a	-	a	b	a	-	-	a	b	-	a	a	b	a	a	-	a	-	b	a	a	-	a	b	b	a	a
chr03	6361258	C	a	b	b	b	a	b	a	a	a	a	-	b	a	b	b	a	b	-	b	a	a	-	a	b	a	-	-	a	b	-	a	a	b	a	a	-	a	-	b	a	a	-	a	b	b	a	a
chr03	6361324	C	a	b	b	b	a	b	a	a	a	a	-	b	a	b	b	a	b	-	b	a	a	-	a	b	a	-	-	a	b	-	a	a	b	a	a	-	a	-	b	a	a	-	a	b	b	a	a
chr03	6363588	G	-	b	b	b	-	a	-	-	-	-	-	b	-	b	b	a	b	a	b	-	-	-	-	b	a	-	-	-	b	-	a	-	b	-	-	-	-	-	b	-	-	-	-	b	b	-	a
chr03	6363621	G	-	b	b	b	-	a	-	-	-	-	-	b	-	b	b	a	b	a	b	-	-	-	-	b	a	-	-	-	b	-	a	-	b	-	-	-	-	-	b	-	-	-	-	b	b	-	a
chr03	6363672	T	-	b	b	b	-	a	-	-	-	-	-	b	-	b	b	a	b	a	b	-	-	-	-	b	a	-	-	-	b	-	a	-	b	-	-	-	-	-	b	-	-	-	-	b	b	-	a
chr03	6365121	C	a	b	-	b	a	b	a	a	a	-	b	b	a	b	b	a	b	a	b	a	a	a	a	-	a	a	-	a	b	a	a	a	b	a	a	a	a	a	b	a	a	-	a	b	-	a	a
chr03	6365660	A	-	b	-	b	-	a	-	-	-	-	-	b	a	b	b	-	b	-	b	-	a	a	-	b	a	-	-	a	-	-	a	a	b	-	a	-	-	a	b	a	a	-	a	b	-	-	-
chr03	6365691	T	-	b	-	b	-	a	-	-	-	-	-	b	a	b	b	-	b	-	b	-	a	a	-	b	a	-	-	a	-	-	a	a	b	-	a	-	-	b	b	b	a	-	a	b	-	-	-
chr03	6365712	C	-	b	-	b	-	a	-	-	-	-	-	b	a	b	b	-	b	-	b	-	a	a	-	b	a	-	-	a	-	-	a	a	b	-	a	-	-	a	b	a	a	-	a	b	-	-	-
chr03	6365716	C	-	b	-	b	-	a	-	-	-	-	-	b	a	b	b	-	b	-	b	-	a	a	-	b	a	-	-	a	-	-	a	a	b	-	a	-	-	a	b	a	a	-	a	b	-	-	-
chr03	6365992	T	a	b	-	b	a	a	-	a	-	-	-	b	a	b	b	a	b	-	b	-	a	a	-	b	a	-	-	a	-	-	a	a	b	-	a	-	-	a	b	a	a	-	a	b	-	-	-
chr03	6366022	C	a	b	-	b	a	a	-	a	-	-	-	b	a	b	b	a	b	-	b	-	a	a	-	b	a	-	-	a	-	-	a	a	b	-	a	-	-	a	b	a	a	-	a	b	-	-	-
chr03	6366350	G	-	b	b	b	-	-	a	-	a	-	b	-	a	b	b	a	b	a	b	-	-	-	-	-	a	a	b	a	-	a	-	a	b	a	-	a	a	a	b	a	a	-	a	b	-	a	-
chr03	6366400	G	-	b	b	b	-	-	a	-	a	-	b	-	a	b	b	a	b	a	b	-	-	-	-	-	a	a	b	a	-	a	-	a	b	a	-	a	a	a	b	a	a	-	a	b	-	a	-
chr03	6366401	T	-	b	b	b	-	-	a	-	a	-	b	-	a	b	b	a	b	a	b	-	-	-	-	-	a	a	b	a	-	a	-	a	b	a	-	a	a	a	b	a	a	-	a	b	-	a	-
chr03	6384982	G	a	b	b	b	-	b	a	a	-	-	b	b	a	b	b	a	b	a	b	a	a	a	a	-	a	a	b	a	b	a	a	a	b	-	a	a	a	-	b	a	a	a	a	b	-	a	a
chr03	6385194	C	a	b	b	b	-	b	a	a	-	-	b	b	a	b	b	a	b	a	b	a	a	a	a	-	a	a	b	a	b	a	a	a	b	-	a	a	a	-	b	a	a	a	a	b	-	a	a
chr03	6402455	C	a	b	b	-	a	b	-	a	-	-	-	b	a	b	b	a	b	a	b	-	a	a	a	-	a	a	b	a	-	a	a	a	b	-	a	a	a	a	b	-	a	-	a	b	-	a	a
chr03	6402475	A	a	b	b	-	a	b	-	a	-	-	-	b	a	b	b	a	b	a	b	-	a	a	a	-	a	a	b	a	-	a	a	a	b	-	a	a	a	a	b	-	a	-	a	b	-	a	a
chr03	6402688	C	a	b	b	-	a	b	-	a	-	-	-	b	a	b	b	a	b	-	b	-	a	a	a	b	a	a	b	a	-	a	a	a	b	-	a	a	a	a	b	-	a	-	a	b	-	a	a
chr03	6402710	T	a	b	b	-	a	b	-	a	-	-	-	b	a	b	b	a	b	-	b	-	a	a	a	b	a	a	b	a	-	a	a	a	b	-	a	a	a	a	b	-	a	-	a	b	-	a	a
chr03	6406795	G	-	b	b	b	a	a	a	a	-	a	-	b	a	b	b	a	b	a	b	a	a	a	a	b	a	a	-	a	b	a	a	a	b	-	a	a	a	-	b	a	a	a	a	b	-	a	a
chr03	6406813	A	-	b	b	b	a	a	a	a	-	a	-	b	a	b	b	a	b	a	b	a	a	a	a	b	a	a	-	a	b	a	a	a	b	-	a	a	a	-	b	a	a	a	a	b	-	a	a
chr03	6411137	C	-	b	-	-	a	a	a	-	a	a	-	-	a	b	-	-	-	a	b	-	a	a	-	-	a	a	-	a	-	-	a	a	b	-	a	a	a	a	b	a	a	-	a	b	-	a	a
chr03	6411147	G	-	b	-	-	a	a	a	-	a	a	-	-	a	b	-	-	-	a	b	-	a	a	-	-	a	a	-	a	-	-	a	a	b	-	a	a	a	a	b	a	a	-	a	b	-	a	a
chr03	6411161	T	-	b	-	-	a	a	a	-	a	a	-	-	a	b	-	-	-	a	b	-	a	a	-	-	a	a	-	a	-	-	a	a	b	-	a	a	a	a	b	a	a	-	a	b	-	a	a
chr03	6424439	G	a	b	b	b	b	b	-	a	a	a	-	b	a	b	b	a	b	a	b	a	a	a	a	-	a	a	-	a	b	-	a	a	b	a	a	a	a	a	b	a	a	a	a	b	-	-	a
chr03	6438782	A	a	b	b	-	a	h	a	a	a	-	b	b	a	b	b	a	b	-	b	a	a	a	-	b	a	a	b	a	b	-	a	a	b	-	a	a	a	a	b	a	-	-	a	b	-	a	a
chr03	6480475	T	-	b	b	b	a	b	a	-	a	a	b	b	a	b	b	-	b	-	b	a	a	-	-	b	a	a	b	a	-	-	a	a	b	a	a	a	a	a	b	a	a	a	a	b	b	a	a
chr03	6480483	G	-	b	b	b	a	b	a	-	a	a	b	b	a	b	b	-	b	-	b	a	a	-	-	b	a	a	b	a	-	-	a	a	b	a	a	a	a	a	b	a	a	a	a	b	b	a	a
chr03	6480498	T	-	b	b	b	a	b	a	-	a	a	b	b	a	b	b	-	b	-	b	a	a	-	-	b	a	a	b	a	-	-	a	a	b	a	a	a	a	a	b	a	a	a	a	b	b	a	a
chr03	6480548	A	-	b	b	b	a	a	a	-	a	a	b	b	a	b	b	-	b	-	b	a	a	-	-	b	a	a	b	a	-	-	a	a	b	a	a	a	a	a	b	a	a	a	a	b	b	a	a
chr03	6480549	C	-	b	b	a	a	a	a	-	a	a	b	b	a	b	b	-	b	-	b	a	a	-	-	b	a	a	b	a	-	-	a	a	b	a	a	a	a	a	b	a	a	a	a	b	b	a	a
chr03	6482336	C	a	b	b	b	a	-	a	a	-	a	-	b	a	b	b	a	b	a	-	a	a	a	a	-	a	-	-	a	-	a	a	a	b	-	a	-	-	a	b	a	a	a	a	b	-	a	a
chr03	6482344	T	a	b	b	b	a	-	a	a	-	a	-	b	a	b	b	a	b	a	-	a	a	a	a	-	a	-	-	a	-	a	a	a	b	-	a	-	-	a	b	a	a	a	a	b	-	a	a
chr03	6482621	C	a	b	b	b	a	-	a	a	-	a	-	b	a	b	b	a	b	a	b	a	a	a	a	-	a	-	-	a	-	a	a	a	b	-	a	-	-	a	b	a	a	a	a	b	-	a	a
chr03	6482653	G	a	b	b	b	a	-	a	a	-	a	-	b	a	b	b	a	b	a	b	a	a	a	a	-	a	-	-	a	-	a	a	a	b	-	a	-	-	a	b	a	a	a	a	b	-	a	a
chr03	6482667	A	-	b	b	b	a	b	a	-	a	-	-	b	-	b	b	a	b	a	b	a	a	a	-	b	a	a	b	a	b	a	a	a	b	a	a	-	-	a	b	a	a	-	a	b	-	a	a
chr03	6482714	C	-	b	b	b	a	b	a	-	a	-	-	b	-	b	b	a	b	a	b	a	a	a	-	b	a	a	b	a	b	a	a	a	b	a	a	-	-	a	b	a	a	-	a	b	-	a	a
chr03	6482735	A	-	b	b	b	a	b	a	-	a	-	-	b	-	b	b	a	b	a	b	a	a	a	-	b	a	a	b	a	b	a	a	a	b	a	a	-	-	a	b	a	a	-	a	b	-	a	a
chr03	6483833	G	a	b	-	b	-	a	a	a	a	-	-	-	a	b	b	a	b	a	b	a	a	a	a	-	a	a	-	a	b	a	a	a	b	-	a	a	-	-	b	a	a	-	-	-	-	a	a
chr03	6484113	G	a	b	-	b	-	a	a	a	a	-	-	-	a	b	b	a	b	a	b	a	a	a	a	-	a	a	b	a	b	a	a	a	b	-	a	a	-	-	b	a	a	-	-	-	-	a	a
chr03	6484605	T	a	b	b	b	-	-	-	a	-	-	-	-	a	b	b	-	b	a	b	-	a	-	-	-	a	a	b	a	-	a	a	a	b	-	a	a	a	a	b	b	a	-	-	-	b	a	-
chr03	6520927	C	-	b	-	b	-	a	a	-	-	-	-	b	a	h	b	a	b	a	b	-	a	-	-	-	-	a	b	a	b	-	a	a	b	-	a	-	a	-	b	-	a	-	a	b	-	a	-
chr03	6537630	T	-	b	b	-	a	b	a	-	a	a	b	b	a	b	b	a	b	a	b	a	a	a	-	b	a	a	b	a	b	a	a	a	b	-	a	a	-	a	b	a	a	a	a	b	b	a	a
chr03	6537669	G	-	b	b	-	a	b	a	-	a	a	b	b	a	b	b	a	b	a	b	a	a	a	-	b	a	a	b	a	b	a	a	a	b	-	a	a	-	a	b	a	a	a	a	b	b	a	a
chr03	6537706	A	-	b	b	-	a	a	a	-	a	a	b	b	a	b	b	a	b	a	b	a	a	a	-	b	a	a	b	a	b	a	a	a	b	-	a	a	-	a	b	a	a	a	a	b	b	a	a
chr03	6538079	A	a	b	b	b	-	h	a	a	a	a	-	b	a	b	b	a	b	a	b	a	a	-	a	b	a	a	b	a	b	-	a	a	b	a	a	a	a	a	b	h	a	-	a	b	-	a	a
chr03	6538103	C	a	b	b	b	-	h	a	a	a	a	-	b	a	b	b	a	b	a	b	a	a	-	a	b	a	a	b	a	b	-	a	a	b	a	a	a	a	a	b	a	a	-	a	b	-	a	a
chr03	6538282	C	a	b	b	b	-	h	a	a	a	a	-	b	a	b	b	a	b	a	b	a	a	-	a	b	a	a	b	a	b	-	a	a	b	a	a	a	a	a	b	h	a	-	a	b	-	a	a
chr03	6538325	T	a	b	b	b	-	h	a	a	a	a	-	b	a	b	b	a	b	a	b	a	a	-	a	b	a	a	b	a	b	-	a	a	b	a	a	a	a	a	b	h	a	-	a	b	-	a	a
chr03	6538936	A	a	b	b	b	a	b	-	-	a	b	-	b	a	b	b	a	b	a	b	-	a	-	-	b	a	-	b	a	b	-	-	a	b	a	a	a	a	a	b	b	a	-	a	b	-	-	a
chr03	6541324	T	a	b	b	b	-	h	a	a	-	-	-	b	a	b	b	a	b	a	b	a	a	-	a	b	-	a	-	a	-	-	a	a	b	-	a	-	a	a	b	-	a	-	-	b	-	-	a
chr03	6542263	C	a	b	b	b	a	h	-	a	a	-	b	b	a	b	b	a	b	a	b	-	a	a	-	b	a	a	b	-	-	-	a	a	b	-	a	a	a	a	b	-	a	-	-	b	-	a	a
chr03	6542327	C	a	b	b	b	a	h	-	a	a	-	b	b	a	b	b	a	b	a	b	-	a	a	-	b	a	a	b	-	-	-	a	a	b	-	a	a	a	a	b	-	a	-	-	b	-	a	a
chr03	6542336	C	a	b	b	b	a	h	-	a	a	-	b	b	a	b	b	a	b	a	b	-	a	a	-	b	a	a	b	-	-	-	a	a	b	-	a	a	a	a	b	-	a	-	-	b	-	-	-
chr03	6546294	G	a	b	b	b	-	b	a	a	a	-	b	b	-	b	b	a	b	a	b	-	-	-	-	b	a	a	b	a	b	-	-	a	b	a	a	-	a	-	b	-	-	a	a	b	-	a	a
chr03	6546306	G	a	b	b	b	-	b	a	a	a	-	b	b	-	b	b	a	b	a	b	-	-	-	-	b	a	a	b	a	b	-	-	a	b	a	a	-	a	-	b	-	-	a	a	b	-	a	a
chr03	6553676	A	a	b	b	-	a	b	-	a	a	-	-	b	a	b	b	a	b	a	b	-	a	a	-	b	a	b	b	a	-	b	a	a	b	-	a	-	-	-	b	a	a	-	a	b	-	-	-
chr03	6578504	T	a	b	b	b	-	b	a	a	-	a	-	b	a	b	b	a	b	a	b	a	a	a	a	b	a	a	b	a	b	a	a	a	b	a	a	-	a	a	b	-	a	-	a	b	b	a	-
chr03	6578859	A	a	b	b	b	-	b	a	a	-	a	-	b	a	b	b	a	b	a	b	a	a	a	a	b	a	a	b	a	b	a	a	a	b	a	a	-	a	a	b	-	a	-	a	b	b	a	-
chr03	6578873	G	a	b	b	b	-	b	a	a	-	a	-	b	a	b	b	a	b	a	b	a	a	a	a	b	a	a	b	a	b	a	a	a	b	a	a	-	a	a	b	-	a	-	a	b	b	a	-
chr03	6584908	G	-	b	b	b	a	h	a	-	a	a	-	b	a	b	b	a	b	a	b	a	a	a	-	b	a	a	b	a	b	a	a	a	b	a	a	a	a	a	b	h	a	-	a	b	b	a	a
chr03	6584916	G	-	b	b	b	a	h	a	-	a	a	-	b	a	b	b	a	b	a	b	a	a	a	-	b	a	a	b	a	b	a	a	a	b	a	a	a	a	a	b	a	a	-	a	b	b	a	a
chr03	6584958	T	-	b	b	b	a	h	a	-	a	a	-	b	a	b	b	a	b	a	b	a	a	a	-	b	a	a	b	a	b	a	a	a	b	a	a	a	a	a	b	h	a	-	a	b	b	a	a
chr03	6584959	G	-	b	b	b	a	h	a	-	a	a	-	b	a	b	b	a	b	a	b	a	a	a	-	b	a	a	b	a	b	a	a	a	b	a	a	a	a	a	b	h	a	-	a	b	b	a	a
chr03	6594301	C	-	b	b	b	a	a	a	-	a	a	-	-	a	b	b	a	b	a	b	a	a	a	-	-	a	a	-	a	b	a	a	a	b	a	a	a	-	a	b	a	a	-	a	b	-	a	-
chr03	6594312	T	-	b	b	b	a	a	a	-	a	a	-	-	a	b	b	a	b	a	b	a	a	a	-	-	a	a	-	a	b	a	a	a	b	a	a	a	-	a	b	a	a	-	a	b	-	a	-
chr03	6594349	C	-	b	b	a	a	a	a	-	a	a	-	-	a	b	b	a	b	a	b	a	a	a	-	-	a	a	-	a	b	a	a	a	b	a	a	a	-	a	b	a	a	-	a	b	-	a	-
chr03	6594366	A	-	b	b	a	a	a	a	-	a	a	-	-	a	b	b	a	b	a	b	a	a	a	-	-	a	a	-	a	b	a	a	a	b	a	a	a	-	a	b	a	a	-	a	b	-	a	-
chr03	6598267	G	a	b	b	-	a	b	a	a	a	-	-	b	a	b	b	a	b	a	b	a	a	a	-	b	a	-	-	a	b	a	a	a	b	a	a	a	a	a	b	a	a	a	a	b	-	-	a
chr03	6598423	C	-	b	b	-	a	b	a	-	a	-	-	b	a	b	b	a	b	a	b	a	a	a	-	b	a	-	-	a	b	a	a	a	b	a	a	a	a	a	b	a	a	a	a	b	-	-	a
chr03	6598429	T	-	b	b	-	a	b	a	-	a	-	-	b	a	b	b	a	b	a	b	a	a	a	-	b	a	-	-	a	b	a	a	a	b	a	a	a	a	a	b	a	a	a	a	b	-	-	a
chr03	6598474	C	-	b	b	-	a	b	a	-	a	-	-	b	a	b	b	a	b	a	b	a	a	a	-	b	a	-	-	a	b	a	a	a	b	a	a	a	a	a	b	a	a	a	a	b	-	-	a
chr03	6609997	A	-	b	b	b	a	b	a	-	a	a	-	b	a	b	b	-	b	a	b	a	a	a	-	b	a	a	b	a	b	-	a	a	b	a	a	-	a	-	b	a	a	a	a	-	-	a	a
chr03	6610018	G	-	b	b	b	a	b	a	-	a	a	-	b	a	b	b	-	b	a	b	a	a	a	-	b	a	a	b	a	b	-	a	a	b	a	a	-	a	-	b	a	a	a	a	-	-	a	a
chr03	6611675	T	a	-	-	-	a	-	-	a	a	-	-	-	a	b	b	a	b	a	b	-	a	-	a	b	a	-	b	-	-	a	-	a	b	-	a	-	-	-	b	a	a	-	-	b	b	-	-
chr03	6612693	C	-	-	b	-	-	a	a	-	a	-	b	b	a	b	b	-	b	a	b	a	a	-	-	b	a	a	b	a	b	-	a	a	b	-	a	a	a	a	b	h	a	-	a	b	b	a	-
chr03	6612698	A	-	-	b	-	-	a	a	-	a	-	b	b	a	b	b	-	b	a	b	a	a	-	-	b	a	a	b	a	b	-	a	a	b	-	a	a	a	a	b	h	a	-	a	b	b	a	-
chr03	6612961	A	a	-	b	-	-	a	a	a	a	-	b	b	a	b	b	a	b	a	b	a	a	-	a	b	a	a	b	a	b	-	a	a	b	-	a	a	a	a	b	a	a	-	a	b	b	a	-
chr03	6630229	C	-	b	b	-	a	-	a	-	-	a	-	-	-	-	b	a	b	a	b	a	-	-	-	-	a	-	b	a	b	a	-	a	b	a	a	-	-	-	b	-	a	a	a	b	b	a	-
chr03	6630232	C	-	b	b	-	a	-	a	-	-	a	-	-	-	-	b	a	b	a	b	a	-	-	-	-	a	-	b	a	b	a	-	a	b	a	a	-	-	-	b	-	a	a	a	b	b	a	-
chr03	6630283	G	-	b	b	-	a	-	a	-	-	a	-	-	-	-	b	a	b	a	b	a	-	-	-	-	a	-	b	a	b	a	-	a	b	a	a	-	-	-	b	-	a	a	a	b	b	a	-
chr03	6644902	T	a	b	b	b	a	a	a	a	a	-	-	b	a	b	b	a	b	a	b	a	a	a	a	b	a	a	b	a	b	a	a	a	b	a	a	-	a	a	b	a	a	a	a	b	-	a	a
chr03	6666268	G	a	b	-	b	a	a	a	a	a	a	-	-	a	b	b	a	b	a	b	-	a	a	a	-	a	a	b	a	b	a	a	a	b	a	a	-	a	a	b	a	a	a	a	b	-	-	-
chr03	6670662	A	a	b	b	b	a	b	a	a	a	a	-	b	a	b	b	a	b	a	b	a	a	a	a	b	a	a	b	a	b	-	a	a	b	a	a	a	a	a	b	a	a	a	a	b	-	a	a
chr03	6670705	G	a	b	b	b	a	b	a	a	a	a	-	b	a	b	b	a	b	a	b	a	a	a	a	b	a	a	b	a	b	-	a	a	b	a	a	a	a	a	b	a	a	a	a	b	-	a	a
chr03	6673802	A	-	b	-	b	-	a	-	a	a	a	b	b	a	b	b	a	b	a	b	a	a	-	a	b	a	-	b	a	b	a	a	a	b	-	a	a	-	a	b	b	a	b	a	b	b	a	a
chr03	6674151	T	-	b	-	b	-	b	-	a	a	a	b	b	a	b	b	a	b	a	b	a	a	-	a	b	a	-	b	a	b	a	a	a	b	-	a	a	-	a	b	-	a	-	a	b	b	a	a
chr03	6676849	A	a	b	b	b	a	b	a	a	a	-	-	b	a	b	b	a	b	a	b	a	a	a	a	-	a	a	-	a	b	a	a	a	b	a	a	a	-	a	b	a	a	-	a	b	a	a	a
chr03	6687930	A	a	b	b	-	-	-	-	a	-	-	-	b	a	b	b	a	b	-	b	a	a	-	a	-	a	a	b	a	b	a	a	a	b	-	a	a	a	a	b	a	a	a	-	b	b	a	a
chr03	6688001	C	a	b	b	b	a	b	a	a	-	-	-	b	-	b	b	a	b	a	b	a	a	-	a	-	a	a	b	a	-	-	a	a	b	-	a	a	-	-	b	a	-	-	a	b	b	a	a
chr03	6688044	T	a	b	b	b	a	b	a	a	-	-	-	b	-	b	b	a	b	a	b	a	a	-	a	-	a	a	b	a	-	-	a	a	b	-	a	a	-	-	b	a	-	-	a	b	b	a	a
chr03	6688260	A	a	b	b	b	a	b	a	a	-	-	-	b	-	b	b	a	b	a	b	a	a	-	a	-	a	a	b	a	-	-	a	a	b	-	a	a	-	-	b	a	-	-	a	b	b	a	a
chr03	6688266	T	a	b	b	b	a	b	a	a	-	-	-	b	-	b	b	a	b	a	b	a	a	-	a	-	a	a	b	a	-	-	a	a	b	-	a	a	-	-	b	a	-	-	a	b	b	a	a
chr03	6690845	G	a	b	b	b	a	h	a	a	a	a	b	b	-	b	b	a	b	a	b	-	a	a	a	b	a	a	b	a	-	a	a	a	b	-	a	a	a	a	b	a	a	a	a	b	b	a	a
chr03	6690868	T	a	b	b	b	a	b	a	a	a	a	b	b	-	b	b	a	b	a	b	-	a	a	a	b	a	a	b	a	-	a	a	a	b	-	a	a	a	a	b	a	a	a	a	b	b	a	a
chr03	6691990	C	a	b	b	b	a	a	a	a	a	a	-	b	-	b	b	a	b	a	b	a	a	a	a	b	a	a	b	a	b	a	-	a	b	a	a	a	-	a	b	a	-	a	a	b	b	a	a
chr03	6692522	A	-	b	b	b	a	b	-	-	a	-	-	b	a	b	b	-	b	a	b	a	a	a	-	-	a	a	b	a	b	-	a	a	b	a	a	-	a	a	b	a	a	-	a	b	b	a	a
chr03	6692531	T	-	b	b	b	a	b	-	-	a	-	-	b	a	b	b	-	b	a	b	a	a	a	-	-	a	a	b	a	b	-	a	a	b	a	a	-	a	a	b	a	a	-	a	b	b	a	a
chr03	6692543	A	-	b	b	b	a	b	-	-	a	-	-	b	a	b	b	-	b	a	b	a	a	a	-	-	a	a	b	a	b	-	a	a	b	a	a	-	a	a	b	a	a	-	a	b	b	a	a
chr03	6692587	T	-	b	b	b	a	b	-	-	a	-	-	b	a	b	b	-	b	a	b	a	a	a	-	-	a	a	b	a	b	-	a	a	b	a	a	-	a	a	b	a	a	-	a	b	b	a	a
chr03	6692847	A	a	b	b	b	a	b	-	a	a	-	-	b	a	b	b	a	b	a	b	a	a	a	a	-	a	a	b	a	b	a	a	a	b	a	a	-	a	a	b	a	a	-	a	b	b	a	a
chr03	6711467	T	-	b	b	b	a	a	a	-	a	a	-	b	a	b	b	-	b	a	b	a	a	a	-	b	a	a	-	a	b	-	a	a	b	a	a	a	a	a	b	a	a	-	a	-	b	a	a
chr03	6711474	A	-	b	b	b	a	a	a	-	a	a	-	b	a	b	b	-	b	a	b	a	a	a	-	b	a	a	-	a	b	-	a	a	b	a	a	a	a	a	b	a	a	-	a	-	b	a	a
chr03	6734080	C	a	b	-	b	-	a	-	a	a	-	b	b	-	b	b	a	b	a	b	a	a	-	-	-	a	a	-	a	-	-	a	a	b	-	a	-	a	-	b	-	-	-	a	b	-	b	a
chr03	6734332	C	a	b	-	b	-	a	-	a	a	-	b	b	-	b	b	a	b	a	b	a	a	-	-	-	a	a	-	a	-	-	a	a	b	-	a	-	a	-	b	-	-	-	a	b	-	b	a
chr03	6747838	C	-	b	b	b	a	h	a	-	a	a	b	b	a	b	b	-	b	a	b	a	a	a	-	-	a	a	b	a	-	-	a	a	b	a	a	a	a	a	b	a	a	a	a	b	b	h	a
chr03	6747841	T	-	b	b	b	a	h	a	-	a	a	b	b	a	b	b	-	b	a	b	a	a	a	-	-	a	a	b	a	-	-	a	a	b	a	a	a	a	a	b	a	a	a	a	b	b	h	a
chr03	6747855	C	-	b	b	b	a	h	a	-	a	a	b	b	a	b	b	-	b	a	b	a	a	a	-	-	a	a	b	a	-	-	a	a	b	a	a	a	a	a	b	a	a	a	a	b	b	h	a
chr03	6747887	G	-	b	b	b	a	h	a	-	a	a	b	b	a	b	b	-	b	a	b	a	a	a	-	-	a	a	b	a	-	-	a	a	b	a	a	a	a	a	b	a	a	a	a	b	b	h	a
chr03	6747936	G	a	b	b	b	a	b	-	a	a	a	b	b	a	b	b	a	b	a	b	a	a	a	a	-	a	a	b	a	b	a	a	a	b	a	a	a	a	a	b	a	a	a	a	b	b	b	a
chr03	6747975	G	a	b	b	b	a	b	-	a	a	a	b	b	a	b	b	a	b	a	b	a	a	a	a	-	a	a	b	a	b	a	a	a	b	a	a	a	a	a	b	a	a	a	a	b	b	b	a
chr03	6748114	C	-	b	b	b	a	b	-	-	a	a	b	b	a	b	b	a	b	a	b	a	a	a	-	-	a	a	b	a	b	a	a	a	b	a	a	a	a	a	b	a	a	a	a	b	b	b	a
chr03	6748163	T	-	b	b	b	a	b	-	-	a	a	b	b	a	b	b	a	b	a	b	a	a	a	-	-	a	a	b	a	b	a	a	a	b	a	a	a	a	a	b	a	a	a	a	b	b	b	a
chr03	6748193	T	-	b	b	b	a	b	-	-	a	a	b	b	a	b	b	a	b	a	b	a	a	a	-	-	a	a	b	a	b	a	a	a	b	a	a	a	a	a	b	a	a	a	a	b	b	b	a
chr03	6758838	T	a	b	-	b	a	h	a	a	a	-	-	b	a	b	b	a	b	a	b	a	a	a	a	-	a	a	-	a	b	-	a	a	b	a	a	a	a	a	b	b	a	-	-	b	-	b	a
chr03	6758844	G	a	b	-	b	a	h	a	a	a	-	-	b	a	b	b	a	b	a	b	a	a	a	a	-	a	a	-	a	b	-	a	a	b	a	a	a	a	a	b	b	a	-	-	b	-	b	a
chr03	6759101	C	-	b	-	b	a	h	a	-	a	-	-	b	a	b	b	-	b	-	b	a	a	-	-	-	a	a	-	a	b	-	a	a	b	a	a	a	a	a	b	a	a	-	-	b	-	b	a
chr03	6759118	A	-	b	-	b	a	h	a	-	a	-	-	b	a	b	b	-	b	-	b	a	a	-	-	-	a	a	-	a	b	-	a	a	b	a	a	a	a	a	b	a	a	-	-	b	-	b	a
chr03	6759135	C	-	b	-	b	a	h	a	-	a	-	-	b	a	b	b	-	b	-	b	a	a	-	-	-	a	a	-	a	b	-	a	a	b	a	a	a	a	a	b	a	a	-	-	b	-	b	a
chr03	6764703	T	a	b	-	b	a	-	a	a	b	-	-	b	a	b	b	a	b	a	b	a	a	a	a	b	a	a	b	a	b	a	a	a	b	-	a	-	a	a	b	-	a	a	a	b	b	-	a
chr03	6764944	C	-	-	b	-	a	b	a	a	-	-	-	-	-	b	b	a	b	a	b	-	a	-	-	-	-	-	-	-	b	-	a	a	b	-	-	-	-	a	b	a	a	-	-	b	b	-	-
chr03	6765234	A	-	-	b	-	a	b	a	-	-	-	-	-	-	b	b	-	b	a	b	-	a	-	-	-	-	-	-	-	b	-	a	a	b	-	-	-	-	a	b	a	a	-	-	b	b	-	-
chr03	6768070	T	a	b	b	b	a	b	a	a	a	-	-	b	a	b	b	a	b	a	b	-	a	a	a	b	a	a	b	a	b	a	a	a	b	-	a	a	a	a	b	a	a	-	a	b	b	b	a
chr03	6771929	C	-	b	b	b	a	a	a	-	a	a	b	b	a	b	b	-	b	a	b	a	a	-	-	-	a	a	b	a	b	-	a	a	b	a	a	a	a	a	b	a	-	-	a	b	-	b	-
chr03	6771940	C	-	b	b	b	a	a	a	-	a	a	b	b	a	b	b	-	b	a	b	a	a	-	-	-	a	a	b	a	b	-	a	a	b	a	a	a	a	a	b	a	-	-	a	b	-	b	-
chr03	6774371	G	a	b	b	b	a	b	a	a	a	-	b	b	a	b	b	a	b	a	b	a	a	a	a	b	a	a	b	a	b	a	a	a	b	a	a	b	a	a	b	a	a	-	a	b	-	b	a
chr03	6774830	G	a	b	b	-	a	-	a	a	-	a	-	-	a	b	b	a	b	a	b	a	a	a	a	-	a	a	b	a	b	a	a	a	b	a	a	a	a	a	b	h	a	a	a	b	b	b	a
chr03	6774857	A	a	b	b	-	a	-	a	a	-	a	-	-	a	b	b	a	b	a	b	a	a	a	a	-	a	a	b	a	b	a	a	a	b	a	a	a	a	a	b	a	a	a	a	b	b	b	a
chr03	6774913	C	a	b	-	-	a	b	-	-	-	a	-	-	a	b	b	a	b	a	b	a	a	a	a	b	-	-	b	a	-	a	a	a	b	-	-	a	-	a	b	a	a	-	a	-	b	b	a
chr03	6789217	C	a	b	b	b	a	a	a	a	a	a	-	b	a	b	b	a	b	a	b	a	a	a	a	-	a	a	b	a	b	-	a	a	b	a	a	-	-	-	b	a	a	-	a	b	b	b	a
chr03	6789218	G	a	b	b	b	a	a	a	a	a	a	-	b	a	b	b	a	b	a	b	a	a	a	a	-	a	a	b	a	b	-	a	a	b	a	a	-	-	-	b	a	a	-	a	b	b	b	a
chr03	6790121	A	-	b	b	b	a	b	a	a	a	-	-	b	a	b	b	a	b	a	b	a	a	-	-	b	a	a	b	a	-	a	a	a	b	a	a	a	a	a	b	b	a	a	a	b	b	b	a
chr03	6790163	A	-	b	b	b	a	b	a	a	a	-	-	b	a	b	b	a	b	a	b	a	a	-	-	b	a	a	b	a	-	a	a	a	b	a	a	a	a	a	b	b	a	a	a	b	b	b	a
chr03	6792632	G	a	b	b	b	a	h	a	a	a	-	b	b	a	b	b	a	b	a	b	a	a	a	a	b	a	a	b	a	b	a	a	a	b	-	a	a	-	a	b	h	a	a	a	b	b	b	a
chr03	6792809	C	a	b	b	b	a	h	a	-	a	-	b	b	a	b	b	a	b	a	b	a	a	a	a	b	a	a	b	a	b	a	a	a	b	-	a	a	-	a	b	h	a	a	a	b	b	b	a
chr03	6792842	A	a	b	b	b	a	h	a	-	a	-	b	b	a	b	b	a	b	a	b	a	a	a	a	b	a	a	b	h	b	a	a	a	b	-	a	a	-	a	b	h	a	a	a	b	b	b	a
chr03	6797133	C	-	b	-	b	a	b	a	-	a	a	-	b	a	b	b	-	b	a	b	a	a	a	-	b	a	a	b	a	b	-	a	a	b	a	a	a	a	a	b	a	a	-	a	-	-	b	a
chr03	6797287	G	a	b	b	b	a	b	a	a	a	-	b	b	a	b	b	a	b	a	b	a	a	-	a	-	a	a	b	a	b	a	a	a	b	a	a	a	a	a	b	a	a	a	a	b	b	b	a
chr03	6797439	A	a	b	b	b	a	b	a	a	a	-	a	b	a	b	b	a	b	a	b	a	a	-	a	-	a	a	b	a	b	a	a	a	b	a	a	a	a	a	b	h	a	a	a	b	b	b	a
chr03	6797499	C	a	b	b	b	a	b	a	a	a	-	a	b	a	b	b	a	b	a	b	a	a	-	a	-	a	a	b	a	b	a	a	a	b	a	a	a	a	a	b	h	a	a	a	b	b	b	a
chr03	6798206	G	a	b	b	-	a	a	a	a	a	-	-	b	a	b	b	a	b	a	b	-	a	a	a	-	a	a	-	a	b	a	a	a	b	-	a	a	a	a	b	a	a	a	a	-	-	b	a
chr03	6804461	T	a	b	b	b	a	b	a	a	a	a	-	b	a	b	b	a	b	a	b	a	a	a	a	b	a	a	b	a	b	a	a	a	b	-	a	a	a	a	b	a	a	-	a	b	b	b	a
chr03	6804489	C	a	b	b	b	a	b	a	a	a	a	-	b	a	b	b	a	b	a	b	a	a	a	a	b	a	a	b	a	b	a	a	a	b	-	a	a	a	a	b	a	a	-	a	b	b	b	a
chr03	6806049	C	-	b	b	b	a	a	a	-	-	-	-	b	a	b	b	a	b	a	b	a	a	a	-	b	a	a	b	a	b	-	a	a	b	a	a	a	a	a	b	a	a	a	a	-	b	b	a
chr03	6806088	T	-	b	b	b	a	a	a	-	-	-	-	b	a	b	b	a	b	a	b	a	a	a	-	b	a	a	b	a	b	-	a	a	b	a	a	a	a	a	b	a	a	a	a	-	b	b	a
chr03	6806107	C	-	b	b	b	a	a	a	-	-	-	-	b	a	b	b	a	b	a	b	a	a	a	-	b	a	a	b	a	b	-	a	a	b	a	a	a	a	a	b	a	a	a	a	-	b	b	a
chr03	6806756	G	a	b	b	b	-	b	-	a	-	-	-	b	a	b	b	a	b	a	b	a	a	a	-	-	a	a	b	a	b	a	a	a	b	-	a	a	a	a	b	a	a	a	-	-	b	b	-
chr03	6806829	A	a	b	b	b	-	b	b	a	-	-	-	b	a	b	b	a	b	a	b	a	a	a	-	-	h	a	b	a	b	a	a	a	b	-	a	a	a	a	b	a	a	a	-	-	b	b	-
chr03	6807780	A	a	b	b	b	a	b	a	a	a	-	-	-	-	b	b	a	b	-	b	-	a	a	-	b	a	-	-	a	b	a	a	a	b	a	a	a	-	-	b	a	a	-	-	-	-	b	-
chr03	6807810	G	a	b	b	b	a	b	a	a	a	-	-	-	-	b	b	a	b	-	b	-	a	a	-	b	a	-	-	a	b	a	a	a	b	a	a	a	-	-	b	a	a	-	-	-	-	b	-
chr03	6808082	T	a	b	-	b	a	b	a	a	a	-	-	-	-	b	b	a	b	-	b	-	a	a	-	b	a	-	-	a	b	a	a	a	b	a	a	a	-	-	b	a	a	-	-	-	-	b	-
chr03	6808142	T	a	b	-	b	a	b	a	a	a	-	-	-	-	b	b	a	b	-	b	-	a	a	-	b	a	-	-	a	b	a	a	a	b	a	a	a	-	-	b	a	a	-	-	-	-	b	-
chr03	6808160	A	a	b	-	b	a	b	a	a	a	-	-	-	-	b	b	a	b	-	b	-	a	a	-	b	a	-	-	a	b	a	a	a	b	a	a	a	-	-	b	a	a	-	-	-	-	b	-
chr03	6809157	C	-	b	b	-	-	b	-	-	-	-	-	b	-	b	b	-	b	-	b	a	-	-	-	-	a	-	-	-	-	-	-	a	b	-	-	-	-	a	b	b	-	a	a	b	-	-	a
chr03	6809164	A	-	b	b	-	-	b	-	-	-	-	-	b	-	b	b	-	b	-	b	a	-	-	-	-	a	-	-	-	-	-	-	a	b	-	-	-	-	a	b	b	-	a	a	b	-	-	a
chr03	6809195	A	-	b	b	-	-	b	-	-	-	-	-	b	-	b	b	-	b	-	b	a	-	-	-	-	a	-	-	-	-	-	-	a	b	-	-	-	-	a	b	b	-	a	a	b	-	-	a
chr03	6814643	C	-	b	b	b	-	-	-	-	-	-	-	b	a	b	b	a	b	a	b	-	-	-	a	-	-	-	b	-	b	-	-	a	b	-	a	a	-	-	b	-	-	-	-	b	-	b	-
chr03	6814651	T	-	b	b	b	-	-	-	-	-	-	-	b	a	b	b	a	b	a	b	-	-	-	a	-	-	-	b	-	b	-	-	a	b	-	a	a	-	-	b	-	-	-	-	b	-	b	-
chr03	6820394	G	a	-	b	b	-	b	a	a	a	-	-	b	a	b	b	a	b	a	b	a	a	a	-	b	a	-	b	a	b	a	a	a	b	a	a	a	a	-	b	a	a	a	a	b	-	-	a
chr03	6820754	A	a	-	b	-	-	a	a	a	a	-	-	b	a	b	b	a	b	a	b	a	a	-	-	b	a	-	b	a	b	a	a	a	b	a	a	a	a	-	b	b	a	a	a	b	-	-	a
chr03	6820773	T	a	-	b	-	-	b	a	a	a	-	-	b	a	b	b	a	b	a	b	a	a	-	-	b	a	-	b	a	b	a	a	a	b	a	a	a	a	-	b	b	a	a	a	b	-	-	a
chr03	6826069	C	a	b	b	b	a	a	a	a	a	a	-	b	a	b	b	a	b	a	b	a	a	a	a	-	a	a	b	a	b	-	a	a	b	a	a	a	a	a	b	a	a	a	a	b	b	b	-
chr03	6838262	C	-	b	b	b	a	b	-	a	a	a	-	b	a	b	b	a	b	a	b	a	a	-	-	-	a	-	-	a	b	-	a	a	b	a	a	a	a	a	b	a	a	-	a	b	-	b	a
chr03	6838268	G	-	b	b	b	a	b	-	a	a	a	-	b	a	b	b	a	b	a	b	a	a	-	-	-	a	-	-	a	b	-	a	a	b	a	a	a	a	a	b	a	a	-	a	b	-	b	a
chr03	6842612	T	a	-	b	b	a	b	-	a	a	-	-	-	a	b	b	a	b	a	b	a	a	a	-	-	a	a	-	a	-	a	a	a	b	a	a	a	a	a	b	a	a	-	a	-	-	-	a
chr03	6842633	G	a	-	b	b	a	b	-	a	a	-	-	-	a	b	b	a	b	a	b	a	a	a	-	-	a	a	-	a	-	a	a	a	b	a	a	a	a	a	b	a	a	-	a	-	-	-	a
chr03	6845960	A	a	b	b	b	a	b	a	a	a	-	-	b	a	b	b	a	b	a	b	a	a	a	a	b	a	a	b	a	b	a	a	a	b	a	a	a	a	a	b	a	a	-	a	b	b	b	a
chr03	6845980	A	a	b	b	b	a	b	a	a	a	-	-	b	a	b	b	a	b	a	b	a	a	a	a	b	a	a	b	a	b	a	a	a	b	a	a	a	a	a	b	a	a	-	a	b	b	b	a
chr03	6847983	T	a	b	-	-	a	a	a	a	a	a	-	b	a	b	b	a	b	-	b	-	a	a	a	-	a	a	-	a	-	a	a	a	b	a	a	a	-	a	b	a	-	a	a	b	b	b	a
chr03	6848041	A	a	b	-	-	a	a	a	a	a	a	-	b	a	b	b	a	b	-	b	-	a	a	a	-	a	a	-	a	-	a	a	a	b	a	a	a	-	a	b	a	-	a	a	b	b	b	a
chr03	6862480	G	a	b	-	-	a	b	a	a	a	-	-	b	a	b	b	a	b	a	b	-	a	a	a	-	a	a	b	a	-	a	a	a	b	-	a	a	a	a	b	a	a	a	a	b	-	-	a
chr03	6862481	C	a	b	-	-	a	b	a	a	a	-	-	b	a	b	b	a	b	a	b	-	a	a	a	-	a	a	b	a	-	a	a	a	b	-	a	a	a	a	b	a	a	a	a	b	-	-	a
chr03	6862723	C	a	b	-	-	a	b	a	a	a	-	-	b	a	b	b	a	b	a	b	-	a	a	a	-	a	a	b	a	-	a	a	a	b	-	a	-	a	a	b	a	a	a	a	b	-	-	a
chr03	6863722	T	-	b	-	b	-	-	-	a	a	a	b	b	-	b	b	a	b	a	b	-	a	-	a	b	-	a	-	a	b	a	-	a	b	-	a	a	a	a	b	-	a	-	-	-	-	-	-
chr03	6864571	A	a	b	b	b	a	b	-	a	-	-	b	b	a	b	b	a	b	a	b	a	a	a	a	-	a	a	b	a	b	a	a	a	b	a	a	a	a	a	b	a	a	-	a	b	b	b	a
chr03	6864728	A	a	b	b	b	a	b	-	a	-	-	b	b	a	b	b	a	b	a	b	a	a	a	a	-	a	a	b	a	b	a	a	a	b	a	a	a	a	a	b	a	a	-	a	b	b	b	a
chr03	6868326	T	-	b	b	b	a	a	a	-	a	a	b	b	a	b	b	-	b	a	b	a	a	a	-	-	a	a	b	a	b	-	a	a	b	a	a	a	a	a	b	h	a	a	a	b	-	b	a
chr03	6868328	T	-	b	b	b	a	a	a	-	a	a	b	b	a	b	b	-	b	a	b	a	a	a	-	-	a	a	b	a	b	-	a	a	b	a	a	a	a	a	b	h	a	a	a	b	-	b	a
chr03	6868348	G	-	b	b	b	a	a	a	-	a	a	b	b	a	b	b	-	b	a	b	a	a	a	-	-	a	a	b	a	b	-	a	a	b	a	a	a	a	a	b	h	a	a	a	b	-	b	a
chr03	6868360	G	-	b	b	b	a	a	a	-	a	a	b	b	a	b	b	-	b	a	b	a	a	a	-	-	a	a	b	a	b	-	a	a	b	a	a	a	a	a	b	a	a	a	a	b	-	b	a
chr03	6868386	T	-	b	b	b	a	a	a	-	a	a	b	b	a	b	b	-	b	a	b	a	a	a	-	-	a	a	b	a	b	-	a	a	b	a	a	a	a	a	b	h	a	a	a	b	-	b	a
chr03	6868512	C	a	b	b	b	a	a	a	a	a	a	b	b	a	b	b	a	b	a	b	a	a	a	a	-	a	a	b	a	b	a	a	a	b	a	a	a	a	a	b	a	a	a	a	b	-	b	a
chr03	6882489	T	-	b	b	b	a	a	a	-	a	-	b	b	a	b	b	a	b	a	b	a	a	a	-	-	a	a	b	a	b	-	a	a	b	a	a	a	a	a	b	h	a	a	a	b	b	b	a
chr03	6882520	A	-	b	b	b	a	a	a	-	a	-	b	b	a	b	b	a	b	a	b	a	a	a	-	-	a	a	b	a	b	-	a	a	b	a	a	a	a	a	b	h	a	a	a	b	b	b	a
chr03	6882558	C	-	b	b	b	a	a	a	-	a	-	b	b	a	b	b	a	b	a	b	a	a	a	-	-	a	a	b	a	b	-	a	a	b	a	a	a	a	a	b	a	a	a	a	b	b	b	a
chr03	6882711	G	a	b	b	b	a	a	a	a	a	-	b	b	a	b	b	a	b	a	b	a	a	a	a	-	a	a	b	a	b	-	a	a	b	a	a	a	a	a	b	h	a	a	a	b	b	b	a
chr03	6882723	C	a	b	b	b	a	a	a	a	a	-	b	b	a	b	b	a	b	a	b	a	a	a	a	-	a	a	b	a	b	-	a	a	b	a	a	a	a	a	b	a	a	a	a	b	b	b	a
chr03	6886080	A	a	b	b	b	a	h	a	a	a	a	b	b	a	b	b	a	b	a	b	a	a	-	a	b	a	a	b	a	b	a	a	a	b	a	a	-	a	a	b	h	a	a	a	b	b	b	a
chr03	6886111	G	a	b	b	b	a	h	a	a	a	a	b	b	a	b	b	a	b	a	b	a	a	-	a	b	a	a	b	a	b	a	a	a	b	a	a	-	a	a	b	h	a	a	a	b	b	b	a
chr03	6900633	G	a	b	-	-	-	-	a	-	a	-	b	-	-	b	-	a	-	-	b	-	-	-	a	-	a	-	b	a	-	a	a	a	-	-	a	-	a	-	-	a	a	-	a	b	b	b	a
chr03	6900667	T	a	b	-	-	-	-	a	-	a	-	b	-	-	b	-	a	-	-	b	-	-	-	a	-	a	-	b	a	-	a	a	a	-	-	a	-	a	-	-	a	a	-	a	b	b	b	a
chr03	6901161	T	a	b	b	-	a	b	a	a	a	-	-	b	a	b	b	a	b	a	b	-	a	a	a	b	a	a	b	a	b	-	a	a	b	a	a	a	a	a	b	h	a	-	a	b	b	b	-
chr03	6901189	A	a	b	b	-	a	b	a	a	a	-	-	b	a	b	b	a	b	a	b	-	a	a	a	b	a	a	b	a	b	-	a	a	b	a	a	a	a	a	b	h	a	-	a	b	b	b	-
chr03	6901231	G	a	b	b	b	-	b	a	-	a	a	-	b	a	b	b	a	b	a	b	a	a	a	a	-	a	a	b	a	b	a	a	a	b	a	a	-	-	a	b	h	a	-	a	b	b	b	a
chr03	6901267	T	a	b	b	b	-	b	a	-	a	a	-	b	a	b	b	a	b	a	b	a	a	a	a	-	a	a	b	a	b	a	a	a	b	a	a	-	-	a	b	h	a	-	a	b	b	b	a
chr03	6914955	G	-	b	b	b	a	a	-	-	-	-	-	-	a	b	b	-	b	a	b	a	a	a	-	-	a	a	-	a	-	-	a	a	b	a	a	-	a	-	b	a	a	-	a	b	-	b	a
chr03	6917746	C	-	b	b	b	a	a	a	a	a	-	-	b	a	b	b	a	b	a	b	-	a	a	a	b	a	a	b	a	b	a	a	a	b	-	a	a	a	a	b	a	a	-	a	b	-	b	-
chr03	6917776	T	-	b	b	b	a	a	a	a	a	-	-	b	a	b	b	a	b	a	b	-	a	a	a	b	a	a	b	a	b	a	a	a	b	-	a	a	a	a	b	a	a	-	a	b	-	b	-
chr03	6918040	G	-	b	b	b	a	a	a	a	a	-	-	b	a	b	b	a	b	a	b	-	a	a	a	b	a	a	b	a	b	a	a	a	b	-	a	a	a	a	b	a	a	-	a	b	-	b	-
chr03	6918062	A	-	b	b	b	a	a	a	a	a	-	-	b	a	b	b	a	b	a	b	-	a	a	a	b	a	a	b	a	b	a	a	a	b	-	a	a	a	a	b	a	a	-	a	b	-	b	-
chr03	6922206	A	a	b	-	-	-	b	-	a	-	a	-	-	-	b	-	a	-	a	b	-	a	-	a	b	a	a	-	a	b	a	a	a	b	a	a	a	a	a	-	-	a	-	a	-	b	b	a
chr03	6937784	C	a	b	b	b	a	b	a	a	a	a	-	-	a	b	b	a	b	a	b	a	a	a	a	b	a	a	b	a	b	a	a	a	b	a	a	a	a	a	b	a	a	a	a	b	b	b	a
chr03	6937800	A	a	b	b	b	a	b	a	a	a	a	-	-	a	b	b	a	b	a	b	a	a	a	a	b	a	a	b	a	b	a	a	a	b	a	a	a	a	a	b	a	a	a	a	b	b	b	a
chr03	6937815	T	a	b	b	b	a	b	a	a	a	a	-	-	a	b	b	a	b	a	b	a	a	a	a	b	a	a	b	a	b	a	a	a	b	a	a	a	a	a	b	a	a	a	a	b	b	b	a
chr03	6938925	C	a	b	b	b	a	a	a	a	-	-	-	b	a	b	b	a	b	a	b	a	a	a	a	b	a	a	b	a	b	-	a	a	b	a	a	a	-	a	b	b	a	a	a	b	-	b	-
chr03	6938927	C	a	b	b	b	a	a	a	a	-	-	-	b	a	b	b	a	b	a	b	a	a	a	a	b	a	a	b	a	b	-	a	a	b	a	a	a	-	a	b	b	a	a	a	b	-	b	-
chr03	6939695	G	a	b	b	b	-	-	a	a	-	a	-	-	a	b	b	a	b	-	b	-	a	-	-	b	a	-	-	a	b	a	-	a	b	-	-	a	-	a	b	-	a	a	a	b	-	-	-
chr03	6957338	G	a	b	b	b	a	a	a	a	a	a	-	b	a	b	b	a	b	a	a	-	a	a	a	b	a	a	-	a	b	-	a	a	b	a	a	a	a	a	b	h	a	-	a	b	b	b	a
chr03	6962161	C	a	b	b	b	a	b	a	a	a	a	b	-	a	b	b	a	b	a	a	a	a	a	a	-	a	a	b	a	b	a	a	a	b	-	a	a	a	a	b	a	a	-	a	b	-	b	a
chr03	6973729	A	a	b	b	b	a	h	a	a	a	-	b	b	a	b	b	a	b	a	a	a	a	a	a	b	a	a	b	a	b	a	a	a	b	a	a	a	a	a	b	a	a	a	a	b	b	b	a
chr03	6975360	A	a	b	b	b	a	h	a	a	-	b	b	b	a	b	b	a	b	a	a	a	a	a	a	b	a	a	b	a	b	a	a	a	b	a	a	a	a	a	b	a	a	-	a	b	b	b	a
chr03	6977633	T	a	b	-	-	-	-	a	a	-	a	-	-	a	b	b	a	-	-	a	-	a	-	a	-	a	a	b	a	-	-	-	a	b	a	a	a	-	a	-	a	-	-	a	b	-	b	a
chr03	6978950	T	a	b	b	b	a	b	a	a	a	a	b	b	a	b	b	a	b	a	a	a	a	-	a	-	a	a	b	a	b	a	a	a	b	a	a	a	a	a	b	a	a	a	a	b	-	b	-
chr03	6978977	T	a	b	b	b	a	b	a	a	a	a	b	b	a	b	b	a	b	a	a	a	a	-	a	-	a	a	b	a	b	a	a	a	b	a	a	a	a	a	b	a	a	a	a	b	-	b	-
chr03	6996581	G	-	b	b	b	-	b	-	a	-	a	-	b	a	b	b	-	b	-	a	-	a	-	a	-	a	a	b	a	b	-	a	a	b	-	a	-	-	a	b	a	a	-	a	-	b	b	-
chr03	7001911	G	-	b	b	b	-	h	-	a	a	-	-	b	a	b	b	a	b	a	a	-	a	a	-	-	-	a	-	-	b	-	a	a	b	-	a	a	-	a	b	a	a	-	a	b	-	-	-
chr03	7002268	C	-	b	b	b	-	h	-	a	a	-	-	b	a	b	b	a	b	a	a	-	a	a	-	-	-	a	-	-	b	-	a	a	b	-	a	a	-	a	b	a	a	-	a	b	-	-	-
chr03	7003147	C	a	b	b	b	a	b	a	a	a	a	-	b	a	b	b	a	b	a	a	a	a	a	a	b	a	a	b	a	b	-	a	a	b	a	a	a	a	a	b	a	a	-	a	b	-	b	a
chr03	7003158	G	a	b	b	b	a	b	a	a	a	a	-	b	a	b	b	a	b	a	a	a	a	a	a	b	a	a	b	a	b	-	a	a	b	a	a	a	a	a	b	a	a	-	a	b	-	b	a
chr03	7023514	T	a	b	b	b	a	b	-	-	a	a	-	b	a	b	b	a	b	a	a	a	a	-	a	-	a	-	-	a	-	a	a	a	b	a	a	a	a	a	b	-	a	-	a	b	-	b	a
chr03	7023549	T	a	b	b	b	a	b	-	-	a	a	-	b	a	b	b	a	b	a	a	a	a	-	a	-	a	-	-	a	-	a	a	a	b	a	a	a	a	a	b	-	a	-	a	b	-	b	a
chr03	7038440	T	a	b	b	-	a	a	a	a	a	b	b	b	a	b	b	a	b	a	a	-	a	-	a	-	a	a	b	a	-	-	-	a	b	-	a	a	a	-	b	-	a	a	a	b	-	b	-
chr03	7038662	T	-	b	b	-	a	a	a	a	a	b	b	b	a	b	b	a	b	a	a	-	a	-	a	-	a	a	b	a	-	-	-	a	b	-	a	a	a	-	b	-	a	a	a	b	-	b	-
chr03	7041066	C	a	b	b	-	-	b	-	-	a	-	-	b	a	b	b	a	b	a	a	-	a	-	a	-	a	a	-	a	b	a	a	a	b	a	a	a	-	a	b	a	a	a	a	b	b	b	a
chr03	7041240	G	a	b	b	-	-	b	-	-	a	-	-	b	a	b	b	a	b	a	a	-	a	-	a	-	a	a	-	a	b	a	a	a	b	a	a	a	-	a	b	a	a	a	a	b	b	b	a
chr03	7058058	T	a	b	b	b	a	a	a	a	a	a	-	b	a	b	b	a	b	a	a	a	a	-	a	b	a	a	b	a	b	-	a	a	b	-	a	a	a	a	b	a	a	-	a	b	b	-	-
chr03	7102422	A	a	b	b	b	a	a	a	a	a	b	b	b	-	b	b	a	b	a	a	a	a	a	-	-	a	a	-	a	-	a	a	a	b	a	a	a	a	a	b	a	a	-	a	b	-	b	a
chr03	7104346	T	a	b	b	b	-	a	a	a	a	a	b	b	a	b	b	a	b	a	a	a	a	a	a	b	a	a	b	a	b	a	a	a	b	-	a	a	-	-	b	a	a	-	a	b	b	b	a
chr03	7104444	G	-	b	-	b	a	b	-	a	a	a	-	b	a	b	b	a	b	a	a	a	a	a	a	-	a	a	-	a	b	a	a	a	b	-	a	a	-	a	b	-	a	-	a	b	-	b	a
chr03	7142196	C	-	b	b	b	-	b	-	a	-	a	b	b	a	b	b	a	b	-	a	-	a	a	a	-	a	a	-	a	b	-	a	a	b	-	a	a	a	a	b	a	a	a	a	-	b	b	-
chr03	7165459	A	a	b	b	b	a	-	-	a	a	a	-	b	a	b	b	a	b	a	a	-	a	-	-	-	a	-	b	a	b	a	a	a	b	-	a	a	-	a	b	a	a	a	a	b	b	b	a
chr03	7173029	T	a	b	b	b	-	-	a	a	a	-	-	b	a	b	b	a	-	a	a	a	a	-	-	-	a	a	-	a	b	a	-	a	b	-	a	a	a	-	-	a	-	a	a	b	b	b	a
chr03	7280420	T	-	b	b	b	-	-	a	-	-	a	-	b	a	b	b	a	b	b	a	a	a	-	a	-	a	a	-	-	-	-	a	a	b	a	a	-	a	a	b	-	a	-	a	-	b	-	a
chr03	7280428	A	-	b	b	b	-	-	a	-	-	a	-	b	a	b	b	a	b	b	a	a	a	-	a	-	a	a	-	-	-	-	a	a	b	a	a	-	a	a	b	-	a	-	a	-	b	-	a
chr03	7283287	A	-	b	-	b	a	b	a	-	a	a	b	b	a	b	b	a	b	b	a	a	a	a	-	-	a	a	b	a	b	a	a	a	b	a	a	-	a	a	b	a	a	a	a	b	b	b	a
chr03	7283288	A	-	b	-	b	a	b	a	-	a	a	b	b	a	b	b	a	b	b	a	a	a	a	-	-	a	a	b	a	b	a	a	a	b	a	a	-	a	a	b	a	a	a	a	b	b	b	a
chr03	7283359	A	-	b	-	b	a	b	a	-	a	a	b	b	a	b	b	a	b	b	a	a	a	a	-	-	a	a	b	a	b	a	a	a	b	a	a	-	a	a	b	a	a	a	a	b	b	b	a
chr03	7291911	T	-	b	b	b	a	b	a	-	a	a	-	b	a	b	b	a	b	b	a	a	a	a	-	b	a	-	b	a	b	-	a	a	b	-	a	a	a	a	b	a	a	-	a	b	-	b	a
chr03	7292159	G	-	b	b	b	a	b	a	-	a	a	-	b	a	b	b	-	b	b	a	a	a	a	-	b	a	-	b	a	b	-	a	a	b	-	a	a	a	a	b	a	a	-	a	b	-	b	a
chr03	7292165	G	-	b	b	b	a	b	a	-	a	a	-	b	a	b	b	-	b	b	a	a	a	a	-	b	a	-	b	a	b	-	a	a	b	-	a	a	a	a	b	a	a	-	a	b	-	b	a
chr03	7292174	G	-	b	b	b	a	b	a	-	a	a	-	b	a	b	b	-	b	b	a	a	a	a	-	b	a	-	b	a	b	-	a	a	b	-	a	a	a	a	b	a	a	-	a	b	-	b	a
chr03	7292221	T	-	b	b	b	a	b	a	-	a	a	-	b	a	b	b	-	b	b	a	a	a	a	-	b	a	-	b	a	b	-	a	a	b	-	a	a	a	a	b	a	a	-	a	b	-	b	a
chr03	7294307	T	a	b	b	b	a	b	a	a	a	-	-	b	a	b	b	a	b	b	a	a	a	a	a	-	a	a	b	a	b	a	a	a	b	a	a	a	a	a	b	h	a	-	a	b	-	b	a
chr03	7294327	C	a	b	b	b	a	b	a	a	a	-	-	b	a	b	b	a	b	b	a	a	a	a	a	-	a	a	b	a	b	a	a	a	b	a	a	a	a	a	b	h	a	-	a	b	-	b	a
chr03	7294566	A	a	b	b	b	a	h	a	a	a	-	-	b	a	b	b	a	b	b	a	a	a	a	a	-	a	a	b	a	b	a	a	a	b	a	a	a	a	a	b	h	a	-	a	b	-	b	a
chr03	7294589	A	-	-	b	b	a	b	-	a	a	a	-	b	a	b	b	a	b	b	a	a	a	a	-	-	a	-	b	-	-	-	a	a	b	a	a	a	-	a	b	b	a	-	-	b	-	b	a
chr03	7295840	A	a	b	b	b	a	b	-	a	-	a	-	b	a	b	b	a	b	b	a	a	a	a	a	b	a	a	b	a	b	a	a	a	b	a	a	-	a	a	b	a	a	-	a	b	-	b	a
chr03	7295979	G	-	b	b	b	a	b	-	-	-	a	-	b	a	b	b	-	b	b	a	a	a	a	-	b	a	a	b	a	b	-	a	a	b	a	a	-	a	a	b	a	a	-	a	b	-	b	a
chr03	7295982	T	-	b	b	b	a	b	-	-	-	a	-	b	a	b	b	-	b	b	a	a	a	a	-	b	a	a	b	a	b	-	a	a	b	a	a	-	a	a	b	a	a	-	a	b	-	b	a
chr03	7296034	C	-	b	b	b	a	b	-	-	-	a	-	b	a	b	b	-	b	b	a	a	a	a	-	b	a	a	b	a	b	-	a	a	b	a	a	-	a	a	b	a	a	-	a	b	-	b	a
chr03	7296272	C	a	b	b	b	a	b	a	a	a	-	-	b	-	b	b	a	b	b	a	a	a	-	a	b	a	a	b	a	b	-	a	a	b	a	-	a	-	-	b	b	-	-	a	b	b	b	a
chr03	7296306	C	a	b	b	b	a	b	a	a	a	-	-	b	-	b	b	a	b	b	a	a	a	-	a	b	a	a	b	a	b	-	a	a	b	a	-	a	-	-	b	b	-	-	a	b	b	b	a
chr03	7296469	G	-	b	b	b	a	b	a	-	a	-	-	b	-	b	b	a	b	b	a	a	a	-	-	b	a	a	b	a	b	-	a	a	b	a	-	a	-	-	b	b	-	-	a	b	b	b	a
chr03	7296500	A	-	b	b	b	a	b	a	-	a	-	-	b	-	b	b	a	b	b	a	a	a	-	-	b	a	a	b	a	b	-	a	a	b	a	-	a	-	-	b	b	-	-	a	b	b	b	a
chr03	7296529	A	-	b	b	b	a	b	a	-	a	-	-	b	-	b	b	a	b	b	a	a	a	-	-	b	a	a	b	a	b	-	a	a	b	a	-	a	-	-	b	b	-	-	a	b	b	b	a
chr03	7296679	A	-	b	b	-	-	b	a	-	-	-	-	b	a	b	b	a	b	b	a	a	a	-	-	b	-	a	b	-	-	-	a	a	b	-	a	-	a	-	b	-	a	-	-	b	b	b	-
chr03	7296759	G	-	b	b	-	-	b	a	-	-	-	-	b	a	b	b	a	b	b	a	a	a	-	-	b	-	a	b	-	-	-	a	a	b	-	a	-	a	-	b	-	a	-	-	b	b	b	-
chr03	7296762	T	-	b	b	-	-	b	a	-	-	-	-	b	a	b	b	a	b	b	a	a	a	-	-	b	-	a	b	-	-	-	a	a	b	-	a	-	a	-	b	-	a	-	-	b	b	b	-
chr03	7332216	C	a	b	b	b	-	b	-	a	a	-	b	b	a	b	b	a	b	b	a	a	a	a	a	b	a	-	b	a	b	a	a	a	b	-	-	a	a	-	b	b	a	-	a	b	-	b	a
chr03	7334323	C	-	b	-	b	a	-	-	a	a	a	-	b	a	b	b	a	b	-	a	a	a	-	a	-	a	-	b	-	b	a	a	a	b	-	a	a	-	a	b	b	-	a	-	b	b	b	a
chr03	7334334	C	-	b	-	b	a	-	-	a	a	a	-	b	a	b	b	a	b	-	a	a	a	-	a	-	a	-	b	-	b	a	a	a	b	-	a	a	-	a	b	b	-	a	-	b	b	b	a
chr03	7334630	G	a	b	-	b	a	-	-	a	a	a	-	b	a	b	b	a	b	-	a	a	a	-	a	-	a	-	b	-	b	a	a	a	b	-	a	a	-	a	b	b	-	a	-	b	b	b	a
chr03	7335305	G	a	b	b	-	a	-	a	a	a	-	-	-	a	b	b	a	b	b	a	a	a	a	a	b	a	a	b	a	b	a	a	a	b	a	a	a	a	a	b	b	a	-	a	b	b	b	a
chr03	7335541	A	a	b	b	-	a	-	a	a	a	-	-	-	a	b	b	a	b	b	a	a	a	a	a	b	a	a	b	a	b	a	a	a	b	a	a	a	a	a	b	a	a	-	a	b	b	b	a
chr03	7335565	G	a	b	b	-	a	-	a	a	a	-	-	-	a	b	b	a	b	b	a	a	a	a	a	b	a	a	b	a	b	a	a	a	b	a	a	a	a	a	b	b	a	-	a	b	b	b	a
chr03	7344345	T	-	b	b	b	-	b	a	-	a	a	b	b	a	b	b	-	b	b	a	a	a	a	-	b	a	a	b	a	b	-	a	a	b	a	a	a	a	a	b	a	a	-	a	b	b	b	a
chr03	7344346	G	-	b	b	b	-	b	a	-	a	a	b	b	a	b	b	-	b	b	a	a	a	a	-	b	a	a	b	a	b	-	a	a	b	a	a	a	a	a	b	a	a	-	a	b	b	b	a
chr03	7344368	A	-	b	b	b	-	b	a	-	a	a	b	b	a	b	b	-	b	b	a	a	a	a	-	b	a	a	b	a	b	-	a	a	b	a	a	a	a	a	b	a	a	-	a	b	b	b	a
chr03	7344579	G	a	b	b	b	-	b	a	a	a	a	b	b	a	b	b	a	b	b	a	a	a	a	a	b	a	a	b	a	b	a	a	a	b	a	a	a	a	a	b	a	a	-	a	b	b	b	a
chr03	7349331	C	-	b	b	b	a	h	a	-	a	a	-	b	a	b	b	a	b	b	a	a	a	a	-	b	a	a	b	a	b	a	a	a	b	a	a	a	a	a	b	a	a	-	a	b	-	b	a
chr03	7349363	G	-	b	b	b	a	h	a	-	a	a	-	b	a	b	b	a	b	b	a	a	a	a	-	b	a	a	b	a	b	a	a	a	b	a	a	a	a	a	b	a	a	-	a	b	-	b	a
chr03	7349382	G	-	b	b	b	a	h	a	-	a	a	-	b	a	b	b	a	b	b	a	a	a	a	-	b	a	a	b	a	b	a	a	a	b	a	a	a	a	a	b	a	a	-	a	b	-	b	a
chr03	7349392	A	-	b	b	b	a	h	a	-	a	a	-	b	a	b	b	a	b	b	a	a	a	a	-	b	a	a	b	a	b	a	a	a	b	a	a	a	a	a	b	a	a	-	a	b	-	b	a
chr03	7364644	G	-	b	b	b	a	a	a	-	a	-	b	b	a	b	b	-	b	b	a	-	a	a	-	-	a	a	b	a	b	-	a	a	b	a	a	-	a	a	b	a	a	-	a	-	b	b	-
chr03	7364666	T	-	b	b	b	a	a	a	-	a	-	b	b	a	b	b	-	b	b	a	-	a	a	-	-	a	a	b	a	b	-	a	a	b	a	a	-	a	a	b	a	a	-	a	-	b	b	-
chr03	7364900	G	a	b	b	b	a	a	a	-	a	-	b	b	a	b	b	a	b	b	a	-	a	a	a	-	a	a	b	a	b	a	a	a	b	a	a	-	a	a	b	a	a	-	a	-	b	b	-
chr03	7364907	A	a	b	b	b	a	a	a	-	a	-	b	b	a	b	b	a	b	b	a	-	a	a	a	-	a	a	b	a	b	a	a	a	b	a	a	-	a	a	b	a	a	-	a	-	b	b	-
chr03	7401298	A	a	-	b	b	a	a	a	a	a	-	-	-	-	b	b	a	b	b	a	-	a	-	-	-	a	a	-	-	-	a	a	a	b	-	a	-	a	-	b	-	a	-	a	b	-	-	-
chr03	7401347	A	a	-	b	b	a	a	a	a	a	-	-	-	-	b	b	a	b	b	a	-	a	-	-	-	a	a	-	-	-	a	a	a	b	-	a	-	a	-	b	-	a	-	a	b	-	-	-
chr03	7404418	T	a	-	b	-	a	a	a	a	a	a	-	-	a	b	-	a	b	b	a	a	a	a	a	-	a	a	b	a	b	a	a	a	b	a	a	a	a	a	-	a	a	a	a	b	-	b	a
chr03	7406458	C	-	b	b	b	a	a	a	-	-	a	-	-	a	b	b	-	b	b	a	-	a	a	-	-	a	a	b	a	b	-	a	a	b	a	a	a	-	-	b	a	a	-	a	b	b	b	a
chr03	7406465	G	-	b	b	b	a	a	a	-	-	a	-	-	a	b	b	-	b	b	a	-	a	a	-	-	a	a	b	a	b	-	a	a	b	a	a	a	-	-	b	a	a	-	a	b	b	b	a
chr03	7406489	T	-	b	b	b	a	a	a	-	-	a	-	-	a	b	b	-	b	b	a	-	a	a	-	-	a	a	b	a	b	-	a	a	b	a	a	a	-	-	b	a	a	-	a	b	b	b	a
chr03	7406506	C	-	b	b	b	a	a	a	-	-	a	-	-	a	b	b	-	b	b	a	-	a	a	-	-	a	a	b	a	b	-	a	a	b	a	a	a	-	-	b	a	a	-	a	b	b	b	a
chr03	7406519	T	-	b	b	b	a	a	a	-	-	a	-	-	a	b	b	-	b	b	a	-	a	a	-	-	a	a	b	a	b	-	a	a	b	a	a	a	-	-	b	a	a	-	a	b	b	b	a
chr03	7416272	C	a	b	b	b	a	a	a	a	a	a	b	b	a	b	b	a	b	b	a	a	a	a	a	b	a	a	b	a	b	-	a	a	b	a	a	a	-	a	b	h	a	a	a	b	-	b	a
chr03	7416307	A	a	b	b	b	a	a	a	a	a	a	b	b	a	b	b	a	b	b	a	a	a	a	a	b	a	a	b	a	b	-	a	a	b	a	a	a	-	a	b	h	a	a	a	b	-	b	a
chr03	7416308	T	a	b	b	b	a	a	a	a	a	a	b	b	a	b	b	a	b	b	a	a	a	a	a	b	a	a	b	a	b	-	a	a	b	a	a	a	-	a	b	h	a	a	a	b	-	b	a
chr03	7435728	A	a	b	b	b	a	a	a	a	a	a	-	b	a	b	b	a	b	b	a	a	a	a	a	b	a	a	b	a	b	-	a	a	b	a	a	a	a	a	b	a	a	a	a	b	b	b	a
chr03	7436866	T	a	b	b	b	a	b	a	a	-	-	b	b	a	b	b	a	b	b	a	a	a	a	a	b	a	a	b	-	b	-	a	a	b	a	a	a	a	a	b	h	a	a	a	b	-	b	a
chr03	7436889	A	a	b	b	b	a	b	a	a	-	-	b	b	a	b	b	a	b	b	a	a	a	a	a	b	a	a	b	-	b	-	a	a	b	a	a	a	a	a	b	h	a	a	a	b	-	b	a
chr03	7436900	A	a	b	b	b	a	b	a	a	-	-	b	b	a	b	b	a	b	b	a	a	a	a	a	b	a	a	b	-	b	-	a	a	b	a	a	a	a	a	b	h	a	a	a	b	-	b	a
chr03	7439738	A	-	b	b	b	a	b	a	a	a	a	-	b	a	b	b	a	b	-	a	a	a	-	-	b	-	a	b	a	-	a	a	a	b	-	a	a	a	a	b	a	a	-	b	b	b	b	-
chr03	7448948	A	-	-	-	-	-	b	-	a	-	-	-	-	a	b	b	a	b	b	a	a	a	-	a	-	a	a	b	a	-	a	a	a	b	-	a	a	a	a	b	a	a	-	a	-	b	-	-
chr03	7491803	C	-	b	b	-	a	a	a	-	-	-	-	b	a	b	b	-	b	b	a	a	a	a	-	b	a	a	-	a	-	-	a	a	b	a	a	a	a	a	b	a	a	a	a	-	b	b	-
chr03	7491825	C	-	b	b	-	a	a	a	-	-	-	-	b	a	b	b	-	b	b	a	a	a	a	-	b	a	a	-	a	-	-	a	a	b	a	a	a	a	a	b	a	a	a	a	-	b	b	-
chr03	7491835	T	-	b	b	-	a	a	a	-	-	-	-	b	a	b	b	-	b	b	a	a	a	a	-	b	a	a	-	a	-	-	a	a	b	a	a	a	a	a	b	a	a	a	a	-	b	b	-
chr03	7491853	C	-	b	b	-	a	a	a	-	-	-	-	b	a	b	b	-	b	b	a	a	a	a	-	b	a	a	-	a	-	-	a	a	b	a	a	a	a	a	b	a	a	a	a	-	b	b	-
chr03	7491866	C	-	b	b	-	a	a	a	-	-	-	-	b	a	b	b	-	b	b	a	a	a	a	-	b	a	a	-	a	-	-	a	a	b	a	a	a	a	a	b	a	a	a	a	-	b	b	-
chr03	7494968	G	a	b	b	-	a	a	a	a	a	-	-	b	a	b	b	a	b	b	a	a	a	a	a	b	a	-	b	a	-	a	a	a	b	a	a	-	a	a	b	h	a	a	a	b	b	b	-
chr03	7495025	C	a	b	b	-	a	a	a	a	a	-	-	b	a	b	b	a	b	b	a	a	a	a	a	b	a	-	b	a	-	a	a	a	b	a	a	-	a	a	b	h	a	a	a	b	b	b	-
chr03	7512330	C	a	b	b	b	-	-	-	a	-	-	-	b	a	-	b	a	b	b	a	a	a	-	a	b	-	a	b	a	b	-	a	a	b	a	a	a	a	a	b	a	a	-	a	-	-	b	a
chr03	7512344	G	a	b	b	b	-	-	-	a	-	-	-	b	a	-	b	a	b	b	a	a	a	-	a	b	-	a	b	a	b	-	a	a	b	a	a	a	a	a	b	a	a	-	a	-	-	b	a
chr03	7528309	A	a	b	b	b	-	a	a	a	a	a	-	b	a	b	b	a	b	b	a	a	a	a	a	b	a	-	b	a	a	a	a	a	b	a	a	a	a	a	b	h	a	a	a	b	b	b	a
chr03	7529625	C	-	b	b	b	a	a	-	-	a	a	b	b	a	b	b	a	b	b	a	-	a	a	-	b	a	-	b	a	b	-	a	a	b	-	a	a	-	a	b	h	a	a	a	b	-	b	-
chr03	7529907	C	-	b	-	-	-	a	a	-	a	-	-	-	a	b	b	-	-	a	a	a	a	a	-	-	a	a	b	a	-	-	a	a	b	a	a	a	a	a	-	a	-	-	a	b	-	b	a
chr03	7529908	T	-	b	-	-	-	a	a	-	a	-	-	-	a	b	b	-	-	a	a	a	a	a	-	-	a	a	b	a	-	-	a	a	b	a	a	a	a	a	-	a	-	-	a	b	-	b	a
chr03	7529929	G	-	b	-	-	-	a	a	-	a	-	-	-	a	b	b	-	-	a	a	a	a	a	-	-	a	a	b	a	-	-	a	a	b	a	a	a	a	a	-	h	-	-	a	b	-	b	a
chr03	7530089	T	-	b	-	-	-	a	a	-	a	-	-	-	a	b	b	-	-	a	a	a	a	a	-	-	a	a	b	a	-	-	a	a	b	a	a	a	a	a	-	a	-	-	a	b	-	b	a
chr03	7530090	A	-	b	-	-	-	a	a	-	a	-	-	-	a	b	b	-	-	a	a	a	a	a	-	-	a	a	b	a	-	-	a	a	b	a	a	a	a	a	-	a	-	-	a	b	-	b	a
chr03	7530159	T	-	b	b	b	a	-	a	-	-	-	-	b	a	b	b	a	b	-	a	a	a	a	-	-	a	a	-	a	b	a	a	a	b	-	a	a	-	a	b	b	a	-	a	b	-	b	-
chr03	7530173	T	-	b	b	b	a	-	a	-	-	-	-	b	a	b	b	a	b	-	a	a	a	a	-	-	a	a	-	a	b	a	a	a	b	-	a	a	-	a	b	b	a	-	a	b	-	b	-
chr03	7530210	G	-	b	b	b	a	-	a	-	-	-	-	b	a	b	b	a	b	-	a	a	a	a	-	-	a	a	-	a	b	a	a	a	b	-	a	a	-	a	b	b	a	-	a	b	-	b	-
chr03	7530217	T	-	b	b	b	a	-	a	-	-	-	-	b	a	b	b	a	b	-	a	a	a	a	-	-	a	a	-	a	b	a	a	a	b	-	a	a	-	a	b	b	a	-	a	b	-	b	-
chr03	7531079	C	-	b	b	b	-	a	-	-	a	a	-	-	a	b	b	-	b	b	a	a	a	a	-	b	a	-	b	a	b	-	a	a	b	a	a	-	a	a	b	a	a	-	a	b	-	a	a
chr03	7531095	C	-	b	b	b	-	a	-	-	a	a	-	-	a	b	b	-	b	b	a	a	a	a	-	b	a	-	b	a	b	-	a	a	b	a	a	-	a	a	b	a	a	-	a	b	-	a	a
chr03	7531109	A	-	b	b	b	-	a	-	-	a	a	-	-	a	b	b	-	b	b	a	a	a	a	-	b	a	-	b	a	b	-	a	a	b	a	a	-	a	a	b	a	a	-	a	b	-	a	a
chr03	7531560	C	-	b	b	b	-	b	a	-	-	b	-	b	-	b	b	a	-	b	a	-	a	-	-	-	a	-	-	a	-	a	-	a	b	-	a	a	a	-	b	a	a	a	a	b	b	b	-
chr03	7531610	G	-	b	b	b	-	b	a	-	-	b	-	b	-	b	b	a	-	b	a	-	a	-	-	-	a	-	-	a	-	a	-	a	b	-	a	a	a	-	b	a	a	a	a	b	b	b	-
chr03	7531645	A	-	b	b	b	-	b	a	-	-	b	-	b	-	b	b	a	-	b	a	-	a	-	-	-	a	-	-	a	-	a	-	a	b	-	a	a	a	-	b	a	a	a	a	b	b	b	-
chr03	7531701	C	a	b	b	b	a	b	a	a	a	a	-	b	a	b	b	a	b	b	a	a	a	a	a	b	a	a	b	a	b	a	a	a	b	a	a	a	a	a	b	h	a	a	a	b	b	b	a
chr03	7531715	A	a	b	b	b	a	b	a	a	a	a	-	b	a	b	b	a	b	b	a	a	a	a	a	b	a	a	b	a	b	a	a	a	b	a	a	a	a	a	b	h	a	a	a	b	b	b	a
chr03	7533395	T	a	b	b	b	a	b	a	a	a	-	-	b	a	b	b	a	b	b	a	-	a	-	a	b	a	a	b	a	b	a	a	a	b	-	a	-	-	a	b	h	a	a	a	b	b	b	a
chr03	7533430	A	a	b	b	b	a	b	a	a	a	-	-	b	a	b	b	a	b	b	a	-	a	-	a	b	a	a	b	a	b	a	a	a	b	-	a	-	-	a	b	h	a	a	a	b	b	b	a
chr03	7535985	A	-	b	b	b	a	a	-	-	a	-	-	b	a	b	b	-	b	b	a	a	a	a	-	-	a	a	b	a	b	-	a	a	b	-	a	-	a	a	b	a	a	-	a	b	b	b	a
chr03	7537368	A	a	b	-	-	a	-	a	a	a	-	-	-	a	b	b	a	b	b	a	-	a	a	-	b	a	a	-	a	b	a	-	a	b	-	a	-	a	a	b	a	a	a	a	b	-	b	a
chr03	7537517	G	a	b	-	-	a	-	a	a	a	-	-	-	a	b	b	a	b	b	a	-	a	a	-	b	a	a	-	a	a	a	-	a	b	-	a	-	a	a	b	a	a	a	a	b	b	b	a
chr03	7545168	A	a	b	b	b	-	a	a	a	-	-	-	-	a	b	b	a	b	b	a	a	a	-	a	-	a	a	b	a	-	-	a	a	b	-	a	-	-	a	b	a	a	-	a	-	-	b	-
chr03	7545437	T	a	b	b	b	-	b	a	a	-	-	-	-	a	b	b	a	b	b	a	a	a	-	a	-	a	a	b	a	-	-	a	a	b	-	a	-	-	a	b	a	a	-	a	-	-	b	-
chr03	7545448	G	a	b	b	b	-	b	a	a	-	-	-	-	a	b	b	a	b	b	a	a	a	-	a	-	a	a	b	a	-	-	a	a	b	-	a	-	-	a	b	a	a	-	a	-	-	b	-
chr03	7548892	A	-	b	b	b	-	a	-	a	-	a	-	-	-	b	b	a	b	b	a	-	a	-	-	b	a	a	-	a	b	-	-	a	b	-	a	-	-	a	b	a	a	-	a	b	b	b	-
chr03	7559189	T	a	b	b	b	a	h	a	a	a	-	-	b	a	b	b	a	b	b	a	-	a	a	a	b	a	a	b	a	b	a	a	a	b	a	a	a	a	a	b	a	a	a	a	b	b	b	a
chr03	7565158	G	a	b	b	b	-	a	a	a	a	a	-	b	a	b	b	a	b	b	a	a	a	a	a	-	a	a	b	a	b	a	a	a	b	a	a	b	a	-	b	a	a	-	a	b	-	b	a
chr03	7565203	A	a	b	b	b	-	a	a	a	a	a	-	b	a	b	b	a	b	b	a	a	a	a	a	-	a	a	b	a	b	a	a	a	b	a	a	a	a	-	b	a	a	-	a	b	-	b	a
chr03	7572503	G	a	-	b	b	-	a	-	a	a	a	-	b	a	b	b	a	b	b	a	a	a	-	a	b	a	a	-	a	b	-	a	a	b	a	a	a	a	a	b	a	a	-	a	b	b	-	a
chr03	7573295	A	a	b	b	b	a	h	a	a	a	-	b	b	a	b	b	a	b	b	a	a	a	a	a	b	a	a	b	a	b	a	a	a	b	a	a	-	a	a	b	a	a	-	a	-	b	b	a
chr03	7573352	G	a	b	b	b	a	h	a	a	a	-	b	b	a	b	b	a	b	b	a	a	a	a	a	b	a	a	b	a	b	a	a	a	b	a	a	-	a	a	b	b	a	-	a	-	b	b	a
chr03	7746050	G	-	-	b	b	a	-	a	a	-	-	b	-	a	-	b	a	-	-	a	a	h	-	-	-	a	-	b	a	-	-	-	a	-	a	b	a	-	a	b	-	a	-	-	-	-	-	a
chr03	7746079	G	-	-	b	b	a	-	a	a	-	-	b	-	a	-	b	a	-	-	a	a	h	-	-	-	a	-	b	a	-	-	-	a	-	a	b	a	-	a	b	-	a	-	-	-	-	-	a
chr03	7746113	G	-	-	b	b	a	-	a	a	-	-	b	-	a	-	b	a	-	-	a	a	h	-	-	-	a	-	b	a	-	-	-	a	-	a	b	a	-	a	b	-	a	-	-	-	-	-	a
chr03	7794060	C	a	b	b	-	-	h	a	a	a	a	-	b	a	b	b	a	b	b	a	a	a	a	a	-	a	-	b	a	b	a	a	a	b	a	a	a	a	a	b	b	a	a	a	b	b	b	a
chr03	7794851	G	a	b	b	b	a	a	-	a	a	-	-	b	a	b	b	a	b	b	a	-	a	a	-	b	a	-	-	a	b	a	a	a	b	-	a	-	a	a	b	b	a	-	a	b	-	b	a
chr03	7795005	T	a	b	b	b	a	a	-	a	a	-	-	b	a	b	b	a	b	b	a	-	a	a	-	b	a	-	-	a	b	a	a	a	b	-	a	-	a	a	b	b	a	-	a	b	-	b	a
chr03	7795947	T	a	b	b	b	a	b	a	a	a	a	-	b	a	b	b	a	b	b	a	-	a	a	a	b	a	a	b	a	b	a	a	a	b	a	a	a	a	a	b	b	a	a	a	b	-	b	-
chr03	7805944	G	a	b	b	b	a	b	a	a	a	a	b	b	a	b	b	a	b	b	a	-	a	a	a	-	a	a	b	a	b	a	a	a	b	a	a	a	-	a	b	a	a	a	a	b	b	b	a
chr03	7809355	G	-	b	b	b	a	a	a	a	a	-	b	-	a	b	b	a	b	b	a	-	a	a	-	-	a	-	-	a	b	-	-	a	b	-	-	a	-	-	b	b	a	-	a	b	-	-	-
chr03	7817139	C	a	b	b	b	a	a	a	-	a	-	b	-	a	b	b	a	b	b	a	a	a	a	a	b	a	a	-	a	b	a	a	a	b	a	a	-	a	a	b	a	a	-	a	-	b	b	a
chr03	7825698	A	a	b	-	b	-	a	-	-	-	-	-	b	a	b	b	a	b	a	a	a	a	-	a	-	a	a	-	a	-	a	a	a	b	-	-	a	a	a	b	a	a	a	a	b	-	b	-
chr03	7825699	C	a	b	-	b	-	a	-	-	-	-	-	b	a	b	b	a	b	b	a	a	a	-	a	-	a	a	-	a	-	a	a	a	b	-	-	a	a	a	b	a	a	a	a	b	-	b	-
chr03	7825701	A	a	b	-	b	-	a	-	-	-	-	-	b	a	b	b	a	b	a	a	a	a	-	b	-	a	a	-	a	-	a	a	a	b	-	-	a	a	a	b	a	a	a	a	b	-	b	-
chr03	7825702	C	a	b	-	b	-	a	-	-	-	-	-	b	a	b	b	a	b	a	a	a	a	-	a	-	a	a	-	a	-	a	a	a	b	-	-	a	a	a	b	a	a	a	a	b	-	b	-
chr03	7825839	G	a	-	b	b	-	-	-	a	-	-	-	b	a	b	b	a	b	b	a	a	a	-	a	-	a	a	-	a	b	-	a	a	b	-	a	-	a	a	b	b	a	-	a	b	b	b	a
chr03	7825996	T	a	-	b	b	-	-	-	a	-	-	-	b	a	b	b	a	b	b	a	a	a	-	a	-	a	a	-	a	b	-	a	a	b	-	a	-	a	a	b	b	a	-	a	b	b	b	a
chr03	7833837	C	a	b	b	b	a	b	a	a	-	a	-	b	a	b	b	a	b	b	a	a	a	a	a	b	a	a	b	a	b	a	a	a	b	a	a	-	a	-	b	a	a	-	a	b	-	b	-
chr03	7834092	T	a	b	b	b	a	b	a	a	-	a	-	b	a	b	b	a	b	b	a	a	a	a	a	-	a	a	b	h	b	a	a	a	b	a	a	-	a	-	b	a	a	-	a	b	-	b	-
chr03	7834101	T	a	b	b	b	a	b	a	a	-	a	-	b	a	b	b	a	b	b	a	a	a	a	a	-	a	a	b	a	b	a	a	a	b	a	a	-	a	-	b	a	a	-	a	b	-	b	-
chr03	7834111	G	a	b	b	b	a	b	a	a	-	a	-	b	a	b	b	a	b	b	a	a	a	a	a	-	a	a	b	a	b	a	a	a	b	a	a	-	a	-	b	a	a	-	a	b	-	b	-
chr03	7840460	G	a	b	-	-	-	-	a	-	a	-	-	-	-	b	b	a	b	b	a	-	-	-	a	b	a	-	-	-	b	a	-	a	b	-	a	-	-	-	b	-	a	-	a	b	-	b	a
chr03	7840507	G	a	b	-	-	-	-	a	-	a	-	-	-	-	b	b	a	b	b	a	-	-	-	a	b	a	-	-	-	b	a	-	a	b	-	a	-	-	-	b	-	a	-	a	b	-	b	a
chr03	7852828	T	a	b	b	-	a	b	a	-	a	a	-	b	a	b	b	a	b	b	a	a	a	a	a	-	a	-	-	a	-	-	a	b	b	a	a	-	a	b	b	a	a	-	a	-	-	b	a
chr03	7855144	T	-	b	b	-	a	-	-	a	-	-	-	-	-	b	b	a	b	b	a	a	a	-	-	-	-	-	-	a	-	a	a	b	b	-	-	a	a	b	b	-	a	a	a	b	b	b	a
chr03	7858889	T	a	b	b	b	a	a	a	a	a	a	-	b	a	b	b	a	b	b	a	a	a	a	a	b	a	a	b	a	b	a	-	b	b	-	a	-	a	-	b	a	a	-	a	b	-	b	a
chr03	7859028	T	a	b	b	b	a	a	a	a	a	a	-	b	a	b	b	a	b	b	a	a	a	a	a	b	a	a	b	a	b	a	-	b	b	-	a	-	a	-	b	a	a	-	a	b	-	b	a
chr03	7863662	A	a	b	-	b	a	-	-	a	-	a	-	-	-	-	b	a	b	a	a	-	a	a	a	-	-	a	-	a	-	a	a	b	b	-	a	-	a	b	b	a	a	-	a	b	-	b	-
chr03	7869151	G	a	b	b	-	a	-	-	a	a	-	-	-	-	b	-	a	b	b	a	-	-	-	-	b	a	-	b	a	b	a	-	b	b	-	a	a	a	-	b	a	a	-	a	-	-	b	a
chr03	7879194	A	a	b	b	b	a	-	a	a	a	-	-	b	a	b	b	a	b	b	a	a	a	a	a	-	a	a	b	a	b	a	a	b	b	-	a	a	a	b	b	a	a	a	a	b	-	b	a
chr03	7881752	C	a	b	b	-	a	-	-	a	a	-	-	b	-	b	b	a	b	-	a	-	-	-	a	b	a	a	b	a	b	a	-	b	b	a	-	-	-	b	b	a	a	-	a	-	b	b	a
chr03	7881763	A	a	b	b	-	a	-	-	a	a	-	-	b	-	b	b	a	b	-	a	-	-	-	a	b	a	a	b	a	b	a	-	b	b	a	-	-	-	b	b	a	a	-	a	-	b	b	a
chr03	7881880	T	a	b	b	-	a	-	-	a	a	-	-	b	-	b	b	a	b	-	a	-	-	-	a	-	a	a	-	a	b	a	-	b	b	a	-	-	-	b	b	a	a	-	a	-	b	b	a
chr03	7881915	T	a	b	b	-	a	-	-	a	a	-	-	b	-	b	b	a	b	-	a	-	-	-	a	-	a	a	b	a	b	a	-	b	b	a	-	-	-	b	b	a	a	-	a	-	b	b	a
chr03	7881964	G	a	b	b	-	a	-	-	a	a	-	-	b	-	b	b	a	b	-	a	-	-	-	a	-	a	a	b	a	b	a	-	b	b	a	-	-	-	b	b	a	a	-	a	-	b	b	a
chr03	7892879	T	a	b	b	b	a	b	a	-	a	-	-	b	a	b	b	a	b	b	a	-	a	a	-	b	a	a	b	-	b	-	a	b	b	-	a	-	-	-	b	-	-	a	a	b	-	b	-
chr03	7928906	A	a	b	b	b	a	b	a	a	a	a	-	b	a	b	b	a	b	b	a	-	a	a	a	b	a	a	b	a	b	a	a	b	b	-	a	a	a	b	b	a	a	-	a	b	b	b	a
chr03	7928907	G	a	b	b	b	a	b	a	a	a	a	-	b	a	b	b	a	b	b	a	-	a	a	a	b	a	a	b	a	b	a	a	b	b	-	a	a	a	b	b	a	a	-	a	b	b	b	a
chr03	7929134	T	a	b	b	b	a	b	a	a	a	a	-	b	a	b	b	a	b	b	a	-	a	a	a	b	a	a	b	a	b	a	a	b	b	-	a	a	a	b	b	a	a	-	a	b	b	b	a
chr03	7932916	A	a	b	b	b	a	b	a	a	a	a	-	b	a	b	b	a	b	b	a	a	a	a	a	b	a	a	b	a	b	a	a	b	b	a	a	a	a	b	b	a	a	a	a	b	b	b	a
chr03	7940536	A	a	b	b	b	a	h	a	a	-	-	b	b	a	b	b	a	b	b	a	a	a	a	a	-	a	-	-	a	b	a	a	b	b	a	a	a	a	b	b	h	a	a	a	b	b	b	a
chr03	7940553	A	a	b	b	b	a	h	a	a	-	-	b	b	a	b	b	a	b	b	a	a	a	a	a	-	a	-	-	a	b	a	a	b	b	a	a	a	a	b	b	h	a	a	a	b	b	b	a
chr03	7940560	G	a	b	b	b	a	h	a	a	-	-	b	b	a	b	b	a	b	b	a	a	a	a	a	-	a	-	-	a	b	a	a	b	b	a	a	a	a	b	b	h	a	a	a	b	b	b	a
chr03	7940587	T	a	b	b	b	a	h	a	a	-	-	b	b	a	b	b	a	b	b	a	a	a	a	a	-	a	-	-	a	b	a	a	b	b	a	a	a	a	b	b	h	a	a	a	b	b	b	a
chr03	7940596	C	a	b	b	b	a	h	a	a	-	-	b	b	a	b	b	a	b	b	a	a	a	a	a	-	a	-	-	a	b	a	a	b	b	a	a	a	a	b	b	h	a	a	a	b	b	b	a
chr03	7940784	G	a	b	b	b	a	h	a	a	-	-	b	b	a	b	b	a	b	b	a	a	a	a	a	b	a	-	-	a	b	a	a	b	b	a	a	a	a	b	b	h	a	a	a	b	b	b	a
chr03	7940821	A	a	b	b	b	a	h	a	a	-	-	b	b	a	b	b	a	b	b	a	a	a	a	a	b	a	-	-	a	b	a	a	b	b	a	a	a	a	b	b	h	a	a	a	b	b	b	a
chr03	7946878	C	a	b	-	b	-	b	a	a	a	a	-	b	a	b	b	a	b	b	a	a	a	a	a	b	a	a	b	a	-	a	a	b	b	a	a	a	a	b	b	a	a	a	a	b	-	b	a
chr03	7950678	G	a	b	b	b	a	a	a	a	a	a	a	b	a	b	b	a	b	b	a	a	a	a	a	-	a	a	b	a	-	a	a	b	b	a	a	a	a	b	b	a	a	-	a	b	b	b	a
chr03	7959554	G	a	b	b	b	-	b	a	a	a	-	-	b	a	b	b	a	b	b	a	-	a	a	a	-	a	a	b	a	b	a	a	b	b	-	a	a	a	b	b	a	a	-	a	-	b	b	a
chr03	7964713	A	a	b	b	b	a	-	-	a	-	a	-	b	-	b	b	a	b	-	a	a	a	a	a	b	a	a	-	a	b	-	a	b	b	-	a	a	-	b	b	b	a	-	a	b	b	b	a
chr03	7964732	C	a	b	b	b	a	-	-	a	-	a	-	b	-	b	b	a	b	-	a	a	a	a	a	b	a	a	-	a	b	-	a	b	b	-	a	a	-	b	b	b	a	-	a	b	b	b	a
chr03	7966197	T	a	b	b	b	a	b	-	a	-	-	b	b	a	b	b	a	b	b	a	-	a	a	-	b	a	a	b	a	b	a	a	b	b	-	a	-	a	b	b	b	a	a	a	b	-	b	-
chr03	7966221	T	a	b	b	b	a	b	-	a	-	-	b	b	a	b	b	a	b	b	a	-	a	a	-	b	a	a	b	a	b	a	a	b	b	-	a	-	a	b	b	b	a	a	a	b	-	b	-
chr03	7969782	A	a	b	b	b	a	a	a	a	a	a	b	b	a	b	b	a	b	b	a	a	a	a	a	b	a	a	b	a	b	a	a	b	b	-	a	a	-	b	b	a	-	a	a	b	-	b	a
chr03	7974527	C	a	b	b	b	a	b	a	a	a	-	b	b	a	b	b	a	b	b	a	a	a	a	a	b	a	a	b	a	b	a	a	b	b	a	a	a	a	b	b	a	a	a	a	b	b	b	a
chr03	7974550	C	a	b	b	b	a	b	a	a	a	-	b	b	a	b	b	a	b	b	a	a	a	a	a	b	a	a	b	a	b	a	a	b	b	a	a	a	a	b	b	a	a	a	a	b	b	b	a
chr03	7974705	A	a	b	b	b	a	b	a	a	a	-	b	b	a	b	b	a	b	b	a	a	a	a	a	b	a	a	b	a	b	a	a	b	b	a	a	a	a	b	b	a	a	a	a	b	b	b	a
chr03	7974930	G	a	b	b	b	-	-	-	a	-	a	-	-	a	b	b	a	b	b	a	a	a	a	-	-	a	a	-	a	b	-	-	b	b	-	a	a	-	b	b	b	a	-	a	-	b	b	-
chr03	7974940	G	a	b	b	b	-	-	-	a	-	a	-	-	a	b	b	a	b	b	a	a	a	a	-	-	a	a	-	a	b	-	-	b	b	-	a	a	-	b	b	b	a	-	a	-	b	b	-
chr03	7975193	C	a	b	b	b	-	-	-	a	-	a	-	-	a	b	b	a	b	b	a	a	a	a	-	-	a	a	-	a	b	-	-	b	b	-	a	a	-	b	b	b	a	-	a	-	b	b	-
chr03	8015154	C	-	b	-	-	a	-	-	a	-	-	-	-	a	b	-	a	b	b	a	-	a	a	a	b	a	-	b	a	-	a	-	b	b	a	-	-	a	-	b	a	a	a	a	a	-	b	a
chr03	8016973	A	-	b	b	b	a	a	a	-	-	b	-	b	a	b	b	a	b	b	a	-	a	a	-	-	a	-	-	-	b	a	a	b	b	-	a	-	a	-	b	a	a	a	a	a	-	b	-
chr03	8017003	A	-	b	b	b	a	a	a	-	-	b	-	b	a	b	b	a	b	b	a	-	a	a	-	-	a	-	-	-	b	a	a	b	b	-	a	-	a	-	b	a	a	a	a	a	-	b	-
chr03	8021964	A	a	b	b	b	a	a	a	a	a	a	-	b	a	b	b	a	b	b	a	a	a	a	a	b	a	a	b	a	b	a	a	b	b	a	a	a	a	b	b	b	a	a	a	a	b	b	a
chr03	8022599	C	-	b	b	b	a	b	a	a	a	-	b	b	a	b	b	a	b	b	a	a	a	a	a	-	a	a	-	a	-	-	a	b	b	-	a	a	a	b	b	a	a	a	a	a	-	b	-
chr03	8028779	A	-	b	-	b	-	a	a	-	-	-	-	b	a	b	b	a	b	-	a	-	-	a	-	-	b	a	-	a	-	-	a	b	b	-	a	-	-	b	b	b	a	-	-	a	-	-	-
chr03	8029137	G	a	b	b	b	a	-	a	a	a	a	b	b	a	b	b	a	b	b	a	-	a	-	a	b	a	a	b	a	b	a	a	b	b	a	b	a	a	b	b	a	a	a	a	a	b	b	b
chr03	8029275	C	a	b	-	b	a	b	a	a	a	a	-	b	a	b	b	a	b	b	a	a	a	-	a	b	a	a	b	a	b	a	a	b	b	a	a	a	a	b	b	a	a	a	a	a	b	b	a
chr03	8036143	A	a	b	b	-	a	-	a	a	a	a	-	b	a	b	b	a	b	b	a	a	a	a	a	b	a	-	b	a	-	-	a	b	b	a	a	a	a	-	b	a	a	a	a	a	-	b	a
chr03	8036402	C	a	b	-	b	a	a	-	a	-	-	-	b	a	b	b	a	b	a	a	-	a	a	a	b	a	a	b	a	b	-	a	b	b	-	a	-	a	-	b	-	a	a	-	a	-	b	-
chr03	8039444	T	a	b	b	-	-	-	a	a	-	-	-	-	a	b	b	a	b	b	a	a	a	a	a	b	a	a	b	a	b	-	-	b	b	a	a	a	a	b	b	a	a	a	a	a	-	b	a
chr03	8039729	T	a	b	b	b	-	b	a	-	a	-	-	b	a	b	b	a	b	h	a	a	a	-	a	-	a	-	b	-	-	a	a	b	b	a	a	-	a	b	b	a	a	-	a	a	b	b	a
chr03	8050037	T	a	b	b	b	a	-	a	a	a	a	-	b	a	b	b	a	b	b	a	a	a	a	-	b	a	a	b	a	-	-	a	b	b	-	a	a	a	-	b	a	a	a	a	a	-	b	a
chr03	8084545	A	a	b	b	b	a	-	a	a	a	a	-	b	a	b	b	a	b	b	a	-	a	a	-	-	a	a	b	a	b	a	a	b	b	a	a	a	a	b	b	a	a	a	a	a	-	b	a
chr03	8086552	G	a	b	-	b	-	a	a	a	-	a	b	b	a	b	b	a	b	-	a	-	a	a	a	b	a	a	-	a	b	-	a	b	b	a	a	-	a	b	b	b	a	-	a	a	-	b	a
chr03	8093489	G	a	h	b	b	a	h	a	a	-	a	b	b	a	b	b	a	b	b	a	a	a	a	a	b	a	a	-	a	-	a	a	b	b	a	a	a	-	b	b	a	a	a	a	a	b	b	a
chr03	8094186	C	-	b	b	b	a	b	a	a	-	a	-	b	a	b	b	-	b	b	a	-	a	a	-	b	-	-	b	-	b	-	-	b	b	-	a	-	-	b	b	b	a	-	-	-	-	-	-
chr03	8094527	T	-	b	b	b	a	b	a	a	-	a	-	b	a	b	b	-	b	b	a	-	a	a	-	b	-	-	b	-	b	-	-	b	b	-	a	-	-	b	b	b	a	-	-	-	-	-	-
chr03	8095490	G	a	b	b	b	-	b	a	a	-	-	b	b	a	b	b	a	b	b	a	a	a	a	a	-	a	-	b	a	b	a	a	b	b	-	a	a	a	b	b	a	a	-	a	a	b	b	a
chr03	8144841	T	a	b	b	b	a	b	a	-	a	a	b	b	a	b	b	a	b	b	a	a	a	a	a	b	a	-	b	a	-	a	a	b	b	a	a	a	a	b	b	a	a	-	a	a	b	b	a
chr03	8148573	C	a	b	b	b	a	a	a	a	a	-	-	b	a	b	b	a	b	b	a	a	a	a	a	-	a	a	-	-	b	a	a	b	b	a	a	a	a	b	b	a	a	a	a	a	b	b	a
chr03	8290324	A	a	b	-	b	a	a	a	a	a	-	-	-	-	b	b	a	b	a	a	-	a	-	-	-	a	a	b	a	a	-	-	b	-	a	a	-	-	b	b	-	a	a	a	-	b	b	a
chr03	8302470	T	a	b	b	-	-	-	-	-	-	a	-	b	a	b	b	a	b	b	a	a	a	-	a	-	a	a	b	a	a	a	a	b	b	-	a	a	a	-	b	a	a	-	a	a	-	b	-
chr03	8332166	T	a	b	b	b	-	b	-	a	-	a	-	b	a	b	b	a	b	b	a	a	a	-	a	b	a	a	b	a	-	a	a	b	b	a	a	a	a	b	b	a	a	a	a	a	-	b	a
chr03	8332437	G	a	b	b	b	-	b	-	a	-	a	-	b	a	b	b	a	b	b	a	a	a	-	a	b	a	a	b	a	-	a	a	b	b	a	a	a	a	b	b	a	a	a	a	a	-	b	a
chr03	8337233	G	-	b	b	b	a	b	a	a	a	-	b	b	a	b	b	a	b	b	a	a	a	a	a	b	a	a	-	a	a	a	a	b	b	a	a	-	a	b	b	a	a	a	a	a	-	b	a
chr03	8337451	A	-	b	b	b	a	a	a	a	a	-	b	b	a	b	b	a	b	b	a	a	a	a	a	b	a	a	-	a	a	a	a	b	b	a	a	-	a	b	b	a	a	a	a	a	-	b	a
chr03	8337457	G	-	b	b	b	a	b	a	a	a	-	b	b	a	b	b	a	b	b	a	a	a	a	a	b	a	a	-	a	a	a	a	b	b	a	a	-	a	b	b	a	a	a	a	a	-	b	a
chr03	8337517	G	-	b	b	b	a	-	a	-	a	-	-	b	a	b	b	a	b	b	a	a	a	a	-	b	a	a	b	a	a	a	a	b	b	a	a	a	a	-	b	a	a	a	a	a	b	b	a
chr03	8337536	C	-	b	b	b	a	-	a	-	a	-	-	b	a	b	b	a	b	b	a	a	a	a	-	b	a	a	b	a	a	a	a	b	b	a	a	a	a	-	b	a	a	a	a	a	b	b	a
chr03	8337547	A	-	b	b	b	a	-	a	-	a	-	-	b	a	b	b	a	b	b	a	a	a	a	-	b	a	a	b	a	a	a	a	b	b	a	a	a	a	-	b	a	a	a	a	a	b	b	a
chr03	8337749	C	a	b	b	b	a	-	a	a	a	-	-	b	a	b	b	a	b	b	a	a	a	a	a	b	a	a	b	a	a	a	a	b	b	a	a	a	a	-	b	a	a	a	a	a	b	b	a
chr03	8345329	G	a	b	b	b	a	-	a	a	a	a	-	b	a	b	b	a	b	h	a	a	a	a	a	b	a	a	b	a	a	a	a	b	b	a	a	a	a	b	b	a	a	a	a	a	b	b	a
chr03	8345345	A	a	b	b	b	a	-	a	a	a	a	-	b	a	b	b	a	b	h	a	a	a	a	a	b	a	a	b	a	a	a	a	b	b	a	a	a	a	b	b	a	a	a	a	a	b	b	a
chr03	8348464	G	-	b	b	b	a	a	a	a	a	b	-	-	a	b	b	a	b	b	a	a	a	a	a	b	a	-	b	a	-	-	a	b	b	a	a	a	a	b	b	a	a	-	a	a	b	b	a
chr03	8348808	T	-	b	b	b	a	a	a	a	a	b	-	-	a	b	b	a	b	b	a	a	a	a	a	b	a	-	b	a	-	-	a	b	b	a	a	a	a	b	b	a	a	-	a	a	b	b	a
chr03	8363109	A	-	-	-	b	-	b	a	-	a	a	-	-	a	b	b	-	b	b	a	a	-	-	-	-	a	a	-	-	a	-	a	b	b	-	a	-	a	b	b	a	a	-	a	-	-	b	a
chr03	8363182	C	-	-	-	b	-	b	a	-	a	a	-	-	a	b	b	-	b	b	a	a	-	-	-	-	a	a	-	-	a	-	a	b	b	-	a	-	a	b	b	a	a	-	a	-	-	b	a
chr03	8365842	A	-	b	b	b	a	h	a	-	a	a	b	b	a	b	b	a	b	b	a	-	a	a	-	b	a	a	b	a	a	-	a	b	b	a	a	-	a	b	b	a	a	-	a	a	b	b	-
chr03	8365886	C	-	b	b	b	a	h	a	-	a	a	b	b	a	b	b	a	b	b	a	-	a	a	-	b	a	a	b	a	a	-	a	b	b	a	a	-	a	b	b	a	a	-	a	a	b	b	-
chr03	8365921	T	-	b	b	b	a	h	a	-	a	a	b	b	b	b	b	a	b	b	a	-	a	a	-	b	a	a	b	a	a	-	a	b	b	a	a	-	a	b	b	a	a	-	a	a	b	b	-
chr03	8366029	A	a	b	b	b	a	h	a	a	a	a	b	b	a	b	b	a	b	b	a	-	a	a	a	b	a	a	b	a	a	-	a	b	b	a	a	-	a	b	b	a	a	-	a	a	b	b	-
chr03	8366081	T	a	b	b	b	a	h	a	a	a	a	b	b	a	b	b	a	b	b	a	-	a	a	a	b	a	a	b	a	a	-	a	b	b	a	a	-	a	b	b	a	a	-	a	a	b	b	-
chr03	8366131	A	-	b	b	b	a	b	-	a	-	-	-	b	-	b	b	a	b	b	a	a	a	a	a	-	a	a	-	a	-	a	a	b	b	-	a	a	-	b	b	-	a	-	a	a	b	-	-
chr03	8366451	T	-	b	b	b	a	b	-	a	-	-	-	b	-	b	b	a	b	b	a	a	a	a	a	-	a	a	-	a	-	a	a	b	b	-	a	a	-	b	b	-	a	a	a	a	b	b	-
chr03	8366466	A	-	b	b	b	a	b	-	a	-	-	-	b	-	b	b	a	b	b	a	a	a	a	a	-	a	a	-	a	-	a	a	b	b	-	a	a	-	b	b	-	a	a	a	a	b	b	-
chr03	8366751	T	a	b	-	-	-	-	a	-	a	-	-	-	-	b	b	a	b	b	a	-	a	-	-	-	a	a	b	a	a	a	a	b	b	a	-	a	-	-	b	a	-	a	a	a	-	-	a
chr03	8366913	A	a	b	-	-	-	-	a	-	a	-	-	-	-	b	b	a	b	b	a	-	a	-	-	-	a	a	b	a	a	a	a	b	b	a	-	a	-	-	b	a	-	a	a	a	-	-	a
chr03	8377656	G	a	b	b	-	a	a	a	a	a	-	-	-	a	b	b	a	b	b	a	a	a	-	a	b	a	a	b	a	-	-	a	b	b	-	a	a	a	b	b	a	a	-	a	a	b	b	a
chr03	8382609	G	a	b	-	b	-	-	a	a	a	-	-	b	-	b	b	a	b	b	a	a	a	-	-	-	a	a	b	a	-	a	-	b	b	-	-	a	a	-	b	a	a	-	a	-	b	b	a
chr03	8438428	T	-	b	b	b	-	a	a	-	a	a	-	b	a	b	b	a	b	b	a	a	a	-	-	-	a	a	b	a	a	a	a	b	b	a	a	a	a	b	b	a	a	a	a	a	b	b	a
chr03	8438442	A	-	b	b	b	-	a	a	-	a	a	-	b	a	b	b	a	b	b	a	a	a	-	-	-	a	a	b	a	a	a	a	b	b	a	a	a	a	b	b	a	a	a	a	a	b	b	a
chr03	8438482	C	-	b	b	b	-	a	a	-	a	a	-	b	a	b	b	a	b	b	a	a	a	-	-	-	a	a	b	a	a	a	a	b	b	a	a	a	a	b	b	a	a	a	a	a	b	b	a
chr03	8445295	C	a	-	b	b	a	a	-	a	a	-	-	-	a	b	b	a	b	b	a	-	a	-	-	-	a	-	b	-	a	-	a	b	b	-	a	-	-	-	b	a	a	-	a	-	b	-	-
chr03	8446880	C	-	b	b	b	a	h	a	-	a	a	-	b	a	b	b	-	b	b	a	a	a	a	-	b	a	a	b	a	a	-	a	b	b	a	a	a	-	-	b	a	-	-	a	-	-	b	a
chr03	8451713	G	a	b	b	-	a	b	a	a	a	-	b	b	a	b	b	a	b	b	a	a	a	a	a	b	a	a	b	a	a	a	a	b	b	-	a	a	a	b	b	h	a	a	a	a	b	b	-
chr03	8451856	G	-	b	b	-	a	b	a	-	a	-	b	b	a	b	b	a	b	b	a	a	a	a	a	b	a	a	b	a	a	a	a	b	b	-	a	a	a	b	b	h	a	a	a	a	b	b	-
chr03	8451919	C	-	b	b	-	a	a	a	-	a	-	b	b	a	b	b	a	b	b	a	a	a	a	a	b	a	a	b	a	a	a	a	b	b	-	a	a	a	b	b	h	a	a	a	a	b	b	-
chr03	8451930	A	-	b	b	-	a	a	a	-	a	-	b	b	a	b	b	a	b	b	a	a	a	a	a	b	a	a	b	a	a	a	a	b	b	-	a	a	a	b	b	h	a	a	a	a	b	b	-
chr03	8462378	G	-	-	-	b	-	-	-	a	-	a	-	-	-	b	b	a	b	-	a	a	a	-	-	b	-	a	-	a	-	-	a	b	b	-	a	-	-	b	b	-	a	-	-	a	-	-	-
chr03	8462419	T	-	-	-	b	-	-	-	a	-	a	-	-	-	b	b	a	b	-	a	a	a	-	-	b	-	a	-	a	-	-	a	b	b	-	a	-	-	b	b	-	a	-	-	a	-	-	-
chr03	8484013	A	a	b	b	b	-	a	a	a	-	-	-	b	a	b	b	a	b	b	a	a	a	-	a	-	a	a	b	a	a	a	-	b	b	a	a	a	a	b	b	h	a	a	a	a	-	b	a
chr03	8484258	C	-	b	b	-	-	b	-	-	-	-	-	b	a	b	b	a	b	-	a	-	a	-	-	b	-	a	-	-	a	-	a	b	b	-	-	-	a	b	b	a	a	-	a	a	b	b	-
chr03	8484271	C	-	b	b	-	-	b	-	-	-	-	-	b	a	b	b	b	b	-	a	-	a	-	-	b	-	a	-	-	a	-	a	b	b	-	-	-	a	b	b	a	a	-	a	a	b	b	-
chr03	8484273	T	-	b	b	-	-	b	-	-	-	-	-	b	a	b	b	b	b	-	a	-	a	-	-	b	-	a	-	-	a	-	a	b	b	-	-	-	a	b	b	a	a	-	a	a	b	b	-
chr03	8491740	G	a	b	b	b	a	b	a	a	a	a	-	b	a	b	b	a	b	b	a	-	a	-	a	-	a	a	b	a	a	a	a	b	b	a	a	a	a	b	b	h	a	a	a	a	-	b	a
chr03	8491977	C	a	b	b	-	a	b	a	a	a	a	-	b	a	b	b	a	b	b	a	-	a	-	a	-	a	a	b	a	a	a	a	b	b	a	a	a	a	b	b	h	a	a	a	a	-	b	a
chr03	8505201	C	a	b	b	b	-	b	-	a	a	a	b	b	a	b	b	a	b	b	a	a	a	a	a	b	a	a	b	a	a	a	a	b	b	a	a	a	-	b	b	b	a	a	a	a	b	b	-
chr03	8505213	T	a	b	b	b	-	b	-	a	a	a	b	b	a	b	b	a	b	b	a	a	a	a	a	b	a	a	b	a	a	a	a	b	b	a	a	a	-	b	b	b	a	a	a	a	b	b	-
chr03	8506036	C	-	b	b	b	-	-	-	-	-	a	-	b	a	b	b	a	b	b	a	-	a	a	-	-	a	a	b	a	-	a	-	b	b	-	a	a	-	b	b	a	a	a	a	a	-	b	a
chr03	8506069	T	-	b	b	b	-	-	-	-	-	a	-	b	a	b	b	a	b	b	a	-	a	a	-	-	a	a	b	a	-	a	-	b	b	-	a	a	-	b	b	a	a	a	a	a	-	b	a
chr03	8506120	A	-	b	b	b	-	-	-	-	-	a	-	a	a	b	b	a	b	b	a	-	a	a	-	-	a	a	b	a	-	a	-	b	b	-	a	a	-	b	b	a	a	a	a	a	-	b	a
chr03	8506402	C	a	b	b	b	-	-	-	a	-	a	-	b	a	b	b	a	b	b	a	-	a	a	a	-	a	a	b	a	-	a	a	b	b	-	a	a	-	b	b	a	a	a	a	a	-	b	a
chr03	8857878	T	a	b	b	-	-	a	-	a	-	a	-	b	-	b	b	-	b	-	a	a	a	-	-	-	a	a	-	-	-	-	-	b	b	-	-	a	-	b	b	-	a	-	-	a	-	b	-
chr03	8913582	T	a	b	b	b	-	b	a	a	a	-	-	-	a	b	b	a	b	b	a	a	a	a	a	-	a	a	-	a	a	a	a	b	b	-	-	a	-	-	b	a	-	a	a	a	b	b	a
chr03	8939473	T	a	b	b	b	-	-	a	a	-	a	-	b	a	b	b	a	b	h	a	a	a	a	-	b	a	a	b	a	a	-	a	b	b	a	-	a	a	b	-	a	a	-	a	-	-	b	a
chr03	9030477	G	a	b	b	-	a	b	a	a	a	-	-	-	a	b	b	a	b	-	a	a	a	a	a	-	a	a	b	-	-	a	-	b	b	-	a	-	a	b	b	a	a	-	a	a	-	-	a
chr03	9045069	A	a	b	-	-	a	b	a	a	-	-	-	b	a	b	b	a	b	b	a	a	a	-	a	b	a	a	b	a	a	-	a	b	b	-	a	-	-	b	b	a	-	-	a	a	-	-	-
chr03	9135176	T	a	b	b	b	a	a	a	a	a	-	b	b	a	b	b	a	b	b	a	a	a	a	a	b	a	a	b	a	a	a	a	b	b	a	a	-	a	b	b	a	a	-	a	-	b	b	a
chr03	9135797	A	a	b	b	b	a	a	a	a	a	-	b	b	a	b	b	a	b	-	a	a	a	a	a	-	a	a	b	a	a	-	a	b	b	a	a	a	-	b	b	a	a	a	a	a	-	b	-
chr03	9182502	A	a	b	-	b	a	-	-	a	-	-	-	b	-	b	b	a	b	b	a	a	a	a	-	-	a	a	-	a	a	-	a	b	b	a	a	a	a	b	b	a	a	-	a	a	-	b	a
chr03	9207247	G	a	b	b	b	a	b	a	-	a	a	-	b	a	b	b	a	b	b	a	a	a	a	a	b	a	a	b	a	a	a	a	b	b	-	a	a	a	b	b	a	a	-	a	a	-	b	a
chr03	9287087	A	a	b	b	-	a	a	-	-	a	a	-	b	a	-	b	a	b	b	a	-	a	a	a	b	a	a	b	-	a	-	a	b	b	-	-	a	a	-	b	-	-	-	a	a	-	-	-
chr03	9453118	G	a	b	b	b	-	a	a	a	-	-	-	-	a	b	b	a	b	b	a	-	a	-	-	b	a	a	-	a	a	-	a	b	b	a	b	a	a	-	b	a	a	-	a	a	b	b	a
chr03	9503822	C	a	b	b	b	a	b	-	a	-	-	-	a	-	b	b	a	b	-	a	-	a	-	-	b	a	a	b	a	a	-	a	b	b	a	a	-	-	b	b	a	a	-	-	a	-	-	a
chr03	9648672	A	a	b	b	-	a	b	-	a	-	-	b	b	a	b	b	a	b	b	a	a	a	-	a	b	a	a	b	a	a	a	a	b	b	a	a	a	a	b	b	a	a	a	a	a	b	-	a
chr03	9683819	C	a	b	b	b	-	h	a	a	a	-	b	b	a	b	b	a	b	b	a	a	a	a	-	b	a	a	-	a	a	a	a	b	b	a	a	a	-	b	b	a	a	-	a	a	b	b	a
chr03	9710913	A	a	b	b	b	a	b	a	a	a	a	b	b	a	b	b	a	b	b	a	-	a	a	a	-	a	a	b	a	a	a	a	b	b	a	a	a	a	b	b	h	a	a	a	a	b	b	a
chr03	9712756	C	a	b	b	b	a	-	a	a	-	a	-	b	a	b	b	a	b	b	a	a	a	a	a	b	a	a	b	a	a	a	a	b	b	a	a	a	a	b	b	a	a	-	a	a	b	b	a
chr03	9735275	G	a	b	b	b	-	a	a	a	a	a	-	b	a	b	b	a	b	-	a	a	a	-	a	b	a	a	b	a	a	a	a	b	b	-	a	a	-	b	b	a	a	a	a	a	b	b	-
chr03	9736517	C	-	b	-	-	-	b	-	-	a	a	-	-	a	-	b	a	b	-	a	-	a	-	-	-	-	a	b	-	-	a	a	b	b	-	a	-	-	b	b	a	a	-	-	-	-	-	-
chr03	9743617	G	a	b	-	-	-	a	-	a	a	a	b	-	a	b	b	a	-	b	a	a	a	a	-	-	a	a	b	a	a	a	-	b	b	-	-	-	-	-	b	-	a	a	a	a	-	b	a
chr03	9754951	G	a	b	b	b	a	b	a	a	a	a	-	b	a	b	b	a	b	b	a	a	a	a	a	b	a	a	b	a	a	a	a	b	b	a	a	a	a	b	b	a	a	a	a	a	b	b	a
chr03	9760767	C	a	b	b	b	-	-	a	a	a	-	-	b	a	b	b	a	b	b	a	-	a	a	-	-	a	a	b	a	-	a	-	b	b	a	a	a	-	-	b	a	a	a	a	a	b	b	a
chr03	9760803	T	a	b	b	b	-	-	a	a	a	-	-	b	a	b	b	a	b	b	a	-	a	a	-	-	a	a	b	a	-	a	-	b	b	a	a	a	-	-	b	a	a	a	a	a	b	b	a
chr03	9760915	C	a	b	b	b	-	b	a	a	a	-	-	-	a	b	b	a	b	b	a	-	a	a	-	-	a	a	b	a	-	a	-	b	b	a	a	a	-	-	b	a	a	a	a	a	b	b	a
chr03	9761539	A	a	b	b	b	a	b	a	a	a	a	-	b	a	b	b	a	b	-	a	a	a	a	a	-	a	a	b	a	a	-	a	b	b	a	a	a	a	b	b	a	a	-	a	a	b	b	a
chr03	9761571	C	a	b	b	b	a	b	a	a	a	a	-	b	a	b	b	a	b	-	a	a	a	a	a	-	a	a	b	a	a	-	a	b	b	a	a	a	a	b	b	a	a	-	a	a	b	b	a
chr03	9761584	A	a	b	b	b	a	b	a	a	a	a	-	b	a	b	b	a	b	-	a	a	a	a	a	-	a	a	b	a	a	-	a	b	b	a	a	a	a	b	b	a	a	-	a	a	b	b	a
chr03	9761834	A	a	b	b	b	a	b	a	a	a	a	-	b	a	b	b	a	b	-	a	a	a	a	a	-	a	a	b	a	a	-	a	b	b	a	a	a	a	b	b	a	a	-	a	a	b	b	a
chr03	9770748	G	a	b	b	b	a	h	a	a	a	-	-	-	a	b	b	a	b	b	a	a	a	a	a	-	a	a	b	a	a	-	a	b	b	a	a	-	a	b	b	a	a	a	a	a	b	b	a
chr03	9770793	T	a	b	b	b	a	h	a	a	a	-	-	-	a	b	b	a	b	b	a	a	a	a	a	-	a	a	b	a	a	-	a	b	b	a	a	-	a	b	b	a	a	a	a	a	b	b	a
chr03	9787538	G	a	b	b	b	-	b	a	a	a	b	-	b	a	b	b	a	b	b	a	a	a	a	a	-	a	a	b	a	a	a	a	b	b	a	a	a	a	b	b	a	a	a	a	a	b	b	a
chr03	9787657	T	a	b	b	b	-	b	a	a	a	b	-	b	a	b	b	a	b	b	a	a	a	a	a	-	a	a	b	a	a	a	a	b	b	a	a	a	a	b	b	a	a	a	a	a	b	b	a
chr03	9787658	C	a	b	b	b	-	b	a	a	a	a	-	b	a	b	b	a	b	b	a	a	a	a	a	-	a	a	b	a	a	a	a	b	b	a	a	a	a	b	b	a	a	a	a	a	b	b	a
chr03	9787669	G	a	b	b	b	-	b	a	a	a	b	-	b	a	b	b	a	b	b	a	a	a	a	a	-	a	a	b	a	a	a	a	b	b	a	a	a	a	b	b	a	a	a	a	a	b	b	a
chr03	9787701	C	a	b	b	b	-	b	a	a	a	a	-	b	a	b	b	a	b	b	a	a	a	a	a	-	a	a	b	a	a	a	a	b	b	a	a	a	a	b	b	a	a	a	a	a	b	b	a
chr03	9787999	G	a	b	b	b	a	b	a	a	a	-	-	b	a	b	b	a	b	b	a	a	a	a	a	b	a	-	b	-	a	a	a	b	b	-	a	-	-	b	b	a	a	a	a	a	-	b	a
chr03	9788163	A	a	b	b	b	a	-	a	a	a	-	-	-	-	b	b	a	b	b	a	a	a	-	a	-	a	a	b	a	a	-	a	b	b	a	a	-	a	b	b	h	a	a	a	a	b	b	a
chr03	9788176	A	a	b	b	b	a	-	a	a	a	-	-	-	-	b	b	a	b	b	a	a	a	-	a	-	a	a	b	a	a	-	a	b	b	a	a	-	a	b	b	h	a	a	a	a	b	b	a
chr03	9788366	G	a	b	b	b	a	-	a	a	a	-	-	-	-	b	b	a	b	b	a	a	a	-	a	-	a	a	b	a	a	-	a	b	b	a	a	-	a	b	b	h	a	a	a	a	b	b	a
chr03	9794574	C	-	b	b	-	-	-	-	a	-	-	-	b	a	b	b	a	b	-	a	-	a	a	-	-	-	-	b	-	-	-	a	b	b	-	a	a	a	b	b	a	a	-	-	a	-	-	-
chr03	9819792	G	a	b	b	b	a	b	a	a	a	a	-	b	a	b	b	a	b	b	a	-	a	a	a	b	a	a	-	a	a	a	a	b	b	a	a	a	a	-	b	a	a	-	a	a	-	b	a
chr03	9819793	G	a	b	b	b	a	b	a	a	a	a	-	b	a	b	b	a	b	b	a	-	a	a	a	b	a	a	-	a	a	a	a	b	b	a	a	a	a	-	b	a	a	-	a	a	-	b	a
chr03	9821530	A	a	b	b	b	-	-	a	a	a	-	b	b	-	b	b	a	b	b	a	-	-	a	-	-	a	-	b	a	-	-	-	b	b	-	-	-	-	b	b	a	-	-	a	-	-	b	a
chr03	9821561	C	a	b	b	b	-	-	a	a	a	-	b	b	-	b	b	a	b	b	a	-	-	a	-	-	a	-	b	a	-	-	-	b	b	-	-	-	-	b	b	a	-	-	a	-	-	b	a
chr03	9821590	A	a	b	b	b	-	-	a	a	a	-	b	b	-	b	b	a	b	b	a	-	-	a	-	-	a	-	b	a	-	-	-	b	b	-	-	-	-	b	b	a	-	-	a	-	-	b	a
chr03	9829018	A	a	b	b	b	a	b	a	a	a	b	b	b	a	b	b	a	b	b	a	a	a	-	a	b	a	a	b	a	-	a	a	b	b	a	-	a	a	b	b	h	a	-	a	a	b	h	-
chr03	9829025	A	a	b	b	b	a	b	a	a	a	b	b	b	a	b	b	a	b	b	a	a	a	-	a	b	a	a	b	a	-	a	a	b	b	a	-	a	a	b	b	h	a	-	a	a	b	b	-
chr03	9829033	T	a	b	b	b	a	b	a	a	a	b	b	b	a	b	b	a	b	b	a	a	a	-	a	b	a	a	b	a	-	a	a	b	b	a	-	a	a	b	b	h	a	-	a	a	b	b	-
chr03	9829279	A	a	b	b	b	a	b	a	a	a	-	-	b	a	b	b	a	b	-	a	a	a	-	a	b	a	a	-	a	-	a	a	b	b	a	-	a	a	-	b	a	a	-	a	a	-	b	-
chr03	9839279	T	a	b	b	b	a	a	a	a	a	a	-	b	a	b	b	a	b	b	a	a	a	-	a	b	a	a	-	a	a	a	a	b	b	a	a	a	a	-	b	a	a	-	a	a	b	b	a
chr03	9839315	G	a	b	b	b	a	a	a	a	a	a	-	b	a	b	b	a	b	b	a	a	a	-	a	b	a	a	-	a	a	a	a	b	b	a	a	a	a	-	b	a	a	-	a	a	b	b	a
chr03	9839536	G	a	b	b	b	a	a	a	a	a	a	-	b	a	b	b	a	b	b	a	a	a	-	a	b	a	a	-	a	a	a	a	b	b	a	a	a	a	-	b	a	a	-	a	a	b	b	a
chr03	9953361	A	a	b	b	b	a	-	a	a	-	a	-	b	a	b	b	a	b	b	a	a	a	-	a	b	a	a	-	a	a	a	a	b	b	-	a	a	a	b	b	a	a	a	a	a	b	b	a
chr03	9960362	C	a	b	-	b	a	b	-	a	a	b	b	b	a	b	b	a	b	b	a	a	a	-	a	-	a	a	b	a	-	a	a	b	b	a	a	a	a	b	b	a	a	a	a	a	-	b	-
chr03	9960364	A	a	b	-	b	a	b	-	a	a	b	b	b	a	b	b	a	b	b	a	a	a	-	a	-	a	a	b	a	-	a	a	b	b	a	a	a	a	b	b	a	a	a	a	a	-	b	-
chr03	9960382	G	a	b	-	b	a	b	-	a	a	b	b	b	a	b	b	a	b	b	a	a	a	-	a	-	a	a	b	a	-	a	a	b	b	a	a	a	a	b	b	a	a	a	a	a	-	b	-
chr03	9962347	G	a	b	-	b	a	b	-	a	a	a	b	-	-	b	b	a	b	b	a	-	a	-	a	b	-	-	-	a	a	a	a	b	b	-	a	a	a	b	b	a	-	a	a	a	b	-	-
chr03	9975462	G	a	b	b	-	a	-	-	a	a	-	-	b	a	b	b	a	b	-	a	-	a	a	a	b	a	a	b	a	-	a	a	b	b	a	-	a	a	-	b	-	a	-	a	-	b	b	a
chr03	9975576	G	a	b	b	b	a	a	a	a	-	-	-	-	a	b	b	a	b	b	a	a	a	-	a	b	a	a	b	a	a	a	a	b	b	a	a	-	a	-	b	a	a	-	a	-	-	b	a
chr03	9983832	A	a	b	b	b	a	b	a	a	a	a	b	b	a	b	b	a	b	b	a	a	a	a	-	b	a	a	b	a	a	a	a	b	b	a	a	a	a	b	b	h	a	-	a	a	b	b	a
chr03	9984659	T	a	b	b	b	a	h	a	a	-	a	b	b	a	b	b	a	b	b	a	a	a	a	a	b	a	a	b	a	a	-	a	b	b	a	a	a	-	b	b	b	a	-	a	a	-	b	a
chr03	9994016	T	a	b	b	b	a	b	a	-	a	a	-	b	-	b	b	a	b	b	a	a	a	a	a	-	a	a	b	a	a	a	a	b	b	a	a	-	a	b	b	a	-	-	a	a	b	b	a
chr03	9995493	G	a	b	b	b	a	-	a	a	a	-	-	b	a	b	b	a	b	b	a	a	a	a	a	b	a	a	b	a	-	a	a	b	b	-	a	a	a	b	b	a	a	-	a	a	b	b	-
chr03	10004588	T	a	b	-	b	a	b	a	a	a	a	-	b	-	b	b	a	b	b	a	a	a	a	a	b	a	a	-	a	a	a	a	b	b	-	a	a	a	b	b	h	a	a	a	a	-	b	a
chr03	10004917	T	a	b	-	b	a	b	a	a	a	-	-	b	-	b	b	a	b	b	a	a	a	a	a	b	a	a	-	a	a	a	a	b	b	-	a	a	a	b	b	h	a	a	a	a	-	b	a
chr03	10010467	G	a	-	-	-	-	a	-	a	a	a	-	b	a	b	b	a	b	b	a	-	a	-	a	b	a	a	b	a	a	a	-	b	b	a	a	a	a	b	b	a	a	-	a	-	b	b	-
chr03	10023525	A	a	b	b	b	a	a	-	a	a	-	-	b	-	b	b	a	b	b	a	a	a	a	-	b	a	a	-	a	a	a	a	b	b	-	a	-	-	b	b	a	a	-	a	a	-	b	a
chr03	10023740	A	a	b	b	b	a	a	-	a	a	-	-	b	-	b	b	a	b	-	a	a	a	a	-	-	a	a	-	a	a	a	a	b	b	-	a	-	-	b	b	a	a	-	a	a	-	-	a
chr03	10023771	A	a	b	b	b	a	a	-	a	a	-	-	b	-	b	b	a	b	-	a	a	a	a	-	-	a	a	-	a	a	a	a	b	b	-	a	-	-	b	b	a	a	-	a	a	-	-	a
chr03	10040929	T	a	b	b	b	a	-	a	a	a	a	-	b	a	b	b	a	b	b	a	a	a	a	a	b	a	a	b	a	a	a	a	b	b	-	a	-	-	b	b	h	a	-	a	a	-	b	a
chr03	10041184	G	a	b	b	b	a	-	a	a	a	a	-	b	a	b	b	a	b	b	a	a	a	a	a	b	a	a	b	a	a	a	a	b	b	-	a	-	-	b	b	h	a	-	a	a	-	b	a
chr03	10043383	C	a	b	b	b	a	a	a	a	a	a	-	b	a	b	b	a	b	b	a	a	a	-	a	b	a	a	b	a	a	a	a	b	b	-	-	a	a	b	b	a	a	-	a	a	b	b	a
chr03	10046532	A	a	b	b	b	a	h	a	a	a	-	-	-	a	b	b	a	b	b	a	a	a	-	a	b	a	a	-	a	-	a	a	b	b	-	a	a	-	b	b	a	a	a	-	a	b	b	a
chr03	10047808	A	a	b	-	b	a	b	a	a	a	-	-	b	a	b	b	a	b	b	a	a	a	a	a	b	a	a	b	a	-	-	a	b	b	a	a	-	-	b	b	a	a	-	a	a	b	b	a
[truncated: 4,338 more rows]
[truncated: 392 more columns]
