# Supplementary material for: Identification of QTLs for 14 Agronomically Important Traits in Setaria italica Based on SNPs Generated from High-Throughput Sequencing
Source: G3 (Bethesda). 2017 Mar 31;7(5):1587–94. doi: 10.1534/g3.117.041517 (PMC5427501; doi:10.1534/g3.117.041517)
Supplement: Supplementary file 4 [file 1587TableS1.zip › Table S1/chr04.ab.xlsx]

## Sheet: Sheet1
chr	pos	A2	1	2	3	4	5	6	7	8	9	10	11	12	13	14	15	16	17	18	19	20	21	22	23	24	25	26	27	28	29	30	31	32	33	34	35	36	37	38	39	40	41	42	43	44	45	46	47
chr04	448114	A	b	a	a	b	a	b	a	a	a	-	-	a	-	a	a	a	a	a	b	b	b	b	a	-	b	b	b	a	b	a	b	b	b	a	b	b	b	a	b	a	a	-	a	a	b	a	b
chr04	448154	C	b	a	a	b	a	b	a	a	a	-	-	a	-	a	a	a	a	a	b	b	b	b	a	-	b	b	b	a	b	a	b	b	b	a	b	b	b	a	b	a	a	-	a	a	b	a	b
chr04	448726	A	b	a	a	b	a	a	a	a	-	a	-	a	a	a	a	a	a	a	b	b	b	-	a	a	b	b	b	a	-	a	b	b	b	a	b	-	b	a	b	h	a	b	a	a	b	a	b
chr04	449202	G	b	a	a	b	a	-	a	a	a	-	-	-	a	a	a	a	a	a	b	b	b	-	a	a	b	b	b	a	b	-	-	b	b	a	b	b	-	a	b	b	a	b	a	a	-	a	b
chr04	449255	A	b	a	a	b	a	-	a	a	a	-	-	-	a	a	a	a	a	a	b	b	b	-	a	a	b	b	b	a	b	-	-	b	b	a	b	b	-	a	b	a	a	b	a	a	-	a	b
chr04	451150	A	b	a	a	b	a	b	a	a	a	a	-	a	a	a	a	a	a	a	b	b	b	-	a	a	b	b	b	a	b	a	b	b	b	a	b	b	b	a	b	a	a	b	a	a	-	a	b
chr04	451363	G	b	a	a	b	a	b	a	a	a	a	-	a	a	a	a	a	a	a	b	b	b	-	a	a	b	b	b	a	b	a	b	b	b	a	b	b	b	a	b	a	a	b	a	a	-	a	b
chr04	471011	G	b	a	-	-	-	-	-	a	a	a	-	-	-	a	a	a	a	-	b	-	b	b	a	-	b	-	-	a	b	a	b	b	b	-	-	-	-	-	b	-	-	-	a	a	-	a	-
chr04	471293	T	-	a	-	-	-	-	-	a	a	a	-	-	-	a	a	a	a	-	b	-	b	b	a	-	b	-	-	a	b	a	b	b	b	-	-	-	-	-	b	-	-	-	a	a	-	-	-
chr04	475465	G	b	a	a	b	-	h	a	a	-	-	b	a	a	a	a	a	a	a	b	-	b	-	-	a	b	b	b	a	b	a	b	b	b	-	b	b	b	a	b	a	a	b	a	a	b	a	b
chr04	475503	C	b	a	a	b	-	h	a	a	-	-	b	a	a	a	a	a	a	a	b	-	b	-	-	a	b	b	b	a	b	a	b	b	b	-	b	b	b	a	b	a	a	b	a	a	b	a	b
chr04	476624	G	b	a	a	b	-	a	a	a	a	a	-	a	a	a	a	a	a	a	b	b	b	b	a	a	b	b	b	a	b	a	b	b	b	a	b	b	b	a	b	a	a	-	a	a	b	a	b
chr04	476629	C	b	a	a	b	-	a	a	a	a	a	-	a	a	a	a	a	a	a	b	b	b	b	a	a	b	b	b	a	b	a	b	b	b	a	b	b	b	a	b	a	a	-	a	a	b	a	b
chr04	480475	G	b	a	a	b	a	-	-	a	-	a	-	a	a	a	a	a	a	-	b	b	b	-	a	a	b	b	b	a	-	a	b	b	b	a	b	-	b	a	b	-	a	b	a	-	-	a	b
chr04	480531	C	b	a	a	b	a	-	-	a	-	a	-	a	a	a	a	a	a	-	b	b	b	-	a	a	b	b	b	a	-	a	b	b	b	a	b	-	b	a	b	-	a	b	a	-	-	a	b
chr04	482754	C	-	a	a	b	a	b	a	a	a	-	-	a	a	a	a	a	a	a	b	b	b	b	a	a	b	b	b	a	b	-	b	b	b	a	b	b	-	a	b	a	a	b	a	a	b	a	b
chr04	482761	C	-	a	a	b	a	b	a	a	a	-	-	a	a	a	a	a	a	a	b	b	b	b	a	a	b	b	b	a	b	-	b	b	b	a	b	b	-	a	b	a	a	b	a	a	b	a	b
chr04	483177	T	-	-	a	b	-	b	b	a	a	-	-	-	a	a	a	a	a	-	b	b	b	-	-	a	-	b	-	a	b	a	b	b	b	-	-	-	-	a	b	-	a	b	a	-	-	a	-
chr04	483517	A	-	-	a	b	-	a	a	a	a	-	-	-	a	a	a	a	a	-	b	b	b	-	-	a	-	b	-	a	b	a	b	b	b	-	-	-	-	a	b	-	a	b	-	-	-	a	-
chr04	485214	C	b	a	-	b	a	-	a	a	-	a	-	a	a	a	a	a	a	a	b	-	b	b	a	a	b	-	-	a	-	a	b	b	b	-	b	b	b	a	b	a	a	-	a	a	b	-	-
chr04	485246	C	b	a	-	b	a	-	a	a	-	a	-	a	a	a	a	a	a	a	b	-	b	b	a	a	b	-	-	a	-	a	b	b	b	-	b	b	b	a	b	a	a	-	a	a	b	-	-
chr04	486454	C	b	a	a	b	a	h	a	a	a	a	b	a	a	a	a	a	a	a	b	b	b	b	a	a	b	b	b	a	b	a	b	b	b	a	b	b	b	a	b	a	a	b	a	a	b	a	b
chr04	486629	C	b	a	a	b	a	h	a	a	a	a	b	a	a	a	a	a	a	a	b	b	b	b	a	a	b	b	b	a	b	a	b	b	b	a	b	b	b	a	b	b	a	-	a	a	b	a	b
chr04	499895	T	b	a	a	b	a	-	a	a	a	-	-	-	a	a	a	-	a	a	b	-	b	-	a	a	b	b	b	a	-	-	-	b	b	-	b	b	b	-	b	b	a	a	a	a	a	a	-
chr04	502118	G	b	a	a	b	a	h	a	a	a	a	-	-	a	a	a	a	a	a	b	b	b	b	a	-	b	-	-	a	b	a	b	b	b	a	b	-	-	a	b	a	a	-	a	a	a	a	b
chr04	503710	C	b	a	a	b	a	-	a	a	a	a	-	-	a	a	a	a	a	a	b	b	b	b	a	a	b	-	b	a	-	a	b	b	b	-	b	b	b	-	b	a	a	-	a	a	a	a	b
chr04	503996	A	b	a	a	b	a	-	a	a	a	a	-	-	a	a	a	a	a	a	b	b	b	b	a	a	b	-	b	a	-	a	b	b	b	-	b	b	b	-	b	a	a	-	a	a	a	a	b
chr04	504563	G	-	a	a	b	a	h	a	a	-	a	-	a	a	a	a	a	a	a	b	-	b	b	-	-	b	b	b	a	b	a	b	b	b	a	a	a	b	a	b	a	a	-	a	-	a	a	-
chr04	504573	A	-	a	a	b	a	h	a	a	-	a	-	a	a	a	a	a	a	a	b	-	b	b	-	-	b	b	b	a	b	a	b	b	b	a	a	a	b	a	b	a	a	-	a	-	a	a	-
chr04	504600	T	-	a	a	b	a	h	a	a	-	a	-	a	a	a	a	a	a	a	b	-	b	b	-	-	b	b	b	a	b	a	b	b	b	a	a	a	b	a	b	a	a	-	a	-	a	a	-
chr04	518807	A	b	a	a	b	-	b	a	a	-	a	-	-	a	a	a	a	a	a	b	b	b	b	a	-	b	b	b	a	-	-	b	b	b	-	a	-	-	a	b	a	-	-	a	a	a	b	-
chr04	519563	A	b	a	-	-	-	a	a	a	a	-	-	a	a	a	a	a	a	-	b	b	b	-	a	-	b	b	b	a	b	-	b	b	b	-	a	-	b	a	b	a	a	-	a	a	a	-	b
chr04	521586	A	b	a	-	b	a	b	-	a	a	a	-	a	a	a	a	a	a	a	b	b	b	b	a	-	b	b	-	a	b	a	b	b	b	a	a	-	-	a	b	a	a	a	a	a	-	a	b
chr04	521835	A	b	a	-	b	a	b	-	a	a	a	-	a	a	a	a	a	a	a	b	b	b	b	a	-	b	b	-	a	b	a	b	b	b	a	a	-	-	a	b	a	a	a	a	a	-	a	b
chr04	521848	G	b	a	-	b	a	b	-	a	a	a	-	a	a	a	a	a	a	a	b	b	b	b	a	-	b	b	-	a	b	a	b	b	b	a	a	-	-	a	b	a	a	a	a	a	-	a	b
chr04	523580	T	-	-	a	-	-	b	-	a	-	-	-	a	a	a	a	a	a	-	b	b	b	b	a	-	b	-	b	a	-	a	b	b	b	-	a	-	-	-	b	a	a	a	-	a	-	a	-
chr04	524279	C	-	a	a	-	-	a	-	-	-	-	-	a	a	a	a	a	a	a	b	-	b	b	-	-	-	b	-	-	-	-	-	b	b	-	-	a	-	-	b	a	a	a	a	a	a	a	-
chr04	524351	A	-	a	-	-	-	-	-	a	-	a	-	a	a	a	a	a	a	a	b	-	b	-	-	-	b	-	b	-	-	-	-	b	b	-	a	-	-	-	b	-	-	-	-	a	a	-	-
chr04	524369	T	-	a	-	-	-	-	-	a	-	a	-	a	a	a	a	a	a	b	b	-	b	-	-	-	b	-	b	-	-	-	-	b	b	-	a	-	-	-	b	-	-	-	-	a	a	-	-
chr04	524412	T	-	a	-	-	-	-	-	a	-	a	-	b	a	a	a	a	a	b	b	-	b	-	-	-	b	-	b	-	-	-	-	b	b	-	a	-	-	-	b	-	-	-	-	a	a	-	-
chr04	527678	T	b	a	a	b	-	-	-	a	a	-	b	-	a	a	a	a	a	a	b	-	b	-	-	-	b	b	b	a	b	-	b	b	b	a	-	a	b	a	b	a	a	-	a	a	-	a	b
chr04	529147	T	b	a	a	b	a	b	a	a	a	-	-	a	a	a	a	a	a	a	b	b	b	-	a	a	b	b	b	a	b	-	b	b	b	-	a	a	b	a	b	a	a	a	a	a	a	a	b
chr04	535099	G	b	a	a	b	a	b	a	a	a	a	-	a	a	a	a	a	a	a	b	b	b	-	a	-	b	b	b	a	b	a	b	b	b	a	a	a	b	a	b	h	a	-	a	a	a	a	b
chr04	535157	G	b	a	a	b	a	b	a	a	a	a	-	a	a	a	a	a	a	a	b	b	b	-	a	-	b	b	b	a	b	a	b	b	b	a	a	a	b	a	b	h	a	-	a	a	a	a	b
chr04	535337	C	b	a	a	b	a	b	a	a	a	a	-	a	a	a	a	a	a	a	b	b	b	-	a	-	b	b	b	a	b	a	b	b	b	a	a	a	b	a	b	h	a	-	a	a	a	a	b
chr04	536303	T	b	a	a	b	-	b	a	a	-	a	-	a	a	a	a	a	a	a	b	b	b	-	a	a	b	b	b	a	b	-	b	b	b	a	a	a	b	-	b	a	a	-	a	a	-	a	-
chr04	536309	T	b	a	a	b	-	b	a	a	-	a	-	a	a	a	a	a	a	a	b	b	b	-	a	a	b	b	b	a	b	-	b	b	b	a	a	a	b	-	b	a	a	-	a	a	-	a	-
chr04	558151	G	b	a	a	b	a	b	a	a	a	-	-	a	a	a	a	a	a	a	b	b	b	-	a	-	b	b	b	a	b	a	b	b	b	b	a	a	b	-	b	a	a	a	-	a	a	-	-
chr04	582043	A	b	a	a	b	a	h	a	a	a	-	-	a	a	a	a	a	a	a	b	b	b	b	a	a	b	b	b	a	b	a	b	b	b	a	a	a	b	a	b	a	a	a	a	a	a	a	b
chr04	585602	T	b	a	a	-	-	-	a	-	-	-	-	-	a	a	a	a	a	a	b	-	b	-	a	-	b	b	-	a	-	-	-	b	b	-	-	a	b	a	b	b	a	-	-	-	-	-	-
chr04	587946	C	b	a	-	b	a	b	a	a	a	-	-	a	a	a	a	a	a	a	b	-	b	b	a	a	b	b	-	a	b	-	b	b	b	a	a	a	-	a	b	a	a	-	a	a	a	a	b
chr04	610193	T	b	a	a	-	-	-	a	a	-	-	-	-	-	-	a	-	-	a	b	-	b	-	-	-	b	b	b	a	b	a	-	b	b	a	a	a	-	-	b	a	a	a	a	a	a	a	b
chr04	610823	G	b	a	a	-	-	b	a	a	-	a	-	a	-	a	a	a	a	a	b	-	b	-	a	-	b	b	-	a	b	a	-	b	b	-	a	a	b	-	b	b	a	-	a	a	a	-	-
chr04	618199	C	b	a	a	-	a	b	a	a	a	-	-	a	a	a	a	a	a	a	b	b	b	b	a	-	b	b	b	a	b	a	b	b	b	a	a	-	b	a	b	a	a	-	a	a	-	a	b
chr04	622812	C	b	a	a	b	a	b	a	a	a	a	-	a	a	a	a	a	a	a	b	b	b	b	a	a	b	b	b	a	b	a	b	b	b	a	a	-	-	a	b	h	a	a	a	a	a	a	b
chr04	622988	A	b	a	a	b	a	b	a	a	a	a	-	a	a	a	a	a	a	a	b	b	b	b	a	a	b	b	b	a	b	a	b	b	b	a	a	a	-	a	b	h	a	a	a	a	a	a	b
chr04	623376	G	b	a	-	b	a	-	a	a	-	-	-	a	a	a	a	a	a	a	b	b	b	b	a	a	b	b	b	a	-	a	b	b	b	-	a	a	b	a	b	a	a	-	-	a	a	-	-
chr04	623771	C	-	a	-	-	-	-	a	-	-	-	-	-	a	a	a	a	-	-	b	b	b	-	-	-	-	b	b	a	b	-	-	b	b	-	-	-	-	a	b	h	-	-	-	-	-	-	-
chr04	623970	C	b	a	a	b	a	a	-	a	a	a	a	a	a	a	a	a	a	a	b	b	b	-	a	a	b	b	b	a	b	a	b	b	b	a	a	a	-	a	b	a	a	a	a	a	a	a	-
chr04	624187	G	b	a	a	b	a	a	a	a	a	a	b	a	a	a	a	a	a	a	b	b	b	-	a	a	b	b	b	a	b	a	b	b	b	a	a	a	-	a	b	a	a	a	a	a	a	a	b
chr04	624279	T	b	a	a	b	-	-	a	a	a	-	-	-	a	a	a	a	a	a	b	-	b	-	a	a	b	-	b	a	-	a	b	b	b	-	a	a	-	a	b	-	a	a	a	a	-	a	b
chr04	624301	C	b	a	a	b	-	-	a	a	a	-	-	-	a	a	a	a	a	a	b	-	b	-	a	a	b	-	b	a	-	a	b	b	b	-	a	a	-	a	b	-	a	a	a	a	-	a	b
chr04	631153	T	b	a	a	b	a	b	a	a	a	a	b	-	a	a	a	a	a	a	b	b	b	b	a	a	b	b	-	a	b	a	b	b	b	a	a	-	b	a	b	a	a	-	a	a	a	a	b
chr04	631203	A	b	a	a	b	a	b	a	a	a	a	b	-	b	a	a	a	a	a	b	b	b	b	a	a	b	b	-	a	b	a	b	b	b	a	a	-	b	a	b	a	a	-	a	a	a	a	b
chr04	631368	T	b	a	a	b	a	b	a	a	a	a	b	-	a	a	a	a	a	a	b	b	b	b	a	-	b	b	-	a	b	a	b	b	b	a	a	-	b	a	b	a	a	-	a	a	a	a	b
chr04	631406	G	b	a	a	b	a	b	a	a	a	a	b	-	a	a	a	a	a	a	b	b	b	b	a	-	b	b	-	a	b	a	b	b	b	a	a	-	b	a	b	a	a	-	a	a	a	a	b
chr04	656982	A	-	a	a	b	-	-	a	a	-	a	-	a	a	a	a	a	a	a	b	b	b	-	a	a	b	b	b	a	b	a	b	b	b	a	a	-	b	a	b	a	a	a	a	a	a	a	-
chr04	658154	C	b	a	a	b	a	b	-	a	a	a	b	a	a	a	a	a	a	a	b	b	b	-	a	a	b	b	b	a	b	a	b	b	b	a	a	a	b	a	b	h	a	a	a	a	a	a	b
chr04	662591	T	b	a	a	b	a	b	a	a	-	-	b	a	a	a	a	a	a	a	b	b	b	b	a	a	b	b	b	a	-	a	b	b	b	-	a	-	b	a	b	a	a	-	a	a	-	a	b
chr04	667406	A	-	a	a	b	-	-	-	a	-	-	-	-	a	a	a	a	a	a	b	b	b	a	a	-	b	b	b	a	-	a	-	b	b	-	a	-	b	a	b	-	a	a	a	a	a	a	b
chr04	667410	C	-	a	a	b	-	-	-	a	-	-	-	-	a	a	a	a	a	a	b	b	b	b	a	-	b	b	b	a	-	a	-	b	b	-	a	-	b	a	b	-	a	a	a	a	a	a	b
chr04	677646	A	b	a	a	b	-	h	a	a	a	a	-	a	a	a	a	a	a	a	b	-	b	b	a	a	b	b	b	a	b	a	b	b	b	-	a	a	b	a	b	-	a	-	a	a	a	a	b
chr04	677900	A	-	a	a	b	-	b	a	a	a	a	-	a	a	a	a	a	a	a	b	-	b	b	a	a	b	b	b	a	b	a	b	b	b	-	a	a	b	a	b	-	a	-	a	a	a	a	b
chr04	677925	T	-	a	a	b	-	b	a	a	a	a	-	a	a	a	a	a	a	a	b	-	b	b	a	a	b	b	b	a	b	a	b	b	b	-	a	a	b	a	b	-	a	-	a	a	a	a	b
chr04	677966	A	-	a	a	b	-	b	a	a	a	a	-	a	a	a	a	a	a	a	b	-	b	b	a	a	b	b	b	a	b	a	b	b	b	-	a	a	b	a	b	-	a	-	a	a	a	a	b
chr04	866097	G	b	a	a	b	a	-	a	a	a	a	-	-	a	a	a	b	a	a	b	b	b	b	a	a	b	b	b	a	b	a	a	b	b	a	a	-	b	a	b	a	a	a	a	a	a	b	b
chr04	866244	G	-	a	a	b	a	-	a	a	a	a	-	-	a	a	a	b	a	a	b	b	b	b	a	-	b	b	b	a	b	a	a	b	b	a	a	-	b	a	b	a	a	a	a	a	a	b	b
chr04	866273	G	-	a	a	b	a	-	a	a	a	a	-	-	a	a	a	b	a	a	b	b	b	b	a	-	b	b	b	a	b	a	a	b	b	a	a	-	b	a	b	a	a	a	a	a	a	b	b
chr04	866286	T	-	a	a	b	a	-	a	a	a	a	-	-	a	a	a	b	a	a	b	b	b	b	a	-	b	b	b	a	b	a	a	b	b	a	a	-	b	a	b	a	a	a	a	a	a	b	b
chr04	876179	A	-	a	a	-	a	a	a	a	a	a	b	a	a	a	a	-	a	a	b	-	b	-	a	a	b	b	b	a	b	a	a	b	b	-	a	a	b	a	b	a	a	a	a	a	a	b	b
chr04	876184	C	-	a	a	-	a	a	a	a	a	a	b	a	a	a	a	-	a	a	b	-	b	-	a	a	b	b	b	a	b	a	a	b	b	-	a	a	b	a	b	a	a	a	a	a	a	b	b
chr04	876199	C	-	a	a	-	a	a	a	a	a	a	b	a	a	a	a	-	a	a	b	-	b	-	a	a	b	b	b	a	b	a	a	b	b	-	a	a	b	a	b	a	a	a	a	a	a	b	b
chr04	878817	G	b	a	a	b	a	a	a	a	a	a	b	a	a	a	a	b	a	a	b	b	b	-	a	a	b	b	b	a	b	a	a	b	b	a	a	a	b	a	b	a	a	a	a	a	a	b	b
chr04	879000	C	-	a	a	b	a	a	a	a	a	a	b	a	a	a	a	-	a	a	b	b	b	-	a	a	b	b	b	a	b	a	a	b	b	a	a	a	b	a	b	a	a	-	a	a	a	b	-
chr04	879024	T	-	a	a	b	a	a	a	a	a	a	b	a	a	a	a	-	a	a	b	b	b	-	a	a	b	b	b	a	b	a	a	b	b	a	a	a	b	a	b	a	a	-	a	a	a	b	-
chr04	879049	C	-	a	a	b	a	a	a	a	a	a	b	a	a	a	a	-	a	a	b	b	b	-	a	a	b	b	b	a	b	a	a	b	b	a	a	a	b	a	b	a	a	-	a	a	a	b	-
chr04	879406	C	b	a	a	-	-	-	a	a	-	-	-	-	a	a	a	b	a	a	b	-	b	-	a	-	b	b	b	a	b	-	a	b	b	-	a	a	b	a	b	-	a	-	a	a	a	b	-
chr04	881092	A	b	a	a	b	a	b	a	a	a	a	-	a	a	a	a	b	a	a	b	b	b	-	a	a	b	b	b	a	b	a	a	b	b	a	a	a	b	a	b	a	a	a	a	a	-	b	b
chr04	883166	T	-	-	a	b	a	-	-	a	-	-	-	a	a	a	a	b	a	a	b	-	b	b	a	-	b	-	-	a	-	a	a	b	b	-	a	a	b	-	b	-	a	-	a	-	a	-	-
chr04	884067	G	b	a	a	b	a	b	a	a	a	a	-	a	a	a	a	b	a	a	b	-	b	b	a	a	b	b	b	a	b	a	a	b	b	a	a	a	b	a	b	a	a	a	a	a	-	b	b
chr04	884097	C	b	a	a	b	a	a	a	a	a	a	-	a	a	a	a	b	a	a	b	-	b	b	a	a	b	b	b	a	b	a	a	b	b	a	a	a	b	a	b	a	a	a	a	a	-	b	b
chr04	884483	C	b	a	a	b	a	-	a	a	a	a	b	-	-	a	a	b	a	a	b	-	b	b	a	-	b	b	-	a	b	a	a	b	b	-	a	a	b	a	b	a	a	a	a	-	-	-	b
chr04	886922	G	b	a	a	-	a	-	a	a	a	a	b	-	a	a	a	b	a	a	b	b	b	b	a	-	b	b	b	a	-	-	a	b	b	-	a	a	b	a	b	-	a	a	a	a	a	b	b
chr04	892406	A	b	a	a	b	a	a	a	a	-	a	b	a	a	a	a	b	a	-	b	-	b	-	a	-	b	b	b	a	b	-	a	b	b	-	a	-	b	a	b	h	a	a	a	a	a	b	b
chr04	895808	T	b	a	a	b	a	b	a	a	a	a	-	-	a	a	a	b	a	a	b	-	b	-	a	a	b	b	b	a	b	a	a	b	b	a	a	a	b	a	b	b	a	a	a	a	b	b	b
chr04	896000	T	b	a	a	b	a	b	a	a	a	a	-	-	a	a	a	b	a	a	b	-	b	-	a	a	b	b	b	a	b	a	a	b	b	a	a	a	b	a	b	b	a	a	a	a	a	b	b
chr04	896003	T	b	a	a	b	a	b	a	a	a	a	-	-	a	a	a	b	a	a	b	-	b	-	a	a	b	b	b	a	b	a	a	b	b	a	a	a	b	a	b	b	a	a	a	a	a	b	b
chr04	920792	C	b	a	a	-	a	-	a	a	a	a	-	a	a	a	a	b	a	a	-	-	-	-	-	a	-	-	-	a	-	a	a	b	b	a	a	a	-	-	-	-	a	a	a	a	-	b	b
chr04	1000033	G	b	a	a	b	a	-	a	a	a	a	-	a	a	a	a	b	a	b	b	b	b	b	a	a	b	b	b	a	b	a	a	b	b	a	a	a	b	-	b	b	a	-	a	a	-	b	b
chr04	1001037	A	b	a	a	-	-	-	a	-	a	-	-	a	a	-	a	b	-	a	b	-	b	-	-	a	b	b	b	a	b	a	-	b	b	-	-	-	b	-	-	b	-	-	a	a	a	b	-
chr04	1004202	A	b	a	a	b	a	b	a	a	-	-	-	a	a	a	a	b	a	a	b	b	b	b	a	a	b	b	b	a	b	a	a	b	b	a	a	a	b	a	b	b	a	a	-	a	a	b	b
chr04	1004450	C	b	a	a	b	a	b	a	a	-	-	-	a	a	a	a	b	a	a	b	b	b	b	a	a	b	b	b	a	b	a	a	b	b	a	a	a	b	a	b	b	a	a	-	a	a	-	b
chr04	1004847	G	b	a	a	b	a	b	a	-	-	-	-	a	a	a	a	b	a	b	b	-	b	b	a	a	b	b	b	a	b	a	a	b	b	-	a	-	b	-	b	b	-	a	a	a	a	b	b
chr04	1004877	C	b	a	a	b	a	b	a	-	-	-	-	a	a	a	a	b	a	a	b	-	b	b	a	a	b	b	b	a	b	a	a	b	b	-	a	-	b	-	b	b	-	a	a	a	a	b	b
chr04	1009272	A	-	a	a	-	a	b	a	a	a	a	-	a	-	a	a	b	a	a	b	-	b	b	a	a	b	b	b	a	b	-	a	b	b	a	a	-	-	a	b	b	a	-	-	-	-	b	b
chr04	1011234	A	-	a	-	-	-	-	-	a	-	-	-	a	a	-	a	b	a	a	b	b	b	b	-	a	b	b	-	-	-	-	a	b	b	-	a	a	b	a	b	a	a	-	-	a	a	-	-
chr04	1021807	A	b	a	a	b	a	b	-	a	a	-	-	a	a	a	a	b	a	a	b	b	b	b	a	a	b	b	b	a	b	a	a	b	b	a	a	a	b	a	b	b	a	a	a	a	-	b	b
chr04	1021825	G	b	a	a	b	a	b	-	a	a	-	-	a	a	a	a	b	a	a	b	b	b	b	a	a	b	b	b	a	b	a	a	b	b	a	a	a	b	a	b	b	a	a	a	a	-	b	b
chr04	1031905	T	b	a	a	b	-	-	a	a	a	a	-	a	a	a	a	b	a	a	b	b	b	-	a	-	b	b	b	a	b	a	a	b	b	a	a	a	b	a	b	b	a	a	a	a	-	b	b
chr04	1045390	G	b	a	-	-	-	-	a	a	-	-	-	-	a	a	a	b	a	a	b	-	b	-	a	-	b	-	b	a	b	-	-	b	-	-	a	-	b	-	-	b	a	-	a	-	-	b	b
chr04	1050768	G	b	a	a	b	a	a	-	a	a	a	-	a	a	a	a	b	a	a	b	b	b	-	-	a	b	-	-	a	b	a	a	b	b	a	a	-	b	a	b	b	a	-	a	a	a	b	b
chr04	1053992	G	-	a	-	-	a	a	-	a	-	-	b	a	a	a	a	-	a	a	-	-	b	-	-	a	-	b	-	a	-	-	a	b	b	-	-	a	b	a	b	b	a	-	a	a	a	b	-
chr04	1054002	C	-	a	-	-	a	a	-	a	-	-	b	a	a	a	a	-	a	a	-	-	b	-	-	a	-	b	-	a	-	-	a	b	b	-	-	a	b	a	b	b	a	-	a	a	a	b	-
chr04	1054007	T	-	a	-	-	a	a	-	a	-	-	b	a	a	a	a	-	a	a	-	-	b	-	-	a	-	b	-	a	-	-	a	b	b	-	-	a	b	a	b	b	a	-	a	a	a	b	-
chr04	1054013	C	-	a	-	-	a	a	-	a	-	-	b	a	a	a	a	-	a	a	-	-	b	-	-	a	-	b	-	a	-	-	a	b	b	-	-	a	b	a	b	b	a	-	a	a	a	b	-
chr04	1054028	G	-	a	-	-	a	a	-	a	-	-	b	a	a	a	a	-	a	b	-	-	b	-	-	a	-	b	-	a	-	-	a	b	b	-	-	a	b	a	b	b	a	-	a	a	a	b	-
chr04	1054035	T	-	a	-	-	a	a	-	a	-	-	b	a	a	a	a	-	a	a	-	-	b	-	-	a	-	b	-	a	-	-	a	b	b	-	-	a	b	a	b	b	a	-	a	a	a	b	-
chr04	1057987	G	-	a	-	-	a	-	a	a	-	-	-	a	a	a	a	-	a	a	b	b	b	b	-	-	b	-	b	a	b	a	a	b	b	-	a	a	-	a	b	b	a	-	a	a	a	b	b
chr04	1057995	G	-	a	-	-	a	-	a	a	-	-	-	a	a	a	a	-	a	a	b	b	b	b	-	-	b	-	b	a	b	a	a	b	b	-	a	a	-	a	b	b	a	-	a	a	a	b	b
chr04	1057997	G	-	a	-	-	a	-	a	a	-	-	-	a	a	a	a	-	a	a	b	b	b	b	-	-	b	-	b	a	b	a	a	b	b	-	a	a	-	a	b	b	a	-	a	a	a	b	b
chr04	1058024	C	-	a	-	-	a	-	a	a	-	-	-	a	a	a	a	-	a	a	b	b	b	b	-	-	b	-	b	a	b	a	a	b	b	-	a	a	-	a	b	b	a	-	a	a	a	b	b
chr04	1060481	C	b	a	a	b	a	h	a	a	a	a	b	a	a	a	a	b	a	a	b	b	b	b	a	a	b	b	b	a	-	a	a	b	b	a	a	a	b	a	b	b	a	a	a	a	a	b	b
chr04	1060546	A	b	a	a	b	a	h	a	a	a	a	b	a	a	a	a	b	a	a	b	b	b	b	a	a	b	b	b	a	-	a	a	b	b	a	a	a	b	a	b	b	a	a	a	a	a	b	b
chr04	1061048	G	b	a	a	b	a	-	a	a	a	a	-	a	a	a	a	b	a	a	b	b	b	b	a	a	b	b	b	a	b	a	a	b	b	a	a	a	b	a	b	h	a	a	a	a	a	b	b
chr04	1061605	C	b	-	a	-	a	b	a	a	-	-	-	-	a	-	a	b	a	-	b	b	b	-	a	-	b	b	-	-	-	-	-	b	b	-	-	-	b	a	b	-	a	-	-	a	a	b	b
chr04	1067913	G	b	a	a	b	a	b	a	-	a	-	-	a	-	a	a	b	-	-	b	-	b	b	-	a	b	b	-	-	b	a	-	b	b	a	-	-	b	-	b	b	-	-	a	a	-	b	b
chr04	1067959	A	b	a	a	b	a	b	a	-	a	-	-	a	-	a	a	b	-	-	b	-	b	b	-	a	b	b	-	-	b	a	-	b	b	a	-	-	b	-	b	b	-	-	a	a	-	b	b
chr04	1069636	A	-	a	a	b	-	b	a	a	a	a	-	a	a	a	a	-	a	b	b	-	b	-	a	-	b	b	b	-	b	a	a	b	b	-	-	a	b	a	b	b	a	a	a	a	-	b	b
chr04	1069660	G	-	a	a	b	-	b	a	a	a	a	-	a	a	a	a	-	a	b	b	-	b	-	a	-	b	b	b	-	b	a	a	b	b	-	-	a	b	a	b	b	a	a	a	a	-	b	b
chr04	1069687	G	-	a	a	b	-	b	a	a	a	a	-	a	a	a	a	-	a	b	b	-	b	-	a	-	b	b	b	-	b	a	a	b	b	-	-	a	b	a	b	b	a	a	a	a	-	b	b
chr04	1070945	C	-	-	a	b	a	-	a	-	-	-	-	-	-	a	a	-	a	a	b	b	b	b	-	a	b	-	b	-	b	-	a	b	b	-	-	-	-	a	b	b	a	a	a	-	-	b	b
chr04	1070983	G	-	-	a	b	a	-	a	-	-	-	-	-	-	a	a	-	a	a	b	b	b	b	-	a	b	-	b	-	b	-	a	b	b	-	-	-	-	a	b	b	a	a	a	-	-	b	b
chr04	1070996	C	-	-	a	b	a	-	a	-	-	-	-	-	-	a	a	-	a	a	b	b	b	b	-	a	b	-	b	-	b	-	a	b	b	-	-	-	-	a	b	b	a	a	a	-	-	b	b
chr04	1075475	C	b	a	a	-	a	b	a	a	-	-	b	a	a	a	a	b	a	h	b	b	b	b	a	-	b	-	b	a	b	a	a	b	b	a	a	a	b	a	b	h	a	a	a	a	a	b	b
chr04	1076718	A	-	a	a	-	a	a	a	a	a	a	-	a	a	a	a	-	a	a	b	-	b	b	a	a	b	-	b	a	b	a	a	b	b	-	a	a	b	a	b	b	-	a	a	a	a	-	b
chr04	1076721	T	-	a	a	-	a	a	a	a	a	a	-	a	a	a	a	-	a	a	b	-	b	b	a	a	b	-	b	a	b	a	a	b	b	-	a	a	b	a	b	b	-	a	a	a	a	-	b
chr04	1076724	A	-	a	a	-	a	a	a	a	a	a	-	a	a	a	a	-	a	a	b	-	b	b	a	a	b	-	b	a	b	a	a	b	b	-	a	a	b	a	b	b	-	a	a	a	a	-	b
chr04	1076726	G	-	a	a	-	a	a	a	a	a	a	-	a	a	a	a	-	a	a	b	-	b	b	a	a	b	-	b	a	b	a	a	b	b	-	a	a	b	a	b	b	-	a	a	a	a	-	b
chr04	1080256	G	-	-	a	-	a	-	a	-	-	-	-	a	a	a	a	b	a	a	b	-	b	b	a	a	b	-	-	-	-	-	a	b	b	-	a	-	-	a	b	a	a	-	a	a	a	-	b
chr04	1080271	T	-	-	a	-	a	-	a	-	-	-	-	a	a	a	a	b	a	a	b	-	b	b	a	b	b	-	-	-	-	-	a	b	b	-	a	-	-	a	b	b	a	-	a	a	a	-	b
chr04	1080355	T	b	a	-	-	-	-	a	-	a	-	-	-	-	a	a	b	-	a	b	b	b	-	a	a	b	-	-	-	b	a	a	b	b	-	-	-	-	a	b	b	a	-	a	a	a	b	b
chr04	1090380	G	-	a	a	b	-	a	a	a	a	a	-	a	a	a	a	b	a	-	b	b	b	-	a	a	-	b	a	a	-	a	a	b	b	-	a	a	-	a	b	b	a	-	-	a	a	-	-
chr04	1090389	G	-	a	a	b	-	a	a	a	a	a	-	a	a	a	a	b	a	-	b	b	b	-	a	a	-	b	b	a	-	a	a	b	b	-	a	a	-	a	b	b	a	-	-	a	a	-	-
chr04	1098986	C	b	a	a	-	-	a	a	-	-	a	-	a	a	a	a	b	a	a	b	-	b	-	a	a	b	b	-	a	b	a	a	b	b	a	-	-	b	a	b	b	a	a	a	-	-	b	-
chr04	1102669	A	b	a	-	-	a	b	-	a	-	a	b	a	a	a	a	b	a	a	b	b	b	b	a	a	b	b	b	a	b	-	-	b	b	-	a	-	b	a	b	-	a	a	a	a	a	b	-
chr04	1110193	G	b	a	a	b	a	-	a	a	a	a	-	a	a	a	a	b	a	a	b	b	b	-	-	-	b	b	b	a	b	a	a	b	b	-	-	-	b	a	b	b	a	-	-	a	-	b	b
chr04	1110205	T	b	a	a	b	a	-	a	a	a	a	-	a	a	a	a	b	a	a	b	b	b	-	-	-	b	b	b	a	b	a	a	b	b	-	-	-	b	a	b	b	a	-	-	a	-	b	b
chr04	1110675	C	b	a	a	-	a	a	b	a	a	-	-	a	a	a	a	b	a	a	b	b	b	b	a	-	b	b	b	a	b	a	a	b	b	-	a	-	-	a	b	b	a	-	a	-	-	b	-
chr04	1117756	G	b	a	a	b	a	b	a	a	a	a	b	a	a	a	a	b	a	-	b	b	b	b	a	-	b	b	b	a	b	a	a	b	b	-	a	a	-	a	b	b	a	-	a	a	-	b	b
chr04	1117764	T	b	a	a	b	a	b	a	a	a	a	b	a	a	a	a	b	a	-	b	b	b	b	a	-	b	b	b	a	b	a	a	b	b	-	a	a	-	a	b	b	a	-	a	a	-	b	b
chr04	1138754	C	-	a	a	b	a	a	a	a	-	a	b	a	a	a	a	-	a	a	b	b	b	b	a	-	b	b	b	a	-	a	a	b	b	a	a	a	b	a	b	b	a	a	a	a	a	b	b
chr04	1138792	C	-	a	a	b	a	a	a	a	-	a	b	a	a	a	a	-	a	a	b	b	b	b	a	-	b	b	b	a	-	a	a	b	b	a	a	a	b	a	b	b	a	a	a	a	a	b	b
chr04	1138795	G	-	a	a	b	a	a	a	a	-	a	b	a	a	a	a	-	a	a	b	b	b	b	a	-	b	b	b	a	-	a	a	b	b	a	a	a	b	a	b	b	a	a	a	a	a	b	b
chr04	1138815	C	-	a	a	b	a	a	a	a	-	a	b	a	a	a	a	-	a	a	b	b	b	b	a	-	b	b	b	a	-	a	a	b	b	a	a	a	b	a	b	b	a	a	a	a	a	b	b
chr04	1139100	T	-	a	a	b	a	a	a	a	-	a	b	a	a	a	a	-	a	a	b	b	b	b	a	-	b	b	b	a	-	a	a	b	b	a	a	a	b	a	b	b	a	a	a	a	a	b	b
chr04	1139110	T	-	a	a	b	a	b	a	a	-	a	b	a	a	a	a	-	a	a	b	b	b	b	a	-	b	b	b	a	-	a	a	b	b	a	a	a	b	a	b	b	a	a	a	a	a	b	b
chr04	1139123	A	-	a	a	b	a	a	a	a	-	a	b	a	a	a	a	-	a	a	b	b	b	b	a	-	b	b	b	a	-	a	a	b	b	a	a	a	b	a	b	b	a	a	a	a	a	b	b
chr04	1141397	T	b	a	-	-	-	-	a	a	a	-	-	a	-	a	a	b	a	a	b	-	b	-	-	-	b	-	-	a	b	-	-	b	b	a	a	a	b	-	b	-	a	a	a	a	a	-	b
chr04	1141595	G	b	a	-	-	-	-	a	a	a	-	-	a	-	a	a	b	a	a	b	-	b	-	-	-	b	-	-	a	b	-	-	b	b	a	a	a	b	-	b	a	a	a	a	a	a	-	b
chr04	1144831	A	b	a	a	-	-	-	a	-	-	-	-	-	a	-	a	b	a	a	b	-	b	-	-	-	b	-	-	-	b	a	a	b	b	-	a	-	-	a	b	a	a	-	a	-	-	b	-
chr04	1144843	C	b	a	a	-	-	-	a	-	-	-	-	-	a	-	a	b	a	a	b	-	b	-	-	-	b	-	-	-	b	a	a	b	b	-	a	-	-	a	b	a	a	-	a	-	-	b	-
chr04	1150511	T	-	a	-	b	a	-	-	a	-	a	-	a	a	a	a	b	a	a	b	b	b	b	a	a	b	-	b	a	-	a	a	b	b	-	a	a	-	a	b	b	a	a	a	-	-	-	b
chr04	1155245	C	-	a	a	b	a	-	a	a	a	a	-	a	a	a	a	-	a	a	b	b	b	-	a	-	b	b	b	a	-	a	a	b	b	-	-	a	b	a	b	b	a	a	a	a	a	-	-
chr04	1155291	T	-	a	a	b	a	-	a	a	a	a	-	a	a	a	a	-	a	a	b	b	b	-	a	-	b	b	b	a	-	a	a	b	b	-	-	a	b	a	b	b	a	a	a	a	a	-	-
chr04	1155292	C	-	a	a	b	a	-	a	a	a	a	-	a	a	a	a	-	a	a	b	b	b	-	a	-	b	b	b	a	-	a	a	b	b	-	-	a	b	a	b	b	a	a	a	a	a	-	-
chr04	1155293	T	-	a	a	b	a	-	a	a	a	a	-	a	a	a	a	-	a	a	b	b	b	-	a	-	b	b	b	a	-	a	a	b	b	-	-	a	b	a	b	b	a	a	a	a	a	-	-
chr04	1155977	A	-	a	a	b	-	-	a	a	a	-	-	a	a	a	a	b	a	a	b	-	b	b	a	-	b	b	b	a	b	-	-	b	b	-	a	-	-	a	b	-	a	-	-	a	a	-	b
chr04	1156013	T	-	a	a	b	-	-	a	a	a	-	-	a	a	a	a	b	a	a	b	-	b	b	a	-	b	b	b	a	b	-	-	b	b	-	a	-	-	a	b	-	a	-	-	a	a	-	b
chr04	1156014	G	-	a	a	b	-	-	a	a	a	-	-	a	a	a	a	b	a	a	b	-	b	b	a	-	b	b	b	a	b	-	-	b	b	-	a	-	-	a	b	-	a	-	-	a	a	-	b
chr04	1179461	T	b	a	a	b	-	b	a	a	-	a	b	-	a	a	a	b	a	a	b	b	b	b	a	a	b	b	b	a	b	a	a	b	b	a	a	-	b	a	b	b	a	-	a	a	-	b	b
chr04	1179647	C	b	a	a	b	-	b	a	a	-	a	b	-	a	a	a	b	a	a	b	b	b	b	a	a	b	b	b	a	b	a	a	b	b	a	a	-	b	a	b	b	a	-	a	a	-	b	b
chr04	1182865	C	-	a	-	-	-	-	a	-	-	-	-	-	a	-	a	b	a	a	b	-	b	-	a	a	b	b	-	-	-	-	a	b	b	-	-	a	b	-	b	-	a	-	a	a	-	b	-
chr04	1186564	C	b	a	-	-	a	b	a	a	a	-	-	a	a	a	a	b	a	a	b	b	b	b	a	-	b	b	b	a	b	a	a	b	b	a	a	a	-	-	b	-	a	-	a	a	a	b	-
chr04	1186571	G	b	a	-	-	a	b	a	a	a	-	-	a	a	a	a	b	a	a	b	b	b	b	a	-	b	b	b	a	b	a	a	b	b	a	a	a	-	-	b	-	a	-	a	a	a	b	-
chr04	1194565	G	b	a	a	-	a	a	-	a	a	-	-	a	-	a	a	b	a	-	-	-	b	-	-	-	b	b	b	-	b	a	a	b	b	-	-	a	-	-	b	-	a	a	a	-	-	b	-
chr04	1194601	A	b	a	a	-	a	a	-	a	a	-	-	a	-	a	a	b	a	-	-	-	b	-	-	-	b	b	b	-	b	a	a	b	b	-	-	a	-	-	b	-	a	a	a	-	-	b	-
chr04	1196173	A	b	a	-	b	a	a	a	a	-	a	-	-	a	a	a	b	a	a	b	-	b	b	a	-	b	-	b	a	b	-	a	b	b	a	a	a	b	a	b	b	a	-	a	a	-	b	-
chr04	1199173	A	-	a	a	b	a	b	a	a	a	a	-	a	-	a	a	b	a	a	b	b	b	b	a	a	b	b	b	a	b	a	a	b	b	-	a	a	b	-	b	b	a	-	a	a	a	b	b
chr04	1199203	T	-	a	a	b	a	b	a	a	a	a	-	a	-	a	a	b	a	a	b	b	b	b	a	a	b	b	b	a	b	a	a	b	b	-	a	a	b	-	b	b	a	-	a	a	a	b	b
chr04	1199227	G	-	a	a	b	a	b	a	a	a	a	-	a	-	a	a	b	a	a	b	b	b	b	a	a	b	b	b	a	b	a	a	b	b	-	a	a	b	-	b	b	a	-	a	a	a	b	b
chr04	1199747	G	-	a	a	-	a	b	a	a	a	a	b	a	a	a	a	b	a	h	b	b	b	b	a	a	b	b	b	a	-	-	a	b	b	-	-	-	b	a	b	b	a	a	a	-	-	b	-
chr04	1199762	T	-	a	a	-	a	b	a	a	a	a	b	a	a	a	a	b	a	h	b	b	b	b	a	a	b	b	b	a	-	-	a	b	b	-	-	-	b	a	b	b	a	a	a	-	-	b	-
chr04	1200950	G	-	a	a	b	a	a	a	a	a	-	-	-	a	a	a	-	a	a	b	b	b	-	a	-	b	-	b	a	-	-	a	b	b	a	a	a	b	a	b	a	a	a	a	-	-	b	b
chr04	1200951	G	-	a	a	b	a	a	a	a	a	-	-	-	a	a	a	-	a	a	b	b	b	-	a	-	b	-	b	a	-	-	a	b	b	a	a	a	b	a	b	a	a	a	a	-	-	b	b
chr04	1201282	C	b	a	a	b	a	a	a	a	a	-	-	-	a	a	a	b	a	a	b	b	b	-	a	-	b	-	b	a	-	-	a	b	b	a	a	a	b	a	b	a	a	a	a	-	-	b	b
chr04	1201827	G	b	a	a	b	a	b	a	a	a	a	-	a	a	a	a	b	a	-	b	b	b	b	a	-	b	b	b	-	-	a	a	b	b	-	a	a	b	a	b	b	a	a	-	a	a	-	-
chr04	1202681	A	b	a	a	-	-	b	a	a	-	-	-	a	a	a	a	b	a	a	b	-	b	b	a	-	b	b	b	a	b	a	a	b	b	a	a	a	-	a	b	a	a	a	a	a	a	b	-
chr04	1202746	T	b	a	a	-	-	b	a	a	-	-	-	a	a	a	a	b	a	a	b	-	b	b	a	-	b	b	b	a	b	a	a	b	b	a	a	a	-	a	b	a	a	a	a	a	a	b	-
chr04	1220968	T	b	a	a	b	a	-	a	a	-	a	-	-	-	a	a	b	a	a	b	-	b	-	a	-	b	b	b	a	b	a	a	b	b	a	a	-	-	-	b	b	-	a	a	a	-	b	b
chr04	1220969	G	b	a	a	b	a	-	a	a	-	a	-	-	-	a	a	b	a	a	b	-	b	-	a	-	b	b	b	a	b	a	a	b	b	a	a	-	-	-	b	b	-	a	a	a	-	b	b
chr04	1227282	T	b	-	a	-	-	a	-	a	-	-	-	-	-	a	a	b	a	a	b	-	b	-	-	a	b	b	-	a	b	a	-	b	b	a	-	-	b	a	b	-	-	-	a	a	-	b	b
chr04	1227307	T	b	-	a	-	-	a	-	a	-	-	-	-	-	a	a	b	a	a	b	-	b	-	-	a	b	b	-	a	b	a	-	b	b	a	-	-	b	a	b	-	-	-	a	a	-	b	b
chr04	1228225	G	-	a	a	b	a	b	a	a	-	-	-	a	a	a	a	b	a	-	b	-	b	b	a	a	b	b	-	a	-	-	a	b	b	-	a	-	-	a	b	b	a	-	a	-	-	b	b
chr04	1228603	T	-	a	a	b	a	b	a	a	-	-	-	a	a	a	a	b	a	-	b	-	b	b	a	a	b	b	-	a	-	a	a	b	b	-	a	-	-	a	b	b	a	-	a	-	-	b	b
chr04	1234864	G	b	a	a	b	-	b	a	a	a	a	b	-	-	a	a	b	a	b	b	b	b	b	a	-	b	-	b	a	b	a	a	b	b	a	a	a	b	-	b	b	a	a	a	a	-	b	b
chr04	1234903	G	b	a	a	b	-	b	a	a	a	a	b	-	-	a	a	b	a	b	b	b	b	b	a	-	b	-	b	a	b	a	a	b	b	a	a	a	b	-	b	b	a	a	a	a	-	b	b
chr04	1235211	A	b	a	a	b	a	a	-	a	a	-	-	a	a	a	a	b	a	a	b	-	b	b	a	-	b	b	b	a	b	-	a	b	b	a	a	a	b	a	b	b	a	-	a	a	-	b	b
chr04	1237909	G	b	a	a	b	a	h	a	a	a	-	-	a	a	a	a	b	a	a	b	b	b	b	a	-	b	b	b	a	-	-	a	b	b	a	a	a	-	a	b	b	a	-	a	a	a	b	b
chr04	1237987	G	b	a	a	b	a	h	a	a	a	-	-	a	a	a	a	b	a	a	b	b	b	b	a	-	b	b	b	a	-	-	a	b	b	a	a	a	-	a	b	b	a	-	a	a	a	b	b
chr04	1250873	A	b	a	a	b	a	b	a	a	a	-	b	a	a	a	a	b	a	a	b	b	b	a	a	a	b	b	b	a	-	a	a	b	b	-	a	a	b	a	b	h	a	a	a	a	a	b	-
chr04	1250874	A	b	a	a	b	a	b	a	a	a	-	b	a	a	a	a	b	a	a	b	b	b	b	a	a	b	b	b	a	-	a	a	b	b	-	a	a	b	a	b	h	a	a	a	a	a	b	-
chr04	1258544	C	-	a	a	b	a	a	a	a	a	-	-	a	a	a	a	b	a	a	b	b	b	b	a	a	b	-	-	a	b	a	a	b	b	-	a	a	-	a	b	a	a	a	a	a	a	b	-
chr04	1258582	T	-	a	a	b	a	a	a	a	a	-	-	a	a	a	a	b	a	a	b	b	b	b	a	a	b	-	-	a	b	a	a	b	b	-	a	a	-	a	b	a	a	a	a	a	a	b	-
chr04	1258623	G	-	a	a	b	a	a	a	a	a	-	-	a	a	a	a	b	a	a	b	b	b	b	a	a	b	-	-	a	b	a	a	b	b	-	a	a	-	a	b	a	a	a	a	a	a	b	-
chr04	1268316	A	-	a	a	b	-	-	a	-	-	a	-	-	a	a	a	b	a	a	b	b	b	-	a	a	b	-	b	a	b	a	-	b	b	-	a	-	-	-	b	-	a	-	a	a	-	b	-
chr04	1268520	G	b	a	a	b	-	-	a	-	-	a	-	-	a	a	a	b	a	a	b	b	b	-	a	a	b	-	b	a	b	a	-	b	b	a	a	-	-	-	b	b	a	-	a	a	-	b	b
chr04	1269453	C	-	a	a	b	a	-	-	-	-	a	-	a	-	a	a	b	a	-	b	b	b	-	-	a	b	b	b	a	-	a	a	b	b	a	a	-	-	a	b	b	a	-	a	a	-	-	-
chr04	1269497	G	-	a	a	b	a	-	-	-	-	a	-	a	-	a	a	b	a	-	b	b	b	-	-	a	b	b	b	a	-	a	a	b	b	a	a	-	-	a	b	b	a	-	a	a	-	-	-
chr04	1273692	T	b	a	a	-	-	a	a	-	-	-	-	a	-	a	a	b	a	-	b	-	b	b	a	a	b	b	b	a	b	a	a	b	b	a	a	-	-	a	b	b	a	a	a	a	-	b	-
chr04	1273757	T	b	a	a	-	-	a	a	-	-	-	-	a	-	a	a	b	a	-	b	-	b	b	a	a	b	b	b	a	b	a	a	b	b	a	a	-	-	a	b	b	a	a	a	a	-	b	-
chr04	1285170	G	b	a	a	b	-	a	a	a	a	-	b	a	a	a	b	b	a	a	b	b	b	b	a	a	b	b	b	a	b	a	a	b	b	-	a	a	b	-	b	h	a	-	a	a	a	b	b
chr04	1285198	T	b	a	a	b	-	b	a	a	a	-	b	a	a	a	b	b	a	a	b	b	b	b	a	a	b	b	b	a	b	a	a	b	b	-	a	a	b	-	b	h	a	-	a	a	a	b	b
chr04	1287865	A	b	a	a	-	-	b	-	a	-	-	b	-	-	a	b	b	a	a	b	b	b	b	a	-	b	-	-	a	-	-	a	b	b	-	a	-	-	a	b	-	a	-	-	-	-	-	-
chr04	1288117	C	b	a	a	-	-	b	-	a	-	-	b	-	-	a	b	b	a	a	b	b	b	b	a	-	b	-	-	a	-	-	a	b	b	-	a	-	-	a	b	-	a	-	-	-	-	-	-
chr04	1290896	A	b	a	a	b	-	-	a	a	a	a	-	a	a	a	b	b	a	a	b	-	b	b	a	a	b	b	b	a	b	-	a	b	b	a	a	a	b	a	b	b	a	a	a	a	-	b	b
chr04	1337601	T	b	a	a	b	a	b	a	a	a	-	b	a	a	a	b	b	a	a	b	b	b	b	a	a	b	b	b	a	-	a	a	b	b	a	a	a	b	a	b	b	a	-	a	a	a	b	-
chr04	1341465	A	-	a	a	b	a	b	-	a	a	a	b	a	a	a	b	b	a	a	b	b	b	b	a	a	b	b	b	a	-	a	a	b	b	a	a	a	b	a	b	h	a	-	a	a	-	b	b
chr04	1341492	T	-	a	a	b	a	b	-	a	a	a	b	a	a	a	b	b	a	a	b	b	b	b	a	a	b	b	b	a	-	a	a	b	b	a	a	a	b	a	b	h	a	-	a	a	-	b	b
chr04	1341510	T	-	a	a	b	a	b	-	a	a	a	b	a	a	a	b	b	a	a	b	b	b	b	a	a	b	b	b	a	-	a	a	b	b	a	a	a	b	a	b	h	a	-	a	a	-	b	b
chr04	1341916	G	b	a	a	b	a	h	-	a	a	a	-	a	a	a	b	b	a	a	b	b	b	b	a	a	b	b	b	a	b	a	a	b	b	a	a	-	b	a	b	b	a	-	a	a	a	b	b
chr04	1344370	C	-	a	a	b	a	-	-	a	a	-	-	-	a	a	b	-	a	-	b	b	b	-	-	a	b	-	-	a	b	-	a	b	b	-	a	-	-	a	b	b	a	-	-	-	a	-	-
chr04	1344375	T	-	a	a	b	a	-	-	a	a	-	-	-	a	a	b	-	a	-	b	b	b	-	-	a	b	-	-	a	b	-	a	b	b	-	a	-	-	a	b	b	a	-	-	-	a	-	-
chr04	1344381	T	-	a	a	b	a	-	-	a	a	-	-	-	a	a	b	-	a	-	b	b	b	-	-	a	b	-	-	a	b	-	a	b	b	-	a	-	-	a	b	b	a	-	-	-	a	-	-
chr04	1344382	G	-	a	a	b	a	-	-	a	a	-	-	-	a	a	b	-	a	-	b	b	b	-	-	a	b	-	-	a	b	-	a	b	b	-	a	-	-	a	b	b	a	-	-	-	a	-	-
chr04	1359420	G	-	a	a	b	a	b	-	a	a	a	-	a	a	a	b	-	a	a	b	b	b	b	a	-	b	b	b	a	b	a	a	b	b	-	a	a	b	a	b	b	a	a	a	a	a	b	b
chr04	1359446	T	-	a	a	b	a	b	-	a	a	a	-	a	a	a	b	-	a	a	b	b	b	b	a	-	b	b	b	a	b	a	a	b	b	-	a	a	b	a	b	b	a	a	a	a	a	b	b
chr04	1359450	T	-	a	a	b	a	b	-	a	a	a	-	a	a	a	b	-	a	a	b	b	b	b	a	-	b	b	b	a	b	a	a	b	b	-	a	a	b	a	b	b	a	a	a	a	a	b	b
chr04	1359476	A	-	a	a	b	a	a	-	a	a	a	-	a	a	a	b	-	a	a	b	b	b	b	a	-	b	b	b	a	b	a	a	b	b	-	a	a	b	a	b	b	a	a	a	a	a	b	b
chr04	1362873	A	-	a	a	b	a	a	a	a	-	-	-	a	a	a	b	-	a	a	b	b	b	-	a	-	b	b	b	a	-	a	a	b	b	-	a	-	b	a	b	b	a	a	a	a	-	b	b
chr04	1362884	T	-	a	a	b	a	a	a	a	-	-	-	a	a	a	b	-	a	a	b	b	b	-	a	-	b	b	b	a	-	a	a	b	b	-	a	-	b	a	b	b	a	a	a	a	-	b	b
chr04	1362915	C	-	a	a	b	a	a	a	a	-	-	-	a	a	a	b	-	a	a	b	b	b	-	a	-	b	b	b	a	-	a	a	b	b	-	a	-	b	a	b	b	a	a	a	a	-	b	b
chr04	1362919	A	-	a	a	b	a	a	a	a	-	-	-	a	a	a	b	-	a	a	b	b	b	-	a	-	b	b	b	a	-	a	a	b	b	-	a	-	b	a	b	b	a	a	a	a	-	b	b
chr04	1364259	T	b	a	a	b	-	-	a	a	-	-	-	a	a	-	b	b	a	a	b	b	b	b	-	-	b	-	b	a	b	-	-	b	b	a	a	-	-	a	b	b	-	-	a	a	-	-	b
chr04	1364302	G	b	a	a	b	-	-	a	a	-	-	-	a	a	-	b	b	a	a	b	b	b	b	-	-	b	-	b	a	b	-	-	b	b	a	a	-	-	a	b	b	-	-	a	a	-	-	b
chr04	1364931	T	b	a	a	b	a	b	a	a	-	a	-	a	a	a	b	b	a	a	b	b	b	-	a	a	b	b	b	a	-	a	a	b	b	a	a	-	b	a	b	b	a	a	a	a	-	b	b
chr04	1370052	T	b	a	a	-	a	b	a	a	a	a	b	a	a	a	b	b	a	a	b	b	b	b	a	a	b	-	-	a	b	a	a	b	b	a	a	-	b	a	b	b	a	-	a	a	-	-	b
chr04	1370991	G	b	a	a	b	a	a	a	a	-	-	-	-	a	a	b	b	a	b	b	-	b	b	a	-	b	b	b	a	b	a	a	b	b	-	a	a	b	-	b	b	a	a	a	a	-	b	-
chr04	1371029	T	b	a	a	b	a	a	a	a	-	-	-	-	a	a	b	b	a	b	b	-	b	b	a	-	b	b	b	a	b	a	a	b	b	-	a	a	b	-	b	b	a	a	a	a	-	b	-
chr04	1371305	A	b	a	a	b	a	a	a	a	-	-	-	-	a	a	b	b	a	a	b	-	b	b	a	-	b	b	b	a	b	a	a	b	b	-	a	a	b	-	b	b	a	a	a	a	-	b	b
chr04	1375564	G	b	a	a	b	a	-	a	a	-	a	-	a	-	a	b	b	a	a	b	b	b	b	-	-	b	b	b	a	-	a	a	b	b	-	a	a	b	-	b	b	a	a	a	a	-	b	b
chr04	1375870	A	-	a	a	b	a	-	a	a	-	a	-	a	-	a	b	b	a	a	b	b	b	b	-	-	b	b	b	a	-	a	a	b	b	-	a	a	b	-	b	b	a	a	a	a	a	b	b
chr04	1375909	C	-	a	a	b	a	-	a	a	-	a	-	a	-	a	b	b	a	a	b	b	b	b	-	-	b	b	b	a	-	a	a	b	b	-	a	a	b	-	b	b	a	a	a	a	a	b	b
chr04	1375924	G	-	a	a	b	a	-	a	a	-	a	-	a	-	a	b	b	a	a	b	b	b	b	-	-	b	b	b	a	-	a	a	b	b	-	a	a	b	-	b	b	a	a	a	a	a	b	b
chr04	1376031	G	-	a	-	-	a	-	a	a	a	a	-	a	a	a	b	-	a	a	b	b	b	-	-	a	b	b	b	a	b	a	a	b	b	a	a	-	b	a	b	b	-	-	a	a	a	b	b
chr04	1376036	A	-	a	-	-	a	-	a	a	a	a	-	a	a	a	b	-	a	a	b	b	b	-	-	a	b	b	b	a	b	a	a	b	b	a	a	-	b	a	b	b	-	-	a	a	a	b	b
chr04	1376037	A	-	a	-	-	a	-	a	a	a	a	-	a	a	a	b	-	a	a	b	b	b	-	-	a	b	b	b	a	b	a	a	b	b	a	a	-	b	a	b	b	-	-	a	a	a	b	b
chr04	1376200	C	-	a	-	-	a	-	a	a	a	a	-	a	a	a	b	-	a	a	b	b	b	-	-	a	b	b	b	a	b	a	a	b	b	a	a	-	b	a	b	b	-	-	a	a	a	b	-
chr04	1376203	A	-	a	-	-	a	-	a	a	a	a	-	a	a	a	b	-	a	a	b	b	b	-	-	a	b	b	b	a	b	a	a	b	b	a	a	-	b	a	b	b	-	-	a	a	a	b	-
chr04	1376206	C	-	a	-	-	a	-	a	a	a	a	-	a	a	a	b	-	a	a	b	b	b	-	-	a	b	b	b	a	b	a	a	b	b	a	a	-	b	a	b	b	-	-	a	a	a	b	-
chr04	1377022	A	b	a	a	-	a	b	a	a	a	a	-	a	a	a	b	b	a	a	b	b	b	b	a	a	b	b	b	a	-	a	a	b	b	a	a	a	b	a	b	b	a	a	a	a	a	-	-
chr04	1377053	G	b	a	a	-	a	b	a	a	a	a	-	a	a	a	b	b	a	a	b	b	b	b	a	a	b	b	b	a	-	a	a	b	b	a	a	a	b	a	b	b	a	a	a	a	a	-	-
chr04	1390159	C	b	a	a	b	-	b	a	a	a	-	-	-	-	a	b	b	a	a	b	-	b	b	a	a	b	b	b	a	-	a	a	b	b	a	a	a	b	a	b	h	a	a	a	a	a	b	-
chr04	1390338	G	b	a	a	b	-	b	a	a	a	-	-	-	-	a	b	b	a	a	b	-	b	b	a	a	b	b	b	a	-	a	a	b	b	a	a	a	b	a	b	h	a	a	a	a	a	b	-
chr04	1390398	G	b	a	a	b	-	b	a	a	a	-	-	-	-	a	b	b	a	a	b	-	b	b	a	a	b	b	b	a	-	a	a	b	b	a	a	a	b	a	b	h	a	a	a	a	a	b	-
chr04	1390862	G	-	a	a	-	-	b	-	a	-	-	-	-	a	a	b	b	a	a	b	-	b	-	a	a	b	b	b	a	b	a	a	b	b	a	a	-	b	a	b	b	a	-	a	a	-	b	b
chr04	1390867	C	-	a	a	-	-	a	-	a	-	-	-	-	a	a	b	b	a	a	b	-	b	-	a	a	b	b	b	a	b	a	a	b	b	a	a	-	b	a	b	b	a	-	a	a	-	b	b
chr04	1390913	G	-	a	a	-	-	b	-	a	-	-	-	-	a	a	b	b	a	a	b	-	b	-	a	a	b	b	b	a	b	a	a	b	b	a	a	-	b	a	b	b	a	-	a	a	-	b	b
chr04	1404212	T	-	a	a	-	-	-	a	a	-	a	-	a	a	a	b	-	a	a	-	-	b	-	a	-	b	-	b	a	-	a	a	b	b	-	a	a	-	a	b	b	a	-	a	a	-	-	-
chr04	1475478	C	b	a	a	-	-	b	a	-	a	b	-	a	a	a	a	b	a	a	b	b	b	b	-	-	b	a	b	a	b	-	a	b	b	a	a	a	b	-	b	b	a	a	a	a	a	b	b
chr04	1475491	G	b	a	a	-	-	b	a	-	a	b	-	a	a	a	a	b	a	a	b	b	b	b	-	-	b	b	b	a	b	-	a	b	b	a	a	a	b	-	b	b	a	a	a	a	a	b	b
chr04	1475492	C	b	a	a	-	-	b	a	-	a	b	-	a	a	a	a	b	a	a	b	b	b	b	-	-	b	a	b	a	b	-	a	b	b	a	a	a	b	-	b	b	a	a	a	a	a	b	b
chr04	1475836	G	b	a	a	b	-	b	a	a	a	-	-	a	-	a	a	b	a	a	b	-	b	-	-	-	b	a	b	a	-	a	a	b	b	a	a	a	-	-	b	b	-	-	a	a	-	b	b
chr04	1477518	G	b	a	a	-	a	-	-	a	a	-	b	-	a	a	a	b	a	a	b	-	b	-	a	-	b	a	b	a	b	a	a	b	b	a	a	a	b	-	b	a	a	a	a	a	-	b	b
chr04	1627212	T	b	a	-	b	-	b	b	-	-	-	-	-	-	-	-	b	-	a	b	-	b	-	a	-	b	b	a	-	b	-	a	b	b	-	a	-	b	-	b	b	-	-	-	-	-	b	b
chr04	1650525	A	b	a	a	b	a	b	b	a	a	b	-	a	a	a	a	b	a	a	b	b	b	b	a	a	b	a	a	a	b	a	a	b	b	-	a	a	b	a	b	a	a	-	a	a	-	b	b
chr04	1650566	C	b	a	a	b	a	b	b	a	a	b	-	a	a	a	a	b	a	a	b	b	b	b	a	a	b	a	a	a	b	a	a	b	b	-	a	a	b	a	b	a	a	-	a	a	-	b	b
chr04	1660033	C	b	a	-	b	a	b	b	a	a	-	-	a	a	a	a	b	a	a	b	b	b	-	a	a	b	b	a	a	b	a	a	b	b	a	a	-	b	a	b	b	a	a	a	a	-	b	b
chr04	1664215	C	-	a	a	b	a	-	b	a	a	b	-	-	a	a	a	b	a	a	b	b	b	b	a	a	b	a	a	a	b	a	a	b	b	a	a	a	b	a	b	b	a	-	a	a	a	b	b
chr04	1664248	T	-	a	a	b	a	-	b	a	a	b	-	-	a	a	a	b	a	a	b	b	b	b	a	a	b	a	a	a	b	a	a	b	b	a	a	a	b	a	b	b	a	-	a	a	a	b	b
chr04	1667087	G	b	a	a	-	a	b	b	a	a	-	b	a	a	a	a	b	a	a	b	b	b	b	a	a	b	a	a	a	b	a	a	b	b	-	a	a	b	a	b	b	a	a	a	-	-	b	b
chr04	1709244	T	-	a	a	b	a	b	-	a	a	-	b	a	a	b	a	b	a	a	b	b	b	b	-	a	b	a	-	a	b	a	a	b	b	b	a	a	-	a	b	h	a	a	a	a	-	-	-
chr04	1843586	G	b	a	b	-	a	b	b	a	a	b	-	a	a	b	a	b	a	-	b	-	b	-	a	a	b	a	-	a	b	a	a	b	b	b	a	a	-	a	b	a	a	a	a	a	-	-	b
chr04	1846730	A	b	a	b	b	-	b	b	-	a	-	-	a	a	b	a	b	a	a	b	-	b	-	-	a	b	b	a	a	b	a	-	b	b	-	-	-	b	a	b	a	-	-	a	a	-	b	b
chr04	1846844	A	b	a	b	b	-	b	b	-	a	-	-	a	a	b	a	b	a	a	b	-	b	-	-	a	b	b	a	a	b	a	-	b	b	-	-	-	b	a	b	a	-	-	a	a	-	b	b
chr04	1846889	C	b	a	b	b	-	b	b	-	a	-	-	a	a	b	a	b	a	a	b	-	b	-	-	a	b	b	a	a	b	a	-	b	b	-	-	-	b	a	b	a	-	-	a	a	-	b	b
chr04	1854191	C	b	a	b	b	a	b	b	a	a	b	-	a	a	b	a	b	a	a	b	b	b	b	a	a	b	a	a	a	b	a	a	b	b	b	a	a	b	a	b	a	a	a	a	a	-	b	b
chr04	1854367	C	b	a	b	b	a	b	b	a	a	b	-	a	a	b	a	b	a	a	b	b	b	b	a	a	b	a	a	a	b	a	a	b	b	b	a	a	b	a	b	a	a	a	a	a	-	b	b
chr04	1863152	T	-	a	-	-	a	b	-	a	-	b	-	-	a	b	a	b	a	a	b	-	b	-	a	-	b	a	-	a	b	-	-	b	b	-	a	-	-	a	b	a	a	a	a	-	-	b	-
chr04	1864468	G	b	a	b	b	a	b	b	a	a	b	-	a	a	b	a	b	a	a	b	b	b	b	a	a	b	b	a	a	-	a	a	b	b	-	a	-	-	a	b	a	a	a	a	a	b	b	b
chr04	1865762	C	b	-	-	-	-	-	b	-	-	b	-	-	-	b	a	b	a	a	b	-	b	-	-	a	b	a	-	-	-	-	-	b	b	-	a	-	b	-	b	a	-	-	a	-	-	b	-
chr04	1865805	C	b	-	-	-	-	-	b	-	-	b	-	-	-	b	a	b	a	a	b	-	b	-	-	a	b	a	-	-	-	-	-	b	b	-	a	-	b	-	b	a	-	-	a	-	-	b	-
chr04	1868073	A	-	-	-	-	-	-	-	a	-	-	-	a	a	b	a	b	a	-	b	-	b	-	-	-	b	-	a	-	b	a	a	-	b	-	a	a	-	-	b	-	-	-	a	a	-	-	-
chr04	1868079	G	-	-	-	-	-	-	-	a	-	-	-	a	a	b	a	b	a	-	b	-	b	-	-	-	b	-	a	-	b	a	a	-	b	-	a	a	-	-	b	-	-	-	a	a	-	-	-
chr04	1870903	T	-	a	b	-	a	b	b	a	-	-	-	-	-	b	a	b	a	a	b	-	b	b	-	a	b	a	a	a	b	-	a	b	b	-	a	a	-	a	b	a	a	a	a	a	-	b	b
chr04	1870935	A	-	a	b	-	a	b	b	a	-	-	-	-	-	b	a	b	a	a	b	-	b	b	-	a	b	a	a	a	b	-	a	b	b	-	a	a	-	a	b	a	a	a	a	a	-	b	b
chr04	1870936	C	-	a	b	-	a	b	b	a	-	-	-	-	-	b	a	b	a	a	b	-	b	b	-	a	b	a	a	a	b	-	a	b	b	-	a	a	-	a	b	a	a	a	a	a	-	b	b
chr04	1881625	T	b	a	b	-	-	b	b	a	a	-	b	a	a	b	a	b	a	a	b	b	b	b	a	a	b	a	-	a	b	a	a	b	b	b	a	a	-	-	b	a	a	a	a	a	-	b	-
chr04	1881827	G	-	a	b	-	-	b	b	a	a	-	b	a	a	b	a	-	a	a	b	b	b	b	a	a	b	a	-	a	b	a	a	b	b	b	a	a	-	-	b	a	a	a	a	a	-	b	-
chr04	1881874	A	-	a	b	-	-	b	b	a	a	-	b	a	a	b	a	-	a	a	b	b	b	b	a	a	b	a	-	a	b	a	a	b	b	b	a	a	-	-	b	a	a	a	a	a	-	b	-
chr04	1881876	G	-	a	b	-	-	b	b	a	a	-	b	a	a	b	a	-	a	a	b	b	b	b	a	a	b	a	-	a	b	a	a	b	b	b	a	a	-	-	b	a	a	a	a	a	-	b	-
chr04	1881885	C	-	a	b	-	-	b	b	a	a	-	b	a	a	b	a	-	a	a	b	b	b	b	a	a	b	a	-	a	b	a	a	b	b	b	a	a	-	-	b	a	a	a	a	a	-	b	-
chr04	1881898	A	-	a	b	-	-	b	b	a	a	-	b	a	a	b	a	-	a	a	b	b	b	b	a	a	b	a	-	a	b	a	a	b	b	b	a	a	-	-	b	a	a	a	a	a	-	b	-
chr04	1881942	T	-	-	b	-	a	-	b	a	-	-	-	a	-	b	a	-	a	-	b	-	b	-	-	-	b	-	-	a	b	-	a	b	b	-	a	-	b	a	b	a	-	-	a	a	-	b	b
chr04	1881950	A	-	-	b	-	a	-	b	a	-	-	-	a	-	b	a	-	a	-	b	-	b	-	-	-	b	-	-	a	b	-	a	b	b	-	a	-	b	a	b	a	-	-	a	a	-	b	b
chr04	1881953	T	-	-	b	-	a	-	b	a	-	-	-	a	-	b	a	-	a	-	b	-	b	-	-	-	b	-	-	a	b	-	a	b	b	-	a	-	b	a	b	a	-	-	a	a	-	b	b
chr04	1882287	G	b	-	b	-	a	-	b	a	-	-	-	a	-	b	a	b	a	-	b	-	b	-	-	-	b	-	-	a	b	-	a	b	b	-	a	-	b	a	b	a	-	-	a	a	b	b	b
chr04	1882319	C	b	-	b	-	a	-	b	a	-	-	-	a	-	b	a	b	a	-	b	-	b	-	-	-	b	-	-	a	b	-	a	b	b	-	a	-	b	a	b	a	-	-	a	a	b	b	b
chr04	1882874	A	b	a	b	b	-	b	-	-	-	-	-	-	-	b	a	b	-	a	b	-	b	-	-	a	b	a	a	-	b	-	-	b	b	b	-	-	-	-	b	-	a	a	a	-	-	b	b
chr04	1882890	C	b	a	b	b	-	b	-	-	-	-	-	-	-	b	a	b	-	a	b	-	b	-	-	a	b	a	a	-	b	-	-	b	b	b	-	-	-	-	b	-	a	a	a	-	-	b	b
chr04	1883064	T	b	a	b	b	-	b	-	-	-	-	-	-	-	b	a	b	-	a	b	-	b	-	-	a	b	a	a	-	b	-	-	b	b	b	-	-	-	-	b	-	a	a	a	-	-	b	b
chr04	1884221	T	-	a	b	b	a	b	-	a	a	-	-	a	a	b	a	b	a	a	b	b	b	b	a	-	-	b	a	a	-	a	a	b	b	-	a	a	-	a	b	a	a	a	a	a	-	-	-
chr04	1884234	G	-	a	b	b	a	b	-	a	a	-	-	a	a	b	a	b	a	a	a	b	b	b	a	-	-	b	a	a	-	a	a	b	b	-	a	a	-	a	b	a	a	a	a	a	-	-	-
chr04	1887524	C	b	a	b	b	a	b	b	a	a	b	-	a	a	b	a	b	a	a	b	-	b	b	a	-	b	a	a	a	b	a	a	b	b	b	a	a	b	a	b	a	a	-	a	a	b	b	b
chr04	1890503	A	b	a	-	-	-	-	b	-	-	-	-	-	-	b	a	b	a	a	b	-	-	-	-	a	b	a	-	a	b	a	a	b	b	-	-	a	-	-	b	a	a	a	a	a	-	b	b
chr04	1891420	C	b	-	b	-	a	b	-	a	-	-	-	a	a	b	a	b	a	a	b	-	b	b	a	-	b	b	a	a	-	-	a	b	b	b	a	-	b	a	b	a	a	-	a	-	b	b	-
chr04	1903744	C	b	a	b	b	a	b	b	a	a	b	-	a	a	b	a	b	a	a	b	-	b	b	a	a	b	a	a	a	b	a	a	b	b	b	a	a	b	a	b	a	a	-	a	b	-	b	b
chr04	1905858	C	-	a	-	-	a	-	-	a	-	-	-	a	a	b	a	b	a	a	b	-	b	b	a	-	-	-	-	a	-	a	a	b	b	-	a	a	-	-	b	a	a	-	a	-	-	-	-
chr04	1909369	T	b	a	b	b	a	b	b	a	a	b	-	a	a	b	a	b	a	a	b	-	b	b	-	a	b	a	a	a	b	a	a	b	b	b	a	a	-	a	b	a	a	-	a	b	b	b	-
chr04	1909564	G	b	a	b	b	a	b	b	a	a	b	-	a	a	b	a	b	a	a	b	-	b	b	-	a	b	a	a	a	b	a	a	b	b	b	a	a	-	a	b	a	a	-	a	b	b	b	-
chr04	1909745	A	b	a	b	b	a	b	-	a	-	-	-	-	a	b	a	b	a	-	b	b	b	-	a	-	b	a	a	-	-	-	a	b	b	-	a	a	b	a	b	a	a	-	a	-	b	b	b
chr04	1910105	A	b	a	b	b	a	-	b	a	-	-	-	-	-	b	a	b	a	a	b	-	b	-	a	-	b	h	a	a	b	a	a	b	b	-	a	a	b	a	b	a	a	a	a	b	b	b	b
chr04	1910253	G	b	a	b	b	a	-	b	a	-	-	-	-	-	b	a	b	a	a	b	-	b	-	a	-	b	h	a	a	-	a	a	b	b	-	a	a	b	a	b	a	a	a	a	b	b	b	b
chr04	1910256	G	b	a	b	b	a	-	b	a	-	-	-	-	-	b	a	b	a	a	b	-	b	-	a	-	b	h	a	a	-	a	a	b	b	-	a	a	b	a	b	a	a	a	a	b	b	b	b
chr04	1910949	C	b	a	b	-	a	b	b	a	a	-	-	a	a	b	a	b	a	a	b	-	b	b	a	-	b	a	a	a	b	a	a	b	b	b	a	a	b	a	b	a	a	-	a	b	-	b	b
chr04	1917055	A	b	a	b	-	-	b	b	a	a	-	-	a	a	b	a	b	a	a	b	-	b	b	a	a	b	a	a	a	b	a	a	b	b	b	a	a	b	a	b	a	a	a	a	b	b	b	b
chr04	1917099	C	b	a	b	b	a	b	-	a	-	b	-	a	a	b	a	b	a	a	b	b	b	b	-	-	b	-	a	a	b	a	a	b	b	-	a	a	-	a	b	a	a	a	a	b	-	b	b
chr04	1917678	C	b	a	b	-	-	b	b	a	-	-	b	a	a	b	a	b	a	a	b	-	b	b	a	a	b	a	a	a	b	a	a	b	b	b	a	a	b	a	b	a	a	a	a	b	b	b	-
chr04	1918699	A	b	-	b	-	a	-	b	a	-	b	-	-	-	b	a	b	a	a	b	-	b	b	a	a	b	a	a	a	b	a	a	b	b	-	a	-	b	-	b	a	-	-	a	b	-	b	b
chr04	1918863	T	b	-	b	-	a	-	b	a	-	b	-	-	-	b	a	b	a	a	b	-	b	b	a	a	b	a	a	a	b	a	a	b	b	-	a	-	b	-	b	a	-	-	a	b	-	b	b
chr04	1920226	T	b	a	b	-	-	b	-	a	a	-	-	-	a	b	a	b	a	a	b	-	b	-	-	a	b	b	-	a	-	a	-	b	b	-	-	-	b	-	-	-	-	-	a	b	-	b	b
chr04	1920938	T	-	a	b	b	-	-	b	a	-	b	b	-	a	b	a	b	a	b	b	b	b	-	a	-	b	-	-	-	b	-	a	b	b	b	-	-	b	b	b	-	a	-	-	b	b	b	b
chr04	1920957	T	-	a	b	b	-	-	b	a	-	b	b	-	a	b	a	b	a	b	b	b	b	-	a	-	b	-	-	-	b	-	a	b	b	b	-	-	b	a	b	-	a	-	-	b	b	b	b
chr04	1920993	C	-	a	b	b	-	-	b	a	-	b	b	-	a	b	a	b	a	b	b	b	b	-	a	-	b	-	-	-	b	-	a	b	b	b	-	-	b	a	b	-	a	-	-	b	b	b	b
chr04	1925617	G	b	a	b	b	a	b	b	a	a	b	b	a	a	b	a	b	a	a	b	b	b	b	a	-	b	h	a	a	b	a	a	b	b	b	a	a	b	a	b	a	a	a	a	b	b	b	b
chr04	1934636	G	b	a	b	b	a	-	b	a	a	-	-	a	a	b	a	b	a	a	b	b	b	b	a	-	b	a	a	a	b	a	a	b	b	b	a	a	b	a	b	a	a	a	a	b	b	b	b
chr04	1934658	C	b	a	b	b	a	-	b	a	a	-	-	a	a	b	a	b	a	a	b	b	b	b	a	-	b	a	a	a	b	a	a	b	b	b	a	a	b	a	b	a	a	a	a	b	b	b	b
chr04	1938435	G	b	a	b	b	-	-	b	a	a	b	-	a	a	b	a	b	a	a	b	b	b	b	a	a	b	h	a	a	b	a	a	b	b	-	a	a	b	a	b	a	a	-	a	-	b	b	b
chr04	1939157	T	-	a	b	-	-	-	-	-	-	-	-	-	-	b	-	b	a	a	b	-	-	-	-	a	b	-	-	a	-	a	a	b	b	-	a	a	b	a	b	-	a	-	a	b	-	b	b
chr04	1945204	T	b	a	b	b	a	b	b	a	a	b	-	a	a	b	a	b	a	a	b	b	b	b	a	a	b	b	-	a	b	a	a	b	b	-	a	a	b	a	b	a	a	a	a	-	b	b	b
chr04	1945963	T	-	a	-	b	a	b	b	a	a	-	b	b	a	b	a	-	a	a	b	b	b	b	a	a	b	b	a	a	-	a	a	b	b	-	a	a	b	a	b	a	a	a	a	b	-	b	b
chr04	1945972	T	-	a	-	b	a	b	b	a	a	-	b	b	a	b	a	-	a	a	b	b	b	b	a	a	b	b	a	a	-	a	a	b	b	-	a	a	b	a	b	a	a	a	a	b	-	b	b
chr04	1945974	A	-	a	-	b	a	b	b	a	a	-	b	b	a	b	a	-	a	a	b	b	b	b	a	a	b	a	a	a	-	a	a	b	b	-	a	a	b	a	b	a	a	a	a	b	-	b	b
chr04	1945984	A	-	a	-	b	a	b	b	a	a	-	b	b	a	b	a	-	a	a	b	b	b	b	a	a	b	a	a	a	-	a	a	b	b	-	a	a	b	a	b	a	a	a	a	b	-	b	b
chr04	1973593	C	b	a	b	-	-	b	b	a	a	b	b	a	-	b	a	b	a	a	b	b	b	b	-	a	b	a	-	-	b	a	a	b	b	b	a	-	b	a	b	a	a	a	a	b	-	b	-
chr04	2032207	A	b	a	b	b	-	-	b	a	-	-	-	-	a	b	a	b	a	a	b	-	b	b	a	-	b	a	a	a	b	-	a	b	b	-	a	a	b	a	b	a	a	-	a	-	-	b	b
chr04	2045772	G	b	a	-	-	a	b	b	a	a	b	-	-	a	b	a	b	a	a	b	-	b	b	a	a	b	-	a	a	b	-	a	b	b	-	a	a	b	a	b	a	a	a	a	b	b	b	b
chr04	2050372	A	-	a	-	-	-	-	b	a	-	-	b	-	a	b	-	b	a	-	b	b	b	-	a	a	-	a	-	-	-	-	a	b	b	-	a	-	-	-	b	-	a	-	-	b	b	-	-
chr04	2056583	A	b	a	-	b	a	b	b	-	a	b	b	-	a	b	a	b	a	a	b	b	b	b	a	-	b	-	-	a	b	-	-	b	b	b	a	-	b	a	b	a	a	-	a	-	-	b	b
chr04	2057694	T	b	a	b	b	a	b	b	-	-	-	b	a	a	b	a	b	a	a	b	b	b	-	a	-	b	-	-	a	b	a	a	b	b	b	a	a	b	a	b	a	a	-	a	b	b	b	b
chr04	2062845	G	b	a	b	b	a	b	b	-	a	-	-	a	a	b	a	b	a	a	b	b	b	b	-	-	b	a	a	a	b	-	a	b	b	b	a	-	b	a	b	a	a	a	a	b	b	b	b
chr04	2062846	A	b	a	b	b	a	b	b	-	a	-	-	a	a	b	a	b	a	a	b	b	b	b	-	-	b	a	a	a	b	-	a	b	b	b	a	-	b	a	b	a	a	a	a	b	b	b	b
chr04	2062861	T	b	a	b	b	a	b	b	-	a	-	-	a	a	b	a	b	a	a	b	b	b	b	-	-	b	a	a	a	b	-	a	b	b	b	a	-	b	a	b	a	a	a	a	b	b	b	b
chr04	2063042	T	b	a	b	b	a	b	b	a	a	-	-	a	a	b	a	b	a	a	b	b	b	b	a	-	b	a	a	a	b	a	a	b	b	b	a	-	b	a	b	a	a	a	a	b	b	b	b
chr04	2063081	G	b	a	b	b	a	b	b	a	a	-	-	a	a	b	a	b	a	a	b	b	b	b	a	-	b	a	a	a	b	a	a	b	b	b	a	-	b	a	b	a	a	a	a	b	b	b	b
chr04	2064787	C	b	a	b	b	a	b	b	a	-	b	-	a	a	b	a	b	a	a	b	-	b	b	a	-	b	a	a	a	-	a	a	b	b	b	a	a	b	a	b	a	a	-	a	b	-	b	b
chr04	2069523	A	b	a	b	b	-	b	b	a	a	b	b	-	a	b	a	b	a	a	b	-	b	b	-	a	b	b	a	a	b	a	a	b	b	b	a	-	b	a	b	a	a	-	a	b	-	b	b
chr04	2071170	G	b	a	b	b	a	b	b	-	-	-	-	a	a	b	a	b	a	a	b	b	b	b	-	-	b	a	a	a	b	-	a	b	b	-	a	-	-	a	b	a	a	a	a	b	b	b	b
chr04	2071421	G	b	a	b	b	a	b	b	a	-	-	-	a	a	b	a	b	a	a	b	b	b	b	a	-	b	a	a	a	b	-	a	b	b	-	a	-	-	a	b	a	a	a	a	b	b	b	b
chr04	2073571	T	-	a	-	b	-	b	b	a	-	b	-	a	-	b	a	b	a	a	b	b	b	-	a	-	-	a	b	a	b	-	a	b	b	-	a	-	-	a	b	a	a	-	-	-	-	b	b
chr04	2091291	G	b	a	b	b	a	b	b	a	-	-	-	-	a	b	a	b	a	a	b	b	b	b	a	a	b	-	a	a	-	a	a	b	b	-	a	a	b	a	b	a	a	a	a	b	b	b	b
chr04	2093131	C	b	a	b	b	a	b	b	a	a	-	-	-	a	b	a	b	a	a	b	-	b	b	a	-	b	h	a	a	b	a	a	b	b	b	a	a	b	a	b	h	a	-	a	b	b	b	-
chr04	2093164	C	b	a	b	b	a	b	b	a	a	-	-	-	a	b	a	b	a	a	b	-	b	b	a	-	b	h	a	a	b	a	a	b	b	b	a	a	b	a	b	h	a	-	a	b	b	b	-
chr04	2093404	C	b	a	b	-	a	b	b	-	a	-	-	-	a	b	a	b	a	a	b	-	b	b	-	-	b	h	a	a	b	a	a	b	b	b	a	a	b	a	b	h	a	-	a	b	b	b	-
chr04	2093410	T	b	a	b	-	a	b	b	-	a	-	-	-	a	b	a	b	a	a	b	-	b	b	-	-	b	h	a	a	b	a	a	b	b	b	a	a	b	a	b	h	a	-	a	b	b	b	-
chr04	2093436	T	b	a	b	-	a	b	b	-	a	-	-	-	a	b	a	b	a	a	b	-	b	b	-	-	b	h	a	a	b	a	a	b	b	b	a	a	b	a	b	h	a	-	a	b	b	b	-
chr04	2098442	T	b	a	b	b	a	b	-	a	b	b	b	a	a	b	a	b	a	a	b	b	b	-	a	-	b	a	a	a	b	-	a	b	b	-	a	a	b	a	b	a	a	a	a	b	b	-	-
chr04	2102786	A	b	a	b	b	a	b	a	a	a	b	b	a	a	b	a	b	a	a	b	b	b	b	-	a	b	-	-	a	-	a	a	b	b	b	a	a	b	a	b	h	a	-	a	-	b	b	b
chr04	2106902	C	b	a	b	b	-	b	b	-	a	-	-	a	a	b	a	b	a	a	b	b	b	-	-	-	b	b	a	a	b	-	a	b	b	-	a	a	b	a	b	a	a	a	a	b	b	b	b
chr04	2106916	T	b	a	b	b	-	b	b	-	a	-	-	a	a	b	a	b	a	a	b	b	b	-	-	-	b	b	a	a	b	-	a	b	b	-	a	a	b	a	b	a	a	a	a	b	b	b	b
chr04	2106933	T	b	a	b	b	-	b	b	-	a	-	-	a	a	b	a	b	a	a	b	b	b	-	-	-	b	b	a	a	b	-	a	b	b	-	a	a	b	a	b	a	a	a	a	b	b	b	b
chr04	2106934	T	b	a	b	b	-	b	b	-	a	-	-	a	a	b	a	b	a	a	b	b	b	-	-	-	b	b	a	a	b	-	a	b	b	-	a	a	b	a	b	a	a	a	a	b	b	b	b
chr04	2107164	G	b	a	b	b	-	b	b	a	a	-	-	a	a	b	a	b	a	a	b	b	b	-	a	-	b	b	a	a	b	a	a	b	b	-	a	a	b	a	b	a	a	a	a	b	b	b	b
chr04	2107201	T	b	a	-	-	a	b	-	a	a	-	-	a	a	b	a	b	a	a	b	-	b	b	a	a	b	a	a	a	b	a	a	b	b	b	a	a	-	-	b	a	a	-	a	b	b	b	b
chr04	2107244	A	b	a	-	-	a	b	-	a	a	-	-	a	a	b	a	b	a	a	b	-	b	b	a	a	b	a	a	a	b	a	a	b	b	b	a	a	-	-	b	a	a	-	a	b	b	b	b
chr04	2107633	C	b	a	b	b	a	b	-	a	a	b	-	a	a	b	a	b	a	a	b	-	b	-	a	-	b	a	-	a	b	-	a	b	b	-	a	-	-	-	b	-	-	-	a	b	-	b	-
chr04	2107668	A	b	a	b	b	a	b	-	a	a	b	-	a	a	b	a	b	a	a	b	-	b	-	a	-	b	a	-	a	b	-	a	b	b	-	a	-	-	-	b	-	-	-	a	b	-	b	-
chr04	2107995	T	b	a	b	b	a	b	-	a	a	b	-	a	a	b	a	b	a	a	b	-	b	-	a	-	b	a	-	a	b	-	a	b	b	-	a	-	-	-	b	a	-	-	a	b	-	b	b
chr04	2108008	T	b	a	b	b	a	b	-	a	a	b	-	a	a	b	a	b	a	a	b	-	b	-	a	-	b	a	-	a	b	-	a	b	b	-	a	-	-	-	b	a	-	-	a	b	-	b	b
chr04	2110476	C	-	a	-	b	a	b	-	a	-	-	-	a	a	b	a	b	a	a	b	-	b	-	-	-	b	a	-	a	b	a	a	b	b	-	a	-	b	a	b	a	-	a	a	-	b	-	-
chr04	2110544	C	-	a	-	b	a	b	-	a	-	-	-	a	a	b	a	b	a	a	b	-	b	-	-	-	b	a	-	a	b	a	a	b	b	-	a	-	b	a	b	a	-	a	a	-	b	-	-
chr04	2113555	A	b	a	b	b	a	b	b	a	a	b	-	a	a	b	a	b	a	a	b	b	b	b	a	a	b	a	a	a	b	a	a	b	b	b	-	-	b	a	b	a	a	a	a	b	-	b	-
chr04	2113801	A	b	a	b	b	a	b	b	a	a	b	-	a	a	b	a	b	a	a	b	b	b	b	a	a	b	a	a	a	b	a	a	b	b	b	-	-	b	a	b	a	a	a	a	b	-	b	-
chr04	2115063	C	b	a	b	-	-	-	b	a	-	-	b	-	-	b	-	b	-	a	b	-	-	-	-	-	b	a	-	-	-	a	-	b	b	b	a	a	-	a	b	a	a	-	a	b	-	b	b
chr04	2115106	C	b	a	b	-	-	-	b	a	-	-	b	-	-	b	-	b	-	a	b	-	-	-	-	-	b	a	-	-	-	a	-	b	b	b	a	a	-	a	b	a	a	-	a	b	-	b	b
chr04	2115229	A	b	a	b	-	-	-	b	a	-	-	b	-	-	-	-	b	-	b	b	-	-	-	-	-	b	a	-	-	-	a	-	b	b	b	a	a	-	a	b	a	a	-	a	b	-	b	b
chr04	2127382	G	b	a	-	-	-	b	b	a	-	-	-	-	-	b	a	b	a	-	b	b	b	-	-	-	b	a	-	-	-	-	a	b	b	-	a	a	-	a	b	a	a	-	a	-	b	-	-
chr04	2127384	C	b	a	-	-	-	b	b	a	-	-	-	-	-	b	a	b	a	-	b	b	b	-	-	-	b	a	-	-	-	-	a	b	b	-	a	a	-	a	b	a	a	-	a	-	b	-	-
chr04	2128849	C	b	a	b	b	a	-	b	a	a	b	-	a	a	b	a	b	a	a	b	b	b	-	a	a	b	a	-	a	-	a	a	b	b	b	a	a	b	a	b	a	a	-	a	b	-	b	a
chr04	2128888	G	b	a	b	b	a	-	b	a	a	b	-	a	a	b	a	b	a	a	b	b	b	-	a	a	b	a	-	a	-	a	a	b	b	b	a	a	b	a	b	a	a	-	a	b	-	b	a
chr04	2129230	T	b	a	b	-	a	-	b	-	a	b	-	a	a	b	a	b	a	a	b	-	b	-	a	a	b	a	a	a	b	a	-	b	b	-	a	a	-	a	b	-	-	a	a	b	b	b	a
chr04	2129277	A	b	a	b	-	a	-	b	-	a	b	-	a	a	b	a	b	a	a	b	-	b	-	a	a	b	a	a	a	b	a	-	b	b	-	a	a	-	a	b	-	-	a	a	b	b	b	a
chr04	2130766	A	b	a	b	b	a	b	b	a	a	b	-	a	a	b	a	b	a	a	b	b	b	b	a	a	b	a	a	a	b	-	a	b	b	b	a	-	b	a	b	a	a	-	a	b	b	b	a
chr04	2753485	A	b	a	b	b	a	-	-	a	b	b	-	a	a	b	a	b	a	a	a	a	a	b	a	a	b	a	a	a	a	a	a	b	b	-	a	a	b	a	b	h	a	-	a	-	b	b	-
chr04	2816736	C	b	a	b	b	a	a	b	a	b	b	-	a	a	b	a	b	a	a	a	a	a	b	a	a	b	a	a	a	a	a	a	b	b	b	a	a	b	a	b	a	a	-	a	b	b	b	-
chr04	2820550	G	-	a	b	b	a	a	a	a	b	-	-	-	a	b	a	b	a	a	a	a	a	b	a	-	b	-	-	-	-	a	a	b	b	-	a	-	-	a	b	-	a	a	a	b	-	-	-
chr04	2821538	A	b	a	b	b	a	a	b	a	b	-	b	a	a	b	a	b	a	b	a	a	a	b	-	a	b	a	a	a	-	-	a	b	b	b	a	a	-	a	b	h	a	a	a	-	b	b	a
chr04	2889183	G	b	a	b	b	-	-	-	a	-	-	-	-	a	b	a	b	a	a	a	-	a	-	a	-	b	-	-	a	-	a	-	b	b	b	a	-	b	-	b	a	a	-	a	-	b	-	-
chr04	2894769	G	b	a	b	b	-	-	b	a	b	-	-	a	a	b	a	b	a	a	a	a	a	-	a	a	b	a	a	a	a	a	a	b	b	b	a	a	b	a	b	a	a	-	a	b	b	b	a
chr04	2923929	G	b	a	b	b	a	a	b	a	-	b	-	a	a	b	a	b	a	a	a	a	a	b	a	a	b	h	a	a	a	a	a	b	b	b	a	a	b	a	b	a	a	a	a	b	-	b	a
chr04	2923930	G	b	a	b	b	a	a	b	a	-	b	-	a	a	b	a	b	a	a	a	a	a	b	a	a	b	h	a	a	a	a	a	b	b	b	a	a	b	a	b	a	a	a	a	b	-	b	a
chr04	3175046	C	b	a	b	b	a	-	b	a	b	b	-	-	-	b	a	b	a	a	a	a	a	b	b	-	b	a	a	b	a	-	a	b	b	-	a	-	-	a	b	a	a	-	a	b	-	b	a
chr04	3253396	A	-	a	b	-	a	-	-	a	-	-	-	-	a	b	a	b	a	-	a	-	a	-	-	-	-	-	-	-	-	a	a	b	b	-	a	a	-	-	b	-	a	-	-	-	-	-	-
chr04	3280076	C	-	a	b	b	a	b	b	-	b	b	-	a	a	b	a	-	a	a	a	b	a	b	-	-	b	a	a	b	a	a	a	b	b	b	a	a	b	a	b	a	a	a	a	b	a	b	a
chr04	3286510	C	-	-	-	b	a	b	-	a	b	-	b	a	a	b	a	b	a	a	a	a	a	-	b	b	-	-	-	b	a	a	a	b	b	-	a	-	b	a	b	a	a	-	a	b	-	b	a
chr04	3610277	G	b	a	b	-	a	-	b	a	b	b	b	a	-	b	a	b	a	b	a	a	a	b	b	b	b	a	a	b	a	a	a	b	b	b	a	-	b	-	a	a	a	a	a	b	a	b	b
chr04	3729870	T	-	-	-	b	-	-	-	a	-	-	-	-	a	b	a	b	-	-	a	-	a	-	-	b	-	-	a	-	-	-	a	b	b	-	-	-	b	-	a	-	a	-	a	-	a	b	-
chr04	3951678	C	b	a	b	b	-	b	b	a	-	-	-	a	a	b	a	b	a	a	a	a	a	-	b	b	b	b	a	b	a	-	a	b	b	b	a	-	b	b	a	a	a	-	a	-	a	b	b
chr04	3959785	T	b	a	b	b	a	-	-	a	b	-	-	a	a	b	a	b	a	a	a	a	a	b	b	-	b	a	-	b	-	a	a	b	b	-	a	a	b	b	a	a	a	a	a	b	a	b	b
chr04	3961486	A	b	a	b	b	a	b	-	a	b	b	-	a	a	b	a	b	a	a	a	-	a	b	b	b	b	b	-	b	a	a	a	b	b	b	a	a	b	b	a	a	a	-	a	b	-	b	b
chr04	3965531	T	b	a	b	b	a	b	b	a	b	b	b	-	a	b	a	b	a	h	a	a	a	b	b	b	b	b	-	b	-	a	a	b	b	b	a	a	b	b	a	a	a	a	a	b	-	b	-
chr04	3965782	C	b	a	b	b	a	b	b	a	b	b	b	-	a	b	a	b	a	a	a	-	a	b	b	b	b	a	-	b	-	a	a	b	b	b	a	a	b	b	a	a	a	a	a	b	-	b	-
chr04	3966177	A	b	-	-	b	-	b	-	a	b	-	-	a	a	b	a	b	a	a	a	a	a	b	b	b	b	a	a	b	-	-	a	b	b	b	a	a	-	b	a	h	a	-	a	b	-	b	-
chr04	3966478	T	b	a	b	b	a	b	-	a	b	b	-	a	a	b	a	b	a	a	a	a	a	-	b	b	b	b	a	b	a	a	a	b	b	b	a	-	b	b	a	a	a	a	a	b	a	b	b
chr04	3972506	T	-	a	b	-	-	-	b	-	b	-	-	-	a	b	a	b	a	a	a	a	a	-	b	-	b	b	a	-	-	-	a	b	b	b	a	-	b	b	a	b	a	-	a	b	-	-	-
chr04	3973552	C	b	a	b	b	a	b	-	a	b	b	-	a	a	b	a	b	a	a	a	a	a	b	b	-	b	h	a	b	a	a	a	b	b	-	a	a	b	b	a	h	a	a	a	-	-	b	b
chr04	3973581	C	b	a	b	b	a	b	-	a	b	b	-	a	a	b	a	b	a	a	a	a	a	b	b	-	b	h	a	b	a	a	a	b	b	-	a	a	b	b	a	h	a	a	a	-	-	b	b
chr04	3973824	T	b	-	b	-	-	b	b	a	-	b	-	-	-	b	a	b	a	a	-	-	a	b	-	b	b	-	-	b	a	-	a	b	b	b	-	a	b	b	a	a	-	a	a	b	-	b	-
chr04	3977172	C	b	a	b	b	a	-	b	a	-	-	-	a	a	b	a	b	a	a	a	a	a	-	b	b	b	a	a	b	a	a	-	b	b	b	a	-	b	b	a	a	a	a	a	-	a	b	-
chr04	3980081	T	b	a	b	b	a	b	b	a	b	b	-	a	a	b	a	b	a	a	a	a	a	-	b	b	b	a	a	b	a	a	a	b	b	b	a	a	-	-	a	a	a	-	a	b	a	b	b
chr04	3980132	G	b	a	b	b	a	b	b	a	b	b	-	a	a	b	a	b	a	a	a	a	a	-	b	b	b	a	a	b	a	a	a	b	b	b	a	a	-	-	a	a	a	-	a	b	a	b	b
chr04	3980350	T	b	a	b	b	a	b	b	a	b	b	-	a	a	b	a	b	a	a	a	a	a	-	b	b	b	a	a	b	a	a	a	b	b	b	a	a	-	b	a	a	a	-	a	b	a	b	b
chr04	4002393	G	b	a	b	b	a	b	-	a	b	b	b	a	a	b	a	b	a	a	a	a	a	-	b	b	b	a	-	b	a	a	a	b	b	b	a	a	-	b	a	h	a	a	a	b	a	b	b
chr04	4016632	A	b	a	-	-	-	-	-	-	-	-	-	-	a	b	a	b	a	a	-	-	-	b	b	b	b	-	a	b	-	-	-	b	b	-	-	-	-	b	a	a	a	-	a	a	-	b	-
chr04	4016662	C	b	a	-	-	-	-	-	-	-	-	-	-	a	b	a	b	a	a	-	-	-	b	b	b	b	-	a	b	-	-	-	b	b	-	-	-	-	b	a	a	a	-	a	a	-	b	-
chr04	4016680	A	b	a	-	-	-	-	-	-	-	-	-	-	a	b	a	b	a	a	-	-	-	b	b	b	b	-	a	b	-	-	-	b	b	-	-	-	-	b	a	a	a	-	a	a	-	b	-
chr04	4016836	C	b	a	-	-	-	-	-	-	-	-	-	-	a	b	a	b	-	-	-	-	-	b	b	b	a	-	a	b	-	-	-	b	b	-	-	-	-	b	a	a	a	-	-	a	-	b	-
chr04	4016887	G	b	a	-	-	-	-	-	-	-	-	-	-	a	b	a	b	-	-	-	-	-	b	b	b	b	-	a	b	-	-	-	b	b	-	-	-	-	b	a	a	a	-	-	a	-	b	-
chr04	4016897	A	b	a	-	-	-	-	-	-	-	-	-	-	a	b	a	b	-	-	-	-	-	b	b	b	b	-	a	b	-	-	-	b	b	-	-	-	-	b	a	a	a	-	-	a	-	b	-
chr04	4024190	G	b	a	b	b	a	b	b	-	b	-	-	a	a	b	a	b	-	-	a	a	a	b	b	b	b	-	-	b	a	-	a	b	b	b	a	a	b	b	a	b	-	a	a	a	a	b	b
chr04	4024206	G	b	a	b	b	a	b	b	-	b	-	-	a	a	b	a	b	-	-	a	a	a	b	b	b	b	-	-	b	a	-	a	b	b	b	a	a	b	b	a	b	-	a	a	a	a	b	b
chr04	4024222	G	b	a	b	b	a	b	b	-	b	-	-	a	a	b	a	b	-	-	a	a	a	b	b	b	b	-	-	b	a	-	a	b	b	b	a	a	b	b	a	b	-	a	a	a	a	b	b
chr04	4024242	T	b	a	b	b	a	b	b	-	b	-	-	a	a	b	a	b	-	-	a	a	a	b	b	b	b	-	-	b	a	-	a	b	b	b	a	a	b	b	a	b	-	a	a	a	a	b	b
chr04	4024252	T	b	a	b	b	a	b	b	-	b	-	-	a	a	b	a	b	-	-	a	a	a	b	b	b	b	-	-	b	a	-	a	b	b	b	a	a	b	b	a	b	-	a	a	a	a	b	b
chr04	4024465	T	b	a	b	b	a	b	b	a	b	-	-	a	a	b	a	b	-	-	a	a	a	b	b	b	b	-	-	b	a	a	a	b	b	b	a	a	b	b	a	b	-	-	a	a	a	b	b
chr04	4024507	C	b	a	b	b	a	b	b	a	b	-	-	a	a	b	a	b	-	-	a	a	a	b	b	b	b	-	-	b	a	a	a	b	b	b	a	a	b	b	a	a	-	-	a	a	a	b	b
chr04	4032195	G	b	a	b	b	a	b	b	-	b	-	b	a	a	b	a	b	a	a	a	-	a	b	b	-	b	b	a	b	a	a	a	b	b	b	a	-	b	b	a	a	a	-	a	a	a	b	b
chr04	4032223	T	b	a	b	b	a	b	b	-	b	-	b	a	a	b	a	b	a	a	a	-	a	b	b	-	b	b	a	b	a	a	a	b	b	b	a	-	b	b	a	a	a	-	a	a	a	b	b
chr04	4032233	G	b	a	b	b	a	b	b	-	b	-	b	a	a	b	a	b	a	a	a	-	a	b	b	-	b	b	a	b	a	a	a	b	b	b	a	-	b	b	a	a	a	-	a	a	a	b	b
chr04	4043581	C	b	a	b	b	a	b	b	-	b	-	-	a	a	b	a	b	a	a	a	a	a	b	b	b	b	a	a	b	a	-	a	b	b	b	a	a	b	b	a	h	a	-	a	a	-	b	b
chr04	4043620	G	b	a	b	b	a	b	b	-	b	-	-	a	a	b	a	b	a	a	a	a	a	b	b	b	b	a	a	b	a	-	a	b	b	b	a	a	b	b	a	h	a	-	a	a	-	b	b
chr04	4043644	C	b	a	b	b	a	b	b	-	b	-	-	a	a	b	a	b	a	a	a	a	a	b	b	b	b	a	a	b	a	-	a	b	b	b	a	a	b	b	a	h	a	-	a	a	-	b	b
chr04	4043653	T	b	a	b	b	a	b	b	-	b	-	-	a	a	b	a	b	a	a	a	a	a	b	b	b	b	a	a	b	a	-	a	b	b	b	a	a	b	b	a	h	a	-	a	a	-	b	b
chr04	4043665	G	b	a	b	b	a	b	b	-	b	-	-	a	a	b	a	b	a	a	a	a	a	b	b	b	b	a	a	b	a	-	a	b	b	b	a	a	b	b	a	h	a	-	a	a	-	b	b
chr04	4043931	T	b	a	b	b	a	b	b	a	-	b	b	a	a	b	a	b	a	a	a	a	a	b	b	b	b	a	a	b	a	a	a	b	b	b	a	a	b	b	a	a	a	a	a	a	-	b	b
chr04	4044156	G	b	a	b	b	a	b	b	a	-	b	b	a	a	b	a	b	a	a	a	a	a	b	b	b	b	a	a	b	a	a	a	b	b	b	a	a	b	b	a	a	a	a	a	a	-	b	b
chr04	4044157	G	b	a	b	b	a	b	b	a	-	b	b	a	a	b	a	b	a	a	a	a	a	b	b	b	b	a	a	b	a	a	a	b	b	b	a	a	b	b	a	a	a	a	a	a	-	b	b
chr04	4045335	T	b	a	b	-	-	b	-	a	-	b	-	a	a	-	a	b	a	a	a	a	a	b	-	b	b	a	a	-	a	-	a	b	b	-	a	-	-	b	a	a	a	-	a	a	-	b	b
chr04	4047548	C	b	a	b	b	-	b	b	a	b	a	b	a	a	b	a	b	a	a	a	-	a	b	b	-	b	a	a	b	a	a	a	b	b	b	-	a	b	-	a	h	a	a	a	a	a	b	b
chr04	4049192	G	b	a	b	-	a	b	b	a	-	-	-	-	a	b	a	b	a	a	a	-	a	b	b	b	b	a	a	b	-	-	a	b	b	-	a	-	b	-	a	h	a	-	a	a	-	b	b
chr04	4049660	A	b	a	b	-	a	-	b	a	b	-	-	-	-	-	a	b	a	a	a	a	a	-	b	-	b	-	a	b	a	a	a	b	b	b	a	a	b	-	a	a	a	a	a	a	a	b	b
chr04	4049868	C	b	a	b	-	a	-	b	a	b	-	-	-	-	-	a	b	a	a	a	a	a	-	b	-	b	-	a	b	a	a	a	b	b	b	a	a	b	-	a	a	a	a	a	a	a	b	b
chr04	4058105	C	b	a	b	b	a	b	-	a	b	b	b	a	a	b	a	b	a	a	a	-	a	b	b	b	b	b	a	b	a	a	a	b	b	b	a	a	-	b	a	a	a	a	a	a	-	b	b
chr04	4058321	C	b	a	b	b	a	b	b	a	b	b	b	a	a	b	a	b	a	a	a	-	a	b	b	b	b	b	a	b	a	a	a	b	b	b	a	a	-	b	a	a	a	a	a	a	-	b	b
chr04	4058365	T	b	a	b	b	a	b	b	a	b	b	b	a	a	b	a	b	a	a	a	-	a	b	b	b	b	b	a	b	a	a	a	b	b	b	a	a	-	b	a	a	a	a	a	a	-	b	b
chr04	4068959	G	b	a	-	b	a	b	b	a	b	-	-	-	a	b	a	b	a	a	a	a	a	-	b	b	b	a	a	b	-	a	a	b	b	-	a	a	b	b	a	a	a	a	a	a	-	b	b
chr04	4068967	T	b	a	-	b	a	b	b	a	b	-	-	-	a	b	a	b	a	a	a	a	a	-	b	b	b	a	a	b	-	a	a	b	b	-	a	a	b	b	a	a	a	a	a	a	-	b	b
chr04	4477913	T	a	a	b	-	a	-	b	a	-	b	b	a	a	b	a	b	a	a	a	a	a	-	b	-	b	a	a	b	a	a	a	b	b	-	a	a	b	b	a	a	a	a	a	a	b	b	b
chr04	4517630	T	a	a	-	b	a	-	b	a	b	b	b	-	a	b	a	b	a	a	a	a	a	b	b	b	b	a	a	b	a	a	a	b	b	b	a	a	b	b	a	b	a	-	a	a	-	b	b
chr04	4642988	T	a	a	b	b	a	b	b	a	b	b	-	a	a	b	a	b	a	a	a	a	a	b	b	b	b	a	-	b	a	a	a	b	b	-	a	a	b	b	a	a	a	-	a	a	b	b	b
chr04	4771134	A	a	a	b	b	a	b	b	a	b	b	b	a	a	b	a	b	a	a	a	a	a	b	-	b	b	-	a	b	a	a	a	b	b	b	a	a	b	b	a	a	a	-	a	a	-	b	b
chr04	4825764	G	a	a	b	-	-	-	b	-	b	-	-	-	-	b	a	b	a	-	-	a	a	-	-	b	b	a	-	b	-	a	-	b	b	-	-	a	b	-	-	a	-	-	a	-	-	b	b
chr04	4889796	C	-	-	-	b	a	b	-	-	b	b	-	a	a	b	a	b	a	a	a	a	a	-	b	-	b	a	-	b	a	-	a	b	b	-	a	-	-	-	a	a	-	-	a	a	-	b	b
chr04	4939024	G	a	a	-	b	a	b	b	a	b	a	-	a	a	b	a	b	a	a	a	a	a	b	-	b	b	h	a	b	a	a	a	b	b	b	a	-	-	b	a	a	a	-	a	a	-	b	b
chr04	4996182	G	-	a	b	b	a	b	-	-	-	-	-	a	-	b	a	b	a	a	a	a	a	b	b	b	b	-	-	b	-	-	a	b	b	-	-	-	-	b	a	-	a	-	b	-	-	-	-
chr04	5149365	T	a	a	b	b	-	b	b	a	b	b	b	a	a	b	a	b	a	a	a	a	a	b	-	b	b	b	-	b	a	-	a	b	b	-	a	a	b	b	a	a	b	-	a	-	-	b	b
chr04	5153030	T	-	a	-	b	a	b	-	a	b	-	-	a	a	b	a	b	a	b	b	a	a	-	b	-	b	a	-	b	-	a	a	b	b	-	a	a	b	b	a	b	-	-	a	-	-	-	-
chr04	5196598	C	a	a	b	-	a	b	b	a	-	b	-	a	a	b	a	b	a	a	a	a	a	-	b	-	b	a	a	b	a	a	a	b	b	-	a	a	b	b	a	h	b	a	a	a	b	b	b
chr04	5232168	C	a	a	b	b	a	b	b	a	b	-	-	a	a	b	a	b	a	a	a	a	a	b	b	b	b	a	a	b	a	a	a	b	b	b	a	a	b	b	a	a	b	a	a	a	b	b	b
chr04	5233719	T	a	a	b	b	a	b	-	a	b	b	-	a	a	b	a	b	a	a	a	a	a	b	b	-	b	b	a	b	a	a	a	b	b	-	a	a	b	b	a	h	b	-	a	a	b	b	b
chr04	5249721	T	a	a	b	b	a	b	b	a	-	b	-	a	-	b	a	b	a	a	a	a	a	b	b	b	b	a	-	b	a	a	a	b	b	b	a	a	b	b	a	b	b	-	a	a	b	b	b
chr04	5445350	G	a	a	b	b	a	b	b	a	-	b	-	a	-	b	a	b	a	a	b	-	a	b	b	-	b	a	a	b	a	a	b	b	b	-	a	a	-	b	b	-	b	-	a	b	b	b	-
chr04	5452393	C	-	a	b	-	a	-	b	-	-	-	-	-	-	b	a	b	a	a	b	-	a	b	-	-	-	-	-	-	-	-	-	b	h	-	a	-	b	-	b	-	b	-	a	-	b	-	-
chr04	5452454	T	-	a	b	-	a	-	b	-	-	-	-	-	-	b	a	b	a	a	b	-	a	b	-	-	-	-	-	-	-	-	-	b	b	-	a	-	b	-	b	-	b	-	a	-	b	b	-
chr04	5481385	T	a	a	b	-	a	-	b	a	-	b	-	a	a	b	a	b	a	a	b	-	a	b	b	b	b	-	a	b	a	-	b	b	b	-	a	a	-	-	b	a	b	-	a	b	b	b	b
chr04	5510716	G	a	-	-	-	a	b	-	a	-	-	-	a	a	-	a	-	a	a	-	-	a	-	-	-	-	-	-	-	a	a	-	-	b	-	a	a	-	-	-	a	b	a	a	-	b	-	-
chr04	5522663	T	a	b	b	b	-	-	b	a	-	-	-	a	a	b	a	b	a	a	b	a	a	b	b	-	b	a	a	b	a	a	b	b	b	-	a	a	b	b	b	h	-	-	a	-	-	-	-
chr04	5522729	A	a	b	b	b	a	b	b	a	b	-	b	a	a	b	a	b	a	a	b	a	a	-	b	-	b	a	a	b	a	a	b	b	b	b	a	a	b	b	b	h	b	a	a	b	-	b	b
chr04	5522730	C	a	b	b	b	a	b	b	a	b	-	b	a	a	b	a	b	a	a	b	a	a	-	b	-	b	a	a	b	a	a	b	b	b	b	a	a	b	b	b	h	b	a	a	b	-	b	b
chr04	5522747	T	a	b	b	b	a	b	b	a	b	-	b	a	a	b	a	b	a	a	b	a	a	-	b	-	b	a	a	b	a	a	b	b	b	b	a	a	b	b	b	h	b	a	a	b	-	b	b
chr04	5522926	T	a	b	b	b	a	b	b	a	b	-	b	a	a	b	a	-	a	a	b	a	a	-	-	-	b	a	a	b	a	a	b	b	b	b	a	a	b	b	b	h	b	a	a	b	-	b	b
chr04	5522941	T	a	b	b	b	a	b	b	a	b	-	b	a	a	b	a	-	a	a	b	a	a	-	-	-	b	a	a	b	a	a	b	b	b	b	a	a	b	b	b	h	b	a	a	b	-	b	b
chr04	5522981	G	a	b	b	b	a	b	b	a	b	-	b	a	a	b	a	-	a	a	b	a	a	-	-	-	b	a	a	b	a	a	b	b	b	b	a	a	b	b	b	h	b	a	a	b	-	b	b
chr04	5556752	G	-	b	b	-	-	b	-	-	-	-	-	a	-	b	a	b	a	-	b	a	a	-	b	-	-	a	-	b	b	-	b	b	b	b	a	-	-	b	b	-	-	-	a	b	-	b	-
chr04	5556753	T	-	b	b	-	-	b	-	-	-	-	-	a	-	b	a	b	a	-	b	a	a	-	b	-	-	a	-	b	a	-	b	b	b	b	a	-	-	b	b	-	-	-	a	b	-	b	-
chr04	5556757	T	-	b	b	-	-	b	-	-	-	-	-	a	-	b	a	b	a	-	b	a	a	-	b	-	-	a	-	b	a	-	b	b	b	b	a	-	-	b	b	-	-	-	a	b	-	b	-
chr04	5556887	A	a	b	b	-	-	b	-	-	b	-	-	a	a	b	a	b	a	a	b	a	a	b	b	-	b	a	a	b	-	-	b	b	b	b	a	-	b	b	b	a	b	-	a	b	b	b	b
chr04	5556888	A	a	b	b	-	-	b	-	-	b	-	-	a	a	b	a	b	a	a	b	a	a	b	b	-	b	a	a	b	-	-	b	b	b	b	a	-	b	b	b	a	b	-	a	b	b	b	b
chr04	5556894	A	a	b	b	-	-	b	-	-	b	-	-	a	a	b	a	b	a	a	b	a	a	b	b	-	b	a	a	b	-	-	b	b	b	b	a	-	b	b	b	a	b	-	a	b	b	b	b
chr04	5565981	A	a	b	b	b	a	b	-	a	b	b	b	a	a	b	a	b	a	a	b	a	a	-	b	-	b	a	-	b	a	a	b	b	b	b	a	a	b	b	b	a	b	a	a	b	-	b	b
chr04	5566292	G	a	b	b	b	a	b	-	a	b	b	b	a	a	b	a	b	a	a	b	a	a	-	b	-	b	a	-	b	a	a	b	b	b	b	a	a	b	b	b	a	b	a	a	b	-	b	b
chr04	5570397	C	-	b	b	b	a	b	b	a	b	-	-	a	a	b	a	b	-	a	b	a	a	-	-	b	b	-	-	b	a	-	b	b	b	-	a	-	b	-	b	a	b	-	-	-	-	b	b
chr04	5574032	T	a	-	b	b	a	b	-	a	-	b	-	-	a	b	a	-	a	a	b	-	a	-	-	-	b	a	a	b	a	a	b	b	b	b	a	a	-	-	b	a	b	-	a	-	-	b	b
chr04	5574045	T	a	-	b	b	a	b	-	a	-	b	-	-	a	b	a	-	a	a	b	-	a	-	-	-	b	a	a	b	a	a	b	b	b	b	a	a	-	-	b	a	b	-	a	-	-	b	b
chr04	5574068	A	a	-	b	b	a	b	-	a	-	b	-	-	a	b	a	-	a	a	b	-	a	-	-	-	b	a	a	b	a	a	b	b	b	b	a	a	-	-	b	a	b	-	a	-	-	b	b
chr04	5594517	T	-	b	-	b	a	b	b	-	-	-	-	-	a	b	a	b	a	-	b	-	a	b	b	-	b	a	a	b	-	-	b	b	b	b	a	a	-	-	b	-	b	-	-	b	b	b	b
chr04	5594812	A	-	b	-	a	a	b	b	-	-	-	-	-	a	b	a	b	a	-	-	-	a	-	b	-	-	a	a	b	-	-	b	h	b	-	a	a	-	-	b	-	-	-	-	b	-	-	b
chr04	5601813	A	a	b	b	b	a	b	b	a	b	b	-	a	a	b	a	b	a	a	b	a	a	b	-	-	b	a	a	b	a	a	b	b	b	-	a	a	b	b	b	a	b	-	a	b	-	b	-
chr04	5602199	T	a	b	b	-	-	b	b	a	b	b	-	-	a	b	a	b	a	a	b	a	a	b	b	-	b	a	-	b	-	-	b	b	b	-	a	-	b	-	b	-	b	-	a	b	b	b	-
chr04	5602212	T	a	b	b	-	-	b	b	a	b	b	-	-	a	b	a	b	a	a	b	a	a	b	b	-	b	a	-	b	-	-	b	b	b	-	a	-	b	-	b	-	b	-	b	b	b	b	-
chr04	5602233	T	a	b	b	-	-	b	b	a	b	b	-	-	a	b	a	b	a	a	b	a	a	b	b	-	b	a	-	b	-	-	b	b	b	-	a	-	b	-	b	-	b	-	a	b	b	b	-
chr04	5602264	A	a	b	b	-	-	b	b	a	b	b	-	-	a	b	a	b	a	a	b	a	a	b	b	-	b	a	-	b	-	-	b	b	b	-	a	-	b	-	b	-	b	-	a	b	b	b	-
chr04	5602923	A	-	b	b	b	a	-	-	-	b	-	-	-	a	b	a	b	a	-	b	-	a	b	-	-	b	-	-	b	-	a	b	b	b	-	-	-	-	b	b	-	b	-	-	b	-	-	b
chr04	5602934	A	-	b	b	b	a	-	-	-	b	-	-	-	a	b	a	b	a	-	b	-	a	b	-	-	b	-	-	b	-	a	b	b	b	-	-	-	-	b	b	-	b	-	-	b	-	-	b
chr04	5602945	C	-	b	b	b	a	-	-	-	b	-	-	-	a	b	a	b	a	-	b	-	a	b	-	-	b	-	-	b	-	a	b	b	b	-	-	-	-	b	b	-	b	-	-	b	-	-	b
chr04	5602956	A	-	b	b	b	a	-	-	-	b	-	-	-	a	b	a	b	a	-	b	-	a	b	-	-	b	-	-	b	-	a	b	b	b	-	-	-	-	b	b	-	b	-	-	b	-	-	b
chr04	5608715	T	a	b	b	-	-	b	-	a	-	b	-	a	a	b	-	b	a	a	b	-	b	b	-	-	b	a	-	b	a	a	-	b	b	b	a	-	-	-	b	-	b	-	a	b	b	b	b
chr04	5608731	A	a	b	b	-	-	b	-	a	-	b	-	a	a	b	-	b	a	a	b	-	b	b	-	-	b	a	-	b	a	a	-	b	b	b	a	-	-	-	b	-	b	-	a	b	b	b	b
chr04	5608756	A	a	b	b	-	-	b	-	a	-	b	-	a	a	b	-	b	a	a	b	-	b	b	-	-	b	a	-	b	a	a	-	b	b	b	a	-	-	-	b	-	b	-	a	b	b	b	b
chr04	5608762	T	a	b	b	-	-	b	-	a	-	b	-	a	a	b	-	b	a	a	b	-	b	b	-	-	b	a	-	b	a	a	-	b	b	b	a	-	-	-	b	-	b	-	a	b	b	b	b
chr04	5613693	T	a	b	b	b	-	b	b	a	b	b	-	a	a	b	a	b	a	a	b	a	a	b	b	b	b	a	a	b	a	a	b	b	b	b	a	a	b	b	b	h	b	a	a	-	b	b	b
chr04	5613737	C	a	b	b	b	-	b	b	a	b	b	-	a	a	b	a	b	a	a	b	a	a	b	b	b	b	a	a	b	a	a	b	b	b	b	a	a	b	b	b	a	b	a	a	-	b	b	b
chr04	5647889	G	-	b	-	b	a	b	b	-	b	-	-	a	-	b	a	b	a	a	b	a	a	-	b	-	b	a	a	b	-	-	b	b	b	-	a	a	b	b	b	a	b	-	a	b	-	-	b
chr04	5647901	A	-	b	-	b	a	b	b	-	b	-	-	a	-	b	a	b	a	a	b	a	a	-	b	-	b	a	a	b	-	-	b	b	b	-	a	a	b	b	b	a	b	-	a	b	-	-	b
chr04	5647902	A	-	b	-	b	a	b	b	-	b	-	-	a	-	b	a	b	a	a	b	a	a	-	b	-	b	a	a	b	-	-	b	b	b	-	a	a	b	b	b	a	b	-	a	b	-	-	b
chr04	5647903	G	-	b	-	b	a	b	b	-	b	-	-	a	-	b	a	b	a	a	b	a	a	-	b	-	b	a	a	b	-	-	b	b	b	-	a	a	b	b	b	b	b	-	a	b	-	-	b
chr04	5651978	C	a	b	b	b	-	b	b	a	b	-	-	-	a	b	a	b	a	a	b	a	a	b	b	-	b	a	a	b	a	a	b	b	b	-	a	-	b	b	b	b	b	a	a	b	b	b	b
chr04	5652005	G	a	b	b	b	-	b	b	a	b	-	-	-	a	b	a	b	a	a	b	a	a	b	b	-	b	a	a	b	a	a	b	b	b	-	a	-	b	b	b	b	b	a	a	b	b	b	b
chr04	5652972	T	a	b	b	-	a	b	b	a	b	-	-	a	a	b	a	b	a	a	b	a	a	-	b	-	b	a	a	b	a	a	b	b	b	b	a	a	b	b	b	a	b	a	a	b	-	b	b
chr04	5681377	A	a	b	b	b	a	-	b	-	b	b	-	a	a	b	a	b	a	-	b	a	a	-	b	-	b	a	-	-	a	a	b	b	b	-	a	a	-	b	b	b	b	-	-	b	b	b	-
chr04	5683828	C	-	b	b	-	-	-	-	a	-	-	-	a	a	b	a	b	a	-	b	-	a	-	-	b	-	a	-	b	a	-	b	b	b	-	a	a	b	b	b	-	-	a	a	-	-	b	-
chr04	5684220	A	-	b	b	-	-	-	-	a	-	-	-	a	a	b	a	b	a	-	b	-	a	-	-	b	-	a	-	b	a	-	b	b	b	-	a	a	b	b	b	-	-	a	a	-	-	b	-
chr04	5697108	A	-	b	-	-	a	b	b	a	b	b	-	-	a	b	a	b	a	a	b	a	a	-	b	b	b	-	-	b	-	a	b	b	b	-	a	-	b	b	b	a	b	-	-	b	b	b	-
chr04	5697738	A	-	b	b	b	a	b	b	-	b	-	-	a	a	b	a	b	a	a	b	a	a	b	b	b	b	a	a	b	a	a	b	b	b	-	a	a	b	b	b	a	b	a	a	b	b	b	b
chr04	5697780	C	-	b	b	b	a	b	b	-	b	-	-	a	a	b	a	b	a	a	b	a	a	b	b	b	b	a	a	b	a	a	b	b	b	-	a	a	b	b	b	a	b	a	a	b	b	b	b
chr04	5697785	C	-	b	b	b	a	b	b	-	b	-	-	a	a	b	a	b	a	a	b	a	a	b	b	b	b	a	a	b	a	a	b	b	b	-	a	a	b	b	b	a	b	a	a	b	b	b	b
chr04	5698905	C	-	b	b	-	-	b	-	a	b	b	-	-	-	b	a	b	a	a	b	-	-	b	-	-	-	-	-	b	a	-	-	b	b	-	-	-	-	b	b	b	b	-	a	b	b	b	b
chr04	5710579	T	a	b	b	b	a	b	b	a	b	b	-	a	a	b	a	b	a	a	b	a	a	b	b	-	b	a	a	b	a	a	b	b	b	-	a	a	b	b	b	h	b	-	a	b	-	b	b
chr04	5713806	T	a	b	b	-	a	b	b	a	b	-	-	-	a	b	a	b	a	a	b	-	a	b	-	b	b	a	a	b	a	-	b	b	b	-	a	a	b	b	b	a	b	a	a	b	-	b	b
chr04	5714091	G	a	b	b	-	a	b	b	a	b	-	-	-	a	b	a	b	a	a	b	-	a	b	-	b	b	a	a	b	a	-	b	b	b	b	a	a	b	b	b	a	b	a	a	b	-	b	b
chr04	5721576	G	-	b	b	b	a	b	-	-	b	-	b	a	a	b	a	b	a	a	b	a	a	b	b	b	b	a	a	b	a	a	b	b	b	b	a	a	b	b	b	h	b	a	a	b	-	b	b
chr04	5721626	C	-	b	b	b	a	b	-	-	b	-	b	a	a	b	a	b	a	a	b	a	a	b	b	b	b	a	a	b	a	a	b	b	b	b	a	a	b	b	b	h	b	a	a	b	-	b	b
chr04	5721659	T	-	b	b	b	a	b	-	-	b	-	b	a	a	b	a	b	a	a	b	a	a	b	b	b	b	a	a	b	a	a	b	b	b	b	a	a	b	b	b	h	b	a	a	b	-	b	b
chr04	5724128	G	-	b	b	b	a	b	-	-	-	b	-	a	a	b	a	b	a	a	b	-	a	-	b	b	b	a	a	b	a	-	b	b	b	b	a	-	b	b	b	b	b	-	a	b	-	b	b
chr04	5724139	C	-	b	b	b	a	b	-	-	-	b	-	a	a	b	a	b	a	a	b	-	a	-	b	b	b	a	a	b	a	-	b	b	b	b	a	-	b	b	b	a	b	-	a	b	-	b	b
chr04	5724150	C	-	b	b	b	a	b	-	-	-	b	-	a	a	b	a	b	a	a	b	-	a	-	b	b	b	a	a	b	a	-	b	b	b	b	a	-	b	b	b	a	b	-	a	b	-	b	b
chr04	5724365	A	-	b	b	b	a	b	-	-	-	b	-	a	a	b	a	b	a	a	b	-	a	-	b	b	b	a	a	b	a	-	b	b	b	b	a	-	b	b	b	a	b	-	a	b	-	b	b
chr04	5724377	T	-	b	b	b	a	b	-	-	-	b	-	a	a	b	a	b	a	a	b	-	a	-	b	b	b	a	a	b	a	-	b	b	b	b	a	-	b	b	b	b	b	-	a	b	-	b	b
chr04	5724415	A	-	b	b	b	a	b	-	-	-	b	-	a	a	b	a	b	a	a	b	-	a	-	b	b	b	a	a	b	a	-	b	b	b	b	a	-	b	b	b	a	b	-	a	b	-	b	b
chr04	5734960	A	a	b	b	b	a	b	b	a	b	b	-	a	a	b	a	b	a	a	b	a	a	b	b	b	b	a	a	b	-	a	b	b	b	b	a	a	-	b	b	a	b	a	a	-	b	b	b
chr04	5737434	G	a	-	b	b	a	b	-	a	b	-	-	-	a	-	a	-	a	a	b	a	a	b	b	-	-	a	a	-	a	a	-	b	b	-	a	-	b	-	b	a	b	-	a	-	-	-	-
chr04	5737676	T	-	b	b	b	a	b	b	-	b	a	-	-	a	b	a	b	a	a	b	-	a	-	b	-	b	a	a	b	-	-	b	b	b	-	a	-	b	-	b	-	b	-	a	b	-	b	b
chr04	5737680	A	-	b	b	b	a	b	b	-	b	a	-	-	a	b	a	b	a	a	b	-	a	-	b	-	b	a	a	b	-	-	b	b	b	-	a	-	b	-	b	-	b	-	a	b	-	b	b
chr04	5737715	A	-	b	b	b	a	b	b	-	b	a	-	-	a	b	a	b	a	a	b	-	a	-	b	-	b	a	a	b	-	-	b	b	b	-	a	-	b	-	b	-	b	-	a	b	-	b	b
chr04	5737723	C	-	b	b	b	a	b	b	-	b	a	-	-	a	b	a	b	a	b	b	-	a	-	b	-	b	a	a	b	-	-	b	b	b	-	a	-	b	-	b	-	b	-	a	b	-	b	b
chr04	5741939	G	a	b	b	b	-	-	b	a	b	b	-	a	a	b	a	b	a	a	b	a	a	-	b	b	b	-	a	b	a	a	b	b	b	-	a	-	b	b	b	-	b	a	a	b	-	b	b
chr04	5743937	G	a	b	b	b	a	b	b	a	b	-	-	-	a	b	a	b	a	-	b	a	a	b	b	-	b	a	a	b	a	-	b	b	b	-	a	-	b	b	b	a	b	-	a	b	-	b	-
chr04	5753053	G	a	b	b	b	a	b	b	a	b	b	b	a	a	b	a	b	a	a	b	a	a	b	b	-	b	a	a	b	-	a	b	b	b	b	a	-	b	b	b	h	b	a	a	b	-	b	b
chr04	5763327	G	a	b	b	b	a	b	b	a	b	b	-	a	a	b	a	b	a	a	b	-	a	b	b	b	b	a	a	b	-	a	b	b	b	b	a	a	-	b	b	a	b	a	a	b	b	b	b
chr04	5763343	G	a	b	b	b	a	b	b	a	b	b	-	a	a	b	a	b	a	a	b	-	a	b	b	b	b	a	a	b	-	a	b	b	b	b	a	a	-	b	b	a	b	a	a	b	b	b	b
chr04	5763567	G	a	b	b	b	a	b	b	a	b	b	-	a	a	b	a	b	a	a	b	-	a	b	b	b	b	a	a	b	-	a	b	b	b	b	a	a	-	b	b	a	b	a	a	b	b	b	b
chr04	5766324	C	-	b	b	b	a	b	b	-	b	b	-	a	a	b	a	b	a	a	b	a	a	b	b	-	b	a	a	b	a	-	b	b	b	b	a	a	-	-	b	a	b	-	a	b	b	b	b
chr04	5766346	T	-	b	b	b	a	b	b	-	b	b	-	a	a	b	a	b	a	a	b	a	a	b	b	-	b	a	a	b	a	-	b	b	b	b	a	a	-	-	b	a	b	-	a	b	b	b	b
chr04	5766377	C	-	b	b	b	a	b	b	-	b	b	-	a	a	b	a	b	a	a	b	a	a	b	b	-	b	a	a	b	a	-	b	b	b	b	a	a	-	-	b	a	b	-	a	b	b	b	b
chr04	5766383	A	-	b	b	b	a	b	b	-	b	b	-	a	a	b	a	b	a	a	b	a	a	b	b	-	b	a	a	b	a	-	b	b	b	b	a	a	-	-	b	a	b	-	a	b	b	b	b
chr04	5766403	T	-	b	b	b	a	b	b	-	b	b	-	a	a	b	a	b	a	a	b	a	a	b	b	-	b	a	a	b	a	-	b	b	b	b	a	a	-	-	b	a	b	-	a	b	b	b	b
chr04	5777532	T	-	b	b	b	a	-	-	-	b	-	-	a	-	b	-	b	-	a	b	a	a	-	-	-	b	a	a	b	a	-	b	b	b	-	-	a	-	-	-	a	b	-	a	b	-	b	b
chr04	5777569	C	-	b	b	b	a	-	-	-	b	-	-	a	-	b	-	b	-	a	b	a	a	-	-	-	b	a	a	b	a	-	b	b	b	-	-	a	-	-	-	a	b	-	a	b	-	b	b
chr04	5777616	G	-	b	b	b	a	-	-	-	b	-	-	a	-	b	-	b	-	a	b	a	a	-	-	-	b	a	a	b	a	-	b	b	b	-	-	a	-	-	-	a	b	-	a	b	-	b	b
chr04	5777713	T	-	b	b	b	a	-	-	-	b	-	-	a	-	b	-	b	-	a	b	a	a	-	-	-	b	a	a	b	a	-	b	b	b	-	-	a	-	-	-	a	b	-	a	b	-	b	b
chr04	5777731	C	-	b	b	b	a	-	-	-	b	-	-	a	-	b	-	b	-	a	b	a	a	-	-	-	b	a	a	b	a	-	b	b	b	-	-	a	-	-	-	a	b	-	a	b	-	b	b
chr04	5777763	A	-	b	b	b	a	-	-	-	b	-	-	a	-	b	-	b	-	a	b	a	a	-	-	-	b	a	a	b	a	-	b	b	b	-	-	a	-	-	-	a	b	-	a	b	-	b	b
chr04	5788488	A	a	b	b	b	a	b	b	a	b	b	b	a	a	b	a	b	a	a	b	a	a	b	b	b	b	a	a	b	a	-	b	b	b	b	a	a	b	b	b	b	b	a	a	b	b	b	b
chr04	5788489	C	a	b	b	b	a	b	b	a	b	b	b	a	a	b	a	b	a	a	b	a	a	b	b	b	b	a	a	b	a	-	b	b	b	b	a	a	b	b	b	b	b	a	a	b	b	b	b
chr04	5788890	G	a	b	b	b	a	b	b	a	b	-	-	a	a	b	a	b	a	a	b	a	a	b	b	-	b	a	-	b	a	-	b	b	b	-	a	-	-	b	b	h	b	-	a	b	-	b	b
chr04	5793344	G	a	b	b	-	a	b	b	a	-	-	-	a	a	b	a	b	a	a	b	-	a	-	b	b	b	-	a	b	-	a	b	b	b	b	a	-	b	b	b	b	-	a	a	b	-	-	b
chr04	5793887	G	-	b	-	b	-	-	b	a	b	-	-	a	a	b	a	b	a	a	b	a	a	-	b	-	b	-	a	b	-	a	b	b	b	-	a	a	-	b	b	h	b	a	a	b	-	b	b
chr04	5794133	G	a	b	-	b	-	-	b	a	b	-	-	a	a	b	a	b	a	a	b	a	a	-	b	-	b	-	a	b	-	a	b	b	b	-	a	a	-	b	b	h	b	a	a	b	-	b	b
chr04	5796131	A	a	b	b	b	-	b	b	-	-	b	b	-	-	b	-	b	a	-	b	-	-	-	b	-	b	-	-	b	-	-	b	b	b	-	-	-	b	b	b	b	b	-	a	b	b	b	b
chr04	5865170	G	a	b	b	-	a	b	-	a	-	b	-	a	a	b	a	b	a	a	b	a	a	b	b	-	b	a	a	b	-	-	b	b	b	b	a	-	b	b	b	h	b	a	a	a	b	-	-
chr04	5865390	A	-	b	b	-	a	b	-	-	-	b	-	a	a	b	a	b	a	a	b	a	a	b	b	-	b	a	a	b	-	-	b	b	b	b	a	-	b	b	b	h	b	a	a	a	b	-	-
chr04	5865401	T	-	b	b	-	a	b	-	-	-	b	-	a	a	b	a	b	a	a	b	a	a	b	b	-	b	a	a	b	-	-	b	b	b	b	a	-	b	b	b	h	b	a	a	a	b	-	-
chr04	5865431	T	-	b	b	-	a	b	-	-	-	b	-	a	a	b	a	b	a	a	b	a	a	b	b	-	b	a	a	b	-	-	b	b	b	b	a	-	b	b	b	h	b	a	a	a	b	-	-
chr04	5865436	C	-	b	b	-	a	b	-	-	-	b	-	a	a	b	a	b	a	a	b	a	a	b	b	-	b	a	a	b	-	-	b	b	b	b	a	-	b	b	b	h	b	a	a	a	b	-	-
chr04	5866392	C	a	b	b	b	a	b	-	a	b	-	-	a	a	b	a	b	a	a	b	a	a	b	a	b	b	-	-	b	a	-	-	b	b	b	a	-	b	b	b	a	b	a	a	b	-	b	b
chr04	5866414	A	a	b	b	b	a	b	-	a	b	-	-	a	a	b	a	b	a	a	b	a	a	b	a	b	b	-	-	b	a	-	-	b	b	b	a	-	b	b	b	a	b	a	a	b	-	b	b
chr04	5874105	T	a	b	b	b	-	b	b	a	b	-	-	-	a	b	a	b	a	a	b	a	a	-	b	-	b	a	a	b	a	a	b	b	b	b	a	a	b	b	b	h	b	a	a	b	b	b	b
chr04	5874440	A	a	b	b	b	a	-	-	a	b	b	-	a	a	b	a	b	a	a	b	a	a	b	-	-	b	a	-	b	a	a	b	b	b	b	a	-	b	-	b	h	b	a	a	b	b	-	-
chr04	5874661	G	a	b	b	b	a	-	-	a	b	b	-	a	a	b	a	b	a	a	b	a	a	b	-	-	b	a	-	b	a	a	b	b	b	b	a	-	b	-	b	h	b	a	a	b	b	-	-
chr04	5875081	T	a	b	b	b	a	-	b	a	b	b	-	a	a	b	a	b	a	-	b	a	a	b	b	b	b	a	a	b	-	a	b	b	b	b	a	a	b	-	b	a	b	a	a	b	b	b	b
chr04	5876723	G	-	-	b	-	-	-	b	-	b	-	-	-	a	b	a	b	a	a	b	-	a	-	-	-	b	a	-	b	-	-	-	b	b	-	a	-	b	-	b	a	b	-	a	-	-	b	b
chr04	5876759	G	-	-	b	-	-	-	b	-	b	-	-	-	a	b	a	b	a	a	b	-	a	-	-	-	b	a	-	b	-	-	-	b	b	-	a	-	b	-	b	a	b	-	a	-	-	b	b
chr04	5876793	C	-	-	b	-	-	-	b	-	b	-	-	-	a	b	a	b	a	a	b	-	a	-	-	-	b	a	-	b	-	-	-	b	b	-	a	-	b	-	b	a	b	-	a	-	-	b	b
chr04	5877753	G	a	b	-	-	a	b	b	-	b	-	-	-	-	b	a	b	a	a	b	-	a	b	b	b	b	a	a	b	-	-	b	b	b	-	a	a	b	b	b	a	b	-	a	b	-	b	-
chr04	5877987	T	-	b	-	-	a	b	b	-	b	-	-	-	-	b	a	b	a	a	b	-	a	b	b	b	b	a	a	b	-	-	b	b	b	-	a	a	b	b	b	a	b	-	a	b	-	b	-
chr04	5877992	G	-	b	-	-	a	b	b	-	b	-	-	-	-	b	a	b	a	a	b	-	a	b	b	b	b	a	a	b	-	-	b	b	b	-	a	a	b	b	b	a	b	-	a	b	-	b	-
chr04	5878011	A	-	b	-	-	a	b	b	-	b	-	-	-	-	b	a	b	a	a	b	-	a	b	b	b	b	a	a	b	-	-	b	b	b	-	a	a	b	b	b	a	b	-	a	b	-	b	-
chr04	5881214	C	-	b	-	-	-	-	-	-	-	-	-	a	a	b	a	b	a	a	b	a	a	-	-	-	-	a	a	b	-	-	-	b	b	-	a	a	-	b	b	a	b	-	a	-	-	-	-
chr04	5881245	T	-	b	-	-	-	-	-	-	-	-	-	a	a	b	a	b	a	a	b	a	a	-	-	-	-	a	a	b	-	-	-	b	b	-	a	a	-	b	b	a	b	-	a	-	-	-	-
chr04	5881257	T	-	b	-	-	-	-	-	-	-	-	-	a	a	b	a	b	a	a	b	a	a	-	-	-	-	a	a	b	-	-	-	b	b	-	a	a	-	b	b	a	b	-	a	-	-	-	-
chr04	5897055	A	a	b	b	b	a	b	b	a	b	b	-	-	a	b	a	b	a	a	b	a	a	-	b	-	b	a	a	b	-	a	b	b	b	b	a	a	b	b	b	h	b	a	a	b	b	b	b
chr04	5903630	C	a	b	b	b	-	b	b	a	b	-	b	-	-	b	a	b	a	a	b	a	a	b	b	b	b	a	-	b	a	a	b	b	b	b	-	a	b	b	b	b	b	-	a	b	-	b	b
chr04	5905700	G	a	b	b	b	a	b	b	a	-	-	b	a	a	b	a	b	a	a	b	a	a	b	b	b	b	a	a	b	a	a	b	b	b	b	a	a	b	b	b	a	b	a	a	b	b	b	b
chr04	5906014	G	-	b	b	-	-	b	-	-	b	-	-	a	a	b	a	b	a	a	b	a	a	b	b	b	b	a	a	b	a	a	b	b	b	-	a	a	b	b	b	b	b	-	a	b	b	-	b
chr04	5906047	T	-	b	b	-	-	b	-	-	b	-	-	a	a	b	a	b	a	a	b	a	a	b	b	b	b	a	a	b	a	a	b	b	b	-	a	a	b	b	b	b	b	-	a	b	b	-	b
chr04	5906056	C	-	b	b	-	-	b	-	-	b	-	-	a	a	b	a	b	a	a	b	a	a	b	b	b	b	a	a	b	a	a	b	b	b	-	a	a	b	b	b	a	b	-	a	b	b	-	b
chr04	5906298	A	a	b	b	-	-	b	b	a	b	-	-	a	a	b	a	b	a	a	b	a	a	b	b	b	b	a	a	b	a	a	b	b	b	-	a	a	b	b	b	a	b	-	a	b	b	-	b
chr04	5906308	G	a	b	b	-	-	b	b	a	b	-	-	a	a	b	a	b	a	a	b	a	a	b	b	b	b	a	a	b	a	a	b	b	b	-	a	a	b	b	b	b	b	-	a	b	b	-	b
chr04	5907156	T	-	b	b	-	-	b	b	-	b	b	b	-	-	b	-	b	-	a	b	-	a	b	b	b	b	-	-	b	a	-	b	b	b	b	-	-	-	-	b	-	-	-	a	b	-	b	b
chr04	5907192	C	-	b	b	-	-	b	b	-	b	b	b	-	-	b	-	b	-	a	b	-	a	b	b	b	b	-	-	b	a	-	b	b	b	b	-	-	-	-	b	-	-	-	a	b	-	b	b
chr04	5907209	G	-	b	b	-	-	b	b	-	b	b	b	-	-	b	-	b	-	a	b	-	a	b	b	b	b	-	-	b	a	-	b	b	b	b	-	-	-	-	b	-	-	-	a	b	-	b	b
chr04	5926407	A	a	-	-	-	-	-	-	a	-	-	-	a	a	-	a	b	a	a	-	a	a	-	-	-	-	a	a	-	a	a	b	b	b	-	a	a	-	-	-	a	-	-	a	-	-	-	-
chr04	5957814	G	a	b	b	-	a	-	-	-	-	-	-	-	-	b	a	b	a	a	b	-	a	b	-	-	b	-	-	b	a	-	b	b	b	-	a	-	b	-	-	a	-	-	-	b	b	b	-
chr04	5971941	G	a	-	b	b	a	b	b	a	-	b	-	a	a	b	a	b	a	a	b	a	a	-	-	-	b	-	-	-	a	-	b	b	b	b	a	a	-	b	b	a	b	-	a	b	b	b	-
chr04	5972291	A	a	-	b	b	a	b	b	a	-	b	-	a	a	b	a	b	a	a	b	-	a	-	-	-	b	-	-	-	a	-	b	b	b	b	a	a	-	b	b	a	b	-	a	b	b	b	-
chr04	5977201	T	a	b	b	b	a	b	b	a	b	b	-	a	a	b	a	b	a	a	b	a	a	b	b	b	b	a	-	b	-	-	b	b	b	-	a	-	-	b	b	-	b	-	a	b	b	-	-
chr04	5979757	A	a	b	b	-	a	b	b	a	b	b	b	a	a	b	a	b	a	a	b	-	a	b	b	-	b	a	a	b	a	-	b	b	b	b	a	-	b	b	b	-	b	a	a	b	-	b	b
chr04	5982482	G	a	b	b	-	a	b	b	a	b	b	-	a	a	b	a	b	a	a	b	a	a	b	-	b	b	a	a	b	-	a	b	b	b	b	a	a	b	b	b	h	b	-	a	b	b	b	b
chr04	5995229	G	a	b	b	b	a	b	b	a	b	-	-	a	a	b	a	b	a	a	b	a	a	-	b	b	b	a	-	b	a	a	b	b	b	-	a	-	-	b	b	b	b	-	a	b	-	b	b
chr04	6000612	T	a	b	b	b	a	b	b	a	-	-	b	a	a	b	a	b	a	a	b	a	a	b	b	-	b	a	a	b	a	a	b	b	b	b	a	a	b	b	b	a	b	-	a	b	-	-	b
chr04	6011585	G	a	b	b	-	-	-	-	-	b	-	-	-	-	b	a	b	-	-	b	-	a	-	-	b	b	a	-	b	a	a	-	b	b	b	-	a	-	b	b	a	-	a	a	b	-	b	b
chr04	6013256	C	a	b	b	b	-	b	b	a	b	b	-	-	a	b	a	b	a	a	b	-	a	-	-	-	b	a	a	b	a	a	b	b	b	b	a	a	-	b	b	a	b	a	a	-	b	b	b
chr04	6013267	T	a	b	b	b	-	b	b	a	b	b	-	-	a	b	a	b	a	a	b	-	a	-	-	-	b	a	a	b	a	a	b	b	b	b	a	a	-	b	b	a	b	a	a	-	b	b	b
chr04	6013495	A	a	b	b	b	a	b	-	a	b	b	b	a	a	b	a	b	a	a	b	a	a	b	b	-	b	a	a	b	a	a	b	b	b	b	a	a	b	b	b	h	b	a	a	b	b	b	-
chr04	6023190	A	a	b	b	b	a	b	b	a	b	b	-	a	a	b	a	b	a	a	b	a	a	b	b	b	b	a	a	b	a	a	b	b	b	b	a	a	b	b	b	b	b	a	a	b	-	-	b
chr04	6024902	A	a	b	-	b	a	b	-	-	b	b	-	a	a	b	a	b	a	a	b	a	a	b	b	b	b	-	-	b	a	a	b	b	b	-	-	a	-	b	b	-	b	-	a	b	b	b	b
chr04	6070346	T	a	b	b	b	-	b	b	a	b	b	b	-	a	b	a	b	a	a	b	a	a	b	b	b	b	a	a	b	a	a	b	b	b	b	a	a	-	b	b	b	b	a	a	b	b	b	b
chr04	6179538	C	-	b	b	-	a	b	b	-	-	b	b	-	a	b	a	b	a	a	b	-	a	b	-	b	b	a	a	b	a	-	-	b	b	b	a	-	b	b	b	a	b	-	a	b	b	b	b
chr04	6179559	C	-	b	b	-	a	b	b	-	-	b	b	-	a	b	a	b	a	a	b	-	a	b	-	b	b	a	a	b	a	-	-	b	b	b	a	-	b	b	b	a	b	-	a	b	b	b	b
chr04	6179599	C	-	b	b	-	a	b	b	-	-	b	b	-	a	b	a	b	a	a	b	-	a	b	-	b	b	a	a	b	a	-	-	b	b	b	a	-	b	b	b	a	b	-	a	b	b	b	b
chr04	6179608	G	-	b	b	-	a	b	b	-	-	b	b	-	a	b	a	b	a	a	b	-	a	b	-	b	b	a	a	b	a	-	-	b	b	b	a	-	b	b	b	a	b	-	a	b	b	b	b
chr04	6179755	G	a	b	b	-	a	b	b	a	-	b	b	-	a	b	a	b	a	a	b	-	a	b	-	b	b	a	a	b	a	a	-	b	b	-	a	-	b	b	b	a	b	-	a	b	b	b	b
chr04	6186388	A	a	b	-	b	a	b	-	a	b	b	-	a	a	b	a	b	a	a	b	-	a	-	b	-	b	a	-	b	a	a	b	b	b	-	-	a	b	-	b	a	b	-	a	b	b	b	b
chr04	6186605	G	-	b	b	b	a	b	b	a	b	b	b	a	a	b	a	b	a	a	b	a	a	b	b	-	b	a	-	b	a	a	b	b	b	b	a	a	-	b	b	a	b	a	a	b	b	b	b
chr04	6186635	C	-	b	b	b	a	b	b	a	b	b	b	a	a	b	a	b	a	a	b	a	a	b	b	-	b	a	-	b	a	a	b	b	b	b	a	a	-	b	b	a	b	a	a	b	b	b	b
chr04	6192386	A	a	b	b	b	a	b	b	a	b	-	-	-	a	b	a	b	a	-	b	-	a	b	b	-	b	a	-	b	-	-	b	b	b	-	a	-	b	b	b	-	b	-	a	b	-	b	b
chr04	6742643	C	a	b	b	b	a	b	b	a	b	-	-	a	a	b	a	b	a	a	b	a	b	b	b	b	b	a	-	b	-	a	b	b	b	b	a	a	b	b	b	a	b	-	a	b	b	-	b
chr04	6742828	G	-	b	b	b	a	b	b	a	b	-	-	a	a	b	a	b	a	a	b	-	b	b	-	-	b	a	-	b	-	a	b	b	b	-	a	a	b	b	b	a	b	-	a	b	b	-	b
chr04	6745343	A	a	b	b	b	a	b	b	a	-	b	-	-	a	b	a	b	a	a	b	a	b	b	b	-	b	a	a	b	a	a	b	b	b	b	a	-	b	b	b	a	b	a	a	b	b	b	b
chr04	6809827	A	-	b	b	b	-	b	b	a	b	-	b	-	a	b	a	b	a	a	b	a	b	b	b	-	b	-	-	b	a	a	b	b	b	-	a	-	b	b	b	a	b	a	a	b	b	b	-
chr04	6810769	C	a	b	b	b	a	b	b	-	b	b	-	a	a	b	a	b	a	a	b	a	b	-	b	-	b	a	a	b	-	a	b	b	b	b	-	-	-	b	b	b	b	-	a	b	b	b	-
chr04	6814520	G	-	b	b	b	-	b	-	a	b	-	-	-	-	b	-	b	a	-	b	-	b	-	b	-	b	a	-	-	-	a	b	b	b	-	-	-	-	-	b	a	b	a	a	-	-	-	-
chr04	6814543	C	-	b	b	b	-	b	-	a	b	-	-	-	-	b	-	b	a	-	b	-	b	-	b	-	b	a	-	-	-	a	b	b	b	-	-	-	-	-	b	a	b	a	a	-	-	-	-
chr04	6814700	A	-	b	b	b	a	b	b	a	-	-	-	-	a	b	a	b	a	a	b	-	b	b	b	-	-	-	a	b	-	a	b	b	b	-	a	-	-	b	b	-	b	-	a	b	-	b	b
chr04	6823609	T	a	b	b	b	a	b	-	a	-	b	-	a	a	b	a	b	a	a	b	a	b	b	b	b	b	a	-	b	a	a	b	b	b	b	a	-	b	b	b	a	b	-	a	b	b	b	b
chr04	6823622	A	a	b	b	b	a	b	-	a	-	b	-	a	a	b	a	b	a	a	b	a	b	b	b	b	b	a	-	b	a	a	b	b	b	b	a	-	b	b	b	a	b	-	a	b	b	b	b
chr04	6823672	C	a	b	b	b	a	b	-	a	-	b	-	a	a	b	a	b	a	a	b	a	b	b	b	b	b	a	-	b	a	a	b	b	b	b	a	-	b	b	b	a	b	-	a	b	b	b	b
chr04	6823809	G	a	b	b	b	a	b	-	a	-	-	-	a	a	b	a	b	a	a	b	a	b	b	-	-	b	a	a	b	b	a	b	b	b	b	a	-	b	b	b	a	b	-	a	b	b	b	b
chr04	6823830	C	a	b	b	b	a	b	-	a	-	-	-	a	a	b	a	b	a	a	b	a	b	b	-	-	b	a	a	b	a	a	b	b	b	b	a	-	b	b	b	a	b	-	a	b	b	b	b
chr04	6823854	A	a	b	b	b	a	b	-	a	-	-	-	a	a	b	a	b	a	a	b	a	b	b	-	-	b	a	a	b	a	a	b	b	b	b	a	-	b	b	b	a	b	-	a	b	b	b	b
chr04	6828724	T	a	b	b	b	a	b	-	a	b	b	-	a	a	b	a	b	a	a	b	a	b	b	b	b	b	a	a	b	a	-	b	b	b	-	a	-	b	-	b	a	-	a	a	b	b	b	b
chr04	6863795	A	a	b	b	b	a	b	b	a	b	-	-	a	a	b	a	b	a	a	b	a	b	-	-	-	b	a	a	b	a	a	b	b	b	-	a	a	-	b	b	a	b	a	a	b	-	b	b
chr04	6863833	A	a	b	b	b	a	b	b	a	b	-	-	a	a	b	a	b	a	a	b	a	b	-	-	-	b	a	a	b	a	a	b	b	b	-	a	a	-	b	b	a	b	a	a	b	-	b	b
chr04	6864006	A	a	b	b	b	a	b	b	a	b	-	-	a	a	b	a	b	a	a	b	a	b	-	b	b	b	a	a	b	a	a	b	b	b	-	a	a	-	b	b	a	b	a	a	b	-	b	b
chr04	6864045	T	a	b	b	b	a	b	b	a	b	-	-	a	a	b	a	b	a	a	b	a	b	-	b	b	b	a	a	b	a	a	b	b	b	-	a	a	-	b	b	a	b	a	a	b	-	b	b
chr04	6864074	C	a	b	b	b	a	b	b	a	b	-	-	a	a	b	a	b	a	a	b	a	b	-	b	b	b	a	a	b	a	a	b	b	b	-	a	a	-	b	b	a	b	a	a	b	-	b	b
chr04	6864078	G	a	b	b	b	a	b	b	a	b	-	-	a	a	b	a	b	a	a	b	a	b	-	b	b	b	a	a	b	a	a	b	b	b	-	a	a	-	b	b	a	b	a	a	b	-	b	b
chr04	6865316	G	a	b	b	-	a	-	b	a	-	-	b	-	a	b	a	b	a	a	b	-	b	b	-	-	b	a	-	b	a	a	b	b	b	-	-	a	b	b	b	a	b	a	a	b	b	b	-
chr04	6866997	G	a	b	b	-	-	b	b	a	b	b	-	a	a	b	a	b	a	a	b	a	b	-	-	b	b	a	-	b	a	a	b	b	b	b	a	-	b	b	b	h	b	a	a	b	b	b	b
chr04	6867677	T	a	b	b	b	a	b	b	a	b	-	-	a	a	b	a	b	a	a	b	a	b	b	b	b	b	a	a	b	a	a	b	b	b	b	a	a	b	b	b	b	b	a	a	b	-	b	b
chr04	6867683	G	a	b	b	b	a	b	b	a	b	-	-	a	a	b	a	b	a	a	b	a	b	b	b	b	b	a	a	b	a	a	b	b	b	b	a	a	b	b	b	b	b	a	a	b	-	b	b
chr04	6867875	A	a	b	b	b	a	b	b	a	b	-	-	a	a	b	a	b	a	a	b	a	b	b	b	-	b	a	a	b	a	a	b	b	b	b	a	a	b	b	b	h	b	a	a	b	-	b	b
chr04	6867889	T	a	b	b	b	a	b	b	a	b	-	-	a	a	b	a	b	a	a	b	a	b	b	b	-	b	a	a	b	a	a	b	b	b	b	a	a	b	b	b	h	b	a	a	b	-	b	b
chr04	6867907	C	a	b	b	b	a	b	b	a	b	-	-	a	a	b	a	b	a	a	b	a	b	b	b	-	b	a	a	b	a	a	b	b	b	b	a	a	b	b	b	h	b	a	a	b	-	b	b
chr04	6874866	T	a	b	b	b	a	b	b	a	b	b	b	a	a	b	a	b	a	a	b	-	b	b	b	b	b	a	a	b	a	a	b	b	b	b	a	a	-	b	b	h	b	-	a	b	b	b	b
chr04	6875133	G	a	b	b	b	a	b	b	a	b	b	b	a	a	b	a	b	a	a	b	-	b	b	b	b	b	a	a	b	a	a	b	b	b	b	a	a	-	b	b	h	b	-	a	b	b	b	b
chr04	6919671	C	a	b	-	b	a	b	b	-	b	b	b	a	a	b	a	b	a	a	b	-	b	-	b	b	b	a	a	b	a	a	b	b	b	-	a	a	b	b	b	a	b	a	a	b	b	b	b
chr04	6949202	T	a	b	b	b	a	b	-	-	-	b	-	-	a	b	a	b	a	a	b	a	b	b	b	b	b	-	-	b	a	a	b	b	b	b	a	-	b	-	b	-	b	-	a	b	b	-	b
chr04	7079832	A	a	b	b	b	a	-	-	a	b	-	-	a	a	b	a	b	a	a	b	-	b	-	b	-	b	a	a	b	a	a	b	b	b	b	a	a	b	b	b	a	b	-	a	b	b	b	-
chr04	7479756	T	a	b	-	b	a	b	-	a	b	b	-	a	a	b	a	-	a	a	b	a	b	b	-	-	b	a	a	b	a	a	b	b	b	b	a	a	-	b	b	a	b	a	a	b	b	b	b
chr04	7479769	T	a	b	-	b	a	b	-	a	b	b	-	a	a	b	a	-	a	a	b	a	b	b	-	-	b	a	a	b	a	a	b	b	b	b	a	a	-	b	b	a	b	a	a	b	b	b	b
chr04	7485193	G	a	b	b	-	a	-	a	a	b	b	-	a	a	b	a	b	a	a	b	a	b	b	b	b	b	-	-	b	a	a	b	b	b	-	a	a	-	-	b	a	-	-	a	b	-	b	-
chr04	7487158	C	-	b	-	b	-	b	-	a	-	-	-	-	a	b	a	-	a	-	b	a	b	-	-	-	b	a	a	-	-	-	b	b	b	-	a	-	-	b	b	-	b	a	a	b	-	-	-
chr04	7487195	T	-	b	-	b	-	b	-	a	-	-	-	-	a	b	a	-	a	-	b	a	b	-	-	-	b	a	a	-	-	-	b	b	b	-	a	-	-	b	b	-	b	a	a	b	-	-	-
chr04	7507248	C	-	b	b	b	a	-	-	a	b	b	-	a	a	b	a	b	a	-	b	a	b	b	b	b	b	a	a	b	-	a	b	b	b	b	a	a	-	b	b	-	b	a	a	b	b	b	-
chr04	7510804	A	a	b	b	-	-	-	a	a	b	-	b	a	a	b	a	b	a	a	b	a	b	-	b	-	b	a	a	b	a	a	b	b	b	-	a	-	b	-	b	-	b	a	a	b	-	b	b
chr04	7513125	T	a	b	b	b	a	b	a	a	b	b	-	a	a	b	a	b	a	-	b	a	b	b	b	-	b	a	-	b	-	a	b	b	b	b	a	-	b	b	b	a	b	-	a	b	b	b	b
chr04	7513134	G	a	b	b	b	a	b	a	a	b	b	-	a	a	b	a	b	a	-	b	a	b	b	b	-	b	a	-	b	-	a	b	b	b	b	a	-	b	b	b	a	b	-	a	b	b	b	b
chr04	7514352	C	a	b	b	b	a	b	a	a	-	-	-	a	a	b	a	b	a	a	b	a	b	b	b	-	b	a	a	b	-	a	b	b	b	b	a	-	b	b	b	-	b	a	a	b	-	b	-
chr04	7514419	G	a	b	b	b	a	b	a	a	b	b	-	a	a	b	a	b	a	a	b	a	b	b	-	b	b	a	a	-	a	a	b	b	b	-	a	-	b	b	b	a	b	-	a	b	b	b	b
chr04	7514666	A	a	b	b	b	a	b	a	a	b	b	-	a	a	b	a	b	a	a	b	a	b	b	-	b	b	a	a	-	a	a	b	b	b	-	a	-	-	b	b	b	b	-	a	b	b	b	b
chr04	7515276	C	a	b	b	b	a	-	-	a	-	b	-	-	a	b	a	b	a	a	b	a	b	b	b	-	b	a	a	b	a	a	b	b	b	b	a	a	b	b	b	a	b	-	a	-	b	b	b
chr04	7518227	C	a	b	-	b	-	-	a	a	b	-	-	-	-	b	a	b	a	a	b	-	b	-	-	-	b	a	a	b	b	a	b	b	b	b	a	-	-	-	b	a	b	a	a	b	b	b	b
chr04	7518396	A	a	b	-	b	-	-	a	a	b	-	-	-	-	b	a	b	a	a	b	-	b	-	-	-	b	a	a	b	-	a	b	b	b	b	a	-	-	-	b	a	b	a	a	b	b	b	b
chr04	7520481	C	a	b	b	-	-	b	a	a	b	-	-	-	a	b	a	b	a	a	b	-	b	-	b	-	b	a	a	-	-	a	b	b	b	-	a	-	-	b	b	a	b	a	a	b	-	b	b
chr04	7520484	C	a	b	b	-	-	b	a	a	b	-	-	-	a	b	a	b	a	a	b	-	b	-	b	-	b	a	a	-	-	a	b	b	b	-	a	-	-	b	b	a	b	a	a	b	-	b	b
chr04	7520675	C	-	b	b	-	-	b	a	-	b	-	-	-	a	b	a	b	a	a	b	-	b	-	b	-	b	a	a	-	-	-	b	b	b	b	a	-	b	b	b	a	b	a	a	b	-	b	b
chr04	7520690	G	-	b	b	-	-	b	a	-	b	-	-	-	a	b	a	b	a	a	b	-	b	-	b	-	b	a	a	-	-	-	b	b	b	b	a	-	b	b	b	a	b	a	a	b	-	b	b
chr04	7520698	C	-	b	b	-	-	b	a	-	b	-	-	-	a	b	a	b	a	a	b	-	b	-	b	-	b	a	a	-	-	-	b	b	b	b	a	-	b	b	b	a	b	a	a	b	-	b	b
chr04	7522049	G	a	-	b	-	a	-	a	a	-	-	-	a	a	b	a	b	a	a	b	a	-	-	-	b	-	a	a	-	-	a	b	b	b	-	-	-	-	-	b	a	b	-	a	-	-	-	-
chr04	7529710	A	-	b	b	b	a	b	-	-	b	b	b	a	-	b	a	b	a	a	b	a	b	b	-	b	b	a	a	b	a	-	b	b	b	b	a	-	-	-	b	a	b	-	a	b	-	-	b
chr04	7529717	G	-	b	b	b	a	b	-	-	b	b	b	a	-	b	a	b	a	a	b	a	b	b	-	b	b	a	a	b	a	-	b	b	b	b	a	-	-	-	b	a	b	-	a	b	-	-	b
chr04	7529763	C	-	b	b	b	a	b	-	-	b	b	b	a	-	b	a	b	a	a	b	a	b	b	-	b	b	a	a	b	a	-	b	b	b	b	a	-	-	-	b	a	b	-	a	b	-	-	b
chr04	7529951	G	a	b	b	b	a	b	-	a	b	b	b	a	-	b	a	b	a	a	b	a	b	b	-	b	b	-	a	b	a	a	b	b	b	b	a	-	-	-	b	a	b	-	a	b	-	b	-
chr04	7529993	C	a	b	b	b	a	b	-	a	b	b	b	a	-	b	a	b	a	a	b	a	b	b	-	b	b	-	a	b	a	a	b	b	b	b	a	-	-	-	b	a	b	-	a	b	-	b	-
chr04	7532093	G	-	-	b	-	-	-	-	a	-	-	-	-	a	b	a	b	a	-	b	a	b	-	b	-	b	-	-	b	-	-	-	b	b	-	-	-	b	-	b	a	b	-	a	-	-	-	-
chr04	7536510	C	a	b	-	b	a	b	a	a	b	b	-	a	a	b	a	b	a	a	b	a	b	-	b	-	b	-	-	b	a	a	b	b	b	-	a	a	-	b	b	a	b	-	a	b	-	-	-
chr04	7536513	A	a	b	-	b	a	b	a	a	b	b	-	a	a	b	a	b	a	a	b	a	b	-	b	-	b	-	-	b	a	a	b	b	b	-	a	a	-	b	b	a	b	-	a	b	-	-	-
chr04	7542641	A	-	b	b	b	a	b	-	-	b	b	-	-	a	b	a	b	a	a	b	-	b	b	b	-	b	a	a	b	-	-	b	b	b	b	a	-	b	-	b	a	b	-	-	-	b	b	b
chr04	7542670	C	-	b	b	b	a	b	-	-	b	b	-	-	a	b	a	b	a	a	b	-	b	b	b	-	b	a	a	b	-	-	b	b	b	b	a	-	b	-	b	a	b	-	-	-	b	b	b
chr04	7542705	G	-	b	b	b	a	b	-	-	b	b	-	-	a	b	a	b	a	a	b	-	b	b	b	-	b	a	a	b	-	-	b	b	b	b	a	-	b	-	b	a	b	-	-	-	b	b	b
chr04	7542715	C	-	b	b	b	a	b	-	-	b	b	-	-	a	b	a	b	a	a	b	-	b	b	b	-	b	a	a	b	-	-	b	b	b	b	a	-	b	-	b	a	b	-	-	-	b	b	b
chr04	7556390	A	-	-	b	b	a	b	-	a	b	-	-	a	-	b	a	b	a	a	b	-	b	-	b	-	b	a	-	b	-	a	b	b	b	b	a	-	-	-	b	a	b	-	a	-	-	b	-
chr04	7556412	G	-	-	b	b	a	b	-	a	b	-	-	a	-	b	a	b	a	a	b	-	b	-	b	-	b	a	-	b	-	a	b	b	b	b	a	-	-	-	b	a	b	-	a	-	-	b	-
chr04	7556438	C	-	-	b	b	a	b	-	a	b	-	-	a	-	b	a	b	a	a	b	-	b	-	b	-	b	a	-	b	-	a	b	b	b	b	a	-	-	-	b	a	b	-	a	-	-	b	-
chr04	7562927	G	-	-	b	b	-	b	a	-	b	-	-	-	a	b	-	b	-	-	b	a	b	b	b	b	b	-	-	b	a	a	b	b	b	-	-	a	b	b	b	a	b	-	a	b	-	b	b
chr04	7562945	G	-	-	b	b	-	b	a	-	b	-	-	-	a	b	-	b	-	-	b	a	b	b	b	b	b	-	-	b	a	a	b	b	b	-	-	a	b	b	b	a	b	-	a	b	-	b	b
chr04	7562987	T	-	-	b	b	-	b	a	-	b	-	-	-	a	b	-	b	-	-	b	a	b	b	b	b	b	-	-	b	a	a	b	b	b	-	-	a	b	b	b	a	b	-	a	b	-	b	b
chr04	7563928	A	a	b	b	b	a	b	a	a	-	b	-	a	a	b	a	b	a	a	b	a	b	b	b	b	b	a	-	b	a	a	b	b	b	b	a	-	b	b	b	a	b	a	a	b	-	b	b
chr04	7564228	C	a	b	b	b	-	b	a	a	b	b	-	a	a	b	a	b	a	a	b	a	b	b	b	b	b	a	a	b	a	a	b	b	b	b	a	-	b	b	b	a	b	a	a	b	b	b	b
chr04	7564292	G	a	b	b	b	-	b	a	a	b	b	-	a	a	b	a	b	a	a	b	a	b	b	b	b	b	a	a	b	a	a	b	b	b	b	a	-	b	b	b	a	b	a	a	b	b	b	b
chr04	7575825	G	a	b	-	-	a	-	a	a	-	-	-	a	a	-	a	b	a	a	b	a	b	-	-	-	b	a	a	b	a	a	b	b	b	-	a	a	-	-	b	a	b	a	a	-	-	-	-
chr04	7575847	G	a	b	-	-	a	-	a	a	-	-	-	a	a	-	a	b	a	a	b	a	b	-	-	-	b	a	a	b	a	a	b	b	b	-	a	a	-	-	b	a	b	a	a	-	-	-	-
chr04	7579129	A	a	b	b	b	-	b	a	a	b	b	-	a	a	b	a	b	a	a	b	a	b	-	b	-	b	a	a	b	a	a	b	b	b	-	a	a	b	b	b	a	b	a	-	b	-	b	b
chr04	7585359	C	a	b	b	-	-	b	a	a	-	b	-	a	-	b	a	b	a	a	b	a	b	-	-	-	b	-	a	b	-	a	-	b	b	b	a	a	-	-	-	a	b	-	a	b	-	b	b
chr04	7585556	T	a	b	b	-	-	b	a	a	-	b	-	a	-	b	a	b	a	a	b	a	b	-	-	-	b	-	a	b	-	a	-	b	b	b	a	a	-	-	-	a	b	-	a	b	-	b	b
chr04	7594800	G	a	b	b	b	a	b	-	a	b	-	-	a	a	b	a	b	a	a	b	a	b	b	b	-	b	a	a	b	a	a	b	b	b	-	a	a	b	b	b	a	b	a	a	b	b	b	b
chr04	7598205	C	-	b	-	b	-	b	a	-	-	b	-	a	a	b	a	b	a	a	b	a	b	-	-	-	b	-	a	-	-	-	b	b	b	-	a	a	-	b	b	a	b	-	-	b	-	b	b
chr04	7598224	T	-	b	-	b	-	b	a	-	-	b	-	a	a	b	a	b	a	a	b	a	b	-	-	-	b	-	a	-	-	-	b	b	b	-	a	a	-	b	b	a	b	-	-	b	-	b	b
chr04	7598270	A	-	b	-	b	-	b	a	-	-	b	-	a	a	b	a	b	a	a	b	a	b	-	-	-	b	-	a	-	-	-	b	b	b	-	a	a	-	b	b	a	b	-	-	b	-	b	b
chr04	7598278	T	-	b	-	b	-	b	a	-	-	b	-	a	a	b	a	b	a	a	b	a	b	-	-	-	b	-	a	-	-	-	b	b	b	-	a	a	-	b	b	a	b	-	-	b	-	b	b
chr04	7598535	C	a	b	-	b	-	b	a	a	-	b	-	a	a	b	a	b	a	a	b	a	b	-	-	-	b	-	a	-	-	a	b	b	b	-	a	a	-	b	b	a	b	-	-	b	-	b	b
chr04	7598593	G	-	b	-	-	-	b	-	-	-	-	-	a	a	b	a	b	a	a	b	a	b	-	-	b	b	-	a	-	-	-	-	b	b	-	-	-	-	b	b	a	b	-	a	-	b	-	-
chr04	7600240	C	a	b	b	b	a	-	a	a	b	-	-	a	a	b	a	b	a	a	b	a	b	b	b	-	b	a	a	b	a	a	b	b	b	b	a	a	b	b	b	a	b	-	a	b	-	b	b
chr04	7604406	C	-	b	-	b	-	b	-	-	-	-	-	a	a	b	a	b	a	-	b	a	b	b	b	-	b	a	a	b	-	-	b	b	b	-	-	-	-	b	b	b	b	-	a	b	-	-	-
chr04	7609750	T	a	b	b	b	a	b	-	a	-	b	b	a	a	b	a	b	a	a	b	-	b	b	b	b	b	-	a	b	-	a	b	b	b	-	a	-	b	b	b	a	b	a	a	-	b	b	b
chr04	7610288	C	a	b	b	-	-	-	-	a	-	-	-	-	-	-	a	b	a	a	b	-	b	-	b	-	b	a	a	b	a	-	-	b	b	-	-	a	-	b	b	b	-	-	a	-	-	b	b
chr04	7612438	G	a	b	b	b	a	b	-	a	b	-	b	a	a	b	a	b	a	a	b	a	b	-	b	b	b	a	a	b	a	a	b	b	b	b	a	a	b	b	b	a	b	a	a	b	b	b	b
chr04	7612488	A	a	b	b	b	a	b	-	a	b	-	b	a	a	b	a	b	a	a	b	a	b	-	b	b	b	a	a	b	a	a	b	b	b	b	a	a	b	b	b	a	b	a	a	b	b	b	-
chr04	7612614	C	a	b	b	b	a	b	-	a	b	-	b	a	a	b	a	b	a	a	b	a	b	-	b	b	b	a	a	b	a	a	b	b	b	b	a	a	b	b	b	a	b	a	a	b	b	b	b
chr04	7620453	G	a	b	-	b	a	b	a	-	b	-	-	-	-	b	a	b	a	a	b	-	b	b	-	-	b	a	-	b	a	-	b	b	b	-	-	a	b	-	b	-	-	-	a	-	b	b	-
chr04	7620530	C	a	b	-	b	a	b	a	-	b	-	-	-	-	a	a	b	a	a	b	-	b	b	-	-	b	a	-	b	a	-	b	b	b	-	-	a	b	-	b	-	-	-	a	-	b	b	-
chr04	7622422	G	a	b	b	b	a	b	a	a	b	-	-	a	a	b	a	b	a	a	b	a	b	b	b	b	b	a	a	b	a	a	b	b	b	b	a	a	b	-	b	a	b	a	a	b	b	b	b
chr04	7623666	A	a	b	b	b	-	b	a	a	-	-	-	a	a	b	a	b	a	a	b	a	b	b	-	-	b	a	-	b	a	-	b	b	b	b	a	-	b	-	b	a	b	-	a	b	b	b	-
chr04	7632477	G	-	b	b	b	a	b	a	-	b	b	-	-	a	b	a	b	a	-	b	a	b	b	b	-	b	a	a	b	a	-	b	b	b	b	a	-	b	b	b	a	b	a	a	b	-	b	b
chr04	7632485	C	-	b	b	b	a	b	a	-	b	b	-	-	a	b	a	b	a	-	b	a	b	b	b	-	b	a	a	b	a	-	b	b	b	b	a	-	b	b	b	a	b	a	a	b	-	b	b
chr04	7632504	C	-	b	b	b	a	b	a	-	b	b	-	-	a	b	a	b	a	-	b	a	b	b	b	-	b	a	a	b	a	-	b	b	b	b	a	-	b	b	b	a	b	a	a	b	-	b	b
chr04	7632700	T	a	b	b	b	a	b	a	a	b	b	-	-	a	b	a	b	a	a	b	a	b	b	b	-	b	a	a	b	a	a	b	b	b	b	a	-	b	b	b	a	b	a	a	b	-	b	b
chr04	7632734	G	a	b	b	b	a	b	a	a	b	b	-	-	a	b	a	b	a	a	b	a	b	b	b	-	b	a	a	b	a	a	b	b	b	b	a	-	b	b	b	a	b	a	a	b	-	b	b
chr04	7635806	C	a	b	b	b	a	-	a	-	-	b	-	a	a	b	a	b	a	-	b	-	b	b	b	b	b	-	-	b	-	-	b	b	b	-	a	-	b	b	b	a	b	-	a	b	-	b	b
chr04	7636109	T	a	b	b	b	a	b	a	-	-	b	-	a	a	b	a	b	a	-	b	-	b	b	b	b	b	-	-	b	-	-	b	b	b	-	a	-	b	b	b	h	b	-	a	b	-	b	b
chr04	7636242	A	a	b	b	b	a	b	a	a	b	b	-	a	a	b	a	b	a	a	b	a	b	-	b	b	b	a	a	b	a	a	b	b	b	-	a	a	-	b	b	a	b	-	a	b	b	b	b
chr04	7636243	A	a	b	b	b	a	b	a	a	b	b	-	a	a	b	a	b	a	a	b	a	b	-	b	b	b	a	a	b	a	a	b	b	b	-	a	a	-	b	b	a	b	-	a	b	b	b	b
chr04	7700015	C	b	b	b	b	a	b	a	-	b	-	b	a	a	a	a	b	a	a	b	a	b	-	b	b	b	b	a	b	a	a	b	b	b	b	a	a	-	b	b	a	b	-	a	b	b	b	b
chr04	7702621	G	b	b	b	b	a	-	a	-	b	-	-	-	a	a	a	b	a	a	b	-	b	b	-	-	b	-	-	b	-	a	-	b	b	-	-	-	b	b	-	a	b	-	a	b	-	b	b
chr04	7761589	C	b	b	b	-	-	b	a	a	b	b	-	a	a	a	a	b	a	a	b	a	b	b	b	b	b	a	a	b	a	a	-	b	b	b	a	a	b	b	b	h	b	a	a	b	-	b	b
chr04	7761595	A	b	b	b	-	-	b	a	a	b	b	-	a	a	a	a	b	a	a	b	a	b	b	b	b	b	a	a	b	a	a	-	b	b	b	a	a	b	b	b	h	b	a	a	b	-	b	b
chr04	7765743	G	b	b	b	-	a	-	a	a	-	b	-	a	a	a	a	b	a	a	b	a	b	b	b	b	b	a	a	b	a	a	b	b	b	b	a	a	b	-	b	b	b	a	a	b	-	b	-
chr04	7765766	A	b	b	b	-	a	-	a	a	-	b	-	a	a	a	a	b	a	a	b	a	b	b	b	b	b	a	a	b	a	a	b	b	b	b	a	a	b	-	b	a	b	a	a	b	-	b	-
chr04	7767038	C	-	b	b	-	a	b	a	a	b	-	-	a	a	a	a	-	a	a	b	-	b	b	-	-	b	a	a	b	a	a	-	b	b	-	a	-	-	b	b	a	b	-	a	b	-	b	b
chr04	7767039	G	-	b	b	-	a	b	a	a	b	-	-	a	a	a	a	-	a	a	b	-	b	b	-	-	b	a	a	b	a	a	-	b	b	-	a	-	-	b	b	a	b	-	a	b	-	b	b
chr04	7767087	T	-	b	b	-	a	b	a	a	b	-	-	a	a	a	a	-	a	a	b	-	b	b	-	-	b	a	a	b	a	a	-	b	b	-	a	-	-	b	b	a	b	-	a	b	-	b	b
chr04	7767312	C	-	b	b	b	a	-	a	a	b	-	-	a	a	a	a	-	a	a	b	a	b	b	-	-	b	-	-	b	-	a	b	b	b	b	a	a	b	b	b	a	b	a	a	-	-	b	-
chr04	7767337	G	-	b	b	b	a	-	a	a	b	-	-	a	a	a	a	-	a	a	b	a	b	b	-	-	b	-	-	b	-	a	b	b	b	b	a	a	b	b	b	a	b	a	a	-	-	b	-
chr04	7767383	A	-	b	b	b	a	-	a	a	b	-	-	a	a	a	a	-	a	a	b	a	b	b	-	-	b	-	-	b	-	a	b	b	b	b	a	a	b	b	b	a	b	a	a	-	-	b	-
chr04	7767385	C	-	b	b	b	a	-	a	a	b	-	-	a	a	b	a	-	a	a	b	a	b	b	-	-	b	-	-	b	-	a	b	b	b	b	a	a	b	b	b	a	b	a	a	-	-	b	-
chr04	7767387	T	-	b	b	b	a	-	a	a	b	-	-	a	a	a	a	-	a	a	b	a	b	b	-	-	b	-	-	b	-	a	b	b	b	b	a	a	b	b	b	a	b	a	a	-	-	b	-
chr04	7767522	G	b	b	b	b	a	-	a	a	b	-	-	a	a	a	a	b	a	a	b	a	b	b	-	-	b	-	-	b	-	a	b	b	b	b	a	a	b	b	b	a	b	a	a	-	-	b	b
chr04	7767527	C	b	b	b	b	a	-	a	a	b	-	-	a	a	a	a	b	a	a	b	a	b	b	-	-	b	-	-	b	-	a	b	b	b	b	a	a	b	b	b	a	b	a	a	-	-	b	b
chr04	7767599	C	b	b	b	b	a	-	a	a	b	-	b	a	a	a	a	b	a	a	b	a	b	b	b	b	b	a	-	b	a	-	b	b	b	b	a	a	b	b	b	b	b	-	a	b	-	b	-
chr04	7767856	G	b	b	b	b	a	-	a	a	b	-	b	a	a	a	a	b	a	a	b	a	b	b	b	b	b	a	-	b	a	-	b	b	b	b	a	a	b	b	b	b	b	-	a	b	-	b	-
chr04	7768169	A	-	b	b	b	a	b	-	a	b	b	b	a	a	a	a	-	a	a	b	a	b	b	-	-	b	a	a	b	a	a	b	b	b	b	a	a	b	b	b	a	b	-	a	b	-	-	b
chr04	7768203	A	-	b	b	b	a	b	-	a	b	b	b	a	a	a	a	-	a	a	b	a	b	b	-	-	b	a	a	b	a	a	b	b	b	b	a	a	b	b	b	a	b	-	a	b	-	-	b
chr04	7768207	C	-	b	b	b	a	b	-	a	b	b	b	a	a	a	a	-	a	a	b	a	b	b	-	-	b	a	a	b	a	a	b	b	b	b	a	a	b	b	b	a	b	-	a	b	-	-	b
chr04	7768224	T	-	b	b	b	a	b	-	a	b	b	b	a	a	a	a	-	a	a	b	a	b	b	-	-	b	a	a	b	a	a	b	b	b	b	a	a	b	b	b	a	b	-	a	b	-	-	b
chr04	7771612	A	b	b	b	b	a	b	a	a	b	-	-	a	a	a	a	b	a	a	b	a	b	b	b	b	b	a	a	b	a	a	b	b	b	-	a	a	b	-	b	a	b	-	a	b	b	b	b
chr04	7779869	A	b	b	b	b	a	b	a	a	b	b	-	a	a	a	a	b	a	a	b	-	b	b	b	b	b	a	a	b	a	a	b	b	b	b	a	a	b	b	b	b	b	-	a	b	-	b	b
chr04	7779937	G	-	b	b	b	a	b	a	a	b	-	b	a	a	a	a	-	a	a	b	a	b	b	-	-	b	a	a	b	a	a	b	b	b	b	a	-	-	b	b	-	b	a	a	b	-	b	b
chr04	7779948	G	-	b	b	b	a	b	a	a	b	-	b	a	a	a	a	-	a	a	b	a	b	b	-	-	b	a	a	b	a	a	b	b	b	b	a	-	-	b	b	-	b	a	a	b	-	b	b
chr04	7779951	C	-	b	b	b	a	b	a	a	b	-	b	a	a	a	a	-	a	a	b	a	b	b	-	-	b	a	a	b	a	a	b	b	b	b	a	-	-	b	b	-	b	a	a	b	-	b	b
chr04	7784156	G	-	b	-	-	a	b	-	-	b	-	-	a	a	a	a	b	a	a	b	-	b	-	-	-	b	-	-	b	-	a	b	b	b	-	a	-	b	b	b	-	b	-	-	b	-	-	-
chr04	7784184	C	-	b	-	-	a	b	-	-	b	-	-	a	a	a	a	b	a	a	b	-	b	-	-	-	b	-	-	b	-	a	b	b	b	-	a	-	b	b	b	-	b	-	-	b	-	-	-
chr04	7784185	A	-	b	-	-	a	b	-	-	b	-	-	a	a	a	a	b	a	a	b	-	b	-	-	-	b	-	-	b	-	a	b	b	b	-	a	-	b	b	b	-	b	-	-	b	-	-	-
chr04	7786535	A	b	b	b	-	a	b	a	a	b	b	-	-	a	a	a	b	a	a	b	a	b	b	b	-	b	-	-	b	-	a	b	b	b	-	a	-	b	b	b	-	b	-	a	b	-	-	-
chr04	7786536	T	b	b	b	-	a	b	a	a	b	b	-	-	a	a	a	b	a	a	b	a	b	b	b	-	b	-	-	b	-	a	b	b	b	-	a	-	b	b	b	-	b	-	a	b	-	-	-
chr04	7786806	A	-	b	b	b	a	b	a	a	-	b	b	a	a	a	a	b	a	a	b	a	b	b	-	-	b	-	-	b	-	a	b	b	b	-	-	-	-	b	b	-	b	-	a	-	-	-	-
chr04	7787123	C	-	b	b	b	a	b	a	a	-	b	b	a	a	a	a	b	-	a	b	a	b	b	-	-	b	-	-	-	-	a	b	b	b	-	-	-	-	b	b	-	b	-	a	-	-	-	-
chr04	7796300	G	b	b	b	b	a	b	a	a	b	-	-	-	a	a	a	b	a	-	b	a	b	-	b	b	b	a	a	b	a	a	-	b	b	-	a	a	b	b	b	a	-	a	a	b	-	b	b
chr04	7796330	A	b	b	b	b	a	b	a	a	b	-	-	-	a	a	a	b	a	-	b	a	b	-	b	b	b	a	a	b	a	a	-	b	b	-	a	a	b	b	b	a	-	a	a	b	-	b	b
chr04	7798602	C	b	b	-	b	a	b	a	-	b	b	-	a	-	a	a	b	a	a	b	-	b	-	-	-	b	a	a	b	a	a	b	b	b	b	a	-	-	-	b	a	b	-	a	b	b	b	b
chr04	7798619	T	b	b	-	b	a	b	a	-	b	b	-	a	-	a	a	b	a	a	b	-	b	-	-	-	b	a	a	b	a	a	b	b	b	b	a	-	-	-	b	a	b	-	a	b	b	b	b
chr04	7800954	A	-	b	b	b	a	b	a	a	b	b	b	a	a	a	a	b	a	a	b	a	b	a	b	b	b	a	a	b	a	-	b	b	b	b	a	a	b	b	b	a	b	a	a	b	-	b	b
chr04	7815099	C	b	b	b	b	a	b	-	a	b	b	-	a	a	a	a	b	a	a	b	-	b	b	-	b	b	-	-	b	a	a	b	b	b	-	a	a	b	b	b	a	b	-	a	b	b	b	-
chr04	7818951	G	b	b	b	-	a	b	a	a	-	-	-	a	a	a	a	b	a	a	b	-	b	b	-	-	-	a	-	b	-	-	b	b	b	-	a	-	b	-	b	a	b	-	a	b	-	b	-
chr04	7830556	A	b	b	-	b	a	-	a	-	-	b	-	-	-	a	a	b	a	a	b	a	b	-	b	b	b	a	a	b	a	a	b	b	b	b	a	a	-	b	b	a	b	-	a	b	-	b	b
chr04	7835465	T	b	b	b	b	a	b	a	a	b	b	-	a	a	a	a	b	a	a	b	-	b	-	b	b	b	a	a	b	a	-	b	b	b	b	a	-	b	b	b	a	b	a	a	b	-	b	-
chr04	7890621	C	b	-	-	b	-	-	-	a	b	-	-	a	a	a	a	b	a	a	b	-	b	-	-	-	b	a	-	-	a	-	-	b	b	b	a	a	-	-	b	-	-	a	a	-	-	b	b
chr04	7890622	C	b	-	-	b	-	-	-	a	b	-	-	a	a	a	a	b	a	a	b	-	b	-	-	-	b	a	-	-	a	-	-	b	b	b	a	a	-	-	b	-	-	a	a	-	-	b	b
chr04	7897853	G	b	b	b	b	a	b	a	a	-	-	b	a	-	a	a	b	a	a	b	a	b	b	b	b	b	a	-	b	a	a	b	b	b	-	a	a	b	-	b	h	b	-	a	b	b	b	-
chr04	7897861	T	b	b	b	b	a	b	a	a	-	-	b	a	-	a	a	b	a	a	b	a	b	b	b	b	b	a	-	b	a	a	b	b	b	-	a	a	b	-	b	h	b	-	a	b	b	b	-
chr04	7897870	A	b	b	b	b	a	b	a	a	-	-	b	a	-	a	a	b	a	a	b	a	b	b	b	b	b	a	-	b	a	a	b	b	b	-	a	a	b	-	b	h	b	-	a	b	b	b	-
chr04	7898497	A	-	b	b	b	a	b	a	a	b	-	b	a	a	a	a	b	a	a	b	-	b	b	-	-	b	a	a	b	a	a	b	b	b	b	a	a	b	b	b	b	b	-	a	b	-	b	b
chr04	7898502	T	-	b	b	b	a	b	a	a	b	-	b	a	a	a	a	b	a	a	b	-	b	b	-	-	b	a	a	b	a	a	b	b	b	b	a	a	b	b	b	b	b	-	a	b	-	b	b
chr04	7898536	G	-	b	b	b	a	b	a	a	b	-	b	a	a	a	a	b	a	a	b	-	b	b	-	-	b	a	a	b	a	a	b	b	b	b	a	a	b	b	b	b	b	-	a	b	-	b	b
chr04	7900154	T	-	b	b	b	a	b	-	a	-	-	-	-	-	a	a	-	a	-	-	a	b	-	-	-	-	a	-	-	-	-	-	b	b	-	-	-	-	b	b	a	-	-	-	-	-	-	-
chr04	7900476	C	-	b	b	b	a	b	-	a	-	-	-	-	-	a	a	-	a	-	-	a	b	-	-	-	-	a	-	-	-	-	-	b	b	-	-	-	-	b	b	a	-	-	-	-	-	-	-
chr04	7900499	A	-	b	b	b	a	b	-	a	-	-	-	-	-	a	a	-	a	-	-	a	b	-	-	-	-	a	-	-	-	-	-	b	b	-	-	-	-	b	b	a	-	-	-	-	-	-	-
chr04	7901339	A	b	b	b	b	a	b	-	a	b	b	b	a	a	a	a	b	a	a	b	a	b	b	-	b	b	a	a	b	a	a	b	b	b	b	a	a	b	b	b	-	b	-	a	b	b	b	-
chr04	7923681	C	-	b	b	b	a	b	a	a	b	b	b	a	a	a	a	a	a	a	b	a	b	-	-	-	b	a	a	b	a	a	b	b	b	b	a	a	b	b	b	a	-	-	a	b	-	b	b
chr04	7923683	A	-	b	b	b	a	b	a	a	b	b	b	a	a	a	a	a	a	a	b	a	b	-	-	-	b	a	a	b	a	a	b	b	b	b	a	a	b	b	b	a	-	-	a	b	-	b	b
chr04	7923695	C	-	b	b	b	a	b	a	a	b	b	b	a	a	a	a	a	a	a	b	a	b	-	-	-	b	a	a	b	a	a	b	b	b	b	a	a	b	b	b	a	-	-	a	b	-	b	b
chr04	7923920	C	-	b	b	b	a	b	a	a	b	b	b	a	a	a	a	-	a	a	b	a	b	-	-	-	b	a	a	b	a	a	b	b	b	b	a	-	b	b	b	a	-	-	a	b	-	b	b
chr04	7923954	G	-	b	b	b	a	b	a	a	b	b	b	a	a	a	a	-	a	a	b	a	b	-	-	-	b	a	a	b	a	a	b	b	b	b	a	-	b	b	b	a	-	-	a	b	-	b	b
chr04	7923958	T	-	b	b	b	a	b	a	a	b	b	b	a	a	a	a	-	a	a	b	a	b	-	-	-	b	a	a	b	a	a	b	b	b	b	a	-	b	b	b	a	-	-	a	b	-	b	b
chr04	7925571	T	b	b	b	b	a	b	a	a	b	b	-	a	a	a	a	b	a	a	b	a	b	b	b	b	b	a	a	b	a	a	b	b	b	b	a	a	-	b	b	a	b	a	a	b	b	b	b
chr04	7925756	G	b	b	b	b	a	b	a	a	b	b	-	a	a	a	a	b	a	a	b	a	b	b	b	b	b	a	a	b	a	a	b	b	b	b	a	a	-	b	b	a	b	a	a	b	b	b	b
chr04	7925760	G	b	b	b	b	a	b	a	a	b	b	-	a	a	a	a	b	a	a	b	a	b	b	b	b	b	a	a	b	a	a	b	b	b	b	a	a	-	b	b	a	b	a	a	b	b	b	b
chr04	7926058	T	-	b	b	b	-	b	a	-	-	b	b	a	a	a	-	b	-	a	b	-	b	b	-	-	b	a	-	b	-	a	b	b	b	b	-	-	b	b	b	b	b	-	a	b	b	b	-
chr04	7926081	T	-	b	b	b	-	b	a	-	-	b	b	a	a	a	-	b	-	a	b	-	b	b	-	-	b	a	-	b	-	a	b	b	b	b	-	-	b	b	b	b	b	-	a	b	b	b	-
chr04	7926571	T	b	b	b	b	a	b	a	a	-	-	b	-	a	a	a	b	a	a	b	a	b	b	-	-	-	a	a	b	-	a	b	b	b	-	a	a	-	-	b	a	b	a	a	-	b	b	-
chr04	7926581	A	b	b	b	b	a	b	a	a	-	-	b	-	a	a	a	b	a	a	b	a	b	a	-	-	-	a	a	b	-	a	b	b	b	-	a	a	-	-	b	a	b	a	a	-	b	b	-
chr04	7926600	C	b	b	b	b	a	b	a	a	-	-	b	-	a	a	a	b	a	a	b	a	b	a	-	-	-	a	a	b	-	a	b	b	b	-	a	a	-	-	b	a	b	a	a	-	b	b	-
chr04	7926651	G	b	b	b	b	a	b	a	a	-	-	b	-	a	a	a	b	a	a	b	a	b	b	-	-	-	a	a	b	-	a	b	b	b	-	a	a	-	-	b	a	b	a	a	-	b	b	-
chr04	7930665	T	b	b	b	b	a	b	a	a	b	b	b	a	a	a	a	b	a	a	b	a	b	b	-	-	b	a	a	b	a	a	b	b	b	-	a	-	b	b	b	a	b	a	-	b	-	b	b
chr04	7933090	G	b	b	b	b	a	b	-	-	b	b	b	-	a	a	a	b	a	-	b	-	b	-	b	b	b	a	a	b	-	-	b	b	b	-	a	a	b	b	b	a	b	-	-	b	-	b	-
chr04	7933092	G	b	b	b	b	a	b	-	-	b	b	b	-	a	a	a	b	a	-	b	-	b	-	b	b	b	a	a	b	-	-	b	b	b	-	a	a	b	b	b	a	b	-	-	b	-	b	-
chr04	7933310	A	b	b	b	b	a	b	-	a	b	b	b	-	a	a	a	b	a	a	b	-	b	-	b	b	b	a	a	b	a	-	b	b	b	-	a	a	b	b	b	a	b	-	a	b	-	b	b
chr04	7933444	A	-	b	-	-	a	-	a	a	-	-	-	a	a	a	a	b	a	a	b	-	b	-	b	-	-	a	a	-	a	a	-	-	b	-	a	a	-	b	b	a	b	a	a	-	-	-	-
chr04	7935241	C	b	b	b	b	-	b	-	a	b	-	-	-	a	a	a	b	a	a	b	a	b	b	b	b	b	a	a	b	a	a	b	b	b	b	-	a	b	b	b	a	-	-	a	b	b	b	b
chr04	7935261	G	b	b	b	b	-	b	-	a	b	-	-	-	a	a	a	b	a	a	b	a	b	b	b	b	b	a	a	b	a	a	b	b	b	b	-	a	b	b	b	a	-	-	a	b	b	b	b
chr04	7935399	T	b	b	b	b	-	b	-	a	b	-	-	-	a	a	a	b	a	a	b	a	b	b	b	b	b	a	a	b	a	a	b	b	b	b	-	a	b	b	b	a	-	-	a	b	b	b	b
chr04	7935422	A	b	b	b	b	-	b	-	a	b	-	-	-	a	a	a	b	a	a	b	a	b	b	b	b	b	a	a	b	a	a	b	b	b	b	-	a	b	b	b	a	-	-	a	b	b	b	b
chr04	7936058	G	b	b	b	-	a	-	-	-	b	b	-	a	-	a	a	b	a	a	b	-	b	-	b	b	b	a	a	b	-	a	b	b	b	b	-	a	b	-	b	a	-	-	a	-	-	b	b
chr04	7936115	C	b	b	b	-	a	-	-	-	b	b	-	a	-	a	a	b	a	a	b	-	b	-	b	b	b	a	a	b	-	a	b	b	b	b	-	a	b	-	b	a	-	-	a	-	-	b	b
chr04	7936215	T	b	b	b	-	a	-	-	-	b	b	-	a	-	a	a	b	a	a	b	-	b	-	b	b	b	a	a	b	-	a	b	b	b	b	-	a	b	-	b	a	-	-	a	-	-	b	b
chr04	7936280	G	b	b	b	-	a	-	-	-	b	b	-	a	-	a	a	b	a	a	b	-	b	-	b	b	b	a	a	b	-	a	b	b	b	b	-	a	b	-	b	a	-	-	a	-	-	b	b
chr04	7936559	C	b	b	b	b	a	b	-	a	-	b	b	a	a	a	a	b	a	a	b	-	b	b	b	b	-	a	-	-	-	a	b	b	b	b	a	-	b	-	b	a	b	-	-	-	-	b	b
chr04	7936872	C	b	-	b	b	a	-	-	a	-	b	b	a	a	a	a	b	a	a	b	-	b	b	b	b	-	a	-	-	-	a	b	b	b	b	a	-	-	-	b	a	b	-	-	-	-	b	-
chr04	7936893	C	b	-	b	b	a	-	-	a	-	b	b	a	a	a	a	b	a	a	b	-	b	b	b	b	-	a	-	-	-	a	b	b	b	b	a	-	-	-	b	a	b	-	-	-	-	b	-
chr04	7937654	C	-	b	b	-	-	-	a	a	b	-	-	a	a	a	a	b	a	a	b	-	b	b	-	-	-	a	a	b	-	-	b	b	b	-	a	-	-	b	b	a	-	-	-	-	-	-	-
chr04	7938088	G	b	b	b	b	a	b	a	a	b	b	-	a	a	a	a	b	a	a	b	a	b	b	b	b	b	a	a	b	a	a	b	b	b	b	a	a	b	-	b	h	b	a	a	b	-	-	b
chr04	7938103	A	b	b	b	b	a	b	a	a	b	b	-	a	a	a	a	b	a	a	b	a	b	b	b	b	b	a	a	b	a	a	b	b	b	b	a	a	b	-	b	h	b	a	a	b	-	-	b
chr04	7938331	T	b	b	b	b	a	b	a	a	b	b	-	a	a	a	a	b	a	a	b	a	b	b	b	b	b	a	a	b	a	a	b	b	b	b	a	a	b	-	b	h	b	a	a	b	-	-	b
chr04	7938366	A	b	b	b	b	a	b	a	a	b	b	-	a	a	a	a	b	a	a	b	a	b	b	b	b	b	a	a	b	a	a	b	b	b	b	a	a	b	-	b	h	b	a	a	b	-	-	b
chr04	7941272	T	b	b	b	b	a	b	a	a	b	b	-	a	a	a	a	b	a	a	b	a	b	b	b	b	b	a	a	b	a	a	b	b	b	b	a	a	b	b	b	a	b	a	a	b	b	b	b
chr04	7941307	T	b	b	b	b	a	b	a	a	b	b	-	a	a	a	a	b	a	a	b	a	b	b	b	b	b	a	a	b	a	a	b	b	b	b	a	a	b	b	b	a	b	a	a	b	b	b	b
chr04	7941832	A	b	b	b	b	a	-	a	a	-	b	-	a	a	a	a	b	a	a	b	a	b	b	b	b	b	a	-	b	a	a	b	b	b	b	a	a	b	b	b	a	b	a	a	-	-	b	b
chr04	7941909	A	b	b	b	b	a	-	a	a	-	b	-	a	a	a	a	b	a	a	b	a	b	b	b	b	b	a	-	b	a	a	b	b	b	b	a	a	b	b	b	a	b	a	a	-	-	b	b
chr04	7942925	T	b	b	b	b	a	b	a	a	b	b	-	a	a	a	a	b	a	-	b	a	b	b	b	b	b	a	a	b	a	a	b	b	b	b	a	a	b	b	b	a	b	-	a	b	b	b	b
chr04	7955925	A	b	b	b	b	a	b	a	a	b	b	b	a	a	a	a	b	a	a	b	a	b	b	b	b	b	-	a	b	a	a	b	b	b	-	a	-	b	b	b	a	b	-	a	b	-	b	b
chr04	7956122	T	b	b	b	-	-	-	a	a	-	-	-	a	a	-	a	b	a	a	b	-	b	-	-	-	b	-	-	b	a	-	-	b	-	b	a	-	b	b	b	b	b	a	a	-	b	b	b
chr04	7956238	A	b	b	b	-	-	-	a	a	-	-	-	a	a	-	a	b	a	a	b	-	b	-	-	-	b	-	a	b	a	-	-	b	-	b	a	-	-	b	b	b	b	a	a	-	b	b	b
chr04	7961883	T	b	b	b	b	a	b	a	a	-	-	b	a	a	a	a	b	a	a	b	a	b	-	b	-	b	a	a	b	a	a	b	b	b	-	a	a	b	b	b	b	b	a	a	b	-	b	b
chr04	7964627	G	b	b	b	b	a	b	-	a	b	b	b	a	a	a	a	b	a	a	b	-	b	b	b	b	b	a	-	b	a	a	b	b	b	b	a	a	b	b	b	a	b	a	a	b	b	b	b
chr04	7972334	A	b	b	-	-	-	-	a	a	b	-	-	-	a	a	a	b	a	a	b	a	b	-	-	-	b	a	a	b	a	a	-	b	b	b	a	a	-	-	b	a	b	-	a	-	b	b	b
chr04	7972524	A	-	b	-	-	-	-	a	a	b	-	-	-	a	a	a	b	a	a	b	a	b	-	-	-	-	a	a	b	a	a	-	b	b	-	a	a	-	-	b	a	-	-	a	-	b	-	-
chr04	7972525	G	-	b	-	-	-	-	a	a	b	-	-	-	a	a	a	b	a	a	b	a	b	-	-	-	-	a	a	b	a	a	-	b	b	-	a	a	-	-	b	a	-	-	a	-	b	-	-
chr04	7972575	A	-	b	-	-	-	-	a	a	b	-	-	-	a	a	a	b	a	a	b	a	b	-	-	-	-	a	a	b	a	a	-	b	b	-	a	a	-	-	b	a	-	-	a	-	b	-	-
chr04	7976717	T	b	b	b	b	a	b	a	a	b	b	b	-	a	a	a	b	a	a	b	a	b	b	b	b	b	a	a	b	a	a	b	b	b	b	a	a	-	b	b	b	b	a	a	b	b	b	b
chr04	7976942	G	b	b	b	b	a	b	a	a	b	b	b	-	a	a	a	b	a	a	b	a	b	b	b	b	b	a	a	b	a	a	b	b	b	b	a	a	-	b	b	b	b	a	a	b	b	b	b
chr04	7992688	C	-	b	b	b	a	b	a	a	b	b	-	a	-	a	a	b	a	a	b	-	b	b	b	-	b	a	-	b	a	-	b	b	b	-	a	-	-	-	b	b	b	-	a	b	-	b	b
chr04	7999556	G	b	-	b	b	-	b	-	a	-	-	-	a	a	a	a	b	a	a	-	a	b	b	-	b	b	-	-	-	-	-	b	b	b	-	a	a	-	b	b	a	-	-	a	b	-	b	-
chr04	7999805	G	-	-	b	b	-	b	-	a	-	-	-	a	-	a	a	-	a	a	-	a	b	b	-	-	b	-	-	-	-	-	b	b	b	-	a	a	-	b	b	a	-	-	a	b	-	b	-
chr04	7999846	C	-	-	b	b	-	b	-	a	-	-	-	a	-	a	a	-	a	a	-	a	b	b	-	-	b	-	-	-	-	-	b	b	b	-	a	a	-	b	b	a	-	-	a	b	-	b	-
chr04	7999847	G	-	-	b	b	-	b	-	a	-	-	-	a	-	a	a	-	a	a	-	a	b	b	-	-	b	-	-	-	-	-	b	b	b	-	a	a	-	b	b	a	-	-	a	b	-	b	-
chr04	8007049	G	-	b	b	b	a	b	-	-	-	-	b	a	-	a	-	b	a	-	b	-	b	-	b	b	-	-	-	-	-	-	b	b	b	-	a	a	-	-	b	b	b	-	a	-	b	b	-
chr04	8012497	G	b	b	b	-	a	b	-	a	-	b	b	a	a	a	a	b	a	a	b	a	b	b	-	b	b	a	a	b	a	a	b	b	b	b	a	-	-	b	b	a	b	-	a	b	-	b	b
chr04	8012758	C	b	b	b	-	a	b	-	a	-	b	b	a	a	a	a	b	a	a	b	a	b	b	b	b	b	a	a	b	a	a	b	b	b	b	a	-	-	b	b	a	b	-	a	b	-	b	b
chr04	8013340	T	b	b	b	b	a	b	a	a	b	b	-	a	a	a	a	b	a	-	b	a	b	b	b	b	b	a	a	b	a	a	b	b	b	b	a	a	b	b	b	a	b	a	a	b	b	b	b
chr04	8015851	G	-	b	b	b	a	b	a	a	-	b	-	a	a	a	a	b	a	a	b	a	b	-	-	-	b	a	a	b	a	a	b	b	b	-	a	a	-	b	b	a	b	a	a	b	-	-	-
chr04	8016104	C	b	b	b	b	-	b	-	a	b	b	-	a	a	a	a	b	a	a	b	a	b	b	b	-	b	-	a	b	a	-	b	b	b	-	a	-	b	b	b	-	b	-	a	-	-	b	-
chr04	8016117	G	b	b	b	b	-	b	-	a	b	b	-	a	a	a	a	b	a	a	b	a	b	b	b	-	b	-	a	b	a	-	b	b	b	-	a	-	b	b	b	-	b	-	a	-	-	b	-
chr04	8016348	C	b	b	b	b	-	b	-	a	b	b	-	a	a	a	a	b	a	a	b	a	b	a	b	-	b	-	a	b	a	-	b	b	b	-	a	-	b	b	b	-	b	-	a	-	-	b	-
chr04	8017948	C	b	b	b	b	a	b	a	a	b	-	-	a	a	a	a	b	a	a	b	a	b	b	b	-	b	a	a	b	a	a	b	b	b	-	a	-	b	b	b	a	b	-	a	b	b	b	b
chr04	8021870	A	b	b	-	-	a	-	-	a	-	-	-	-	a	a	a	b	a	-	b	a	b	b	b	-	b	a	-	b	-	-	b	b	b	b	a	-	b	-	b	b	b	-	-	b	-	b	-
chr04	8031040	T	b	b	-	b	a	b	a	a	-	-	b	-	a	a	a	b	a	-	b	a	b	-	-	-	b	a	-	b	a	a	b	b	b	-	-	a	b	b	b	b	b	a	a	b	-	-	-
chr04	8031668	A	b	b	b	-	a	-	a	a	-	-	-	a	-	a	a	b	a	a	b	-	b	b	-	b	b	a	-	b	a	-	-	b	b	b	a	a	-	-	b	b	b	a	a	-	b	b	b
chr04	8036203	A	b	b	b	b	a	b	a	a	b	b	-	a	a	a	a	b	a	a	b	a	b	b	b	-	b	a	a	b	a	a	b	b	b	b	a	a	b	b	b	a	b	a	a	b	-	b	b
chr04	8039134	G	-	b	-	b	-	-	-	a	-	-	-	a	a	a	-	-	a	a	-	-	b	-	-	-	b	a	-	-	-	-	b	b	b	-	a	a	b	b	b	a	b	-	a	b	-	-	-
chr04	8039154	G	-	b	-	b	-	-	-	a	-	-	-	a	a	a	-	-	a	a	-	-	b	-	-	-	b	a	-	-	-	-	b	b	b	-	a	a	b	b	b	a	b	-	a	b	-	-	-
chr04	8039186	T	-	b	-	b	-	-	-	a	-	-	-	a	a	a	-	-	a	a	-	-	b	-	-	-	b	a	-	-	-	-	b	b	b	-	a	a	b	b	b	a	b	-	a	b	-	-	-
chr04	8078234	T	b	b	b	-	a	b	-	a	b	b	-	a	-	a	a	b	a	-	b	-	b	b	b	b	b	a	-	b	-	a	b	b	b	b	a	-	b	b	b	a	b	-	a	b	b	b	b
chr04	8080284	A	b	b	-	-	a	b	a	a	b	b	-	a	a	-	a	b	a	a	b	a	b	-	b	-	b	-	-	-	-	-	b	b	b	b	-	-	-	b	b	b	b	a	-	-	-	-	b
chr04	8080605	A	-	b	-	-	a	b	-	a	b	b	-	a	a	-	a	b	a	-	b	a	b	-	b	-	-	-	-	-	-	-	b	b	b	-	-	-	-	b	b	b	b	a	-	-	-	-	-
chr04	8080640	A	-	b	-	-	a	b	-	a	b	b	-	a	a	-	a	b	a	-	b	a	b	-	b	-	-	-	-	-	-	-	b	b	b	-	-	-	-	b	b	b	b	a	-	-	-	-	-
chr04	8082597	T	b	b	b	b	a	b	a	a	b	b	b	a	a	a	a	b	a	a	b	-	b	b	b	b	b	a	-	b	a	a	b	b	b	b	a	-	b	b	b	a	b	-	a	b	-	b	b
chr04	8082599	G	b	b	b	b	a	b	a	a	b	b	b	a	a	a	a	b	a	a	b	-	b	b	b	b	b	a	-	b	a	a	b	b	b	b	a	-	b	b	b	a	b	-	a	b	-	b	b
chr04	8087379	T	-	b	-	-	a	b	-	-	b	b	-	a	a	a	a	-	a	a	b	a	b	-	a	-	b	a	-	b	-	a	b	b	b	-	a	a	-	b	b	a	b	-	a	-	-	-	b
chr04	8087384	T	-	b	-	-	a	b	-	-	b	b	-	a	a	a	a	-	a	a	b	a	b	-	a	-	b	a	-	b	-	a	b	b	b	-	a	a	-	b	b	a	b	-	a	-	-	-	b
chr04	8087388	G	-	b	-	-	a	b	-	-	b	b	-	a	a	a	a	-	a	a	b	a	b	-	a	-	b	a	-	b	-	a	b	b	b	-	a	a	-	b	b	a	b	-	a	-	-	-	b
chr04	8087713	C	-	b	-	-	a	b	-	-	b	b	-	a	a	a	a	b	a	a	b	a	b	b	a	b	b	a	-	b	-	a	b	b	b	-	a	a	-	b	b	a	b	-	a	-	-	-	b
chr04	8091648	A	b	b	b	b	a	b	-	a	-	-	-	a	a	a	a	b	a	a	b	a	b	b	b	b	b	-	a	b	a	a	b	b	b	b	a	a	b	b	b	a	b	a	a	b	-	-	-
chr04	8091729	C	b	b	b	b	a	b	-	a	-	-	-	a	a	a	a	b	a	a	b	a	b	b	b	b	b	-	a	b	a	a	b	b	b	b	a	a	b	b	b	a	b	a	a	b	-	-	-
chr04	8093727	G	-	b	b	b	a	b	-	a	-	b	b	-	a	a	a	b	a	a	b	a	b	b	b	b	-	-	a	-	-	-	-	b	b	-	a	a	-	b	b	a	b	-	a	-	-	-	b
chr04	8093749	A	-	b	b	b	a	b	-	a	-	b	b	-	a	a	a	b	a	a	b	a	b	b	b	b	-	-	a	-	-	-	-	b	b	-	a	a	-	b	b	a	b	-	a	-	-	-	b
chr04	8094478	T	b	b	b	b	a	b	-	a	b	-	-	a	a	a	a	b	a	a	b	-	b	b	-	-	b	-	-	b	a	-	b	b	b	b	a	a	b	-	b	a	b	a	a	-	-	b	b
chr04	8095493	G	-	b	b	b	-	b	a	a	b	b	b	a	a	a	a	b	a	-	b	a	b	b	b	-	-	a	a	b	-	-	b	b	b	-	a	a	b	b	b	a	b	-	-	b	-	-	-
chr04	8103249	G	b	b	b	b	-	b	a	a	b	b	-	a	a	a	a	b	a	a	b	-	b	b	b	-	b	a	a	b	a	a	b	b	b	-	a	-	b	b	b	a	-	-	a	b	b	b	-
chr04	8108783	C	b	b	b	b	a	b	a	a	b	b	b	a	a	a	a	b	a	a	b	a	b	-	-	b	b	a	a	b	a	a	b	b	b	b	a	-	b	b	b	a	b	a	a	b	b	b	b
chr04	8108960	T	b	b	b	b	a	b	a	a	b	b	b	a	a	a	a	b	a	a	b	a	b	b	-	b	b	a	a	b	a	a	b	b	b	b	a	-	b	b	b	a	b	a	a	b	b	b	b
chr04	8118927	C	b	b	-	b	a	b	a	a	b	b	-	-	a	a	a	b	a	a	b	a	b	b	b	b	b	a	a	b	-	a	b	b	b	b	a	a	b	b	b	a	-	-	a	b	b	-	b
chr04	8123935	A	b	b	b	b	-	b	a	a	b	-	-	a	a	a	a	b	a	a	b	a	b	b	b	-	b	a	a	b	a	a	b	b	b	b	a	-	b	b	b	a	b	a	a	b	-	b	-
chr04	8125260	T	b	b	b	b	a	b	a	a	b	-	-	a	a	a	a	b	a	a	b	a	b	b	b	-	b	a	a	b	a	a	b	b	b	b	a	a	b	b	b	a	b	a	a	b	b	b	b
chr04	8131110	A	b	b	b	b	a	b	a	a	b	b	b	a	a	a	a	b	a	a	b	a	b	b	b	-	b	a	a	b	a	a	b	b	b	b	a	a	b	b	b	a	b	-	a	b	-	b	b
chr04	8131341	C	-	b	b	b	a	b	a	a	b	b	b	a	a	a	a	-	a	a	b	a	b	b	-	-	b	a	a	b	a	a	b	b	b	b	a	a	b	b	b	a	b	-	a	b	-	b	b
chr04	8131342	A	-	b	b	b	a	b	a	a	b	b	b	a	a	a	a	-	a	a	b	a	b	b	-	-	b	a	a	b	a	a	b	b	b	b	a	a	b	b	b	a	b	-	a	b	-	b	b
chr04	8131377	C	-	b	b	b	a	b	a	a	b	b	b	a	a	a	a	-	a	a	b	a	b	b	-	-	b	a	a	b	a	a	b	b	b	b	a	a	b	b	b	a	b	-	a	b	-	b	b
chr04	8136793	C	b	b	b	b	-	b	-	a	-	b	-	a	a	a	a	b	a	a	b	a	b	b	b	b	b	a	a	b	a	-	b	b	b	-	-	-	-	b	b	-	b	-	a	b	b	b	b
chr04	8136797	G	b	b	b	b	-	b	-	a	-	b	-	a	a	a	a	b	a	a	b	a	b	b	b	b	b	a	a	b	a	-	b	b	b	-	-	-	-	b	b	-	b	-	a	b	b	b	b
chr04	8137190	A	b	b	b	b	-	b	-	a	-	b	-	a	a	a	a	b	a	a	b	a	b	b	b	b	b	a	a	b	a	-	b	b	b	-	-	-	-	b	b	-	b	-	a	b	b	b	b
chr04	8140918	T	b	b	b	b	a	b	a	a	b	b	b	a	a	a	a	b	a	a	b	a	b	b	b	b	b	a	-	b	a	a	b	b	b	b	a	a	b	b	b	a	b	-	a	b	-	b	b
chr04	8140925	A	b	b	b	b	a	b	a	a	b	b	b	a	a	a	a	b	a	a	b	a	b	b	b	b	b	a	-	b	a	a	b	b	b	b	a	a	b	b	b	a	b	-	a	b	-	b	b
chr04	8141248	T	b	b	b	b	a	b	a	a	b	b	b	a	a	a	a	b	a	a	b	a	b	b	b	b	b	a	-	b	a	a	b	b	b	b	a	a	b	b	b	a	b	-	a	b	-	b	b
chr04	8141480	G	b	b	-	b	a	-	a	a	b	a	-	a	a	a	a	b	a	a	b	a	b	b	b	b	b	a	-	b	-	a	b	b	b	b	a	a	-	b	b	a	b	-	a	b	-	b	b
chr04	8143469	C	b	b	b	-	-	b	a	a	b	b	b	a	a	a	a	b	a	a	b	a	b	b	b	b	b	a	a	b	a	a	b	b	b	b	a	a	b	b	b	a	b	-	a	b	b	b	b
chr04	8143505	A	b	b	b	-	-	b	a	a	b	b	b	a	a	a	a	b	a	a	b	a	b	b	b	b	b	a	a	b	a	a	b	b	b	b	a	a	b	b	b	a	b	-	a	b	b	b	b
chr04	8143608	C	b	b	-	b	a	b	-	a	b	b	-	-	a	a	a	b	a	a	b	-	b	-	-	b	b	a	a	b	a	a	b	b	b	b	-	a	-	b	b	a	b	a	a	b	-	b	b
chr04	8143625	G	b	b	-	b	a	b	-	a	b	b	-	-	a	a	a	b	a	a	b	-	b	-	-	b	b	a	a	b	a	a	b	b	b	b	-	a	-	b	b	a	b	a	a	b	-	b	b
chr04	8146512	T	b	b	b	b	a	b	a	a	-	b	-	-	-	a	a	b	a	a	b	a	b	-	b	b	b	a	-	b	a	a	b	b	b	b	a	-	-	b	b	a	b	-	a	-	-	b	-
chr04	8147359	T	b	b	-	b	a	b	a	a	-	b	-	a	a	a	a	b	a	a	b	a	b	b	b	b	b	-	a	b	-	a	b	b	b	-	-	a	-	b	b	a	b	-	a	b	b	b	-
chr04	8148419	C	b	b	b	b	a	b	-	a	b	b	b	a	a	a	a	b	a	a	b	a	b	b	b	b	b	a	a	b	a	a	b	b	b	b	a	a	b	b	b	a	b	a	a	b	b	b	b
chr04	8148664	A	b	b	-	b	a	b	a	a	b	b	b	a	a	a	a	b	a	a	b	a	b	b	b	b	b	a	a	b	a	a	b	b	b	b	a	a	b	b	b	a	b	a	a	b	b	b	b
chr04	8149422	C	-	b	-	b	a	b	-	a	-	b	-	a	a	a	a	-	a	-	b	-	b	-	-	-	-	-	-	-	-	-	b	b	b	-	a	-	-	b	b	b	b	-	-	b	b	-	-
chr04	8149463	G	-	b	-	b	a	b	-	a	-	b	-	a	a	a	a	-	a	-	b	-	b	-	-	-	-	-	-	-	-	-	b	b	b	-	a	-	-	b	b	b	b	-	-	b	b	-	-
chr04	8152542	A	b	b	b	b	a	b	a	a	-	b	b	a	a	a	a	b	a	a	b	a	b	b	b	-	b	a	-	b	a	a	b	b	b	b	a	a	b	b	b	a	b	a	a	b	-	b	b
chr04	8154545	A	b	b	b	b	-	-	-	a	b	b	b	a	a	a	a	b	a	a	b	-	b	b	-	b	b	-	a	b	a	-	b	b	b	-	a	-	-	b	b	a	b	a	a	b	b	b	-
chr04	8155220	A	b	b	b	-	-	-	a	a	-	-	-	a	a	a	a	b	a	a	b	a	b	-	b	-	b	a	-	b	a	a	-	b	-	b	a	a	b	b	b	a	-	-	a	b	-	b	b
chr04	8155240	A	b	b	b	-	-	-	a	a	-	-	-	a	a	a	a	b	a	a	b	a	b	-	b	-	b	a	-	b	a	a	-	b	b	b	a	a	b	b	b	a	-	-	a	b	-	b	b
chr04	8155281	A	b	b	b	-	-	-	a	a	-	-	-	a	a	a	a	b	a	a	b	a	b	-	b	-	b	a	-	b	a	a	-	b	b	b	a	b	b	b	b	a	-	-	a	b	-	b	b
chr04	8155283	A	b	b	b	-	-	-	a	a	-	-	-	a	a	a	a	b	a	a	b	a	b	-	b	-	b	a	-	b	a	a	-	b	b	b	a	a	b	b	b	a	-	-	a	b	-	b	b
chr04	8155488	G	b	b	-	b	-	b	a	a	b	-	b	a	a	a	a	b	a	a	b	a	b	b	b	b	b	a	a	b	-	-	b	b	b	b	a	-	b	-	b	a	b	-	a	b	b	b	b
chr04	8205936	T	b	b	b	-	a	b	a	a	-	-	b	-	a	a	a	b	a	a	b	a	b	b	b	-	b	a	-	b	a	a	b	b	b	b	a	a	-	b	b	a	b	-	a	b	b	-	b
chr04	8270029	T	b	b	-	b	a	b	a	a	b	b	b	a	a	a	a	b	a	a	b	-	b	b	b	b	b	a	a	b	a	a	b	b	b	b	a	-	-	b	b	a	b	a	a	b	b	b	b
chr04	8282543	T	b	b	b	b	a	b	a	a	b	b	b	a	a	a	a	b	a	a	b	a	b	b	b	b	b	-	-	b	a	a	b	b	b	-	a	-	-	b	b	a	-	-	a	b	-	b	-
chr04	8285892	T	b	b	b	b	a	b	a	a	b	-	-	a	a	a	a	b	a	a	b	a	b	b	b	b	b	a	a	b	a	a	b	b	b	b	a	a	-	b	b	a	b	-	a	b	b	b	b
chr04	8285936	C	b	b	b	b	a	b	a	a	b	-	-	a	a	a	a	b	a	a	b	a	b	b	b	b	b	a	a	b	a	a	b	b	b	b	a	a	-	b	b	a	b	-	a	b	b	b	b
chr04	8347354	C	b	b	b	b	a	b	a	a	b	b	-	a	a	a	a	b	a	-	b	a	b	b	b	-	b	a	-	b	a	a	b	b	b	b	a	a	b	b	b	a	b	a	a	b	b	b	b
chr04	8349444	T	b	b	b	b	a	b	a	a	b	b	-	a	a	a	a	b	a	a	b	a	b	b	b	-	b	a	a	b	a	-	b	b	b	b	a	a	b	b	b	a	b	a	a	b	b	b	b
chr04	8396552	G	b	b	b	b	a	-	a	a	b	b	b	a	a	a	a	b	a	a	b	-	b	-	b	b	b	a	a	b	a	-	b	b	b	b	a	a	b	b	b	a	b	a	a	b	b	b	b
chr04	8396553	G	b	b	b	b	a	-	a	a	b	b	b	a	a	a	a	b	a	a	b	-	b	-	b	b	b	a	a	b	a	-	b	b	b	b	a	a	b	b	b	a	b	a	a	b	b	b	b
chr04	8464115	A	-	-	b	b	-	b	-	-	b	-	-	-	-	a	a	b	a	a	b	-	b	b	b	-	-	a	-	b	-	-	b	b	b	-	a	a	b	b	b	-	b	-	-	b	-	-	b
chr04	8485324	G	-	b	-	b	a	b	-	a	b	b	b	-	a	a	a	b	a	a	b	a	b	b	b	-	b	a	a	b	-	a	b	b	b	b	a	a	b	-	b	a	b	a	a	b	-	b	b
chr04	8493889	G	b	b	b	b	-	b	a	a	-	-	-	-	a	a	a	b	a	a	b	a	b	-	b	b	b	a	a	b	a	-	b	b	b	b	a	a	b	b	b	a	b	a	a	b	b	b	b
chr04	8497569	G	b	b	b	b	a	b	a	-	b	-	-	a	a	a	a	b	a	a	b	a	b	b	b	b	b	a	a	b	a	a	b	b	b	b	a	a	b	b	b	a	-	-	a	b	b	b	b
chr04	8497811	A	b	b	b	b	a	b	a	-	b	-	-	a	a	a	a	b	a	a	b	a	b	b	b	b	b	a	a	b	a	a	b	b	b	b	a	a	b	b	b	a	-	-	a	b	b	b	b
chr04	8521965	G	-	b	b	-	a	-	-	a	b	-	b	a	-	a	-	b	a	-	b	-	b	-	-	b	b	a	a	b	a	a	b	b	b	b	-	-	-	b	b	a	b	a	a	b	-	b	-
chr04	8538817	A	b	b	b	b	-	-	a	a	b	b	b	-	-	a	a	b	a	a	b	-	b	-	-	b	b	a	a	b	a	a	b	b	b	b	a	a	b	-	-	a	-	a	a	b	-	b	b
chr04	8561143	G	-	b	b	b	a	-	-	a	-	b	b	-	a	a	a	b	a	a	b	-	b	b	-	-	-	a	a	b	a	a	b	b	b	-	a	-	-	b	b	a	b	-	a	-	-	b	-
chr04	8564131	T	b	b	b	-	a	b	a	a	b	b	-	a	a	a	a	b	a	a	b	a	b	b	-	b	b	-	a	-	a	a	b	b	b	-	a	a	-	b	b	a	b	-	a	b	b	b	b
chr04	8567244	T	b	b	b	b	a	b	a	a	b	-	b	a	a	a	a	b	a	a	b	-	b	b	b	b	b	a	-	-	a	a	b	b	b	-	a	a	-	b	b	a	b	-	a	-	-	b	-
chr04	8591423	T	b	b	b	b	a	b	-	a	b	b	-	a	a	a	a	b	a	a	b	a	b	b	b	-	b	a	a	b	-	a	b	b	b	-	a	-	-	b	b	a	b	-	a	b	b	b	b
chr04	8632838	T	b	b	b	b	a	b	a	a	b	b	-	a	a	a	a	b	a	a	b	-	b	b	b	-	-	a	a	b	-	a	b	b	b	-	a	-	-	b	b	a	b	-	a	-	b	b	-
chr04	8637245	G	b	b	b	b	a	b	-	a	b	-	-	a	a	a	a	b	a	a	b	a	b	b	b	-	b	a	a	b	a	a	b	b	b	-	a	a	-	b	b	a	b	a	a	b	b	b	b
chr04	8670131	G	b	b	b	b	-	b	-	a	b	a	-	-	a	a	a	b	a	a	b	a	b	-	b	b	b	a	a	b	a	a	b	b	b	-	a	-	b	b	b	a	b	-	a	-	b	b	a
chr04	8800523	A	b	b	b	b	a	b	a	a	b	b	-	a	a	a	a	b	a	a	b	a	b	-	b	b	b	a	a	b	a	a	b	b	b	b	a	a	b	b	b	a	b	-	a	b	b	b	a
chr04	8839282	G	-	-	-	b	-	b	-	a	-	b	-	a	a	a	a	b	a	a	-	a	b	-	-	-	-	a	a	-	-	a	b	b	b	b	-	-	-	b	b	-	-	-	-	-	-	-	-
chr04	8842567	G	b	b	b	b	a	b	-	a	b	-	-	a	a	a	a	b	a	-	b	a	b	b	-	-	b	a	-	b	a	a	b	b	b	-	a	-	b	b	b	a	b	-	-	b	b	b	-
chr04	8887960	T	b	b	b	b	a	b	-	a	-	-	-	a	a	a	a	b	b	a	b	-	b	b	b	-	-	-	-	b	a	a	b	b	b	-	a	a	b	b	b	-	b	-	a	b	b	-	-
chr04	8894918	A	b	b	b	b	a	b	a	-	-	-	-	a	a	a	a	b	b	a	b	a	b	-	-	b	-	a	-	b	-	a	b	b	b	-	a	-	-	b	b	a	b	a	a	b	-	-	-
chr04	8942932	A	-	b	b	-	a	b	a	a	-	b	b	a	a	a	a	b	b	a	b	a	b	b	b	b	b	a	a	b	a	a	-	b	b	b	a	a	b	b	b	b	b	-	a	b	-	-	-
chr04	9032101	T	b	b	b	b	a	-	a	a	b	b	-	a	a	a	a	b	b	a	b	-	b	b	b	b	b	a	-	b	a	a	b	b	b	b	a	-	b	b	b	a	b	a	a	b	-	b	a
chr04	9032476	A	b	b	b	-	a	b	a	a	b	b	-	a	a	a	a	b	b	a	b	a	b	b	b	-	b	-	-	-	a	a	b	b	b	-	a	a	b	b	b	a	b	-	a	b	b	b	a
chr04	9038370	T	b	b	-	-	-	-	-	-	b	-	-	-	-	a	a	b	b	-	b	-	b	-	-	-	b	a	a	b	a	a	-	-	b	b	-	-	-	-	b	a	b	-	a	b	-	b	a
chr04	9059559	G	-	b	-	b	-	-	a	-	b	-	b	-	-	a	a	-	b	a	b	-	b	-	-	-	b	-	a	b	-	a	b	b	b	b	a	-	b	-	b	-	-	-	a	b	b	b	a
chr04	9085903	G	-	-	b	-	a	-	-	-	-	-	-	-	a	a	a	b	b	a	b	-	b	-	b	-	-	-	-	b	-	-	-	b	b	-	a	-	-	b	b	-	-	-	-	b	-	-	-
chr04	9147069	G	b	b	b	b	a	b	-	a	-	b	-	a	a	a	a	b	b	a	b	a	b	b	b	-	b	a	a	b	a	a	b	b	b	b	a	a	b	b	b	a	b	a	a	b	-	b	a
chr04	9167137	C	b	b	b	-	a	b	a	a	b	a	-	a	a	a	a	b	b	a	b	a	b	b	-	-	b	-	a	-	a	a	b	b	b	-	a	-	b	b	b	a	b	-	a	b	b	b	-
chr04	9174606	G	b	b	-	b	-	b	a	a	b	-	-	a	a	-	a	b	b	a	b	a	b	-	-	b	b	a	-	-	-	-	b	b	b	-	a	-	-	b	b	-	b	-	a	-	-	-	-
chr04	9260278	C	b	b	b	-	a	b	a	a	-	b	b	a	-	a	a	b	b	a	b	-	b	b	b	-	b	a	a	b	a	a	b	b	b	-	a	-	b	b	b	a	b	-	a	b	b	b	-
chr04	9368088	C	-	b	b	b	a	b	-	a	b	-	-	a	a	a	a	b	b	-	b	-	b	b	-	b	b	-	-	b	-	-	b	b	b	b	-	a	b	b	b	a	b	a	-	b	b	b	a
chr04	9371862	C	b	-	b	b	a	b	-	a	-	b	-	a	a	a	a	b	b	a	b	a	b	b	b	b	b	-	-	b	a	a	b	b	b	-	a	a	b	-	b	-	b	-	-	b	-	b	a
chr04	9395424	C	-	b	b	-	-	-	-	-	-	-	-	a	a	-	-	b	-	a	b	-	b	-	-	b	b	a	-	b	a	-	b	b	-	-	-	-	-	-	b	-	-	-	a	-	-	b	a
chr04	9435561	C	b	b	b	b	a	b	a	a	b	-	-	-	-	a	a	b	b	-	b	a	b	b	b	-	b	a	-	b	a	-	b	b	b	b	-	a	-	b	b	a	b	-	a	b	-	-	a
chr04	9473008	A	b	b	b	b	a	b	a	a	b	-	b	a	a	a	a	b	b	a	b	a	b	b	b	b	b	a	a	b	-	a	b	b	b	-	a	a	-	b	b	a	b	-	a	b	-	b	-
chr04	9476580	C	b	b	b	b	a	b	a	a	b	b	-	a	a	a	a	b	b	a	b	a	b	b	b	b	b	a	a	b	a	-	b	b	b	b	a	a	b	b	b	a	b	a	a	b	b	b	a
chr04	9479311	G	b	b	b	b	-	b	a	a	-	-	-	a	a	a	a	b	b	a	b	a	b	-	b	b	b	a	-	b	a	-	-	b	b	b	a	-	-	b	b	a	b	b	a	b	b	b	a
chr04	9492179	A	-	b	b	b	a	b	a	a	b	b	-	a	a	a	a	b	b	-	b	a	b	b	-	b	b	a	-	b	a	a	b	b	b	b	a	-	-	b	b	a	b	-	a	b	-	b	-
chr04	9655336	G	b	b	b	b	a	b	a	a	b	b	-	a	a	a	a	b	b	a	b	a	b	-	-	b	b	-	a	b	a	-	b	b	b	b	a	a	b	b	b	a	b	-	a	b	b	b	a
chr04	9668192	C	b	b	b	b	a	b	a	a	b	-	-	a	a	a	a	b	b	a	b	a	b	b	b	-	b	a	a	b	a	a	b	b	b	b	a	a	b	b	b	a	b	a	a	b	-	b	a
chr04	9739180	T	b	b	b	b	a	b	a	a	b	-	-	a	a	a	a	b	b	a	b	-	b	b	b	-	b	a	a	b	-	-	b	b	b	-	a	a	-	b	b	a	b	-	a	b	b	b	a
chr04	9754443	C	b	-	b	b	a	-	a	a	b	-	-	a	a	a	a	b	b	a	b	a	b	b	b	b	b	-	a	b	a	a	b	b	b	-	a	-	b	b	b	-	b	-	a	-	b	b	-
chr04	9849860	G	-	b	b	b	-	-	-	-	-	b	-	a	a	a	a	b	b	a	-	a	b	-	b	b	b	-	a	b	-	-	b	b	b	-	a	-	-	b	b	a	b	-	-	b	-	-	-
chr04	9857472	A	b	b	b	b	-	b	-	a	-	-	-	-	a	a	a	-	b	a	b	-	b	-	b	-	b	a	-	-	a	a	b	b	b	-	-	a	-	b	b	-	b	-	-	b	b	b	a
chr04	9860157	A	b	b	b	b	a	b	a	a	b	b	b	a	a	a	a	b	b	a	b	a	b	b	b	b	b	a	a	b	a	a	b	b	b	b	a	a	-	b	b	a	b	-	a	b	-	b	a
chr04	9873593	T	b	b	b	b	a	b	a	a	b	-	-	-	a	a	a	b	b	a	b	a	b	b	b	b	b	a	-	b	a	a	b	b	b	b	a	a	-	b	b	-	b	a	a	b	b	b	a
chr04	10423523	G	b	b	b	b	b	b	a	-	b	b	b	a	a	a	a	b	b	a	b	a	b	b	b	b	b	-	a	-	a	a	b	b	b	-	a	a	b	b	b	a	b	-	a	b	b	b	a
chr04	10460015	G	b	b	-	b	b	b	a	a	b	b	-	a	a	a	a	b	b	a	b	a	b	b	b	b	b	h	a	b	a	a	b	b	b	b	a	a	b	b	b	a	b	-	a	b	b	b	a
chr04	10499245	A	b	b	b	b	b	b	-	a	-	-	-	a	a	a	a	b	b	a	b	-	b	b	b	b	b	h	a	b	a	a	b	b	b	b	a	a	b	b	b	b	b	-	a	b	-	b	a
chr04	10721490	T	b	b	b	b	a	-	a	a	b	b	-	a	-	a	a	b	b	a	b	a	b	b	b	b	b	b	a	b	a	a	b	b	b	b	a	a	b	b	b	a	-	a	a	b	b	b	a
chr04	10750599	A	b	b	b	b	a	b	-	-	b	-	b	a	a	a	a	b	b	a	b	-	b	b	b	b	b	b	a	b	a	-	b	b	b	-	a	a	-	b	b	a	b	-	a	b	b	b	a
chr04	10989324	T	b	b	b	b	a	-	a	a	b	b	b	a	a	a	a	b	b	a	b	a	b	b	b	-	b	b	a	b	-	a	b	b	b	-	a	a	-	-	b	a	b	a	a	b	b	b	a
chr04	11023464	G	b	b	b	b	a	b	a	a	-	b	-	-	a	a	a	b	b	a	b	a	b	b	-	-	b	b	a	b	a	a	b	b	b	b	a	-	-	b	b	h	b	-	a	b	b	b	-
chr04	11121966	T	b	b	b	b	a	b	a	a	b	b	-	a	a	a	a	b	b	a	b	a	b	-	b	b	b	b	a	b	a	-	b	b	b	b	a	a	b	b	b	a	b	a	a	b	b	b	a
chr04	11146446	A	b	b	b	b	a	b	-	a	b	-	-	a	a	a	a	b	b	-	b	a	b	-	b	b	b	a	-	-	a	-	b	b	b	-	a	a	-	-	b	-	b	a	a	b	-	b	-
chr04	11164704	C	b	b	-	b	a	-	a	a	b	-	-	a	a	a	a	b	b	a	b	-	b	-	-	b	b	b	-	b	a	-	b	b	b	b	a	-	b	-	b	a	-	a	a	b	-	b	a
chr04	11359526	T	b	b	b	b	a	b	a	a	b	-	b	a	a	a	a	b	b	a	b	a	b	b	b	b	b	b	a	b	a	a	b	b	b	-	a	a	b	b	b	a	b	-	a	b	-	b	a
chr04	11364275	T	-	b	-	-	-	-	-	a	b	-	-	a	a	a	a	b	b	a	-	a	b	-	-	-	b	b	-	b	-	a	-	b	b	-	-	-	b	b	b	-	b	a	-	b	-	-	-
chr04	11366647	A	b	b	b	-	a	-	a	a	b	b	-	a	a	a	a	b	b	a	b	a	b	b	b	b	b	b	-	b	-	a	b	b	b	b	a	-	b	b	b	h	b	a	a	b	b	b	a
chr04	11434994	T	b	b	b	-	a	b	a	a	b	b	b	-	-	a	a	b	b	a	b	a	-	-	-	b	b	-	a	b	a	a	b	b	b	b	a	a	b	b	b	a	b	a	a	b	-	b	a
chr04	11437889	A	b	b	b	b	-	b	-	-	b	-	-	a	a	a	a	b	b	a	b	-	b	b	b	-	-	a	a	b	a	a	-	b	b	-	a	a	-	b	b	h	-	a	a	b	-	-	a
chr04	11550293	A	b	b	-	b	-	b	-	a	b	b	-	-	a	a	a	b	b	a	b	a	b	-	b	b	b	-	a	b	a	a	b	b	b	-	a	a	-	-	b	a	-	-	-	b	-	-	a
chr04	11696120	A	b	b	b	-	a	b	a	a	b	a	-	a	a	a	a	b	b	a	b	a	b	-	b	b	b	b	a	b	a	a	b	b	b	b	a	a	b	b	b	a	b	-	a	b	b	b	a
chr04	11714371	G	b	b	b	b	a	b	a	a	b	b	-	a	a	a	a	b	b	a	b	-	b	b	b	b	b	b	-	b	a	a	b	b	b	-	a	a	-	b	b	a	b	a	a	b	b	b	a
chr04	11736628	C	b	b	b	b	a	b	-	a	b	b	b	a	a	a	a	b	b	a	b	a	b	-	b	b	b	b	a	b	a	a	b	b	b	b	a	a	b	b	b	a	b	a	a	b	-	b	a
chr04	11773912	G	b	b	b	b	a	b	a	a	b	b	-	a	-	a	a	b	b	a	b	a	b	b	b	-	b	b	a	b	-	a	h	b	b	b	a	a	b	b	b	a	b	a	a	b	-	b	a
chr04	11775634	T	b	b	b	b	-	b	a	a	b	b	-	a	a	a	a	b	b	a	b	a	b	-	b	-	b	b	a	b	a	a	b	b	b	b	a	a	b	b	b	h	b	a	a	b	b	b	a
chr04	11872557	T	b	b	-	b	a	-	a	-	-	-	-	a	a	-	-	b	-	a	b	a	b	-	b	b	b	-	a	b	a	-	b	b	b	-	-	-	b	-	b	a	-	-	a	b	-	b	a
chr04	11935079	C	b	b	-	-	a	b	-	a	-	b	-	a	a	-	a	b	b	a	b	-	b	-	-	-	b	-	-	-	-	-	b	b	b	-	a	-	b	b	b	-	b	-	-	b	-	-	-
chr04	11939830	A	b	b	b	b	a	b	a	a	b	-	-	a	a	a	a	b	b	-	b	-	b	b	-	b	b	b	a	b	a	a	b	b	b	b	a	-	-	b	b	a	b	a	a	b	b	b	a
chr04	11978712	G	b	b	b	b	a	b	a	a	b	b	-	a	a	a	a	b	b	a	b	a	b	b	b	b	b	b	-	b	a	a	b	b	b	-	a	-	b	b	b	a	b	a	a	b	b	b	a
chr04	12235377	T	b	-	b	b	a	b	-	a	b	b	-	a	a	a	a	b	b	a	b	a	b	-	-	-	-	b	-	b	a	-	b	b	b	-	a	-	b	-	b	a	b	-	a	-	-	-	a
chr04	12243724	A	b	b	b	b	-	b	a	a	-	b	-	a	a	a	a	b	b	a	b	a	b	b	b	-	b	b	-	b	a	a	b	b	b	-	a	-	-	b	b	b	b	a	a	b	-	b	-
chr04	12411161	G	b	b	b	b	-	b	a	a	-	-	-	-	a	a	a	b	b	a	b	a	b	b	b	-	b	b	a	b	a	a	b	b	b	b	a	a	-	b	b	a	b	a	a	b	b	b	a
chr04	12555549	C	b	b	b	b	a	b	a	a	b	b	-	a	a	a	a	b	b	a	b	-	b	b	b	-	b	-	a	b	b	-	b	b	b	b	a	a	b	b	b	a	b	-	a	b	b	b	a
chr04	12560527	T	b	b	-	b	a	b	a	a	b	-	b	a	a	a	a	b	b	a	b	a	b	b	-	-	b	b	a	-	-	a	b	b	b	b	a	a	b	b	b	a	b	a	a	-	b	b	a
chr04	12930304	C	b	b	b	b	a	b	-	a	b	b	-	a	a	a	a	b	b	a	b	b	b	b	b	b	b	b	-	b	b	a	b	b	b	b	a	a	-	b	b	a	b	a	a	b	b	b	a
chr04	13134369	G	b	b	b	-	-	-	-	-	b	-	-	-	-	a	-	b	b	a	b	-	b	-	b	-	b	-	-	b	-	-	-	b	b	b	-	a	-	-	b	a	b	a	a	b	-	b	a
chr04	13154421	T	b	b	b	b	a	b	a	a	b	b	b	a	a	a	a	b	b	a	b	b	b	b	b	b	b	b	a	b	b	-	b	b	b	b	a	a	b	b	b	a	b	a	a	b	-	b	a
chr04	13165072	A	b	b	b	b	a	b	a	a	b	b	b	a	a	a	a	b	b	a	b	b	b	b	b	b	b	b	a	b	b	a	b	b	b	-	a	a	b	b	b	h	b	-	a	-	b	b	a
chr04	13165654	A	b	b	b	-	a	b	-	a	-	b	-	a	a	a	a	b	b	a	b	-	b	b	-	-	b	b	a	b	b	a	b	b	b	-	a	a	b	b	b	a	b	-	a	b	-	b	a
chr04	13248559	C	b	b	b	-	a	b	-	a	-	-	b	a	a	a	a	b	b	a	b	b	b	-	b	-	b	b	-	b	-	-	b	b	b	-	a	-	b	b	b	a	b	a	a	b	-	b	a
chr04	13299684	A	b	b	-	-	a	b	a	a	b	-	-	a	a	a	a	b	b	-	b	b	b	-	b	b	b	a	a	b	b	a	b	b	b	b	-	a	b	-	b	b	b	a	a	b	b	b	a
chr04	13313684	C	b	b	b	b	a	b	a	a	-	-	-	-	a	a	a	b	b	a	b	-	b	b	b	b	b	b	a	b	b	a	b	b	b	-	a	-	b	b	b	a	b	-	a	b	-	b	a
chr04	13313918	C	-	b	b	b	a	b	a	a	-	-	-	-	a	a	a	b	b	a	b	-	b	b	b	b	b	b	a	b	b	a	b	b	b	-	a	-	b	b	b	a	b	-	a	b	-	b	a
chr04	13352274	A	b	b	-	-	-	b	-	a	-	-	b	a	a	a	a	b	b	a	b	-	b	-	b	-	b	b	-	b	b	-	b	b	b	-	-	-	b	-	b	a	b	a	a	b	b	b	-
chr04	13385646	T	b	b	b	b	a	b	a	a	b	-	-	a	a	a	a	b	b	a	b	-	b	b	-	-	b	b	a	b	b	a	-	b	b	b	a	a	-	b	b	a	b	a	a	b	-	b	a
chr04	13389875	C	b	b	b	b	-	b	a	a	b	-	-	a	a	a	a	b	b	a	b	-	b	b	b	b	b	b	a	b	b	a	b	b	b	b	a	-	-	b	b	a	b	-	b	b	-	-	-
chr04	13477231	A	b	b	b	b	a	b	a	a	-	b	b	-	a	a	a	b	b	a	b	b	b	b	b	-	b	b	-	b	b	a	b	b	b	-	-	-	b	b	b	a	b	a	a	b	b	b	a
chr04	13725716	C	b	b	b	b	a	b	a	a	b	b	-	a	a	a	a	b	b	a	b	b	b	b	b	b	b	b	a	b	b	a	b	b	b	b	a	a	b	b	b	a	b	a	a	b	-	-	a
chr04	13764456	G	b	b	b	b	a	b	a	a	b	b	b	a	a	a	a	b	b	a	b	b	b	b	b	b	b	b	a	b	b	a	b	b	b	b	a	a	b	b	b	a	b	a	a	b	b	b	a
chr04	13866630	A	-	-	b	b	-	-	-	a	b	-	-	a	a	a	a	b	b	a	b	b	b	-	b	b	b	-	a	b	-	-	b	b	b	-	a	a	b	b	b	a	b	-	-	-	-	-	-
chr04	13883775	T	b	b	b	-	-	b	a	-	b	-	b	a	a	a	a	b	b	a	b	-	b	-	b	b	b	-	a	b	b	a	b	b	b	-	a	a	-	b	b	a	b	a	a	b	-	b	a
chr04	13901414	C	b	b	b	b	a	b	a	a	b	b	b	a	a	a	a	b	b	a	b	b	b	b	b	b	b	b	a	b	b	a	b	b	b	b	a	a	b	b	b	a	b	a	a	b	b	b	-
chr04	13902899	T	b	b	b	-	a	b	a	a	b	b	b	a	a	a	a	b	b	a	b	b	b	b	-	b	b	b	a	b	b	a	b	b	b	b	a	a	b	b	b	b	b	-	a	b	b	b	a
chr04	14017856	C	b	b	-	b	a	b	a	a	b	b	-	a	a	a	a	b	b	a	b	b	b	b	b	b	b	b	-	b	b	a	b	b	b	-	a	a	b	b	b	a	b	-	a	b	-	b	a
chr04	14099877	C	b	b	b	b	a	b	a	a	b	-	-	a	a	a	a	b	b	a	b	b	b	b	b	b	b	h	a	b	-	-	b	b	b	-	a	-	b	b	b	a	b	a	a	b	b	b	a
chr04	14130426	C	-	b	b	b	a	b	a	a	b	b	-	a	a	a	a	b	b	a	b	-	b	b	-	-	b	-	-	b	b	a	b	b	b	b	a	-	-	b	b	a	b	a	a	b	b	b	-
chr04	14270900	A	b	b	b	b	a	-	a	a	b	-	-	a	a	a	a	b	b	a	b	-	b	b	-	b	b	-	a	b	b	a	b	b	b	b	-	a	b	-	b	a	b	-	a	b	-	b	a
chr04	14302537	A	b	-	b	b	a	b	a	a	b	b	-	a	a	a	a	b	b	a	b	b	b	-	b	-	b	b	a	b	b	a	b	b	b	-	a	-	b	b	b	-	b	-	a	b	-	-	a
chr04	14310622	C	-	b	b	-	a	b	a	a	b	-	-	a	a	a	a	b	b	a	b	-	b	b	b	b	b	b	a	b	-	a	b	b	b	b	a	-	b	-	b	a	b	a	a	b	-	b	a
chr04	14396471	T	b	b	-	b	a	b	a	a	b	b	-	-	a	a	a	b	b	a	b	-	b	b	b	b	b	b	a	b	b	a	b	b	b	b	-	-	b	b	b	-	-	-	a	-	-	b	a
chr04	14424748	T	b	b	-	b	a	-	a	a	-	-	-	-	-	a	a	b	b	a	b	b	b	-	b	b	b	b	-	b	b	a	b	b	b	b	-	a	-	-	b	a	b	-	a	-	-	b	a
chr04	14638321	T	b	b	b	b	a	b	a	a	b	b	b	a	a	a	a	b	b	a	b	-	b	b	-	b	b	b	a	b	b	a	b	b	b	-	a	a	b	b	b	h	b	-	a	b	-	b	a
chr04	14678190	A	b	b	b	b	a	b	a	a	b	b	-	a	a	a	a	b	b	a	b	-	b	b	b	-	b	b	a	b	b	-	b	b	b	b	a	a	b	b	b	a	b	a	a	b	b	b	a
chr04	14690472	C	-	b	-	-	a	b	-	-	b	-	-	a	-	a	a	-	b	a	b	b	b	-	-	b	b	a	-	-	-	-	-	b	b	-	a	-	b	b	b	a	b	-	a	-	b	-	a
chr04	14760272	A	b	b	b	b	a	b	a	a	b	b	-	a	a	a	a	b	b	a	b	b	b	b	b	b	b	b	a	b	b	a	b	b	b	b	a	a	b	b	b	-	b	a	a	b	b	b	a
chr04	14854357	A	b	b	b	b	-	b	-	a	-	b	-	-	a	a	a	b	b	a	b	-	b	b	b	-	b	a	a	b	b	a	b	b	b	b	a	a	-	b	b	a	b	-	a	b	-	b	-
chr04	14996243	A	b	-	b	-	a	b	-	a	b	b	-	-	a	a	a	-	-	-	b	b	b	b	b	-	b	b	-	-	-	a	b	b	b	-	a	a	b	b	b	-	b	a	-	-	-	-	a
chr04	15089823	G	b	b	b	-	a	-	a	a	b	-	-	a	a	a	a	b	b	a	b	b	b	-	-	-	b	b	-	b	-	a	-	b	b	-	a	a	-	b	b	a	-	-	a	b	-	b	a
chr04	15127997	G	-	b	b	b	a	b	-	a	b	-	b	-	a	a	a	b	b	a	b	-	b	b	-	-	b	b	-	-	b	a	b	b	b	-	a	a	b	b	b	a	b	-	a	-	b	-	a
chr04	15159252	G	b	b	b	b	a	b	-	a	b	b	b	a	a	a	a	b	b	a	b	b	b	b	-	-	b	b	-	b	b	a	b	b	b	-	a	a	b	b	b	a	b	-	a	b	-	b	a
chr04	15168640	C	b	b	b	b	a	b	a	a	b	b	b	a	a	a	a	b	b	a	b	b	b	b	b	b	b	b	-	b	b	a	b	b	b	b	a	-	b	b	b	a	b	a	a	b	b	b	a
chr04	15191711	G	b	b	b	b	a	b	a	a	b	b	b	a	-	a	a	b	b	a	b	b	b	b	b	-	b	b	a	b	b	a	b	b	b	b	a	a	-	b	b	a	b	-	-	b	b	b	a
chr04	15316781	A	b	-	b	b	a	b	a	a	b	-	-	-	-	a	a	b	b	a	b	b	b	b	-	b	b	-	a	-	-	-	b	b	b	-	a	-	b	-	b	a	b	-	a	b	-	b	a
chr04	15389045	A	b	b	b	b	a	b	a	a	-	b	b	a	a	a	a	b	b	a	b	b	b	-	b	b	b	b	a	b	b	a	b	b	b	b	a	-	-	b	b	b	b	a	a	b	b	b	a
chr04	15429087	T	-	b	b	b	-	b	a	a	-	b	-	a	a	a	a	b	b	a	b	b	b	b	b	b	b	b	-	b	-	b	b	b	b	-	a	a	b	b	b	b	b	-	-	b	-	b	a
chr04	15460406	G	b	b	b	-	a	b	a	a	-	b	-	a	a	a	a	b	b	a	b	b	b	-	-	-	b	b	a	b	-	a	b	b	b	-	a	a	b	b	b	a	b	-	a	b	-	b	a
chr04	15534011	A	b	b	b	b	a	b	a	a	b	-	-	a	a	a	a	b	b	a	b	b	b	b	b	b	b	b	a	b	b	a	b	b	b	b	a	-	b	b	b	h	b	a	a	b	-	b	a
chr04	15539071	G	-	b	b	b	a	-	a	a	b	b	-	-	-	a	a	b	b	a	b	b	b	b	b	b	b	-	a	b	b	a	b	b	b	-	-	a	b	b	b	a	b	-	a	b	-	b	a
chr04	15546908	G	b	-	b	-	-	-	a	a	b	-	-	a	-	a	-	b	b	a	b	-	-	b	b	b	b	b	-	b	b	a	b	b	b	-	-	-	-	-	b	a	-	a	a	b	b	b	a
chr04	15563689	G	b	b	-	b	a	b	a	a	b	-	b	a	a	a	a	b	b	a	b	-	b	b	-	b	b	b	a	b	b	-	b	b	b	b	a	-	b	b	b	a	b	-	a	b	-	b	a
chr04	15629462	A	-	-	-	b	a	b	a	a	-	-	-	a	a	a	a	-	b	a	-	-	b	-	a	-	-	-	a	-	-	-	b	b	b	-	a	-	b	-	b	a	-	-	-	-	b	-	-
chr04	15781570	G	b	b	b	b	a	b	a	a	b	b	b	a	a	a	a	b	b	a	b	b	b	-	b	b	b	b	a	b	b	a	b	b	b	b	a	a	b	b	b	a	b	-	a	b	b	b	a
chr04	15788968	G	b	b	b	b	a	b	a	a	b	-	-	a	a	a	a	b	b	a	b	b	b	b	b	b	b	b	a	b	b	a	b	b	b	b	a	a	-	b	b	a	b	a	a	b	b	b	a
chr04	15928096	G	b	b	b	b	-	-	a	a	b	b	-	a	a	a	a	b	b	a	b	b	b	b	b	-	b	b	a	b	b	a	b	b	b	b	a	a	b	b	b	a	b	a	a	b	-	b	a
chr04	15958191	G	b	b	b	b	a	b	a	a	b	b	b	a	a	a	a	b	b	a	b	b	b	b	b	-	b	b	a	b	b	a	b	b	b	-	a	a	-	b	b	a	b	a	a	b	-	b	a
chr04	15959465	A	b	b	b	b	a	-	-	-	b	-	b	-	-	a	a	b	b	a	b	-	b	-	b	-	b	b	a	b	b	a	b	b	b	-	-	-	b	-	b	a	-	-	a	b	-	b	a
chr04	15983890	G	b	b	b	b	a	b	a	a	b	b	-	a	a	a	a	b	b	a	b	b	b	b	b	b	b	b	a	b	b	a	b	b	b	-	a	-	b	b	b	-	b	a	a	b	-	b	a
chr04	16018046	C	b	b	b	-	a	b	-	a	b	b	-	-	a	a	a	b	b	-	b	b	b	-	-	-	b	-	a	-	-	-	b	b	b	-	a	-	-	b	b	a	b	-	a	b	b	b	-
chr04	16019811	T	b	b	b	-	a	b	-	a	-	b	-	a	a	a	a	b	b	a	b	-	b	b	b	b	b	-	-	b	b	a	b	b	b	-	-	-	b	b	b	a	b	a	a	b	b	b	-
chr04	16030835	T	b	b	b	b	a	b	a	a	b	b	-	a	a	a	a	b	b	a	b	b	b	b	b	b	b	b	a	b	-	a	b	b	b	-	a	a	b	b	b	b	b	-	a	b	b	b	a
chr04	16153864	A	b	b	b	-	a	b	-	a	b	-	-	-	a	a	a	b	b	a	b	b	b	b	b	b	b	b	a	b	b	a	b	b	b	b	a	-	b	b	b	a	b	-	a	b	b	b	a
chr04	16200227	A	b	b	b	b	a	b	a	a	b	b	-	a	a	a	a	b	b	a	b	b	b	b	-	-	b	b	a	b	b	a	b	b	b	b	a	a	-	b	b	h	-	-	a	b	-	b	a
chr04	16204697	C	-	b	b	b	-	b	-	a	-	-	-	a	-	a	a	b	b	-	b	-	b	b	b	-	b	b	-	-	b	-	b	b	b	-	a	a	b	b	b	a	-	-	a	b	-	-	-
chr04	16206152	A	b	b	b	-	a	-	a	-	-	-	-	-	a	a	a	b	b	a	b	-	-	-	b	-	b	b	a	-	b	a	b	b	b	b	-	a	b	-	b	a	b	-	a	b	-	b	a
chr04	16219312	C	-	b	b	-	a	b	a	a	-	b	-	a	a	a	a	b	b	a	b	b	b	b	b	b	b	b	a	b	-	a	b	b	b	-	a	a	b	b	b	a	b	a	a	b	b	-	a
chr04	16240915	A	b	b	b	b	a	b	-	a	b	-	-	-	a	a	a	b	b	a	b	b	b	b	b	-	b	b	a	-	b	a	b	b	b	-	a	-	b	b	b	a	b	-	a	b	b	b	-
chr04	16306096	C	-	-	b	-	-	b	-	a	-	-	-	a	a	-	a	b	b	-	-	b	b	-	b	b	-	b	-	-	-	a	b	b	b	-	-	-	b	-	b	a	b	-	-	b	-	-	-
chr04	16452004	T	b	b	b	-	a	b	a	a	-	-	-	a	a	a	a	b	b	a	b	b	b	b	b	b	b	b	-	b	b	a	b	b	b	b	a	a	b	b	b	a	b	-	a	b	-	b	a
chr04	16500344	C	b	-	-	b	-	-	-	-	-	b	-	-	a	a	a	b	b	a	b	b	b	-	b	b	b	a	-	b	-	a	b	b	b	b	a	a	b	b	b	a	b	-	a	b	b	b	-
chr04	16607465	C	-	-	b	b	a	b	-	a	-	b	-	a	-	a	a	b	-	a	b	-	b	-	b	b	b	-	-	b	-	-	b	b	b	b	a	a	-	-	b	-	-	-	-	-	-	-	-
chr04	16723613	C	b	b	b	-	-	-	a	a	-	-	-	-	-	a	-	b	a	a	b	b	-	b	-	b	b	-	-	-	b	a	-	b	b	-	-	a	-	-	-	a	-	-	a	b	-	b	a
chr04	16745784	T	b	b	-	b	a	b	a	a	b	b	-	a	a	a	a	b	b	a	b	-	b	b	-	b	b	a	a	b	b	a	b	b	b	b	a	a	b	b	b	a	b	-	a	b	b	b	a
chr04	16951423	T	b	b	b	b	a	b	-	a	b	-	-	a	a	a	a	b	b	a	b	b	b	b	b	b	b	b	a	b	b	a	b	b	b	b	a	a	b	b	b	a	b	a	a	b	b	b	a
chr04	17045198	G	b	h	b	b	a	b	a	a	b	b	-	a	a	a	a	b	b	a	h	b	b	-	b	-	b	b	a	b	b	a	b	h	b	-	a	a	b	b	b	a	b	a	a	b	h	b	a
chr04	17132010	A	-	b	b	b	a	-	a	-	-	-	-	-	a	a	a	b	b	a	b	-	b	-	-	-	b	-	-	-	-	-	b	b	b	b	a	-	-	b	b	-	b	-	a	-	-	-	-
chr04	17135898	A	b	b	b	b	-	b	a	a	a	-	-	a	a	a	a	b	b	a	b	-	b	-	b	-	b	b	-	b	b	a	b	b	b	b	a	a	-	b	b	h	b	a	a	b	b	-	a
chr04	17285548	C	-	b	b	-	-	-	a	a	-	-	-	-	a	a	a	b	b	a	-	b	b	b	b	-	b	b	a	b	b	a	b	b	b	-	a	-	-	b	b	a	b	a	a	-	-	-	a
chr04	17285549	C	-	b	b	-	-	-	a	a	-	-	-	-	a	a	a	b	b	a	-	b	b	b	b	-	b	b	a	b	b	a	b	b	b	-	a	-	-	b	b	a	b	a	a	-	-	-	a
chr04	17309945	A	b	b	b	-	a	b	a	-	b	-	-	-	-	a	a	b	b	a	b	-	b	-	b	b	b	b	-	b	b	a	-	b	b	b	-	a	b	b	b	a	b	a	a	b	b	b	a
chr04	17413480	C	b	b	b	b	-	b	a	a	-	-	-	a	a	a	a	b	b	a	b	b	b	b	b	b	b	b	a	b	b	a	b	b	b	-	a	-	b	-	b	a	b	a	a	b	b	b	-
chr04	17475019	C	b	b	b	b	a	b	a	a	b	b	b	-	a	a	a	b	b	a	b	b	b	b	-	-	b	b	a	b	b	a	b	b	b	b	a	a	-	b	b	a	b	a	a	b	-	b	a
chr04	17660511	A	-	-	b	-	-	b	-	a	-	-	-	a	-	a	a	b	b	-	b	b	b	-	-	b	-	-	-	b	-	-	b	b	b	b	a	-	b	b	b	-	b	-	a	b	b	-	-
chr04	17681483	G	b	b	b	b	a	b	a	a	b	-	-	a	a	a	a	b	b	a	b	b	b	b	b	b	b	b	-	b	b	a	b	b	b	b	a	a	b	b	b	a	b	a	a	b	-	b	a
chr04	17689396	G	b	b	b	b	a	b	a	a	b	-	-	a	a	a	a	b	b	a	b	b	b	b	b	b	b	b	-	b	b	a	b	b	b	b	a	-	-	b	b	a	b	a	a	b	-	b	a
chr04	17730459	G	b	b	b	b	a	b	a	a	b	b	-	a	a	a	a	b	b	a	b	b	b	b	b	-	b	b	-	-	b	a	b	b	b	-	a	a	b	b	b	a	b	a	a	b	-	b	a
chr04	17785393	C	b	b	-	b	-	b	-	a	-	-	-	-	-	a	a	b	b	a	b	b	b	-	b	b	b	b	-	-	b	-	b	b	b	-	a	-	-	b	b	-	b	-	-	-	-	-	-
chr04	17853159	C	b	b	b	b	a	b	a	a	b	b	-	a	a	a	a	b	b	a	b	b	b	b	b	b	b	h	a	b	b	a	b	b	b	b	a	-	b	b	b	h	b	-	a	b	-	b	a
chr04	17923572	G	b	b	b	b	a	b	a	a	b	b	-	a	a	a	a	b	b	a	b	-	b	b	b	b	b	b	a	b	b	a	b	b	b	b	a	a	b	b	b	a	b	-	a	b	b	b	a
chr04	17936428	A	b	b	b	-	a	b	a	a	b	-	b	a	a	a	a	b	b	a	b	b	b	-	b	b	b	-	a	b	b	-	b	b	b	-	a	a	-	b	b	a	b	-	-	b	b	b	a
chr04	17948139	T	b	b	b	b	a	b	-	a	b	b	b	a	a	a	a	b	b	a	b	b	b	b	b	b	b	-	-	b	b	a	b	b	b	-	a	-	b	-	b	b	b	-	a	b	-	-	a
chr04	18023413	T	b	b	b	b	-	-	a	-	b	-	-	-	a	a	a	b	-	a	b	b	b	-	b	b	b	b	-	b	b	a	-	b	b	b	-	a	b	-	b	a	b	-	a	b	-	b	a
chr04	18084939	T	b	b	b	b	a	b	-	-	b	b	-	a	a	a	a	b	b	a	b	b	b	b	-	b	b	-	a	b	b	-	b	b	b	-	a	a	-	b	b	-	b	-	a	b	-	-	a
chr04	18158529	G	b	b	-	b	a	b	a	a	b	b	-	-	a	a	a	b	b	a	b	b	b	b	b	b	b	b	-	b	b	a	b	b	b	b	a	-	-	b	b	a	b	-	a	b	b	b	a
chr04	18175086	G	b	b	b	b	a	b	a	a	b	b	b	a	a	a	a	b	b	a	b	b	b	b	b	b	b	b	a	b	b	a	b	b	b	b	a	-	b	b	b	a	b	a	a	b	b	b	a
chr04	18178377	A	b	b	b	-	a	b	a	a	b	-	b	a	a	a	a	b	b	a	b	-	b	-	b	-	b	b	-	-	b	a	b	b	b	b	a	a	-	-	b	a	-	a	a	b	-	b	a
chr04	18178536	T	b	b	b	-	a	b	a	a	b	-	b	a	a	a	a	b	b	a	b	-	b	-	b	-	b	b	-	-	b	a	b	b	b	b	a	a	-	-	b	b	-	a	a	b	-	b	a
chr04	18185808	A	b	b	b	b	a	b	-	a	-	-	-	-	a	a	a	b	b	a	b	-	b	b	b	b	b	a	a	b	b	a	b	b	b	-	a	-	b	-	b	-	b	-	a	-	b	b	a
chr04	18265174	G	b	b	b	b	a	b	a	a	b	-	b	a	a	a	a	b	b	a	b	b	b	b	b	b	b	b	a	b	b	a	b	b	b	b	a	a	-	b	b	a	b	a	a	b	-	b	-
chr04	18379906	T	b	b	b	b	-	b	a	a	b	b	-	a	a	a	a	b	b	a	b	b	b	b	b	b	b	b	a	b	b	a	b	b	b	-	a	a	b	b	b	h	b	-	a	b	-	b	a
chr04	18430468	G	b	b	b	b	a	b	a	a	b	b	-	a	a	a	a	b	b	a	b	b	b	b	b	-	b	-	a	b	b	-	b	b	b	b	a	a	b	b	b	a	b	-	a	-	b	b	-
chr04	18433287	A	b	b	b	b	a	b	-	a	b	b	-	a	a	a	a	b	b	a	b	-	b	-	b	b	b	b	-	b	-	a	b	b	b	-	-	-	-	b	b	-	b	a	a	b	-	b	a
chr04	18466562	T	b	b	b	b	a	b	a	a	b	-	b	a	a	a	a	b	b	a	b	b	b	b	-	b	b	b	a	b	b	-	b	b	b	b	a	a	b	b	b	a	b	a	a	b	-	b	-
chr04	18466937	C	b	b	b	b	a	b	a	a	b	b	b	a	a	a	a	b	b	a	b	b	b	b	-	b	b	b	-	b	b	a	b	b	b	b	a	a	-	b	b	a	b	-	a	b	b	b	a
chr04	18507747	G	b	b	b	-	-	b	a	a	b	b	-	a	a	a	a	b	b	a	b	b	b	b	b	b	b	b	a	b	b	a	b	b	b	b	a	-	b	b	b	a	b	a	a	b	b	b	a
chr04	18512149	G	b	b	b	b	a	b	a	a	b	-	-	a	a	a	a	b	b	a	b	b	b	b	b	b	b	b	a	b	-	a	b	b	b	b	a	a	-	b	b	a	b	a	a	b	-	b	a
chr04	18529407	T	b	b	b	b	a	b	a	a	b	b	-	a	a	a	a	b	b	a	b	b	b	b	b	-	b	b	a	b	b	a	b	b	b	b	a	a	b	b	b	a	b	-	a	b	b	b	a
chr04	18644329	C	b	b	b	b	a	b	a	a	b	b	-	a	a	a	a	b	b	a	b	-	b	b	b	b	b	b	a	b	b	a	-	b	b	-	a	-	b	b	b	a	b	-	a	b	b	-	a
chr04	18866965	G	-	b	-	b	-	b	a	a	b	-	-	a	a	a	a	b	-	-	b	-	b	-	-	-	-	b	-	-	-	a	b	b	b	-	a	-	-	b	b	a	b	-	-	-	b	-	a
chr04	18873956	T	b	b	b	b	-	b	a	a	b	b	-	-	-	a	a	b	b	a	b	b	b	-	b	b	b	b	a	b	-	a	-	b	b	b	a	-	b	b	b	a	b	a	a	b	b	b	a
chr04	18906562	A	b	b	-	b	a	b	a	a	b	b	b	a	a	a	a	b	b	a	b	b	b	b	b	b	b	a	a	b	b	a	b	b	b	-	a	a	-	b	b	a	b	-	a	b	-	b	a
chr04	18911205	G	b	b	-	b	-	-	a	a	b	-	-	-	-	a	-	b	b	a	-	-	b	-	-	-	b	-	-	b	b	-	-	b	b	-	-	a	-	-	b	a	-	a	a	b	-	b	a
chr04	18956752	T	b	b	b	b	-	b	-	a	-	b	b	a	a	a	a	-	b	a	b	b	b	-	-	-	b	b	-	b	b	a	b	b	b	b	a	-	-	b	b	-	b	-	a	-	-	b	a
chr04	18986755	G	b	b	b	-	-	-	a	a	-	-	-	-	-	a	a	b	b	a	b	b	b	-	b	-	b	b	a	b	b	a	b	b	b	b	a	a	b	-	b	a	b	-	a	b	-	b	a
chr04	19051106	A	b	b	-	b	a	b	a	a	-	b	-	a	a	a	a	b	b	a	b	b	b	b	b	b	b	b	a	b	b	a	b	b	b	b	a	a	b	b	b	h	b	a	a	b	-	b	a
chr04	19068462	A	b	b	b	b	a	b	a	a	b	-	-	a	a	a	a	b	-	a	b	b	b	-	b	b	b	b	a	b	-	a	b	b	b	-	a	a	b	b	b	a	b	a	a	b	b	b	a
chr04	19091841	G	b	b	b	b	a	b	a	a	b	-	-	-	a	a	a	b	b	a	b	b	b	b	b	b	b	h	a	b	b	-	b	b	b	b	a	-	b	b	b	a	b	a	a	b	b	b	a
chr04	19110304	T	-	b	b	b	a	b	-	a	-	b	-	-	a	a	a	b	b	a	b	b	b	b	b	b	b	b	a	b	-	-	b	b	b	b	a	a	-	b	b	-	b	-	a	b	b	b	-
chr04	19149151	G	-	b	b	-	-	b	a	a	b	b	-	a	a	a	a	b	b	a	b	b	b	b	b	-	b	b	a	b	b	a	b	b	b	-	a	-	-	b	b	a	b	-	a	b	b	b	-
chr04	19161613	G	b	b	b	b	-	-	-	a	b	-	-	a	a	a	a	-	-	-	b	-	b	-	-	-	b	b	-	b	b	-	-	b	b	b	a	a	b	b	b	a	-	-	a	b	b	b	-
chr04	19194243	T	b	b	b	b	-	b	a	a	b	b	-	a	a	a	a	b	b	a	b	b	b	b	b	b	b	b	-	-	-	a	b	b	b	-	a	a	-	b	b	b	b	-	a	b	b	b	-
chr04	19280049	A	b	b	-	b	a	b	a	a	b	-	-	a	a	a	a	b	b	a	b	b	b	b	b	-	b	b	a	b	b	-	b	b	b	-	a	a	-	b	b	a	b	-	a	b	b	b	-
chr04	19280098	C	b	b	-	b	a	b	a	a	b	-	-	a	a	a	a	b	b	a	b	b	b	b	b	-	b	b	a	b	b	-	b	b	b	-	a	a	-	b	b	a	b	-	a	b	b	b	-
chr04	19285408	G	-	b	b	b	a	-	-	a	b	b	-	a	a	a	a	b	b	-	b	-	b	b	b	b	b	b	-	b	-	a	b	b	b	-	a	-	-	b	b	a	b	a	a	b	-	b	a
chr04	19361371	T	b	b	b	-	-	b	a	a	b	-	-	a	a	a	a	b	b	a	b	-	b	-	-	b	b	b	-	b	-	a	b	b	b	b	a	a	-	-	b	-	-	-	a	-	-	b	a
chr04	19388874	A	-	b	b	b	a	b	a	-	b	-	-	a	-	a	a	b	-	-	b	-	b	b	-	b	b	-	-	b	-	-	b	b	b	-	-	-	b	-	b	-	-	-	-	-	-	-	-
chr04	19760092	T	-	b	b	b	a	b	a	a	-	-	b	a	a	a	a	b	b	-	b	b	b	b	b	b	-	b	a	b	-	a	b	b	b	-	a	a	-	b	b	a	b	-	-	b	b	b	-
chr04	19942840	A	b	b	b	-	a	b	a	a	b	-	b	a	a	a	a	b	b	-	b	b	b	-	-	-	b	b	-	b	-	a	b	b	b	-	a	-	-	b	b	a	b	-	a	b	-	b	a
chr04	19942845	C	b	b	b	-	a	b	a	a	b	-	b	a	a	a	a	b	b	-	b	b	b	-	-	-	b	b	-	b	-	a	b	b	b	-	a	-	-	b	b	a	b	-	a	b	-	b	a
chr04	20003674	C	-	-	b	-	-	b	-	a	-	-	-	-	-	-	a	b	b	a	b	b	b	b	-	-	b	b	a	-	-	a	b	b	b	-	a	a	b	b	b	a	-	a	a	b	-	-	-
chr04	20080136	C	b	b	b	b	a	-	a	-	b	-	-	a	a	a	a	b	b	a	b	-	b	-	-	b	b	b	-	b	-	a	-	b	b	b	a	a	-	-	b	-	-	-	a	b	b	b	a
chr04	20113669	C	b	b	b	b	a	b	a	a	b	b	-	a	a	a	a	b	b	a	b	b	b	b	b	-	b	a	-	b	b	-	b	b	b	b	a	a	-	b	b	a	b	a	a	b	-	b	a
chr04	20125302	C	b	b	-	b	a	-	a	-	b	-	-	-	a	-	a	-	b	a	b	b	-	-	-	-	b	-	-	b	b	a	-	b	b	-	-	-	-	-	-	-	b	-	a	-	b	b	-
chr04	20179855	T	-	b	-	b	-	b	-	a	-	-	-	-	-	a	a	b	b	a	b	-	b	-	-	b	-	a	-	b	b	-	b	b	b	-	a	-	-	b	b	a	b	a	a	-	-	-	-
chr04	20180253	T	-	b	-	b	-	b	-	a	-	-	-	-	-	a	a	b	b	a	b	-	b	-	-	b	-	a	-	b	b	-	b	b	b	-	a	-	-	b	b	a	b	a	a	-	-	-	-
chr04	20182351	A	b	b	b	b	a	b	a	a	b	-	-	a	a	a	a	b	b	a	b	b	b	-	b	-	b	h	a	b	b	a	b	b	b	b	a	a	b	b	b	a	b	a	a	b	b	b	a
chr04	20197111	T	b	b	b	b	a	b	a	a	b	-	-	a	a	a	a	b	b	a	b	b	b	b	b	b	b	b	a	b	b	a	b	b	b	b	a	a	b	b	b	h	b	a	a	b	b	b	-
chr04	20224605	C	b	b	b	-	-	-	a	a	b	-	-	-	a	a	a	b	b	a	b	-	b	-	b	b	b	h	a	-	b	a	b	b	b	-	-	-	-	-	b	a	b	a	a	b	-	-	-
chr04	20291223	A	-	b	b	b	-	b	a	a	b	b	-	-	a	a	a	b	b	a	b	-	b	b	b	-	b	b	-	-	b	a	b	b	b	-	-	a	-	-	b	a	-	-	a	-	b	-	a
chr04	20305443	T	b	b	b	-	-	-	a	a	-	-	b	a	-	a	a	b	-	a	b	b	b	b	-	b	b	-	a	b	-	a	b	b	b	b	a	a	-	b	b	a	b	-	a	-	b	-	-
chr04	20327865	G	b	b	b	b	a	b	a	a	b	b	-	a	a	a	a	b	b	a	b	-	b	b	b	b	b	b	a	b	b	a	b	b	b	b	a	a	-	b	b	a	b	a	a	-	-	b	a
chr04	20503435	C	b	b	b	b	-	b	a	a	b	-	b	a	a	a	a	b	b	a	b	b	b	b	b	b	b	b	a	b	b	a	b	b	b	-	a	a	b	-	b	a	b	a	a	b	b	b	a
chr04	20681124	T	b	b	b	b	a	b	a	a	b	-	b	a	a	a	a	b	b	a	b	-	b	b	-	-	b	b	a	b	b	-	b	b	b	-	a	a	b	b	b	b	b	a	a	b	-	-	-
chr04	20732062	G	b	b	b	-	-	b	-	a	b	b	b	a	a	-	a	b	b	-	b	-	b	-	b	-	b	b	-	b	b	-	b	b	b	-	a	a	b	b	b	a	b	-	a	-	b	b	a
chr04	20754432	G	-	b	b	-	a	-	-	a	-	-	-	-	a	a	a	b	b	a	b	-	b	-	-	b	b	b	-	b	b	a	b	b	b	b	a	a	-	b	b	a	b	-	a	-	b	b	a
chr04	20760513	T	-	b	-	b	-	-	a	a	-	-	-	a	a	-	a	b	b	a	b	b	-	-	b	b	-	b	-	-	-	a	-	b	b	-	-	-	b	b	b	b	b	-	-	b	-	-	-
chr04	20793509	G	b	b	b	-	-	b	a	a	-	b	-	-	a	a	a	b	b	a	b	-	b	b	b	b	-	-	-	-	-	-	b	b	b	-	-	-	-	b	b	-	b	-	a	-	-	b	-
chr04	20800737	A	b	b	b	b	a	b	a	a	b	b	-	-	-	a	a	b	b	a	b	-	b	-	b	-	b	b	-	b	b	a	b	b	b	b	a	-	b	-	b	-	b	a	a	b	b	b	a
chr04	20850469	C	b	b	b	b	a	b	-	a	b	b	-	a	a	a	a	b	b	a	b	b	b	b	b	b	b	b	a	b	b	a	b	b	b	b	a	a	b	-	b	a	b	a	a	b	b	b	a
chr04	20972631	C	b	b	b	-	-	-	a	-	b	-	-	-	-	a	a	b	b	a	b	-	-	-	b	b	b	a	-	b	b	-	-	b	b	-	a	-	b	b	b	-	-	-	a	-	b	b	a
chr04	21038662	G	b	b	-	-	-	b	a	-	-	-	-	a	a	a	a	b	b	a	b	-	b	b	-	-	b	b	a	b	b	-	b	b	-	b	a	a	b	-	b	a	-	a	a	b	-	b	a
chr04	21062566	C	b	b	b	b	a	b	a	a	b	b	-	a	a	a	a	b	b	a	b	b	b	b	b	b	b	b	a	b	b	a	b	b	b	b	a	a	b	b	b	a	b	a	a	-	b	b	a
chr04	21100200	A	b	b	b	b	a	b	a	a	-	b	-	a	a	a	a	b	b	a	b	b	b	b	b	-	b	a	a	b	b	a	b	b	b	-	a	-	b	b	b	b	b	-	a	b	-	b	a
chr04	21120130	G	b	b	b	b	a	b	a	a	b	-	b	a	a	a	a	b	b	a	b	b	b	b	b	b	b	b	-	b	b	a	b	b	b	-	a	a	b	b	b	a	b	-	a	b	b	b	a
chr04	21157736	T	b	b	b	-	a	-	a	-	-	b	-	a	a	a	a	b	b	-	b	-	b	-	b	-	b	b	-	b	b	a	-	b	b	b	a	-	b	-	b	-	b	-	a	b	-	b	a
chr04	21227365	C	b	b	b	b	a	-	a	a	b	b	b	a	a	a	a	b	b	a	b	b	b	b	b	b	h	b	a	b	-	a	b	b	b	b	a	a	b	b	b	a	b	a	a	b	-	b	a
chr04	21274717	C	-	-	b	-	-	b	a	a	-	-	-	a	-	a	a	b	b	-	b	-	b	-	-	-	-	b	a	-	-	-	b	b	b	-	a	a	b	-	h	-	b	-	-	b	b	-	-
chr04	21355670	T	b	b	b	b	-	b	a	a	b	-	b	a	a	a	a	b	b	a	b	-	b	b	b	b	b	b	-	b	b	a	b	b	b	b	a	a	b	b	b	a	b	a	a	b	-	b	a
chr04	21575988	T	b	b	b	-	a	b	a	a	-	-	-	-	a	a	a	b	b	a	b	b	b	b	b	b	b	b	a	b	b	a	b	b	b	-	a	a	b	b	b	h	b	a	a	b	b	b	a
chr04	21585549	G	-	b	b	b	a	b	a	a	b	b	-	a	a	a	a	b	b	a	b	b	b	b	b	b	b	b	a	b	b	a	b	b	b	b	a	a	b	b	b	a	b	a	a	b	b	b	a
chr04	21585566	C	-	b	b	b	a	b	a	a	b	b	-	a	a	a	a	b	b	a	b	b	b	b	b	b	b	b	a	b	b	a	b	b	b	b	a	a	b	b	b	a	b	a	a	b	b	b	a
chr04	21607693	C	b	b	b	b	a	b	-	a	b	b	b	a	a	a	a	b	b	a	b	b	b	-	b	-	b	h	a	b	b	a	b	b	b	b	a	a	-	b	b	a	b	a	a	b	b	b	a
chr04	21629031	C	b	b	b	b	a	b	a	a	b	-	-	a	a	a	a	b	b	a	b	b	b	-	b	b	b	h	a	b	b	a	b	b	b	-	a	-	b	b	b	a	b	a	a	b	b	b	a
chr04	21734441	C	b	b	b	b	a	-	a	a	b	b	b	a	a	a	a	b	b	a	b	b	b	b	b	b	b	a	-	b	b	a	b	b	b	b	a	a	b	b	b	a	b	a	a	b	-	b	a
chr04	21760218	T	-	-	b	b	a	-	a	a	b	b	-	-	a	a	a	b	b	a	b	b	b	b	b	b	-	b	-	b	-	-	b	b	b	-	a	-	-	b	b	-	b	-	-	b	-	-	a
chr04	21862015	G	-	b	b	b	a	b	-	a	-	b	-	a	-	a	a	b	b	a	b	b	b	b	b	b	b	b	-	b	b	a	b	b	b	-	-	a	-	b	b	a	b	-	a	b	-	b	-
chr04	21886223	G	-	b	b	-	a	b	a	a	-	-	-	a	-	-	a	b	b	-	b	b	b	-	b	b	-	b	a	b	b	a	b	b	b	b	-	-	b	-	b	a	b	-	-	b	-	-	-
chr04	21889016	A	b	b	b	b	a	b	-	a	b	b	-	a	a	a	a	b	b	a	b	b	b	b	b	-	b	-	a	b	-	a	b	b	b	-	a	a	b	b	b	a	b	-	a	b	-	b	a
chr04	21892220	C	b	b	b	-	a	b	a	a	b	b	b	a	a	a	a	b	b	a	b	b	b	b	b	-	b	-	-	b	b	-	b	b	b	-	a	a	b	b	b	a	b	a	a	b	b	b	a
chr04	21925125	T	b	b	b	b	a	b	a	a	b	b	-	a	a	a	a	b	b	a	b	b	b	b	b	b	b	b	a	b	b	a	b	b	b	b	a	a	b	b	b	h	b	a	a	b	b	b	a
chr04	21947623	A	-	b	b	b	a	b	a	a	b	a	-	a	a	a	a	b	b	a	b	b	b	b	-	-	b	b	a	-	-	-	b	b	b	-	a	a	-	b	b	a	b	-	a	b	-	b	a
chr04	21968483	A	-	b	-	b	a	b	-	a	-	-	-	a	a	a	a	b	b	a	b	b	b	b	-	-	b	b	-	-	b	a	b	b	b	-	a	-	-	b	b	b	b	-	a	b	-	b	-
chr04	22048895	A	b	b	b	b	a	b	a	a	b	b	-	a	a	a	a	b	b	a	b	b	b	b	b	b	b	-	a	b	b	a	b	b	b	-	a	-	b	b	b	h	b	-	a	b	b	b	a
chr04	22089427	T	b	b	b	b	a	-	a	a	b	-	-	a	h	a	a	b	b	a	b	b	b	b	b	b	b	b	a	b	b	-	b	b	b	-	a	a	b	b	b	h	b	-	a	b	b	b	a
chr04	22117720	C	b	b	b	b	a	b	-	a	b	b	-	a	a	a	a	b	b	a	b	b	b	b	b	-	b	a	a	b	b	a	b	b	b	b	a	a	b	b	b	a	b	a	a	b	-	b	a
chr04	22118736	G	b	b	b	b	a	b	-	a	b	b	-	a	a	a	a	b	b	-	b	-	b	b	b	b	b	b	a	b	b	a	b	b	b	b	a	a	-	b	b	a	b	-	a	-	-	b	a
chr04	22151232	G	b	b	b	b	a	b	-	a	-	-	-	-	a	a	a	b	b	a	b	-	b	-	b	b	b	-	-	-	-	-	b	b	b	-	a	-	b	b	-	a	b	-	a	b	-	b	-
chr04	22264882	G	b	b	b	b	-	b	a	a	b	-	-	a	a	a	a	b	b	a	b	-	b	b	-	-	b	b	-	b	-	a	b	b	b	-	a	-	-	b	b	a	b	-	a	b	b	b	a
chr04	22265276	A	b	b	b	b	a	b	a	a	b	b	b	a	a	a	a	b	b	a	b	b	b	b	b	b	b	b	-	b	-	a	b	b	b	b	a	-	b	b	b	a	b	-	a	b	-	-	a
chr04	22305094	C	b	b	-	b	a	b	a	-	-	b	-	a	-	a	a	b	b	a	b	b	b	b	b	b	b	-	-	b	b	a	b	b	b	b	a	-	-	-	b	-	-	-	a	-	b	b	a
chr04	22380850	A	b	b	b	b	a	b	a	a	b	b	b	a	a	a	a	b	b	a	b	b	b	b	b	-	b	b	a	b	b	a	b	b	b	b	a	-	b	b	b	a	b	a	a	b	b	b	a
chr04	22400494	C	b	b	-	b	a	b	a	a	b	b	b	-	a	a	a	b	b	-	b	b	b	-	-	b	-	-	-	-	b	-	b	b	b	-	a	-	b	-	b	a	b	-	a	-	-	b	-
chr04	22462881	C	b	b	b	-	a	b	-	a	b	-	b	a	a	a	a	b	b	a	b	b	b	b	-	b	b	b	a	b	b	a	b	b	b	b	a	a	-	b	b	a	b	a	a	b	b	b	-
chr04	22463980	A	b	b	b	b	a	b	a	a	b	b	b	a	a	a	a	b	b	a	b	b	b	b	b	b	b	b	a	b	b	a	b	b	b	b	a	-	-	b	b	h	b	a	a	b	b	b	a
chr04	22547806	T	b	b	b	b	a	b	a	a	b	b	-	a	a	a	a	b	b	a	b	b	b	b	-	-	b	b	-	b	b	a	b	b	b	b	a	a	b	b	b	a	-	a	a	b	b	b	a
chr04	22633717	C	b	b	-	b	a	b	a	a	b	b	b	a	a	a	a	b	b	a	b	b	b	-	-	-	b	b	a	b	b	a	b	b	b	b	a	-	-	b	b	a	b	-	a	-	-	b	a
chr04	22633897	A	b	b	-	b	a	b	a	a	b	b	b	a	a	a	a	b	b	a	b	b	b	-	-	-	b	b	a	b	b	a	b	b	b	b	a	-	-	b	b	a	b	-	a	-	-	b	a
chr04	22685206	A	-	-	b	-	-	-	-	a	b	b	-	a	a	a	h	b	b	-	-	b	b	-	b	-	-	b	-	b	-	-	b	b	b	-	a	-	b	-	b	-	b	a	-	b	-	-	-
chr04	22730404	T	b	b	b	b	a	b	a	a	b	-	-	-	a	a	a	b	b	a	b	b	b	b	b	b	b	a	a	b	b	-	b	b	b	-	a	a	b	-	b	h	b	a	a	b	b	b	a
chr04	22835503	A	b	b	b	b	a	b	a	a	b	-	b	-	a	a	a	b	b	a	b	b	b	-	b	-	b	a	a	b	-	a	b	b	b	b	a	a	b	b	b	h	b	a	a	b	b	b	a
chr04	22908754	C	-	b	b	b	a	b	-	a	b	b	-	-	a	a	a	b	b	-	b	b	b	b	b	-	-	-	a	-	-	-	b	b	b	-	a	-	b	-	b	a	b	-	-	b	b	-	-
chr04	22923195	A	b	b	b	b	a	b	-	a	b	-	b	a	a	a	a	b	b	a	b	-	b	-	-	-	b	h	-	b	b	a	b	b	b	b	a	a	-	b	b	h	b	-	a	-	-	b	a
chr04	22961034	A	b	b	b	b	a	b	a	a	-	b	-	a	a	a	a	b	b	a	b	b	b	b	b	-	b	b	a	b	b	a	b	b	b	b	a	a	b	b	b	h	b	a	a	b	b	b	-
chr04	23071455	C	-	b	-	b	a	b	a	a	b	-	b	a	a	a	a	b	b	-	b	b	b	b	b	b	b	b	a	b	-	a	b	b	b	b	a	a	b	b	b	a	b	-	a	b	-	-	a
chr04	23121998	C	b	b	b	b	a	b	a	-	b	b	b	a	a	a	a	b	b	a	b	-	b	b	b	-	b	b	a	b	b	a	b	b	b	b	a	a	-	b	b	a	b	a	a	b	b	b	a
chr04	23216018	C	b	b	b	-	-	b	a	a	b	-	-	a	a	a	a	-	b	a	b	b	b	-	b	b	b	b	a	b	b	-	b	b	b	b	-	a	-	-	b	a	b	-	a	b	-	b	a
chr04	23287321	G	b	b	b	b	a	b	-	a	-	b	b	a	a	a	a	b	b	a	b	-	b	b	b	b	b	b	a	b	b	a	b	b	b	b	a	-	b	b	b	a	b	a	a	b	-	b	a
chr04	23309334	C	b	b	b	-	a	b	a	a	b	b	-	a	a	a	a	b	b	a	b	b	b	b	b	b	b	a	-	b	-	a	b	b	b	-	-	a	b	b	b	a	b	a	a	b	b	b	a
chr04	23363575	C	b	b	b	b	-	b	a	a	b	b	-	a	a	a	a	b	b	a	b	b	b	b	b	b	b	-	a	b	b	a	b	b	b	b	a	-	-	b	b	a	b	a	a	b	b	b	a
chr04	23364955	G	b	b	b	-	a	-	a	a	b	-	b	a	-	a	a	b	b	a	b	-	-	-	b	-	b	b	-	b	b	a	b	b	b	-	-	a	-	-	b	a	-	a	a	b	b	b	a
chr04	23366906	T	b	-	b	-	a	b	-	a	-	b	b	-	a	a	a	b	b	a	b	-	b	b	-	b	b	b	a	b	-	a	b	b	b	-	a	a	-	b	b	-	b	-	a	b	-	-	-
chr04	23486858	C	b	b	b	b	a	b	a	a	b	b	b	a	a	a	a	b	b	a	b	b	b	b	b	b	b	a	a	b	b	-	b	b	b	-	a	-	-	b	b	a	b	a	a	b	-	b	a
chr04	23593825	T	-	b	b	b	-	b	a	-	b	-	-	a	a	a	a	b	b	a	b	b	b	-	-	b	b	b	a	-	b	-	b	b	b	-	a	-	-	b	b	a	-	-	-	-	-	b	-
chr04	23595620	A	b	b	b	-	-	-	-	a	b	-	-	a	a	a	a	b	b	a	b	b	b	b	-	-	b	a	-	b	-	-	b	b	b	b	a	a	-	b	b	a	b	a	a	b	b	b	a
chr04	23595639	G	b	b	b	-	-	-	-	a	b	-	-	a	a	a	a	b	b	a	b	b	b	b	-	-	b	b	-	b	-	-	b	b	b	b	a	a	-	b	b	a	b	a	a	b	b	b	a
chr04	23601010	T	b	b	b	b	-	b	a	a	b	b	-	a	a	a	a	b	b	a	b	b	b	b	b	b	b	b	a	b	b	a	b	b	b	b	a	a	-	-	b	h	b	a	a	b	b	b	a
chr04	23627971	T	b	b	b	b	a	b	a	a	b	b	-	a	a	a	a	b	b	a	b	-	b	b	b	b	b	b	a	b	b	a	b	b	b	b	a	a	-	b	b	a	b	a	a	b	-	b	a
chr04	23770733	A	b	b	b	b	-	b	a	-	b	b	-	a	a	a	-	b	b	a	b	b	b	b	-	b	b	b	-	b	b	-	b	b	b	b	-	a	b	b	b	b	b	a	a	b	-	b	-
chr04	23777865	G	b	-	-	b	-	b	-	a	b	-	-	-	-	a	-	b	b	-	b	-	-	-	-	-	b	b	-	-	b	a	b	b	b	b	a	-	-	-	-	-	-	-	a	b	-	b	a
chr04	23861000	T	b	b	b	b	a	b	a	a	b	b	-	a	a	a	a	b	b	a	b	b	b	b	b	b	b	b	a	b	b	-	b	b	b	b	a	a	b	b	b	b	b	a	a	b	-	b	a
chr04	23867463	C	b	b	b	b	a	b	a	a	b	b	-	a	a	a	a	b	b	a	b	b	b	b	b	b	b	a	a	b	b	a	b	b	b	b	a	a	b	b	b	a	b	a	a	b	b	b	a
chr04	23875506	G	b	b	b	b	-	b	a	a	b	b	-	a	-	a	a	b	b	a	b	b	b	b	b	b	b	b	a	b	b	a	b	b	b	b	a	a	b	b	b	a	b	-	a	b	-	b	a
chr04	24023073	C	b	b	b	b	a	b	a	a	-	-	-	a	a	a	a	b	b	a	b	b	b	b	b	-	b	b	a	b	-	a	b	b	b	b	a	a	b	b	b	a	b	-	a	b	b	b	a
chr04	24033230	T	-	b	b	b	-	-	-	a	-	b	-	a	a	a	a	b	b	a	b	-	b	-	-	b	b	-	-	b	-	-	b	b	b	-	-	-	-	b	b	a	b	-	-	-	-	-	-
chr04	24126129	G	-	-	b	b	a	b	-	-	b	-	b	-	a	a	a	b	b	a	b	-	b	-	b	b	-	b	a	b	-	a	b	b	b	b	a	-	b	-	b	a	b	-	-	b	-	-	a
chr04	24146783	A	b	b	-	b	-	-	-	a	b	b	b	a	a	a	a	b	b	-	b	b	b	-	b	b	b	-	a	-	b	a	b	b	b	b	a	-	b	b	b	a	b	a	a	b	b	-	a
chr04	24268076	G	b	b	b	b	-	-	a	a	b	b	-	a	a	a	a	b	b	a	b	b	b	-	b	b	b	b	-	b	b	a	b	b	b	b	a	a	b	b	b	a	-	-	a	b	b	b	a
chr04	24342106	T	b	b	b	b	a	b	-	-	b	b	b	a	a	a	a	b	b	a	b	b	b	b	-	b	b	-	a	b	b	a	b	b	b	-	a	a	b	b	b	a	b	a	a	b	-	-	a
chr04	24452716	C	-	b	b	-	-	-	a	a	-	-	b	-	-	a	a	b	b	a	b	b	b	b	b	-	b	-	-	b	-	a	b	b	b	-	a	a	-	b	b	a	b	-	a	-	-	-	-
chr04	24510751	T	b	b	-	b	a	-	a	a	b	-	-	a	a	a	a	b	b	a	b	-	b	b	b	b	b	b	a	b	b	-	b	b	b	b	a	a	b	b	b	b	b	-	a	b	b	b	a
chr04	24553475	T	b	b	b	b	a	b	a	a	b	b	-	a	a	a	a	b	b	a	b	b	b	b	b	b	b	b	-	b	b	a	b	b	b	b	a	a	-	b	b	b	b	a	a	b	-	b	a
chr04	24570395	T	b	b	b	b	a	b	a	a	b	b	-	a	a	a	a	b	b	a	b	b	b	-	b	-	b	b	-	b	b	a	b	b	b	b	a	a	b	b	b	a	b	a	a	b	-	b	-
chr04	24577153	G	b	b	b	b	-	b	a	a	b	-	-	a	a	a	a	b	b	a	b	-	b	-	b	-	b	b	a	-	b	a	b	b	b	b	a	a	-	-	b	a	b	a	a	b	-	b	a
chr04	24694869	T	b	b	b	-	-	-	a	a	-	-	-	a	-	-	a	b	b	a	b	-	b	-	-	b	b	b	a	b	b	-	b	b	b	b	-	-	-	-	b	b	b	a	a	b	b	-	a
chr04	24881271	G	b	b	b	b	a	b	a	a	b	b	-	a	a	a	a	b	b	a	b	b	b	b	b	b	b	-	-	b	b	a	b	b	b	b	a	a	-	b	b	a	b	a	a	b	b	b	a
chr04	24893282	A	b	-	b	-	-	-	-	a	-	-	-	-	a	a	a	b	b	-	b	b	b	-	-	b	-	b	-	b	-	-	b	b	b	-	-	a	-	-	b	b	-	a	-	-	-	-	-
chr04	24929407	G	-	b	b	-	a	b	-	-	b	-	b	-	a	a	a	b	b	a	-	-	b	-	b	b	b	b	a	b	b	a	b	b	b	-	a	a	-	b	b	a	b	-	a	-	b	b	-
chr04	24935617	G	-	-	b	b	-	-	a	a	b	-	-	-	a	a	-	b	b	a	b	b	b	-	-	-	b	b	-	-	b	a	b	b	b	b	-	a	b	b	b	a	-	-	a	b	b	b	-
chr04	24965375	C	b	b	b	b	a	b	a	a	b	b	-	a	a	a	a	b	b	a	b	b	b	b	b	b	b	b	a	b	b	a	b	b	b	b	a	a	b	b	b	a	b	-	a	b	b	b	a
chr04	24983636	T	-	-	-	-	-	b	-	a	-	-	-	a	-	a	a	b	b	-	b	-	b	-	-	-	-	b	-	-	b	a	b	b	b	-	a	a	-	b	b	b	b	-	a	-	b	-	-
chr04	24992377	A	b	b	-	b	a	-	a	a	b	b	-	a	a	a	a	b	b	a	b	-	b	-	b	b	b	b	a	b	b	-	b	b	b	-	a	a	b	-	b	b	-	-	a	-	-	b	-
chr04	25001593	G	b	b	-	b	a	-	a	a	b	-	-	a	a	a	a	b	b	a	b	-	b	b	b	-	b	b	-	b	b	a	b	b	b	-	a	-	b	b	b	-	b	-	a	b	-	b	a
chr04	25142743	T	b	b	b	b	a	b	a	a	b	b	b	a	a	a	a	b	b	a	b	b	b	b	b	-	b	b	a	b	b	a	b	b	b	b	a	a	b	b	b	h	b	a	a	b	b	b	a
chr04	25234956	A	b	b	b	b	a	b	a	a	b	b	-	a	-	a	a	b	b	a	b	b	b	b	b	b	b	-	a	b	b	a	b	b	b	-	a	a	b	b	b	a	b	-	a	b	-	b	a
chr04	25247187	T	b	b	b	b	a	-	a	a	b	b	b	a	a	a	a	b	b	a	b	-	b	b	b	b	b	a	a	b	b	a	b	b	b	b	a	a	-	b	b	a	b	a	a	b	b	b	a
chr04	25251819	A	b	b	b	b	-	-	a	a	b	b	-	a	a	a	a	b	b	a	b	-	b	b	b	b	b	b	a	b	b	a	b	b	b	b	a	a	-	b	b	h	b	-	a	b	-	b	a
chr04	25382971	A	b	b	b	b	a	b	a	a	b	-	-	a	a	a	a	b	b	a	b	b	b	b	b	b	b	b	-	b	b	a	b	b	b	-	a	a	-	b	b	h	b	-	a	b	b	b	a
chr04	25422470	C	b	b	b	b	a	b	a	a	b	b	-	a	a	a	a	b	b	a	b	b	b	b	b	-	b	b	a	b	b	-	b	b	b	b	a	a	b	b	b	h	b	a	a	b	-	b	a
chr04	25474100	T	b	b	b	b	a	b	-	a	b	-	b	-	a	a	a	b	b	a	b	b	b	b	b	b	b	b	-	b	-	a	b	b	b	b	a	-	b	b	b	b	b	-	a	b	b	b	a
chr04	25475367	G	b	b	b	b	a	b	a	a	b	b	b	a	a	a	a	b	b	a	b	b	b	b	b	b	b	b	a	b	b	a	b	b	b	b	a	a	-	b	b	a	b	-	a	b	-	b	a
chr04	25655252	A	b	b	b	-	a	b	-	a	b	-	b	-	a	a	a	b	b	a	b	-	b	-	-	-	b	a	-	b	-	-	b	b	b	-	a	a	-	b	b	a	b	-	a	b	b	b	-
chr04	25685609	G	b	b	-	b	a	b	a	a	b	-	-	a	a	a	a	b	b	a	b	b	b	b	b	b	b	b	a	b	b	a	b	b	b	b	a	-	-	b	b	a	b	a	a	b	-	b	a
chr04	25756589	G	-	b	-	b	a	b	-	-	-	b	-	a	-	a	a	b	b	a	b	b	b	-	b	-	b	-	-	b	-	-	b	b	b	-	-	-	-	b	b	a	b	a	-	b	-	-	-
chr04	25764230	A	b	b	b	-	a	b	a	a	b	b	-	a	a	a	a	b	b	a	b	b	b	b	b	b	b	b	a	b	b	a	b	b	b	b	a	a	b	b	b	a	b	a	a	b	-	b	a
chr04	25777594	C	b	b	b	-	-	b	a	-	b	-	b	-	a	a	a	b	b	a	b	b	b	-	b	b	b	b	-	b	-	a	b	b	b	-	a	a	b	-	b	a	b	-	a	-	b	b	-
chr04	25789863	A	b	-	-	b	a	b	-	a	-	-	b	a	a	a	a	b	b	a	b	-	b	-	b	-	-	b	-	-	-	a	b	b	b	-	-	-	-	b	b	-	b	a	-	-	-	b	-
chr04	25859910	C	b	b	b	b	a	b	a	a	-	b	b	a	a	a	a	b	b	a	b	b	b	-	b	b	b	b	a	b	b	-	b	b	b	b	a	a	-	b	b	a	b	a	a	b	b	-	a
chr04	25896290	T	b	b	b	b	a	-	a	a	b	-	-	-	a	a	a	b	b	a	b	-	b	b	b	-	b	-	-	b	b	a	b	b	b	b	a	-	b	b	b	a	b	-	a	b	-	b	a
chr04	25919181	C	b	b	b	-	-	b	a	a	b	b	-	a	a	a	a	b	b	a	b	-	b	b	-	b	b	b	a	b	b	a	b	b	b	b	-	a	-	b	b	a	b	a	a	b	b	b	a
chr04	25921915	A	b	b	b	b	a	b	-	a	b	-	-	a	a	a	a	b	b	a	b	b	b	b	b	b	b	b	a	b	b	a	b	b	b	b	a	a	b	b	b	a	-	-	a	b	-	b	a
chr04	25926188	A	b	b	b	b	a	-	a	a	b	b	b	-	a	a	a	b	b	a	b	b	b	b	b	-	b	a	-	b	b	a	b	b	b	b	a	a	b	b	b	a	b	-	a	b	b	b	a
chr04	26052765	C	b	b	-	b	a	b	a	a	b	b	-	a	a	a	a	b	b	a	b	b	b	b	b	-	b	b	a	b	b	a	b	b	b	a	a	a	-	b	b	a	b	a	a	b	-	b	a
chr04	26055467	T	b	b	b	b	a	b	a	a	b	b	-	a	a	a	a	-	b	a	b	b	b	b	b	b	b	b	a	b	-	-	b	b	b	-	a	a	b	b	b	b	b	-	a	-	b	-	-
chr04	26140886	A	b	b	b	b	a	b	-	a	b	b	b	-	a	a	a	b	b	a	b	b	b	-	b	b	b	b	-	b	b	a	b	b	b	-	a	a	b	b	b	h	b	a	a	b	-	b	a
chr04	26174584	C	b	b	b	b	a	b	a	a	b	b	b	a	a	a	a	b	b	a	b	b	b	b	b	b	b	b	a	b	b	a	b	b	b	b	a	a	b	b	b	a	b	-	a	b	-	b	a
chr04	26176210	C	b	b	b	b	-	b	-	a	b	b	-	a	a	a	a	b	b	a	b	b	b	b	b	b	b	b	a	b	b	a	b	b	b	b	a	b	b	b	b	a	b	-	a	b	-	b	a
chr04	26192320	G	-	b	-	b	a	b	a	a	b	b	-	-	a	a	a	b	-	a	b	b	b	-	-	b	b	-	-	-	-	a	-	b	b	-	a	a	-	b	b	-	b	-	a	-	-	-	a
chr04	26193457	A	b	b	b	b	a	b	a	a	b	-	b	a	a	a	a	b	b	a	b	b	b	b	b	b	b	b	a	b	b	a	b	b	b	b	a	a	b	b	b	h	b	a	a	b	b	b	a
chr04	26263816	T	b	b	b	b	a	b	a	a	b	b	-	a	a	a	a	b	b	a	b	-	b	b	b	b	b	b	a	b	b	a	b	b	b	b	a	a	b	b	b	a	b	-	a	b	b	b	a
chr04	26442121	C	b	b	b	b	a	-	-	a	-	b	-	-	a	a	a	b	b	a	b	b	b	b	b	-	b	-	-	b	-	-	b	b	b	-	a	-	b	-	b	-	-	-	-	b	-	-	-
chr04	26454605	T	-	b	-	-	a	b	a	a	-	b	-	-	-	a	a	b	b	a	b	-	b	-	-	b	b	b	-	-	-	a	-	b	b	-	a	a	-	b	b	-	b	a	-	-	-	-	-
chr04	26621844	A	b	b	-	b	a	b	a	a	b	-	-	a	a	a	a	b	b	-	b	b	b	-	-	-	b	-	-	b	-	-	b	b	b	-	a	a	-	b	b	a	-	-	a	b	b	-	a
chr04	26623859	G	b	b	b	b	a	-	a	a	b	b	b	a	a	a	a	b	b	a	b	b	b	b	-	-	b	b	a	b	b	a	b	b	b	b	a	-	-	b	b	a	b	a	a	b	b	b	a
chr04	26753019	C	b	b	b	b	a	b	a	a	b	-	-	a	a	a	a	b	b	a	b	-	b	b	b	b	b	b	a	b	b	a	b	b	b	b	a	a	b	b	b	a	b	a	a	b	-	-	a
chr04	26769161	T	b	b	-	b	-	b	a	-	b	-	b	a	a	a	a	b	b	-	b	b	b	-	b	-	b	b	a	b	b	a	b	b	b	-	a	a	b	-	b	a	b	a	a	b	-	b	-
chr04	27098280	T	b	b	b	b	-	b	a	a	b	b	b	a	a	a	a	b	b	a	b	b	b	b	b	b	b	b	a	b	b	a	b	b	b	-	a	-	b	b	b	a	b	-	a	b	b	b	a
chr04	27102172	A	b	b	b	b	a	b	a	a	-	-	-	a	a	a	a	b	b	a	b	b	b	b	b	-	b	b	-	b	b	a	b	b	b	-	a	a	b	-	b	b	b	a	a	b	b	-	a
chr04	27108908	C	b	b	-	b	-	-	a	a	b	b	-	a	a	a	a	b	b	a	b	b	b	b	b	b	b	-	a	b	-	a	b	b	b	b	a	a	b	b	b	-	b	-	a	b	-	-	a
chr04	27175279	A	b	b	b	b	-	b	a	a	b	-	-	a	a	a	a	b	b	a	b	b	b	b	b	-	b	a	a	b	b	a	b	b	b	b	a	a	b	b	b	a	b	a	a	b	-	b	a
chr04	27277863	A	b	b	b	b	a	b	a	a	b	-	-	a	a	a	a	b	b	a	b	b	b	-	b	b	b	b	a	b	-	a	b	b	b	-	a	a	b	b	b	a	b	-	a	-	b	b	-
chr04	27408074	T	b	b	b	b	a	b	a	a	b	b	b	a	a	a	a	b	b	a	b	b	b	-	b	-	b	b	-	b	b	a	b	b	b	b	a	-	b	b	b	a	b	a	a	b	b	b	a
chr04	27506634	T	b	b	b	b	-	b	a	a	b	-	-	-	a	a	a	b	b	a	b	-	b	b	b	-	b	a	a	b	b	a	b	b	b	b	a	a	b	b	b	-	b	-	-	b	-	-	a
chr04	27546037	T	b	b	b	b	a	b	a	-	b	-	b	a	a	a	a	b	b	a	b	-	b	b	b	-	b	b	a	b	-	a	b	b	b	b	a	-	-	b	b	b	-	-	a	b	b	b	a
chr04	27747794	C	b	b	b	b	a	b	-	a	b	b	b	a	-	a	a	b	b	a	b	-	b	b	b	-	b	b	a	b	b	a	b	b	b	-	a	a	b	b	b	a	b	a	a	b	-	b	a
chr04	28005255	T	b	b	b	b	-	-	-	-	b	b	-	-	-	a	-	b	-	a	b	-	b	-	b	b	b	-	a	b	b	-	-	b	b	b	-	a	-	-	-	b	-	a	a	-	b	b	a
chr04	28086932	G	b	b	b	b	-	b	a	a	b	b	b	-	a	a	a	b	b	a	b	b	b	b	b	b	b	b	a	b	b	a	b	b	b	b	a	a	b	b	b	h	b	a	a	b	-	b	b
chr04	28167400	T	b	b	b	b	-	b	a	a	-	-	b	-	-	a	a	b	b	a	b	b	b	-	b	-	b	-	-	-	-	a	-	b	b	-	a	a	b	b	b	-	b	a	a	b	b	b	b
chr04	28284656	C	b	b	b	-	-	b	-	a	b	b	-	-	-	a	a	b	b	a	b	b	b	-	b	b	b	-	-	-	-	a	b	b	b	-	a	-	-	-	b	-	b	-	-	-	b	b	-
chr04	28290408	A	b	b	b	b	a	b	a	a	b	b	-	a	a	a	a	b	b	a	b	b	b	b	b	b	b	b	a	b	b	a	b	b	b	b	a	a	b	b	b	b	b	-	a	b	b	b	b
chr04	28436647	G	-	b	b	b	a	b	a	a	b	b	-	a	a	a	a	b	b	a	b	b	b	b	b	b	b	a	a	b	b	a	b	b	b	b	a	-	b	b	b	a	b	a	a	b	-	-	b
chr04	28502371	A	b	b	b	b	a	b	a	a	b	b	b	a	a	a	a	b	b	a	b	b	b	-	b	b	b	b	a	b	b	a	b	b	b	b	a	a	b	b	b	h	b	a	a	b	b	b	a
chr04	28590105	G	b	-	b	-	a	-	-	-	-	-	-	-	a	-	a	b	b	a	b	b	b	-	-	-	b	a	-	-	b	a	-	b	b	b	a	a	-	-	b	-	b	a	a	b	-	b	b
chr04	28666926	G	b	b	b	-	a	b	a	a	b	-	-	a	a	a	a	b	b	a	b	b	b	b	b	b	b	-	-	b	b	-	b	b	b	-	a	-	b	b	b	a	b	-	a	b	-	b	b
chr04	28686362	G	b	b	b	-	a	b	a	a	b	-	b	a	a	a	a	b	b	a	b	b	b	b	b	b	b	b	a	b	b	a	b	b	b	-	a	-	-	b	b	a	b	a	a	b	-	b	b
chr04	28700019	G	-	b	b	b	a	b	-	a	b	b	-	a	a	a	a	b	b	-	b	b	b	b	b	-	-	b	a	b	-	a	b	b	b	b	a	a	-	b	b	a	b	-	a	b	-	-	-
chr04	28711210	G	-	b	-	b	a	b	a	-	-	-	-	a	a	a	a	b	b	a	b	-	b	-	b	-	b	-	a	b	-	a	b	b	b	-	a	a	-	b	b	a	b	-	-	b	-	-	-
chr04	28761779	C	b	b	b	b	a	b	a	a	b	-	b	a	a	a	a	b	b	a	b	b	b	-	b	b	b	b	a	b	b	a	b	b	b	b	a	a	b	b	b	a	b	-	a	b	-	b	b
chr04	28762619	C	b	-	b	-	a	b	-	-	-	-	-	-	-	a	a	b	-	-	b	-	b	-	-	b	b	b	-	b	b	a	-	b	b	-	a	-	-	-	b	a	-	b	a	b	-	-	-
chr04	28763028	G	-	-	b	-	a	-	a	a	-	-	-	-	a	a	a	b	-	-	-	b	b	-	-	-	-	-	a	b	-	a	-	b	-	-	a	a	-	b	b	a	-	a	a	-	-	-	-
chr04	28964347	C	b	b	b	-	a	b	a	a	b	-	-	a	a	a	a	b	b	a	b	-	b	b	b	-	b	b	a	b	b	a	b	b	b	-	a	-	b	b	b	a	b	-	a	b	b	b	b
chr04	29069578	C	b	b	b	b	a	b	a	a	b	b	b	a	a	a	a	b	b	a	b	b	b	b	b	b	b	a	a	b	b	a	b	b	b	b	a	a	b	b	b	a	b	-	a	b	b	b	b
chr04	29072275	T	b	b	b	-	-	b	a	a	-	b	-	-	-	a	a	b	b	a	b	b	b	-	b	-	b	a	a	b	b	a	-	b	b	b	a	a	-	-	b	a	b	a	a	b	b	b	b
chr04	29073119	C	b	b	b	b	a	-	a	a	b	-	b	a	a	a	a	b	b	a	b	b	b	b	b	-	b	b	-	-	b	-	b	b	b	-	a	a	-	-	b	a	b	-	-	-	-	b	b
chr04	29073899	A	b	b	b	b	a	b	a	a	b	b	b	a	a	a	a	b	b	a	b	b	b	-	b	b	b	b	a	b	b	a	b	b	b	-	a	a	b	b	b	h	b	a	a	b	b	b	-
chr04	29214147	T	b	b	b	a	-	b	a	a	b	-	b	a	a	a	a	b	b	-	b	b	b	b	b	b	b	a	-	b	b	a	b	b	b	b	a	-	-	b	b	a	b	a	-	b	-	b	-
chr04	29264028	T	-	b	b	b	a	b	a	a	b	b	-	a	a	a	a	b	b	a	b	b	b	b	b	-	b	b	a	b	b	-	b	b	b	b	a	-	b	b	b	b	b	a	a	b	-	b	b
chr04	29449573	A	b	b	-	-	-	-	-	a	b	b	-	-	-	a	a	b	b	a	b	-	b	-	b	-	b	b	-	b	b	-	b	b	b	-	-	a	-	-	b	b	-	-	a	b	-	b	b
chr04	29503375	A	b	b	b	b	a	b	a	a	-	-	-	a	a	a	a	b	b	a	b	b	b	b	b	b	b	b	a	b	b	a	b	b	b	-	a	a	-	-	b	a	b	-	a	b	b	b	b
chr04	29738604	A	b	b	b	b	a	b	a	a	-	b	-	a	a	a	a	b	b	a	b	b	b	b	b	b	b	b	-	b	b	a	-	b	b	-	a	-	b	b	b	a	b	a	a	b	-	b	b
chr04	29803692	G	b	b	b	b	a	-	a	a	b	-	-	-	a	a	a	b	b	a	b	b	b	b	b	-	b	-	a	b	b	a	b	b	b	-	a	a	b	-	b	h	b	a	a	b	b	b	b
chr04	29862907	T	-	-	b	b	a	b	a	a	-	-	-	a	a	a	a	b	b	a	-	-	b	-	-	-	b	a	-	-	b	a	b	b	b	-	a	a	-	b	b	-	b	a	-	b	-	b	-
chr04	29925013	C	b	b	b	b	-	b	a	a	-	-	-	-	a	a	a	b	b	a	b	-	b	b	b	-	b	b	a	b	b	a	b	b	b	-	a	a	b	-	b	a	b	a	a	b	b	b	b
chr04	30074261	A	b	b	b	-	a	b	a	a	b	b	-	a	a	a	a	b	b	-	b	b	b	b	b	b	b	a	a	b	b	a	b	b	b	-	a	a	-	b	b	a	b	a	a	b	b	b	b
chr04	30095385	C	b	b	b	-	a	-	a	-	b	-	-	a	a	a	a	b	b	a	b	-	b	-	-	-	b	b	a	b	b	-	b	b	b	-	-	-	-	b	-	a	b	-	a	-	-	b	b
chr04	30177558	G	-	-	-	b	a	-	a	a	b	b	-	-	a	a	a	b	b	-	b	-	b	-	-	-	-	-	a	b	-	a	b	b	b	b	a	a	-	-	b	a	b	-	-	-	b	-	-
chr04	30180473	T	b	b	b	b	a	b	a	a	b	b	b	a	a	a	a	b	b	a	b	b	b	b	-	b	b	b	a	b	b	a	b	b	b	b	a	a	b	b	b	a	b	a	a	b	b	b	b
chr04	30380053	C	b	b	b	-	-	b	a	a	b	-	-	-	a	-	-	b	b	a	b	-	b	-	-	b	b	-	-	b	b	a	b	b	b	b	-	a	-	-	-	-	-	-	a	b	-	b	b
chr04	30425922	A	b	b	b	b	a	b	-	a	b	-	-	a	a	a	a	b	b	-	b	b	b	b	b	-	-	a	a	b	b	a	b	b	b	-	a	-	b	-	b	a	b	-	a	b	-	b	b
chr04	30450370	T	b	b	-	-	-	-	a	-	b	b	-	-	a	a	a	b	b	a	b	-	-	-	-	-	b	a	-	-	-	a	-	b	-	b	a	-	b	b	b	a	b	-	a	-	b	-	b
chr04	30557221	T	b	b	b	b	a	b	a	a	b	b	b	a	a	a	a	b	b	a	b	b	b	b	b	b	b	-	a	b	b	a	b	b	b	b	a	a	b	b	b	h	b	-	a	b	-	b	b
chr04	30681498	T	-	b	b	-	a	b	-	a	-	b	-	-	a	a	a	b	b	-	a	-	b	b	b	-	-	b	a	b	-	-	b	b	b	-	-	-	b	b	b	h	b	-	-	-	-	-	-
chr04	30685646	T	b	b	b	b	a	b	-	-	b	-	-	-	a	a	a	b	b	a	a	b	b	-	-	b	-	-	-	-	b	-	b	b	b	-	a	-	-	-	b	b	b	a	a	b	-	b	-
chr04	30705042	C	b	b	b	b	a	b	a	a	b	b	b	a	a	a	a	b	b	a	a	b	b	b	b	-	b	b	a	b	b	a	b	b	b	b	a	a	b	b	b	a	b	-	a	b	b	b	b
chr04	30709383	C	b	b	b	-	-	-	-	-	-	-	-	a	-	-	a	b	-	a	a	-	b	-	-	-	b	h	a	b	b	-	-	b	b	b	a	a	b	-	-	a	b	-	a	-	-	-	b
chr04	30709504	C	b	b	b	-	-	-	-	-	-	-	-	a	-	-	a	b	-	a	a	-	b	-	-	-	b	h	a	b	b	-	-	b	b	b	-	a	b	-	-	a	b	-	a	-	-	-	b
chr04	31041613	C	b	b	b	b	a	b	a	a	b	-	-	a	a	a	a	b	b	a	a	b	b	b	b	b	b	b	a	b	b	a	b	b	b	b	a	a	-	b	b	a	b	-	a	b	b	b	-
chr04	31201867	C	b	b	b	b	a	b	a	a	b	b	b	a	a	a	a	b	b	a	a	b	b	b	b	b	b	b	a	b	b	a	b	b	b	b	a	a	-	b	b	a	b	a	a	b	b	b	b
chr04	31208902	T	-	b	b	-	-	b	a	a	-	b	-	a	a	a	a	b	b	a	a	b	b	b	b	-	b	b	a	-	-	-	b	-	b	-	-	-	b	b	b	b	b	-	a	-	b	b	b
chr04	31349528	C	b	b	-	-	a	-	-	-	-	b	-	-	a	a	a	b	-	a	a	-	-	-	-	-	b	b	a	b	b	-	-	b	b	b	a	a	b	-	b	-	b	-	a	b	b	b	-
chr04	31421427	G	b	b	b	b	a	b	a	a	-	b	-	a	a	a	a	b	b	a	a	b	b	b	b	b	b	-	a	b	-	a	a	b	b	-	a	-	-	b	b	a	b	a	a	b	-	b	b
chr04	31517053	A	b	b	b	b	a	b	a	a	-	b	b	a	a	a	a	b	b	a	a	b	b	b	b	b	b	b	a	b	b	-	a	b	b	b	b	b	-	b	b	a	b	-	a	b	-	b	b
chr04	31563285	G	b	b	b	b	a	b	-	a	b	b	-	a	a	a	a	b	b	a	a	b	b	b	b	b	b	b	a	b	b	a	a	b	b	b	b	b	b	b	b	a	b	a	a	-	b	b	b
chr04	31588134	G	b	b	-	b	a	b	a	a	b	-	b	a	a	a	a	b	b	b	a	b	b	b	b	b	b	b	-	b	b	-	a	b	b	b	b	b	b	b	b	a	b	a	a	b	b	b	b
chr04	31589029	T	-	-	b	-	a	b	a	a	-	-	-	-	a	a	a	b	b	-	a	-	b	-	-	-	-	-	-	-	-	a	a	b	b	-	-	b	-	-	b	a	b	-	-	-	-	-	-
chr04	31601582	C	b	b	b	b	a	b	-	a	b	-	-	a	-	a	a	b	b	b	a	-	b	-	b	-	b	-	a	b	b	-	a	b	b	b	b	b	-	b	b	a	-	-	a	b	-	-	b
chr04	31646950	A	b	b	b	b	a	b	a	a	b	b	-	a	a	a	a	b	b	b	a	b	b	b	b	b	b	b	a	b	b	a	a	b	b	b	b	b	-	b	b	h	b	a	a	b	b	b	b
chr04	31647443	C	b	b	-	b	-	b	-	a	b	b	b	a	-	a	a	b	b	b	a	b	b	b	b	b	-	-	-	-	b	a	a	b	b	-	b	-	-	b	b	a	b	-	a	-	-	b	-
chr04	31689375	G	b	b	b	b	a	b	a	a	b	-	-	a	a	a	a	b	b	b	a	b	b	b	b	-	b	b	a	b	b	a	a	b	b	b	b	b	b	b	b	a	b	a	a	b	b	b	b
chr04	31836421	C	b	b	b	b	a	b	a	a	b	-	b	a	a	a	a	b	b	-	a	-	b	-	b	b	b	b	a	b	b	a	a	b	b	b	b	-	-	-	b	a	b	-	a	b	-	b	b
chr04	31948623	G	b	b	b	-	a	b	a	a	b	b	-	a	a	a	a	b	b	b	a	b	b	b	-	-	b	b	a	b	b	a	-	b	b	-	b	-	b	-	b	a	b	a	a	b	-	b	-
chr04	32033480	C	b	b	-	-	a	-	-	a	b	-	-	a	a	a	a	b	b	b	a	b	b	b	-	b	b	b	a	b	-	a	a	b	b	-	b	-	-	b	b	a	-	-	a	b	b	b	b
chr04	32059826	G	b	b	b	b	-	b	-	a	-	b	-	-	-	a	a	b	b	b	a	b	b	-	b	b	b	b	-	b	b	-	a	b	b	-	b	-	b	-	b	b	b	-	a	b	-	b	b
chr04	32570885	C	b	b	-	a	a	b	a	a	a	a	b	a	a	a	a	b	a	a	a	b	b	b	b	-	b	b	a	b	-	a	a	b	b	a	b	b	b	b	b	a	b	-	a	b	-	b	b
chr04	32602090	C	b	b	b	-	-	-	-	a	a	a	-	-	a	a	a	b	a	b	a	-	b	b	b	-	b	b	a	b	a	-	a	b	b	-	b	-	b	b	b	a	b	a	a	b	b	b	b
chr04	32610037	C	-	b	b	-	a	b	a	a	-	-	b	-	a	a	a	b	a	b	a	b	b	b	b	-	b	b	a	b	a	a	a	b	b	-	b	-	b	-	b	a	b	-	a	b	b	b	b
chr04	32627889	G	b	b	b	a	a	b	a	a	a	a	b	a	a	a	a	b	a	h	a	b	b	b	b	-	b	b	a	b	-	a	a	b	b	a	b	b	-	b	b	a	b	a	a	b	-	b	b
chr04	32704298	A	b	b	b	a	a	b	a	a	a	a	b	a	a	a	a	b	a	a	a	-	b	b	b	-	b	b	-	b	a	a	a	b	b	a	b	b	-	b	b	b	b	a	a	b	b	b	-
chr04	32715472	C	b	b	b	a	a	b	a	a	-	-	-	a	-	-	a	b	-	b	a	-	b	-	b	b	b	-	a	b	a	-	a	b	b	a	b	b	-	b	b	a	b	-	a	b	-	b	b
chr04	32735640	G	b	b	b	a	a	b	a	a	a	a	-	a	a	a	a	b	a	b	a	-	b	b	b	b	b	b	a	b	a	a	a	b	b	a	b	-	b	b	b	a	b	a	a	b	b	b	b
chr04	32735887	T	b	b	b	a	a	b	a	a	a	a	-	a	a	a	a	b	a	b	a	-	b	b	b	b	b	b	a	b	a	a	a	b	b	a	b	-	b	b	b	h	b	a	a	b	b	b	b
chr04	32828296	C	-	b	-	-	-	-	-	-	a	-	-	-	-	a	a	b	a	b	a	a	b	-	a	-	b	-	a	b	-	-	a	b	b	-	b	-	b	-	b	a	b	-	a	b	-	-	-
chr04	32852148	T	b	b	a	-	-	-	a	a	a	a	b	a	-	a	a	b	a	b	a	-	b	-	b	b	b	b	a	b	-	-	a	b	b	-	b	-	b	-	b	a	b	a	a	-	b	-	a
chr04	32985152	C	b	b	a	a	a	b	a	a	-	a	-	a	a	a	a	b	a	b	a	a	b	-	b	-	b	b	a	b	a	a	a	b	b	a	b	b	b	b	b	a	b	a	a	b	-	b	a
chr04	33013154	A	b	b	a	-	a	b	-	a	a	-	-	a	a	a	a	b	a	-	a	a	b	b	b	b	b	a	a	b	a	a	a	b	b	a	b	-	b	b	b	a	-	-	a	-	-	b	a
chr04	33013155	A	b	b	a	-	a	b	-	a	a	-	-	a	a	a	a	b	a	-	a	a	b	b	b	b	b	a	a	b	a	a	a	b	b	a	b	-	b	b	b	a	-	-	a	-	-	b	a
chr04	33038142	T	-	b	a	a	a	-	a	a	a	a	-	-	-	a	a	b	a	b	a	a	b	b	-	-	b	a	a	b	a	a	a	b	b	a	b	b	b	b	b	h	b	-	a	b	-	b	a
chr04	33038169	G	-	b	a	a	a	-	a	a	a	a	-	-	-	a	a	b	a	b	a	a	b	b	-	-	b	a	a	b	a	a	a	b	b	a	b	b	b	b	b	h	b	-	a	b	-	b	a
chr04	33038205	T	-	b	a	a	a	-	a	a	a	a	-	-	-	a	a	b	a	b	a	a	b	b	-	-	b	a	a	b	a	a	a	b	b	a	b	b	b	b	b	h	b	-	a	b	-	b	a
chr04	33043485	C	-	b	a	a	a	b	a	a	a	-	-	-	a	a	a	b	a	b	a	-	b	b	-	b	b	a	a	-	a	-	a	b	b	a	b	-	b	-	b	-	b	-	a	-	-	b	a
chr04	33049468	C	b	b	a	a	-	b	a	a	a	a	-	a	a	a	a	b	a	b	a	-	b	-	b	b	b	a	a	b	a	a	a	b	b	a	b	b	-	b	b	a	b	a	a	b	-	b	-
chr04	33049522	G	b	b	a	a	-	b	a	a	a	a	-	a	a	a	a	b	a	b	a	-	b	-	b	b	b	a	a	b	a	a	a	b	b	a	b	b	-	b	b	a	b	a	a	b	-	b	-
chr04	33049661	C	b	b	a	a	-	b	a	a	a	a	-	a	a	a	a	b	a	h	a	-	b	-	b	b	b	a	a	b	a	a	a	b	b	a	b	b	b	b	b	a	b	a	a	b	-	b	-
chr04	33052303	G	-	b	-	-	-	-	-	a	a	-	-	-	-	a	a	b	a	b	a	a	b	-	-	-	b	a	a	b	a	-	-	b	b	a	b	b	-	b	b	a	b	-	a	b	-	b	a
chr04	33052333	A	-	b	-	-	-	-	-	a	a	-	-	-	-	a	a	b	a	b	a	a	b	-	-	-	b	a	a	b	a	-	-	b	b	a	b	b	-	b	b	a	b	-	a	b	-	b	a
chr04	33052338	G	-	b	-	-	-	-	-	a	a	-	-	-	-	a	a	b	a	b	a	a	b	-	-	-	b	a	a	b	a	-	-	b	b	a	b	b	-	b	b	a	b	-	a	b	-	b	a
chr04	33053547	T	b	b	a	a	a	b	a	a	-	-	-	-	a	a	a	b	a	-	a	a	b	-	b	-	b	b	a	b	a	a	a	b	b	-	b	b	b	b	b	a	b	-	a	b	b	b	-
chr04	33053550	A	b	b	a	a	a	b	a	a	-	-	-	-	a	a	a	b	a	-	a	a	b	-	b	-	b	a	a	b	a	a	a	b	b	-	b	b	b	b	b	a	b	-	a	b	b	b	-
chr04	33063501	T	-	b	a	a	-	b	a	-	a	a	-	-	a	a	a	-	a	b	a	a	-	-	-	-	b	b	a	b	a	a	-	b	b	a	b	-	-	b	b	a	b	a	a	b	-	b	a
chr04	33063528	G	-	b	a	a	-	b	a	-	a	a	-	-	a	a	a	-	a	b	a	a	-	-	-	-	b	b	a	b	a	a	-	b	b	a	b	-	-	b	b	a	b	a	a	b	-	b	a
chr04	33063529	A	-	b	a	a	-	b	a	-	a	a	-	-	a	a	a	-	a	b	a	a	-	-	-	-	b	a	a	b	a	a	-	b	b	a	b	-	-	b	b	a	b	a	a	b	-	b	a
chr04	33065728	C	-	-	-	-	-	b	-	-	-	-	-	a	a	a	-	-	a	-	-	a	b	b	-	-	b	-	-	-	-	-	-	b	b	a	b	-	b	b	b	-	b	-	a	-	-	-	-
chr04	33065766	G	-	-	-	-	-	b	-	-	-	-	-	a	a	a	-	-	a	-	-	a	b	b	-	-	-	-	-	-	-	-	-	b	b	a	b	-	b	b	b	-	b	-	a	-	-	-	-
chr04	33065767	T	-	-	-	-	-	b	-	-	-	-	-	b	b	a	-	-	a	-	-	a	b	b	-	-	-	-	-	-	-	-	-	b	b	a	b	-	b	b	b	-	b	-	a	-	-	-	-
chr04	33071056	A	b	b	a	a	a	b	a	a	a	-	-	a	a	a	a	b	a	b	a	a	b	b	-	b	b	b	a	b	a	a	a	b	b	a	b	b	b	b	b	a	b	a	-	b	b	b	-
chr04	33072412	G	b	b	a	a	a	b	a	a	a	a	-	a	a	a	a	b	a	b	a	a	b	-	b	b	b	a	a	-	a	a	a	b	b	-	b	b	b	b	b	a	b	a	a	-	-	b	a
chr04	33076772	A	b	b	a	a	a	b	a	a	a	-	-	a	a	a	a	b	a	a	a	a	b	b	b	b	b	b	a	b	a	a	a	b	b	a	b	b	-	b	b	a	b	-	a	b	-	b	a
chr04	33077088	G	-	b	-	a	a	b	a	-	a	a	-	a	a	a	a	b	a	-	a	a	b	-	-	-	-	-	a	-	-	-	a	b	b	-	-	-	-	b	b	-	b	-	-	-	-	-	-
chr04	33078406	G	b	b	-	a	a	b	-	a	-	-	-	-	a	a	a	b	a	b	a	a	b	b	b	b	b	-	-	b	-	a	a	b	b	-	-	b	b	b	b	a	b	-	a	b	-	b	a
chr04	33078428	G	-	-	a	a	-	b	-	a	a	a	-	-	a	a	a	b	a	b	-	a	b	-	-	-	-	-	-	b	-	a	a	b	b	a	-	-	b	b	b	-	b	-	-	b	-	-	-
chr04	33078440	G	-	-	a	a	-	b	-	a	a	a	-	-	a	a	a	b	a	b	-	a	b	-	-	-	-	-	-	b	-	a	a	b	b	a	-	-	b	b	b	-	b	-	-	b	-	-	-
chr04	33085204	A	b	b	a	a	a	b	a	-	a	-	b	a	a	a	a	b	a	b	a	-	b	b	b	-	b	a	-	b	a	a	a	b	b	a	b	b	b	b	b	h	b	a	a	b	-	b	a
chr04	33085214	G	b	b	a	a	a	b	a	-	a	-	b	a	a	a	a	b	a	b	a	-	b	b	b	-	b	a	-	b	a	a	a	b	b	a	b	b	b	b	b	h	b	a	a	b	-	b	a
chr04	33085421	G	b	b	a	a	a	b	a	-	a	-	b	a	a	a	a	b	a	b	a	-	b	b	b	-	b	a	-	b	a	a	a	b	b	a	b	b	b	b	b	h	b	a	a	b	-	b	a
chr04	33085460	C	b	b	a	a	a	b	a	-	a	-	b	a	a	a	a	b	a	b	a	-	b	b	b	-	b	a	-	b	a	a	a	b	b	a	b	b	b	b	b	h	b	a	a	b	-	b	a
chr04	33085466	C	b	b	a	a	a	b	a	-	a	-	b	a	a	a	a	b	a	b	a	-	b	b	b	-	b	a	-	b	a	a	a	b	b	a	b	b	b	b	b	h	b	a	a	b	-	b	a
chr04	33090492	A	b	b	a	a	a	-	a	a	-	a	-	a	a	a	a	b	a	b	a	a	b	-	b	-	b	a	a	b	a	a	a	b	b	a	-	b	b	b	b	a	b	-	a	b	-	b	a
chr04	33240099	C	b	b	a	a	a	b	a	-	-	-	-	a	a	a	a	b	a	-	a	-	b	-	b	-	b	-	a	b	a	a	a	b	b	-	b	-	b	b	b	a	b	a	a	-	-	b	a
chr04	33288541	C	b	b	a	a	a	-	-	a	a	a	-	a	a	a	a	b	a	b	a	a	b	b	-	-	b	a	a	b	a	a	a	b	b	b	b	b	b	b	b	a	b	-	a	b	b	b	a
chr04	33411088	A	b	b	a	a	a	b	a	a	-	-	-	a	a	a	a	b	a	b	a	a	b	b	b	-	b	a	a	b	a	a	a	b	b	b	b	b	b	b	b	a	-	-	a	b	-	b	a
chr04	33452642	C	b	b	a	a	a	b	a	a	-	a	b	a	a	a	a	b	a	b	a	-	b	b	b	-	b	a	b	b	-	a	a	b	a	b	b	-	b	b	b	a	a	-	a	b	b	b	a
chr04	33475626	T	b	b	b	a	-	b	a	a	-	-	-	-	-	a	a	b	a	b	a	-	b	b	b	-	b	a	-	b	-	-	-	b	a	b	b	b	-	b	b	a	a	-	a	a	b	b	a
chr04	33904520	T	b	b	b	a	a	b	a	a	-	-	b	a	a	a	a	b	a	b	a	a	b	b	b	b	a	a	-	b	a	-	a	b	a	-	b	-	b	b	b	a	a	a	-	a	-	b	-
chr04	34122651	G	b	b	b	a	a	-	-	a	a	-	-	a	a	a	a	b	a	b	a	a	b	b	b	b	a	a	-	b	a	a	a	b	a	b	b	-	-	-	b	a	-	a	a	a	b	b	a
chr04	34124212	G	b	b	b	a	a	-	a	a	-	-	b	a	a	a	a	b	a	b	a	a	-	b	-	-	a	a	a	b	a	a	a	b	a	b	-	-	-	b	b	a	a	-	a	a	-	b	a
chr04	34129120	T	b	b	b	a	a	b	a	a	a	a	b	a	a	a	a	b	a	b	a	a	b	b	b	b	a	a	a	b	a	-	a	b	a	b	b	b	b	b	b	h	a	-	a	a	b	b	a
chr04	34129121	G	b	b	b	a	a	b	a	a	a	a	b	a	a	a	a	b	a	b	a	a	b	b	b	b	a	a	a	b	a	-	a	b	a	b	b	b	b	b	b	a	a	-	a	a	b	b	a
chr04	34129292	C	b	b	b	a	a	b	a	b	a	a	b	a	a	a	a	b	a	b	a	a	b	b	b	b	a	a	a	b	a	-	a	b	a	b	b	b	b	b	b	a	a	-	a	a	b	b	a
chr04	34129309	T	b	b	b	a	a	b	a	b	a	a	b	a	a	a	a	b	a	b	a	a	b	b	b	b	a	a	a	b	a	-	a	b	a	b	b	b	b	b	b	a	a	-	a	a	b	b	a
chr04	34129319	A	b	b	b	a	a	b	a	b	a	a	b	a	a	a	a	b	a	b	a	a	b	b	b	b	a	a	a	b	a	-	a	b	a	b	b	b	b	b	b	h	a	-	a	a	b	b	a
chr04	34129334	C	b	b	b	a	a	b	a	b	a	a	b	a	a	a	a	b	a	b	a	a	b	b	b	b	a	a	a	b	a	-	a	b	a	b	b	b	b	b	b	a	a	-	a	a	b	b	a
chr04	34129355	A	b	b	b	a	a	b	a	b	a	a	b	a	a	a	a	b	a	b	a	a	b	b	b	b	a	a	a	b	a	-	a	b	a	b	b	b	b	b	b	h	a	-	a	a	b	b	a
chr04	34131273	A	b	b	b	a	-	b	a	-	a	a	-	a	a	a	a	b	a	b	a	a	b	-	b	b	a	a	a	b	a	-	a	b	a	b	b	b	b	b	b	a	a	a	a	a	-	b	a
chr04	34131290	C	b	b	b	a	-	b	a	-	a	a	-	a	a	a	a	b	a	b	a	a	b	-	b	b	a	a	a	b	a	-	a	b	a	b	b	b	b	b	b	a	a	a	a	a	-	b	a
chr04	34131302	T	b	b	b	a	-	b	a	-	a	a	-	a	a	a	a	b	a	b	a	a	b	-	b	b	a	a	a	b	a	-	a	b	a	b	b	b	b	b	b	h	a	a	a	a	-	b	a
chr04	34145908	T	b	b	b	-	a	b	a	-	-	a	-	a	a	a	a	b	a	b	a	a	b	b	b	b	a	a	-	b	a	a	a	b	a	b	b	-	b	b	b	a	a	a	a	a	-	b	a
chr04	34145944	T	b	b	b	-	a	b	a	-	-	a	-	a	a	a	a	b	a	b	a	a	b	b	b	b	a	a	-	b	a	a	a	b	a	b	b	-	b	b	b	a	a	a	a	a	-	b	a
chr04	34145958	C	b	b	b	-	a	b	a	-	-	a	-	a	a	a	a	b	a	b	a	a	b	b	b	b	a	a	-	b	a	a	a	b	a	b	b	-	b	b	b	a	a	a	a	a	-	b	a
chr04	34146199	T	b	b	b	a	a	b	a	a	-	a	-	a	a	a	a	b	a	b	a	a	b	b	b	b	a	a	-	b	a	a	a	b	a	b	b	-	b	b	b	a	a	a	a	a	-	b	a
chr04	34146412	A	b	b	b	a	a	b	a	-	a	-	-	a	a	a	a	b	a	b	a	-	b	b	b	-	a	a	a	b	a	-	a	b	a	b	b	b	b	b	b	h	a	a	a	a	b	b	a
chr04	34146418	A	b	b	b	a	a	b	a	-	a	-	-	a	a	a	a	b	a	b	a	-	b	b	b	-	a	a	a	b	a	-	a	b	a	b	b	b	b	b	b	h	a	a	a	a	b	b	a
chr04	34146424	T	b	b	b	a	a	b	a	-	a	-	-	a	a	a	a	b	a	b	a	-	b	b	b	-	a	b	a	b	a	-	a	b	a	b	b	b	b	b	b	h	a	a	a	a	b	b	a
chr04	34146471	T	b	b	b	a	a	b	a	-	a	-	-	a	a	a	a	b	a	b	a	-	b	b	b	-	a	b	a	b	a	-	a	b	a	b	b	b	b	b	b	h	a	a	a	a	b	b	a
chr04	34146478	T	b	b	b	a	a	b	a	-	a	-	-	a	a	a	a	b	a	b	a	-	b	b	b	-	a	b	a	b	a	-	a	b	a	b	b	b	b	b	b	h	a	a	a	a	b	b	a
chr04	34148546	C	b	b	b	a	a	-	a	a	a	a	-	-	a	a	a	b	a	b	a	-	b	b	b	-	a	-	a	b	a	a	a	b	a	b	-	b	b	-	b	-	a	a	a	a	-	b	a
chr04	34148564	C	b	b	b	a	a	-	a	a	a	a	-	-	a	a	a	b	a	b	a	-	b	b	b	-	a	-	a	b	a	a	a	b	a	b	-	b	b	-	b	-	a	a	a	a	-	b	a
chr04	34148788	G	b	b	b	a	a	-	a	a	a	a	-	-	a	a	a	b	a	b	a	-	b	b	b	-	a	-	a	b	a	a	a	b	a	b	-	b	b	-	b	-	a	a	a	a	-	b	a
chr04	34148816	G	b	b	b	a	a	-	a	a	a	a	-	-	a	a	a	b	a	b	a	-	b	b	b	-	a	-	a	b	a	a	a	b	a	b	-	b	b	-	b	-	a	a	a	a	-	b	a
chr04	34161229	A	b	b	b	a	a	-	a	-	-	a	-	a	a	a	a	b	a	b	a	a	b	b	b	b	a	a	a	b	a	-	a	b	a	b	b	b	a	b	b	a	a	-	a	a	-	b	a
chr04	34161238	A	b	b	b	a	a	-	a	-	-	a	-	a	a	a	a	b	a	b	a	a	b	b	b	b	a	a	a	b	a	-	a	b	a	b	b	b	a	b	b	a	a	-	a	a	-	b	a
chr04	34161298	T	b	b	b	a	a	-	a	-	-	a	-	a	a	a	a	b	a	b	a	a	b	b	b	b	a	a	a	b	a	-	a	b	a	b	b	b	a	b	b	a	a	-	a	a	-	b	a
chr04	34170082	A	b	b	b	a	a	b	a	-	a	-	b	a	a	a	a	b	a	b	a	a	b	b	b	b	a	a	a	b	a	-	a	b	a	b	b	b	b	b	b	a	a	a	a	a	b	b	a
chr04	34170096	T	b	b	b	a	a	b	a	-	a	-	b	a	a	a	a	b	a	b	a	a	b	b	b	b	a	a	a	b	a	-	a	b	a	b	b	b	b	b	b	a	a	a	a	a	b	b	a
chr04	34170105	A	b	b	b	a	a	b	a	-	a	-	b	a	a	a	a	b	a	b	a	a	b	b	b	b	a	a	a	b	a	-	a	b	a	b	b	b	b	b	b	a	a	a	a	a	b	b	a
chr04	34170182	T	b	b	b	-	a	b	a	a	a	a	b	a	a	a	a	b	a	b	a	-	b	-	b	b	a	a	a	b	a	-	a	b	a	b	b	b	b	b	b	a	a	a	a	a	b	b	a
chr04	34170654	G	b	-	b	a	a	-	a	a	-	-	-	a	a	a	a	b	a	b	a	-	b	-	b	b	a	-	-	b	a	-	a	b	a	-	-	-	-	b	b	-	a	-	-	a	-	-	-
chr04	34183917	C	b	b	b	-	a	-	a	a	a	-	-	a	a	-	a	b	a	b	a	-	b	-	b	b	a	a	a	b	a	-	a	b	a	b	b	-	b	b	b	a	a	-	a	a	b	b	-
chr04	34184359	T	b	b	b	a	a	b	a	-	a	a	-	a	a	a	a	b	a	b	a	a	b	b	b	-	a	b	-	b	-	-	a	b	a	b	-	-	-	b	b	b	a	-	a	a	-	b	a
chr04	34184382	G	b	b	b	a	a	b	a	-	a	a	-	a	a	a	a	b	a	b	a	a	b	b	b	-	a	b	-	b	-	-	a	b	a	b	-	-	-	b	b	b	a	-	a	a	-	b	a
chr04	34184391	G	b	b	b	a	a	b	a	-	a	a	-	a	a	a	a	b	a	b	a	a	b	b	b	-	a	b	-	b	-	-	a	b	a	b	-	-	-	b	b	b	a	-	a	a	-	b	a
chr04	34188699	G	b	b	-	a	-	-	-	a	-	a	-	a	a	a	a	b	a	b	a	-	b	-	b	-	a	-	a	b	a	a	a	b	a	-	b	b	b	-	b	b	a	a	a	a	b	b	a
chr04	34188954	G	b	b	-	a	-	-	-	a	-	a	-	a	a	a	a	b	a	b	a	-	b	-	b	-	a	-	a	b	a	a	a	b	a	-	b	b	b	-	b	b	a	a	-	-	b	-	a
chr04	34191362	A	b	b	b	a	a	b	-	a	a	-	-	a	a	a	a	b	a	b	a	a	b	-	b	b	a	a	a	b	a	-	a	b	a	b	-	b	-	b	b	a	a	a	a	a	b	b	a
chr04	34198999	C	-	b	b	a	a	b	-	-	-	-	-	-	-	a	-	b	a	b	a	a	b	-	-	b	a	a	-	-	a	a	a	b	a	-	b	-	b	b	b	a	-	-	-	a	b	-	-
chr04	34216895	C	b	b	b	-	a	b	-	a	a	-	-	-	-	a	a	b	a	b	a	-	b	-	b	-	a	a	-	b	a	-	a	b	a	-	b	-	b	b	b	a	a	-	-	a	b	b	-
chr04	34216940	G	b	b	b	-	a	b	-	a	a	-	-	-	-	a	a	b	a	b	a	-	b	-	b	-	a	a	-	b	a	-	a	b	a	-	b	-	b	b	b	a	a	-	-	a	b	b	-
chr04	34217165	T	b	b	b	a	a	-	a	-	a	-	b	a	a	a	a	b	a	b	a	a	b	b	b	b	a	b	-	b	a	a	a	b	a	b	b	b	b	b	b	h	a	a	a	a	b	b	a
chr04	34218656	G	b	b	b	-	a	-	a	a	a	-	-	a	a	a	a	b	a	b	a	a	b	b	-	b	a	a	a	b	a	a	a	b	a	-	b	b	b	b	b	-	a	a	a	a	-	b	a
chr04	34218908	G	b	b	-	a	a	-	-	-	a	-	-	a	a	a	a	b	a	b	a	a	b	b	b	b	a	a	a	b	a	-	a	b	a	b	b	b	-	b	b	a	a	a	a	a	-	b	a
chr04	34219732	C	b	b	b	a	a	-	-	a	a	-	-	a	a	a	a	b	a	b	a	a	b	b	b	b	a	a	a	b	-	a	a	b	a	b	b	b	-	b	b	a	a	a	a	a	b	-	-
chr04	34219964	T	b	b	b	a	a	-	-	a	a	-	-	a	a	a	a	b	a	b	a	a	b	b	b	b	a	a	a	b	a	a	a	b	a	b	b	b	-	b	b	a	a	a	a	a	b	b	a
chr04	34220217	G	b	b	b	a	a	-	-	a	a	a	-	a	a	a	a	b	a	b	a	a	b	-	b	b	a	b	a	b	a	a	a	b	a	b	b	b	-	b	b	a	a	-	a	a	b	b	a
chr04	34220431	G	b	b	b	a	a	-	a	a	a	a	-	a	a	a	a	b	a	b	a	a	b	-	b	b	a	b	a	b	a	a	a	b	a	b	b	b	-	b	b	a	a	-	a	a	b	b	a
chr04	34265809	G	b	b	b	a	a	b	a	a	a	a	-	a	a	a	a	b	a	b	a	a	b	b	b	b	a	a	a	b	a	a	a	b	a	b	b	b	b	b	b	h	a	a	a	a	b	b	a
chr04	34266091	G	b	b	b	a	a	b	a	a	a	a	-	a	a	a	a	b	a	b	a	a	b	b	b	b	a	a	a	b	a	a	a	b	a	b	b	b	b	b	b	a	a	a	a	a	b	b	a
chr04	34267454	T	b	-	-	-	-	-	-	a	-	-	-	-	a	a	a	b	a	-	a	-	-	-	-	-	-	b	-	b	-	a	a	b	-	-	b	b	b	-	b	-	a	-	-	a	-	-	a
chr04	34270399	A	b	b	b	a	-	b	a	a	a	a	b	a	a	a	a	b	a	b	a	-	b	-	-	-	a	a	a	b	a	a	a	b	a	b	b	-	-	b	b	a	a	-	a	a	a	b	a
chr04	34270600	C	b	b	b	a	-	b	a	a	a	a	b	a	a	a	a	b	a	b	a	-	b	-	-	-	a	a	a	b	a	a	a	b	a	b	b	-	-	b	b	a	a	-	a	a	a	b	a
chr04	34271802	A	b	b	b	-	-	-	a	a	a	a	b	a	-	a	a	b	a	b	a	-	b	-	-	-	a	b	-	b	a	a	a	b	a	b	-	-	b	-	b	-	a	-	a	a	b	b	a
chr04	34271946	T	b	b	b	-	-	-	a	a	a	a	b	a	-	a	a	b	a	b	a	-	b	-	-	-	a	b	-	b	a	a	a	b	a	b	-	-	b	-	b	-	a	-	a	a	b	b	a
chr04	34273048	A	b	b	-	a	a	b	a	a	-	a	b	a	a	a	a	b	a	-	a	a	b	-	-	-	a	a	-	b	a	-	-	b	a	b	b	-	-	b	b	a	a	-	a	a	-	-	-
chr04	34275067	T	b	b	b	a	a	b	a	a	a	a	b	a	a	a	a	b	a	b	a	a	b	b	b	b	a	a	a	b	a	a	a	b	a	b	b	b	b	-	b	a	a	a	a	a	b	b	a
chr04	34275077	T	b	b	b	a	a	b	a	a	a	a	b	a	a	a	a	b	a	b	a	a	b	b	b	b	a	a	a	b	a	a	a	b	a	b	b	b	b	-	b	a	a	a	a	a	b	b	a
chr04	34275252	T	b	b	b	a	a	b	a	a	a	a	b	a	a	a	a	b	a	b	a	a	b	b	b	b	a	a	a	b	a	a	a	b	a	b	b	b	b	-	b	a	a	a	a	a	b	b	a
chr04	34275838	A	-	b	-	-	-	b	-	-	a	a	-	-	a	a	a	b	a	-	a	a	b	-	b	-	a	-	-	b	-	-	a	b	a	-	-	a	b	b	b	-	a	-	-	-	-	-	-
chr04	34278846	A	b	-	-	a	a	b	a	a	a	a	-	a	a	a	a	b	a	b	a	-	b	-	-	b	a	a	a	b	a	a	a	b	a	b	b	a	-	-	b	a	a	-	a	a	-	b	a
chr04	34278907	A	b	-	-	a	a	b	a	a	a	a	-	a	a	a	a	b	a	b	a	-	b	-	-	b	a	a	a	b	a	a	a	b	a	b	b	a	-	-	b	a	a	-	a	a	-	b	a
chr04	34299777	A	b	b	-	a	-	b	a	a	a	a	-	a	a	a	a	b	a	b	a	a	b	-	b	b	a	a	a	b	-	a	a	b	a	b	b	b	b	b	b	h	a	-	-	a	-	b	a
chr04	34300137	T	-	b	b	a	a	b	a	a	a	-	-	a	a	a	a	b	a	b	a	a	b	b	b	b	a	a	-	b	a	a	a	b	a	-	b	b	-	b	b	a	a	a	a	a	-	b	a
chr04	34300149	A	-	b	b	a	a	b	a	a	a	-	-	a	a	a	a	b	a	b	a	a	b	b	b	b	a	a	-	b	a	a	a	b	a	-	b	b	-	b	b	a	a	a	a	a	-	b	a
chr04	34300779	T	b	b	b	-	a	-	a	-	a	-	b	a	a	a	a	b	a	-	a	-	b	-	-	-	a	a	a	-	a	-	a	b	a	b	b	b	-	-	b	b	-	a	a	a	b	b	a
chr04	34300959	A	b	b	b	-	a	-	a	-	a	-	b	a	a	a	a	b	a	b	a	-	b	-	-	-	a	a	a	-	a	-	a	b	a	b	b	b	-	-	b	a	-	a	a	a	b	b	a
chr04	34305869	T	b	b	b	a	a	b	a	a	a	-	b	a	a	a	a	b	h	b	a	a	b	b	b	b	a	a	-	b	a	a	a	b	a	b	b	b	-	b	b	a	a	a	a	a	b	b	a
chr04	34305885	T	b	b	b	a	a	b	a	a	a	-	b	a	a	a	a	b	h	b	a	a	b	b	b	b	a	a	-	b	a	a	a	b	a	b	b	b	-	b	b	a	a	a	a	a	b	b	a
chr04	34317952	A	b	b	b	-	a	b	a	a	a	-	-	a	a	a	a	b	a	b	a	a	b	-	b	b	a	a	a	b	a	a	a	b	a	b	b	b	-	b	b	a	a	-	a	-	-	b	a
chr04	34319643	T	b	b	b	a	a	b	a	a	a	-	-	a	a	a	a	b	a	b	a	a	b	-	b	-	a	b	a	b	a	a	a	b	a	-	b	-	b	b	b	a	a	a	a	a	b	b	a
chr04	34328270	T	b	b	-	a	a	-	a	a	-	a	-	-	-	a	a	b	a	b	a	-	-	-	-	-	a	a	-	b	a	-	a	b	a	-	b	b	-	-	b	-	a	-	a	-	-	b	-
chr04	34330019	G	b	b	b	a	a	-	a	a	-	-	-	a	a	a	a	b	a	b	a	a	b	b	b	-	a	a	a	-	a	a	a	b	a	b	b	-	b	b	b	a	a	a	a	a	-	b	a
chr04	34330119	A	b	b	b	a	a	-	a	-	-	-	-	a	a	a	a	b	a	b	a	a	b	b	b	-	a	a	a	-	a	-	a	b	a	b	b	-	b	b	b	a	a	a	a	-	-	b	a
chr04	34330134	A	b	b	b	a	a	-	a	-	-	-	-	a	a	a	a	b	a	b	a	a	b	b	b	-	a	a	a	-	a	-	a	b	a	b	b	-	b	b	b	a	a	a	a	-	-	b	a
chr04	34330143	C	b	b	b	a	a	-	a	-	-	-	-	a	a	a	a	b	a	b	a	a	b	b	b	-	a	a	a	-	a	-	a	b	a	b	b	-	b	b	b	a	a	a	a	-	-	b	a
chr04	34343888	T	-	b	b	a	a	b	a	a	a	-	-	-	a	a	a	b	a	b	a	a	b	-	b	b	a	a	-	b	a	a	a	b	a	b	b	b	b	b	b	a	a	-	-	a	-	b	a
chr04	34350280	A	b	b	b	-	-	b	-	-	a	-	b	a	a	a	-	b	a	b	a	a	-	-	-	b	a	a	-	b	-	-	a	b	a	b	b	-	b	b	b	a	a	a	a	-	b	b	a
chr04	34350309	C	b	b	b	-	-	b	-	-	a	-	b	a	a	a	-	b	a	b	a	a	-	-	-	b	a	a	-	b	-	-	a	b	a	b	b	-	b	b	b	a	a	a	a	-	b	b	a
chr04	34350317	G	b	b	b	-	-	b	-	-	a	-	b	a	a	a	-	b	a	b	a	a	-	-	-	b	a	a	-	b	-	-	a	b	a	b	b	-	b	b	b	b	a	a	a	-	b	b	a
chr04	34350481	T	b	b	b	-	a	b	-	a	a	-	b	a	a	a	-	b	a	b	a	a	-	-	-	b	a	a	-	b	a	a	a	b	a	b	b	-	b	b	b	b	a	a	a	-	b	b	a
chr04	34353100	G	b	b	b	a	a	b	a	a	a	-	b	a	a	a	a	b	a	b	a	a	b	b	b	b	a	a	a	b	-	a	a	b	a	b	b	b	b	b	b	a	a	a	a	a	b	b	a
chr04	34353413	T	b	b	b	a	a	b	a	a	a	-	b	a	a	a	a	b	a	b	a	a	b	b	b	b	a	b	a	b	-	-	a	b	a	b	b	b	b	b	b	a	a	a	a	a	b	b	a
chr04	34353414	A	b	b	b	a	a	b	a	a	a	-	b	a	a	a	a	b	a	b	a	a	b	b	b	b	a	b	a	b	-	-	a	b	a	b	b	b	b	b	b	a	a	a	a	a	b	b	a
chr04	34356152	C	b	b	b	a	a	b	a	a	a	-	-	a	a	a	a	b	a	b	a	-	b	b	b	b	a	a	a	b	a	a	a	b	a	b	b	-	b	b	b	a	a	a	a	a	-	b	a
chr04	34356293	T	b	b	b	a	a	b	a	a	a	-	-	a	a	a	a	b	a	b	a	-	b	b	b	b	a	a	a	b	a	a	a	b	a	b	b	-	b	b	b	a	a	a	a	a	-	b	a
chr04	34356330	C	b	b	b	a	a	b	a	a	a	-	-	a	a	a	a	b	a	b	a	-	b	b	b	b	a	a	a	b	a	a	a	b	a	b	b	-	b	b	b	a	a	a	a	a	-	b	a
chr04	34374303	T	b	b	b	-	a	b	a	-	-	a	-	a	-	a	a	b	a	b	a	a	b	-	b	b	a	-	-	a	a	-	a	b	a	b	b	b	b	b	b	h	a	-	a	a	b	b	-
chr04	34374306	G	b	b	b	-	a	b	a	-	-	a	-	a	-	a	a	b	a	b	a	a	b	-	b	b	a	-	-	a	a	-	a	b	a	b	b	b	b	b	b	h	a	-	a	a	b	b	-
chr04	34387504	A	b	b	b	-	-	b	-	a	a	-	-	-	a	a	a	b	a	-	a	-	b	-	b	b	a	a	-	-	-	-	a	b	a	b	b	b	-	b	b	a	a	-	-	-	-	b	-
chr04	34387581	G	b	b	b	-	-	b	-	a	a	-	-	-	a	a	a	b	a	-	a	-	b	-	b	b	a	b	-	-	-	-	a	b	a	b	b	b	-	b	b	a	a	-	-	-	-	b	-
chr04	34453944	C	b	b	b	a	a	b	-	a	a	-	-	a	a	a	a	b	a	b	a	a	b	b	-	-	a	-	a	a	-	a	a	b	a	b	b	-	-	b	b	a	a	-	a	a	b	b	a
chr04	34491313	A	b	b	-	a	a	b	-	a	a	a	b	a	a	a	a	b	a	b	a	a	b	-	b	b	a	a	a	a	a	a	a	b	b	-	b	b	b	b	b	h	-	-	a	a	b	b	a
chr04	34491379	T	b	b	-	a	a	b	-	a	a	a	b	a	a	a	a	b	a	b	a	a	b	-	b	b	a	b	a	a	a	a	a	b	b	-	b	b	b	b	b	h	-	-	a	a	b	b	a
chr04	34533398	C	-	b	-	-	-	-	-	-	-	-	-	a	a	a	a	b	a	b	a	-	-	-	b	-	-	-	a	a	-	a	a	b	b	-	b	b	-	-	b	a	a	-	-	-	b	-	-
chr04	34533400	A	-	b	-	-	-	-	-	-	-	-	-	a	a	a	a	b	a	b	a	-	-	-	b	-	-	-	a	a	-	a	a	b	b	-	b	b	-	-	b	a	a	-	-	-	b	-	-
chr04	34533455	G	-	b	-	-	-	-	-	-	-	-	-	a	a	a	a	b	a	b	a	-	-	-	b	-	-	-	a	a	-	a	a	b	b	-	b	b	-	-	b	a	a	-	-	-	b	-	-
chr04	34533528	T	b	b	b	a	a	b	a	-	a	a	-	a	a	a	a	b	a	b	a	a	b	b	b	b	a	a	a	a	-	a	a	b	b	b	b	b	b	b	b	h	a	a	a	a	b	b	a
chr04	34533717	C	b	b	b	a	a	b	a	-	a	a	-	a	a	a	a	b	a	b	a	a	b	b	b	b	a	a	a	a	-	a	a	b	b	b	b	b	b	b	b	a	a	a	a	a	b	b	a
chr04	34534374	C	b	b	b	a	-	b	-	a	a	a	-	a	a	a	a	b	a	b	a	a	b	-	b	b	a	a	a	a	a	a	a	b	b	-	b	b	b	b	b	a	a	a	a	a	b	b	a
chr04	34534408	C	b	b	b	a	-	b	-	a	a	a	-	a	a	a	a	b	a	b	a	a	b	-	a	b	a	a	a	a	a	a	a	b	b	-	b	b	b	b	b	a	a	a	a	a	b	b	a
chr04	34538297	A	b	b	b	a	-	b	-	a	a	a	b	-	a	a	a	b	a	b	a	a	b	b	b	b	a	b	-	a	-	a	-	b	b	b	b	-	b	b	b	a	a	-	a	a	b	b	a
chr04	34539775	C	b	b	b	a	-	b	a	a	-	-	-	a	a	a	a	b	a	b	a	a	b	-	b	-	a	a	a	a	-	a	a	b	b	b	b	b	b	b	b	a	a	a	a	-	b	b	-
chr04	34544082	T	b	b	b	a	-	-	-	-	-	-	-	-	-	a	-	b	a	b	a	-	b	-	b	-	a	-	-	-	-	-	-	b	b	-	-	b	b	-	b	-	a	-	a	a	b	b	-
chr04	34544169	C	b	b	b	a	-	-	-	a	-	-	-	-	-	a	-	b	a	b	a	-	b	-	b	-	a	-	a	-	-	-	-	b	b	-	-	b	b	-	b	-	a	-	a	a	b	b	-
chr04	34547492	T	b	b	b	a	a	b	a	a	a	a	b	a	a	a	a	b	a	b	a	a	b	b	b	b	a	a	a	a	a	-	a	b	b	b	b	b	-	b	b	b	a	-	a	a	b	b	a
chr04	34547680	G	b	b	b	a	a	b	a	a	a	a	b	a	a	a	a	b	a	b	a	-	b	b	b	b	a	a	a	a	a	-	a	b	b	b	b	b	-	b	b	b	a	-	a	a	b	b	a
chr04	34547737	G	b	b	b	a	a	b	a	a	a	a	b	a	a	a	a	b	a	b	a	-	b	b	b	b	a	a	a	a	a	-	a	b	b	b	b	b	-	b	b	b	a	-	a	a	b	b	a
chr04	34564971	A	b	b	b	a	a	b	a	a	-	-	-	-	a	a	a	b	a	b	a	a	b	-	b	-	a	a	a	a	a	a	a	b	b	b	b	b	-	b	b	a	a	-	a	-	-	b	a
chr04	34565148	T	b	b	b	a	a	b	a	-	-	-	-	-	a	a	a	b	a	b	a	a	b	-	b	-	a	a	a	a	a	a	a	b	b	b	b	-	-	b	b	a	a	-	a	-	-	b	a
chr04	34565173	A	b	b	b	a	a	b	a	-	-	-	-	-	a	a	a	b	a	b	a	a	b	-	b	-	a	a	a	a	a	a	a	b	b	b	b	-	-	b	b	a	a	-	a	-	-	b	a
chr04	34565197	T	b	b	b	a	a	b	a	-	-	-	-	-	a	a	a	b	a	b	a	a	b	-	b	-	a	a	a	a	a	a	a	b	b	b	b	-	-	b	b	a	a	-	a	-	-	b	a
chr04	34566628	A	b	b	b	a	a	b	a	a	a	-	-	a	a	a	a	b	a	b	a	a	b	-	b	b	a	a	a	a	a	-	a	b	b	-	b	b	b	b	b	b	a	a	a	a	b	b	-
chr04	34566679	C	b	b	b	a	a	b	a	a	a	-	-	a	a	a	a	b	a	b	a	a	b	-	b	b	a	a	a	a	a	-	a	b	b	-	b	b	b	b	b	b	a	a	a	a	b	b	-
chr04	34576875	A	-	-	-	a	a	-	a	a	a	-	-	a	a	a	a	-	a	-	a	a	b	-	-	-	a	a	-	a	a	a	a	b	b	-	-	-	-	-	b	a	a	a	a	a	b	-	-
chr04	34590338	G	b	b	b	a	a	b	-	a	a	-	-	a	a	a	a	b	a	b	a	a	b	-	b	-	a	a	a	a	a	a	a	b	b	b	b	-	-	b	b	a	a	-	a	a	b	b	a
chr04	34595249	C	b	b	b	a	a	b	-	-	-	-	b	-	a	a	a	b	a	b	a	a	b	b	-	b	a	a	-	a	-	a	a	b	b	b	b	b	b	-	b	a	a	-	a	a	-	b	-
chr04	34595557	T	b	b	b	a	a	-	-	-	-	-	b	-	a	a	a	b	a	b	a	a	b	b	-	b	a	a	-	a	-	a	a	b	b	b	b	b	b	-	b	a	a	-	a	a	-	b	-
chr04	34623037	T	b	b	b	a	a	-	a	-	a	-	-	a	a	a	a	b	a	b	a	a	b	b	-	b	a	a	a	a	a	-	-	b	b	b	b	b	b	b	b	h	a	a	a	b	b	b	-
chr04	34623066	C	b	b	b	a	a	-	a	-	a	-	-	a	a	a	a	b	a	b	a	a	b	b	-	b	a	a	a	a	a	-	-	b	b	b	b	b	b	b	b	h	a	a	a	a	b	b	-
chr04	34623083	C	b	b	b	a	a	-	a	-	a	-	-	a	a	a	a	b	a	b	a	a	b	b	-	b	a	a	a	a	a	-	-	b	b	b	b	b	b	b	b	h	a	a	a	a	b	b	-
chr04	34623245	G	b	b	b	a	a	-	a	-	a	-	-	a	a	a	a	b	a	b	a	a	b	b	-	b	a	a	a	a	a	a	-	b	b	b	b	b	b	b	b	h	a	a	a	a	b	b	-
chr04	34631032	T	-	-	b	-	-	b	-	a	a	-	b	a	a	a	a	b	a	-	a	-	b	b	b	b	a	-	a	a	-	-	a	b	b	-	-	-	-	b	b	b	a	a	b	a	-	b	-
chr04	34631381	C	-	-	b	-	-	b	-	a	a	-	b	a	a	a	a	b	a	-	a	-	b	b	b	b	a	-	a	a	-	-	a	b	b	-	-	-	-	b	b	a	a	a	b	a	-	b	-
chr04	34634567	T	-	b	b	a	-	-	a	a	-	-	-	a	-	a	a	b	a	b	a	a	b	b	-	b	a	-	a	a	a	-	a	b	b	-	b	b	-	b	b	h	a	a	a	a	-	b	a
chr04	34643763	C	b	b	b	a	a	b	a	a	-	-	b	-	-	a	a	b	a	b	a	-	b	-	b	b	a	-	a	a	a	a	a	b	b	b	b	b	b	-	b	h	a	-	a	a	-	b	-
chr04	34646345	G	b	b	b	a	a	b	a	a	a	a	b	a	a	a	a	b	a	b	a	a	b	b	b	-	a	a	a	a	a	a	a	b	b	b	b	b	b	b	b	a	a	a	a	a	b	b	a
chr04	34654695	T	b	b	-	a	a	b	a	a	-	-	b	a	a	a	a	b	a	b	a	a	b	b	b	b	a	a	-	a	-	a	a	b	b	-	b	b	-	-	b	a	a	-	a	a	b	b	-
chr04	34661612	C	b	b	b	a	a	b	a	a	a	a	b	a	a	a	a	b	a	b	a	a	b	b	b	b	a	a	a	a	a	a	a	b	b	-	b	-	b	b	b	a	a	a	a	a	-	b	a
chr04	34662227	G	b	b	b	-	a	b	a	a	a	-	b	-	a	a	a	b	a	b	a	a	b	b	b	-	a	b	-	a	-	a	a	b	b	b	b	-	b	b	b	a	a	-	a	a	-	b	a
chr04	34662253	C	b	b	b	-	a	b	a	a	a	-	b	-	a	a	a	b	a	b	a	a	b	b	b	-	a	b	-	a	-	a	a	b	b	b	b	-	b	b	b	a	a	-	a	a	-	b	a
chr04	34662535	T	b	b	b	-	a	b	a	a	a	-	b	-	a	a	a	b	a	b	a	a	b	b	b	-	a	b	a	a	-	a	a	b	b	b	b	-	b	b	b	b	a	-	a	a	-	b	a
chr04	34662551	A	b	b	b	-	a	b	a	a	a	-	b	-	a	a	a	b	a	b	a	a	b	b	b	-	a	b	a	a	-	a	a	b	b	b	b	-	b	b	b	a	a	-	a	a	-	b	a
chr04	34662639	T	b	b	b	a	a	b	a	-	a	a	-	a	a	a	a	b	a	b	a	a	b	-	b	b	a	a	a	a	a	-	a	b	b	b	b	b	b	b	b	h	a	a	a	a	-	b	a
chr04	34662841	A	b	b	b	a	a	b	a	-	a	a	-	a	a	a	a	b	a	b	a	a	b	-	b	b	a	a	a	a	a	-	a	b	b	b	b	b	b	b	b	h	a	a	a	a	-	b	a
chr04	34662844	A	b	b	b	a	a	b	a	-	a	a	-	a	a	a	a	b	a	b	a	a	b	-	b	b	a	a	a	a	a	-	a	b	b	b	b	b	b	b	b	h	a	a	a	a	-	b	a
chr04	34666403	A	b	b	-	a	-	b	a	-	-	-	-	-	-	a	-	b	a	b	a	a	-	-	-	-	a	a	-	a	a	a	-	b	b	b	b	-	-	-	-	-	a	-	a	a	-	b	a
chr04	34671264	C	-	b	-	a	a	b	a	-	-	-	-	a	a	a	a	-	a	b	a	a	b	b	-	-	-	a	-	-	a	a	a	b	b	-	-	b	-	b	b	a	a	-	a	-	b	-	-
chr04	34671294	C	-	b	-	a	a	b	a	-	-	-	-	a	a	a	a	-	a	b	a	a	b	b	-	-	-	a	-	-	a	a	a	b	b	-	-	b	-	b	b	a	a	-	a	-	b	-	-
chr04	34671702	T	-	b	b	a	-	b	a	-	a	a	b	a	a	a	a	-	a	b	a	a	b	-	-	-	a	a	a	a	a	-	a	b	b	b	b	-	b	b	b	h	a	a	a	a	b	b	a
chr04	34671745	G	-	b	b	a	-	b	a	-	a	a	b	a	a	a	a	-	a	b	a	a	b	-	-	-	a	a	a	a	a	-	a	b	b	b	b	-	b	b	b	h	a	a	a	a	b	b	a
chr04	34671768	T	-	b	b	a	-	b	a	-	a	a	b	a	a	a	a	-	a	b	a	a	b	-	-	-	a	a	a	a	a	-	a	b	b	b	b	-	b	b	b	h	a	a	a	a	b	b	a
chr04	34676202	A	-	b	b	a	a	-	a	a	a	-	-	a	a	a	a	-	a	b	a	a	b	b	-	-	a	a	-	a	a	-	a	b	b	-	b	-	b	b	b	a	a	-	a	a	b	b	a
chr04	34677264	C	b	b	b	a	a	b	a	a	a	a	-	-	a	a	a	b	a	b	a	a	b	b	b	-	a	a	a	a	a	a	a	b	b	b	b	b	b	b	b	a	a	a	a	a	b	b	a
chr04	34677277	G	b	b	b	a	a	b	a	a	a	a	-	-	a	a	a	b	a	b	a	a	b	b	b	-	a	a	a	a	a	a	a	b	b	b	b	b	b	b	b	a	a	a	a	a	b	b	a
chr04	34678050	C	b	b	b	-	-	b	a	a	-	a	-	a	a	a	a	b	a	b	a	a	b	b	b	-	a	a	-	b	-	a	a	b	b	b	b	b	b	b	b	h	a	-	a	a	b	b	a
chr04	34678065	T	b	b	b	-	-	b	a	a	-	a	-	a	a	a	a	b	a	b	a	a	b	b	b	-	a	a	-	a	-	a	a	b	b	b	b	b	b	b	b	h	a	-	a	a	b	b	a
chr04	34692273	G	b	b	b	a	a	b	a	a	a	-	-	a	a	a	a	b	a	b	a	a	b	b	-	b	a	a	a	a	a	a	a	b	b	-	b	-	b	b	b	a	a	a	a	a	-	b	a
chr04	34692479	A	b	b	b	a	a	b	a	a	a	-	-	a	a	a	a	b	a	b	a	a	b	b	-	b	a	a	a	a	a	a	a	b	b	-	b	-	b	b	b	a	a	a	a	a	-	b	a
chr04	34698802	T	b	b	b	a	a	b	a	a	a	a	b	a	a	a	a	b	a	b	a	-	b	b	b	b	a	b	a	a	a	a	a	b	b	b	b	-	b	b	b	a	a	-	a	a	b	b	a
chr04	34698808	C	b	b	b	a	a	b	a	a	a	a	b	a	a	a	a	b	a	b	a	-	b	b	b	b	a	a	a	a	a	a	a	b	b	b	b	-	b	b	b	a	a	-	a	a	b	b	a
chr04	34699059	C	b	b	b	a	a	b	a	a	a	a	b	a	a	a	a	b	a	b	a	-	b	b	b	b	a	a	a	a	a	a	a	b	b	b	b	-	b	b	b	a	a	-	a	a	b	b	a
chr04	34703319	A	b	b	b	a	-	b	a	a	a	a	b	a	a	a	a	b	a	b	a	a	b	b	b	b	a	a	a	a	a	a	a	b	b	b	b	b	b	b	b	a	a	a	a	a	b	b	a
chr04	34706913	A	b	b	-	a	-	-	-	a	a	-	-	-	-	a	a	-	a	b	a	-	b	-	-	b	-	a	a	a	a	a	-	b	b	-	-	b	-	-	b	a	-	-	a	-	b	b	a
chr04	34706940	G	b	b	-	a	-	-	-	a	a	-	-	-	-	a	a	-	a	b	a	-	b	-	-	b	-	a	a	a	a	a	-	b	b	-	-	b	-	-	b	a	-	-	a	-	b	b	a
chr04	34706963	T	b	b	-	a	-	-	-	a	a	-	-	-	-	a	a	-	a	b	a	-	b	-	-	b	-	a	a	a	a	a	-	b	b	-	-	b	-	-	b	b	-	-	a	-	b	b	a
chr04	34707148	T	b	b	-	a	-	-	-	a	a	-	-	-	-	a	a	-	a	b	a	-	b	-	-	b	-	a	a	a	a	a	-	b	b	-	-	b	-	-	b	b	-	-	a	-	b	b	a
chr04	34707155	C	b	b	-	a	-	-	-	a	a	-	-	-	-	a	a	-	a	b	a	-	b	-	-	b	-	a	a	a	a	a	-	b	b	-	-	b	-	-	b	a	-	-	a	-	b	b	a
chr04	34707164	G	b	b	-	a	-	-	-	a	a	-	-	-	-	a	a	-	a	b	a	-	b	-	-	b	-	a	a	a	a	a	-	b	b	-	-	b	-	-	b	b	-	-	a	-	b	b	a
chr04	34712175	C	b	b	-	a	a	b	a	a	-	a	-	-	a	a	a	b	a	b	a	-	b	b	b	-	a	h	a	a	-	a	a	b	b	b	b	-	b	b	b	h	a	a	a	a	-	b	a
chr04	34712976	T	b	b	b	a	-	b	-	-	a	a	-	a	a	a	a	b	a	b	a	a	b	-	-	b	a	a	-	-	-	-	a	b	b	b	b	b	-	b	b	b	a	a	-	a	b	-	-
chr04	34712982	G	b	b	b	a	-	b	-	-	a	a	-	a	a	a	a	b	a	b	a	a	b	-	-	b	a	a	-	-	-	-	a	b	b	b	b	b	-	b	b	b	a	a	-	a	b	-	-
chr04	34713018	C	b	b	b	a	-	b	-	-	a	a	-	a	a	a	a	b	a	b	a	a	b	-	-	b	a	a	-	-	-	-	a	b	b	b	b	b	-	b	b	b	a	a	-	a	b	-	-
chr04	34729597	A	b	b	b	a	a	-	-	-	a	-	-	-	-	a	-	b	a	b	a	-	b	b	b	-	a	-	a	a	-	-	a	b	b	-	-	b	-	b	b	a	-	a	a	a	-	b	-
chr04	34729622	A	b	b	b	a	a	-	-	-	a	-	-	-	-	a	-	b	a	b	a	-	b	b	b	-	a	-	a	a	-	-	a	b	b	-	-	b	-	b	b	a	-	a	a	a	-	b	-
chr04	34729631	A	b	b	b	a	a	-	-	-	a	-	-	-	-	a	-	b	a	b	a	-	b	b	b	-	a	-	a	a	-	-	a	b	b	-	-	b	-	b	b	a	-	a	a	a	-	b	-
chr04	34729643	C	b	b	b	a	a	-	-	-	a	-	-	-	-	a	-	b	a	b	a	-	b	b	b	-	a	-	a	a	-	-	a	b	b	-	-	b	-	b	b	a	-	a	a	a	-	b	-
chr04	34729654	A	b	b	b	a	a	-	-	-	a	-	-	-	-	a	-	b	a	b	a	-	b	b	b	-	a	-	a	a	-	-	a	b	b	-	-	b	-	b	b	a	-	a	a	a	-	b	-
chr04	34730396	T	-	b	b	a	a	-	a	-	-	a	-	a	a	a	a	-	a	b	a	a	b	-	-	-	a	b	-	a	a	a	a	b	b	-	b	-	-	b	b	b	a	-	a	a	-	b	a
chr04	34730402	T	-	b	b	a	a	-	a	-	-	a	-	a	a	a	a	-	a	b	a	a	b	-	-	-	a	b	-	a	a	a	a	b	b	-	b	-	-	b	b	b	a	-	a	a	-	b	a
chr04	34730408	C	-	b	b	a	a	-	a	-	-	a	-	a	a	a	a	-	a	b	a	a	b	-	-	-	a	a	-	a	a	a	a	b	b	-	b	-	-	b	b	a	a	-	a	a	-	b	a
chr04	34730411	T	-	b	b	a	a	-	a	-	-	a	-	a	a	a	a	-	a	b	a	a	b	-	-	-	a	b	-	a	a	a	a	b	b	-	b	-	-	b	b	a	a	-	a	a	-	b	a
chr04	34730453	G	-	b	b	a	a	-	a	-	-	a	-	a	a	a	a	-	a	b	a	a	b	-	-	-	a	b	-	a	a	a	a	b	b	-	b	-	-	b	b	a	a	-	a	a	-	b	a
chr04	34731613	A	b	b	b	a	a	b	-	a	a	-	-	-	a	a	a	b	a	b	a	a	b	-	-	-	a	a	a	a	-	a	a	b	b	-	b	b	-	b	b	a	a	a	a	a	-	b	a
chr04	34731633	A	b	b	b	a	a	b	-	a	a	-	-	-	a	a	a	b	a	b	a	a	b	-	-	-	a	a	a	a	-	a	a	b	b	-	b	b	-	b	b	a	a	a	a	a	-	b	a
chr04	34731650	C	b	b	b	a	a	b	-	a	a	-	-	-	a	a	a	b	a	b	a	a	b	-	-	-	a	a	a	a	-	a	a	b	b	-	b	b	-	b	b	a	a	a	a	a	-	b	a
chr04	34731876	A	b	b	b	a	a	b	-	a	a	-	-	-	a	a	a	b	a	b	a	a	b	-	-	-	a	a	a	a	-	a	a	b	b	-	b	b	-	b	b	a	a	-	a	a	-	b	a
chr04	34731937	A	b	b	b	a	a	b	-	a	a	-	-	-	a	a	a	b	a	b	a	a	b	-	-	-	a	a	a	a	-	a	a	b	b	-	b	b	-	b	b	a	a	a	a	a	-	b	a
chr04	34731943	A	b	b	b	a	a	b	-	a	a	-	-	-	a	a	a	b	a	b	a	a	b	-	-	-	a	a	a	a	-	a	a	b	b	-	b	b	-	b	b	a	a	a	a	a	-	b	a
chr04	34739898	A	b	b	b	a	-	-	-	a	a	a	-	a	a	a	a	b	a	b	a	-	b	-	-	-	a	a	a	a	a	-	-	b	b	b	b	b	b	-	b	a	a	-	a	a	-	b	a
chr04	34741444	G	b	b	-	a	a	b	a	-	a	-	-	a	a	a	a	b	a	b	a	a	b	b	b	b	a	-	-	a	a	-	a	b	b	b	b	b	b	b	b	h	a	-	a	a	b	b	-
chr04	34743536	G	b	-	-	a	a	-	-	a	-	-	-	a	a	a	a	b	a	-	a	-	b	-	b	b	a	-	-	a	a	-	a	b	b	-	b	-	b	b	b	-	a	-	-	-	-	b	-
chr04	34743925	T	b	-	-	a	a	-	-	a	-	-	-	a	a	a	a	b	a	-	a	-	b	-	b	b	a	-	-	a	a	-	a	b	b	-	b	-	b	b	b	-	a	-	-	-	-	b	-
chr04	34744740	A	b	b	b	a	-	-	a	-	-	a	-	-	-	a	a	b	a	-	a	-	b	-	b	-	a	b	-	a	-	-	a	b	b	-	b	b	-	-	b	a	a	-	a	a	-	b	a
chr04	34744765	A	b	b	b	a	-	-	a	-	-	a	-	-	-	a	a	b	a	-	a	-	b	-	b	-	a	b	-	a	-	-	a	b	b	-	b	b	-	-	b	a	a	-	a	a	-	b	a
chr04	34745067	T	b	b	b	a	-	-	a	a	-	a	-	-	-	a	a	b	a	-	a	-	b	-	b	-	a	b	-	a	a	a	a	b	b	-	b	b	-	-	b	a	a	-	a	a	-	b	a
chr04	34745783	A	b	b	b	a	a	b	-	a	a	-	-	a	a	a	a	b	a	b	a	a	b	b	b	b	a	a	a	a	a	a	a	b	b	b	b	b	b	b	b	a	a	a	a	a	b	b	-
chr04	34757068	A	b	b	b	a	a	b	a	a	a	a	b	a	a	a	a	b	a	b	a	a	b	b	b	-	a	a	a	a	a	a	a	b	b	b	b	b	b	b	b	a	a	a	a	a	b	b	a
chr04	34758331	C	b	-	-	a	-	b	a	a	a	a	-	a	a	a	a	b	a	b	a	-	b	-	-	-	a	a	a	a	a	a	a	b	b	b	-	-	-	-	-	a	a	a	a	a	b	-	-
chr04	34762424	G	b	b	-	-	-	-	a	-	-	a	-	-	a	a	a	b	a	b	a	-	b	-	-	-	a	a	-	a	a	-	-	b	b	-	-	b	b	-	b	a	a	-	a	a	-	-	a
chr04	34762581	A	b	b	-	-	-	-	a	-	-	a	-	-	a	a	a	b	-	b	a	-	b	-	-	-	a	a	-	a	a	-	-	b	b	-	-	b	b	-	b	a	a	-	a	a	-	-	a
chr04	34762602	T	b	b	-	-	-	-	a	-	-	a	-	-	a	a	a	b	-	b	a	-	b	-	-	-	a	a	-	a	a	-	-	b	b	-	-	b	b	-	b	a	a	-	a	a	-	-	a
chr04	34762612	T	b	b	-	-	-	-	a	-	-	a	-	-	a	a	a	b	-	b	a	-	b	-	-	-	a	a	-	a	a	-	-	b	b	-	-	b	b	-	b	a	a	-	a	a	-	-	a
chr04	34806346	A	b	b	b	a	a	b	a	a	a	-	b	-	a	a	a	b	a	b	a	-	b	-	b	-	a	a	a	a	a	a	a	b	b	b	b	b	b	b	b	h	a	-	a	a	b	b	a
chr04	34808976	A	b	b	b	a	a	-	-	a	a	a	-	a	a	a	a	b	a	b	a	a	b	b	b	-	a	-	-	a	a	a	a	b	b	b	b	b	b	b	b	a	a	a	a	-	b	b	a
chr04	34809859	T	-	b	-	-	-	-	a	a	-	-	-	-	a	a	a	b	a	b	a	-	b	-	b	b	-	a	a	-	-	a	a	b	b	-	b	b	-	b	b	-	a	a	a	a	-	b	-
chr04	34818076	C	b	b	b	a	a	b	a	a	a	a	-	a	a	a	a	b	a	b	a	a	b	-	b	b	a	a	a	a	a	a	a	b	b	b	b	b	b	b	b	h	a	a	a	a	b	b	a
chr04	34818079	A	b	b	b	a	a	b	a	a	a	a	-	a	a	a	a	b	a	b	a	a	b	-	b	b	a	a	a	a	a	a	a	b	b	b	b	b	b	b	b	h	a	a	a	a	b	b	a
chr04	34818293	C	b	b	b	a	a	b	a	a	a	a	-	a	a	a	a	b	a	b	a	a	b	-	b	b	a	a	a	a	a	a	a	b	b	b	b	b	b	b	b	h	a	a	a	a	b	b	a
chr04	34827086	G	b	b	b	a	a	b	a	a	a	-	b	a	a	a	a	b	a	b	a	a	b	b	b	b	a	a	a	a	a	a	a	b	b	b	b	b	b	b	b	a	a	a	a	a	b	b	-
chr04	34833305	G	b	b	b	-	-	-	a	a	-	-	-	-	a	a	a	b	a	b	a	-	b	b	-	-	a	a	a	a	a	a	a	b	b	-	b	b	-	-	b	a	-	a	a	-	-	b	a
chr04	34833473	C	b	b	-	-	-	-	a	a	-	-	-	-	a	a	a	b	a	b	a	-	b	b	-	-	a	a	a	a	a	a	a	b	b	-	b	b	-	-	b	a	-	a	a	-	-	b	a
chr04	34833725	A	b	b	-	a	-	b	a	a	a	-	-	a	a	a	a	b	a	b	a	-	b	-	b	b	-	b	a	a	a	-	a	b	b	-	b	b	b	b	b	h	a	a	a	a	-	b	a
chr04	34839001	G	b	b	b	a	a	b	-	-	a	a	-	a	a	a	a	b	a	b	a	a	b	b	b	b	a	-	a	a	a	a	a	b	b	b	b	-	b	b	b	a	a	a	a	a	-	b	a
chr04	34839012	G	b	b	b	a	a	b	-	-	a	a	-	a	a	a	a	b	a	b	a	a	b	b	b	b	a	-	a	a	a	a	a	b	b	b	b	-	b	b	b	a	a	a	a	a	-	b	a
chr04	34839068	G	b	b	b	a	a	b	-	-	a	a	-	a	a	a	a	b	a	b	a	a	b	b	b	b	a	-	a	a	a	a	a	b	b	b	b	-	b	b	b	a	a	a	a	a	-	b	a
chr04	34847348	G	b	b	b	a	a	b	a	a	a	a	-	a	a	a	a	b	a	b	a	a	b	b	b	b	a	a	a	a	a	a	a	b	b	b	b	b	b	b	b	a	a	a	a	a	-	b	a
chr04	34847596	G	b	b	b	a	a	b	a	a	a	a	-	a	a	a	a	b	a	b	a	a	b	b	b	b	a	a	a	a	a	a	a	b	b	-	b	b	b	b	b	a	a	a	a	a	-	b	a
chr04	34850735	A	b	b	b	a	-	b	a	a	a	-	b	a	a	a	a	b	a	b	a	a	b	-	b	-	a	a	a	a	a	-	a	b	b	-	b	b	b	-	b	a	a	a	a	a	-	b	a
chr04	34852932	A	b	b	-	a	a	b	a	a	a	a	b	a	-	a	a	b	a	b	a	-	b	b	b	-	a	-	a	a	a	a	a	b	b	b	b	-	b	b	b	a	-	a	a	a	b	b	a
chr04	34852933	C	b	b	-	a	a	b	a	a	a	a	b	a	-	a	a	b	a	b	a	-	b	b	b	-	a	-	a	a	a	a	a	b	b	b	b	-	b	b	b	a	-	a	a	a	b	b	a
chr04	34853165	T	b	b	-	a	a	b	a	a	a	a	b	a	-	a	a	b	a	b	a	-	b	-	b	-	a	-	a	a	a	a	a	b	b	b	b	-	b	b	b	a	-	a	a	a	b	b	a
chr04	34855851	T	b	b	b	a	a	b	a	a	-	a	-	a	a	a	a	b	a	b	a	a	b	b	b	b	a	-	-	a	a	a	a	b	b	-	b	b	b	-	b	a	a	-	a	-	b	b	a
chr04	34865256	G	b	b	b	a	-	-	-	a	-	a	-	-	a	a	a	b	a	b	a	-	b	b	b	-	a	-	-	a	-	-	a	b	b	b	-	b	b	b	b	-	a	a	-	-	b	-	-
chr04	34865443	C	-	b	b	a	-	-	-	-	-	-	-	a	a	a	a	b	a	b	a	a	b	b	b	-	a	a	-	-	-	a	a	b	b	-	b	-	b	b	b	a	a	a	a	a	b	b	a
chr04	34865513	C	-	b	b	a	-	-	-	-	-	-	-	a	a	a	a	b	a	b	a	a	b	b	b	-	a	a	-	-	-	a	a	b	b	-	b	-	b	b	b	a	a	a	a	a	b	b	a
chr04	34871461	T	b	b	b	a	a	b	a	a	a	a	b	a	a	a	a	b	a	b	a	a	b	b	b	b	a	a	a	a	a	a	a	b	b	b	b	b	b	b	b	h	a	a	a	a	-	b	a
chr04	34871742	A	-	b	b	-	-	b	-	a	-	-	-	a	a	a	a	b	a	b	a	a	b	-	b	-	a	-	-	a	-	a	a	b	b	b	b	b	-	b	b	a	-	-	a	a	a	b	-
chr04	34872147	T	-	b	-	b	a	b	a	-	-	a	b	a	-	a	a	b	a	b	a	-	b	b	b	b	a	a	-	a	a	-	a	b	b	b	b	-	-	b	b	-	a	-	a	a	b	b	-
chr04	34872569	G	b	b	b	a	a	b	-	a	a	b	b	a	a	a	a	b	a	b	a	a	b	b	b	b	a	a	-	a	a	a	a	b	b	b	b	b	b	b	b	a	a	a	a	a	b	b	a
chr04	34888663	T	b	b	-	a	-	-	a	a	a	-	-	-	a	a	-	b	a	-	a	-	b	-	-	-	a	b	-	a	a	a	a	b	b	-	-	-	b	b	b	-	-	-	a	a	-	b	a
chr04	34888836	G	-	b	b	a	a	b	a	-	-	a	-	a	a	a	a	-	a	b	a	a	b	-	-	-	a	b	a	a	a	-	a	b	b	b	b	-	b	b	b	-	a	-	a	a	b	b	a
chr04	34888905	A	-	b	b	a	a	b	a	-	-	a	-	a	a	a	a	-	a	b	a	a	b	-	-	-	a	b	a	a	a	-	a	b	b	b	b	-	b	b	b	-	a	-	a	a	b	b	a
chr04	34889130	A	b	b	b	a	a	b	a	a	-	a	-	a	a	a	a	b	a	b	a	a	b	-	b	-	a	b	a	a	a	a	a	b	b	b	b	-	b	b	b	-	a	-	a	a	b	b	a
chr04	34889829	G	-	b	b	a	a	b	-	-	a	-	-	-	a	a	a	-	a	-	a	a	b	-	-	-	a	-	a	a	a	-	a	b	b	-	-	b	b	b	b	a	a	-	-	a	b	b	-
chr04	34889835	T	-	b	b	a	a	b	-	-	a	-	-	-	a	a	a	-	a	-	a	a	b	-	-	-	a	-	a	a	a	-	a	b	b	-	-	b	b	b	b	b	a	-	-	a	b	b	-
chr04	34893135	A	b	b	b	a	-	b	a	a	a	-	-	a	-	a	a	b	a	b	a	a	b	b	-	-	a	a	a	a	a	a	a	b	b	b	b	-	b	b	b	a	a	a	a	a	b	-	a
chr04	34893141	G	b	b	b	a	-	b	a	a	a	-	-	a	-	a	a	b	a	b	a	a	b	b	-	-	a	a	a	a	a	a	a	b	b	b	b	-	b	b	b	a	a	a	a	a	b	-	a
chr04	34893256	C	-	b	b	a	a	b	a	-	-	a	-	a	a	a	a	a	a	b	a	a	b	b	-	-	a	h	a	a	a	a	a	b	b	-	b	b	a	b	b	a	a	a	a	-	-	b	a
chr04	34893258	G	-	b	b	a	a	b	a	-	-	a	-	a	a	a	a	a	a	b	a	a	b	b	-	-	a	h	a	a	a	a	a	b	b	-	b	b	a	b	b	a	a	a	a	-	-	b	a
chr04	34902778	T	b	b	b	a	a	-	a	a	-	-	b	-	a	a	a	b	a	b	a	-	b	b	b	b	a	a	a	a	a	a	a	b	b	b	b	-	b	-	b	a	a	a	a	a	-	b	a
chr04	34923266	G	b	b	b	a	-	-	-	-	-	-	-	-	a	a	a	b	a	b	a	-	b	-	-	-	a	a	-	a	a	a	-	b	b	-	b	-	b	b	b	a	a	-	-	a	-	-	-
chr04	34923577	C	b	b	b	a	-	-	-	a	-	-	-	-	a	a	a	b	a	b	a	-	b	-	-	-	a	a	-	a	a	a	-	b	b	-	b	-	b	b	b	a	a	-	-	a	-	-	-
chr04	34923774	A	b	-	-	a	-	b	-	-	-	-	-	a	-	a	a	b	a	b	a	-	b	b	b	-	a	a	-	a	a	-	-	b	b	-	b	-	b	-	b	a	a	-	a	-	b	b	a
chr04	34923835	T	b	-	-	a	-	b	-	-	-	-	-	a	-	a	a	b	a	b	a	-	b	b	b	-	a	a	-	a	a	-	-	b	b	-	b	-	b	-	b	b	a	-	a	-	b	b	a
chr04	34923839	T	b	-	-	a	-	b	-	-	-	-	-	a	-	a	a	b	a	b	a	-	b	b	b	-	h	a	-	b	h	-	-	b	b	-	b	-	b	-	b	b	a	-	a	-	b	b	a
chr04	34923929	G	b	-	-	a	-	b	-	-	-	-	-	a	-	a	a	b	a	b	a	-	b	b	b	-	a	a	-	a	a	-	-	b	b	-	b	-	b	-	b	b	a	-	a	-	b	b	a
chr04	34923962	A	b	-	-	a	-	b	-	-	-	-	-	a	-	a	a	b	a	b	a	-	b	b	b	-	a	a	-	a	a	-	-	b	b	-	b	-	b	-	b	a	a	-	a	-	b	b	a
chr04	34926538	G	b	b	b	a	a	b	a	a	a	a	b	-	a	a	a	b	a	b	a	a	b	b	b	b	a	b	a	a	a	a	a	b	b	b	b	b	-	b	b	a	a	a	a	a	-	b	a
chr04	34926548	A	b	b	b	a	a	b	a	a	a	a	b	-	a	a	a	b	a	b	a	a	b	b	b	b	a	b	a	a	a	a	a	b	b	b	b	b	-	b	b	a	a	a	a	a	-	b	a
chr04	34931368	C	b	b	b	a	a	b	a	a	a	-	-	a	a	a	a	b	a	b	a	-	b	-	b	b	a	a	a	a	a	a	a	b	b	b	b	b	b	b	b	h	a	a	a	a	-	b	a
chr04	34940516	C	-	b	b	a	a	b	a	a	a	a	b	a	a	a	a	b	a	-	a	a	b	-	-	-	-	a	-	a	-	-	a	b	b	-	b	b	b	b	b	a	a	a	a	a	b	-	a
chr04	34960444	T	b	b	b	a	a	b	a	a	a	a	-	-	a	a	a	b	a	b	a	a	b	b	b	b	a	b	a	a	-	a	a	b	b	b	b	-	-	b	b	-	a	-	a	a	-	b	a
chr04	34960742	G	-	b	b	a	a	b	-	a	a	-	b	a	-	a	a	b	a	b	a	a	b	b	b	-	a	a	a	a	a	a	a	b	b	b	b	-	b	b	b	a	a	a	a	a	-	b	a
chr04	34972977	T	b	b	b	a	a	b	a	a	a	-	-	a	a	a	a	b	a	b	a	a	b	-	b	b	a	a	a	a	a	a	a	b	b	b	b	b	b	b	b	a	a	-	a	a	b	b	a
chr04	34973143	A	b	b	b	a	a	b	a	a	a	-	-	a	a	a	a	b	a	b	a	a	b	-	b	b	a	a	a	a	a	a	a	b	b	b	b	b	b	b	b	a	a	-	a	a	b	b	a
chr04	34978804	T	b	b	b	-	a	-	-	b	-	-	-	-	a	a	a	b	a	b	a	-	b	b	b	-	a	a	a	a	-	a	-	b	b	-	b	-	b	-	b	-	a	-	a	-	-	b	a
chr04	34980796	C	b	b	b	-	-	-	-	-	-	a	-	a	a	a	a	b	a	b	a	a	b	-	b	b	a	h	-	a	a	-	a	b	b	b	b	-	b	b	b	h	a	a	a	a	b	b	a
chr04	34980817	C	b	b	b	-	-	-	-	-	-	a	-	a	a	a	a	b	a	b	a	a	b	-	b	b	a	h	-	a	a	-	a	b	b	b	b	-	b	b	b	h	a	a	a	a	b	b	a
chr04	34980848	A	b	b	b	-	-	-	-	-	-	a	-	a	a	a	a	b	a	b	a	a	b	-	b	b	a	h	-	a	a	-	a	b	b	b	b	-	b	b	b	h	a	a	a	a	b	b	a
chr04	34980993	G	b	b	b	-	-	-	-	a	-	a	-	a	a	a	a	b	a	b	a	a	b	-	b	b	a	h	-	a	a	-	a	b	b	b	b	-	b	b	b	h	a	a	a	a	b	b	a
chr04	34981144	G	b	b	b	a	-	b	a	a	a	a	b	a	a	a	a	b	a	b	a	a	b	b	b	b	a	a	a	a	a	a	a	b	b	b	b	b	b	b	b	h	a	a	a	a	b	b	a
chr04	34981309	C	b	b	b	a	-	b	a	a	a	a	b	a	a	a	a	b	a	b	a	a	b	b	b	b	a	a	a	a	a	a	a	b	b	b	b	b	b	b	b	h	a	a	a	a	b	b	a
chr04	34982942	G	b	b	b	a	a	b	a	a	-	a	-	a	a	a	a	b	a	-	a	a	b	b	b	-	a	-	a	-	a	a	a	b	b	b	b	b	-	-	b	a	a	-	a	-	-	b	a
chr04	34983032	C	b	b	-	-	-	b	a	a	a	a	-	-	a	a	a	b	a	-	a	a	b	-	-	-	a	a	a	a	-	-	a	b	b	-	b	b	b	b	b	b	a	-	-	-	b	b	-
chr04	34983167	T	b	b	-	-	-	b	a	b	a	a	-	-	a	a	a	b	a	-	a	a	b	-	-	-	a	a	a	a	-	-	a	b	b	b	b	b	b	b	b	b	a	-	b	-	b	b	-
chr04	34983190	A	b	b	-	-	-	b	a	b	a	a	-	-	a	a	a	b	a	-	a	a	b	-	-	-	a	a	a	a	-	-	a	b	b	b	b	b	b	b	b	b	a	-	b	-	b	b	-
chr04	34983196	C	b	b	-	-	-	b	a	b	a	a	-	-	a	a	a	b	a	-	a	a	b	-	-	-	a	a	a	a	-	-	a	b	b	b	b	b	b	b	b	b	a	-	b	-	b	b	-
chr04	34983231	A	b	b	-	-	-	b	a	b	a	a	-	-	a	a	a	b	a	-	a	a	b	-	-	-	a	a	a	a	-	-	a	b	b	b	b	b	b	b	b	b	a	-	b	-	b	b	-
chr04	34988799	T	b	b	b	a	-	b	a	a	a	a	b	a	a	a	a	b	a	b	a	a	b	-	b	b	a	a	-	a	a	a	a	b	b	b	b	b	b	b	b	b	a	a	a	a	b	b	a
chr04	34988833	A	b	b	b	a	-	b	a	a	a	a	b	a	a	a	a	b	a	b	a	a	b	-	b	b	a	a	-	a	a	a	a	b	b	b	b	b	b	b	b	b	a	a	a	a	b	b	a
chr04	34989015	C	b	b	b	a	-	b	a	-	a	a	b	a	a	a	a	b	a	b	a	a	b	-	b	b	a	a	-	a	a	a	a	b	b	b	b	b	b	b	b	b	a	a	a	a	b	b	a
chr04	34989028	G	b	b	b	a	-	b	a	-	a	a	b	a	a	a	a	b	a	b	a	a	b	-	b	b	a	a	-	a	a	a	a	b	b	b	b	b	b	b	b	b	a	a	a	a	b	b	a
chr04	34989050	C	b	b	b	a	-	b	a	-	a	a	b	a	a	a	a	b	a	b	a	a	b	-	b	b	a	a	-	a	a	a	a	b	b	b	b	b	b	b	b	b	a	a	a	a	b	b	a
chr04	34996017	T	b	b	b	a	-	-	a	-	-	-	-	-	-	a	a	b	a	b	a	-	b	-	-	-	a	a	a	a	-	a	a	b	b	b	b	b	b	-	b	-	-	-	a	a	-	b	a
chr04	34996028	T	b	b	b	a	-	-	a	-	-	-	-	-	-	a	a	b	a	b	a	-	b	-	-	-	a	a	a	a	-	a	a	b	b	b	b	b	b	-	b	-	-	-	a	a	-	b	a
chr04	34996093	A	b	b	b	a	-	-	a	-	-	-	-	-	-	a	a	b	a	b	a	-	b	-	-	-	a	a	a	a	-	a	a	b	b	b	b	b	b	-	b	-	-	-	a	a	-	b	a
chr04	34996214	T	b	b	b	a	-	-	a	-	-	-	-	-	-	a	a	b	a	b	a	-	b	-	-	-	a	a	a	a	-	a	a	b	b	b	b	b	b	-	b	-	-	-	a	a	-	b	a
chr04	35002122	A	-	-	b	a	a	-	a	a	a	a	b	a	a	a	a	b	a	b	a	a	b	-	b	b	a	a	a	a	a	a	a	b	b	b	b	-	-	b	b	b	a	a	a	a	-	b	a
chr04	35005637	T	b	b	b	a	a	b	-	a	a	a	b	a	a	a	a	b	a	b	a	a	b	b	-	b	a	a	-	a	a	a	a	b	b	b	b	b	b	b	b	a	a	a	a	a	-	b	a
chr04	35005813	C	b	b	b	a	a	b	-	a	a	a	b	a	a	a	a	b	a	b	a	a	b	b	-	b	a	a	a	a	a	a	a	b	b	b	b	b	b	b	b	a	a	a	a	a	-	b	a
chr04	35005822	T	b	b	b	a	a	b	-	a	a	a	b	a	a	a	a	b	a	b	a	a	b	b	-	b	a	a	a	a	a	a	a	b	b	b	b	b	b	b	b	a	a	a	a	a	-	b	a
chr04	35006735	T	b	b	b	a	a	b	a	a	a	a	-	a	a	a	a	b	a	b	a	a	b	b	b	b	a	a	a	a	a	a	a	b	b	b	b	b	b	b	b	h	a	a	a	a	b	b	a
chr04	35022737	T	b	b	b	a	a	b	a	a	a	a	-	-	a	a	a	b	a	b	a	a	b	b	-	b	a	-	a	a	a	a	a	b	b	b	b	b	-	b	b	-	a	a	a	a	b	b	a
chr04	35028253	C	b	b	b	a	a	b	a	-	a	a	-	a	a	a	a	b	a	b	a	a	b	b	b	b	a	a	a	a	a	a	a	b	b	b	b	b	b	b	b	h	a	a	a	a	b	b	a
chr04	35028274	A	b	b	b	a	a	b	a	-	a	a	-	a	a	a	a	b	a	b	a	a	b	b	b	b	a	a	a	a	a	a	a	b	b	b	b	b	b	b	b	h	a	a	a	a	b	b	a
chr04	35028320	T	b	b	b	a	a	b	a	-	a	a	-	a	a	a	a	b	a	b	a	a	b	b	b	b	a	a	a	a	a	a	a	b	b	b	b	b	b	b	b	h	a	a	a	a	b	b	a
chr04	35079464	A	b	b	b	a	a	b	a	a	a	-	b	-	a	a	a	b	a	b	a	a	b	b	b	b	a	a	a	-	a	-	a	b	b	b	b	b	b	b	b	-	a	-	-	-	-	b	-
chr04	35079715	A	b	b	b	a	a	b	a	-	a	-	b	-	a	a	a	b	a	b	a	a	b	b	b	b	a	a	a	-	a	-	a	b	b	b	b	b	b	b	b	-	a	-	-	-	-	b	-
chr04	35079720	T	b	b	b	a	a	b	a	-	a	-	b	-	a	a	a	b	a	b	a	a	b	b	b	b	a	a	a	-	a	-	a	b	b	b	b	b	b	b	b	-	a	-	-	-	-	b	-
chr04	35079733	T	b	b	b	a	a	b	a	-	a	-	b	-	a	a	a	b	a	b	a	a	b	b	b	b	a	a	a	-	a	-	a	b	b	b	b	b	b	b	b	-	a	-	-	-	-	b	-
chr04	35079756	A	b	b	b	a	a	b	a	-	a	-	b	-	a	a	a	b	a	b	a	a	b	b	b	b	a	a	a	-	a	-	a	b	b	b	b	b	b	b	b	-	a	-	-	-	-	b	-
chr04	35079768	A	b	b	b	a	a	b	a	-	a	-	b	-	a	a	a	b	a	b	a	a	b	b	b	b	a	a	a	-	a	-	a	b	b	b	b	b	b	b	b	-	a	-	-	-	-	b	-
chr04	35081544	C	b	b	b	-	a	b	a	a	a	a	b	a	a	a	a	b	a	b	a	a	b	-	b	-	a	a	a	a	a	a	a	b	b	b	b	a	b	b	b	h	a	a	a	a	b	b	-
chr04	35081806	A	b	b	b	-	a	b	a	-	a	-	b	a	a	a	a	b	a	b	a	a	b	-	b	-	a	a	-	a	a	-	a	b	b	-	b	a	b	b	b	h	a	a	-	a	b	-	-
chr04	35081816	T	b	b	b	-	a	b	a	-	a	-	b	a	a	a	a	b	a	b	a	a	b	-	b	-	a	a	-	a	a	-	a	b	b	-	b	a	b	b	b	h	a	a	-	a	b	-	-
chr04	35081820	A	b	b	b	-	a	b	a	-	a	-	b	a	a	a	a	b	a	b	a	a	b	-	b	-	a	a	-	a	a	-	a	b	b	-	b	a	b	b	b	h	a	a	-	a	b	-	-
chr04	35088896	C	b	b	b	a	a	b	-	a	a	-	b	a	a	a	a	b	a	b	a	a	b	-	b	b	a	a	a	a	a	a	a	b	b	b	b	b	-	b	b	a	a	-	a	a	b	b	a
chr04	35100295	T	b	b	b	a	-	b	a	a	a	a	b	a	a	a	a	b	a	b	a	a	b	b	b	b	a	b	a	a	a	a	a	b	b	b	b	b	b	b	b	h	a	a	a	a	-	b	a
chr04	35100329	T	b	b	b	a	-	b	a	a	a	a	b	a	a	a	a	b	a	b	a	a	b	b	b	b	a	b	a	a	a	a	a	b	b	b	b	b	b	b	b	h	a	a	a	a	-	b	a
chr04	35102392	T	b	b	b	a	a	b	-	a	a	a	-	-	a	a	a	b	a	b	a	-	b	b	b	b	a	b	a	a	-	-	a	b	b	-	b	b	b	-	b	a	a	a	a	a	b	b	-
chr04	35106585	A	b	b	-	a	a	b	a	-	-	-	-	a	a	a	a	b	a	b	a	a	b	-	b	b	a	a	-	a	a	-	a	b	b	-	b	b	b	b	b	b	a	-	a	a	b	b	a
chr04	35106622	G	b	b	-	b	a	b	a	-	-	-	-	a	b	b	a	b	a	b	a	-	b	-	b	b	a	-	-	a	a	-	-	b	b	-	b	b	b	b	b	b	a	-	a	a	b	b	a
chr04	35106796	G	b	b	-	a	a	b	a	-	-	-	-	a	a	a	a	b	a	b	a	a	b	-	b	b	a	a	-	a	a	a	a	b	b	-	b	b	b	b	b	b	a	-	a	a	b	-	-
chr04	35107055	T	b	b	-	-	a	-	a	-	-	-	-	-	-	a	a	b	a	b	a	a	b	-	-	-	a	-	a	a	a	-	-	b	b	b	-	-	b	-	b	b	-	-	a	a	b	b	a
chr04	35107953	C	b	b	b	a	a	b	-	a	a	-	b	a	-	a	a	b	a	b	b	-	b	b	-	-	a	-	a	a	a	-	a	b	b	-	b	-	-	-	b	a	a	-	a	a	-	b	-
chr04	35107983	A	b	b	b	a	a	b	-	a	a	-	b	a	-	a	a	b	a	b	b	-	b	b	-	-	a	-	a	a	a	-	a	b	b	-	b	-	-	-	b	a	a	-	a	a	-	b	-
chr04	35108285	A	b	b	b	a	a	b	-	a	a	-	b	-	-	a	a	b	a	b	-	-	b	b	b	-	a	-	a	a	a	-	a	b	b	-	b	-	-	-	b	a	a	-	a	a	-	b	-
chr04	35108415	G	b	b	b	a	a	b	a	a	a	a	-	a	a	a	a	b	a	b	a	a	b	b	b	-	a	a	a	a	a	a	a	b	b	b	b	b	b	b	b	h	a	-	a	a	b	b	a
chr04	35108435	T	b	b	b	a	a	b	a	a	a	a	-	a	a	a	a	b	a	b	a	a	b	b	b	-	a	b	a	a	a	a	a	b	b	b	b	b	b	b	b	h	a	-	a	a	b	b	a
chr04	35108601	A	b	b	b	a	a	b	a	a	a	a	-	a	a	a	a	b	a	b	a	a	b	b	b	-	a	a	a	a	a	a	a	b	b	b	b	b	b	b	b	h	a	-	a	a	b	b	a
chr04	35134117	C	b	b	b	-	-	b	a	a	a	-	-	a	a	a	a	b	a	b	a	a	b	b	b	b	a	a	a	a	-	a	a	b	b	b	b	b	b	b	b	a	a	a	a	a	b	b	a
chr04	35135060	A	b	b	b	a	-	b	a	a	a	a	-	-	a	a	a	b	a	b	a	a	b	b	b	b	a	a	-	a	a	a	a	b	b	b	b	b	b	b	b	h	a	a	a	a	b	b	a
chr04	35143282	C	b	b	b	a	a	b	a	a	a	a	-	a	a	a	a	b	a	b	a	a	b	b	b	-	a	b	a	a	a	a	a	b	b	b	b	b	-	b	b	b	a	a	a	a	b	b	a
chr04	35143289	A	b	b	b	a	a	b	a	a	a	a	-	a	a	a	a	b	a	b	a	a	b	b	b	-	a	b	a	a	a	a	a	b	b	b	b	b	-	b	b	b	a	a	a	a	b	b	a
chr04	35143306	C	b	b	b	a	a	b	a	a	a	a	-	a	a	a	a	b	a	b	a	a	b	b	b	-	a	b	a	a	a	a	a	b	b	b	b	b	-	b	b	b	a	a	a	a	b	b	a
chr04	35143650	G	-	b	b	a	a	b	a	-	a	-	-	a	a	a	a	b	a	-	a	-	b	b	-	-	a	a	a	a	-	a	a	b	b	-	b	b	b	b	b	h	a	-	-	a	b	b	a
chr04	35143655	T	-	b	b	a	a	b	a	-	a	-	-	a	a	a	a	b	a	-	a	-	b	b	-	-	a	a	a	a	-	a	a	b	b	-	b	b	b	b	b	h	a	-	-	a	b	b	a
chr04	35145932	C	b	b	b	-	a	b	-	-	a	a	-	a	a	a	a	b	a	b	a	-	b	b	b	b	a	-	a	-	a	a	a	b	b	b	b	b	-	b	b	a	-	-	a	a	b	b	a
chr04	35145953	C	b	b	b	-	a	b	-	-	a	a	-	a	a	a	a	b	a	b	a	-	b	b	b	b	a	-	a	-	a	a	a	b	b	b	b	b	-	b	b	a	-	-	a	a	b	b	a
chr04	35146119	C	-	b	b	-	a	b	-	-	a	a	-	a	a	a	a	b	a	a	a	-	b	b	b	b	a	-	a	-	a	a	a	b	b	-	b	-	-	b	b	a	-	-	a	a	b	b	a
chr04	35146153	T	-	b	b	-	a	b	-	-	a	a	-	a	a	a	a	b	a	a	a	-	b	b	b	b	a	-	a	-	a	a	a	b	b	-	b	-	-	b	b	a	-	-	a	a	b	b	a
chr04	35146480	T	b	b	b	a	-	b	-	-	-	-	-	a	-	-	a	b	-	b	a	-	b	b	b	b	b	-	-	-	-	-	a	b	b	b	b	b	b	b	b	b	a	-	-	-	-	b	-
chr04	35146515	C	b	b	b	a	-	b	-	-	-	-	-	a	-	-	a	b	-	b	a	-	b	b	b	b	a	-	-	-	-	-	a	b	b	b	b	b	b	b	b	b	a	-	-	-	-	b	-
chr04	35146529	C	b	b	b	a	-	b	-	-	-	-	-	a	-	-	a	b	-	b	a	-	b	b	b	b	a	-	-	-	-	-	a	b	b	b	b	b	b	b	b	b	a	-	-	-	-	b	-
chr04	35146683	G	b	b	b	a	-	b	b	-	-	-	-	a	-	-	a	b	-	b	a	-	b	b	b	b	a	-	-	-	-	-	a	b	b	b	b	b	b	b	b	b	a	-	-	-	-	b	-
chr04	35146712	G	b	b	b	a	-	b	a	-	-	-	-	a	-	-	a	b	-	b	a	-	b	b	b	b	b	-	-	-	-	-	a	b	b	b	b	b	b	b	b	b	a	-	-	-	-	b	-
chr04	35148092	T	b	b	-	a	-	b	a	a	a	a	-	a	a	a	a	b	a	b	a	a	b	-	-	b	a	a	a	a	a	a	a	b	b	-	b	b	b	b	b	a	a	a	a	a	b	b	a
chr04	35149344	G	b	b	b	-	-	b	-	-	-	a	b	-	-	a	-	b	a	b	a	-	b	b	b	b	a	b	a	-	a	-	a	b	b	b	b	b	b	b	b	-	-	-	a	a	b	b	a
chr04	35149371	A	b	b	b	-	-	b	-	-	-	a	b	-	-	a	-	b	a	b	a	-	b	b	b	b	a	b	a	-	a	-	a	b	b	b	b	b	b	b	b	-	-	-	a	a	b	b	a
chr04	35149406	G	b	b	b	-	-	b	-	-	-	a	b	-	-	a	-	b	b	b	a	-	b	b	b	b	a	b	a	-	a	-	a	b	b	b	b	b	b	b	b	-	-	-	a	a	b	b	a
chr04	35151272	T	b	b	b	a	-	b	-	-	a	-	b	a	a	a	a	b	a	b	a	a	b	-	b	b	a	-	-	a	a	-	a	b	b	-	b	b	b	b	b	a	a	-	a	a	b	b	-
chr04	35151611	C	b	b	-	a	-	b	-	a	-	a	-	-	-	-	a	b	a	b	a	-	b	b	b	b	-	-	a	-	-	-	a	b	b	-	b	b	b	b	b	b	-	-	a	b	b	b	-
chr04	35151881	G	b	b	-	-	-	b	-	-	-	a	-	-	-	-	a	b	a	b	a	-	b	b	b	b	-	-	-	-	-	-	a	b	b	-	b	b	b	b	b	b	-	-	-	-	b	b	-
chr04	35151892	A	b	b	-	-	-	b	-	-	-	a	-	-	-	-	a	b	a	b	a	-	b	b	b	b	-	-	-	-	-	-	a	b	b	-	b	b	b	b	b	b	-	-	-	-	b	b	-
chr04	35151908	G	b	h	-	-	-	b	-	-	-	a	-	-	-	-	a	b	a	b	a	-	b	b	b	b	-	-	-	-	-	-	a	h	b	-	b	b	b	b	b	b	-	-	-	-	b	b	-
chr04	35151940	A	b	b	-	-	-	b	-	-	-	a	-	-	-	-	a	b	a	b	a	-	b	b	b	b	-	-	-	-	-	-	a	b	b	-	b	b	b	b	b	b	-	-	-	-	b	b	-
chr04	35154111	A	b	-	b	a	a	b	-	-	a	a	b	a	a	a	a	b	a	b	a	a	b	b	b	b	-	a	a	a	-	-	a	b	b	-	b	b	b	-	b	a	a	a	-	a	-	b	a
chr04	35154143	G	b	-	b	a	a	b	-	-	a	a	b	a	a	a	a	b	a	b	a	a	b	b	b	b	-	a	a	a	-	-	a	b	b	-	b	b	b	-	b	a	a	a	-	a	-	b	a
chr04	35154176	C	b	-	b	a	a	b	-	-	a	a	b	a	a	a	a	b	a	b	a	a	b	b	b	b	-	a	a	a	-	-	a	b	b	-	b	b	b	-	b	a	a	a	-	a	-	b	a
chr04	35154194	T	b	-	b	a	a	b	-	-	a	a	b	a	a	a	a	b	a	b	a	a	b	b	b	b	-	a	a	a	-	-	a	b	b	-	b	b	b	-	b	a	a	a	-	a	-	b	a
chr04	35154440	G	b	-	b	a	a	b	-	a	a	a	b	a	a	a	a	b	a	b	a	a	b	b	b	b	-	a	a	a	-	-	a	b	b	-	b	b	b	-	b	a	a	a	-	a	-	b	a
chr04	35154550	G	b	b	b	a	a	b	a	a	a	a	-	a	a	a	a	b	a	b	a	a	b	b	b	b	a	a	-	a	a	a	a	b	b	b	b	-	b	b	b	a	a	-	a	a	-	b	a
chr04	35154609	G	b	b	b	a	a	b	a	a	a	a	-	a	a	a	a	b	a	b	a	a	b	b	b	b	a	a	-	a	a	a	a	b	b	b	b	-	b	b	b	a	a	-	a	a	-	b	a
chr04	35154790	G	b	b	b	a	a	b	a	-	-	-	-	a	a	a	a	b	a	b	a	a	b	b	b	b	a	a	-	a	a	-	b	b	b	b	b	-	b	b	b	a	a	-	a	a	-	b	a
chr04	35154815	G	b	b	b	a	a	b	a	-	-	-	-	a	a	a	a	b	a	b	a	a	b	b	b	b	a	a	-	a	a	-	b	b	b	b	b	-	b	b	b	a	a	-	a	a	-	b	a
chr04	35154869	T	b	b	b	a	a	b	a	-	-	-	-	a	a	a	a	b	a	b	a	a	b	b	b	b	a	a	-	a	a	-	b	b	b	b	b	-	b	b	b	a	a	-	a	a	-	b	a
chr04	35155989	C	b	b	b	-	a	b	a	-	a	a	-	a	a	a	a	b	a	b	a	a	b	b	b	b	a	a	a	a	a	a	a	b	b	b	b	b	b	b	b	a	a	a	a	a	b	b	a
chr04	35156007	C	b	b	b	-	a	b	a	-	a	a	-	a	a	a	a	b	a	b	a	a	b	b	b	b	a	a	a	a	a	a	a	b	b	b	b	b	b	b	b	a	a	a	a	a	b	b	a
chr04	35156051	A	b	b	b	-	a	b	a	-	a	a	-	a	a	a	a	b	a	b	a	a	b	b	b	b	a	a	a	a	a	a	a	b	b	b	b	b	b	b	b	a	a	a	a	a	b	b	a
chr04	35156074	G	b	b	b	-	a	b	a	-	a	a	-	a	a	a	a	b	a	b	a	a	b	b	b	b	a	a	a	a	b	a	a	b	b	b	b	b	b	b	b	a	a	a	a	a	b	b	a
chr04	35156607	T	b	b	b	a	a	-	a	a	a	a	-	a	a	a	a	b	a	b	a	-	b	-	b	b	a	b	a	a	a	a	a	b	b	-	b	b	b	b	b	a	a	-	a	a	b	b	b
chr04	35160689	G	-	b	b	-	a	b	a	a	-	-	-	a	a	a	a	b	a	b	a	-	b	b	b	-	a	a	-	a	-	a	a	b	b	b	b	-	b	-	-	a	a	a	a	a	-	b	-
chr04	35161029	G	b	b	b	-	a	b	a	a	a	-	-	a	a	a	a	b	a	b	a	-	b	b	b	-	a	-	-	a	-	a	a	b	b	b	b	-	b	b	-	a	a	a	a	a	-	b	-
chr04	35161049	A	b	b	b	-	a	b	a	a	a	-	-	a	a	a	a	b	a	b	a	-	b	b	b	-	a	-	-	a	-	a	a	b	b	b	b	-	b	b	-	a	a	a	a	a	-	b	-
chr04	35168454	A	-	b	-	a	-	b	a	-	a	-	b	-	a	a	a	b	a	b	a	a	b	b	-	b	a	-	a	-	a	-	a	b	b	-	b	-	-	b	b	b	a	-	a	-	b	b	a
chr04	35168460	T	-	b	-	a	-	b	a	-	a	-	b	-	a	a	a	b	a	b	a	a	b	b	-	b	a	-	a	-	a	-	a	b	b	-	b	-	-	b	b	b	a	-	a	-	b	b	a
chr04	35168480	A	-	b	-	a	-	b	a	-	a	-	b	-	a	a	a	b	a	b	a	a	b	b	-	b	a	-	a	-	a	-	a	b	b	-	b	-	-	b	b	b	a	-	a	-	b	b	a
chr04	35168488	G	-	b	-	a	-	b	a	-	a	-	b	-	a	a	a	b	a	b	a	a	b	b	-	b	a	-	a	-	a	-	a	b	b	-	b	-	-	b	b	b	a	-	a	-	b	b	a
chr04	35168815	C	b	b	-	a	-	b	a	a	a	-	b	-	a	a	a	b	a	b	a	a	b	b	-	b	a	-	a	-	a	-	a	b	b	-	b	-	-	b	b	b	a	-	a	a	b	b	a
chr04	35168816	G	b	b	-	a	-	b	a	a	a	-	b	-	a	a	a	b	a	b	a	a	b	b	-	b	a	-	a	-	a	-	a	b	b	-	b	-	-	b	b	b	a	-	a	a	b	b	a
chr04	35169653	A	b	b	b	a	a	b	-	a	a	a	-	a	a	a	a	b	a	b	a	a	b	b	b	-	a	a	a	-	a	a	a	b	b	-	b	b	b	b	b	a	a	a	a	a	b	b	a
chr04	35169963	A	b	b	b	a	a	b	-	a	a	a	-	a	a	a	a	b	a	b	a	a	b	b	b	-	a	a	a	-	a	a	a	b	b	-	b	b	b	b	b	a	a	a	a	a	b	b	a
chr04	35170591	C	-	-	-	-	-	b	a	a	a	-	-	a	a	a	-	b	-	b	a	-	b	b	b	b	a	a	-	a	a	-	-	b	b	-	b	b	-	b	b	-	-	-	a	a	-	-	-
chr04	35170602	A	-	-	-	-	-	b	a	a	a	-	-	a	a	a	-	b	-	b	a	-	b	b	b	b	a	a	-	a	a	-	-	b	b	-	b	b	-	b	b	-	-	-	a	a	-	-	-
chr04	35171320	A	b	b	b	-	a	b	a	a	-	-	b	-	-	a	a	b	a	b	a	a	b	b	b	b	a	a	-	-	a	a	a	b	b	-	b	b	b	b	b	-	a	-	a	a	-	b	-
chr04	35171360	C	b	b	b	-	a	b	a	a	-	-	b	-	-	a	a	b	a	b	a	a	b	b	b	b	a	a	-	-	a	a	a	b	b	-	b	b	b	b	b	-	a	-	a	a	-	b	-
chr04	35171653	T	b	b	b	a	a	b	a	a	a	-	-	a	a	a	a	b	a	b	a	a	b	b	b	-	a	a	a	a	a	-	a	b	b	-	b	-	b	b	b	a	a	-	a	a	-	b	a
chr04	35185724	G	b	b	b	a	a	-	-	-	-	-	-	-	-	a	-	b	a	b	a	a	-	b	-	b	a	-	-	a	-	-	a	b	b	b	b	b	b	-	b	-	-	b	a	a	-	b	a
chr04	35188434	C	-	-	b	a	a	b	a	a	-	-	-	a	a	a	a	b	a	b	a	a	b	-	b	b	a	a	-	a	-	-	a	b	b	-	b	b	-	b	b	a	a	-	a	-	-	b	-
chr04	35188461	C	-	-	b	a	a	b	a	a	-	-	-	a	a	a	a	b	a	b	a	a	b	-	b	b	a	a	-	a	-	-	a	b	b	-	b	b	-	b	b	a	a	-	a	-	-	b	-
chr04	35225903	G	b	b	b	a	a	b	-	-	a	a	-	a	a	a	a	b	a	b	a	-	b	b	b	-	a	a	a	a	a	-	a	b	b	-	b	-	-	b	b	a	a	-	a	a	b	b	a
chr04	35225982	G	b	b	b	a	a	b	-	-	a	a	-	a	a	a	a	b	a	b	a	-	b	b	b	-	a	a	a	a	a	-	a	b	b	-	b	-	-	b	b	a	a	-	a	a	b	b	a
chr04	35225987	C	b	b	b	a	a	b	-	-	a	a	-	a	a	a	a	b	a	b	a	-	b	b	b	-	a	a	a	a	a	-	a	b	b	-	b	-	-	b	b	a	a	-	a	a	b	b	a
chr04	35226174	G	b	b	b	a	a	b	-	a	a	a	-	a	a	a	a	b	a	b	a	-	b	b	b	-	a	a	a	a	a	a	a	b	b	-	b	-	-	b	b	a	-	-	a	a	b	b	a
chr04	35229742	G	-	-	-	a	a	b	a	a	a	-	-	a	a	a	a	b	a	b	a	a	b	-	-	b	a	a	a	a	a	a	a	-	b	-	-	-	-	b	b	a	a	a	a	a	-	-	a
chr04	35243384	A	-	-	b	a	a	b	-	a	a	-	-	-	a	a	a	b	a	b	a	a	b	-	b	b	a	a	a	a	a	a	a	b	b	-	-	-	b	b	b	a	a	a	a	a	-	b	a
chr04	35243535	G	b	b	b	a	-	b	a	-	a	a	b	-	a	a	a	b	a	b	a	a	b	-	b	b	a	a	a	a	a	-	a	b	b	b	b	b	b	b	b	-	a	a	a	a	b	b	a
chr04	35244151	A	b	b	b	a	a	b	a	a	a	a	-	a	a	a	a	b	a	b	a	a	b	b	b	b	a	h	a	a	a	a	a	b	b	-	b	b	b	b	b	a	a	a	a	a	b	b	a
chr04	35245663	G	b	b	b	a	-	-	-	-	a	-	-	-	a	a	a	b	a	b	a	a	b	b	b	b	a	a	-	a	-	a	-	b	b	-	b	b	b	-	b	a	-	-	a	a	-	b	a
chr04	35251325	G	b	b	b	a	-	b	a	a	-	a	-	-	a	a	a	b	a	b	a	-	b	b	b	b	a	h	a	a	a	a	-	b	b	-	b	b	b	b	b	h	a	-	a	a	b	b	a
chr04	35255084	A	b	b	b	a	a	b	a	b	a	a	-	a	a	a	a	b	a	b	a	a	b	b	b	b	a	a	a	a	a	-	a	b	b	b	b	b	b	b	b	a	a	a	a	a	b	b	a
chr04	35257768	G	-	b	b	-	a	-	a	a	-	-	-	-	a	-	a	b	a	b	a	-	b	-	b	-	a	a	-	a	-	a	a	b	b	b	-	-	b	-	b	a	a	a	a	-	-	b	-
chr04	35263924	C	-	b	b	-	a	b	a	a	-	-	b	-	a	a	a	b	a	-	a	-	b	b	b	-	-	a	-	a	-	a	-	b	b	-	b	-	b	b	b	h	a	-	-	-	-	-	-
chr04	35263971	C	-	b	b	-	a	b	a	a	-	-	b	-	a	a	a	b	a	-	a	-	b	b	b	-	a	a	-	a	-	a	-	b	b	-	b	-	b	b	b	h	a	-	-	-	-	-	-
chr04	35265660	G	b	b	b	a	a	b	a	a	a	-	-	a	a	a	a	b	a	b	a	-	b	b	b	b	a	a	a	a	a	a	a	b	b	b	b	b	b	b	b	a	a	a	a	a	b	b	a
chr04	35266854	G	-	b	b	a	-	-	-	a	-	-	b	a	-	a	a	b	a	-	a	a	-	-	-	-	-	a	-	-	-	-	a	b	b	-	b	b	-	b	b	a	a	a	a	-	b	-	-
chr04	35267131	T	b	b	b	a	-	-	a	a	-	a	-	a	a	a	a	b	a	b	a	-	b	-	b	-	a	a	a	a	a	a	a	b	b	b	b	-	b	b	b	a	a	a	a	a	b	b	-
chr04	35274636	T	b	b	b	a	a	b	a	a	a	-	-	a	a	a	a	b	a	b	a	-	b	b	b	b	a	a	a	a	a	a	-	b	b	b	b	b	b	b	b	a	a	a	a	a	b	b	a
chr04	35279547	A	-	-	-	a	-	-	-	a	-	-	-	a	a	a	a	b	a	b	a	-	b	-	b	b	a	a	-	a	a	-	a	b	b	-	b	b	-	-	b	a	a	-	a	a	b	-	a
chr04	35285326	G	-	b	-	a	-	-	a	a	-	-	-	a	a	a	a	b	a	b	a	a	b	-	-	-	a	a	a	a	a	a	a	b	b	b	b	-	b	-	b	a	a	-	a	-	b	b	a
chr04	35305839	C	-	-	b	a	a	b	-	-	a	a	-	a	a	a	a	b	a	b	a	a	b	-	-	-	a	a	-	a	-	-	a	b	b	-	b	-	b	-	b	b	a	-	a	a	-	-	a
chr04	35337019	C	b	b	b	a	a	b	-	a	a	a	b	a	-	a	a	b	a	b	a	a	b	b	b	-	a	-	a	a	a	a	a	b	b	b	b	b	b	b	b	a	a	-	a	a	-	b	a
chr04	35337072	G	b	b	b	a	a	b	-	a	a	a	b	a	-	a	a	b	a	b	a	a	b	b	b	-	a	-	a	a	a	a	a	b	b	b	b	b	b	b	b	a	a	-	a	a	-	b	a
chr04	35337197	C	b	b	b	a	a	b	-	-	-	a	b	a	-	a	a	b	a	b	a	a	b	b	b	-	a	-	a	a	a	-	-	b	b	b	b	b	b	b	b	a	a	-	a	a	-	b	a
chr04	35337210	C	b	b	b	a	a	b	-	-	-	a	b	a	-	a	a	b	a	b	a	a	b	b	b	-	a	-	a	a	a	-	-	b	b	b	b	b	b	b	b	a	a	-	a	a	-	b	a
chr04	35337230	T	b	b	b	a	a	b	-	-	-	a	b	a	-	a	a	b	a	b	a	a	b	b	b	-	a	-	a	a	a	-	-	b	b	b	b	b	b	b	b	a	a	-	a	a	-	b	a
chr04	35337266	T	b	b	b	a	a	b	-	-	-	a	b	a	-	a	a	b	a	b	a	a	b	b	b	-	a	-	a	a	a	-	-	b	b	b	b	b	b	b	b	a	a	-	a	a	-	b	a
chr04	35337276	T	b	b	b	a	a	b	-	-	-	a	b	a	-	a	a	b	a	b	a	a	b	b	b	-	a	-	a	a	a	-	-	b	b	b	b	b	b	b	b	a	a	-	a	a	-	b	a
chr04	35341055	T	-	-	-	-	a	-	-	a	-	-	-	-	a	a	a	b	a	b	a	a	b	-	-	-	-	-	-	-	a	-	a	b	-	-	-	b	-	b	b	a	a	-	-	a	-	-	-
chr04	35449472	T	b	b	b	a	a	b	a	-	a	a	-	-	a	a	a	b	a	b	a	a	b	b	b	-	a	a	a	a	a	-	a	b	b	b	b	b	b	b	b	a	a	a	a	a	b	b	a
chr04	35449491	G	b	b	b	a	a	b	a	-	a	a	-	-	a	a	a	b	a	b	a	a	b	b	b	-	a	a	a	a	a	-	a	b	b	b	b	b	b	b	b	a	a	a	a	a	b	b	a
chr04	35449492	C	b	b	b	a	a	b	a	-	a	a	-	-	a	a	a	b	a	b	a	a	b	b	b	-	a	a	a	a	a	-	a	b	b	b	b	b	b	b	b	a	a	a	a	a	b	b	a
chr04	35449759	G	b	b	b	a	a	b	a	a	a	a	-	-	a	a	a	b	a	b	a	a	b	b	b	-	a	a	a	a	a	-	a	b	b	b	b	b	b	b	b	a	a	a	a	a	b	b	a
chr04	35449771	C	b	b	b	a	a	b	a	a	a	a	-	-	a	a	a	b	a	b	a	a	b	b	b	-	a	a	a	a	a	-	a	b	b	b	b	b	b	b	b	a	a	a	a	a	b	b	a
chr04	35452050	A	b	b	b	a	a	b	a	a	a	-	-	a	a	a	a	b	a	a	a	a	b	b	b	b	a	a	-	a	a	a	a	b	b	-	b	b	b	b	b	a	-	-	a	a	-	-	a
chr04	35452262	A	b	b	b	a	-	-	-	-	a	a	-	a	-	a	a	b	a	b	a	a	-	-	b	b	a	a	a	-	-	-	-	b	b	-	-	-	b	b	b	a	a	-	a	-	-	b	a
chr04	35452476	G	b	b	b	a	-	-	-	-	a	a	-	a	-	a	a	b	a	b	a	a	-	-	b	b	a	a	a	-	-	a	-	b	b	-	-	-	b	b	b	a	a	-	a	-	-	b	a
chr04	35455559	A	-	-	-	a	-	b	-	-	-	-	-	-	a	a	a	-	a	b	a	a	b	-	-	-	-	a	-	-	-	-	a	b	b	-	-	-	b	b	b	-	a	-	a	-	-	-	-
chr04	35455938	T	-	b	b	-	a	b	a	a	a	-	b	-	a	a	a	-	a	b	a	a	b	b	-	-	a	a	a	a	a	a	a	b	b	-	b	b	b	b	b	a	a	a	a	a	-	b	-
chr04	35455948	T	-	b	b	-	a	b	a	a	a	-	b	-	a	a	a	-	a	b	a	a	b	b	-	-	a	a	a	a	a	a	a	b	b	-	b	b	b	b	b	a	a	a	a	a	-	b	-
chr04	35455995	C	-	b	b	-	a	b	a	a	a	-	b	-	a	a	a	-	a	b	a	a	b	b	-	-	a	a	a	a	a	a	a	b	b	-	b	b	b	b	b	a	a	a	a	a	-	b	-
chr04	35456002	G	-	b	b	-	a	b	a	a	a	-	b	-	a	a	a	-	a	b	a	a	b	b	-	-	a	a	a	a	a	a	a	b	b	-	b	b	b	b	b	a	a	a	a	a	-	b	-
chr04	35456007	C	-	b	b	-	a	b	a	a	a	-	b	-	a	a	a	-	a	b	a	a	b	b	-	-	a	a	a	a	a	a	a	b	b	-	b	b	b	b	b	a	a	a	a	a	-	b	-
chr04	35456207	T	b	b	b	-	a	b	a	a	a	-	b	-	a	a	a	b	a	b	a	a	b	b	b	b	a	a	a	a	a	a	a	b	b	b	b	b	b	b	b	a	a	a	a	a	-	b	a
chr04	35470945	T	b	b	b	a	-	b	a	a	a	a	b	a	a	a	a	b	a	b	a	a	b	b	b	b	a	h	-	a	a	a	a	b	b	b	b	b	b	b	b	h	a	a	a	a	-	b	a
chr04	35471209	G	b	b	b	a	a	b	a	a	a	a	-	a	a	a	a	b	a	b	a	a	b	b	b	-	a	a	a	a	a	a	a	b	b	b	b	b	b	b	b	a	a	a	a	a	b	b	a
chr04	35515397	G	-	b	b	-	-	-	-	a	-	-	-	-	-	-	a	b	a	-	a	a	b	-	b	-	-	-	-	-	-	-	a	b	b	-	b	b	-	b	b	b	a	-	-	-	-	-	a
chr04	35515448	G	b	b	b	a	a	b	a	a	a	a	b	a	a	a	a	b	a	b	a	a	b	b	b	b	a	-	a	a	-	a	a	b	b	b	b	b	b	b	b	a	a	-	a	a	-	b	a
chr04	35515455	T	b	b	b	a	a	b	a	a	a	a	b	a	a	a	a	b	a	a	a	a	b	b	b	b	a	-	a	a	-	a	a	b	b	b	b	b	b	b	b	a	a	-	a	a	-	b	a
chr04	35526284	T	-	b	b	a	a	-	a	-	a	-	-	-	a	a	a	b	a	b	a	-	b	-	b	-	a	a	-	a	a	a	-	b	b	-	b	-	b	b	b	-	a	-	a	a	b	b	-
chr04	35526567	A	-	b	b	a	a	-	a	-	a	-	-	-	a	a	a	b	a	b	a	-	b	-	b	-	a	a	a	a	a	a	-	b	b	-	b	-	b	b	b	-	a	-	a	a	b	b	a
chr04	35529396	G	b	b	b	-	a	b	a	a	a	a	-	a	a	a	a	b	a	b	a	a	b	-	-	b	a	a	a	a	a	a	a	b	b	b	b	-	-	b	b	a	a	a	a	a	-	b	a
chr04	35529416	T	b	b	b	-	a	b	a	a	a	a	-	a	a	a	a	b	a	b	a	a	b	-	-	b	a	a	a	a	a	a	a	b	b	b	b	-	-	b	b	a	a	a	a	a	-	b	a
chr04	35531494	G	-	b	b	a	-	b	-	a	a	-	-	a	a	a	a	a	a	b	a	a	b	b	-	-	a	-	a	a	a	a	a	b	b	-	b	b	b	b	b	a	a	-	a	a	-	b	a
chr04	35531503	C	-	b	b	a	-	b	-	a	a	-	-	a	a	a	a	a	a	b	a	a	b	b	-	-	a	-	a	a	a	a	a	b	b	-	b	b	b	b	b	a	a	-	a	a	-	b	a
chr04	35531505	A	-	b	b	a	-	b	-	a	a	-	-	a	a	a	a	a	a	b	a	a	b	b	-	-	a	-	a	a	a	a	a	b	b	-	b	b	b	b	b	a	a	-	a	a	-	b	a
chr04	35531520	G	-	b	b	a	-	b	-	a	a	-	-	a	a	a	a	a	a	b	a	a	b	b	-	-	a	-	a	a	a	a	a	b	b	-	b	b	b	b	b	a	a	-	a	a	-	b	a
chr04	35531558	A	-	b	b	a	-	b	-	a	a	-	-	a	a	a	a	a	a	b	a	a	b	b	-	-	a	-	a	a	a	a	a	b	b	-	b	b	b	b	b	a	a	-	a	a	-	b	a
chr04	35531780	A	-	b	b	a	-	b	-	a	a	-	-	a	a	a	a	b	a	b	a	a	b	b	b	b	a	-	a	a	a	a	a	b	b	-	b	b	b	b	b	a	a	-	a	a	-	b	a
chr04	35531824	G	-	b	b	a	-	b	-	a	a	-	-	a	a	a	a	b	a	b	a	a	b	b	b	b	a	-	a	a	a	a	a	b	b	-	b	b	b	b	b	a	a	-	a	a	-	b	a
chr04	35533424	G	-	b	-	a	a	b	a	a	a	-	-	a	a	a	a	-	a	b	a	a	b	b	-	-	a	a	a	a	a	a	a	b	b	b	-	b	b	b	b	a	a	a	a	a	b	b	a
chr04	35533434	C	-	b	-	a	a	b	a	a	a	-	-	a	a	a	a	-	a	b	a	a	b	b	-	-	a	a	a	a	a	a	a	b	b	b	-	b	b	b	b	a	a	a	a	a	b	b	a
chr04	35533439	G	-	b	-	a	a	b	a	a	a	-	-	a	a	a	a	-	a	b	a	a	b	b	-	-	a	a	a	a	a	a	a	b	b	b	-	b	b	b	b	a	a	a	a	a	b	b	a
chr04	35539500	A	b	b	b	-	-	b	a	a	a	a	-	-	a	a	a	b	a	b	a	a	b	-	b	-	a	-	a	a	a	a	a	b	b	-	b	b	b	-	b	b	-	-	a	a	-	b	a
chr04	35542408	A	-	b	b	-	-	b	-	a	a	a	-	a	a	a	a	a	a	-	a	a	b	b	-	-	a	b	a	a	a	a	a	b	b	b	b	b	b	b	b	a	a	a	a	a	-	b	a
chr04	35542432	C	-	b	b	-	-	b	-	a	a	a	-	a	a	a	a	a	a	-	a	a	b	b	-	-	a	b	a	a	a	a	a	b	b	b	b	b	b	b	b	a	a	a	a	a	-	b	a
chr04	35542443	C	-	b	b	-	-	b	-	a	a	a	-	a	a	a	a	a	a	-	a	a	b	b	-	-	a	b	a	a	a	a	a	b	b	b	b	b	b	b	b	a	a	a	a	a	-	b	a
chr04	35542459	A	-	b	b	-	-	b	-	a	a	a	-	a	a	a	a	a	a	-	a	a	b	b	-	-	a	b	a	a	a	a	a	b	b	b	b	b	b	b	b	a	a	a	a	a	-	b	a
chr04	35545658	C	b	b	b	-	a	b	-	-	a	-	-	-	-	a	a	b	-	-	a	a	b	b	-	-	a	b	-	a	-	a	a	b	b	-	b	b	b	b	b	a	a	-	-	-	-	-	-
chr04	35546340	T	b	b	b	a	a	-	a	a	a	-	b	a	a	a	a	b	a	b	a	a	b	-	b	b	a	a	a	a	a	a	a	b	b	b	b	b	b	b	b	a	a	a	a	a	-	b	a
chr04	35549491	A	b	b	-	-	-	-	a	a	-	-	-	-	a	a	a	b	a	b	a	-	b	b	b	b	-	a	a	a	a	a	-	b	b	-	b	b	b	b	b	a	-	-	a	a	b	b	a
chr04	35569781	C	b	b	b	a	a	b	a	-	a	a	-	a	a	a	a	b	a	-	a	a	b	b	b	-	a	-	a	a	a	-	a	b	b	-	b	b	b	b	b	h	a	-	a	a	b	b	a
chr04	35569853	A	b	b	b	a	a	b	a	-	a	a	-	a	a	a	a	b	a	-	a	a	b	b	b	-	a	-	a	a	a	-	a	b	b	-	b	b	b	b	b	h	a	-	a	a	b	b	a
chr04	35569862	A	b	b	b	a	a	b	a	-	a	a	-	a	a	a	a	b	a	-	a	a	b	b	b	-	a	-	a	a	a	-	a	b	b	-	b	b	b	b	b	h	a	-	a	a	b	b	a
chr04	35601892	T	-	b	b	a	a	-	-	a	-	a	-	a	-	a	a	a	a	b	a	a	b	b	-	-	a	b	a	a	-	a	a	b	b	-	b	b	b	b	b	a	a	-	a	a	-	b	a
chr04	35601903	G	-	b	b	a	a	-	-	a	-	a	-	a	-	a	a	a	a	b	a	a	b	b	-	-	a	b	a	a	-	a	a	b	b	-	b	b	b	b	b	a	a	-	a	a	-	b	a
chr04	35601908	G	-	b	b	a	a	-	-	a	-	a	-	a	-	a	a	a	a	b	a	a	b	b	-	-	a	b	a	a	-	a	a	b	b	-	b	b	b	b	b	a	a	-	a	a	-	b	a
chr04	35604309	G	-	b	b	a	a	b	a	-	a	a	b	-	a	a	a	-	a	b	a	a	b	b	-	-	a	-	a	a	-	-	a	b	b	b	b	b	b	b	b	a	a	a	a	a	-	b	a
chr04	35604315	G	-	b	b	a	a	b	a	-	a	a	b	-	a	a	a	-	a	b	a	a	b	b	-	-	a	-	a	a	-	-	a	b	b	b	b	b	b	b	b	a	a	a	a	a	-	b	a
chr04	35604323	T	-	b	b	a	a	b	a	-	a	a	b	-	a	a	a	-	a	b	a	a	b	b	-	-	a	-	a	a	-	-	a	b	b	b	b	b	b	b	b	a	a	a	a	a	-	b	a
chr04	35604512	G	-	b	b	a	a	b	a	a	a	a	b	-	a	a	a	-	a	b	a	a	b	b	-	-	a	-	a	a	-	a	a	b	b	b	b	b	b	b	b	a	a	a	a	a	-	b	a
chr04	35604545	G	-	b	b	a	a	b	a	a	a	a	b	-	a	a	a	-	a	b	a	a	b	b	-	-	a	-	a	a	-	a	a	b	b	b	b	b	b	b	b	a	a	a	a	a	-	b	a
chr04	35635811	A	b	b	b	-	a	-	-	-	a	a	-	a	a	a	a	b	-	b	a	-	b	-	b	-	a	-	-	a	a	a	a	b	b	-	b	b	-	-	b	a	a	-	a	-	-	b	a
chr04	35635891	G	b	b	b	-	a	-	-	-	a	a	-	a	a	a	a	b	-	b	a	-	b	-	b	-	a	-	-	a	a	a	a	b	b	-	b	b	-	-	b	a	a	-	a	-	-	b	a
chr04	35637330	T	b	b	b	a	a	-	a	a	-	a	b	a	a	a	a	b	a	b	a	a	b	b	b	b	a	-	a	a	a	a	a	b	b	-	-	-	b	b	b	a	a	-	a	-	-	b	a
chr04	35639448	A	b	b	b	-	-	b	a	a	-	a	-	-	-	a	a	b	a	b	a	-	b	b	b	b	a	a	a	a	-	a	a	b	b	b	b	b	-	b	b	a	a	-	a	a	b	b	a
chr04	35640523	C	b	b	-	a	a	-	a	a	a	a	-	-	a	a	a	b	a	b	a	a	b	-	-	b	a	-	a	a	-	a	-	b	b	b	b	b	-	b	b	a	-	a	a	a	b	b	a
chr04	35642707	C	b	b	b	-	a	-	a	a	a	-	-	a	a	a	a	b	-	b	a	-	b	-	-	b	a	a	-	a	a	a	a	b	b	b	b	b	b	b	b	-	-	-	a	a	-	b	a
chr04	35642785	T	b	b	b	-	a	-	a	a	a	-	-	a	a	a	a	b	-	b	a	-	b	-	-	b	a	a	-	a	a	a	a	b	b	b	b	b	b	b	b	-	-	-	a	a	-	b	a
chr04	35643014	T	b	b	b	a	a	b	a	-	a	a	-	a	a	a	a	b	a	b	a	a	b	b	-	b	a	b	a	a	a	-	a	b	b	b	b	b	b	b	b	a	a	-	a	a	b	b	a
chr04	35643021	A	b	b	b	a	a	b	a	-	a	a	-	a	a	a	a	b	a	b	a	a	b	b	-	b	a	b	a	a	a	-	a	b	b	b	b	b	b	b	b	a	a	-	a	a	b	b	a
chr04	35643032	T	b	b	b	a	a	b	a	-	a	a	-	a	a	a	a	b	a	b	a	a	b	b	-	b	a	b	a	a	a	-	a	b	b	b	b	b	b	b	b	a	a	-	a	a	b	b	a
chr04	35643254	G	b	b	b	a	a	b	a	-	a	a	-	a	a	a	a	b	a	b	a	a	b	b	-	b	a	b	a	a	a	-	a	b	b	b	b	b	b	b	b	a	a	-	a	a	b	b	a
chr04	35643260	A	b	b	b	a	a	b	a	-	a	a	-	a	a	a	a	b	a	b	a	a	b	b	-	b	a	b	a	a	a	-	a	b	b	b	b	b	b	b	b	a	a	-	a	a	b	b	a
chr04	35643303	C	b	b	b	a	a	b	a	-	a	a	-	a	a	a	a	b	a	b	a	a	b	b	-	b	a	b	a	a	a	-	a	b	b	b	b	b	b	b	b	a	a	-	a	a	b	b	a
chr04	35645663	A	-	b	b	a	a	b	a	a	-	a	-	a	a	a	a	-	a	b	a	a	b	b	-	-	a	b	a	a	a	a	a	b	b	b	b	b	b	b	b	a	a	a	a	a	b	b	a
chr04	35645899	T	b	b	b	a	a	b	a	a	-	a	-	a	a	a	a	b	a	b	a	a	b	b	-	-	a	b	a	a	a	a	a	b	b	b	b	b	b	b	b	a	a	a	a	a	b	b	a
chr04	35645913	G	b	b	b	a	a	b	a	a	-	a	-	a	a	a	a	b	a	b	a	a	b	b	-	-	a	b	a	a	a	a	a	b	b	b	b	b	b	b	b	a	a	a	a	a	b	b	a
chr04	35645962	G	b	b	b	a	a	b	a	a	-	a	-	a	a	a	a	b	a	b	a	a	b	b	-	-	a	b	a	a	a	a	a	b	b	b	b	b	b	b	b	a	a	a	a	a	b	b	a
chr04	35653937	G	-	b	b	a	a	b	a	-	a	a	-	a	a	a	a	b	a	b	a	a	b	-	b	-	a	a	-	a	-	a	a	b	b	-	b	b	-	b	b	a	-	-	a	a	b	-	a
chr04	35654228	G	-	b	b	a	a	b	a	-	a	a	-	a	a	a	a	b	a	b	a	a	b	-	b	-	a	a	-	a	-	a	a	b	b	-	b	b	-	b	b	a	-	-	a	a	b	-	-
chr04	35657004	A	b	b	b	a	a	b	a	a	-	-	b	-	a	a	a	b	a	b	a	a	b	b	b	-	a	a	a	a	a	-	a	b	b	-	b	b	b	b	b	a	a	-	a	a	-	b	a
chr04	35657273	T	b	b	b	a	a	b	a	a	-	-	b	-	a	a	a	b	a	b	a	a	b	b	b	-	a	a	a	a	a	-	a	b	b	-	b	b	b	b	b	a	a	-	a	a	-	b	a
chr04	35709434	C	-	b	b	a	-	b	a	a	a	a	b	a	a	a	a	-	a	b	a	a	b	b	-	-	a	-	a	a	a	a	a	b	b	b	b	-	b	b	b	a	a	-	a	a	b	b	-
chr04	35720193	C	b	b	b	a	a	b	a	a	a	a	b	a	-	a	a	b	a	b	a	a	b	b	-	b	a	-	a	a	a	a	a	b	b	b	b	b	b	b	b	a	a	-	a	a	a	b	a
chr04	35735489	A	b	b	b	a	a	-	-	a	a	-	-	-	a	a	a	b	a	b	a	a	b	-	-	-	a	a	-	a	a	-	a	b	b	-	b	b	b	b	b	a	a	-	-	a	-	-	a
chr04	35740892	G	-	b	b	a	-	-	a	a	-	a	-	a	a	a	a	b	a	-	a	a	b	-	b	b	a	a	-	a	-	a	a	b	b	-	b	-	-	-	b	a	a	-	a	a	-	b	-
chr04	35754994	T	-	b	b	-	a	-	-	-	-	-	-	-	a	a	a	-	a	-	a	-	b	-	-	-	a	a	a	a	-	-	a	b	b	b	b	-	-	b	b	b	a	-	a	-	-	b	-
chr04	35755026	G	-	b	b	-	a	-	-	-	-	-	-	-	a	a	a	-	a	-	a	-	b	-	-	-	a	a	a	a	-	-	a	b	b	b	b	-	-	b	b	a	a	-	a	-	-	b	-
chr04	35755033	G	-	b	b	-	a	-	-	-	-	-	-	-	a	a	a	-	a	-	a	-	b	-	-	-	a	a	a	a	-	-	a	b	b	b	b	-	-	b	b	b	a	-	a	-	-	b	-
chr04	35755337	G	b	b	-	-	a	b	-	-	-	-	-	-	a	a	a	b	a	b	a	-	b	b	-	-	-	-	a	-	-	a	a	b	b	-	-	-	b	b	b	-	a	-	a	-	-	-	-
chr04	35755745	T	b	b	-	-	a	b	-	a	-	-	-	-	a	a	a	b	a	b	a	-	b	b	-	-	-	-	a	-	-	a	a	b	b	-	-	-	b	b	b	-	a	-	a	-	-	-	-
chr04	35760216	C	-	b	b	-	a	b	a	a	a	a	-	a	a	a	a	b	a	-	a	a	b	b	-	-	a	-	-	a	a	-	-	b	b	b	-	-	-	-	b	a	a	a	a	a	-	b	a
chr04	35760252	A	-	b	b	-	a	b	a	a	a	a	-	a	a	a	a	b	a	-	a	a	b	b	-	-	a	-	-	a	a	-	-	b	b	b	-	-	-	-	b	a	a	a	a	a	-	b	a
chr04	35765167	G	b	b	b	a	-	b	-	a	a	-	-	a	a	a	a	b	a	b	a	a	b	-	b	b	a	b	a	a	a	a	a	b	b	b	b	b	b	b	b	a	a	-	a	a	b	b	a
chr04	35772024	G	b	b	b	a	a	b	a	a	a	-	-	a	a	a	a	b	a	b	a	a	b	-	b	b	a	a	a	a	a	a	a	b	b	-	b	b	b	b	b	a	a	-	a	a	-	b	a
chr04	35772067	T	b	b	b	a	a	b	a	a	a	-	-	a	a	a	a	b	a	b	a	a	b	-	b	b	a	a	a	a	a	a	a	b	b	-	b	b	b	b	b	a	a	-	a	a	-	b	a
chr04	35773965	G	b	b	b	a	a	b	a	a	-	a	-	-	a	a	a	b	a	b	a	-	b	-	-	b	a	-	a	a	a	a	-	b	b	-	b	b	-	b	b	a	a	-	a	a	b	b	a
chr04	35776220	G	b	b	b	a	a	b	a	a	-	-	-	a	a	a	a	b	a	b	a	-	b	b	b	-	a	a	a	a	a	a	a	b	b	-	-	b	b	b	b	b	a	a	a	-	b	b	a
chr04	35777466	C	b	b	b	a	a	b	a	a	a	-	b	a	a	a	a	b	a	b	a	a	b	b	b	-	a	a	a	a	a	a	a	b	b	-	b	-	b	b	b	h	a	a	a	a	-	b	a
chr04	35778088	G	b	b	b	a	a	b	a	a	a	a	-	a	a	a	a	b	a	b	a	a	b	b	b	-	a	a	a	a	a	a	a	b	b	-	b	b	b	b	b	h	a	-	a	a	-	b	a
chr04	35778272	C	-	b	b	a	a	b	a	a	a	a	-	a	a	a	a	b	a	b	a	a	b	b	-	-	a	a	a	a	a	a	a	b	b	-	b	b	b	b	b	h	a	-	a	a	-	b	a
chr04	35778315	C	-	b	b	a	a	b	a	a	a	a	-	a	a	a	a	b	a	b	a	a	b	b	-	-	a	a	a	a	a	a	a	b	b	-	b	b	b	b	b	h	a	-	a	a	-	b	a
chr04	35778344	T	-	b	b	a	a	b	a	a	a	a	-	a	a	a	a	b	a	b	a	a	b	b	-	-	a	a	a	a	a	a	a	b	b	-	b	b	b	b	b	h	a	-	a	a	-	b	a
chr04	35780077	C	b	b	b	-	a	b	-	a	a	a	b	a	a	a	a	b	a	b	a	-	b	b	b	-	a	a	-	a	a	a	a	b	b	-	b	b	-	-	b	a	a	a	a	a	b	b	a
chr04	35780137	C	b	b	b	-	a	b	-	a	a	a	b	a	a	a	a	b	a	b	a	-	b	b	b	-	a	a	-	a	a	a	a	b	b	-	b	b	-	-	b	a	a	a	a	a	b	b	a
chr04	35780147	T	b	b	b	-	a	b	-	a	a	a	b	a	a	a	a	b	a	b	a	-	b	b	b	-	a	a	-	a	a	a	a	b	b	-	b	b	-	-	b	a	a	a	a	a	b	b	a
chr04	35781402	A	b	b	b	a	a	b	a	-	a	a	-	a	a	a	a	b	a	b	a	-	b	b	b	b	a	-	a	-	a	-	a	b	b	-	b	b	b	b	b	a	a	-	a	a	-	b	a
chr04	35781417	T	b	b	b	a	a	b	a	-	a	a	-	a	a	a	a	b	a	b	a	-	b	b	b	b	a	-	a	-	a	-	a	b	b	-	b	b	b	b	b	a	a	-	a	a	-	b	a
chr04	35781456	T	b	b	b	a	a	b	a	-	a	a	-	a	a	a	a	b	a	b	a	-	b	b	b	b	a	-	a	-	a	-	a	b	b	-	b	b	b	b	b	a	a	-	a	a	-	b	a
chr04	35781465	A	b	b	b	a	a	b	a	-	a	a	-	a	a	a	a	b	a	b	a	-	b	b	b	b	a	-	a	-	a	-	a	b	b	-	b	b	b	b	b	a	a	-	a	a	-	b	a
chr04	35781466	G	b	b	b	a	a	b	a	-	a	a	-	a	a	a	a	b	a	b	a	-	b	b	b	b	a	-	a	-	a	-	a	b	b	-	b	b	b	b	b	a	a	-	a	a	-	b	a
chr04	35781993	T	b	b	b	a	-	b	a	a	a	a	b	a	a	a	a	b	a	b	a	a	b	b	b	b	a	a	a	a	-	a	a	b	b	b	b	b	b	b	b	a	a	-	a	a	b	b	a
chr04	35782454	G	b	b	-	a	a	-	a	a	a	-	-	a	a	a	a	b	a	b	a	-	b	-	-	-	a	a	-	a	a	-	a	b	b	b	-	b	-	-	b	a	a	a	-	a	-	b	-
chr04	35786594	T	b	b	b	a	a	b	a	a	a	a	-	a	a	a	a	b	a	b	a	a	b	b	-	-	a	a	a	a	a	a	a	b	b	-	b	b	b	b	b	a	a	a	a	-	a	b	a
chr04	35786596	G	b	b	b	a	a	b	a	a	a	a	-	a	a	a	a	b	a	b	a	a	b	b	-	-	a	a	a	a	a	a	a	b	b	-	b	b	b	b	b	a	a	a	a	-	a	b	a
chr04	35791804	C	b	b	b	a	a	-	-	a	-	-	-	a	a	a	a	b	a	b	a	a	b	b	b	-	a	a	a	a	a	a	a	b	b	b	b	-	b	-	b	a	a	-	a	a	-	-	a
chr04	35797677	A	-	b	b	-	-	b	-	a	-	-	-	a	a	a	a	b	a	-	a	-	b	b	b	b	-	a	a	a	a	a	a	b	b	-	b	-	-	b	b	h	a	-	-	a	-	b	-
chr04	35797712	G	-	b	b	-	-	b	-	a	-	-	-	a	a	a	a	b	a	-	a	-	b	b	b	b	-	a	a	a	a	a	a	b	b	-	b	-	-	b	b	h	a	-	-	a	-	b	-
chr04	35797940	A	b	b	b	-	-	b	-	a	-	-	-	a	a	a	a	b	a	-	a	-	b	b	b	b	a	a	a	a	a	a	a	b	b	-	b	-	-	b	b	h	a	-	a	a	-	b	-
chr04	35798002	C	b	b	b	-	-	b	-	a	-	-	-	a	a	a	a	b	a	-	a	-	b	b	b	b	a	a	a	a	a	a	a	b	b	-	b	-	-	b	b	h	a	-	a	a	-	b	-
chr04	35802677	C	b	b	b	a	a	b	a	a	a	-	-	a	a	a	a	b	a	b	a	a	b	b	b	-	a	-	a	a	a	a	a	b	b	b	b	b	-	b	b	a	a	-	a	a	b	b	a
chr04	35804234	T	b	b	b	a	a	b	a	-	-	-	-	-	a	-	a	b	a	b	a	a	b	b	b	-	-	a	-	-	-	a	-	b	b	-	b	-	b	b	b	-	a	-	-	a	b	-	-
chr04	35805088	G	b	b	b	a	a	b	a	a	a	a	-	a	a	a	a	b	a	b	a	a	b	b	b	b	a	a	a	a	a	a	a	b	b	b	b	b	-	b	b	a	a	a	a	a	b	b	a
chr04	35805108	C	b	b	b	a	a	b	a	a	a	a	-	a	a	a	a	b	a	b	a	a	b	b	b	b	a	a	a	a	a	a	a	b	b	b	b	b	-	b	b	a	a	a	a	a	b	b	a
chr04	35805118	A	b	b	b	a	a	b	a	a	a	a	-	a	a	a	a	b	a	b	a	a	b	b	b	b	a	a	a	a	a	a	a	b	b	b	b	b	-	b	b	a	a	a	a	a	b	b	a
chr04	35805702	C	-	b	b	a	a	b	a	-	a	-	b	a	a	a	a	-	a	b	a	a	b	-	-	-	a	-	a	-	-	a	a	b	b	-	b	b	-	b	b	b	-	-	a	a	b	b	-
chr04	35805703	A	-	b	b	a	a	b	a	-	a	-	b	a	a	a	a	-	a	b	a	a	b	-	-	-	a	-	a	-	-	a	a	b	b	-	b	b	-	b	b	b	-	-	a	b	b	b	-
chr04	35805731	A	-	b	b	a	a	b	a	-	a	-	b	a	a	a	a	-	a	b	a	a	b	-	-	-	a	-	a	-	-	a	a	b	b	-	b	b	-	b	b	b	-	-	a	a	b	b	-
chr04	35805744	C	-	b	b	a	a	b	a	-	a	-	b	a	a	a	a	-	a	b	a	a	b	-	-	-	a	-	a	-	-	a	a	b	b	-	b	b	-	b	b	b	-	-	a	a	b	b	-
chr04	35806860	A	b	b	b	a	a	b	a	a	a	-	b	a	a	a	a	b	a	b	a	a	b	b	b	-	a	a	a	a	a	a	a	b	b	b	b	b	b	b	b	a	a	a	a	a	-	b	a
chr04	35806897	T	b	b	b	a	a	b	a	a	a	-	b	a	a	a	a	b	a	b	a	a	b	b	b	-	a	a	a	a	a	a	a	b	b	b	b	b	b	b	b	a	a	a	a	a	-	b	a
chr04	35807099	C	b	b	b	a	a	b	a	a	a	-	b	a	a	a	a	b	a	b	a	a	b	b	b	b	a	a	a	a	a	a	a	b	b	b	b	b	b	b	b	a	a	a	a	a	b	b	a
chr04	35807107	G	b	b	b	a	a	b	a	a	a	-	b	a	a	a	a	b	a	b	a	a	b	b	b	b	a	a	a	a	a	a	a	b	b	b	b	b	b	b	b	a	a	a	a	a	b	b	a
chr04	35814320	T	b	b	b	a	a	b	a	a	a	a	-	a	a	a	a	b	a	b	a	a	b	-	b	b	a	a	a	a	a	a	a	b	b	-	b	b	b	b	b	h	a	-	a	b	b	b	b
chr04	35814325	T	b	b	b	a	a	b	a	a	a	a	-	a	a	a	a	b	a	b	a	a	b	-	b	b	a	a	a	a	a	a	a	b	b	-	b	b	b	b	b	h	a	-	a	a	b	b	a
chr04	35814473	C	-	b	b	a	a	b	a	a	a	a	-	a	a	a	a	b	a	b	a	a	b	b	b	b	a	a	a	a	b	a	a	b	b	-	b	b	b	b	b	a	a	-	a	a	b	b	-
chr04	35815857	A	b	b	b	a	a	b	a	a	-	a	-	a	a	a	a	b	a	b	a	-	b	-	b	-	a	a	a	a	a	-	a	b	b	b	b	b	b	b	b	a	a	a	a	a	b	b	a
chr04	35817354	T	b	b	b	a	a	b	a	a	a	a	b	a	a	a	a	b	a	b	a	a	b	-	b	-	a	b	a	a	-	a	a	b	b	-	b	b	-	b	b	a	a	-	a	a	b	b	a
chr04	35821474	G	b	b	b	a	-	b	a	a	a	-	b	-	-	a	a	b	a	b	a	-	b	b	b	-	a	a	a	a	a	a	a	b	b	b	b	-	b	b	b	a	a	-	a	a	-	b	a
chr04	35821694	T	b	b	b	a	-	b	a	a	a	-	b	-	-	a	a	b	a	b	a	-	b	b	b	-	a	a	a	a	a	a	a	b	b	b	b	-	b	b	b	a	a	-	a	a	-	b	a
chr04	35825879	C	b	b	b	a	a	b	a	a	-	a	-	-	a	a	a	b	a	b	a	a	b	-	b	b	a	a	a	a	a	a	a	b	b	b	b	-	b	b	b	b	a	-	a	a	b	b	a
chr04	35825909	T	b	b	b	a	a	b	a	a	-	a	-	-	a	a	a	b	a	b	a	a	b	-	b	b	a	a	a	a	a	a	a	b	b	b	b	-	b	b	b	a	a	-	a	a	b	b	a
chr04	35827413	A	b	b	-	a	a	b	a	a	a	a	-	a	a	a	a	b	a	b	a	a	b	b	-	-	a	a	a	a	a	a	a	b	b	b	b	-	b	b	b	a	a	-	a	a	b	b	a
chr04	35827432	T	b	b	-	a	a	b	a	a	a	a	-	a	a	a	a	b	a	b	a	a	b	b	-	-	a	a	a	a	a	a	a	b	b	b	b	-	b	b	b	a	a	-	a	a	b	b	a
chr04	35828402	C	-	b	b	a	a	b	-	a	-	-	-	a	-	a	a	b	a	b	a	-	b	-	b	b	a	a	a	a	-	-	a	b	b	-	b	-	b	-	b	-	a	-	a	a	-	-	-
chr04	35828406	C	-	b	b	a	a	b	-	a	-	-	-	a	-	a	a	b	a	b	a	-	b	-	b	b	a	a	a	a	-	-	a	b	b	-	b	-	b	-	b	-	a	-	a	a	-	-	-
chr04	35835974	A	b	b	-	a	-	-	a	-	a	a	b	-	a	a	a	b	a	b	a	-	b	-	-	b	a	-	-	a	a	a	-	b	b	b	b	-	b	b	b	a	-	-	a	-	b	b	-
chr04	35835978	G	b	b	-	a	-	-	a	-	a	a	b	-	a	a	a	b	a	b	a	-	b	-	-	b	a	-	-	a	a	a	-	b	b	b	b	-	b	b	b	a	-	-	a	-	b	b	-
chr04	35836309	T	b	b	b	a	a	b	a	a	a	-	-	a	a	a	a	b	a	b	a	-	b	b	b	-	a	a	a	a	-	a	a	b	b	b	b	b	b	-	b	a	a	-	a	-	-	b	a
chr04	35839856	A	b	b	-	a	-	-	-	-	a	-	-	-	-	a	a	b	a	b	a	a	-	-	-	b	a	-	a	-	a	a	-	b	b	b	-	b	-	b	-	a	a	-	a	a	b	-	a
chr04	35839862	G	b	b	-	a	-	-	-	-	a	-	-	-	-	a	a	b	a	b	a	a	-	-	-	b	a	-	a	-	a	a	-	b	b	b	-	b	-	b	-	a	a	-	a	a	b	-	a
chr04	35845308	A	b	-	b	-	a	-	a	a	a	a	-	a	a	a	a	b	a	b	a	-	b	-	-	b	a	a	a	a	a	-	a	b	b	b	b	-	b	b	b	a	a	a	a	a	-	b	-
chr04	35851414	G	b	b	b	-	a	b	a	a	a	a	-	a	a	a	a	b	a	b	a	a	b	b	b	-	a	a	a	a	a	-	a	b	b	b	b	b	b	b	b	a	a	a	a	a	b	b	a
chr04	35852074	C	b	b	b	a	a	b	a	a	a	a	-	-	a	a	a	b	a	b	a	a	b	-	b	-	a	a	a	a	a	a	a	b	b	b	b	b	b	b	b	a	a	-	a	a	b	b	a
chr04	35852079	A	b	b	b	a	a	b	a	a	a	a	-	-	a	a	a	b	a	b	a	a	b	-	b	-	a	a	a	a	a	a	a	b	b	b	b	b	b	b	b	a	a	-	a	a	b	b	a
chr04	35861706	C	-	b	b	-	a	b	a	a	a	-	-	-	a	a	a	b	a	b	a	a	b	b	-	-	a	b	a	a	a	a	a	b	b	-	b	-	b	b	b	a	a	-	a	-	b	b	-
chr04	35861768	T	-	b	b	-	a	b	a	a	a	-	-	-	a	a	a	b	a	b	a	a	b	b	-	-	a	b	a	a	a	a	a	b	b	-	b	-	b	b	b	b	a	-	a	-	b	b	-
chr04	35861779	A	-	b	b	-	a	b	a	a	a	-	-	-	a	a	a	b	a	b	a	a	b	b	-	-	a	b	a	a	a	a	a	b	b	-	b	-	b	b	b	a	a	-	a	-	b	b	-
chr04	35869331	T	b	b	b	a	a	b	a	a	a	a	-	a	a	a	a	b	a	b	a	a	b	b	b	b	a	a	a	a	a	a	a	b	b	b	b	b	b	b	b	h	a	-	a	a	b	b	b
chr04	35869343	A	b	b	b	a	a	b	a	a	a	a	-	a	a	a	a	b	a	b	a	a	b	b	b	b	a	a	a	a	a	a	a	b	b	b	b	b	b	b	b	h	a	-	a	a	b	b	b
chr04	35869602	G	b	b	b	a	a	b	a	a	a	a	-	a	a	a	a	b	a	b	a	a	b	b	b	b	a	a	a	a	a	a	a	b	b	b	b	b	b	b	b	h	a	-	a	a	b	b	b
chr04	35874725	C	b	b	b	-	-	b	a	a	a	-	-	-	a	a	a	b	a	b	a	-	b	b	b	b	a	-	a	a	-	-	a	b	b	-	b	b	b	b	b	a	a	a	a	a	b	b	b
chr04	35874788	C	b	b	b	-	-	b	a	a	a	-	-	-	a	a	a	b	a	b	a	-	b	b	b	b	a	-	a	a	-	-	a	b	b	-	b	b	b	b	b	a	a	a	a	a	b	b	b
chr04	35890360	G	-	b	-	-	-	b	-	a	-	-	b	a	a	-	a	-	a	b	-	-	b	b	-	-	-	-	-	-	a	-	a	b	b	-	b	b	b	-	b	-	a	-	-	-	-	b	b
chr04	35890370	G	-	b	-	-	-	b	-	a	-	-	b	a	a	-	a	-	a	b	-	-	b	b	-	-	-	-	-	-	a	-	a	b	b	-	b	b	b	-	b	-	a	-	-	-	-	b	b
chr04	35890390	G	-	b	-	-	-	b	-	a	-	-	b	a	a	-	a	-	a	b	-	-	b	b	-	-	-	-	-	-	a	-	a	b	b	-	b	b	b	-	b	-	a	-	-	-	-	b	b
chr04	35890405	C	-	b	-	-	-	b	-	a	-	-	b	a	a	-	a	-	a	b	-	-	b	b	-	-	-	-	-	-	a	-	a	b	b	-	b	b	b	-	b	-	a	-	-	-	-	b	b
chr04	35903060	C	-	b	b	a	a	b	a	a	a	a	-	a	a	a	a	b	a	b	a	a	b	b	-	-	a	a	-	a	a	a	a	b	b	b	b	b	b	b	b	a	a	-	a	a	b	b	b
chr04	35903081	C	-	b	b	a	a	b	a	a	a	a	-	a	a	a	a	b	a	b	a	a	b	b	-	-	a	a	-	a	a	a	a	b	b	b	b	b	b	b	b	a	a	-	a	a	b	b	b
chr04	35903082	C	-	b	b	a	a	b	a	a	a	a	-	a	a	a	a	b	a	b	a	a	b	b	-	-	a	a	-	a	a	a	a	b	b	b	b	b	b	b	b	a	a	-	a	a	b	b	b
chr04	35903088	A	-	b	b	a	a	b	a	a	a	a	-	a	a	a	a	b	a	b	a	a	b	b	-	-	a	a	-	a	a	a	a	b	b	b	b	b	b	b	b	a	a	-	a	a	b	b	b
chr04	35903246	A	b	b	b	a	a	b	a	a	a	a	b	a	a	a	a	b	a	b	a	a	b	b	b	b	a	a	-	a	a	a	a	b	b	b	b	b	b	b	b	a	a	-	a	a	b	b	b
chr04	35903305	A	b	b	b	a	a	b	a	a	a	a	b	a	a	a	a	b	a	b	a	a	b	b	b	b	a	a	-	a	a	a	a	b	b	b	b	b	b	b	b	a	a	-	a	a	b	b	b
chr04	35908334	G	b	b	b	a	a	b	a	a	a	a	b	a	a	a	a	b	a	b	a	a	b	-	b	b	a	a	a	a	a	-	a	b	b	b	b	b	b	b	b	a	a	a	a	a	b	b	b
chr04	35908368	C	b	b	b	a	a	b	a	a	a	a	b	a	a	a	a	b	a	b	a	a	b	-	b	b	a	a	a	a	a	-	a	b	b	b	b	b	b	b	b	a	a	a	a	a	b	b	b
chr04	35908380	A	b	b	b	a	a	b	a	a	a	a	b	a	a	a	a	b	a	b	a	a	b	-	b	b	a	a	a	a	a	-	a	b	b	b	b	b	b	b	b	a	a	a	a	a	b	b	b
chr04	35908438	C	-	b	b	a	-	-	a	a	a	a	b	a	a	a	a	-	a	b	a	a	b	-	-	-	a	a	a	a	a	-	a	b	b	b	b	b	b	b	b	a	a	a	a	a	b	b	b
chr04	35908466	C	-	b	b	a	-	-	a	a	a	a	b	a	a	a	a	-	a	b	a	a	b	-	-	-	a	a	a	a	a	-	a	b	b	b	b	b	b	b	b	a	a	a	a	a	b	b	b
chr04	35908472	G	-	b	b	a	-	-	a	a	a	a	b	a	a	a	a	-	a	b	a	a	b	-	-	-	a	a	a	a	a	-	a	b	b	b	b	b	b	b	b	a	a	a	a	a	b	b	b
chr04	35908488	C	-	b	b	a	-	-	a	a	a	a	b	a	a	a	a	-	a	b	a	a	b	-	-	-	a	a	a	a	a	-	a	b	b	b	b	b	b	b	b	a	a	a	a	a	b	b	b
chr04	35908509	G	-	b	b	a	-	-	a	a	a	a	b	a	a	a	a	-	a	b	a	a	b	-	-	-	a	a	a	a	a	-	a	b	b	b	b	b	b	b	b	b	a	a	a	a	b	b	b
chr04	35908517	C	-	b	b	a	-	-	a	a	a	a	b	a	a	a	a	-	a	b	a	a	b	-	-	-	a	a	a	a	a	-	a	b	b	b	b	b	b	b	b	a	a	a	a	a	b	b	b
chr04	35908644	T	-	b	-	a	-	-	a	a	a	a	-	a	a	a	a	-	a	a	a	a	-	-	-	-	a	a	a	a	a	-	a	b	-	-	b	a	-	-	b	a	a	a	a	a	-	-	-
chr04	35908649	A	-	b	-	a	-	-	a	a	a	a	-	a	a	a	a	-	a	a	a	a	-	-	-	-	a	a	a	a	a	-	a	b	-	-	b	a	-	-	b	a	a	a	a	a	-	-	b
chr04	35909885	C	-	-	b	a	a	b	-	a	a	-	-	a	a	-	a	b	a	b	a	-	b	-	-	b	a	a	-	a	a	a	a	b	b	-	b	-	-	b	b	-	-	-	-	a	-	-	-
chr04	35909901	A	-	-	b	a	a	b	-	a	a	-	-	a	a	-	a	b	a	b	a	-	b	-	-	b	a	a	-	a	a	a	a	b	b	-	b	-	-	b	b	-	-	-	-	a	-	-	-
chr04	35912898	C	b	b	-	a	a	b	a	a	a	-	-	a	a	a	a	b	a	b	a	a	b	-	b	-	a	a	-	a	-	a	a	b	b	-	b	-	b	-	b	a	a	a	a	a	b	b	-
chr04	35913107	A	-	b	-	a	a	b	a	-	a	-	-	a	a	a	a	-	a	b	a	a	b	-	-	-	a	a	-	a	-	-	a	b	b	-	b	-	b	-	b	a	a	a	a	a	b	b	-
chr04	35918335	G	-	b	-	a	-	b	-	a	a	a	-	a	a	a	a	b	a	b	a	a	b	b	-	-	-	-	a	a	a	a	a	b	b	b	b	b	-	b	b	a	a	a	-	a	-	b	b
chr04	35919349	G	b	b	b	a	a	-	a	a	a	a	-	a	a	a	a	b	a	b	a	a	b	b	b	b	a	b	a	a	a	-	a	b	b	-	b	a	b	b	b	b	a	-	a	a	b	b	b
chr04	35919403	A	b	b	b	a	a	-	a	a	a	a	-	a	a	a	a	b	a	b	a	a	b	b	b	b	a	h	a	a	a	-	a	b	b	-	b	a	b	b	b	b	a	-	a	a	b	b	b
chr04	35920267	G	b	b	b	-	a	b	a	a	a	a	b	a	a	a	a	b	a	b	a	a	b	-	b	b	a	a	a	a	a	-	a	b	b	b	b	b	b	b	b	h	a	-	a	a	b	b	b
chr04	35920285	C	b	b	b	-	a	b	a	a	a	a	b	a	a	a	a	b	a	b	a	a	b	-	b	b	a	a	a	a	a	-	a	b	b	b	b	b	b	b	b	h	a	-	a	a	b	b	b
chr04	35920432	G	b	b	b	-	a	b	a	a	a	a	b	a	a	a	a	b	a	b	a	a	b	-	b	b	a	a	a	a	a	-	a	b	b	b	b	b	b	b	b	h	a	-	a	a	b	b	b
chr04	36059650	T	b	b	b	a	a	b	-	a	a	-	b	a	a	a	a	b	a	b	a	a	b	b	b	b	a	a	a	a	-	a	a	b	b	b	b	-	-	b	b	a	a	a	a	a	b	b	-
chr04	36076758	C	b	b	b	a	-	b	a	a	a	-	-	a	-	a	a	b	a	b	a	a	b	-	b	b	a	a	a	a	a	a	a	b	b	b	b	b	b	b	b	a	-	a	a	a	b	b	-
chr04	36302853	C	b	b	b	a	a	-	a	a	-	a	-	a	a	a	a	b	a	b	a	-	b	b	b	-	a	-	-	a	a	a	a	b	b	b	b	b	b	-	b	a	a	a	a	a	b	b	-
chr04	36303443	C	b	b	b	a	a	b	a	a	-	-	-	a	a	a	a	b	a	b	a	a	b	-	b	-	a	-	a	a	a	a	a	b	b	b	b	b	-	b	b	b	a	-	a	a	-	b	-
chr04	36303707	C	b	b	b	a	a	b	a	a	a	-	b	a	a	a	a	b	a	b	a	a	b	b	b	b	a	-	a	a	a	a	a	b	b	-	b	b	b	b	b	h	a	a	a	a	-	b	b
chr04	36303708	C	b	b	b	a	a	b	a	a	a	-	b	a	a	a	a	b	a	b	a	a	b	b	b	b	a	-	a	a	a	a	a	b	b	-	b	b	b	b	b	h	a	a	a	a	-	b	b
chr04	36306209	C	b	b	-	-	-	-	a	-	-	a	-	a	a	a	a	b	a	b	a	-	b	-	b	b	a	a	a	a	-	-	-	b	b	b	b	b	-	-	b	a	a	-	a	a	-	b	b
chr04	36306226	G	b	b	-	-	-	-	a	-	-	a	-	a	a	a	a	b	a	b	a	-	b	-	b	b	a	b	a	a	-	-	-	b	b	b	b	b	-	-	b	a	a	-	a	a	-	b	b
chr04	36306253	T	b	b	-	-	-	-	a	-	-	a	-	a	a	a	a	b	a	b	a	-	b	-	b	b	a	b	a	a	-	-	-	b	b	b	b	b	-	-	b	a	a	-	a	a	-	b	b
chr04	36306272	T	b	b	-	-	-	-	a	-	-	a	-	a	a	a	a	b	a	b	a	-	b	-	b	b	a	b	a	a	-	-	-	b	b	b	b	b	-	-	b	a	a	-	a	a	-	b	b
chr04	36308223	A	b	b	b	-	-	b	a	-	a	-	-	a	-	a	a	b	a	b	a	a	-	-	-	-	a	a	a	a	a	a	a	b	b	b	b	b	b	-	b	a	a	-	a	a	-	b	b
chr04	36308227	T	b	b	b	-	-	b	a	-	a	-	-	a	-	a	a	b	a	b	a	a	-	-	-	-	a	a	a	a	a	a	a	b	b	b	b	b	b	-	b	a	a	-	a	a	-	b	b
chr04	36308247	G	b	b	b	-	-	b	a	-	a	-	-	a	-	a	a	b	a	b	a	a	-	-	-	-	a	a	a	a	a	a	a	b	b	b	b	b	b	-	b	a	a	-	a	a	-	b	b
chr04	36308358	G	b	b	b	-	-	b	a	-	-	-	-	a	-	a	a	b	a	b	a	a	-	-	-	-	a	a	a	a	a	a	a	b	b	b	b	b	b	-	b	a	a	-	a	a	-	b	b
chr04	36308415	G	b	b	b	-	-	b	a	-	-	-	-	a	-	a	a	b	a	b	a	a	-	-	-	-	a	a	a	a	a	a	a	b	b	b	b	b	b	-	b	a	a	-	a	a	-	b	b
chr04	36308911	C	b	b	b	-	a	b	a	a	a	-	b	a	a	a	a	b	a	b	a	a	b	b	b	-	a	a	-	a	a	-	a	b	b	b	b	b	b	b	b	a	a	-	a	a	b	b	b
chr04	36310046	T	b	b	b	a	a	-	-	a	-	-	-	-	a	a	a	b	a	b	a	-	b	-	b	-	a	b	-	-	a	-	a	b	b	b	-	b	b	b	b	-	a	-	-	a	-	-	b
chr04	36310455	G	b	-	b	a	a	b	-	a	-	-	-	-	a	a	a	b	a	b	a	-	b	-	-	-	a	b	-	-	a	-	a	b	b	b	-	b	b	b	b	-	a	-	-	a	-	-	b
chr04	36310663	T	b	b	b	a	a	b	-	-	a	a	-	-	a	a	a	b	a	b	a	a	b	b	b	b	a	a	a	a	a	-	a	b	b	-	b	b	b	b	b	b	a	-	a	a	b	b	b
chr04	36310679	C	b	b	b	a	a	b	-	-	a	a	-	-	a	a	a	b	a	b	a	a	b	b	b	b	a	a	a	a	a	-	a	b	b	-	b	b	b	b	b	a	a	-	a	a	b	b	b
chr04	36310698	G	b	b	b	a	a	b	-	-	a	a	-	-	a	a	a	b	a	b	a	a	b	b	b	b	a	a	a	a	a	-	a	b	b	-	b	b	b	b	b	b	a	-	a	a	b	b	b
chr04	36310718	T	b	b	b	a	a	b	-	-	a	a	-	-	a	a	a	b	a	b	a	a	b	b	b	b	a	a	a	a	a	-	a	b	b	-	b	b	b	b	b	b	a	-	a	a	b	b	b
chr04	36310926	A	b	b	b	a	a	b	-	a	a	a	-	-	a	a	a	b	a	b	a	-	b	b	b	b	a	a	a	a	a	a	a	b	b	-	b	b	b	b	b	a	a	a	a	a	b	b	b
chr04	36312462	A	b	b	b	a	a	b	a	a	-	-	-	a	a	a	a	b	a	b	a	a	b	b	b	-	a	a	a	a	a	-	a	b	b	b	b	b	-	b	b	h	a	a	a	a	b	b	b
chr04	36312659	A	b	b	b	a	a	b	a	a	-	-	-	a	a	a	a	b	a	b	a	a	b	b	b	-	a	a	a	a	a	-	a	b	b	b	b	b	-	b	b	h	a	a	a	a	b	b	b
chr04	36312681	A	b	b	b	a	a	b	a	a	-	-	-	a	a	a	a	b	a	b	a	a	b	b	b	-	a	a	a	a	a	-	a	b	b	b	b	b	-	b	b	h	a	a	a	a	b	b	b
chr04	36312695	G	b	b	b	a	a	b	a	a	-	-	-	a	a	a	a	b	a	b	a	a	b	b	b	-	a	a	a	a	a	-	a	b	b	b	b	b	-	b	b	h	a	a	a	a	b	b	b
chr04	36314442	A	-	b	b	-	-	-	-	-	-	-	-	a	a	-	a	b	a	-	a	a	-	-	b	b	a	-	a	a	a	-	a	b	b	b	b	b	b	-	b	a	-	a	a	a	b	b	b
chr04	36315812	G	b	b	-	a	a	b	-	-	a	a	-	a	-	a	a	b	a	b	a	a	b	-	b	-	a	-	-	-	-	-	a	b	b	-	b	-	-	-	b	-	a	-	a	-	b	b	-
chr04	36316572	G	b	b	b	a	a	b	-	a	-	-	-	-	a	a	a	b	a	b	a	a	b	-	b	b	a	a	a	a	a	a	a	b	b	b	b	b	-	b	b	a	-	-	a	a	b	b	b
chr04	36316595	C	b	b	b	a	a	b	-	a	-	-	-	-	a	a	a	b	a	b	a	a	b	-	b	b	a	a	a	a	a	a	a	b	b	b	b	b	-	b	b	a	-	-	a	a	b	b	b
chr04	36316898	G	b	b	b	a	a	b	-	a	-	-	-	-	a	a	a	b	a	b	a	a	b	-	b	b	a	a	a	a	a	a	a	b	b	b	b	b	-	b	b	-	-	-	a	a	b	b	b
chr04	36316934	T	b	b	b	a	a	b	-	a	-	-	-	-	a	a	a	b	a	b	a	a	b	-	b	b	a	a	a	a	a	a	a	b	b	b	b	b	-	b	b	-	-	-	a	a	b	b	b
chr04	36317220	C	b	b	b	a	a	b	-	a	-	-	b	a	a	a	a	b	a	b	a	a	b	b	b	b	a	b	a	a	a	-	a	b	b	b	b	b	-	b	b	h	a	a	a	a	b	b	b
chr04	36321538	G	-	b	-	-	a	b	-	-	a	-	-	-	a	a	a	-	a	b	a	a	b	-	-	-	a	a	-	a	-	-	a	b	b	-	-	-	-	b	b	b	a	-	-	a	-	-	-
chr04	36321858	C	-	-	-	-	a	b	-	-	a	-	-	-	a	a	a	b	a	b	a	a	b	-	-	-	a	a	-	a	-	-	a	b	b	-	-	-	-	b	b	a	a	-	-	a	-	-	-
chr04	36324780	C	b	b	b	-	a	b	-	-	a	-	-	-	a	a	a	b	a	b	a	a	b	-	b	-	a	a	a	a	a	-	a	b	b	-	b	-	b	b	b	a	-	a	a	a	b	b	b
chr04	36324822	G	b	b	b	-	a	b	-	-	a	-	-	-	a	a	a	b	a	b	a	a	b	-	b	-	a	a	a	a	a	-	a	b	b	-	b	-	b	b	b	a	-	a	a	a	b	b	b
chr04	36324983	G	b	b	b	-	a	b	-	-	a	-	-	-	a	a	a	b	a	b	a	a	b	-	b	-	a	a	a	a	a	-	a	b	b	-	b	-	b	b	b	a	-	a	a	a	b	b	b
chr04	36333929	C	-	-	b	-	a	b	a	-	a	-	-	a	a	a	a	b	a	-	a	-	b	-	b	b	a	a	-	-	-	a	a	b	b	-	b	-	-	b	b	a	a	-	a	a	b	-	-
chr04	36334220	C	-	-	b	-	a	b	a	-	a	-	-	a	a	a	a	b	a	-	a	-	b	-	b	b	a	a	-	-	a	a	a	b	b	-	b	-	-	b	b	a	a	-	a	a	b	-	-
chr04	36335133	G	b	b	b	a	-	b	-	-	-	-	b	a	-	-	-	b	a	b	a	a	b	-	b	-	a	b	a	a	a	a	a	b	b	b	b	-	b	-	b	a	a	a	a	a	-	b	b
chr04	36338865	T	b	b	b	a	-	-	-	a	-	-	-	a	-	a	a	b	a	b	a	a	b	b	-	-	a	a	a	a	-	a	a	b	b	-	b	-	b	b	b	-	a	-	a	-	-	b	b
chr04	36338872	T	b	b	b	a	-	-	-	a	-	-	-	a	-	a	a	b	a	b	a	a	b	b	-	-	a	a	a	a	-	a	a	b	b	-	b	-	b	b	b	-	a	-	a	-	-	b	b
chr04	36339085	G	b	b	b	a	-	-	-	a	-	-	-	a	-	a	a	b	a	b	a	a	b	b	-	-	a	a	a	a	-	a	a	b	b	-	b	-	b	b	b	-	a	-	a	-	-	b	b
chr04	36339120	C	b	b	b	a	-	-	-	a	-	-	-	a	-	a	a	b	a	b	a	a	b	b	-	-	a	a	a	a	-	a	a	b	b	-	b	-	b	b	b	-	a	-	a	-	-	b	b
chr04	36356234	A	b	b	b	a	a	b	a	a	-	a	-	a	a	a	a	b	a	b	a	-	b	b	b	b	a	h	-	a	a	a	a	b	b	b	b	b	b	b	b	a	a	-	a	a	-	b	-
chr04	36362227	A	b	b	b	-	a	-	a	-	a	a	-	a	a	a	a	b	a	b	a	a	b	-	b	b	a	-	a	a	a	a	a	b	b	b	b	-	-	b	b	a	a	-	a	-	b	b	b
chr04	36364911	T	b	b	-	a	a	b	a	-	a	a	-	a	-	a	a	b	a	b	a	a	b	b	b	b	a	-	a	a	a	-	-	b	b	b	-	b	b	b	b	a	a	a	a	a	-	b	b
chr04	36364929	G	b	b	-	a	a	b	a	-	a	a	-	a	-	a	a	b	a	b	a	a	b	b	b	b	a	-	a	a	a	-	-	b	b	b	-	b	b	b	b	a	a	a	a	a	-	b	b
chr04	36364936	C	b	b	-	a	a	b	a	-	a	a	-	a	-	a	a	b	a	b	a	a	b	b	b	b	a	-	a	a	a	-	-	b	b	b	-	b	b	b	b	a	a	a	a	a	-	b	b
chr04	36383010	C	b	b	b	a	a	b	-	a	a	-	-	a	a	a	a	b	a	b	a	a	b	b	b	b	a	a	a	a	a	a	a	b	b	b	b	b	b	b	b	a	a	-	a	a	-	b	b
chr04	36392213	A	b	b	-	a	a	b	a	a	a	a	-	a	a	a	a	b	a	b	a	-	b	b	b	b	a	a	a	a	-	-	a	b	b	-	b	b	-	b	b	h	-	-	a	a	b	-	b
chr04	36403124	T	-	b	b	-	a	-	-	a	-	-	-	a	a	a	a	b	a	b	a	-	b	b	-	-	a	-	-	a	-	-	a	b	b	-	b	-	-	b	b	b	-	-	a	a	-	-	-
chr04	36403135	G	-	b	b	-	b	-	-	a	-	-	-	a	a	a	a	b	a	b	a	-	b	b	-	-	a	-	-	a	-	-	a	b	b	-	b	-	-	b	b	b	-	-	a	a	-	-	-
chr04	36403521	G	b	b	b	-	a	-	a	-	a	-	-	a	a	a	a	b	a	b	a	-	b	-	-	-	a	-	-	a	a	a	-	b	b	-	b	b	b	b	b	a	-	-	a	a	-	b	-
chr04	36407298	G	b	-	-	-	a	-	-	a	a	-	-	a	-	a	a	b	a	b	a	a	b	b	b	-	a	a	-	a	a	a	-	b	b	-	b	b	b	-	b	a	a	a	a	-	-	-	-
chr04	36413961	G	b	b	b	a	a	b	a	-	a	a	-	a	a	a	a	b	a	b	a	a	b	b	b	b	a	a	a	a	a	-	a	b	b	b	b	b	b	b	b	a	a	a	a	a	-	b	b
chr04	36413997	T	b	b	b	a	a	b	a	-	a	a	-	a	a	a	a	b	a	b	a	a	b	b	b	b	a	a	a	a	a	-	a	b	b	b	b	b	b	b	b	a	a	a	a	a	-	b	b
chr04	36414003	G	b	b	b	a	a	b	a	-	a	a	-	a	a	a	a	b	a	b	a	a	b	b	b	b	a	a	a	a	a	-	a	b	b	b	b	b	b	b	b	a	a	a	a	a	-	b	b
[truncated: 542 more rows]
[truncated: 392 more columns]
