# Supplementary material for: Identification of QTLs for 14 Agronomically Important Traits in Setaria italica Based on SNPs Generated from High-Throughput Sequencing
Source: G3 (Bethesda). 2017 Mar 31;7(5):1587–94. doi: 10.1534/g3.117.041517 (PMC5427501; doi:10.1534/g3.117.041517)
Supplement: Supplementary file 4 [file 1587TableS1.zip › Table S1/chr05.ab.xlsx]

## Sheet: Sheet1
chr	pos	A2	1	2	3	4	5	6	7	8	9	10	11	12	13	14	15	16	17	18	19	20	21	22	23	24	25	26	27	28	29	30	31	32	33	34	35	36	37	38	39	40	41	42	43	44	45	46	47
chr05	7018	T	a	a	a	-	-	b	-	-	-	-	b	-	b	b	b	b	a	a	a	a	a	b	-	-	b	b	-	b	b	-	a	b	b	a	b	-	b	-	b	b	a	b	a	a	-	a	b
chr05	99118	A	a	a	a	a	b	-	b	a	-	-	b	-	b	b	b	b	a	a	a	a	a	-	a	-	b	b	b	b	b	-	a	b	b	-	b	-	b	-	b	-	a	b	a	a	-	a	b
chr05	165928	C	a	a	-	a	b	b	-	a	-	a	-	a	-	b	b	-	a	a	a	a	a	-	a	a	b	b	-	-	b	a	a	b	b	a	-	-	-	-	b	-	a	b	a	a	a	a	-
chr05	165957	C	a	a	-	a	b	b	-	a	-	a	-	a	-	b	b	-	a	a	a	a	a	-	a	a	b	b	-	-	b	a	a	b	b	a	-	-	-	-	b	-	a	b	a	a	a	a	-
chr05	165967	C	a	a	-	a	b	b	-	a	-	a	-	a	-	b	b	-	a	a	a	a	a	-	a	a	b	b	-	-	b	a	a	b	b	a	-	-	-	-	b	-	a	b	a	a	a	a	-
chr05	165971	G	a	a	-	a	b	b	-	a	-	a	-	a	-	b	b	-	a	a	a	a	a	-	a	a	b	b	-	-	b	a	a	b	b	a	-	-	-	-	b	-	a	b	a	a	a	a	-
chr05	172378	G	a	a	a	-	-	b	-	a	a	a	-	a	b	b	-	-	a	a	a	a	a	-	a	a	-	b	-	-	b	a	a	b	b	a	b	-	b	a	b	-	a	-	a	a	-	a	-
chr05	183073	C	a	a	-	a	b	b	b	a	a	-	-	a	b	b	b	b	a	a	a	a	a	b	a	-	b	b	b	b	b	a	a	b	b	a	b	b	b	a	b	b	a	-	a	a	a	a	b
chr05	183096	T	a	a	-	a	b	b	b	a	a	-	-	a	b	b	b	b	a	a	a	a	a	b	a	-	b	b	b	b	b	a	a	b	b	a	b	b	b	a	b	b	a	-	a	a	a	a	b
chr05	188274	G	a	a	a	a	b	-	-	a	a	a	-	a	-	-	b	b	a	a	a	a	a	b	a	-	b	-	-	-	-	a	a	b	b	a	-	-	-	-	b	-	a	-	a	a	-	a	-
chr05	188319	A	a	a	a	a	b	-	-	a	a	a	-	a	-	-	b	b	a	a	a	a	a	b	a	-	b	-	-	-	-	a	a	b	b	a	-	-	-	-	b	-	a	-	a	a	-	a	-
chr05	188949	C	a	-	-	a	-	b	-	a	a	-	-	-	-	b	b	b	a	a	a	-	a	-	a	-	b	-	b	b	-	-	a	b	b	-	b	b	b	a	b	-	a	b	a	a	-	a	b
chr05	211716	T	a	a	a	a	b	b	b	a	a	a	b	-	b	b	b	b	a	a	a	a	a	b	a	a	b	b	b	b	-	a	a	b	b	a	b	b	-	a	b	b	a	b	a	a	b	a	b
chr05	230420	C	a	a	a	-	-	b	b	a	a	-	-	-	b	b	b	b	a	a	a	-	a	-	a	a	b	-	b	b	-	a	a	b	b	a	b	b	b	a	b	a	-	-	a	-	-	a	b
chr05	273219	A	a	a	a	a	b	b	b	a	a	a	b	a	b	b	b	b	a	a	a	a	a	b	a	a	b	b	b	b	-	a	a	b	b	a	b	-	b	a	b	b	a	-	a	a	b	a	b
chr05	328864	T	a	a	-	-	-	-	b	-	a	-	-	-	b	b	-	b	-	a	a	-	-	-	-	-	b	-	-	b	b	a	-	b	b	-	-	b	-	a	b	-	-	b	a	b	-	-	-
chr05	333955	A	a	a	-	-	b	b	-	a	-	-	-	a	b	b	b	b	a	a	a	a	a	-	a	-	b	-	b	b	b	a	a	b	b	-	b	-	b	a	b	b	a	b	a	b	b	a	b
chr05	333987	C	a	a	-	-	b	b	-	a	-	-	-	a	b	b	b	b	a	a	a	a	a	-	a	-	b	-	b	b	b	a	a	b	b	-	b	-	b	a	b	b	a	b	a	b	b	a	b
chr05	334190	A	a	a	-	-	b	b	-	a	-	-	-	a	b	b	b	-	a	a	a	a	a	-	a	-	b	-	b	b	b	a	a	b	b	-	b	-	b	a	b	b	a	b	a	b	b	a	b
chr05	334192	A	a	a	-	-	b	b	-	a	-	-	-	a	b	b	b	-	a	a	a	a	a	-	a	-	b	-	b	b	b	a	a	b	b	-	b	-	b	a	b	b	a	b	a	b	b	a	b
chr05	335312	T	a	a	a	a	-	b	b	a	a	a	b	-	b	b	b	b	b	a	a	-	a	b	-	-	b	b	b	b	b	-	-	b	b	-	b	b	b	-	b	b	a	-	a	b	b	-	b
chr05	335316	T	a	a	a	a	-	b	b	a	a	a	b	-	b	b	b	b	b	a	a	-	a	b	-	-	b	b	b	b	b	-	-	b	b	-	b	b	b	-	b	b	a	-	a	b	b	-	b
chr05	340903	T	a	a	a	a	b	b	b	a	a	a	b	a	b	b	b	b	a	a	a	a	a	-	a	b	b	b	-	b	b	a	a	b	b	a	b	b	b	a	b	b	a	b	a	b	b	a	b
chr05	341388	G	a	a	a	a	b	-	b	a	-	a	-	a	b	b	b	b	a	a	a	a	a	b	a	b	b	b	b	b	b	a	a	b	b	-	b	b	b	a	b	b	a	b	a	b	b	a	-
chr05	353509	T	-	a	a	-	-	-	-	-	-	-	-	-	-	b	-	b	a	a	a	-	-	-	a	-	b	-	-	b	-	-	a	b	b	-	b	b	-	-	b	-	a	b	a	b	-	a	b
chr05	356798	T	-	a	a	-	-	-	b	-	-	a	-	-	b	b	-	b	-	a	a	-	a	b	-	-	b	b	b	b	-	a	a	b	b	-	-	b	b	a	b	b	a	-	a	b	-	a	b
chr05	357866	T	a	a	a	a	-	b	b	a	-	-	-	a	b	b	b	b	a	a	a	a	a	b	a	b	b	b	b	b	b	a	a	b	b	a	b	-	b	a	b	b	a	b	a	b	b	a	-
chr05	358074	T	a	a	a	a	-	b	b	a	-	-	-	a	b	b	b	b	a	a	a	a	a	b	a	b	b	b	b	b	b	a	a	b	b	a	b	-	b	a	b	b	a	b	a	b	b	a	-
chr05	358220	A	a	a	a	a	b	-	-	a	-	a	-	a	b	b	b	b	a	a	a	-	a	b	a	-	b	b	-	b	-	a	a	b	b	a	b	b	b	-	b	-	-	-	a	b	b	a	a
chr05	359136	A	a	a	a	-	b	-	b	a	-	-	-	a	-	b	b	b	a	a	a	-	a	-	-	b	b	b	-	b	b	a	a	b	b	a	b	b	-	-	-	-	a	-	a	-	b	a	b
chr05	359966	C	a	a	a	a	b	b	b	a	-	a	-	a	b	b	b	b	a	a	a	a	a	b	-	b	b	b	b	b	b	a	a	b	b	a	b	b	b	a	b	b	a	b	a	b	-	a	b
chr05	365997	T	a	a	a	a	-	b	b	a	a	a	-	a	b	b	b	b	a	a	a	a	a	-	a	b	b	b	-	b	b	a	a	b	b	a	b	b	-	a	b	b	a	-	a	b	-	a	b
chr05	366156	T	a	a	a	a	-	b	b	a	a	a	b	a	b	b	b	b	a	a	a	a	a	b	a	b	b	b	-	b	b	a	a	b	b	a	b	b	-	a	b	b	a	-	a	b	-	a	b
chr05	369443	C	a	a	a	a	-	b	b	a	a	-	b	a	b	b	b	b	a	a	a	a	a	-	a	b	b	b	b	b	b	a	a	b	b	-	b	b	b	a	b	b	a	b	a	b	-	a	-
chr05	369467	G	a	a	a	a	-	b	b	a	a	-	b	a	b	b	b	b	a	a	a	a	a	-	a	b	b	b	b	b	b	a	a	b	b	-	b	b	b	a	b	b	a	b	a	b	-	a	-
chr05	369789	C	a	a	a	-	b	b	b	a	a	-	-	a	b	b	b	b	a	a	a	a	a	-	a	-	b	b	b	b	b	a	a	b	b	-	b	-	b	a	b	b	a	-	a	b	b	a	b
chr05	375794	T	a	a	a	a	b	b	b	a	-	a	b	a	b	b	b	b	a	a	a	a	a	b	a	-	b	b	b	b	b	a	a	b	b	-	b	b	b	a	b	b	-	b	a	b	b	a	b
chr05	381830	A	-	a	a	-	b	b	b	-	a	a	b	a	b	b	b	-	a	b	a	a	a	-	a	-	b	b	-	b	b	a	a	b	b	-	b	-	b	-	b	b	a	-	a	b	-	a	b
chr05	381879	T	-	a	a	-	b	b	b	-	a	a	b	a	b	b	b	-	a	a	a	a	a	-	a	-	b	b	-	b	b	a	a	b	b	-	b	-	b	-	b	b	a	-	a	b	-	a	b
chr05	381926	G	a	a	a	a	b	-	b	a	-	-	-	a	b	b	b	b	a	a	a	-	a	b	a	-	b	b	b	b	b	a	a	b	b	a	b	b	-	a	b	b	a	-	a	b	-	a	b
chr05	381987	T	a	a	a	a	b	-	b	a	-	-	-	a	b	b	b	b	a	h	a	-	a	b	a	-	b	b	b	b	b	a	a	b	b	a	b	b	-	a	b	b	a	-	a	b	-	a	b
chr05	388661	C	a	a	a	a	-	b	b	a	a	a	b	a	b	b	b	-	a	a	a	a	a	-	a	-	b	b	b	b	b	a	a	b	b	a	b	-	-	a	b	b	a	b	a	b	-	a	b
chr05	388678	A	a	a	a	a	-	b	b	a	a	a	b	a	b	b	b	-	a	a	a	a	a	-	a	-	b	b	b	b	b	a	a	b	b	a	b	-	-	a	b	b	a	b	a	b	-	a	b
chr05	388837	A	a	a	a	a	b	b	b	a	a	a	b	a	b	b	b	-	a	a	a	-	a	b	a	-	b	b	-	b	b	a	a	b	b	a	b	-	b	a	b	b	a	b	a	b	-	a	b
chr05	388873	G	a	a	a	a	b	b	b	a	a	a	b	a	b	b	b	-	a	a	a	-	a	b	a	-	b	b	-	b	b	a	a	b	b	a	b	-	b	a	b	b	a	b	a	b	-	a	b
chr05	388876	T	a	a	a	a	b	b	b	a	a	a	b	a	b	b	b	-	a	a	a	-	a	b	a	-	b	b	-	b	b	a	a	b	b	a	b	-	b	a	b	b	a	b	a	b	-	a	b
chr05	413776	T	-	a	a	a	-	-	-	a	a	-	-	a	b	b	b	b	a	-	a	-	a	-	a	-	b	b	-	b	a	-	a	b	b	a	-	-	b	a	b	b	a	b	a	-	b	a	b
chr05	420733	T	a	a	a	a	-	-	b	a	-	-	-	a	-	b	b	b	a	a	a	-	a	-	a	b	b	-	-	b	b	a	a	b	b	a	-	-	-	-	b	b	a	-	a	b	-	a	b
chr05	474105	A	a	a	a	a	b	b	-	a	-	-	-	-	b	b	b	b	a	a	a	-	a	-	a	-	b	b	b	b	b	a	a	b	b	-	b	-	-	a	b	b	a	-	a	b	-	a	b
chr05	525405	T	a	a	-	-	-	-	-	a	a	-	-	-	-	b	b	b	a	a	a	-	a	-	-	-	b	b	b	b	-	a	-	b	b	a	-	-	-	a	b	b	a	b	a	-	b	a	b
chr05	532275	G	a	a	a	-	b	b	b	a	a	-	b	-	b	b	b	b	a	a	a	a	a	b	a	-	b	b	b	b	b	a	a	b	b	a	b	b	b	b	b	b	a	b	a	b	b	a	b
chr05	532469	T	a	a	a	-	b	b	b	a	a	-	b	-	b	b	b	b	a	a	a	a	a	b	a	-	b	b	b	b	b	a	a	b	b	a	b	b	b	b	b	b	a	b	a	b	b	a	b
chr05	533758	A	a	a	a	a	b	b	-	a	a	-	b	a	b	b	b	b	a	a	a	a	a	b	a	b	b	b	b	b	b	a	a	b	b	a	b	b	b	a	b	b	a	-	a	b	-	a	b
chr05	540150	C	a	a	a	a	b	b	b	a	a	a	-	a	b	b	b	-	a	a	a	a	a	b	a	b	b	b	b	b	-	a	a	b	b	a	b	b	b	a	b	b	a	-	a	b	-	a	b
chr05	540318	C	a	a	a	a	b	b	b	a	a	a	-	a	b	b	b	b	a	a	a	a	a	b	a	-	b	b	b	b	-	a	a	b	b	a	b	b	b	a	b	b	a	-	a	b	-	a	b
chr05	540357	C	a	a	a	a	b	b	b	a	a	a	-	a	b	b	b	b	a	a	a	a	a	b	a	-	b	b	b	b	-	a	a	b	b	a	b	b	b	a	b	b	a	-	a	b	-	a	b
chr05	541519	T	a	a	a	a	-	b	b	a	-	-	b	a	b	b	b	b	a	a	a	a	a	b	a	b	b	b	b	b	-	a	a	b	b	a	b	b	b	a	b	b	a	b	a	b	b	a	b
chr05	547275	C	a	a	a	a	b	b	-	a	a	-	-	a	b	b	b	b	a	a	a	a	a	b	a	b	b	b	-	b	b	a	a	b	b	-	b	b	-	a	b	b	a	-	a	b	b	a	b
chr05	550981	C	a	a	a	a	b	b	b	a	-	-	-	a	b	b	b	b	a	a	a	a	a	-	a	b	b	b	b	b	b	a	a	b	b	a	b	b	b	-	b	b	a	b	a	b	b	a	-
chr05	551253	C	a	a	a	a	b	-	-	a	a	-	-	a	b	b	b	b	a	a	a	a	a	-	a	-	b	b	b	b	b	-	a	b	b	a	b	b	b	a	b	b	a	b	a	b	b	a	b
chr05	551332	G	a	a	a	a	b	-	-	a	a	-	-	a	b	b	b	b	a	a	a	a	a	-	a	-	b	b	b	b	b	-	a	b	b	a	b	b	b	a	b	b	a	b	a	b	b	b	b
chr05	563303	C	a	a	a	a	-	-	-	a	-	-	-	a	b	b	b	-	a	a	a	a	a	-	a	-	-	b	-	-	-	-	a	b	b	-	b	-	-	-	b	b	a	b	-	b	-	a	-
chr05	563340	T	a	a	a	a	-	-	-	a	-	-	-	a	b	b	b	-	a	a	a	a	a	-	a	-	-	b	-	-	-	-	a	b	b	-	b	-	-	-	b	b	a	b	-	b	-	a	-
chr05	563355	C	a	a	a	a	-	-	-	a	-	-	-	a	b	b	b	-	a	a	a	a	a	-	a	-	-	b	-	-	-	-	a	b	b	-	b	-	-	-	b	b	a	b	-	b	-	a	-
chr05	563357	C	a	a	a	a	-	-	-	a	-	-	-	a	b	b	b	-	a	a	a	a	a	-	a	-	-	b	-	-	-	-	a	b	b	-	b	-	-	-	b	b	a	b	-	b	-	a	-
chr05	564252	C	a	-	a	-	-	-	-	a	-	a	-	-	-	b	b	b	a	a	a	-	a	-	-	-	b	-	-	b	-	-	a	b	b	-	-	-	b	-	b	-	a	-	a	b	-	a	-
chr05	565683	C	a	a	a	a	b	-	b	a	-	-	b	a	b	b	b	b	a	a	a	-	a	b	a	-	b	b	b	b	b	a	a	b	b	a	b	b	b	-	b	b	a	b	a	b	b	a	b
chr05	571224	G	a	a	a	a	-	b	b	a	a	a	-	a	b	b	b	b	a	a	a	a	a	-	a	b	h	b	b	b	b	a	a	b	b	-	b	b	-	a	b	b	a	b	a	b	b	a	b
chr05	571337	G	a	a	a	a	-	b	b	a	a	a	-	a	b	b	b	-	a	a	a	a	a	-	a	-	b	b	b	b	b	a	a	b	b	a	b	b	-	a	b	b	a	b	a	b	-	a	b
chr05	571356	G	a	a	a	a	-	b	b	a	a	a	-	a	b	b	b	-	a	a	a	a	a	-	a	-	b	b	b	b	b	a	a	b	b	a	b	b	-	a	b	b	a	b	a	b	-	a	b
chr05	571363	T	a	a	a	a	-	b	b	a	a	a	-	a	b	b	b	-	a	a	a	a	a	-	a	-	b	b	b	b	b	a	a	b	b	a	b	b	-	a	b	b	a	b	a	b	-	a	b
chr05	571385	A	a	a	a	a	-	b	b	a	a	a	-	a	b	b	b	-	a	a	a	a	a	-	a	-	b	b	b	b	b	a	a	b	b	a	b	b	-	a	b	b	a	b	a	b	-	a	b
chr05	571414	A	a	a	a	a	-	b	b	a	a	a	-	a	b	b	b	-	a	a	a	a	a	-	a	-	b	b	b	b	b	a	a	b	b	a	b	b	-	a	b	b	a	b	a	b	-	a	b
chr05	606757	G	a	a	a	a	b	-	b	-	a	a	-	-	b	-	b	b	a	a	a	-	a	b	a	b	b	b	-	b	-	-	-	b	b	-	b	b	-	-	-	b	a	-	a	-	-	a	b
chr05	609079	A	-	-	a	a	b	b	-	a	a	-	-	a	b	b	b	b	a	-	a	a	a	-	a	-	b	-	-	-	-	-	-	b	b	-	b	b	-	a	b	b	a	-	-	b	b	-	-
chr05	610426	C	-	a	a	a	b	b	b	-	a	-	-	a	b	b	b	b	a	a	a	a	a	b	-	b	b	b	b	b	b	-	a	b	b	a	b	b	b	-	b	b	a	b	a	b	b	a	b
chr05	610463	A	-	a	a	a	b	b	b	-	a	-	-	a	b	b	b	b	a	a	a	a	a	b	-	b	b	b	b	b	b	-	a	b	b	a	b	b	b	-	b	b	a	b	a	b	b	a	b
chr05	610473	C	-	a	a	a	b	b	b	-	a	-	-	a	b	b	b	b	a	a	a	a	a	b	-	b	b	b	b	b	b	-	a	b	b	a	b	b	b	-	b	b	a	b	a	b	b	a	b
chr05	611068	G	a	a	a	a	b	b	b	a	a	-	-	a	b	b	b	b	a	a	a	a	a	b	a	b	b	b	b	b	b	-	a	b	b	-	b	b	b	a	b	b	a	b	-	b	b	a	a
chr05	611098	C	a	a	a	a	b	b	b	a	a	-	-	a	b	b	b	b	a	a	a	a	a	b	a	b	b	b	b	b	b	-	a	b	b	-	b	b	b	a	b	b	a	b	-	b	b	a	b
chr05	611336	C	a	a	a	a	b	b	-	a	a	a	-	a	b	b	b	b	a	a	a	a	a	-	a	-	b	-	b	b	b	a	a	b	b	-	b	-	-	a	b	b	-	-	a	b	b	a	-
chr05	612098	C	a	a	a	a	b	b	b	a	a	a	-	a	b	b	b	b	a	a	a	-	a	b	a	-	b	b	b	b	b	a	a	b	b	-	b	b	b	a	b	b	a	-	a	b	b	a	b
chr05	618458	G	a	a	a	a	-	-	-	a	a	a	-	a	-	-	-	b	a	a	a	a	a	-	a	-	b	-	-	b	-	a	a	b	b	a	-	-	-	a	-	b	a	-	a	-	-	a	-
chr05	627320	T	a	a	-	a	-	b	-	a	a	a	-	a	b	b	b	b	a	a	a	a	a	b	a	b	b	b	b	b	b	a	a	b	b	-	b	b	-	a	b	b	a	-	a	b	b	a	b
chr05	629020	C	a	a	a	a	b	b	b	a	a	-	-	a	b	b	b	b	a	a	a	a	a	b	-	b	b	b	b	b	b	a	a	b	b	a	b	b	b	a	b	b	a	b	a	b	b	a	b
chr05	629298	G	a	a	a	a	b	b	b	a	a	-	-	a	b	b	b	b	a	a	a	a	a	b	-	b	b	b	b	b	b	a	a	b	b	a	b	b	b	a	b	b	a	b	a	b	b	a	b
chr05	629336	A	-	a	a	-	b	b	b	a	-	a	-	a	b	b	b	b	a	a	a	a	a	b	a	b	b	b	b	b	b	-	a	b	b	-	b	b	-	-	b	-	a	-	a	-	-	a	b
chr05	629682	G	-	a	a	-	b	b	b	a	-	a	-	a	b	b	b	b	a	a	a	a	a	b	a	b	b	b	b	b	b	-	a	b	b	-	b	b	-	-	b	-	a	-	a	-	-	a	b
chr05	639570	A	-	-	-	a	b	b	b	a	a	a	-	-	b	b	b	b	a	a	a	-	a	b	a	-	b	b	-	b	b	a	a	b	b	-	b	-	-	a	b	b	a	b	a	b	-	-	b
chr05	639703	A	a	a	-	a	b	b	b	a	a	a	-	a	b	b	b	b	a	a	a	a	a	b	a	b	b	b	-	b	b	a	a	b	b	a	-	b	-	a	b	-	a	b	a	b	-	-	b
chr05	714129	C	a	a	-	a	b	b	b	a	a	a	-	-	b	b	b	b	a	a	a	-	a	-	a	-	b	b	b	b	-	a	a	b	b	-	a	a	b	-	b	b	a	-	a	-	b	a	b
chr05	742114	G	a	a	a	a	b	b	b	a	a	a	b	a	b	b	b	b	a	a	a	a	a	b	a	b	b	b	b	b	b	a	a	b	b	a	a	a	b	a	b	b	a	b	b	b	b	a	b
chr05	742821	G	a	a	a	a	b	b	b	a	a	a	b	a	b	b	b	b	a	h	a	a	a	b	a	b	b	b	b	b	b	a	a	b	b	a	a	a	b	a	b	b	a	b	b	b	b	a	b
chr05	742829	G	a	a	a	a	b	b	b	a	a	a	b	a	b	b	b	b	a	h	a	a	a	b	a	b	b	b	b	b	b	a	a	b	b	a	a	a	b	a	b	b	a	b	b	b	b	a	b
chr05	743362	A	-	a	a	a	b	b	b	-	-	-	-	a	b	b	b	b	a	a	a	-	a	b	-	b	b	-	b	b	b	a	a	b	b	a	a	a	b	a	b	b	a	-	b	b	b	a	b
chr05	743375	G	-	a	a	a	b	b	b	-	-	-	-	a	b	b	b	b	a	a	a	-	a	b	-	b	b	-	b	b	b	a	a	b	b	a	a	a	b	a	b	b	a	-	b	b	b	a	b
chr05	743414	C	-	a	a	a	b	b	b	-	-	-	-	a	b	b	b	b	a	a	a	-	a	b	-	b	b	-	b	b	b	a	a	b	b	a	a	a	b	a	b	b	a	-	b	b	b	a	b
chr05	751268	C	a	a	a	-	b	b	b	a	a	b	b	a	b	b	b	b	a	a	a	a	a	b	a	b	b	b	b	b	b	a	a	b	b	-	a	a	b	a	b	b	a	-	b	b	b	a	b
chr05	752658	A	a	a	a	a	b	b	b	a	a	a	b	a	-	b	b	b	a	h	a	a	a	b	a	b	b	b	b	b	-	a	a	b	b	-	a	a	b	a	b	b	a	b	b	b	b	a	b
chr05	760316	T	a	a	a	a	-	b	b	a	-	a	b	-	b	b	b	b	a	h	a	a	a	b	a	-	b	b	b	b	b	a	a	b	b	-	a	a	b	a	b	b	a	-	b	b	-	a	b
chr05	760328	T	a	a	a	a	-	b	b	a	-	a	b	-	b	b	b	b	a	h	a	a	a	b	a	-	b	b	b	b	b	a	a	b	b	-	a	a	b	a	b	b	a	-	b	b	-	a	b
chr05	765534	C	a	a	-	a	b	b	b	a	a	a	-	a	b	b	b	b	a	a	a	a	a	b	-	b	b	b	-	b	b	a	a	b	b	a	a	a	-	a	b	h	-	b	b	b	b	a	b
chr05	765678	G	a	a	a	a	b	b	-	a	a	-	-	a	b	b	b	b	a	a	a	a	a	b	a	b	b	b	-	b	b	a	a	b	b	a	a	a	b	a	b	b	a	-	b	b	b	a	b
chr05	765854	C	a	a	a	a	b	b	-	a	a	-	-	a	b	b	b	b	a	a	a	a	a	b	a	b	b	b	-	b	b	a	a	b	b	a	a	a	b	a	b	b	a	-	b	b	b	a	b
chr05	773475	G	-	a	-	-	-	-	-	-	a	a	b	-	-	b	b	b	a	a	a	a	-	-	-	b	b	-	b	b	b	a	a	b	b	-	a	a	-	a	b	b	a	-	-	b	-	-	-
chr05	780647	G	a	a	a	-	-	b	-	a	a	a	-	-	b	b	-	b	a	a	a	-	a	b	a	-	b	-	-	b	b	-	a	b	b	-	a	-	b	-	b	b	-	b	b	b	-	a	b
chr05	780987	C	a	a	a	-	-	b	-	a	a	a	-	-	b	b	-	b	a	a	a	-	a	b	a	-	b	-	-	b	b	-	a	b	b	-	a	-	b	-	b	b	-	b	b	b	-	a	b
chr05	781204	G	a	a	a	a	b	b	b	a	-	-	-	a	b	b	b	b	a	a	a	a	a	b	a	b	b	b	b	b	b	a	a	b	b	a	a	a	b	a	b	b	a	b	b	b	b	a	b
chr05	781393	G	a	a	a	a	b	b	b	a	-	-	-	a	b	b	b	b	a	a	a	a	a	b	a	b	b	b	b	b	b	a	a	b	b	a	a	a	b	a	b	b	a	b	b	b	b	a	b
chr05	781864	A	a	a	a	a	b	b	a	-	-	a	-	a	b	b	b	b	a	a	a	-	a	-	a	-	b	b	-	-	b	a	a	b	b	-	a	a	-	a	b	b	a	-	b	b	b	a	-
chr05	789175	G	a	a	a	-	-	b	b	a	-	-	b	a	b	b	b	b	a	a	a	a	a	-	a	-	b	b	-	b	b	a	a	b	b	-	a	-	-	a	b	-	a	b	-	b	-	a	-
chr05	791884	T	a	a	a	-	-	b	b	a	-	a	b	-	b	b	b	b	a	a	a	a	a	-	a	-	b	b	b	b	-	-	a	b	b	a	a	a	b	-	b	b	-	-	b	b	-	a	b
chr05	795122	T	a	a	a	b	-	-	b	a	a	a	-	-	-	-	-	b	a	a	a	a	a	-	a	-	b	-	-	-	-	a	a	b	b	a	a	a	-	a	b	b	a	-	b	-	b	-	b
chr05	808958	G	a	a	a	-	b	-	-	-	a	a	-	a	b	b	b	b	a	a	a	a	a	b	a	b	b	b	b	b	b	a	a	b	b	a	-	a	-	a	b	b	a	-	b	b	b	a	b
chr05	811573	C	a	a	a	a	b	b	-	a	a	a	b	a	b	b	b	b	a	a	a	a	a	b	a	b	b	-	b	b	-	a	a	b	b	a	a	-	-	a	b	b	-	b	b	b	-	a	b
chr05	846741	T	-	a	a	-	b	b	-	-	-	-	-	-	b	b	b	b	a	a	a	a	a	b	-	-	b	b	b	b	b	-	a	b	b	-	a	a	b	a	b	b	a	-	b	b	-	a	-
chr05	846750	A	-	a	a	-	b	b	-	-	-	-	-	-	b	b	b	b	a	a	a	a	a	b	-	-	b	b	b	b	b	-	a	b	b	-	a	a	b	a	b	b	a	-	b	b	-	a	-
chr05	846765	G	-	a	a	-	b	b	-	-	-	-	-	-	b	b	b	b	a	a	a	a	a	b	-	-	b	b	b	b	b	-	a	b	b	-	a	a	b	a	b	b	a	-	b	b	-	a	-
chr05	872588	G	a	a	a	a	b	b	b	a	a	-	-	a	b	b	b	b	a	a	a	-	a	b	a	b	b	b	b	b	b	a	a	b	b	-	a	a	a	a	b	b	a	b	b	b	b	a	b
chr05	903454	C	a	a	a	a	b	b	b	a	a	-	-	a	b	b	b	b	a	a	a	a	a	b	a	b	b	-	-	b	b	a	a	b	b	a	a	a	b	-	b	b	-	b	b	b	b	a	b
chr05	951226	T	a	a	a	a	b	b	b	a	-	a	-	a	b	b	b	b	a	a	a	a	a	-	-	b	b	b	-	b	-	a	a	b	b	a	a	a	b	a	b	b	a	b	b	b	b	a	b
chr05	1005684	C	a	a	-	a	b	b	b	a	-	a	-	-	b	b	b	b	a	a	a	-	a	b	a	-	b	b	b	b	b	a	a	b	b	a	-	-	b	a	b	b	-	-	b	b	b	a	b
chr05	1068296	T	a	a	a	a	b	b	b	a	a	-	-	a	b	b	b	b	a	a	a	a	a	b	a	-	b	b	-	b	b	a	a	b	b	a	a	a	b	a	b	b	a	b	b	-	b	a	b
chr05	1163435	G	a	a	a	a	b	b	b	a	a	a	b	a	b	b	b	b	a	a	a	-	a	b	a	b	b	-	b	b	-	-	a	b	b	a	a	a	b	a	b	h	a	b	-	b	b	a	-
chr05	1199731	G	a	a	a	a	b	b	-	a	a	-	-	a	b	b	b	b	a	a	a	a	a	b	b	-	-	b	-	b	b	-	a	b	b	a	a	a	-	a	b	-	a	b	-	b	-	-	b
chr05	1223890	A	a	a	a	a	b	b	b	a	a	a	b	a	b	b	b	b	a	a	a	a	a	b	a	b	b	b	b	b	b	a	a	b	b	a	a	-	b	a	b	b	a	-	b	b	b	a	b
chr05	1228361	G	a	a	-	a	b	-	b	a	a	a	b	-	b	b	b	b	a	a	a	a	a	b	a	-	b	b	b	b	-	-	a	b	b	a	a	-	-	a	b	b	-	-	b	b	-	a	b
chr05	1257872	G	a	a	a	a	b	b	-	a	a	a	b	a	b	b	b	b	a	a	a	a	a	-	a	b	b	b	b	b	b	a	a	b	b	a	a	a	b	a	b	b	a	b	b	b	b	a	b
chr05	1263749	C	a	a	a	a	b	b	b	a	-	a	-	-	b	b	b	b	a	a	a	a	a	b	a	b	b	b	-	b	b	a	a	b	b	a	a	-	b	a	b	a	a	b	b	b	-	a	b
chr05	1269806	A	a	a	-	a	-	b	b	a	a	-	-	-	b	b	b	b	a	a	a	a	a	b	-	-	b	-	-	b	-	-	a	b	b	-	a	-	-	a	b	b	a	-	b	-	b	a	-
chr05	1270127	G	a	a	a	a	-	b	b	a	a	-	-	-	b	b	b	b	a	a	a	a	a	b	-	-	b	-	-	b	-	-	-	b	b	-	a	-	-	a	b	a	a	b	b	-	b	a	-
chr05	1295997	C	a	a	-	a	b	b	-	a	a	a	-	a	b	b	b	b	a	-	a	a	a	b	a	-	b	b	-	b	b	a	a	b	b	-	a	a	-	-	b	b	a	-	b	b	-	a	b
chr05	1299526	T	a	a	a	-	b	-	-	a	-	a	-	-	b	b	b	b	a	-	a	a	a	-	-	-	b	-	-	b	b	-	a	b	b	-	a	a	-	a	b	b	a	-	-	b	-	-	-
chr05	1311009	G	-	a	-	-	-	b	-	a	a	-	-	a	b	b	b	b	a	a	a	-	a	b	a	-	-	b	-	-	b	-	a	b	b	-	a	a	b	a	b	b	a	-	b	b	-	a	-
chr05	1331140	G	a	a	a	a	b	a	b	a	a	a	b	a	b	b	b	b	a	a	a	a	a	b	a	-	b	b	b	b	b	a	a	b	b	a	a	a	-	a	b	b	a	-	b	b	b	a	b
chr05	1331342	C	a	a	a	a	b	b	b	a	a	a	b	a	b	b	b	b	a	a	a	a	a	b	a	-	b	b	b	b	b	a	a	b	b	a	a	a	-	a	b	b	a	-	b	b	b	a	b
chr05	1331367	T	a	a	a	a	b	b	b	a	a	a	b	a	b	b	b	b	a	a	a	a	a	b	a	-	b	b	b	b	b	a	a	b	b	a	a	a	-	a	b	b	a	-	b	b	b	a	b
chr05	1367428	A	-	a	a	a	b	b	b	-	a	-	-	a	b	b	b	b	a	-	a	-	a	-	a	-	b	b	b	b	-	-	a	b	b	b	a	a	-	a	b	b	a	-	b	b	b	-	b
chr05	1367599	C	-	a	a	a	b	b	b	-	a	-	-	a	b	b	b	h	a	-	a	-	a	-	a	-	b	b	-	b	-	-	a	b	b	-	a	a	-	a	b	b	a	-	b	b	b	-	b
chr05	1380762	A	a	a	-	-	-	-	b	a	-	-	-	a	b	b	b	b	a	a	a	-	a	-	-	b	b	b	b	b	b	a	-	b	b	-	a	-	b	-	b	b	-	b	b	-	-	a	b
chr05	1384240	A	a	a	a	-	-	-	b	a	a	-	-	a	-	b	b	b	a	a	a	a	a	-	-	-	b	b	b	b	-	a	a	b	b	a	a	a	b	-	b	b	a	-	b	b	-	a	b
chr05	1394811	G	a	a	a	a	-	b	-	a	a	a	-	-	b	b	b	-	a	a	a	-	a	-	-	-	b	b	b	-	b	-	a	b	-	-	-	a	-	a	b	b	-	-	b	-	-	a	b
chr05	1398429	T	a	a	a	a	b	b	b	a	a	a	-	a	b	b	b	b	a	a	a	a	a	-	a	b	b	b	b	b	b	a	a	b	b	a	a	-	b	a	b	b	a	b	b	-	b	b	b
chr05	1466452	T	-	-	-	-	-	b	b	a	-	a	-	-	b	b	b	b	a	a	a	a	a	-	a	-	b	-	-	-	-	-	a	b	b	-	a	a	b	a	b	b	a	b	-	-	-	-	-
chr05	1517045	T	a	a	a	a	b	b	b	a	-	a	-	a	b	b	b	b	a	a	a	a	a	b	a	b	b	b	b	b	b	-	a	b	b	a	a	-	b	a	b	b	a	-	b	b	b	a	b
chr05	1537499	C	a	-	a	-	-	-	-	-	-	-	-	-	-	b	b	b	a	a	a	-	a	-	-	b	b	b	b	b	-	a	a	b	b	-	a	-	-	-	b	a	a	b	b	-	-	a	b
chr05	1542076	T	a	a	a	a	b	b	-	a	a	a	-	-	b	b	b	b	a	a	a	a	a	b	a	b	b	b	b	b	b	a	a	b	b	a	a	a	-	a	b	b	a	-	b	b	-	a	b
chr05	1545087	T	a	a	-	a	b	b	-	a	a	-	-	-	b	b	b	b	a	a	-	-	a	-	-	-	b	b	-	b	b	a	a	b	b	-	a	-	b	a	b	b	a	-	b	b	-	-	-
chr05	1550721	G	a	a	a	a	b	-	-	a	-	a	b	a	b	b	b	b	a	a	a	a	a	b	a	b	b	b	b	b	-	-	a	b	b	a	a	-	b	a	b	b	a	-	b	b	-	a	-
chr05	1554073	G	a	a	a	a	a	b	b	a	a	a	-	a	b	b	b	b	a	a	a	a	a	b	a	b	b	b	b	b	b	a	a	b	b	a	a	a	b	a	b	b	a	-	b	b	b	a	b
chr05	1556705	A	a	a	a	a	b	b	-	a	a	a	-	a	b	b	b	b	a	a	a	a	a	b	a	b	b	b	b	b	-	a	a	b	b	a	a	a	b	a	b	b	a	-	b	b	b	a	-
chr05	1567960	G	a	a	a	a	b	b	b	a	a	-	-	-	b	b	b	b	a	a	a	a	a	b	a	b	b	b	b	b	b	a	a	b	b	a	a	-	b	a	b	b	a	b	b	b	-	a	-
chr05	1568469	C	a	a	a	a	b	b	b	a	a	a	b	a	b	b	b	b	a	a	a	a	a	b	a	b	b	b	b	b	b	a	a	b	b	a	a	a	a	a	b	a	a	b	b	b	b	a	h
chr05	1580845	A	a	a	a	a	b	-	b	a	a	-	-	a	b	b	b	b	a	a	a	-	a	-	a	b	b	b	b	b	-	a	a	b	b	a	a	a	b	a	b	a	a	b	b	-	b	a	b
chr05	1675868	T	a	a	a	a	b	b	b	a	a	-	-	-	b	b	b	b	a	a	a	a	a	b	a	-	b	b	b	b	b	a	a	b	b	a	a	a	b	a	b	b	a	b	b	b	b	a	b
chr05	1696343	G	-	a	-	a	-	b	-	-	-	-	-	a	b	b	b	b	a	-	a	a	a	-	a	-	b	b	-	b	-	a	a	b	b	a	a	a	-	a	b	b	a	-	b	b	-	a	b
chr05	1697775	A	a	a	a	a	b	b	-	a	a	a	-	a	b	b	b	b	a	a	a	a	a	b	a	b	b	b	b	b	b	a	a	b	b	a	a	a	-	a	b	b	a	b	b	-	b	a	-
chr05	1719707	T	-	a	-	a	b	b	-	a	-	a	b	a	-	b	b	b	a	a	a	a	a	b	a	b	b	b	-	b	b	-	a	b	b	-	-	-	b	a	b	-	-	-	b	-	b	a	-
chr05	1729734	A	a	a	a	a	b	b	-	a	a	a	-	a	b	b	b	b	a	a	a	a	a	b	a	b	b	-	-	b	b	a	a	b	b	-	a	a	-	a	b	b	a	-	b	b	-	a	b
chr05	1753874	A	a	a	a	-	b	-	b	-	a	-	-	-	b	b	-	b	a	-	-	-	a	-	a	b	b	b	b	-	b	-	a	b	b	a	a	-	-	-	b	-	-	-	b	-	-	a	b
chr05	1874127	T	-	a	a	-	b	b	-	-	-	-	-	a	-	b	b	b	a	a	a	-	a	b	-	-	b	b	b	b	b	-	-	b	b	-	a	-	b	-	b	b	a	b	b	-	-	a	-
chr05	1874138	T	-	a	a	-	b	b	-	-	-	-	-	a	-	b	b	b	a	a	a	-	a	b	-	-	b	b	b	b	b	-	-	b	b	-	a	-	b	-	b	b	a	b	b	-	-	a	-
chr05	1874139	T	-	a	a	-	b	b	-	-	-	-	-	a	-	b	b	b	a	a	a	-	a	b	-	-	b	b	b	b	b	-	-	b	b	-	a	-	b	-	b	b	a	b	b	-	-	a	-
chr05	1874179	T	-	a	a	-	b	b	-	-	-	-	-	a	-	b	b	b	a	a	a	-	a	b	-	-	b	b	b	b	b	-	-	b	b	-	a	-	b	-	b	b	a	b	b	-	-	a	-
chr05	1885277	A	a	a	a	a	b	b	b	a	a	a	-	a	b	b	b	b	a	a	a	-	a	b	a	-	b	b	-	b	-	a	a	b	b	-	a	-	-	a	b	h	a	-	b	b	b	a	b
chr05	1908999	G	-	a	a	-	-	-	b	a	a	-	-	a	b	b	b	b	a	-	a	a	a	-	-	b	-	b	b	b	-	-	a	b	b	-	a	-	b	-	b	b	a	-	-	b	-	-	-
chr05	1909647	G	-	a	a	a	-	-	b	-	a	a	b	-	b	b	b	b	a	a	a	a	a	-	-	b	b	b	-	b	b	a	a	b	b	a	a	a	b	a	b	b	a	b	b	b	b	a	b
chr05	1909690	C	-	a	a	a	-	-	b	-	a	a	b	-	b	b	b	b	a	a	a	a	a	-	-	b	b	b	-	b	b	a	a	b	b	a	a	a	b	a	b	b	a	b	b	b	b	a	b
chr05	1909691	A	-	a	a	a	-	-	b	-	a	a	b	-	b	b	b	b	a	a	a	a	a	-	-	b	b	b	-	b	b	a	a	b	b	a	a	a	b	a	b	b	a	b	b	b	b	a	b
chr05	1911702	C	a	-	a	-	-	b	b	a	-	-	-	a	-	-	-	b	a	-	a	a	a	-	-	-	b	b	b	b	b	a	a	b	b	-	a	-	-	a	-	-	a	b	-	b	-	a	b
chr05	1920191	A	a	a	a	a	-	b	-	-	-	a	-	-	b	b	b	b	a	a	a	a	a	b	a	-	b	b	b	b	b	a	a	b	b	a	a	a	b	-	b	b	a	-	b	b	b	a	b
chr05	2095091	C	a	a	a	a	-	b	b	a	a	a	b	a	b	b	b	b	a	a	a	a	a	b	b	b	a	b	b	b	b	a	a	b	b	-	a	a	-	a	b	h	a	-	b	b	b	a	a
chr05	2144537	C	a	a	a	-	-	b	b	a	a	a	-	a	b	b	b	b	a	a	a	-	a	b	b	b	a	b	b	-	b	a	a	b	b	-	a	a	a	a	b	b	a	b	b	b	b	a	-
chr05	2158226	G	a	a	a	a	b	b	-	a	a	-	-	a	b	b	b	b	a	a	a	a	a	b	b	-	a	-	b	b	b	a	a	b	b	b	a	a	a	a	b	b	a	-	b	b	-	a	a
chr05	2167765	C	a	a	a	-	b	b	b	a	a	a	-	-	b	b	b	b	a	a	a	a	a	b	b	-	a	b	b	b	b	a	a	b	b	b	a	a	a	a	b	b	a	-	b	b	b	a	-
chr05	2167767	A	a	a	a	-	b	b	b	a	a	a	-	-	b	b	b	b	a	a	a	a	a	b	b	-	a	b	b	b	b	a	a	b	b	b	a	a	a	a	b	b	a	-	b	b	b	a	-
chr05	2210899	T	a	a	a	-	b	-	-	a	a	a	-	a	-	b	b	b	a	a	a	a	a	b	b	-	a	-	b	b	b	-	b	b	b	b	a	-	-	a	b	b	a	b	b	b	-	-	a
chr05	2216698	G	-	a	a	a	-	b	b	a	a	-	b	-	b	b	b	b	a	a	a	-	a	b	b	b	a	a	-	b	b	a	a	b	b	b	a	a	a	a	b	b	a	b	b	b	b	a	a
chr05	2216710	A	-	a	a	a	-	b	b	a	a	-	b	-	b	b	b	b	a	a	a	-	a	b	b	b	a	a	-	b	b	a	a	b	b	b	a	a	a	a	b	a	a	b	b	b	b	a	a
chr05	2216948	G	-	a	a	a	-	b	b	a	a	-	b	-	b	b	b	b	a	a	a	-	a	-	b	b	a	a	-	b	b	a	a	b	b	b	a	a	a	a	b	b	a	b	b	b	b	a	a
chr05	2216955	T	-	a	a	a	-	b	b	a	a	-	b	-	b	b	b	b	a	a	a	-	a	-	b	b	a	a	-	b	b	a	a	b	b	b	a	a	a	a	b	b	a	b	b	b	b	a	a
chr05	2222722	G	a	a	a	-	-	-	-	a	-	-	-	a	b	b	b	b	a	a	a	-	a	-	b	b	a	b	-	-	b	-	a	b	b	-	a	a	a	a	b	b	a	b	b	-	b	a	a
chr05	2222762	T	a	a	a	-	-	-	-	a	-	-	-	a	b	b	b	b	a	a	a	-	a	-	b	b	a	b	-	-	b	-	a	b	b	-	a	a	a	a	b	b	a	b	b	-	b	a	a
chr05	2226814	G	a	a	a	a	b	b	b	-	a	a	b	a	b	b	b	b	a	a	a	a	a	b	b	b	a	b	b	b	b	a	a	b	b	b	a	a	a	a	b	-	a	b	b	b	b	a	a
chr05	2226819	A	a	a	a	a	b	b	b	-	a	a	b	a	b	b	b	b	a	a	a	a	a	b	b	b	a	b	b	b	b	a	a	b	b	b	a	a	a	a	b	-	a	b	b	b	b	a	a
chr05	2226881	A	a	a	a	a	b	b	b	-	a	a	b	a	b	b	b	b	a	a	a	a	a	b	b	b	a	b	b	b	b	a	a	b	b	b	a	a	a	a	b	-	a	b	b	b	b	a	a
chr05	2239060	A	a	a	a	-	b	b	b	a	-	a	-	-	b	b	b	b	a	a	a	a	a	b	b	b	a	b	b	b	b	a	a	b	b	b	a	a	a	a	b	b	a	b	b	b	-	a	a
chr05	2245365	A	a	a	a	-	b	b	b	a	-	a	-	a	b	b	b	b	a	a	a	-	a	b	b	-	a	-	-	b	b	a	a	b	b	b	a	a	a	a	b	a	a	b	b	b	b	a	a
chr05	2245375	C	a	a	a	-	b	b	b	a	-	a	-	a	b	b	b	b	a	a	a	-	a	b	b	-	a	-	-	b	b	a	a	b	b	b	a	a	a	a	b	a	a	b	b	b	b	a	a
chr05	2248204	G	a	a	a	a	b	b	b	a	a	a	-	a	b	b	b	b	a	a	a	a	a	b	b	b	a	-	b	b	b	a	a	b	b	b	a	a	a	a	b	b	a	b	b	b	b	a	a
chr05	2248215	T	a	a	a	a	b	b	b	a	a	a	-	a	b	b	b	b	a	a	a	a	a	b	b	b	a	-	b	b	b	a	a	b	b	b	a	a	a	a	b	b	a	b	b	b	b	a	a
chr05	2248303	G	a	a	-	a	b	b	b	a	a	a	b	a	b	b	b	b	a	a	a	a	a	b	b	-	a	b	b	b	-	a	a	b	b	b	a	a	a	a	b	b	a	b	b	b	b	a	a
chr05	2256551	A	a	a	a	a	b	-	b	a	a	a	-	a	b	b	b	b	a	a	a	a	a	b	b	-	a	b	-	b	b	a	a	b	b	b	a	a	-	-	b	h	a	-	b	b	-	a	a
chr05	2257672	A	a	a	-	-	b	b	-	a	a	-	b	a	b	b	b	b	a	a	a	-	a	b	b	-	a	-	b	b	b	a	-	b	b	-	a	-	-	a	b	-	a	-	b	b	b	-	a
chr05	2260968	C	a	a	a	a	-	b	b	a	a	a	-	a	b	b	b	b	a	a	a	a	a	-	-	-	a	b	b	b	b	a	a	b	b	-	a	a	a	-	b	a	a	-	b	-	-	a	a
chr05	2266795	T	a	a	-	-	-	b	b	-	-	a	-	a	-	b	b	b	a	a	a	-	-	b	-	b	a	b	b	-	b	a	-	b	b	b	a	a	-	-	b	b	a	b	b	b	b	a	a
chr05	2266932	C	a	a	-	-	-	b	b	-	-	a	-	a	-	b	b	b	a	a	a	-	-	b	-	b	a	a	b	-	b	a	-	b	b	b	a	a	-	-	b	b	a	b	b	b	b	a	a
chr05	2286345	T	-	a	a	a	-	-	b	a	-	a	-	a	b	b	b	b	a	-	a	a	a	-	-	b	a	b	b	b	-	-	a	b	b	-	a	a	a	a	b	h	a	-	-	b	b	a	-
chr05	2286577	C	a	a	a	a	-	-	b	a	a	a	-	a	b	b	b	b	a	a	a	a	a	-	-	b	a	b	b	b	b	a	a	b	b	b	a	a	a	a	b	h	a	-	b	b	b	a	a
chr05	2286607	G	a	a	a	a	-	-	b	a	a	a	-	a	b	b	b	b	a	a	a	a	a	-	-	b	a	b	b	b	b	a	a	b	b	b	a	a	a	a	b	h	a	-	b	b	b	a	a
chr05	2290221	T	a	a	-	a	b	b	b	a	-	a	-	a	b	b	b	b	a	b	a	-	a	-	b	b	a	b	-	b	-	a	a	b	b	b	a	a	-	-	b	b	a	-	b	b	b	a	a
chr05	2290256	A	a	a	-	a	b	b	b	a	-	a	-	a	b	b	b	b	a	a	a	-	a	-	b	b	a	b	-	b	-	a	a	b	b	b	a	a	-	-	b	a	a	-	b	b	b	a	a
chr05	2292684	G	a	a	a	a	b	-	b	a	a	a	-	a	b	b	b	b	a	a	a	a	a	-	b	-	a	b	b	b	b	a	a	b	b	b	a	a	-	-	b	h	a	-	b	b	-	a	a
chr05	2298701	C	a	a	-	-	-	-	b	a	a	-	-	-	-	b	b	b	a	a	a	-	a	-	-	b	a	h	b	b	b	a	-	b	b	b	a	a	a	a	b	a	a	b	b	b	b	a	a
chr05	2298711	A	a	a	-	-	-	-	b	a	a	-	-	-	-	b	b	b	a	a	a	-	a	-	-	b	a	h	b	b	b	a	-	b	b	b	a	a	a	a	b	a	a	b	b	b	b	a	a
chr05	2302760	G	-	a	a	a	-	-	b	a	-	-	-	-	b	b	b	-	a	a	a	a	a	b	-	-	b	-	-	b	-	a	-	b	b	-	a	-	-	-	b	b	a	b	b	b	b	a	a
chr05	2302770	A	-	a	a	a	-	-	b	a	-	-	-	-	b	b	b	-	a	a	a	a	a	b	-	-	a	-	-	b	-	a	-	b	b	-	a	-	-	-	b	a	a	b	b	b	b	a	a
chr05	2302772	T	-	a	a	a	-	-	b	a	-	-	-	-	b	b	b	-	a	a	a	a	a	b	-	-	a	-	-	b	-	a	-	b	b	-	a	-	-	-	b	b	a	b	b	b	b	a	a
chr05	2303026	C	-	a	-	a	-	-	b	a	-	-	-	-	b	b	b	b	a	a	a	a	a	b	b	-	a	-	-	b	-	a	-	b	b	-	a	-	-	-	b	a	a	b	b	b	b	a	a
chr05	2303162	A	a	a	-	a	b	b	b	a	a	a	-	a	b	b	b	b	a	a	a	-	a	-	b	b	a	b	b	b	b	a	a	b	b	-	a	a	a	-	b	h	a	b	b	b	b	a	a
chr05	2303176	A	a	a	-	a	b	b	b	a	a	a	-	a	b	b	b	b	a	a	a	-	a	-	b	b	a	b	b	b	b	a	a	b	b	-	a	a	a	-	b	h	a	b	b	b	b	a	a
chr05	2308268	G	a	a	a	a	b	b	-	a	-	-	-	a	b	b	b	-	a	a	a	-	a	-	-	-	a	b	-	-	-	a	a	b	b	b	a	a	-	a	b	b	a	b	b	b	-	a	a
chr05	2308293	G	a	a	a	a	b	b	-	a	-	-	-	a	b	b	b	-	a	a	a	-	a	-	-	-	a	b	-	-	-	a	a	b	b	b	a	a	-	a	b	b	a	b	b	b	-	a	a
chr05	2308566	A	a	a	a	a	b	b	-	a	a	-	-	a	b	b	b	b	a	a	a	-	a	-	-	b	a	a	-	-	-	a	a	b	b	b	a	a	-	a	b	b	a	b	b	b	-	a	a
chr05	2310701	G	a	a	-	a	b	-	-	a	-	a	-	-	-	b	b	-	a	a	a	a	a	b	-	-	a	b	-	b	-	a	a	b	b	-	-	-	a	a	b	a	-	-	b	b	-	a	a
chr05	2310710	A	a	a	-	a	b	-	-	a	-	a	-	-	-	b	b	-	a	a	a	a	a	b	-	-	a	b	-	b	-	a	a	b	b	-	-	-	a	a	b	a	-	-	b	b	-	a	a
chr05	2310749	G	a	a	-	a	b	-	-	a	-	a	-	-	-	b	b	-	a	a	a	a	a	b	-	-	a	b	-	b	-	a	a	b	b	-	-	-	a	a	b	a	-	-	b	b	-	a	a
chr05	2310875	A	a	a	-	a	b	-	-	a	-	a	-	-	-	b	b	b	a	a	a	a	a	b	-	-	a	b	-	-	-	a	a	b	b	-	-	-	a	a	b	a	-	-	b	b	-	a	a
chr05	2310880	T	a	a	-	a	b	-	-	a	-	a	-	-	-	b	b	b	a	a	a	a	a	b	-	-	a	b	-	-	-	a	a	b	b	-	-	-	a	a	b	a	-	-	b	b	-	a	a
chr05	2317355	T	a	a	a	a	b	-	-	a	a	-	-	a	b	b	b	b	a	a	a	-	a	b	-	b	a	b	b	b	b	-	a	b	b	b	a	a	a	a	b	a	a	-	b	b	-	-	a
chr05	2320830	G	a	a	a	-	b	b	b	a	a	-	b	a	b	b	b	b	a	a	a	a	a	b	b	-	a	b	b	b	b	a	a	b	b	b	a	a	a	a	b	b	a	b	b	b	b	a	a
chr05	2327095	T	a	a	a	a	b	b	b	a	a	-	b	a	b	b	b	b	a	a	a	a	a	b	-	b	a	b	b	b	b	a	a	b	b	-	a	a	-	a	b	b	a	b	b	b	b	a	a
chr05	2327123	G	a	a	a	a	b	b	b	a	a	-	b	a	b	b	b	b	a	a	a	a	a	b	-	b	a	b	b	b	b	a	a	b	b	-	a	a	-	a	b	b	a	b	b	b	b	a	a
chr05	2334056	G	a	a	a	-	-	b	b	a	a	-	b	a	b	b	b	b	a	a	a	a	a	-	b	-	a	b	-	b	b	a	a	b	b	b	a	a	a	a	b	h	a	-	b	b	b	a	a
chr05	2334130	G	a	a	a	a	b	b	b	a	a	-	b	a	b	b	b	b	a	a	a	a	a	b	b	b	a	b	b	b	b	-	a	b	b	b	a	a	a	a	b	h	a	-	b	b	b	a	a
chr05	2347614	C	a	a	a	a	b	b	-	a	-	a	-	a	b	b	b	b	a	a	a	a	a	b	b	-	a	b	-	b	b	-	-	b	b	-	a	a	a	a	b	a	a	-	b	-	b	a	-
chr05	2361874	T	a	a	a	a	-	b	b	-	a	a	-	-	b	b	b	-	a	a	a	-	a	-	-	-	a	-	-	b	b	a	a	b	b	-	-	a	-	-	b	a	a	-	b	b	-	a	a
chr05	2361875	G	a	a	a	a	-	b	b	-	a	a	-	-	b	b	b	-	a	a	a	-	a	-	-	-	a	-	-	b	b	a	a	b	b	-	-	a	-	-	b	a	a	-	b	b	-	a	a
chr05	2361924	T	a	a	a	a	-	b	b	-	a	a	-	-	b	b	b	-	a	a	a	-	a	-	-	-	a	-	-	b	b	a	a	b	b	-	-	a	-	-	b	a	a	-	b	b	-	a	a
chr05	2362110	G	a	a	a	a	-	b	b	-	a	a	-	-	b	b	b	b	a	a	a	-	a	-	-	b	a	b	-	b	b	a	a	b	b	-	-	a	-	-	b	a	a	-	b	b	-	a	a
chr05	2376639	G	a	a	a	a	b	b	b	a	a	a	b	a	b	b	b	b	a	a	a	a	a	b	b	b	a	b	b	b	b	a	a	b	b	b	a	-	a	a	b	a	a	b	b	b	b	a	a
chr05	2391000	G	a	a	a	a	b	b	b	a	a	a	b	a	b	b	b	b	a	a	a	-	a	b	b	b	a	b	b	b	b	a	a	b	b	-	a	a	a	a	b	b	a	-	b	b	-	a	a
chr05	2391037	A	a	a	a	a	b	b	b	a	a	a	b	a	b	b	b	b	a	a	a	-	a	b	b	b	a	b	b	b	b	a	a	b	b	-	a	a	a	a	b	b	a	-	b	b	-	a	a
chr05	2391346	G	a	a	a	a	b	b	b	a	a	a	b	a	b	b	b	b	a	a	a	-	a	b	b	b	a	b	b	b	b	a	a	b	b	-	a	a	a	a	b	b	a	-	b	b	-	a	a
chr05	2391675	G	a	a	a	-	b	b	b	a	a	-	-	-	-	b	b	b	a	a	a	-	a	-	-	b	a	b	b	b	b	a	a	b	b	-	a	a	a	-	b	a	a	b	b	b	-	a	a
chr05	2402055	A	a	a	a	a	b	b	-	a	a	-	b	a	b	b	b	b	a	a	a	a	a	b	b	b	a	b	b	b	b	a	a	b	b	b	a	a	a	a	b	b	a	-	b	b	b	a	a
chr05	2407598	G	a	a	a	a	-	-	b	a	a	-	-	a	b	b	b	b	a	a	a	a	a	b	b	-	a	a	b	b	b	a	a	b	b	b	a	-	a	a	b	-	a	-	b	b	b	a	-
chr05	2407640	T	a	a	a	a	-	-	b	a	a	-	-	a	b	b	b	b	a	a	a	a	a	b	b	-	a	a	b	b	b	a	a	b	b	b	a	-	a	a	b	-	a	-	b	b	b	a	-
chr05	2410589	G	a	a	-	a	b	-	-	a	a	a	-	a	b	b	b	b	a	a	a	a	a	b	b	-	a	b	-	b	b	a	a	b	b	-	a	a	-	a	b	b	a	-	b	-	b	-	a
chr05	2410910	C	a	a	-	a	b	-	-	a	a	a	-	a	b	b	b	b	a	-	a	a	a	b	b	-	a	b	-	b	b	a	a	b	b	-	a	a	-	a	b	b	a	-	b	-	b	-	a
chr05	2420709	G	a	a	a	a	b	b	b	a	a	-	-	a	b	b	b	b	a	a	a	a	a	b	b	b	a	b	-	b	b	a	a	b	b	b	-	-	-	a	b	b	a	b	b	b	b	a	a
chr05	2455678	T	a	a	a	a	b	b	b	a	b	a	b	a	b	b	b	b	a	a	a	a	a	b	-	-	a	a	b	b	b	a	a	b	b	b	a	-	a	a	b	b	a	b	b	b	b	-	a
chr05	2456848	C	a	a	a	a	b	b	b	a	a	-	-	a	b	b	b	b	a	a	a	a	a	-	b	b	a	b	b	b	b	a	a	b	b	b	a	a	a	-	b	b	a	b	b	b	-	a	a
chr05	2461339	G	a	a	-	-	b	-	b	a	-	-	-	a	b	b	b	b	a	-	a	-	a	b	b	b	a	b	b	b	-	a	a	b	b	-	a	a	-	a	b	b	a	-	b	b	-	a	-
chr05	2464338	T	a	a	a	-	b	b	b	-	-	-	-	a	b	b	b	b	a	a	a	a	a	b	-	-	a	b	b	b	b	-	a	b	b	b	a	a	-	a	b	a	a	-	b	b	-	a	a
chr05	2464362	T	a	a	a	-	b	b	b	-	-	-	-	a	b	b	b	b	a	a	a	a	a	b	-	-	a	b	b	b	b	-	a	b	b	b	a	a	-	a	b	a	a	-	b	b	-	a	a
chr05	2466352	C	a	a	a	-	-	-	-	-	a	-	-	a	b	b	b	b	a	a	a	a	a	-	-	-	a	a	b	b	b	a	a	b	b	b	-	a	-	a	b	b	a	b	b	b	b	a	a
chr05	2481260	G	a	a	a	-	-	-	b	a	-	a	-	-	b	b	b	b	a	a	a	a	a	-	b	-	-	-	-	b	b	-	a	b	b	-	a	-	-	-	b	-	a	-	-	b	-	-	-
chr05	2481313	A	a	a	a	-	-	-	b	a	-	a	-	-	b	b	b	b	a	a	a	a	a	-	b	-	-	-	-	b	b	-	a	b	b	-	a	-	-	-	b	-	a	-	-	b	-	-	-
chr05	2481319	C	a	a	a	-	-	-	b	a	-	a	-	-	b	b	b	b	a	a	a	a	a	-	b	-	-	-	-	b	b	-	a	b	b	-	a	-	-	-	b	-	a	-	-	b	-	-	-
chr05	2481661	C	a	a	a	-	-	-	b	a	-	a	-	-	b	b	b	b	a	a	a	a	a	-	b	-	-	-	-	b	b	-	a	b	b	-	a	-	-	-	b	-	a	-	-	b	-	-	-
chr05	2481663	C	a	a	a	-	-	-	b	a	-	a	-	-	b	b	b	b	a	a	a	a	a	-	b	-	-	-	-	b	b	-	a	b	b	-	a	-	-	-	b	-	a	-	-	b	-	-	-
chr05	2481688	T	a	a	a	-	-	-	b	a	-	a	-	-	b	b	b	b	a	a	a	a	a	-	b	-	-	-	-	b	b	-	a	b	b	-	a	-	-	-	b	-	a	-	-	b	-	-	-
chr05	2484894	A	a	a	a	a	b	-	b	a	a	a	b	a	b	b	b	b	a	a	a	-	a	b	b	b	a	b	b	b	b	a	a	b	b	-	a	a	a	a	b	b	a	b	b	b	-	a	-
chr05	2496913	C	a	a	a	-	b	b	b	a	a	a	-	a	b	b	b	b	a	a	a	a	a	b	b	-	a	b	b	b	b	a	a	b	b	-	a	a	-	a	b	b	a	b	b	b	b	a	a
chr05	2497059	A	a	a	a	-	b	b	b	a	a	a	-	a	b	b	b	b	a	a	a	a	a	b	b	-	a	b	b	b	b	a	a	b	b	-	a	a	-	a	b	b	a	b	b	b	b	a	a
chr05	2500818	T	a	a	a	a	-	b	b	a	a	-	-	a	b	b	b	-	a	a	a	a	a	b	-	-	a	b	b	b	-	a	a	b	b	-	a	-	a	-	b	a	a	-	-	b	b	a	a
chr05	2500841	G	a	a	a	a	-	b	b	a	a	-	-	a	b	b	b	-	a	a	a	a	a	b	-	-	a	b	b	b	-	a	a	b	b	-	a	-	a	-	b	a	a	-	-	b	b	a	a
chr05	2500871	T	a	a	a	a	-	b	b	a	a	-	-	a	b	b	b	-	a	a	a	a	a	b	-	-	a	b	b	b	-	a	a	b	b	-	a	-	a	-	b	a	a	-	-	b	b	a	a
chr05	2502269	A	-	a	-	a	-	-	-	a	-	-	-	-	b	b	b	b	a	-	a	-	a	b	-	-	-	-	-	b	b	a	-	b	b	-	-	-	-	a	b	-	-	-	b	b	-	a	a
chr05	2504216	G	a	a	a	a	b	-	b	a	a	-	-	a	b	b	b	b	a	a	a	a	a	-	b	b	a	-	b	b	-	a	a	b	b	-	a	-	a	a	b	b	a	b	b	-	-	a	a
chr05	2507246	A	a	a	-	a	b	b	b	a	a	-	b	a	b	b	b	b	a	a	a	a	a	b	b	b	a	-	b	b	-	a	a	b	b	b	a	a	a	a	b	b	a	-	b	b	b	a	a
chr05	2524444	G	a	a	a	a	b	b	b	a	a	-	-	a	b	b	b	b	a	a	a	a	a	-	b	b	a	b	b	b	b	a	a	b	b	b	a	a	a	a	b	h	a	b	b	b	b	a	a
chr05	2524494	G	a	a	a	a	b	b	b	a	a	-	-	a	b	b	b	b	a	a	a	a	a	-	b	b	a	b	b	b	b	a	a	b	b	b	a	a	a	a	b	h	a	b	b	b	b	a	a
chr05	2524733	C	a	a	a	a	-	b	b	a	a	-	-	a	b	b	b	-	a	a	a	a	a	-	a	-	a	b	b	b	b	a	a	b	b	-	a	a	a	a	b	a	a	b	b	b	b	a	a
chr05	2524740	T	a	a	a	a	-	b	b	a	a	-	-	a	b	b	b	-	a	a	a	a	a	-	a	-	a	b	b	b	b	a	a	b	b	-	a	a	a	a	b	a	a	b	b	b	b	a	a
chr05	2524743	G	a	a	a	a	-	b	b	a	a	-	-	a	b	b	b	-	a	a	a	a	a	-	a	-	a	b	b	b	b	a	a	b	b	-	a	a	a	a	b	a	a	b	b	b	b	a	a
chr05	2524757	A	a	a	a	a	-	b	b	a	a	-	-	a	b	b	b	-	a	a	a	a	a	-	a	-	a	b	b	b	b	a	a	b	b	-	a	a	a	a	b	a	a	b	b	b	b	a	a
chr05	2524770	T	a	a	a	a	-	b	b	a	a	-	-	a	b	b	b	-	a	a	a	a	a	-	a	-	a	b	b	b	b	a	a	b	b	-	a	a	a	a	b	a	a	b	b	b	b	a	a
chr05	2527568	T	a	a	-	a	-	b	b	a	a	a	-	a	b	b	b	b	a	a	a	a	a	b	b	-	a	b	-	b	b	a	a	b	b	-	a	a	a	-	b	b	a	-	b	b	-	a	a
chr05	2527751	G	-	a	-	a	-	b	b	a	a	a	-	a	b	b	b	b	a	a	a	a	a	b	b	-	a	b	-	b	b	a	a	b	b	-	a	a	a	-	b	b	a	-	b	b	-	a	-
chr05	2533581	G	a	a	a	a	b	b	b	a	a	a	-	a	b	b	b	b	a	a	a	a	a	b	b	b	a	b	b	b	b	a	a	b	b	b	a	a	a	a	b	h	a	b	b	b	-	a	a
chr05	2533600	T	a	a	a	a	b	b	b	a	a	a	-	a	b	b	b	b	a	a	a	a	a	b	b	b	a	b	b	b	b	a	a	b	b	b	a	a	a	a	b	h	a	b	b	b	-	a	a
chr05	2533863	T	a	a	a	a	b	b	b	a	a	a	-	a	b	b	b	b	a	a	a	a	a	b	b	b	a	b	b	b	-	a	a	b	b	b	a	a	a	a	b	h	a	b	b	b	-	a	a
chr05	2534096	A	a	a	a	a	-	b	-	-	a	a	b	a	b	b	b	b	a	a	a	-	a	-	b	b	a	-	-	b	b	a	a	b	b	a	a	a	a	a	b	b	a	b	b	b	b	a	a
chr05	2539987	G	a	a	a	a	b	b	b	a	a	-	-	-	b	b	b	b	a	a	a	a	a	b	b	-	a	b	b	b	b	-	a	b	b	b	a	a	a	a	b	h	a	-	b	b	-	a	a
chr05	2540204	A	a	a	a	a	b	b	b	a	a	-	-	-	b	b	b	b	a	a	a	a	a	b	b	-	a	b	b	b	b	-	a	b	b	b	a	a	a	a	b	h	a	-	b	b	-	a	a
chr05	2540308	T	a	-	a	-	b	b	b	a	-	-	-	a	-	-	b	b	a	a	a	-	a	-	-	-	-	-	-	b	-	-	-	b	b	-	a	-	-	-	b	a	a	-	-	b	-	-	-
chr05	2557351	G	-	-	a	a	-	b	-	a	a	-	-	-	-	b	b	b	a	-	a	-	a	b	b	b	-	-	-	b	b	a	a	b	b	-	a	-	a	a	b	-	a	b	-	b	-	-	b
chr05	2564469	G	a	a	a	a	b	b	b	a	-	-	a	a	b	b	b	b	a	a	a	a	a	b	b	b	a	a	b	b	b	a	a	b	b	-	a	a	a	a	b	h	a	b	b	b	-	a	a
chr05	3088976	T	a	a	a	-	-	b	b	-	-	b	-	-	b	b	b	b	a	a	a	a	a	b	-	-	a	b	b	b	-	a	a	b	b	-	a	a	-	a	a	b	a	-	b	b	b	a	-
chr05	3206027	C	a	a	a	a	b	b	b	a	a	b	a	a	b	a	a	b	a	a	a	a	a	b	b	b	a	b	b	b	b	a	a	b	a	b	a	a	b	a	a	h	a	b	b	b	b	a	a
chr05	3303244	C	-	a	a	a	-	b	-	a	-	b	-	a	b	a	a	b	a	a	a	a	a	b	b	b	-	-	-	b	b	a	a	b	a	-	a	-	b	a	a	b	a	-	b	-	-	a	-
chr05	3380975	G	a	a	a	a	-	b	-	a	a	b	-	a	-	a	a	b	a	a	a	a	a	b	b	b	a	b	b	b	b	a	a	b	a	b	a	-	b	-	a	b	a	-	b	b	b	a	a
chr05	3560144	G	a	a	-	-	b	-	b	a	-	b	-	a	b	a	a	-	a	a	a	a	a	b	-	-	a	b	b	b	-	a	a	b	a	b	a	a	b	a	a	b	a	-	b	b	b	-	a
chr05	3560156	C	a	a	-	-	b	-	b	a	-	b	-	a	b	a	a	-	a	a	a	a	a	b	-	-	a	b	b	b	-	a	a	b	a	b	a	a	b	a	a	a	a	-	b	b	b	-	a
chr05	3560163	T	a	a	-	-	b	-	b	a	-	b	-	a	b	a	a	-	a	a	a	a	a	b	-	-	a	b	b	b	-	a	a	b	a	b	a	a	b	a	a	b	a	-	b	b	b	-	a
chr05	3560171	A	a	a	-	-	b	-	b	a	-	b	-	a	b	a	a	-	a	a	a	a	a	b	-	-	a	b	b	b	-	a	a	b	a	b	a	a	b	a	a	a	a	-	b	b	b	-	a
chr05	3561573	C	a	a	a	a	b	b	b	a	a	-	-	-	b	a	a	b	a	a	a	-	a	b	b	b	a	-	b	b	b	-	a	b	a	b	a	a	b	-	a	b	-	-	b	b	b	a	a
chr05	3561743	A	a	a	a	a	b	b	b	a	a	-	-	-	b	a	a	b	a	a	a	-	a	b	b	b	a	-	b	b	b	-	a	b	a	b	a	a	b	-	a	b	-	-	b	b	b	a	a
chr05	3561786	C	a	a	a	a	b	b	b	a	a	-	-	-	b	a	a	b	a	a	a	-	a	b	b	b	a	-	b	b	b	-	a	b	a	b	a	a	b	-	a	b	-	-	b	b	b	a	a
chr05	3575404	C	a	a	a	-	b	-	b	a	-	-	-	-	b	-	a	b	a	a	a	-	a	-	b	-	-	b	-	-	-	a	a	b	a	-	a	a	-	-	a	a	a	b	b	b	-	a	a
chr05	3575410	A	a	a	a	-	b	-	b	a	-	-	-	-	b	-	a	b	a	a	a	-	a	-	b	-	-	b	-	-	-	a	a	b	a	-	a	a	-	-	a	a	a	b	b	b	-	a	a
chr05	3576224	T	a	-	-	-	-	b	-	a	-	-	-	-	-	a	a	b	-	a	a	a	a	-	-	-	a	b	-	b	b	-	-	b	a	b	-	-	-	a	a	-	-	-	b	b	-	a	a
chr05	3576682	A	a	a	a	a	b	b	b	a	a	b	-	a	b	a	a	b	a	a	a	a	a	b	b	-	a	b	-	b	-	a	a	b	a	b	a	a	b	a	a	b	a	b	b	b	b	a	a
chr05	3577518	G	a	a	a	a	b	b	b	a	a	b	-	a	b	a	a	b	a	a	a	a	a	b	-	-	a	b	-	b	b	a	a	b	a	b	a	a	b	a	a	h	a	b	b	b	-	a	a
chr05	3577546	A	a	a	a	a	b	b	b	a	a	b	-	a	b	a	a	b	a	a	a	a	a	b	-	-	a	b	-	b	b	a	a	b	a	b	a	a	b	a	a	h	a	b	b	b	-	a	a
chr05	3598307	G	a	a	-	a	b	b	b	a	-	-	-	-	b	a	a	b	a	a	a	a	a	b	-	-	a	b	b	b	b	a	-	b	a	-	a	-	b	a	a	b	a	-	b	b	-	-	a
chr05	3598349	G	a	a	-	a	b	b	b	a	-	-	-	-	b	a	a	b	a	a	a	a	a	b	-	-	a	b	b	b	b	a	-	b	a	-	a	-	b	a	a	b	a	-	b	b	-	-	a
chr05	3598363	C	a	a	-	a	b	b	b	a	-	-	-	-	b	a	a	b	a	a	a	a	a	b	-	-	a	b	b	b	a	a	-	b	a	-	a	-	b	a	a	b	a	-	b	b	-	-	a
chr05	3598599	T	a	a	-	a	b	b	b	a	-	-	-	-	b	a	a	b	a	a	a	a	a	b	b	-	a	b	b	b	b	a	-	b	a	-	a	-	b	a	a	b	a	-	b	-	-	-	a
chr05	3612101	A	a	a	-	-	-	b	-	a	-	b	-	a	-	a	a	b	a	-	a	a	a	-	b	-	a	b	-	b	b	-	a	b	a	-	a	a	-	-	a	b	-	-	b	-	-	a	-
chr05	3614222	C	-	a	a	-	-	-	-	a	a	b	-	a	b	a	a	b	a	a	a	-	a	-	b	-	a	b	-	b	b	a	a	b	a	b	a	-	b	a	a	b	a	b	b	b	b	a	a
chr05	3614246	C	-	a	a	-	-	-	-	a	a	b	-	a	b	a	a	b	a	a	a	-	a	-	b	-	a	b	-	b	b	a	a	b	a	b	a	-	b	a	a	b	a	b	b	b	b	a	a
chr05	3624512	C	a	a	a	-	b	-	b	-	a	b	-	a	b	a	a	b	a	-	a	-	a	b	-	b	a	b	b	b	b	a	-	b	a	b	-	a	-	-	a	b	-	b	b	-	-	a	a
chr05	3630421	C	a	a	a	a	b	b	b	a	a	-	-	a	b	a	a	b	a	a	a	a	a	b	b	-	a	b	b	b	b	a	a	b	a	b	a	-	b	-	a	b	a	-	b	-	-	a	-
chr05	3630763	C	a	a	a	a	b	b	b	a	a	-	-	a	b	a	a	b	a	a	a	a	a	b	b	-	a	a	b	b	b	a	a	b	a	b	a	-	b	-	a	b	a	-	b	-	-	a	-
chr05	3630764	C	a	a	a	a	b	b	b	a	a	-	-	a	b	a	a	b	a	a	a	a	a	b	b	-	a	a	b	b	b	a	a	b	a	b	a	-	b	-	a	b	a	-	b	-	-	a	-
chr05	3631276	A	a	-	-	-	b	-	b	-	-	-	-	a	-	a	a	b	a	a	a	-	a	-	-	-	a	-	-	-	b	-	-	b	a	b	a	a	b	-	a	b	-	-	b	-	b	a	-
chr05	3631403	T	a	-	-	-	b	-	b	-	-	-	-	a	-	a	a	b	a	a	a	-	a	-	-	-	a	-	-	-	b	-	-	b	a	b	a	-	b	-	a	b	-	-	b	-	b	a	-
chr05	3631424	A	a	-	-	-	b	-	b	-	-	-	-	a	-	a	a	b	a	a	a	-	a	-	-	-	a	-	-	-	b	-	-	b	a	b	a	-	b	-	a	b	-	-	b	-	b	a	-
chr05	3669208	C	a	a	a	-	-	b	-	a	-	b	-	a	-	a	a	b	a	a	a	a	a	b	b	-	a	a	-	-	-	-	a	b	a	-	a	-	-	a	a	-	a	-	b	b	-	a	-
chr05	3669570	G	-	a	a	-	-	b	b	a	-	b	-	a	-	a	a	b	a	a	a	a	a	b	b	-	a	b	-	-	-	-	a	b	a	-	a	-	-	a	a	-	a	-	-	b	-	-	-
chr05	3669958	T	a	a	a	-	b	-	b	a	a	-	-	-	b	a	a	b	a	a	a	-	a	-	-	b	a	-	-	b	-	a	a	b	a	b	-	a	b	a	a	-	a	-	b	b	-	a	a
chr05	3669981	T	a	a	a	-	b	-	b	a	a	-	-	-	b	a	a	b	a	a	a	-	a	-	-	b	a	-	-	b	-	a	a	b	a	b	-	a	b	a	a	-	a	-	b	b	-	a	a
chr05	3676127	G	-	a	a	a	b	-	-	-	-	b	a	-	-	-	-	b	a	-	a	-	a	-	b	-	-	-	b	-	-	-	-	b	a	-	a	-	-	-	a	-	-	-	b	b	b	a	-
chr05	3676176	C	-	a	a	a	b	-	-	-	-	b	a	-	-	-	-	b	a	-	a	-	a	-	b	-	-	-	b	-	-	-	-	b	a	-	a	-	-	-	a	-	-	-	b	b	b	a	-
chr05	3683516	T	a	a	a	-	-	b	b	a	a	-	-	a	b	a	a	b	a	a	a	a	a	b	b	-	a	b	b	-	b	a	a	b	a	-	a	a	b	a	a	b	a	-	b	-	b	a	a
chr05	3740044	C	a	a	a	a	b	b	b	a	a	-	a	-	b	a	a	b	a	a	a	-	h	b	b	b	a	b	b	b	b	-	a	b	a	b	a	-	-	a	a	a	a	-	a	b	b	a	a
chr05	3762575	A	-	a	a	-	-	-	b	a	a	b	-	a	b	a	a	b	a	a	a	-	h	b	b	b	a	a	b	b	b	a	a	b	a	-	-	-	b	a	a	b	a	-	a	b	b	a	a
chr05	3762579	A	-	a	a	-	-	-	b	a	a	b	-	a	b	a	a	b	a	a	a	-	h	b	b	b	a	a	b	b	b	a	a	b	a	-	-	-	b	a	a	b	a	-	a	b	b	a	a
chr05	3999416	C	a	-	-	-	-	-	-	-	-	b	-	-	b	-	a	b	a	-	a	a	b	b	b	-	-	-	-	b	b	a	-	b	a	b	a	-	b	-	a	-	a	-	a	-	-	a	-
chr05	4000858	G	a	a	a	a	b	b	b	a	a	-	-	a	b	a	a	b	a	a	a	-	b	b	b	a	a	b	-	b	b	a	a	b	a	b	a	a	b	a	a	b	a	b	a	b	b	a	a
chr05	4000859	A	a	a	a	a	b	b	b	a	a	-	-	a	b	a	a	b	a	a	a	-	b	b	b	a	a	b	-	b	b	a	a	b	a	b	a	a	b	a	a	b	a	b	a	b	b	a	a
chr05	4004997	C	a	a	a	a	b	b	b	a	a	b	a	a	b	a	a	b	a	a	a	-	b	b	b	a	a	b	b	b	b	a	a	b	a	b	a	a	b	a	a	b	a	b	a	b	b	a	a
chr05	4005197	T	a	a	a	a	b	b	b	a	a	b	a	a	b	a	a	b	a	a	a	-	b	b	b	a	a	b	b	b	b	a	a	b	a	b	a	a	b	a	a	b	a	b	a	b	b	a	a
chr05	4007526	A	a	a	a	-	b	b	-	a	-	-	-	-	b	a	a	b	a	a	a	a	b	b	b	a	a	a	-	b	-	-	a	b	a	-	a	a	b	-	a	b	a	-	a	b	-	a	a
chr05	4007871	A	a	a	a	-	b	b	-	a	-	-	-	-	b	a	a	b	a	a	a	a	b	b	b	a	a	a	-	b	-	-	a	b	a	-	a	-	b	-	a	b	a	-	a	b	-	a	a
chr05	4007912	G	a	a	a	-	b	b	-	a	-	-	-	-	b	a	a	b	a	a	a	a	b	b	b	a	a	a	-	b	-	-	a	b	a	-	a	-	b	-	a	b	a	-	a	b	-	a	a
chr05	4014055	G	a	-	-	-	b	b	b	-	-	b	-	-	b	a	a	-	a	a	a	-	b	b	-	-	a	-	b	b	b	-	-	b	a	b	-	-	-	-	-	b	-	-	a	b	-	a	-
chr05	4014056	A	a	-	-	-	b	b	b	-	-	b	-	-	b	a	a	-	a	a	a	-	b	b	-	-	a	-	b	b	b	-	-	b	a	b	-	-	-	-	-	b	-	-	a	b	-	a	-
chr05	4014213	T	a	-	-	-	b	b	b	-	-	b	-	-	b	a	a	b	a	a	a	-	b	b	-	-	a	-	b	b	b	-	b	b	a	b	-	-	-	-	-	b	-	-	a	b	-	a	-
chr05	4014226	A	a	-	-	-	b	b	b	-	-	b	-	-	b	a	a	b	a	a	a	-	b	b	-	-	a	-	b	b	b	-	b	b	a	b	-	-	-	-	-	b	-	-	a	b	-	a	-
chr05	4018865	T	a	a	a	a	b	b	b	a	a	-	a	-	b	a	a	b	a	a	a	a	b	b	b	-	a	b	b	b	b	a	a	b	a	b	a	-	b	a	a	b	a	-	a	b	b	a	a
chr05	4018885	A	a	a	a	a	b	b	b	a	a	-	a	-	b	a	a	b	a	a	a	a	b	b	b	-	a	b	b	b	b	a	a	b	a	b	a	-	b	a	a	b	a	-	a	b	b	a	a
chr05	4022718	G	a	a	a	a	b	-	b	a	a	b	a	-	b	a	a	b	a	a	a	a	b	b	b	a	a	b	b	b	-	a	a	b	a	b	a	a	b	a	a	b	a	b	a	b	b	a	a
chr05	4032628	C	a	a	a	a	-	b	b	a	a	-	a	a	b	a	a	b	a	a	a	a	b	b	b	-	a	b	b	b	b	a	a	b	a	b	a	-	-	a	a	b	a	b	a	b	-	a	a
chr05	4032870	C	a	a	a	a	-	b	b	a	a	-	a	a	b	a	a	-	a	a	a	a	b	b	-	-	a	b	b	b	b	a	a	b	a	b	a	-	-	a	a	b	a	b	a	b	-	a	a
chr05	4032875	G	a	a	a	a	-	b	b	a	a	-	a	a	b	a	a	-	a	a	a	a	b	b	-	-	a	b	b	b	b	a	a	b	a	b	a	-	-	a	a	b	a	b	a	b	-	a	a
chr05	4032921	C	a	a	a	a	-	b	b	a	a	-	a	a	b	a	a	-	a	a	a	a	b	b	-	-	a	b	b	b	b	a	a	b	a	b	a	-	-	a	a	b	a	b	a	b	-	a	a
chr05	4039543	G	a	a	a	a	b	b	b	a	a	-	-	a	b	a	a	b	a	a	a	-	b	-	b	-	a	b	b	b	b	a	a	b	a	b	a	a	b	a	a	b	a	-	a	b	b	a	-
chr05	4046811	A	a	a	a	-	b	b	b	-	a	-	-	-	b	a	a	b	a	a	a	a	b	-	-	-	a	b	b	b	b	a	a	b	a	b	-	a	b	a	a	b	a	-	a	b	b	a	a
chr05	4046816	A	a	a	a	-	b	b	b	-	a	-	-	-	b	a	a	b	a	a	a	a	b	-	-	-	a	b	b	b	b	a	a	b	a	b	-	a	b	a	a	b	a	-	a	b	b	a	a
chr05	4046845	A	a	a	a	-	b	b	b	-	a	-	-	-	b	a	a	b	a	a	a	a	b	-	-	-	a	b	b	b	b	a	a	b	a	b	-	a	b	a	a	b	a	-	a	b	b	a	a
chr05	4046969	T	a	a	a	-	b	b	b	-	a	-	-	-	b	a	a	b	a	a	a	a	b	-	b	-	a	b	b	b	b	a	a	b	a	b	-	a	b	a	a	b	a	-	a	b	b	a	a
chr05	4048928	G	a	a	a	-	-	b	-	a	a	-	a	-	b	a	a	b	a	a	a	-	b	-	b	-	a	b	b	b	b	-	a	b	a	-	a	-	b	a	a	b	-	b	a	b	-	a	a
chr05	4048931	T	a	a	a	-	-	b	-	a	a	-	a	-	b	a	a	b	a	a	a	-	b	-	b	-	a	b	b	b	b	-	a	b	a	-	a	-	b	a	a	b	-	b	a	b	-	a	a
chr05	4052031	A	a	a	a	a	-	b	b	a	a	-	-	a	b	a	a	b	a	a	b	a	b	-	b	-	a	b	b	b	b	a	a	b	a	b	a	a	b	-	a	b	a	-	a	b	b	a	a
chr05	4052112	C	a	a	a	a	-	b	b	a	a	-	-	a	b	a	a	b	a	a	b	a	b	-	b	-	a	b	b	b	b	a	a	b	a	b	a	a	b	-	a	b	a	-	a	b	b	a	a
chr05	4052113	A	a	a	a	a	-	b	b	a	a	-	-	a	b	a	a	b	a	a	b	a	b	-	b	-	a	b	b	b	b	a	a	b	a	b	a	a	b	-	a	b	a	-	a	b	b	a	a
chr05	4052262	A	a	a	a	-	-	b	b	a	-	-	a	a	b	a	a	b	a	a	b	a	b	-	b	-	a	b	b	b	-	-	a	b	a	-	a	-	b	a	a	b	a	b	a	b	-	a	a
chr05	4061244	C	a	a	a	a	b	b	b	a	a	b	-	a	b	a	a	b	a	a	b	-	b	b	b	a	a	b	b	b	b	a	a	b	a	b	a	a	b	a	a	b	a	b	a	b	b	a	a
chr05	4066695	T	a	a	a	a	b	b	b	a	a	b	-	a	b	a	a	b	a	a	b	a	b	b	b	a	a	b	b	b	b	a	a	b	a	b	a	a	b	a	a	b	a	b	a	b	b	a	a
chr05	4070047	C	-	-	a	a	b	b	-	a	-	-	a	-	b	a	a	b	a	a	b	-	b	-	b	-	a	b	-	b	b	-	a	b	a	b	a	-	b	a	a	b	a	-	a	b	b	a	-
chr05	4070054	T	-	-	a	a	b	b	-	a	-	-	a	-	b	a	a	b	a	a	b	-	b	-	b	-	a	b	-	b	b	-	a	b	a	b	a	-	b	a	a	b	a	-	a	b	b	a	-
chr05	4080829	A	a	a	a	a	-	-	-	a	a	-	-	-	-	a	a	-	a	a	b	a	-	-	-	a	a	-	-	-	-	a	a	b	a	-	a	a	-	-	a	a	a	b	a	-	-	a	a
chr05	4081025	C	a	a	a	a	-	-	-	a	a	-	-	-	-	a	a	-	a	a	b	a	-	-	-	a	a	-	-	-	-	a	a	b	a	-	a	a	-	-	a	b	a	b	a	-	-	a	a
chr05	4093636	C	a	a	a	a	-	b	b	a	-	-	a	a	b	a	a	b	a	a	b	a	b	b	b	a	a	b	b	b	b	a	a	b	a	b	a	a	-	a	a	b	a	b	a	b	b	a	a
chr05	4097967	C	a	a	a	a	b	b	-	a	a	b	-	a	b	a	a	-	a	a	b	a	b	b	-	a	a	b	b	b	b	a	a	b	a	b	a	a	-	a	a	b	a	b	a	b	b	a	a
chr05	4097968	G	a	a	a	a	b	b	-	a	a	b	-	a	b	a	a	-	a	a	b	a	b	b	-	a	a	b	b	b	b	a	a	b	a	b	a	a	-	a	a	b	a	b	a	b	b	a	a
chr05	4097981	T	a	a	a	a	b	b	-	a	a	b	-	a	b	a	a	-	a	a	b	a	b	b	-	a	a	b	b	b	b	a	a	b	a	b	a	a	-	a	a	b	a	b	a	b	b	a	a
chr05	4098871	G	a	a	a	a	b	b	b	a	a	b	-	-	b	a	a	b	a	a	b	a	b	b	b	a	a	a	b	b	b	a	a	b	a	-	a	a	b	a	a	b	a	-	a	b	-	a	a
chr05	4112031	C	a	a	a	a	b	b	-	a	a	b	a	a	b	a	a	b	a	a	b	a	b	b	b	-	a	b	b	b	b	a	a	b	a	-	a	a	b	a	a	b	a	b	a	b	-	a	a
chr05	4150084	G	a	a	-	a	-	-	-	a	a	-	-	-	-	a	a	b	a	a	b	a	b	-	-	a	a	-	-	b	b	-	a	b	a	b	a	-	-	a	a	b	a	-	a	-	-	a	a
chr05	4153764	G	a	a	a	a	b	b	b	a	a	-	-	-	b	a	a	b	a	a	b	a	b	b	b	-	a	b	b	b	b	a	a	b	a	-	a	-	-	a	a	b	a	b	a	b	-	a	a
chr05	4154120	G	a	a	-	-	-	-	b	a	a	-	-	a	b	a	a	b	a	a	b	-	b	-	b	-	a	b	b	b	b	a	a	b	a	b	a	a	b	-	a	b	a	b	a	b	-	a	a
chr05	4159847	T	a	a	a	-	-	-	b	a	-	-	-	-	-	a	a	b	a	a	b	a	b	-	b	a	a	b	-	b	b	-	a	b	a	b	a	a	b	a	a	b	a	b	b	b	b	a	-
chr05	4160601	A	a	a	a	a	b	b	-	a	a	-	a	a	b	a	a	-	a	a	b	a	b	b	-	a	a	b	b	b	b	a	a	b	a	b	a	a	-	a	a	b	a	-	a	b	-	a	a
chr05	4160633	T	a	a	a	a	b	b	-	a	a	-	a	a	b	a	a	-	a	a	b	a	b	b	-	a	a	b	b	b	b	a	a	b	a	b	a	a	-	a	a	b	a	-	a	b	-	a	a
chr05	4160648	G	a	a	a	a	b	b	-	a	a	-	a	a	b	a	a	-	a	a	b	a	b	b	-	a	a	b	b	b	b	a	a	b	a	b	a	a	-	a	a	b	a	-	a	b	-	a	a
chr05	4160925	C	a	a	a	a	b	b	-	a	a	-	a	a	b	a	a	b	a	a	b	a	b	b	-	a	a	b	b	b	b	a	a	b	a	b	a	a	-	a	a	b	a	-	a	b	-	a	a
chr05	4161046	T	a	a	a	a	-	-	b	a	a	b	-	-	b	a	a	b	a	a	b	-	b	b	b	a	a	a	b	b	b	-	a	b	a	-	a	-	-	a	a	h	a	b	a	b	b	a	a
chr05	4162767	G	a	a	a	a	b	b	-	a	-	-	-	-	b	a	a	b	a	a	b	-	b	-	b	-	a	-	-	b	b	a	a	b	a	-	a	-	b	a	a	b	a	-	a	b	b	a	a
chr05	4162809	C	a	a	a	a	b	b	-	a	-	-	-	-	b	a	a	b	a	a	b	-	b	-	b	-	a	-	-	b	b	a	a	b	a	-	a	-	b	a	a	b	a	-	a	b	b	a	a
chr05	4163808	T	-	-	a	a	b	-	-	a	a	-	-	-	-	a	a	b	a	-	b	-	-	-	-	-	a	a	-	b	-	a	a	b	a	-	-	-	-	-	a	-	-	-	a	b	b	-	a
chr05	4163822	T	-	-	a	a	b	-	-	a	a	-	-	-	-	a	a	b	a	-	b	-	-	-	-	-	a	a	-	b	-	a	a	b	a	-	-	-	-	-	a	-	-	-	a	b	b	-	a
chr05	4169627	T	a	a	a	a	b	-	-	-	a	b	-	a	b	a	a	b	a	a	b	a	b	-	b	a	a	a	-	b	b	a	a	b	a	-	a	-	-	a	a	-	a	-	a	b	b	a	-
chr05	4170461	C	a	a	-	a	b	b	-	a	-	b	a	a	b	a	a	b	a	a	b	a	b	b	b	-	a	a	b	b	-	a	a	b	a	b	a	-	b	a	a	b	a	b	a	b	-	a	-
chr05	4171368	A	a	a	a	a	b	-	b	a	a	b	-	a	b	a	a	b	a	a	b	a	b	b	b	a	a	b	b	b	b	a	a	b	a	b	a	a	b	a	a	h	a	b	a	b	b	a	a
chr05	4171462	C	a	a	-	a	b	b	b	a	-	-	-	-	b	a	a	b	a	a	b	a	b	b	-	-	a	-	b	b	-	a	a	b	a	-	a	-	b	a	a	-	a	b	a	b	b	a	a
chr05	4176711	G	a	a	a	-	b	-	b	a	-	b	-	a	-	a	a	b	a	a	b	a	b	-	b	a	a	a	b	b	-	a	a	b	a	-	a	a	b	a	a	b	a	-	a	b	b	-	a
chr05	4176731	C	a	a	a	-	b	-	b	a	-	b	-	a	-	a	a	b	a	a	b	a	b	-	b	a	a	b	b	b	-	a	a	b	a	-	a	a	b	a	a	b	a	-	a	b	b	-	a
chr05	4179351	G	a	a	-	a	-	b	b	a	-	-	-	a	b	a	a	b	a	a	b	a	b	b	-	-	a	b	b	b	-	-	a	b	a	b	a	a	-	h	a	b	a	b	a	b	-	a	-
chr05	4179393	A	a	a	-	a	-	b	b	a	-	-	-	a	b	a	a	b	a	a	b	a	b	b	-	-	a	b	b	b	-	-	a	b	a	b	a	a	-	h	a	b	a	b	a	b	-	a	-
chr05	4179411	T	a	a	-	a	-	b	b	a	-	-	-	a	b	a	a	b	a	a	b	a	b	b	-	-	a	b	b	b	-	-	a	b	a	b	a	a	-	h	a	b	a	b	a	b	-	a	-
chr05	4180195	C	a	a	-	a	b	b	b	a	-	b	-	-	b	a	a	b	a	a	b	a	b	b	b	a	a	b	b	b	b	-	a	b	a	-	a	-	-	a	a	b	a	-	a	b	b	a	a
chr05	4180358	T	a	a	-	a	b	b	b	a	-	b	-	-	b	a	a	b	a	a	b	a	b	b	b	a	a	b	b	b	b	-	a	b	a	-	a	-	-	a	a	b	a	-	a	b	b	a	a
chr05	4180910	A	a	-	-	a	-	-	-	a	-	-	-	-	-	a	-	b	a	a	b	-	b	-	b	-	a	b	-	b	-	a	a	b	a	-	a	-	-	-	a	a	a	-	-	-	-	-	-
chr05	4180920	A	a	-	-	a	-	-	-	a	-	-	-	-	-	a	-	b	a	a	b	-	b	-	b	-	a	b	-	b	-	a	a	b	a	-	a	-	-	-	a	a	a	-	-	-	-	-	-
chr05	4181177	A	a	-	-	a	-	-	-	a	-	-	-	-	-	a	-	b	a	a	-	-	b	-	b	-	a	b	-	b	-	a	-	b	a	-	a	-	-	-	a	a	a	-	-	-	-	-	-
chr05	4195061	G	a	a	a	a	-	-	b	a	a	b	a	a	-	a	a	b	a	a	b	a	b	-	b	-	a	b	b	b	b	a	a	b	a	b	a	-	-	-	a	b	a	b	a	b	-	a	a
chr05	4313655	C	a	a	a	a	-	-	-	a	a	b	-	-	b	a	a	b	a	a	b	a	b	b	b	a	a	b	b	b	-	a	a	b	a	-	a	-	b	a	a	b	-	-	-	b	b	a	-
chr05	4322581	C	a	a	a	a	-	b	-	a	-	-	-	-	b	a	a	b	a	a	b	-	b	-	-	-	a	-	-	-	b	a	a	b	a	b	a	a	b	a	a	-	a	-	a	-	b	a	a
chr05	4322600	G	a	a	a	a	-	b	-	a	-	-	-	-	b	a	a	b	a	a	b	-	b	-	-	-	a	-	-	-	b	a	a	b	a	b	a	a	b	a	a	-	a	-	a	-	b	a	a
chr05	4358097	A	a	a	a	-	-	-	b	a	-	-	-	a	b	a	a	b	a	a	b	-	b	-	b	-	a	-	b	b	-	a	-	b	a	b	a	-	b	-	a	b	a	-	a	-	b	a	-
chr05	4404657	G	a	-	-	a	-	-	b	a	-	-	-	a	-	a	a	b	a	-	b	a	b	-	-	-	a	a	b	-	-	-	a	b	a	-	a	a	-	-	a	b	a	-	-	-	b	-	a
chr05	4433383	A	a	a	a	a	b	-	b	a	a	-	a	a	-	a	a	b	a	a	b	a	-	-	-	a	a	b	-	b	-	a	a	b	a	-	a	-	-	a	a	-	a	-	a	-	-	a	-
chr05	4441228	G	-	a	a	-	b	b	b	-	a	-	-	a	b	a	a	b	a	a	b	a	b	b	b	-	a	-	-	b	b	-	a	b	a	-	a	-	b	-	a	b	a	-	a	-	b	a	a
chr05	4441245	A	-	a	a	-	b	b	b	-	a	-	-	a	b	a	a	b	a	a	b	a	b	b	b	-	a	-	-	b	b	-	a	b	a	-	a	-	b	-	a	b	a	-	a	-	b	a	a
chr05	4441272	C	-	a	a	-	b	b	b	-	a	-	-	a	b	a	a	b	a	a	b	a	b	b	b	-	a	-	-	b	b	-	a	b	a	-	a	-	b	-	a	b	a	-	a	-	b	a	a
chr05	4441567	A	a	a	a	-	b	b	b	a	a	-	-	a	b	a	a	b	a	a	b	a	b	b	b	a	a	-	-	b	b	-	a	b	a	-	a	-	b	-	a	b	a	-	a	-	b	a	a
chr05	4441661	T	a	a	a	a	b	b	-	a	a	b	-	a	b	a	a	b	a	-	b	a	b	b	b	-	a	-	b	b	b	-	a	b	a	b	a	a	b	a	a	b	b	b	a	b	-	a	-
chr05	4443701	T	a	a	a	-	b	-	-	a	-	-	-	-	b	a	a	b	a	a	b	-	b	b	b	a	a	b	b	-	-	a	a	b	a	-	a	a	-	a	a	b	a	b	a	b	-	a	-
chr05	4445609	T	-	a	a	a	b	b	b	a	a	b	a	a	b	a	a	b	a	a	b	-	b	b	b	a	a	b	b	b	b	a	a	b	a	b	a	a	-	a	a	b	a	b	a	b	b	a	a
chr05	4445662	G	-	a	a	a	b	b	b	a	a	b	a	a	b	a	a	b	a	a	b	-	b	b	b	a	a	b	b	b	b	a	a	b	a	b	a	a	-	a	a	b	a	b	a	b	b	a	a
chr05	4446058	G	-	a	a	a	b	-	-	-	a	b	-	a	-	a	a	b	a	a	-	a	b	-	-	-	a	b	-	b	-	a	a	b	a	b	a	a	-	a	a	b	a	-	a	-	-	-	a
chr05	4446081	A	-	a	a	a	b	-	-	-	a	b	-	a	-	a	a	b	a	a	-	a	b	-	-	-	a	a	-	b	-	a	a	b	a	b	a	a	-	a	a	b	a	-	a	-	-	-	a
chr05	4446135	T	-	a	a	a	b	-	-	-	a	b	-	a	-	a	a	b	a	a	-	a	b	-	-	-	a	b	-	b	-	a	a	b	a	b	a	a	-	a	a	b	a	-	a	-	-	-	a
chr05	4446303	T	-	a	a	a	b	-	-	-	a	b	-	a	-	a	a	b	a	a	-	a	b	-	-	-	a	b	-	b	-	-	a	b	a	b	a	a	-	a	a	b	a	-	a	-	-	-	a
chr05	4446314	A	-	a	a	a	b	-	-	-	a	b	-	a	-	a	a	b	a	a	-	a	b	-	-	-	a	a	-	b	-	-	a	b	a	b	a	a	-	a	a	b	a	-	a	-	-	-	a
chr05	4446360	C	-	a	a	a	b	-	-	-	a	b	-	a	-	a	a	b	a	a	-	a	b	-	-	-	a	a	-	b	-	-	a	b	a	b	a	a	-	a	a	b	a	-	a	-	-	-	a
chr05	4458154	A	a	a	a	a	-	-	b	a	a	-	a	a	b	a	a	b	a	a	b	a	b	-	b	a	a	b	b	b	b	a	a	b	a	b	a	a	b	a	a	b	a	-	a	b	b	a	a
chr05	4458391	T	a	a	a	a	-	-	b	a	a	-	a	a	b	a	a	b	a	a	b	a	b	-	b	a	a	b	b	b	b	a	a	b	a	b	a	a	b	a	a	b	a	-	a	b	b	a	a
chr05	4458445	A	a	a	a	a	-	-	b	a	a	-	a	a	b	a	a	b	a	a	b	a	b	-	b	a	a	b	b	b	b	a	a	b	a	b	a	a	b	a	a	b	a	-	a	b	b	a	a
chr05	4459156	G	a	a	-	-	-	b	b	a	a	-	-	-	b	a	a	b	a	a	b	-	b	-	b	a	a	b	b	b	b	-	a	b	-	b	a	-	b	a	a	b	a	b	a	b	b	a	a
chr05	4461130	C	-	a	a	a	b	b	b	a	-	-	-	-	b	a	a	b	a	a	b	a	b	b	b	-	a	-	-	b	-	a	a	b	a	-	a	a	b	a	a	b	a	b	a	b	b	a	a
chr05	4461457	A	-	a	a	a	b	b	b	a	-	-	-	-	b	a	a	b	a	a	b	a	b	b	b	-	a	-	-	b	-	a	a	b	a	-	a	a	b	a	a	b	a	b	a	b	b	a	a
chr05	4462647	G	a	a	a	a	b	b	b	a	-	b	-	a	b	a	a	b	a	a	b	a	b	b	b	a	a	b	b	b	b	-	a	b	a	-	a	-	b	a	a	b	a	b	a	b	b	a	-
chr05	4477331	T	a	a	a	a	-	-	b	-	-	-	-	-	-	a	-	b	a	a	b	-	-	-	b	-	a	b	-	b	b	a	-	b	a	b	a	-	b	a	a	b	a	-	a	b	b	a	a
chr05	4477339	G	a	a	a	a	-	-	b	-	-	-	-	-	-	a	-	b	a	a	b	-	-	-	b	-	a	b	-	b	b	a	-	b	a	b	a	-	b	a	a	b	a	-	a	b	b	a	a
chr05	4477550	G	a	a	a	a	-	-	b	-	-	-	-	-	-	a	-	b	a	a	b	-	-	-	b	-	a	b	-	b	b	a	-	b	a	b	a	-	b	a	a	b	a	-	a	b	b	a	a
chr05	4481746	A	a	a	a	a	-	-	-	a	-	b	-	-	b	-	-	b	a	a	b	-	b	-	-	-	a	b	b	b	-	-	a	b	a	b	a	a	-	-	a	b	a	-	a	-	b	a	a
chr05	4482282	C	a	a	a	a	b	-	-	a	a	-	-	a	b	a	a	b	a	a	b	a	b	b	b	-	a	b	b	b	b	a	a	b	a	-	a	a	b	-	a	b	a	-	a	-	b	a	a
chr05	4497743	C	a	a	a	a	-	b	b	a	a	b	a	a	b	a	a	b	a	a	b	a	b	b	b	-	a	a	b	b	b	a	a	b	a	b	a	a	b	a	a	b	a	-	a	b	-	a	a
chr05	4505481	T	-	a	a	a	b	b	-	-	a	b	b	a	b	a	a	b	a	b	b	a	b	b	b	-	a	b	b	b	-	-	a	b	a	-	a	-	b	a	a	b	a	-	a	b	b	a	a
chr05	4505506	C	-	a	a	a	b	b	-	-	a	b	b	a	b	a	a	b	a	a	b	a	b	b	b	-	a	b	b	b	-	-	a	b	a	-	a	-	b	a	a	b	a	-	a	b	b	a	a
chr05	4505510	C	-	a	a	a	b	b	-	-	a	b	b	a	b	a	a	b	a	a	b	a	b	b	b	-	a	b	b	b	-	-	a	b	a	-	a	-	b	a	a	b	a	-	a	b	b	a	a
chr05	4509443	T	-	a	-	a	b	-	b	-	a	-	a	-	b	a	a	b	a	a	b	a	b	-	-	-	a	-	b	b	b	-	a	b	a	b	a	-	b	a	a	b	a	-	-	b	-	a	-
chr05	4509444	C	-	a	-	a	b	-	b	-	a	-	a	-	b	a	a	b	a	a	b	a	b	-	-	-	a	-	b	b	b	-	a	b	a	b	a	-	b	a	a	b	a	-	-	b	-	a	-
chr05	4509445	G	-	a	-	a	b	-	b	-	a	-	a	-	b	a	a	b	a	a	b	a	b	-	-	-	a	-	b	b	b	-	a	b	a	b	a	-	b	a	a	b	a	-	-	b	-	a	-
chr05	4511257	C	a	a	a	a	b	b	-	a	a	b	-	a	b	a	a	b	a	a	b	a	b	b	b	-	a	b	b	b	b	-	a	b	a	b	a	a	b	a	a	b	a	b	a	b	-	a	a
chr05	4511539	T	a	a	a	a	b	b	-	a	a	b	-	a	b	a	a	b	a	a	b	a	b	b	b	-	a	b	b	b	b	-	a	b	a	b	a	a	b	a	a	b	a	b	a	b	-	a	a
chr05	4511616	A	a	a	a	a	b	b	-	a	a	b	-	a	b	a	a	b	a	a	b	a	b	b	b	-	a	b	b	b	b	-	a	b	a	b	a	a	b	a	a	b	a	b	a	b	-	a	a
chr05	4530966	T	-	a	a	-	-	-	-	-	a	-	-	a	b	a	a	b	a	a	b	a	b	-	-	-	a	b	-	b	b	a	a	b	a	-	a	-	b	a	a	-	a	-	a	b	-	-	-
chr05	4534071	A	a	a	a	a	b	b	-	a	a	-	-	a	b	a	a	b	a	a	b	a	b	b	b	a	a	b	b	b	b	a	a	b	a	b	a	a	b	-	a	b	a	a	a	b	b	a	a
chr05	4534507	C	a	a	a	a	b	b	b	-	-	b	-	a	b	a	a	b	a	a	b	a	b	b	b	-	a	b	-	b	b	a	a	b	a	b	a	a	b	a	a	b	a	-	a	b	b	a	a
chr05	4537159	G	-	a	-	a	b	b	-	-	a	-	-	a	-	a	a	b	a	a	b	a	b	b	-	-	a	-	b	b	-	-	a	b	a	b	a	-	b	-	a	-	a	-	a	b	-	-	-
chr05	4537176	G	-	a	-	a	b	b	-	-	a	-	-	a	-	a	a	b	a	a	b	a	b	b	-	-	a	-	b	b	-	-	a	b	a	b	a	-	b	-	a	-	a	-	a	b	-	-	-
chr05	4537209	T	-	a	-	a	b	b	-	-	a	-	-	a	-	a	a	b	a	a	b	a	b	b	-	-	a	-	b	b	-	-	a	b	a	b	a	-	b	-	a	-	a	-	a	b	-	-	-
chr05	4537236	A	-	a	-	a	b	b	-	-	a	-	-	a	-	a	a	b	a	a	b	a	b	b	-	-	a	-	b	b	-	-	a	b	a	b	a	-	b	-	a	-	a	-	a	b	-	-	-
chr05	4539049	T	a	a	a	a	b	b	-	a	-	b	-	-	b	a	a	b	a	a	b	a	b	b	b	-	a	b	b	b	b	a	a	b	a	b	a	a	b	a	a	b	a	b	a	b	b	a	a
chr05	4539281	T	a	a	a	a	b	b	-	a	-	b	-	-	b	a	a	b	a	a	b	a	b	b	b	-	a	b	b	b	b	a	a	b	a	b	a	a	b	a	a	b	a	b	a	b	b	a	a
chr05	4551469	A	-	-	a	a	b	b	b	a	-	b	-	-	b	-	a	b	a	-	b	a	b	-	b	-	-	-	b	b	-	-	-	b	-	b	-	-	b	-	a	b	a	-	-	-	b	-	-
chr05	4554822	T	a	a	a	a	-	-	-	a	a	b	-	a	b	a	a	b	a	a	b	a	b	b	b	-	a	-	b	b	b	-	a	b	a	-	a	a	b	a	a	b	a	-	a	-	b	a	a
chr05	4555033	C	a	a	a	a	-	-	-	a	a	b	-	a	b	a	a	b	a	a	b	a	b	b	b	-	a	-	b	b	b	-	a	b	a	-	a	a	b	a	a	b	a	-	a	-	b	a	a
chr05	4568476	A	-	a	-	a	b	b	b	a	-	-	a	a	b	a	a	b	a	a	b	a	b	b	-	a	a	-	-	b	b	a	a	b	a	-	a	a	-	a	a	b	a	-	a	b	b	-	a
chr05	4568822	C	-	a	-	a	b	b	b	-	-	-	a	a	b	a	a	b	a	a	b	a	b	b	-	-	a	-	-	b	b	a	a	b	a	-	a	a	-	a	a	b	a	-	a	b	b	-	a
chr05	4568838	T	-	a	-	a	b	b	b	-	-	-	a	a	b	a	a	b	a	a	b	a	b	b	-	-	a	-	-	b	b	a	a	b	a	-	a	a	-	a	a	b	a	-	a	b	b	-	a
chr05	4568866	A	-	a	-	a	b	b	b	-	-	-	a	a	b	a	a	b	a	a	b	a	b	b	-	-	a	-	-	b	b	a	a	b	a	-	a	a	-	a	a	b	a	-	a	b	b	-	a
chr05	4570071	A	a	a	a	-	-	b	b	a	a	-	-	-	b	a	a	b	a	a	b	a	b	b	b	-	a	-	-	b	b	a	a	b	a	b	a	a	-	a	a	b	a	-	a	b	b	a	a
chr05	4570073	C	a	a	a	-	-	b	b	a	a	-	-	-	b	a	a	b	a	a	b	a	b	b	b	-	a	-	-	b	b	a	a	b	a	b	a	a	-	a	a	b	a	-	a	b	b	a	a
chr05	4570457	T	a	a	a	-	b	b	b	a	a	-	-	a	b	a	a	b	a	a	b	a	b	b	b	a	a	h	b	b	b	-	a	b	a	-	a	-	b	-	a	b	a	-	a	b	-	a	a
chr05	4570840	A	-	a	a	a	b	-	-	-	a	-	a	a	b	a	a	b	a	a	b	a	b	-	-	-	a	-	-	-	b	a	a	b	a	-	a	a	-	-	a	-	a	-	a	-	b	a	a
chr05	4570907	G	-	a	a	a	b	-	-	-	a	-	a	a	b	a	a	b	a	a	b	a	b	-	-	-	a	-	-	-	b	a	a	b	a	-	a	a	-	-	a	-	a	-	a	-	b	a	a
chr05	4570919	A	-	a	a	a	b	-	-	-	a	-	a	a	b	a	a	b	a	a	b	a	b	-	-	-	a	-	-	-	b	a	a	b	a	-	a	a	-	-	a	-	a	-	a	-	b	a	a
chr05	4571271	G	a	a	a	a	b	b	b	a	-	-	a	-	b	a	a	b	a	a	b	-	b	b	b	-	-	-	-	b	-	a	a	b	a	-	a	-	-	-	a	b	a	-	a	-	b	a	a
chr05	4585551	C	a	a	a	-	b	b	b	a	a	b	-	-	b	a	a	b	a	a	b	-	b	b	-	a	a	b	-	b	b	a	a	b	a	b	a	a	b	a	a	b	a	b	a	b	b	-	a
chr05	4589259	T	-	a	a	a	b	b	b	-	-	b	-	-	b	a	a	b	a	a	b	a	b	b	b	-	a	-	-	b	b	a	-	b	a	b	a	a	-	-	a	b	a	b	-	-	b	a	-
chr05	4589283	G	-	a	a	a	b	b	b	-	-	b	-	-	b	a	a	b	a	a	b	a	b	b	b	-	a	-	-	b	b	a	-	b	a	b	a	a	-	-	a	b	a	b	-	-	b	a	-
chr05	4589319	C	-	a	a	a	b	b	b	-	-	b	-	-	b	a	a	b	a	a	b	a	b	b	b	-	a	-	-	b	b	a	-	b	a	b	a	a	-	-	a	b	a	b	-	-	b	a	-
chr05	4589384	T	a	a	a	a	b	b	b	-	a	-	-	-	-	a	a	b	a	a	b	a	b	b	b	a	a	b	-	b	b	a	a	b	a	b	a	-	-	a	a	b	a	b	a	b	b	a	a
chr05	4591379	A	a	a	a	a	b	b	b	a	a	-	-	a	b	a	a	b	a	a	b	a	b	b	b	a	a	b	-	b	b	-	a	b	a	b	a	a	b	a	a	b	a	b	a	b	b	a	a
chr05	4591405	G	a	a	a	a	b	b	b	a	a	-	-	a	b	a	a	b	a	a	b	a	b	b	b	a	a	b	-	b	b	-	a	b	a	b	a	a	b	a	a	b	a	b	a	b	b	a	a
chr05	4591694	C	a	a	a	a	b	-	b	a	a	-	a	a	b	a	a	b	a	a	b	a	b	b	b	-	a	-	-	b	b	a	a	b	a	b	a	-	-	a	a	b	a	-	a	b	b	a	a
chr05	4602935	T	-	a	a	a	b	b	b	a	a	-	-	a	b	a	a	b	a	a	b	a	b	b	b	a	a	b	b	b	-	a	a	b	a	-	-	a	b	a	a	b	a	b	a	-	-	a	a
chr05	4610907	G	a	a	a	-	b	b	b	-	-	-	-	a	b	a	a	b	a	a	b	a	b	b	b	a	a	b	-	b	-	-	a	b	a	-	a	a	b	a	a	b	a	-	a	b	b	a	-
chr05	4610920	C	a	a	a	-	b	b	b	-	-	-	-	a	b	a	a	b	a	a	b	a	b	b	b	a	a	b	-	b	-	-	a	b	a	-	a	a	b	a	a	b	a	-	a	b	b	a	-
chr05	4620324	A	a	a	a	-	b	b	b	a	-	b	-	a	b	a	a	b	a	a	b	-	b	b	b	a	a	b	b	b	-	a	a	b	a	b	a	a	b	a	a	b	a	b	a	b	b	a	a
chr05	4620774	A	-	a	a	a	b	-	-	-	a	-	-	a	b	a	a	b	a	a	b	a	b	b	-	-	a	-	b	b	b	-	a	b	a	b	a	-	b	a	a	b	-	b	a	b	-	a	a
chr05	4620834	G	-	a	a	a	b	-	-	-	a	-	-	a	b	a	a	b	a	a	b	a	b	b	-	-	a	-	b	b	b	-	a	b	a	b	a	-	b	a	a	b	-	b	a	b	-	a	a
chr05	4620844	C	-	a	a	a	b	-	-	-	a	-	-	a	b	a	a	b	a	a	b	a	b	b	-	-	a	-	b	b	b	-	a	b	a	b	a	-	b	a	a	b	-	b	a	b	-	a	a
chr05	4631086	A	-	a	-	a	b	b	b	-	-	-	-	a	b	a	a	b	a	a	b	a	b	b	b	-	a	b	b	b	b	-	a	b	a	-	a	a	b	-	a	b	a	b	a	b	-	a	-
chr05	4631133	C	-	a	-	a	b	b	b	-	-	-	-	a	b	a	a	b	a	a	b	a	b	b	b	-	a	b	b	b	b	-	a	b	a	-	a	a	b	-	a	b	a	b	a	b	-	a	-
chr05	4631151	G	-	a	-	a	b	b	b	-	-	-	-	a	b	a	a	b	a	a	b	a	b	b	b	-	a	b	b	b	b	-	a	b	a	-	a	a	b	-	a	b	a	b	a	b	-	a	-
chr05	4631377	T	a	a	a	a	b	b	b	a	a	b	a	a	b	a	a	b	a	a	b	-	b	b	b	a	a	b	b	b	-	-	a	b	a	-	a	-	b	a	a	b	a	b	a	b	-	a	a
chr05	4634570	A	a	a	a	a	b	b	b	a	-	-	-	-	b	a	a	b	a	a	b	a	b	-	b	a	a	b	b	b	b	a	-	b	a	-	a	a	b	a	a	b	a	-	a	b	b	a	-
chr05	4640842	G	a	a	a	-	b	-	-	a	-	-	-	a	-	a	a	b	a	a	b	a	b	b	b	a	a	b	b	b	-	a	a	b	a	b	a	a	b	a	a	b	a	-	a	b	b	a	a
chr05	4643563	T	a	a	a	a	b	b	b	a	a	-	a	-	-	a	a	b	a	a	b	-	b	b	b	-	a	-	-	b	-	-	b	b	a	-	a	a	b	a	a	b	a	-	a	b	-	-	a
chr05	4644527	G	a	a	a	-	b	b	b	a	a	b	a	a	b	a	a	b	a	a	b	a	b	-	b	-	a	b	b	b	-	-	-	b	a	-	a	-	-	a	a	b	a	b	a	b	-	-	-
chr05	4644550	G	a	a	a	-	b	b	b	a	a	b	a	a	b	a	a	b	a	a	b	a	b	-	b	-	a	b	b	b	-	-	-	b	a	-	a	-	-	a	a	b	a	b	a	b	-	-	-
chr05	4646995	C	-	a	a	-	b	-	b	-	a	-	-	-	-	a	a	b	a	-	b	-	b	-	b	-	a	b	-	-	b	-	-	b	a	-	a	a	-	-	a	b	a	b	a	b	b	a	a
chr05	4647351	A	a	a	a	a	b	b	-	a	a	b	-	a	b	a	a	b	a	a	b	a	b	b	h	a	a	b	b	b	b	a	a	b	a	b	a	a	-	a	a	b	a	b	a	b	b	a	a
chr05	4647554	A	a	a	a	a	b	b	-	a	a	b	-	a	b	a	a	b	a	a	b	a	b	b	b	a	a	b	b	b	b	a	a	b	a	b	a	a	-	a	a	b	a	b	a	b	b	a	a
chr05	4648788	T	a	a	a	-	-	b	-	-	-	-	-	-	b	-	a	b	a	a	b	-	b	-	b	-	a	b	-	b	b	a	-	b	a	b	a	-	b	-	-	-	-	-	a	-	-	a	a
chr05	4654503	C	-	a	a	a	-	-	b	-	a	-	a	a	-	a	a	b	a	a	b	a	-	b	b	-	a	-	-	b	b	-	a	b	a	b	a	a	b	a	a	b	a	-	a	b	b	a	a
chr05	4657829	A	a	a	a	a	-	b	b	a	-	-	-	a	-	a	a	b	a	a	b	a	b	b	b	a	a	b	-	b	b	-	-	b	a	-	a	-	b	a	a	b	a	b	a	-	b	a	-
chr05	4658080	C	-	a	a	a	-	b	-	a	a	-	-	-	b	a	a	b	a	-	b	a	b	b	-	a	a	b	b	b	-	-	-	b	a	-	a	-	b	a	a	-	a	-	a	-	-	a	-
chr05	4660438	C	-	a	a	a	-	b	b	-	a	b	a	a	b	a	a	b	a	-	b	-	b	-	b	-	-	b	-	b	b	-	a	b	a	b	a	a	b	a	a	b	a	b	a	b	-	-	-
chr05	4660445	C	-	a	a	a	-	b	b	-	a	b	a	a	b	a	a	b	a	-	b	-	b	-	b	-	-	b	-	b	b	-	a	b	a	b	a	a	b	a	a	b	a	b	a	b	-	-	-
chr05	4660450	C	-	a	a	a	-	b	b	-	a	b	a	a	b	a	a	b	a	-	b	-	b	-	b	-	-	b	-	b	b	-	a	b	a	b	a	a	b	a	a	b	a	b	a	b	-	-	-
chr05	4660702	G	-	a	a	a	-	b	b	-	a	b	-	a	b	a	a	b	a	-	b	-	b	-	b	-	-	b	-	b	b	-	a	b	a	b	a	a	b	a	a	b	a	b	a	b	b	-	-
chr05	4660703	A	-	a	a	a	-	b	b	-	a	b	-	a	b	a	a	b	a	-	b	-	b	-	b	-	-	b	-	b	b	-	a	b	a	b	a	a	b	a	a	b	a	b	a	b	b	-	-
chr05	4660744	G	-	a	a	a	-	b	b	-	a	b	-	a	b	a	a	b	a	-	b	-	b	-	b	-	-	b	-	b	b	-	a	b	a	b	a	a	b	a	a	b	a	b	a	b	b	-	-
chr05	4662396	T	-	a	a	a	b	b	b	-	-	-	a	a	-	a	a	b	a	a	b	a	b	-	b	-	a	b	b	b	b	-	a	b	a	b	a	-	b	a	a	b	a	b	a	b	-	a	-
chr05	4662428	A	-	a	a	a	b	b	b	-	-	-	a	a	-	a	a	b	a	a	b	a	b	-	b	-	a	b	b	b	b	-	a	b	a	b	a	-	b	a	a	b	a	b	a	b	-	a	-
chr05	4662441	C	-	a	a	a	b	b	b	-	-	-	a	a	-	a	a	b	a	a	b	a	b	-	b	-	a	b	b	b	b	-	a	b	a	b	a	-	b	a	a	b	a	b	a	b	-	a	-
chr05	4662474	A	-	a	a	a	b	b	b	-	-	-	a	a	-	a	a	b	a	a	b	a	b	-	b	-	a	b	b	b	b	-	a	b	a	b	a	-	b	a	a	b	a	b	a	b	-	a	-
chr05	4672280	C	a	a	-	a	b	b	-	-	a	b	a	a	b	a	a	b	a	a	b	-	b	b	b	a	a	a	b	b	b	-	a	b	a	b	a	-	-	a	a	b	a	-	a	b	-	a	a
chr05	4672449	A	a	a	-	a	b	b	-	-	a	b	a	a	b	a	a	b	a	a	b	-	b	b	b	a	a	a	b	b	b	-	a	b	a	b	a	-	-	a	a	b	a	-	a	b	-	a	a
chr05	4672492	A	a	a	-	a	b	b	-	-	a	b	a	a	b	a	a	b	a	a	b	-	b	b	b	a	a	a	b	b	b	-	a	b	a	b	a	-	-	a	a	b	a	-	a	b	-	a	a
chr05	4679689	T	a	a	a	a	b	b	b	-	a	-	a	a	b	a	a	b	a	a	b	a	b	b	b	a	a	b	b	b	b	a	a	b	a	-	a	a	-	a	a	b	a	-	a	b	b	a	a
chr05	4679743	C	a	a	a	a	b	b	b	-	a	-	a	a	b	a	a	b	a	a	b	a	b	b	b	a	a	b	b	b	b	a	a	b	a	-	a	a	-	a	a	b	a	-	a	b	b	a	a
chr05	4679926	G	a	a	a	a	b	b	b	-	a	-	a	a	b	a	a	b	a	a	b	a	b	b	b	a	a	b	b	b	b	a	a	b	a	-	a	a	-	a	a	b	a	-	a	b	b	a	a
chr05	4683439	G	a	a	-	a	b	b	-	a	a	b	a	a	b	a	a	b	a	a	b	-	b	b	b	-	a	a	b	b	b	a	a	b	a	b	a	a	b	a	a	b	a	b	a	b	-	a	a
chr05	4685287	A	-	-	a	a	-	b	b	a	-	-	-	-	-	a	a	b	a	a	b	a	b	-	-	-	a	-	b	-	b	a	a	b	a	-	a	-	-	-	a	-	a	-	-	b	b	-	-
chr05	4685608	C	-	-	a	a	-	b	b	a	-	-	-	-	-	-	a	b	a	a	b	a	b	-	-	-	a	-	b	-	b	a	a	b	a	-	a	-	-	-	a	-	a	-	-	b	b	-	-
chr05	4685609	A	-	-	a	a	-	b	b	a	-	-	-	-	-	-	a	b	a	a	b	a	b	-	-	-	a	-	b	-	b	a	a	b	a	-	a	-	-	-	a	-	a	-	-	b	b	-	-
chr05	4706814	A	-	-	a	a	b	b	b	a	-	b	a	a	b	a	a	b	a	a	b	-	b	b	-	-	-	b	-	b	b	-	a	b	a	-	a	-	b	a	a	b	a	-	a	b	-	-	-
chr05	4717922	G	a	a	a	a	-	b	b	-	a	b	-	-	-	a	a	b	a	a	b	-	b	-	b	-	a	b	-	b	b	-	a	b	a	b	-	a	-	a	a	b	a	-	a	b	b	a	-
chr05	4720504	G	a	a	a	a	b	b	b	a	a	-	a	a	b	a	a	b	a	a	b	a	b	b	b	a	a	b	b	b	b	a	a	b	a	b	a	-	b	a	a	b	a	b	a	b	b	a	a
chr05	4729524	A	-	-	-	a	-	b	-	a	a	-	-	a	b	a	a	b	a	a	b	-	b	b	b	-	-	b	-	b	b	a	a	b	a	-	a	-	b	-	a	b	a	b	a	b	-	-	-
chr05	4747080	C	-	a	-	-	-	b	-	a	a	-	-	a	b	a	a	b	a	a	b	-	b	-	b	-	-	a	-	b	-	-	a	b	a	-	-	a	-	a	a	b	a	-	-	-	-	a	-
chr05	4749359	C	a	a	a	-	-	-	-	a	a	-	a	a	b	a	a	b	a	a	b	a	b	-	b	a	a	-	b	b	b	a	a	b	a	b	a	a	-	a	a	b	a	-	a	b	-	a	a
chr05	4749569	A	a	a	a	-	-	-	-	a	a	-	a	a	b	a	a	b	a	a	b	a	b	-	b	a	a	-	b	b	b	a	a	b	a	b	a	a	-	a	a	b	a	-	a	b	-	a	a
chr05	4750514	G	a	a	a	a	b	b	-	a	a	-	-	a	b	a	a	b	a	a	b	-	b	b	b	a	a	-	b	b	b	a	a	b	a	-	a	-	-	a	a	-	a	-	a	-	-	a	a
chr05	4753378	G	a	a	a	a	b	b	b	a	a	b	-	a	b	a	a	b	a	a	b	a	b	b	b	a	a	b	b	b	b	a	a	b	a	b	a	a	-	-	a	b	a	b	a	b	-	a	a
chr05	4758995	G	a	a	a	a	b	-	b	a	a	b	a	a	b	a	a	b	a	a	b	a	b	b	b	a	a	b	b	b	b	a	a	b	a	b	a	a	b	a	a	b	a	-	a	b	-	a	a
chr05	4759011	T	a	a	a	a	b	-	b	a	a	b	a	a	b	a	a	b	a	a	b	a	b	b	b	a	a	b	b	b	b	a	a	b	a	b	a	a	b	a	a	b	a	-	a	b	-	a	a
chr05	4762473	C	-	a	-	a	b	b	b	a	a	-	-	a	b	a	-	b	a	a	b	a	b	b	b	-	a	b	b	b	b	a	a	b	a	-	-	a	-	-	a	b	a	-	a	b	-	a	a
chr05	4771037	A	a	a	a	a	b	b	b	a	a	b	-	a	b	a	a	b	a	a	b	a	b	b	-	a	a	b	b	b	-	a	a	b	a	b	a	a	b	a	a	b	a	b	a	b	b	a	a
chr05	4771227	G	a	a	a	a	b	b	b	a	a	b	-	a	b	a	a	b	a	a	b	a	b	b	b	-	a	b	b	b	-	a	a	b	a	b	a	a	b	a	a	b	a	b	a	b	b	a	a
chr05	4771237	A	a	a	a	a	b	-	-	a	a	-	-	a	b	a	a	b	a	a	b	a	b	b	b	a	a	b	b	b	b	-	a	b	a	-	a	a	b	a	a	b	a	b	a	b	b	a	a
chr05	4771504	A	a	a	a	a	b	-	b	a	a	-	-	a	b	a	a	b	a	a	b	a	b	b	b	a	a	b	b	b	b	a	a	b	a	-	a	a	b	a	a	b	a	b	a	b	b	a	a
chr05	4774185	T	a	a	a	a	b	b	b	a	a	b	a	a	b	a	a	b	a	a	b	a	b	-	b	-	a	h	b	b	b	a	a	b	a	b	a	a	b	a	a	b	a	b	a	b	b	a	a
chr05	4774367	C	a	a	a	a	b	b	b	a	a	b	a	a	b	a	a	b	a	a	b	a	b	-	b	-	a	b	b	b	b	a	a	b	a	b	a	a	b	a	a	b	a	b	a	b	b	a	a
chr05	4774430	A	a	a	a	a	b	b	b	a	a	b	a	a	b	a	a	b	a	a	b	a	b	-	b	-	a	b	b	b	b	a	a	b	a	b	a	a	b	a	a	b	a	b	a	b	b	a	a
chr05	4777028	G	a	a	a	-	b	b	b	a	-	b	-	a	b	a	a	b	a	a	b	-	b	b	-	-	a	-	b	b	b	a	a	b	a	-	a	-	b	a	a	b	a	-	a	b	-	b	-
chr05	4777303	A	a	a	a	-	b	b	b	a	-	b	-	a	b	a	a	b	a	a	b	-	b	b	b	-	a	-	b	b	-	a	a	b	a	-	a	-	b	a	a	b	a	-	a	b	-	a	-
chr05	4779194	T	a	a	a	a	b	b	b	a	a	-	-	-	b	a	a	b	a	a	b	a	b	b	b	-	a	b	-	b	-	a	a	b	a	b	-	a	b	a	a	b	a	-	a	b	b	a	-
chr05	4779256	A	a	a	a	a	b	b	b	a	a	-	-	-	b	a	a	b	a	a	b	a	b	b	b	-	a	b	-	b	-	a	a	b	a	b	-	a	b	a	a	b	a	-	a	b	b	a	-
chr05	4779509	C	a	a	a	a	-	b	b	a	a	-	-	-	b	a	a	b	a	a	b	a	b	b	b	-	a	b	-	b	-	a	a	b	a	b	-	a	b	a	a	b	a	-	a	b	b	a	-
chr05	4779574	G	a	a	a	a	-	b	b	a	a	-	-	-	b	a	a	b	a	b	b	a	b	b	b	-	a	b	-	b	-	a	a	b	a	b	-	a	b	a	a	b	a	-	a	b	b	a	-
chr05	4779840	C	-	a	a	-	b	b	b	-	a	b	a	a	b	a	a	b	a	-	b	a	b	b	b	-	a	b	b	b	b	a	a	b	a	b	a	a	b	a	a	b	a	-	a	b	b	a	a
chr05	4779845	C	-	a	a	-	b	b	b	-	a	b	a	a	b	a	a	b	a	-	b	a	b	b	b	-	a	b	b	b	b	a	a	b	a	b	a	a	b	a	a	b	a	-	a	b	b	a	a
chr05	4779846	A	-	a	a	-	b	b	b	-	a	b	a	a	b	a	a	b	a	-	b	a	b	b	b	-	a	b	b	b	b	a	a	b	a	b	a	a	b	a	a	b	a	-	a	b	b	a	a
chr05	4780160	T	a	a	a	a	b	b	b	a	a	b	a	a	b	a	a	b	a	-	b	a	b	b	b	a	a	b	b	b	b	a	a	b	a	b	a	a	b	a	a	b	a	-	a	b	b	a	a
chr05	4780164	C	a	a	a	a	b	b	b	a	a	b	a	a	b	a	a	b	a	-	b	a	b	b	b	a	a	b	b	b	b	a	a	b	a	b	a	a	b	a	a	b	a	-	a	b	b	a	a
chr05	4789077	G	a	a	-	a	b	b	b	a	-	b	-	-	-	a	a	b	-	-	b	a	b	-	-	a	a	-	-	b	-	-	a	b	a	-	a	a	-	-	a	b	-	-	a	b	b	-	-
chr05	4794291	G	a	a	-	a	b	b	b	a	a	b	-	a	b	a	a	b	a	a	b	a	b	b	b	-	a	a	b	b	b	-	a	b	a	b	a	a	b	a	a	b	a	-	a	b	b	a	a
chr05	4794344	C	a	a	-	a	b	b	b	a	a	b	-	a	b	a	a	b	a	a	b	a	b	b	b	-	a	a	b	b	b	-	a	b	a	b	a	a	b	a	a	b	a	-	a	b	b	a	a
chr05	4794503	T	-	a	-	a	b	b	b	-	a	b	-	a	b	a	a	b	a	a	b	a	b	b	b	-	a	b	b	b	b	-	a	b	a	b	a	a	b	a	a	b	a	-	a	b	b	a	a
chr05	4794518	A	-	a	-	a	b	b	b	-	a	b	-	a	b	a	a	b	a	a	b	a	b	b	b	-	a	a	b	b	b	-	a	b	a	b	a	a	b	a	a	b	a	-	a	b	b	a	a
chr05	4794544	T	-	a	-	a	b	b	b	-	a	b	-	a	b	a	a	b	a	a	b	a	b	b	b	-	a	b	b	b	b	-	a	b	a	b	a	a	b	a	a	b	a	-	a	b	b	a	a
chr05	4794653	C	a	a	a	a	b	b	b	a	-	b	a	a	b	a	a	b	a	a	b	a	b	-	b	-	a	b	b	b	b	a	a	b	a	b	a	a	b	a	a	b	a	-	a	b	b	a	a
chr05	4794691	T	a	a	a	a	b	b	b	a	-	b	a	a	b	a	a	b	a	a	b	a	b	-	b	-	a	b	b	b	b	a	a	b	a	b	a	a	b	a	a	b	a	-	a	b	b	a	a
chr05	4798109	G	a	a	a	-	-	-	b	a	a	-	-	a	b	a	a	b	a	a	b	a	b	-	b	-	a	h	b	b	b	a	a	b	a	b	a	a	b	a	a	b	a	-	a	b	b	a	a
chr05	4798134	A	a	a	a	-	-	-	b	a	a	-	-	a	b	a	a	b	a	a	b	a	b	-	b	-	a	h	b	b	b	a	a	b	a	b	a	a	b	a	a	b	a	-	a	b	b	a	a
chr05	4799123	T	a	a	a	-	-	b	-	a	a	-	a	a	b	a	a	b	a	a	b	a	b	-	b	-	a	b	b	-	-	a	a	b	a	-	a	-	b	a	a	b	a	-	a	b	-	a	a
chr05	4799884	A	a	a	a	a	b	b	b	a	a	b	a	a	b	a	a	b	a	a	b	a	b	b	b	a	a	b	b	b	b	-	a	b	a	b	a	-	b	a	a	b	a	b	a	b	-	a	a
chr05	4802122	A	a	a	a	a	b	-	-	a	a	b	a	a	b	a	a	b	a	a	b	a	b	b	b	-	a	b	b	b	b	a	a	b	a	-	a	-	b	a	a	b	a	b	a	b	b	a	a
chr05	4802188	T	a	a	a	a	-	b	-	-	a	b	-	a	b	a	a	b	a	a	b	a	b	-	b	a	a	-	-	-	b	-	a	b	a	-	a	-	-	a	a	-	a	-	a	-	b	a	a
chr05	4804034	T	-	a	a	a	b	b	-	-	a	-	-	a	b	a	a	b	a	a	b	a	b	b	b	-	a	-	b	b	b	a	-	b	a	-	a	a	b	-	a	b	a	-	a	b	-	a	a
chr05	4804074	C	-	a	a	a	b	b	-	-	a	-	-	a	b	a	a	b	a	a	b	a	b	b	b	-	a	-	b	b	b	a	-	b	a	-	a	a	b	-	a	b	a	-	a	b	-	a	a
chr05	4804116	T	-	a	a	a	b	b	-	-	a	-	-	a	b	a	a	b	a	a	b	a	b	b	b	-	a	-	b	b	b	a	-	b	a	-	a	a	b	-	a	b	a	-	a	b	-	a	a
chr05	4810595	T	a	a	a	a	-	b	b	a	a	b	a	-	b	a	a	b	a	a	b	a	b	b	b	-	a	b	b	b	b	a	a	b	a	b	a	-	b	a	a	b	a	b	a	b	-	a	a
chr05	4813996	C	a	a	a	a	b	b	b	a	a	b	-	a	b	a	a	b	a	a	b	-	b	-	b	-	a	b	b	b	b	a	a	b	a	b	a	a	b	a	a	b	a	-	a	b	-	a	a
chr05	4817489	T	a	a	-	a	-	-	-	a	a	-	-	a	b	a	a	b	a	a	-	a	b	-	-	a	a	-	-	-	-	a	a	-	a	-	a	a	-	a	a	-	a	-	a	-	-	a	a
chr05	4824768	G	a	a	a	a	b	b	b	a	a	b	a	a	b	a	a	b	a	a	b	a	b	-	b	a	a	b	b	b	b	a	a	b	a	-	a	a	b	a	a	b	a	b	a	b	a	a	a
chr05	4825462	G	a	a	a	a	b	b	b	a	a	-	-	-	b	a	a	b	a	a	b	a	b	-	-	-	-	-	b	b	b	a	-	b	a	-	a	-	-	a	a	b	a	-	a	-	-	a	-
chr05	4825467	T	a	a	a	a	b	b	b	a	a	-	-	-	b	a	a	b	a	a	b	a	b	-	-	-	-	-	b	b	b	a	-	b	a	-	a	-	-	a	a	b	a	-	a	-	-	a	-
chr05	4825487	T	a	a	a	a	b	b	b	a	a	-	-	-	b	a	a	b	a	a	b	a	b	-	-	-	-	-	b	b	b	a	-	b	a	-	a	-	-	a	a	b	a	-	a	-	-	a	-
chr05	4825857	G	a	a	a	a	-	b	b	a	a	-	-	-	b	a	a	b	a	a	b	a	b	-	-	-	a	b	-	b	b	a	a	b	a	b	a	a	b	-	a	b	a	-	a	b	b	a	a
chr05	4827125	T	-	a	-	-	-	-	b	-	-	b	-	-	-	a	a	b	a	-	b	-	b	-	-	-	-	a	-	-	-	-	-	b	a	-	a	-	b	-	a	b	a	-	-	-	b	-	-
chr05	4832059	G	a	a	-	-	b	b	-	a	-	-	-	a	b	a	a	b	a	-	b	a	b	-	-	-	a	-	-	b	b	-	a	b	a	-	a	a	b	a	a	b	a	-	a	-	-	a	a
chr05	4832299	A	-	a	-	-	b	b	-	-	-	-	-	a	b	a	a	b	a	-	b	-	b	-	-	-	a	-	-	b	b	-	a	b	a	-	a	a	b	a	a	b	a	-	a	-	-	a	a
chr05	4832307	G	-	a	-	-	b	b	-	-	-	-	-	a	b	a	a	b	a	-	b	-	b	-	-	-	a	-	-	b	b	-	a	b	a	-	a	a	b	a	a	b	a	-	a	-	-	a	a
chr05	4832345	C	-	a	-	-	b	b	-	-	-	-	-	a	b	a	a	b	a	-	b	-	b	-	-	-	a	-	-	b	b	-	a	b	a	-	a	a	b	a	a	b	a	-	a	-	-	a	a
chr05	4835494	T	-	-	a	-	b	b	-	a	-	-	-	-	b	-	a	b	a	a	b	a	b	b	b	-	-	b	-	b	b	-	a	b	a	b	a	a	b	-	a	b	a	b	-	b	b	-	a
chr05	4835560	T	-	-	a	-	b	b	-	a	-	-	-	-	b	-	a	b	a	a	b	a	b	b	b	-	-	b	-	b	b	-	a	b	a	b	a	a	b	-	a	b	a	b	-	b	b	-	a
chr05	4840658	T	a	a	a	-	b	b	b	a	a	-	-	a	b	a	a	b	a	a	b	-	b	-	b	a	a	b	b	b	b	a	a	b	a	b	a	-	b	a	a	b	a	b	a	b	b	a	a
chr05	4840836	G	a	a	a	-	b	b	b	a	a	-	-	a	b	a	a	b	a	a	b	-	b	-	b	a	a	b	b	b	b	a	a	b	a	b	a	-	b	a	a	b	a	b	a	b	b	a	a
chr05	4847648	A	a	a	-	a	b	b	-	a	a	-	-	a	b	a	a	b	a	a	b	a	b	-	b	-	a	a	b	b	-	a	a	b	a	-	a	a	b	a	a	b	a	-	a	b	-	-	-
chr05	4851353	T	a	a	a	a	-	-	-	a	a	-	-	-	b	a	a	b	a	a	b	-	b	-	-	-	a	b	b	-	b	a	-	b	a	b	-	a	b	a	a	b	a	b	a	b	-	a	a
chr05	4851856	T	a	a	a	a	-	b	b	a	a	b	a	a	b	a	a	b	a	a	b	-	b	b	b	a	a	-	b	b	-	-	a	b	a	b	a	-	b	a	a	b	a	b	a	b	-	a	a
chr05	4852125	A	a	a	a	a	-	-	b	a	-	b	-	a	b	a	a	b	a	a	b	-	b	b	b	a	a	-	b	b	b	a	a	b	a	-	a	-	-	-	a	b	a	b	a	b	b	a	a
chr05	4853623	G	-	a	a	-	-	b	-	-	a	-	-	a	-	a	a	b	a	a	b	a	b	b	b	-	a	-	-	-	-	a	a	b	a	-	a	a	-	a	a	b	a	-	a	b	b	-	-
chr05	4854832	A	a	a	a	a	-	-	b	-	-	-	-	-	-	a	a	b	a	a	-	a	b	-	-	-	a	b	-	-	b	-	a	-	a	-	a	-	-	a	a	b	a	-	a	-	b	a	a
chr05	4854834	C	a	a	a	a	-	-	b	-	-	-	-	-	-	a	a	b	a	a	-	a	b	-	-	-	a	b	-	-	b	-	a	-	a	-	a	-	-	a	a	b	a	-	a	-	b	a	a
chr05	4854985	C	a	a	a	a	-	-	b	-	-	-	-	-	-	a	a	b	a	a	-	a	b	-	-	-	a	b	-	-	-	-	a	-	a	-	-	-	-	a	a	b	a	-	a	-	b	-	a
chr05	4855028	C	a	a	a	a	-	-	b	-	-	-	-	-	-	a	a	b	a	a	-	a	b	-	-	-	a	b	-	-	-	-	a	-	a	-	-	-	-	a	a	b	a	-	a	-	b	-	a
chr05	4856146	A	a	a	-	a	b	b	b	a	a	b	a	a	b	a	a	b	a	a	b	a	b	-	b	a	a	b	-	b	b	a	a	b	a	b	a	a	b	-	a	b	a	b	a	b	-	-	a
chr05	4856152	T	a	a	-	a	b	b	b	a	a	b	a	a	b	a	a	b	a	a	b	a	b	-	b	a	a	b	-	b	b	a	a	b	a	b	a	a	b	-	a	b	a	b	a	b	-	-	a
chr05	4858552	A	a	a	a	-	b	-	-	a	a	-	-	a	b	a	a	-	a	a	b	-	-	-	-	-	a	-	-	-	-	a	-	b	a	b	-	-	-	a	a	b	a	b	a	-	-	a	a
chr05	4859477	A	a	a	a	a	-	-	b	a	a	-	-	a	b	a	a	b	a	a	b	-	b	b	b	-	a	-	-	b	b	a	a	b	a	-	a	-	b	-	a	b	a	b	a	b	-	a	a
chr05	4864197	C	a	a	a	a	b	b	b	a	a	b	a	a	b	a	a	b	a	a	b	-	b	b	b	a	a	b	b	b	b	-	a	b	a	b	a	a	b	a	a	b	a	-	a	b	-	a	a
chr05	4864295	A	a	a	a	a	b	b	-	a	a	b	a	a	b	a	a	b	a	a	b	-	b	b	b	-	a	b	b	b	b	-	a	b	a	b	a	a	-	a	a	b	a	b	a	b	b	a	a
chr05	4875536	A	a	-	a	a	b	b	b	a	a	-	-	a	b	a	a	b	a	-	b	a	b	-	b	-	a	a	-	b	b	-	a	b	a	-	a	a	b	a	a	-	a	-	a	-	-	-	-
chr05	4875563	T	a	-	a	a	b	b	b	a	a	-	-	a	b	a	a	b	a	-	b	a	b	-	b	-	a	a	-	b	b	-	a	b	a	-	a	a	b	a	a	-	a	-	a	-	-	-	-
chr05	4884237	A	a	a	a	a	b	b	b	a	a	b	-	a	b	a	a	b	a	a	b	-	b	b	b	-	a	b	b	b	b	a	a	b	a	b	a	a	b	a	a	b	a	-	a	b	b	a	a
chr05	4884256	T	a	a	a	a	b	b	b	a	a	b	-	a	b	a	a	b	a	a	b	-	b	b	b	-	a	b	b	b	b	a	a	b	a	b	a	a	b	a	a	b	a	-	a	b	b	a	a
chr05	4884497	C	a	a	a	a	b	b	b	a	a	b	-	a	b	a	a	b	a	a	b	a	b	b	b	-	a	b	b	b	b	a	a	b	a	b	a	a	b	a	a	b	a	-	a	b	b	a	a
chr05	4893543	A	-	a	a	a	b	b	-	a	a	-	-	-	b	a	a	b	a	a	b	-	-	-	-	-	a	-	-	b	-	-	a	-	a	-	a	a	-	a	a	b	a	-	a	-	-	a	a
chr05	4895009	C	a	a	a	a	b	b	b	a	a	b	-	a	b	a	a	b	a	a	b	a	b	b	b	a	a	b	b	b	b	a	a	b	a	b	a	-	-	a	a	b	-	-	a	b	b	-	-
chr05	4906496	G	a	a	a	a	b	b	-	-	a	-	-	a	b	a	a	b	a	a	b	a	b	b	b	a	a	b	-	b	b	a	a	b	a	-	a	-	b	a	a	b	a	-	a	-	b	a	a
chr05	4906536	T	a	a	a	a	b	b	-	-	a	-	-	a	b	a	a	b	a	a	b	a	b	b	b	a	a	b	-	b	b	a	a	b	a	-	a	-	b	a	a	b	a	-	a	-	b	a	a
chr05	4908572	T	a	a	a	a	b	b	b	a	a	b	-	a	b	a	a	b	a	a	b	a	b	b	b	a	a	b	b	b	b	a	a	b	a	b	a	a	b	a	a	b	a	-	a	b	-	a	a
chr05	4917275	G	a	a	a	-	-	b	b	a	a	b	-	a	-	a	a	b	a	a	b	a	b	-	-	-	a	b	-	-	b	a	a	b	a	b	a	a	b	a	a	b	a	b	a	b	-	a	a
chr05	4921784	T	-	a	a	-	-	b	-	-	a	-	-	a	b	-	a	b	a	-	b	a	b	-	-	-	a	b	b	b	b	-	-	b	a	-	a	a	-	-	a	-	a	-	-	-	-	-	-
chr05	4921805	A	-	a	a	-	-	b	-	-	a	-	-	a	b	-	a	b	a	-	b	a	b	-	-	-	a	b	b	b	b	-	-	b	a	-	a	a	-	-	a	-	a	-	-	-	-	-	-
chr05	4921817	A	-	a	a	-	-	b	-	-	a	-	-	a	b	-	a	b	a	-	b	a	b	-	-	-	a	b	b	b	b	-	-	b	a	-	a	a	-	-	a	-	a	-	-	-	-	-	-
chr05	4921825	G	-	a	a	-	-	b	-	-	a	-	-	a	b	-	a	b	a	-	b	a	b	-	-	-	a	b	b	b	b	-	-	b	a	-	a	a	-	-	a	-	a	-	-	-	-	-	-
chr05	4921845	C	-	a	a	-	-	b	-	-	a	-	-	a	b	-	a	b	a	-	b	a	b	-	-	-	a	b	b	b	b	-	-	b	a	-	a	a	-	-	a	-	a	-	-	-	-	-	-
chr05	4927168	A	-	a	-	a	b	b	a	-	a	b	a	-	b	a	a	b	a	a	b	-	b	b	b	-	a	b	b	b	b	-	a	b	a	-	a	a	b	a	a	b	a	b	a	b	b	a	a
chr05	4927176	A	-	a	-	a	b	b	a	-	a	b	a	-	b	a	a	b	a	a	b	-	b	b	b	-	a	b	b	b	b	-	a	b	a	-	a	a	b	a	a	b	a	b	a	b	b	a	a
chr05	4927202	G	-	a	-	a	b	b	a	-	a	b	a	-	b	a	a	b	a	a	b	-	b	b	b	-	a	b	b	b	b	-	a	b	a	-	a	a	b	a	a	b	a	b	a	b	b	a	a
chr05	4927209	A	-	a	-	a	b	b	a	-	a	b	a	-	b	a	a	b	a	a	b	-	b	b	b	-	a	b	b	b	b	-	a	b	a	-	a	a	b	a	a	b	a	b	a	b	b	a	a
chr05	4927530	C	a	a	-	a	b	b	a	a	a	b	a	-	b	a	a	b	a	a	b	-	b	b	b	-	a	b	b	b	b	a	a	b	a	-	a	a	b	a	a	b	a	b	a	b	b	a	-
chr05	4927531	C	a	a	-	a	b	b	a	a	a	b	a	-	b	a	a	b	a	a	b	-	b	b	b	-	a	b	b	b	b	a	a	b	a	-	a	a	b	a	a	b	a	b	a	b	b	a	-
chr05	4930352	A	-	a	a	a	b	b	b	-	a	-	a	a	b	a	a	b	a	a	b	-	b	b	b	-	a	-	-	b	b	-	a	b	a	-	a	a	b	a	a	b	a	b	a	b	-	a	-
chr05	4930357	A	-	a	a	a	b	b	b	-	a	-	a	a	b	a	a	b	a	a	b	-	b	b	b	-	a	-	-	b	b	-	a	b	a	-	a	a	b	a	a	b	a	b	a	b	-	a	-
chr05	4930399	C	-	a	a	a	b	b	b	-	a	-	a	a	b	a	a	b	a	a	b	-	b	b	b	-	a	-	-	b	b	-	a	b	a	-	a	a	b	a	a	b	a	b	a	b	-	a	-
chr05	4930638	C	a	a	a	a	b	b	b	a	a	-	a	a	b	a	a	b	a	a	b	-	b	b	b	a	a	-	-	b	b	a	a	b	a	-	a	a	b	a	a	b	a	b	a	b	-	a	-
chr05	4930653	C	a	a	a	a	b	b	b	a	a	-	a	a	b	a	a	b	a	a	b	-	b	b	b	a	a	-	-	b	b	a	a	b	a	-	a	a	b	a	a	b	a	b	a	b	-	a	-
chr05	4931914	A	a	a	a	a	b	b	b	a	a	-	a	a	b	a	a	b	a	h	b	a	b	b	b	-	a	b	b	b	b	a	a	b	a	b	a	a	b	a	a	b	a	b	a	b	b	a	a
chr05	4931962	G	a	a	a	a	b	b	b	a	a	-	a	a	b	a	a	b	a	h	b	a	b	b	b	-	a	b	b	b	b	a	a	b	a	b	a	a	b	a	a	b	a	b	a	b	b	a	a
chr05	4932201	C	a	a	a	a	b	b	b	a	a	-	a	a	b	a	a	b	a	h	b	a	b	b	b	-	a	b	b	b	b	a	a	b	a	b	a	a	b	a	a	b	a	b	a	b	b	a	a
chr05	4932202	A	a	a	a	a	b	b	b	a	a	-	a	a	b	a	a	b	a	h	b	a	b	b	b	-	a	b	b	b	b	a	a	b	a	b	a	a	b	a	a	b	a	b	a	b	b	a	a
chr05	4934804	C	-	a	a	a	b	b	b	-	a	-	-	a	b	a	a	b	a	a	b	a	b	-	b	-	a	-	b	b	b	-	-	b	a	b	a	a	b	a	a	b	a	-	a	-	b	a	a
chr05	4934807	C	-	a	a	a	b	b	b	-	a	-	-	a	b	a	a	b	a	a	b	a	b	-	b	-	a	-	b	b	b	-	-	b	a	b	a	a	b	a	a	b	a	-	a	-	b	a	a
chr05	4934838	T	-	a	a	a	b	b	b	-	a	-	-	a	b	a	a	b	a	a	b	a	b	-	b	-	a	-	b	b	b	-	-	b	a	b	a	a	b	a	a	b	a	-	a	-	b	a	a
chr05	4934840	A	-	a	a	a	b	b	b	-	a	-	-	a	b	a	a	b	a	a	b	a	b	-	b	-	a	-	b	b	b	-	-	b	a	b	a	a	b	a	a	b	a	-	a	-	b	a	a
chr05	4934850	G	-	a	a	a	b	b	b	-	a	-	-	a	b	a	a	b	a	a	b	a	b	-	b	-	a	-	b	b	b	-	-	b	a	b	a	a	b	a	a	b	a	-	a	-	b	a	a
chr05	4934864	A	-	a	a	a	b	b	b	-	a	-	-	a	b	a	a	b	a	a	b	a	b	-	b	-	a	-	b	b	b	-	-	b	a	b	a	a	b	a	a	b	a	-	a	-	b	a	a
chr05	4958990	C	a	a	a	-	-	b	b	a	a	b	-	a	b	a	a	b	a	h	b	a	b	b	b	-	a	a	b	b	b	a	a	b	a	b	a	a	-	a	a	b	-	b	a	b	b	a	a
chr05	4966179	T	a	a	-	a	b	b	-	a	a	-	-	a	b	a	a	b	a	a	b	a	b	b	b	a	a	a	b	b	-	a	a	b	a	b	a	a	b	a	a	b	a	-	a	b	b	a	a
chr05	4967342	A	a	a	a	a	b	b	-	a	a	b	a	a	b	a	a	b	a	a	b	a	b	b	b	-	a	b	b	b	b	-	a	b	a	b	a	a	b	a	a	b	a	b	a	b	-	a	a
chr05	4976573	A	-	a	-	-	b	-	-	-	a	-	-	a	-	a	a	b	-	a	b	a	-	-	-	-	a	a	b	b	-	-	-	b	a	b	a	-	-	-	a	b	a	-	a	b	b	a	a
chr05	4976619	A	-	a	-	-	b	-	-	-	a	-	-	a	-	a	a	b	-	a	b	a	-	-	-	-	a	a	b	b	-	-	-	b	a	b	a	-	-	-	a	b	a	-	a	b	b	a	a
chr05	4976641	T	-	a	-	-	b	-	-	-	a	-	-	a	-	a	a	b	-	a	b	a	-	-	-	-	a	b	b	b	-	-	-	b	a	b	a	-	-	-	a	b	a	-	b	b	b	a	a
chr05	4979031	G	a	a	a	a	-	b	b	a	a	-	-	-	b	a	a	b	a	a	b	a	b	b	b	-	a	b	b	b	b	-	a	b	a	b	-	a	b	a	a	b	-	b	a	b	b	a	a
chr05	4979906	C	a	a	a	a	b	b	b	a	-	-	a	a	b	a	a	b	a	a	b	a	b	b	b	-	a	h	b	b	b	a	a	b	a	-	a	a	b	a	a	b	a	b	a	-	b	a	a
chr05	5000050	G	a	a	a	a	b	b	b	-	-	-	-	a	b	a	a	b	a	a	b	-	b	-	-	-	a	-	b	b	-	-	a	b	a	-	a	-	b	-	a	b	a	-	a	b	-	a	a
chr05	5000076	A	a	a	a	a	b	b	b	-	-	-	-	a	b	a	a	b	a	a	b	-	b	-	-	-	a	-	b	b	-	-	a	b	a	-	a	-	b	-	a	b	a	-	a	b	-	a	a
chr05	5003171	G	-	a	a	a	b	b	b	-	a	-	a	a	b	a	a	b	a	a	b	a	b	b	b	-	a	b	b	b	b	-	a	b	a	-	a	-	-	a	a	b	a	-	a	b	-	a	a
chr05	5003181	C	-	a	a	a	b	b	b	-	a	-	a	a	b	a	a	b	a	a	b	a	b	b	b	-	a	b	b	b	b	-	a	b	a	-	a	-	-	a	a	b	a	-	a	b	-	a	a
chr05	5003190	T	-	a	a	a	b	b	b	-	a	-	a	a	b	a	a	b	a	a	b	a	b	b	b	-	a	b	b	b	b	-	a	b	a	-	a	-	-	a	a	b	a	-	a	b	-	a	a
chr05	5003447	A	a	a	-	-	b	b	b	a	-	b	-	-	b	a	-	b	-	-	b	-	b	b	b	-	-	b	b	b	b	-	-	b	a	b	-	-	b	-	a	b	-	b	-	b	b	-	-
chr05	5003472	G	a	a	-	-	b	b	b	a	-	b	-	-	b	a	-	b	-	-	b	-	b	b	b	-	-	b	b	b	b	-	-	b	a	b	-	-	b	-	a	b	-	b	-	b	b	-	-
chr05	5004794	G	-	a	a	a	b	b	b	-	a	b	-	-	b	a	a	b	a	a	b	a	b	b	b	-	a	b	b	b	b	a	a	b	a	-	-	-	b	a	a	b	a	b	a	b	-	a	a
chr05	5004841	G	-	a	a	a	b	b	b	-	a	b	-	-	b	a	a	b	a	a	b	a	b	b	b	-	a	b	b	b	b	a	a	b	a	-	-	-	b	a	a	b	a	b	a	b	-	a	a
chr05	5004868	C	-	a	a	a	b	b	b	-	a	b	-	-	b	a	a	b	a	a	b	a	b	b	b	-	a	b	b	b	b	a	a	b	a	-	-	-	b	a	a	b	a	b	a	b	-	a	a
chr05	5010455	G	a	a	a	a	b	b	b	a	a	-	-	a	-	a	a	b	-	a	b	a	b	-	-	-	a	b	b	b	-	a	a	b	a	-	a	-	b	a	a	b	a	-	a	b	b	-	-
chr05	5010746	C	-	a	a	a	b	b	b	-	a	-	-	a	-	a	a	b	-	a	b	a	b	-	-	-	a	b	b	b	-	a	a	b	a	-	a	-	b	a	a	b	a	-	a	b	b	-	-
chr05	5013440	T	a	a	a	a	b	b	-	a	a	b	-	a	-	a	a	b	a	a	b	a	b	b	b	a	a	b	b	b	b	-	a	b	a	b	a	-	-	a	a	b	a	-	a	b	-	a	-
chr05	5013484	A	a	a	a	a	b	b	-	a	a	b	-	a	-	a	a	b	a	a	b	a	b	b	b	a	a	b	b	b	b	-	a	b	a	b	a	-	-	a	a	b	a	-	a	b	-	a	-
chr05	5016633	T	a	a	a	a	b	-	-	a	a	b	-	a	b	a	a	b	a	b	b	-	b	-	b	-	a	a	b	b	b	a	a	b	a	b	-	a	b	a	a	b	a	b	a	b	b	a	-
chr05	5032818	A	-	a	a	-	b	b	b	a	-	-	-	-	b	a	a	b	a	a	b	a	b	-	b	-	a	-	-	-	-	-	a	b	a	-	-	-	-	-	a	-	-	b	-	-	-	-	-
chr05	5032851	T	a	a	-	a	b	b	b	a	a	b	-	a	b	a	a	b	a	a	b	a	b	b	b	a	a	b	b	b	b	-	a	b	a	-	a	a	b	a	a	b	a	-	a	b	b	a	a
chr05	5032868	A	a	a	-	a	b	b	b	a	a	b	-	a	b	a	a	b	a	a	b	a	b	b	b	a	a	b	b	b	b	-	a	b	a	-	a	a	b	a	a	b	a	-	a	b	b	a	a
chr05	5033129	G	a	a	-	a	b	b	b	a	a	b	-	a	b	a	a	b	a	a	b	a	b	b	b	a	a	b	b	b	-	-	a	b	a	-	a	a	b	a	a	b	a	-	a	b	b	a	a
chr05	5040008	A	a	a	a	a	-	b	b	a	-	b	-	a	b	a	a	b	a	a	b	a	b	b	b	-	a	a	b	b	b	-	a	b	a	-	a	a	b	a	a	b	a	-	a	b	b	a	a
chr05	5040227	G	-	a	a	a	-	b	b	-	-	b	-	-	b	a	a	b	a	a	b	a	b	b	b	-	a	a	b	b	b	-	a	b	a	-	a	a	b	a	a	b	a	-	a	b	b	a	a
chr05	5040248	G	-	a	a	a	-	b	b	-	-	b	-	-	b	a	a	b	a	a	b	a	b	b	b	-	a	a	b	b	b	-	a	b	a	-	a	a	b	a	a	b	a	-	a	b	b	a	a
chr05	5040276	A	-	a	a	a	-	b	b	-	-	b	-	-	b	a	a	b	a	a	b	a	b	b	b	-	a	a	b	b	b	-	a	b	a	-	a	a	b	a	a	b	a	-	a	b	b	a	a
chr05	5047433	A	a	a	a	a	b	b	b	-	a	-	-	a	-	a	a	b	a	a	b	a	b	b	b	-	a	b	b	b	b	a	a	b	a	b	a	a	-	a	a	b	a	-	a	b	b	a	a
chr05	5047502	C	a	a	a	a	b	b	b	-	a	-	-	a	-	a	a	b	a	a	b	a	b	b	b	-	a	b	b	b	b	a	a	b	a	b	a	a	-	a	a	b	a	-	a	b	b	a	a
chr05	5051485	T	a	a	a	a	b	b	b	a	a	b	-	a	b	a	a	b	a	a	b	a	b	b	b	a	a	b	b	b	b	a	a	b	a	-	a	a	b	a	a	b	a	b	a	b	b	a	a
chr05	5051505	A	a	a	a	a	b	b	b	a	a	b	-	a	b	a	a	b	a	a	b	a	b	b	b	a	a	b	b	b	b	a	a	b	a	-	a	a	b	a	a	b	a	b	a	b	b	a	a
chr05	5051536	G	a	a	a	a	b	b	b	a	a	b	-	a	b	a	a	b	a	a	b	a	b	b	b	a	a	b	b	b	b	a	a	b	a	-	a	a	b	a	a	b	a	b	a	b	b	a	a
chr05	5051663	A	a	a	a	a	b	b	b	a	a	b	-	a	b	a	a	b	a	a	b	a	b	b	b	a	a	b	b	b	b	a	a	b	a	-	a	a	b	a	a	b	a	b	a	b	b	a	a
chr05	5052318	C	-	a	a	a	b	b	b	a	a	-	a	a	b	a	a	b	a	a	b	a	b	-	b	-	a	b	-	b	b	-	a	b	a	b	a	-	b	a	a	b	a	-	a	b	b	-	a
chr05	5061596	C	a	a	a	a	b	b	b	a	a	b	-	a	b	a	a	b	a	-	b	a	b	-	b	a	a	-	b	b	b	a	a	b	a	b	a	a	b	a	a	b	a	-	a	-	-	a	a
chr05	5064376	T	a	a	a	a	b	b	b	a	a	-	-	a	b	a	a	b	a	a	b	a	b	b	b	a	a	b	b	b	b	a	a	b	a	b	a	a	-	a	a	b	a	-	a	b	b	a	a
chr05	5064387	A	a	a	a	a	b	b	b	a	a	-	-	a	b	a	a	b	a	a	b	a	b	b	b	a	a	b	b	b	b	a	a	b	a	b	a	a	-	a	a	b	a	-	a	b	b	a	a
chr05	5075453	T	-	a	a	a	b	b	b	-	a	b	-	a	b	a	a	b	a	a	b	a	b	-	-	-	a	-	-	b	b	-	a	b	a	-	a	-	-	a	a	b	a	-	-	b	b	-	-
chr05	5075495	G	-	a	a	a	b	b	b	-	a	b	-	a	b	a	a	b	a	a	b	a	b	-	-	-	a	-	-	b	b	-	a	b	a	-	a	-	-	a	a	b	a	-	a	b	b	-	-
chr05	5075499	G	-	a	a	a	b	b	b	-	a	b	-	a	b	a	a	b	a	a	b	a	b	-	-	-	a	-	-	b	b	-	a	b	a	-	a	-	-	a	a	b	a	-	a	b	b	-	-
chr05	5075516	A	-	a	a	a	b	b	b	-	a	b	-	a	b	a	a	b	a	a	b	a	b	-	-	-	a	-	-	b	b	-	a	b	a	-	a	-	-	a	a	b	a	-	a	b	b	-	-
chr05	5080659	A	a	a	a	a	b	b	b	a	a	b	a	a	b	a	a	b	a	a	b	a	b	b	b	a	a	-	b	b	b	a	a	b	a	-	a	a	-	a	a	b	a	-	a	b	b	a	a
chr05	5086916	A	a	a	a	-	-	-	b	-	-	-	-	-	-	-	a	b	a	a	b	-	b	b	b	-	a	-	b	b	b	a	-	b	-	-	-	-	-	b	a	b	a	b	a	b	b	a	a
chr05	5086919	T	a	a	a	-	-	-	b	-	-	-	-	-	-	-	a	b	a	a	b	-	b	b	b	-	a	-	b	b	b	a	-	b	-	-	-	-	-	b	a	b	a	b	a	b	b	a	a
chr05	5094327	C	-	a	a	-	b	b	b	a	a	b	-	a	-	a	a	b	a	-	b	-	b	b	b	-	-	b	b	b	-	a	a	b	a	-	a	a	b	a	a	b	a	-	-	b	-	-	-
chr05	5096364	T	a	a	a	a	b	b	b	a	a	-	a	-	b	a	a	b	a	a	b	a	b	b	b	-	a	b	b	b	b	a	a	b	a	-	a	-	b	a	a	b	a	b	a	b	b	a	a
chr05	5096499	C	a	a	a	a	b	b	b	a	a	-	a	-	b	a	a	b	a	a	b	a	b	b	b	-	a	a	b	b	b	a	a	b	a	-	a	-	b	a	a	b	a	b	a	b	b	a	a
chr05	5123002	G	a	a	a	a	b	b	b	a	a	-	a	a	b	a	a	b	a	a	b	a	b	b	b	a	a	b	b	b	b	a	a	b	a	b	a	a	b	a	a	a	a	b	a	b	-	a	a
chr05	5376805	C	a	a	-	a	b	b	b	a	a	a	a	-	a	a	a	a	a	-	b	a	b	b	b	-	a	-	-	b	-	a	a	b	a	-	a	a	-	a	a	a	a	-	a	b	b	a	-
chr05	5571364	C	a	a	-	-	-	b	b	a	-	-	-	a	a	a	a	a	a	a	b	-	b	-	b	-	a	a	b	b	b	a	-	b	a	a	a	a	b	a	a	a	a	-	a	b	-	a	a
chr05	5789446	C	a	a	a	-	b	b	b	a	a	-	a	a	-	a	a	a	b	a	b	-	b	b	-	a	b	a	-	b	b	a	a	b	a	-	-	a	-	a	a	a	a	-	-	b	b	a	-
chr05	5803362	C	a	-	-	a	b	b	-	a	a	a	a	a	a	a	a	a	b	a	b	a	b	-	b	a	b	a	b	-	b	a	a	b	a	-	a	-	-	a	a	a	a	b	a	b	b	-	-
chr05	5803395	A	a	-	-	a	b	b	-	a	a	a	a	a	a	a	a	a	b	a	b	a	b	-	b	a	b	a	b	-	b	a	a	b	a	-	a	-	-	a	a	a	a	b	a	b	b	-	-
chr05	5804397	A	a	a	a	a	b	b	b	a	-	a	-	a	a	a	a	a	b	a	b	a	b	b	b	a	b	a	b	b	b	a	a	b	a	-	a	-	-	a	a	a	a	-	a	b	b	a	a
chr05	5804404	C	a	a	a	a	b	b	b	a	-	a	-	a	a	a	a	a	b	a	b	a	b	b	b	a	b	a	b	b	b	a	a	b	a	-	a	-	-	a	a	a	a	-	a	b	b	a	a
chr05	5806289	G	a	a	-	a	b	b	b	a	a	-	a	a	a	a	a	a	b	a	b	-	b	b	-	a	-	a	-	b	b	a	a	b	a	-	a	a	b	a	a	a	a	-	a	b	-	a	-
chr05	5806553	A	a	a	-	a	b	b	b	a	a	-	a	a	a	a	a	a	b	a	b	-	b	b	-	a	-	a	-	b	b	a	a	b	a	-	a	a	b	a	a	a	a	-	a	b	-	a	-
chr05	5806594	T	a	a	-	a	b	b	b	a	a	-	a	a	a	a	a	a	b	-	b	-	b	b	-	a	-	a	-	b	b	a	a	b	a	-	a	a	b	a	a	a	a	-	a	b	-	a	-
chr05	5806595	G	a	a	-	a	b	b	b	a	a	-	a	a	a	a	a	a	b	-	b	-	b	b	-	a	-	a	-	b	b	a	a	b	a	-	a	a	b	a	a	a	a	-	a	b	-	a	-
chr05	5816991	G	a	a	-	-	-	-	b	a	-	a	-	-	a	a	a	a	b	a	b	-	b	-	-	-	b	-	b	b	-	-	a	b	a	a	a	-	-	a	a	a	a	-	a	-	-	a	a
chr05	5817001	C	a	a	-	-	-	-	b	a	-	a	-	-	a	a	a	a	b	a	b	-	b	-	-	-	b	-	b	b	-	-	a	b	a	a	a	-	-	a	a	a	a	-	a	-	-	a	a
chr05	5817610	A	a	a	a	a	-	b	b	a	-	-	-	a	a	a	a	a	b	a	b	a	b	b	b	-	b	a	b	b	b	a	a	b	a	a	a	a	b	a	a	a	a	b	a	b	-	a	a
chr05	5824313	G	a	a	a	a	b	b	b	-	a	a	-	-	a	a	a	a	b	a	b	a	b	b	-	a	b	a	b	b	b	a	a	b	a	a	-	a	b	-	a	a	-	-	a	b	b	a	a
chr05	5824368	C	a	a	a	a	b	b	b	-	a	a	-	-	a	a	a	a	b	a	b	a	b	b	-	a	b	a	b	b	b	a	a	b	a	a	-	a	b	-	a	a	-	-	a	b	b	a	a
chr05	5824472	T	-	a	a	a	b	b	b	-	a	a	-	-	a	a	a	a	b	a	b	a	b	b	-	-	b	a	b	b	b	a	b	b	a	a	-	a	b	-	a	a	-	-	a	b	b	a	a
chr05	5824479	T	-	a	a	a	b	b	b	-	a	a	-	-	a	a	a	a	b	a	b	a	b	b	-	-	b	a	b	b	b	a	b	b	a	a	-	a	b	-	a	a	-	-	a	b	b	a	a
chr05	5824522	A	-	a	a	a	b	b	b	-	a	a	-	-	a	a	a	a	b	a	b	a	b	b	-	-	b	a	b	b	b	a	a	b	a	a	-	a	b	-	a	a	-	-	a	b	b	a	a
chr05	5827130	A	a	a	a	a	b	-	b	a	a	a	-	a	a	a	a	a	b	a	b	a	b	-	b	a	b	a	b	b	b	-	a	b	a	a	a	a	b	a	a	a	a	b	a	b	b	a	a
chr05	5827275	A	a	a	a	a	b	-	b	a	a	a	-	a	a	a	a	a	b	a	b	a	b	-	-	a	b	a	b	b	b	-	a	b	a	a	a	a	b	a	a	a	a	b	a	b	b	a	a
chr05	5827745	T	a	a	a	a	b	b	-	a	a	a	-	a	a	a	a	a	b	h	b	a	b	b	-	a	b	a	-	b	b	a	a	b	a	a	a	a	-	a	a	a	a	-	a	b	-	a	a
chr05	5827992	T	a	a	a	a	b	b	-	a	a	a	-	a	a	a	a	a	b	a	b	a	b	b	-	a	b	a	-	b	b	a	a	b	a	a	a	a	-	a	a	a	a	-	a	b	-	a	a
chr05	5828845	A	a	a	-	a	b	b	-	a	a	-	a	a	-	a	a	a	b	a	b	a	b	b	b	a	b	a	b	b	b	-	a	b	a	a	a	a	-	a	a	a	a	b	a	-	b	-	a
chr05	5831178	C	a	a	a	-	b	b	b	a	a	-	-	a	a	a	a	a	b	a	b	a	b	-	b	a	b	a	b	b	-	a	a	b	a	a	a	a	-	a	a	a	a	b	a	b	-	a	a
chr05	5831785	T	a	a	-	a	b	-	b	a	a	a	-	-	a	a	a	a	b	a	b	-	b	-	b	a	b	a	b	b	b	a	a	b	a	a	a	a	b	a	a	a	a	b	a	b	b	a	a
chr05	5833667	T	a	a	a	a	b	b	b	a	a	a	-	a	a	a	a	a	b	a	b	-	b	b	-	-	b	a	b	b	b	a	a	b	a	-	a	a	b	a	a	a	a	b	a	b	-	a	a
chr05	5849236	T	a	a	a	a	b	b	b	a	a	-	a	a	a	a	a	a	b	a	b	a	b	b	b	-	b	a	b	b	b	a	a	b	a	b	a	a	b	a	a	a	a	b	a	b	b	a	a
chr05	5859945	T	a	a	a	-	b	b	b	a	a	a	-	a	a	a	a	a	b	h	b	a	b	b	b	a	b	a	b	b	b	a	a	b	a	-	a	a	b	a	a	a	a	b	a	b	-	a	a
chr05	5867986	A	a	-	a	-	b	b	b	a	-	a	-	a	a	a	a	a	b	a	b	a	b	b	b	a	b	a	b	b	b	a	a	b	a	-	a	a	-	a	a	a	a	-	a	b	-	a	a
chr05	5883509	T	a	a	a	a	-	-	b	a	a	-	-	-	-	a	a	a	b	a	b	-	b	-	b	-	b	a	-	b	b	-	a	b	a	a	a	a	-	-	a	a	a	b	a	b	b	a	a
chr05	5883776	C	a	a	a	a	-	-	b	a	a	-	-	a	-	a	a	a	b	a	b	-	b	-	b	-	b	a	-	b	b	-	a	b	a	a	a	a	-	-	a	a	a	b	a	b	b	a	a
chr05	5889195	C	-	a	-	a	-	b	-	-	a	-	-	a	-	a	a	a	b	-	b	a	b	b	b	-	b	a	-	b	b	a	a	b	a	-	a	-	-	-	a	a	a	-	-	-	b	-	a
chr05	5889585	C	-	a	-	a	-	b	b	a	a	a	-	a	a	a	a	a	b	a	b	a	b	b	b	a	b	-	b	-	-	a	-	b	a	-	a	a	b	a	a	-	a	-	a	b	b	a	a
chr05	5891394	G	a	a	a	-	b	b	b	a	-	a	a	a	a	a	a	a	b	a	b	a	b	b	b	-	b	a	-	b	b	a	a	b	a	a	a	-	-	a	a	h	a	b	a	-	b	a	-
chr05	5892459	T	-	a	a	a	b	b	-	-	a	a	-	-	a	a	a	-	b	b	-	-	b	-	b	-	-	a	b	b	-	-	-	b	a	a	a	-	-	a	a	-	a	-	a	-	-	a	a
chr05	5893193	A	a	a	a	-	b	b	-	a	a	a	-	a	a	a	a	a	b	a	b	a	b	b	-	-	b	a	b	b	b	a	a	b	a	a	a	a	-	a	a	a	a	b	-	b	-	a	a
chr05	5893490	G	a	a	a	-	b	b	-	a	a	a	-	a	a	a	a	a	b	a	b	a	b	b	-	-	b	a	b	b	b	a	a	b	a	a	a	a	-	a	a	a	a	b	-	b	-	a	a
chr05	5919738	C	a	a	a	a	b	b	b	a	a	a	-	a	a	a	a	a	b	a	b	a	b	b	b	-	b	a	b	b	b	a	a	b	a	-	a	a	-	a	a	a	a	b	a	b	-	a	a
chr05	5919760	C	a	a	a	a	b	b	b	a	a	a	-	a	a	a	a	a	b	a	b	a	b	b	b	-	b	a	b	b	b	a	a	b	a	-	a	a	-	a	a	a	a	b	a	b	-	a	a
chr05	5920962	G	-	a	a	-	b	b	-	-	a	a	-	a	a	a	a	a	b	a	b	-	b	-	b	-	b	a	-	-	b	-	a	b	a	a	a	-	-	a	a	-	a	b	a	b	b	a	a
chr05	5921021	G	-	a	a	-	b	b	-	-	a	a	-	a	a	a	a	a	b	a	b	-	b	-	b	-	b	a	-	-	b	-	a	b	a	a	a	-	-	a	a	-	a	b	a	b	b	a	a
chr05	5921022	T	-	a	a	-	b	b	-	-	a	a	-	a	a	a	a	a	b	a	b	-	b	-	b	-	b	a	-	-	b	-	a	b	a	a	a	-	-	a	a	-	a	b	a	b	b	a	a
chr05	5923054	G	a	a	a	a	b	b	b	a	a	-	a	a	a	a	a	a	b	a	b	a	b	b	b	a	b	a	b	b	b	a	a	b	a	-	a	a	-	a	a	a	a	b	a	b	b	a	a
chr05	5923075	A	a	a	a	a	b	b	b	a	a	-	a	a	a	a	a	a	b	a	b	a	b	b	b	a	b	a	b	b	b	a	a	b	a	-	a	a	-	a	a	a	a	b	a	b	b	a	a
chr05	5923272	G	-	a	a	a	b	b	b	-	a	-	a	a	a	a	a	a	b	a	b	a	b	b	b	-	b	a	b	b	b	a	a	b	a	-	a	a	-	a	a	a	a	b	a	b	b	a	a
chr05	5923292	G	-	a	a	a	b	b	b	-	a	-	a	a	a	a	a	a	b	a	b	a	b	b	b	-	b	a	b	b	b	a	a	b	a	-	a	a	-	a	a	a	a	b	a	b	b	a	a
chr05	5923297	A	-	a	a	a	b	b	b	-	a	-	a	a	a	a	a	a	b	a	b	a	b	b	b	-	b	a	b	b	b	a	a	b	a	-	a	a	-	a	a	a	a	b	a	b	b	a	a
chr05	5923474	G	a	a	a	a	b	b	b	a	-	a	-	a	a	a	a	a	b	a	b	a	b	b	b	a	b	-	b	b	b	a	a	b	a	a	a	-	b	a	a	a	a	b	a	b	-	a	a
chr05	5923475	T	a	a	a	a	b	b	b	a	-	a	-	a	a	a	a	a	b	a	b	a	b	b	b	a	b	-	b	b	b	a	a	b	a	a	a	-	b	a	a	a	a	b	a	b	-	a	a
chr05	5923693	T	-	a	a	a	b	b	b	-	-	a	-	a	a	a	a	-	b	a	b	a	b	b	b	-	b	-	b	b	b	-	a	b	a	a	a	-	b	a	a	a	a	b	a	b	-	a	a
chr05	5923714	C	-	a	a	a	b	b	b	-	-	a	-	a	a	a	a	-	b	a	b	a	b	b	b	-	b	-	b	b	b	-	a	b	a	a	a	-	b	a	a	a	a	b	a	b	-	a	a
chr05	5923722	C	-	a	a	a	b	b	b	-	-	a	-	a	a	a	a	-	b	a	b	a	b	b	b	-	b	-	b	b	b	-	a	b	a	a	a	-	b	a	a	a	a	b	a	b	-	a	a
chr05	5929205	C	a	a	a	a	b	b	b	a	-	a	a	a	a	a	a	a	b	a	b	-	b	b	b	a	b	a	b	b	b	a	a	b	a	a	a	a	b	a	a	a	a	-	a	-	-	a	a
chr05	5929516	T	a	a	a	a	b	b	b	a	-	a	a	a	a	a	a	a	b	a	b	-	b	b	b	a	b	a	b	b	b	a	a	b	a	a	a	a	b	a	a	a	a	-	a	-	-	a	a
chr05	5930281	T	a	a	-	-	b	b	b	-	-	a	-	-	-	a	a	a	-	a	b	-	b	-	-	a	b	a	b	b	-	a	a	b	a	-	a	a	-	-	a	a	-	b	a	-	-	a	a
chr05	5930714	C	a	a	a	-	b	b	b	a	-	-	-	a	a	a	a	a	b	-	b	a	b	b	-	-	b	a	b	b	-	a	a	b	a	a	a	a	-	a	a	a	a	-	a	b	-	a	a
chr05	5931552	C	a	a	a	a	b	b	b	a	a	a	-	a	a	a	a	a	b	a	b	a	b	b	b	a	b	a	b	b	b	a	a	b	a	a	a	a	b	a	a	a	a	b	a	b	b	a	a
chr05	5931841	T	a	a	a	a	b	b	b	a	a	a	-	a	-	a	a	a	b	a	b	a	b	b	b	a	b	a	b	b	b	a	a	b	a	a	a	a	b	-	a	a	a	b	a	b	b	a	a
chr05	5932182	A	a	a	a	a	b	b	b	a	a	a	a	a	a	h	a	a	b	a	b	a	b	b	b	a	b	a	b	b	b	a	a	b	a	a	a	a	b	a	a	a	a	b	a	b	b	a	a
chr05	5933328	A	-	a	a	a	-	b	b	a	-	-	-	a	a	a	a	a	b	a	b	a	b	-	b	a	b	a	-	b	-	a	a	b	a	a	a	-	-	a	a	a	a	-	a	-	-	a	a
chr05	5933670	G	-	a	a	a	-	b	b	a	-	-	-	a	a	a	a	a	b	a	b	a	b	-	b	-	b	a	-	b	-	a	a	b	a	-	a	-	-	a	a	a	a	-	-	-	-	-	a
chr05	5933676	G	-	a	a	a	-	b	b	a	-	-	-	a	a	a	a	a	b	a	b	a	b	-	b	-	b	a	-	b	-	a	a	b	a	-	a	-	-	a	a	a	a	-	-	-	-	-	a
chr05	5933972	G	-	a	-	-	b	-	b	-	a	-	-	a	-	a	a	-	b	-	b	a	b	b	b	-	-	a	b	-	b	-	a	b	a	-	-	-	b	a	a	a	a	b	-	-	-	a	a
chr05	5933973	T	-	a	-	-	b	-	b	-	a	-	-	a	-	a	a	-	b	-	b	a	b	b	b	-	-	a	b	-	b	-	a	b	a	-	-	-	b	a	a	b	a	b	-	-	-	a	a
chr05	5933988	G	-	a	-	-	b	-	b	-	a	-	-	a	-	a	a	-	b	-	b	a	b	b	b	-	-	a	b	-	b	-	a	b	a	-	-	-	b	a	a	a	a	b	-	-	-	a	a
chr05	5944859	C	a	a	a	a	b	b	-	a	a	a	a	a	a	a	a	a	b	a	b	a	b	-	b	a	b	a	b	b	b	a	a	b	a	a	a	a	-	a	a	h	a	b	a	b	b	a	a
chr05	5944914	C	a	a	a	a	b	b	-	a	a	a	a	a	a	a	a	a	b	a	b	a	b	-	b	a	b	a	b	b	b	a	a	b	a	a	a	a	-	a	a	a	a	b	a	b	b	a	a
chr05	5945458	A	a	a	a	a	b	b	b	a	a	-	-	a	a	a	a	a	b	a	b	a	b	b	b	a	b	a	b	b	b	a	a	b	a	a	a	a	-	a	a	a	a	-	a	b	b	a	a
chr05	5945706	A	-	a	a	a	b	b	b	-	a	-	-	a	a	a	a	a	b	a	b	a	b	b	b	-	b	a	b	b	b	a	a	b	a	a	a	a	-	a	a	a	a	-	a	b	b	a	a
chr05	5945760	T	-	a	a	a	b	b	-	-	a	-	-	-	a	a	a	-	b	a	b	-	b	b	b	-	b	a	b	b	b	-	a	b	a	a	a	-	b	-	a	a	a	-	a	b	b	a	-
chr05	5945769	C	-	a	a	a	b	b	-	-	a	-	-	-	a	a	a	-	b	a	b	-	b	b	b	-	b	a	b	b	b	-	a	b	a	a	a	-	b	-	a	a	a	-	a	b	b	a	-
chr05	5945796	C	-	a	a	a	b	b	-	-	a	-	-	-	a	a	a	-	b	a	b	-	b	b	b	-	b	a	b	b	b	-	a	b	a	a	a	-	b	-	a	a	a	-	a	b	b	a	-
chr05	5945801	G	-	a	a	a	b	b	-	-	a	-	-	-	a	a	a	-	b	a	b	-	b	b	b	-	b	a	b	b	b	-	a	b	a	a	a	-	b	-	a	a	a	-	a	b	b	a	-
chr05	5945969	G	a	a	a	a	b	b	-	a	a	-	-	-	a	a	a	a	b	a	b	-	b	b	b	a	b	a	b	b	b	a	a	b	a	a	a	-	b	-	a	a	a	-	a	b	b	a	a
chr05	5950537	A	a	a	a	a	b	b	b	a	a	-	-	a	a	a	a	a	b	a	b	-	b	b	b	a	b	a	b	b	b	-	a	b	a	a	a	a	-	a	a	a	a	-	a	b	-	a	a
chr05	5953569	C	-	a	-	-	-	b	b	-	a	a	-	a	a	-	a	a	b	a	b	a	b	-	-	-	b	-	b	-	b	a	a	b	a	a	-	a	-	-	a	a	a	b	a	-	-	a	a
chr05	5954526	A	a	a	a	a	-	b	b	a	-	-	a	a	a	a	a	a	b	a	b	a	b	-	b	-	b	-	b	b	b	a	a	b	a	a	a	a	b	a	a	a	a	-	a	b	-	a	a
chr05	5954537	A	a	a	a	a	-	b	b	a	-	-	a	a	a	a	a	a	b	a	b	a	b	-	b	-	b	-	b	b	b	a	a	b	a	a	a	a	b	a	a	a	a	-	a	b	-	a	a
chr05	5962912	C	-	a	a	a	b	b	a	-	a	a	a	a	a	a	a	a	b	a	b	-	b	b	b	-	b	a	b	b	-	a	-	b	a	a	a	a	-	a	a	a	a	b	a	-	b	a	a
chr05	5962927	A	-	a	a	a	b	b	a	-	a	a	a	a	a	a	a	a	b	a	b	-	b	b	b	-	b	a	b	b	-	a	-	b	a	a	a	a	-	a	a	a	a	b	a	-	b	a	a
chr05	5962966	C	-	a	a	a	b	b	a	-	a	a	a	a	a	a	a	a	b	a	b	-	b	b	b	-	b	a	b	b	-	a	-	b	a	a	a	a	-	a	a	a	a	b	a	-	b	a	a
chr05	5962985	G	-	a	a	a	b	b	a	-	a	a	a	a	a	a	a	a	b	a	b	-	b	b	b	-	b	a	b	b	-	a	-	b	a	a	a	a	-	a	a	a	a	b	a	-	b	a	a
chr05	5963879	A	a	a	a	a	-	b	b	a	a	-	a	a	a	a	a	a	b	a	b	-	b	b	b	a	b	a	b	b	b	-	a	b	a	-	a	a	b	a	a	-	a	b	-	-	-	-	-
chr05	5965385	C	a	a	a	-	b	-	-	a	a	-	-	-	a	a	a	a	b	a	b	a	b	b	b	-	b	a	b	b	b	-	-	b	a	a	a	-	-	a	a	b	a	b	a	b	-	-	a
chr05	5965404	T	a	a	a	-	b	-	-	a	a	-	-	-	a	a	a	a	b	a	b	a	b	b	b	-	b	a	b	b	b	-	-	b	a	a	a	-	-	a	a	b	a	b	a	b	-	-	a
chr05	5970936	C	a	a	a	-	b	-	-	a	-	-	-	a	a	a	a	a	b	a	b	a	b	b	b	-	b	a	b	b	-	a	a	b	a	-	a	a	-	-	a	-	a	-	a	b	-	a	a
chr05	5970979	C	a	a	a	a	b	b	b	a	a	-	-	a	a	a	a	a	b	a	b	-	b	b	b	a	b	a	b	b	b	a	-	b	a	a	a	-	b	a	a	a	a	b	a	-	b	a	a
chr05	5971175	G	a	a	a	a	b	b	b	a	a	-	-	a	a	a	a	a	b	a	b	-	b	b	b	a	b	a	b	b	b	a	-	b	a	a	a	-	b	a	a	a	a	b	a	-	b	a	a
chr05	5975554	T	a	a	a	a	b	b	b	a	a	a	-	a	a	a	a	a	b	a	b	a	b	b	b	-	b	a	b	b	b	a	a	b	a	a	a	a	b	a	a	a	a	b	a	b	b	a	a
chr05	5975753	T	a	a	a	a	b	b	b	a	a	a	-	a	a	a	a	a	b	a	b	a	b	b	b	-	b	a	b	b	b	a	a	b	a	a	a	a	b	a	a	a	a	b	a	b	b	a	a
chr05	5975817	C	a	a	a	a	b	b	b	a	a	a	-	a	a	a	a	a	b	a	b	a	b	b	b	-	b	a	b	b	b	a	a	b	a	a	a	a	b	a	a	a	a	b	a	b	b	a	a
chr05	5975867	C	a	a	a	a	b	-	-	a	-	a	-	a	a	a	a	a	b	a	b	-	b	b	b	a	b	a	-	b	b	a	a	b	a	-	-	a	b	a	a	a	a	b	a	b	-	a	a
chr05	5976128	G	a	a	a	a	b	-	-	a	-	a	-	a	a	a	a	a	b	a	b	-	b	b	b	a	b	a	-	b	b	a	a	b	a	-	-	a	b	a	a	a	a	b	a	b	-	a	a
chr05	5976427	G	a	a	a	a	b	b	b	a	a	a	a	a	a	a	a	a	b	a	b	a	b	b	b	-	b	a	b	b	b	a	a	b	a	a	a	a	b	a	a	a	a	b	a	b	b	a	a
chr05	5976431	T	a	a	a	a	b	b	b	a	a	a	a	a	a	a	a	a	b	a	b	a	b	b	b	-	b	a	b	b	b	a	a	b	a	a	a	a	b	a	a	a	a	b	a	b	b	a	a
chr05	5976627	A	a	a	a	a	b	b	b	a	a	a	a	a	-	a	a	a	b	a	b	a	b	b	b	-	b	a	b	b	b	a	a	b	a	a	a	a	b	a	a	a	a	b	a	b	b	a	a
chr05	5976684	C	a	a	a	a	b	b	b	a	a	a	a	a	-	a	a	a	b	a	b	a	b	b	b	-	b	a	b	b	b	a	a	b	a	a	a	a	b	a	a	a	a	b	a	b	b	a	a
chr05	5976690	T	a	a	a	a	b	b	b	a	a	a	a	a	-	a	a	a	b	a	b	a	b	b	b	-	b	a	b	b	b	a	a	b	a	a	a	a	b	a	a	a	a	b	a	b	b	a	a
chr05	5976714	G	-	a	a	a	b	b	-	-	a	-	-	-	-	a	-	a	b	a	b	-	b	-	-	-	b	a	b	b	b	-	-	b	a	a	-	a	-	-	a	-	a	b	a	-	-	a	a
chr05	5976741	A	-	a	a	a	b	b	-	-	a	-	-	-	-	a	-	a	b	a	b	-	b	-	-	-	b	a	b	b	b	-	-	b	a	a	-	a	-	-	a	-	a	b	a	-	-	a	a
chr05	5976779	C	-	a	a	a	b	b	-	-	a	-	-	-	-	a	-	a	b	a	b	-	b	-	-	-	b	a	b	b	b	-	-	b	a	a	-	a	-	-	a	-	a	b	a	-	-	a	a
chr05	5976878	G	a	a	a	a	b	b	-	a	a	-	-	-	-	a	-	a	b	a	b	-	b	-	-	a	b	a	b	b	b	-	-	b	a	a	-	a	-	-	a	-	a	b	a	-	-	a	a
chr05	5976909	G	a	a	a	a	b	b	-	a	a	-	-	-	-	a	-	a	b	a	b	-	b	-	-	a	b	a	b	b	b	-	-	b	a	a	-	a	-	-	a	-	a	b	a	-	-	a	a
chr05	5977527	G	a	a	a	a	b	b	-	a	a	-	a	a	a	a	a	a	b	a	b	a	b	b	b	a	-	a	b	b	b	a	a	b	a	-	a	-	-	a	a	a	a	-	a	b	b	a	a
chr05	5977796	T	a	a	a	a	b	b	-	a	a	-	a	a	a	a	a	a	b	a	b	a	b	b	b	a	-	a	-	b	b	a	a	b	a	-	a	-	-	a	a	a	a	-	a	b	b	a	a
chr05	5980791	C	a	a	a	a	b	b	b	a	a	a	-	a	a	a	a	a	b	a	b	a	b	-	b	a	b	a	b	-	b	a	a	b	a	a	a	-	b	a	a	a	a	b	a	b	b	a	a
chr05	5981829	A	-	a	-	a	b	-	-	-	a	-	-	-	a	a	a	a	b	-	b	-	b	-	-	-	-	-	-	b	-	-	a	b	a	a	a	-	-	a	a	-	a	b	-	-	b	-	a
chr05	5981838	C	-	a	-	a	b	-	-	-	a	-	-	-	a	a	a	a	b	-	b	-	b	-	-	-	-	-	-	b	-	-	a	b	a	a	a	-	-	a	a	-	a	b	-	-	b	-	a
chr05	5987919	A	a	a	a	a	b	b	b	a	a	a	-	a	a	a	a	a	b	a	b	a	b	b	b	-	b	a	b	b	b	a	a	b	a	a	a	a	b	a	a	a	a	b	a	b	-	a	a
chr05	5994435	C	a	a	a	-	b	-	-	a	-	-	-	a	a	a	a	a	b	a	-	-	b	b	b	a	b	a	-	-	b	-	a	b	a	a	a	-	b	a	a	a	a	-	a	b	-	a	a
chr05	6003729	T	-	a	a	-	b	b	b	a	-	b	-	a	-	a	a	a	b	-	b	-	b	b	-	-	-	-	b	b	b	a	a	b	a	-	a	-	b	-	a	a	a	-	a	b	b	a	-
chr05	6004138	T	a	a	a	a	b	b	b	a	-	a	-	a	a	a	a	a	b	a	b	a	b	b	b	-	b	a	b	b	b	a	a	b	a	-	a	a	-	-	a	a	a	b	a	b	-	a	a
chr05	6004153	T	a	a	a	a	b	b	b	a	-	a	-	a	a	a	a	a	b	a	b	a	b	b	b	-	b	a	b	b	b	a	a	b	a	-	a	a	-	-	a	a	a	b	a	b	-	a	a
chr05	6005937	G	-	a	-	-	b	b	b	-	-	-	-	a	a	a	a	-	b	a	b	a	b	-	-	-	b	a	b	b	b	-	a	b	a	-	a	a	-	a	a	a	a	-	a	b	-	-	-
chr05	6005949	A	-	a	-	-	b	b	b	-	-	-	-	a	a	a	a	-	b	a	b	a	b	-	-	-	b	a	b	b	b	-	a	b	a	-	a	a	-	a	a	a	a	-	a	b	-	-	-
chr05	6005965	C	-	a	-	-	b	b	b	-	-	-	-	a	a	a	a	-	b	a	b	a	b	-	-	-	b	a	b	b	b	-	a	b	a	-	a	a	-	a	a	a	a	-	a	b	-	-	-
chr05	6008561	T	-	a	a	a	b	b	b	-	a	a	-	a	a	a	a	-	b	a	b	a	b	b	b	-	b	a	-	b	b	-	a	b	a	a	a	-	-	-	a	a	a	b	a	-	b	a	a
chr05	6008581	C	-	a	a	a	b	b	b	-	a	a	-	a	a	a	a	-	b	a	b	a	b	b	b	-	b	a	-	b	b	-	a	b	a	a	a	-	-	-	a	a	a	b	a	-	b	a	a
chr05	6008587	G	-	a	a	a	b	b	b	-	a	a	-	a	a	a	a	-	b	a	b	a	b	b	b	-	b	a	-	b	b	-	a	b	a	a	a	-	-	-	a	a	a	b	a	-	b	a	a
chr05	6008596	T	-	a	a	a	b	b	b	-	a	a	-	a	a	a	a	-	b	a	b	a	b	b	b	-	b	a	-	b	b	-	a	b	a	a	a	-	-	-	a	a	a	b	a	-	b	a	a
chr05	6008722	A	a	a	a	a	b	b	b	a	a	a	-	a	a	a	a	a	b	a	b	a	b	b	b	a	b	a	-	b	b	a	a	b	a	a	a	-	-	-	a	a	a	b	a	-	b	a	a
chr05	6008780	T	a	a	a	a	b	b	b	a	a	a	-	a	a	a	a	a	b	a	b	a	b	b	b	a	b	a	-	b	b	a	a	b	a	a	a	-	-	-	a	a	a	b	a	-	b	a	a
chr05	6009520	G	-	a	-	a	b	b	b	a	a	-	-	a	a	a	a	a	b	a	b	a	b	b	b	a	b	a	-	-	-	-	a	b	a	-	a	-	-	a	a	-	a	-	a	-	-	a	-
chr05	6012123	T	a	a	a	a	b	b	b	-	a	-	a	a	a	a	a	a	b	a	b	a	b	b	-	-	b	a	b	b	b	a	a	b	a	-	a	-	-	a	a	a	a	b	a	b	b	a	a
chr05	6018999	T	a	a	a	a	b	b	b	a	a	-	a	a	a	a	a	a	b	a	b	a	b	a	b	a	b	-	b	b	b	-	a	b	a	-	a	a	b	a	a	a	a	b	a	b	b	a	a
chr05	6023126	T	a	a	a	a	-	b	b	a	a	a	-	a	a	a	a	a	b	a	b	a	b	b	b	a	b	a	b	b	b	-	a	b	a	-	a	a	b	a	a	a	a	-	a	b	b	a	a
chr05	6026405	T	a	a	a	a	b	b	b	a	a	a	a	a	a	a	a	a	b	a	b	a	b	b	b	a	b	a	b	b	b	a	a	b	a	a	a	a	-	a	a	h	a	b	a	b	b	a	a
chr05	6026460	C	a	a	a	a	b	b	b	a	a	a	a	a	a	a	a	a	b	a	b	a	b	b	b	a	b	a	b	b	b	a	a	b	a	a	a	a	-	a	a	a	a	b	a	b	b	a	a
chr05	6026576	A	a	a	a	a	b	b	b	a	a	a	a	a	a	a	a	a	b	a	b	a	b	b	b	a	b	a	b	b	b	a	a	b	a	a	a	a	-	a	a	h	a	b	a	b	b	a	a
chr05	6026623	G	a	a	a	a	b	b	b	a	a	a	a	a	a	a	a	a	b	a	b	a	b	b	b	a	b	a	b	b	b	a	a	b	a	a	a	a	-	a	a	a	a	b	a	b	b	a	a
chr05	6026747	C	a	a	a	a	-	b	b	a	a	a	-	a	a	a	a	a	b	a	b	a	b	b	b	-	b	-	-	b	b	a	a	b	a	-	a	-	-	a	a	a	a	-	a	b	b	a	a
chr05	6026853	A	a	a	a	a	-	b	b	a	a	a	-	a	a	a	a	a	b	a	b	a	b	b	b	-	b	a	-	b	b	a	a	b	a	-	a	-	-	a	a	a	a	-	a	b	b	a	a
chr05	6026886	A	a	a	a	a	-	b	b	a	a	a	-	a	a	a	a	a	b	a	b	a	b	b	b	-	b	a	-	b	b	a	a	b	a	-	a	-	-	a	a	a	a	-	a	b	b	a	a
chr05	6027736	A	a	a	a	-	b	-	-	-	-	a	-	a	-	a	a	a	-	a	b	-	b	b	b	-	b	-	-	-	b	-	a	b	a	a	a	a	b	a	a	a	a	b	a	b	b	a	a
chr05	6027923	T	a	a	a	-	b	-	-	-	-	a	-	a	-	a	a	a	-	a	b	-	b	b	b	-	b	-	-	-	b	-	a	b	a	a	a	a	b	a	a	a	a	b	a	b	b	a	a
chr05	6028022	C	-	a	a	a	b	b	-	-	a	a	a	-	a	a	a	-	b	a	b	a	b	-	b	-	b	a	b	b	b	-	a	b	a	a	a	a	b	a	a	-	a	-	a	b	b	a	a
chr05	6028032	A	-	a	a	a	b	a	-	-	a	a	a	-	a	a	a	-	b	a	b	a	b	-	b	-	b	a	b	b	b	-	a	b	a	a	a	a	b	a	a	-	a	-	a	b	b	a	a
chr05	6028039	T	-	a	a	a	b	b	-	-	a	a	a	-	a	a	a	-	b	a	b	a	b	-	b	-	b	a	b	b	b	-	a	b	a	a	a	a	b	a	a	-	a	-	a	b	b	a	a
chr05	6028231	A	a	a	a	a	b	b	-	a	a	a	a	-	a	a	a	a	b	a	b	a	b	-	b	a	b	a	b	b	b	a	a	b	a	a	a	a	b	a	a	-	a	-	a	b	b	a	a
chr05	6029899	G	a	a	-	-	-	b	b	a	a	a	-	-	a	a	a	a	b	a	b	-	b	-	b	a	b	a	b	b	-	a	-	b	a	-	-	a	-	-	a	a	-	-	a	b	-	a	a
chr05	6029930	G	a	a	-	-	-	b	b	a	a	a	-	-	a	a	a	a	b	a	b	-	b	-	b	a	b	a	b	b	-	a	-	b	a	-	-	a	-	-	a	a	-	-	a	b	-	a	a
chr05	6048113	C	a	a	a	a	b	b	b	a	a	a	-	a	a	a	a	a	b	a	b	a	b	b	b	a	b	a	b	b	b	-	a	b	a	a	a	-	b	a	a	a	a	b	a	b	b	a	a
chr05	6048443	C	-	a	a	a	b	b	b	a	a	a	-	a	a	a	a	a	b	a	b	a	b	b	b	a	b	a	b	b	b	-	a	b	a	a	a	-	b	a	a	a	a	b	-	b	b	-	-
chr05	6048467	A	-	a	a	a	b	b	b	a	a	a	-	a	a	a	a	a	b	a	b	a	b	b	b	a	b	a	b	b	b	-	a	b	a	a	a	-	b	a	a	a	a	b	-	b	b	-	-
chr05	6056636	G	a	a	a	a	b	-	b	a	a	-	a	a	a	a	a	a	b	a	b	-	b	b	b	a	b	a	b	b	b	a	a	b	a	-	a	a	b	a	a	a	a	b	a	b	b	-	-
chr05	6056698	A	a	a	a	a	b	-	b	a	a	-	a	a	a	a	a	a	b	a	b	-	b	b	b	a	b	a	b	b	b	a	a	b	a	-	a	a	b	a	a	a	a	b	a	b	b	-	-
chr05	6063611	G	a	a	a	a	b	b	-	a	-	a	a	a	a	a	a	a	b	a	b	-	b	-	-	a	b	-	b	b	-	a	a	b	a	-	a	-	-	a	a	a	-	-	a	b	-	a	-
chr05	6063647	A	a	a	a	a	b	b	-	a	-	a	a	a	a	a	a	a	b	a	b	-	b	-	-	a	b	-	b	b	-	a	a	b	a	-	a	-	-	a	a	a	-	-	a	b	-	a	-
chr05	6064256	A	-	a	a	a	b	b	b	-	-	-	a	a	a	a	a	a	b	a	b	a	b	b	b	-	b	-	b	b	b	a	a	b	a	-	a	a	b	a	a	a	a	b	a	b	b	a	a
chr05	6064257	C	-	a	a	a	b	b	b	-	-	-	a	a	a	a	a	a	b	a	b	a	b	b	b	-	b	-	b	b	b	a	a	b	a	-	a	a	b	a	a	a	a	b	a	b	b	a	a
chr05	6064313	A	-	a	a	a	b	b	b	-	-	-	a	a	a	a	a	a	b	a	b	a	b	b	b	-	b	-	b	b	b	a	a	b	a	-	a	a	b	a	a	a	a	b	a	b	b	a	a
chr05	6064322	G	-	a	a	a	b	b	b	-	-	-	a	a	a	a	a	a	b	a	b	a	b	b	b	-	b	-	b	b	b	a	a	b	a	-	a	a	b	a	a	a	a	b	a	b	b	a	a
chr05	6067590	T	-	a	-	a	b	-	b	-	-	a	-	-	-	a	a	-	b	a	b	-	b	-	-	-	b	a	-	b	b	-	a	b	a	-	a	a	b	a	a	a	-	-	a	b	-	a	a
chr05	6067640	G	-	a	-	a	b	-	b	-	-	a	-	-	-	a	a	-	b	a	b	-	b	-	-	-	b	a	-	b	b	-	a	b	a	-	a	a	b	a	a	a	-	-	a	b	-	a	a
chr05	6067651	G	-	a	-	a	b	-	b	-	-	a	-	-	-	a	a	-	b	a	b	-	b	-	-	-	b	a	-	b	b	-	a	b	a	-	a	a	b	a	a	a	-	-	a	b	-	a	a
chr05	6067653	G	-	a	-	a	b	-	b	-	-	a	-	-	-	a	a	-	b	a	b	-	b	-	-	-	b	a	-	b	b	-	a	b	a	-	a	a	b	a	a	a	-	-	a	b	-	a	a
chr05	6067786	T	-	a	-	a	b	-	b	-	-	a	-	-	-	a	a	-	b	a	b	-	-	-	-	-	b	a	-	b	b	-	a	b	a	-	a	a	b	a	a	a	-	-	a	b	-	a	a
chr05	6068236	C	-	a	-	a	b	-	-	-	a	a	-	a	-	a	a	a	b	a	b	a	b	b	b	-	b	a	-	b	-	-	a	b	a	a	a	-	-	a	a	a	-	-	a	b	-	a	-
chr05	6068249	C	-	a	-	a	b	-	-	-	a	a	-	a	-	a	a	a	b	a	b	a	b	b	b	-	b	a	-	b	-	-	a	b	a	a	a	-	-	a	a	a	-	-	a	b	-	a	-
chr05	6068287	A	-	a	-	a	b	-	-	-	a	a	-	a	-	a	a	a	b	a	b	a	b	b	b	-	b	a	-	b	-	-	a	b	a	a	a	-	-	a	a	a	-	-	a	b	-	a	-
chr05	6068291	C	-	a	-	a	b	-	-	-	a	a	-	a	-	a	a	a	b	a	b	a	b	b	b	-	b	a	-	b	-	-	a	b	a	a	a	-	-	a	a	a	-	-	a	b	-	a	-
chr05	6068310	C	-	a	-	a	b	-	-	-	a	a	-	a	-	a	a	b	b	a	b	a	b	b	b	-	b	a	-	b	-	-	a	b	a	a	a	-	-	a	a	a	-	-	a	b	-	a	-
chr05	6075833	G	a	a	a	a	b	b	b	a	a	-	-	-	a	a	a	a	b	a	b	a	b	b	b	-	b	a	b	b	b	a	a	b	a	a	a	a	b	a	a	a	a	b	a	b	-	a	a
chr05	6076052	A	a	a	a	a	b	b	b	a	a	-	-	a	a	a	a	a	b	a	b	a	b	b	b	-	b	a	b	b	b	a	a	b	a	a	a	a	b	a	a	a	a	b	a	b	-	a	a
chr05	6079696	T	-	a	-	-	b	b	b	-	-	-	-	-	-	-	a	b	b	a	b	-	b	b	b	-	b	a	b	b	b	-	a	b	a	-	-	-	b	-	a	-	a	-	a	b	-	a	a
chr05	6079704	A	-	a	-	-	b	b	b	-	-	-	-	-	-	-	a	b	b	a	b	-	b	b	b	-	b	a	b	b	b	-	a	b	a	-	-	-	b	-	a	-	a	-	a	b	-	a	a
chr05	6079722	C	-	a	-	-	b	b	b	-	-	-	-	-	-	-	a	b	b	a	b	-	b	b	b	-	b	a	b	b	b	-	a	b	a	-	-	-	b	-	a	-	a	-	a	b	-	a	a
chr05	6079914	T	a	a	a	a	b	b	b	a	-	-	-	-	a	a	a	a	b	a	b	-	b	b	b	-	b	a	b	b	b	a	a	b	a	-	a	a	b	a	a	a	a	-	a	b	-	a	a
chr05	6079921	G	a	a	a	a	b	b	b	a	-	-	-	-	a	a	a	a	b	a	b	-	b	b	b	-	b	a	b	b	b	a	a	b	a	-	a	a	b	a	a	a	a	-	a	b	-	a	a
chr05	6080878	A	a	a	a	a	b	b	b	a	a	a	a	a	a	a	a	a	b	a	b	a	b	b	b	a	b	a	b	b	b	a	a	b	a	a	a	a	b	a	a	a	a	b	a	b	b	a	a
chr05	6081465	T	a	a	a	a	b	b	b	a	a	a	a	a	a	a	a	a	b	a	b	a	b	b	b	a	b	a	-	b	b	-	a	b	a	a	a	a	-	a	a	a	a	b	a	b	-	a	a
chr05	6088656	G	a	a	-	a	-	b	b	a	a	a	-	a	a	a	a	a	b	a	b	-	b	b	b	-	b	a	b	b	b	a	a	b	a	a	-	a	b	a	a	a	a	b	a	b	-	a	a
chr05	6088669	G	a	a	-	a	-	b	b	a	a	a	-	a	a	a	a	a	b	a	b	-	b	b	b	-	b	a	b	b	b	a	a	b	a	a	-	a	b	a	a	a	a	b	a	b	-	a	a
chr05	6104948	T	a	a	a	a	b	b	b	a	-	a	-	a	a	a	a	a	b	a	b	a	b	b	b	-	b	a	b	b	b	a	-	b	a	a	a	a	b	a	a	a	a	b	a	b	b	a	a
chr05	6104951	C	a	a	a	a	b	b	b	a	-	a	-	a	a	a	a	a	b	a	b	a	b	b	b	-	b	a	b	b	b	a	-	b	a	a	a	a	b	a	a	a	a	b	a	b	b	a	a
chr05	6134653	T	a	a	a	a	b	b	b	a	a	a	a	a	a	a	a	a	b	a	b	a	b	b	b	a	b	a	b	b	b	a	a	b	a	a	a	-	b	a	a	a	a	-	a	b	-	a	a
chr05	6151934	A	a	a	-	a	b	b	b	a	-	-	a	-	a	a	a	a	b	a	b	-	b	b	b	-	b	-	b	b	b	-	-	b	a	a	a	-	b	-	-	a	a	-	a	b	-	a	a
chr05	6152149	C	-	a	-	a	b	b	b	-	-	-	a	-	a	a	-	a	b	a	b	-	b	b	b	-	b	-	b	b	b	-	-	b	a	a	a	-	b	-	-	a	a	-	a	b	-	a	a
chr05	6165455	T	a	a	a	a	b	b	b	a	a	a	a	a	a	a	a	a	b	a	b	a	b	b	b	a	b	a	b	b	b	a	a	b	a	a	a	-	b	a	a	a	a	b	a	b	-	a	a
chr05	6173004	C	a	-	a	a	b	b	-	a	-	a	-	a	-	a	a	a	-	-	b	a	b	-	-	a	b	-	-	-	-	a	a	b	a	-	-	-	-	-	a	-	a	-	a	-	-	a	a
chr05	6173041	G	a	-	a	a	b	b	-	a	-	a	-	a	-	a	a	a	-	-	b	a	b	-	-	a	b	-	-	-	-	a	a	b	a	-	-	-	-	-	a	-	a	-	a	-	-	a	a
chr05	6173304	A	-	a	-	a	-	-	-	a	a	-	-	-	a	a	a	a	b	a	b	-	b	-	b	-	b	-	b	-	-	-	a	b	a	-	a	-	b	-	a	a	a	-	-	b	-	-	b
chr05	6173340	G	-	a	-	a	-	-	-	a	a	-	-	-	a	a	a	a	b	a	b	-	b	-	b	-	b	-	b	-	-	-	a	b	a	-	a	-	b	-	a	a	a	-	-	b	-	-	a
chr05	6181610	C	a	a	a	-	-	-	b	a	a	-	-	-	-	a	a	a	b	a	b	-	-	b	-	-	b	a	b	b	b	-	-	b	a	a	a	a	b	a	a	a	a	-	a	b	-	a	a
chr05	6182700	C	a	a	a	a	b	b	b	a	a	a	-	a	a	a	a	a	b	a	b	a	b	b	b	a	b	a	-	b	b	a	a	b	a	a	a	a	-	a	a	-	a	-	a	b	b	a	a
chr05	6182719	G	a	a	a	a	b	b	b	a	a	a	-	a	a	a	a	a	b	a	b	a	b	b	b	a	b	a	-	b	b	a	a	b	a	a	a	a	-	a	a	-	a	-	a	b	b	a	a
chr05	6182765	C	a	a	a	a	b	b	b	a	a	a	-	a	a	a	a	a	b	a	b	a	b	b	b	a	b	a	-	b	b	a	a	b	a	a	a	a	-	a	a	-	a	-	a	b	b	a	a
chr05	6189174	C	-	-	-	a	-	-	-	a	-	-	-	-	a	a	a	a	-	a	b	-	-	-	-	-	b	a	-	-	-	-	a	b	a	-	-	-	-	a	a	-	a	-	-	-	-	-	a
chr05	6203869	A	a	a	a	a	b	-	b	a	-	a	-	-	a	a	a	a	b	a	b	-	b	b	b	-	b	a	b	b	b	a	a	b	a	a	-	-	b	-	a	a	a	-	a	b	b	a	a
chr05	6203876	A	a	a	a	a	b	-	b	a	-	a	-	-	a	a	a	a	b	a	b	-	b	b	b	-	b	a	b	b	b	a	a	b	a	a	-	-	b	-	a	a	a	-	a	b	b	a	a
chr05	6204397	T	a	a	a	-	b	-	b	a	-	-	-	-	-	a	a	a	b	a	b	a	b	b	-	a	b	a	b	b	b	a	a	b	a	a	-	-	-	a	a	a	a	a	a	-	-	a	a
chr05	6211601	C	-	a	a	a	b	b	-	a	-	-	-	-	-	a	a	a	b	-	b	-	b	b	b	-	b	a	-	-	-	a	a	b	a	-	a	-	-	-	a	-	a	-	a	-	-	-	-
chr05	6225616	T	a	-	a	-	b	b	-	a	a	a	-	-	a	a	a	a	b	a	b	a	b	b	b	a	b	a	-	b	b	a	a	b	a	a	a	a	b	a	a	a	a	b	a	b	b	a	a
chr05	6225912	A	a	-	a	-	b	b	-	a	a	a	-	-	a	a	a	a	b	a	b	a	b	b	b	a	b	a	-	b	b	a	a	b	a	a	a	a	b	a	a	a	a	b	a	b	b	a	a
chr05	6226011	G	a	a	a	a	-	b	b	a	a	-	a	a	a	a	a	a	-	a	b	a	b	b	b	-	b	a	b	-	b	-	a	b	a	a	a	-	b	a	a	a	a	-	a	b	b	a	a
chr05	6226022	C	a	a	a	a	-	b	b	a	a	-	a	a	a	a	a	a	-	a	b	a	b	b	b	-	b	a	b	-	b	-	a	b	a	a	a	-	b	a	a	a	a	-	a	b	b	a	a
chr05	6238778	G	a	a	-	a	b	b	-	a	-	a	-	a	a	a	a	a	b	a	b	-	b	b	b	a	b	a	b	b	b	a	a	b	a	a	a	a	b	a	a	a	a	b	a	b	b	a	a
chr05	6242576	A	a	a	a	a	b	b	b	a	a	a	-	a	a	a	a	a	b	a	b	a	b	-	b	-	b	a	-	b	b	a	a	b	a	a	a	a	b	-	a	a	a	b	a	b	-	-	a
chr05	6242619	C	a	a	a	a	b	b	b	a	a	a	-	a	a	a	a	a	b	a	b	a	b	-	b	-	b	a	-	b	b	a	a	b	a	a	a	a	b	-	a	a	a	b	a	b	-	-	a
chr05	6244225	C	a	a	a	a	b	b	b	a	-	a	-	a	a	a	a	a	b	a	b	a	b	b	b	-	b	a	b	b	b	-	a	b	a	a	a	a	b	a	a	a	a	-	a	b	b	a	a
chr05	6244229	T	a	a	a	a	b	b	b	a	-	a	-	a	a	a	a	a	b	a	b	a	b	b	b	-	b	a	b	b	b	-	a	b	a	a	a	a	b	a	a	a	a	-	a	b	b	a	a
chr05	6244361	G	a	a	a	a	b	b	-	a	-	a	-	a	a	a	a	a	b	a	b	a	b	b	b	-	b	a	b	b	b	-	a	b	a	a	a	a	b	a	a	a	a	-	a	b	b	a	a
chr05	6244381	C	a	a	a	a	b	b	-	a	-	a	-	a	a	a	a	a	b	a	b	a	b	b	b	-	b	a	b	b	b	-	a	b	a	a	a	a	b	a	a	a	a	-	a	b	b	a	a
chr05	6249939	C	a	a	a	a	b	b	b	a	a	a	a	a	a	a	a	a	b	a	b	a	b	b	b	-	b	a	-	b	-	a	a	b	a	a	a	a	-	a	a	-	a	b	-	b	b	a	a
chr05	6253926	G	a	a	a	a	b	-	-	a	a	a	a	a	a	a	a	a	b	a	b	a	b	b	b	-	b	a	b	b	b	a	a	b	a	a	a	a	-	a	a	-	a	b	a	b	-	a	a
chr05	6265119	G	-	a	-	a	-	-	b	-	a	a	-	-	-	a	a	a	b	a	b	a	b	b	b	-	b	a	b	b	b	-	a	b	a	a	-	a	b	a	a	a	a	-	a	-	b	a	a
chr05	6265149	G	-	a	-	a	-	-	b	-	a	a	-	-	-	a	a	a	b	a	b	a	b	b	b	-	b	a	b	b	b	-	a	b	a	a	-	a	b	a	a	a	a	-	a	-	b	a	a
chr05	6265169	C	-	a	-	a	-	-	b	-	a	a	-	-	-	a	a	a	b	a	b	a	b	b	b	-	b	a	b	b	b	-	a	b	a	a	-	a	b	a	a	a	a	-	a	-	b	a	a
chr05	6265316	C	a	a	-	a	-	-	b	a	a	a	-	-	-	a	a	a	b	a	b	a	b	b	a	-	b	a	b	b	b	a	a	b	a	a	-	a	b	a	a	a	a	-	a	-	b	a	a
chr05	6266513	A	a	a	a	a	b	b	b	a	a	a	-	a	a	a	a	a	b	a	b	a	b	b	b	-	b	a	b	b	b	a	a	b	a	a	a	a	b	a	a	a	a	-	a	b	-	a	a
chr05	6266544	C	a	a	a	a	b	b	b	a	a	a	-	a	a	a	a	a	b	a	b	a	b	b	b	-	b	a	b	b	b	a	a	b	a	a	a	a	b	a	a	a	a	-	a	b	-	a	a
chr05	6266777	A	-	a	a	a	b	b	b	-	a	a	-	a	a	a	a	-	b	a	b	a	b	b	b	-	b	a	b	b	b	-	a	b	a	a	a	a	b	a	a	a	a	-	a	b	-	a	a
chr05	6266799	G	-	a	a	a	b	b	b	-	a	a	-	a	a	a	a	-	b	a	b	a	b	b	b	-	b	a	b	b	b	-	a	b	a	a	a	a	b	a	a	a	a	-	a	b	-	b	a
chr05	6266811	A	-	a	a	a	b	b	b	-	a	a	-	a	a	a	a	-	b	a	b	a	b	b	b	-	b	a	b	b	b	-	a	b	a	a	a	a	b	a	a	a	a	-	a	b	-	a	a
chr05	6266936	C	a	a	a	a	b	b	b	a	-	a	-	a	a	a	a	a	b	a	b	a	b	b	b	-	b	a	b	b	b	a	a	b	a	a	a	a	-	a	a	-	a	b	a	-	b	a	a
chr05	6266941	C	a	a	a	a	b	b	b	a	-	a	-	a	a	a	a	a	b	a	b	a	b	b	b	-	b	a	b	b	b	a	a	b	a	a	a	a	-	a	a	-	a	b	a	-	b	a	a
chr05	6267199	C	-	a	a	a	b	b	b	-	-	a	-	a	a	a	a	-	b	a	b	a	b	b	b	-	b	a	b	b	b	-	a	b	a	a	a	a	-	a	a	-	a	b	a	-	b	a	a
chr05	6267208	A	-	a	a	a	b	b	b	-	-	a	-	a	a	a	a	-	b	a	b	a	b	b	b	-	b	a	b	b	b	-	a	b	a	a	a	a	-	a	a	-	a	b	a	-	b	a	a
chr05	6268756	C	a	a	a	a	b	b	b	a	a	a	-	a	a	a	a	a	b	a	b	-	b	b	b	a	b	a	b	b	b	a	a	b	a	-	a	a	b	a	a	a	a	b	a	b	-	a	a
chr05	6269079	A	a	a	a	a	b	b	b	a	a	a	-	a	a	a	a	a	b	a	b	-	b	b	b	a	b	a	b	b	b	a	a	b	a	-	a	a	b	a	a	a	a	b	a	b	-	a	a
chr05	6276516	A	b	a	a	-	-	-	-	a	a	-	-	a	-	a	a	a	b	b	b	a	b	-	b	-	b	a	-	b	b	-	a	b	h	-	a	-	b	b	a	a	a	-	-	b	-	-	-
chr05	6276716	C	a	a	a	-	b	-	b	a	a	-	-	a	-	a	a	a	b	a	b	a	b	-	b	a	b	a	-	b	b	-	a	b	a	-	a	-	b	a	a	a	a	b	-	b	b	-	a
chr05	6281081	G	a	a	a	a	b	-	b	a	a	a	-	a	a	a	a	a	b	a	b	-	b	b	b	a	b	a	b	b	b	a	a	b	a	-	a	a	b	a	a	a	a	b	a	b	b	a	-
chr05	6281150	T	a	a	a	a	b	-	b	a	a	a	-	a	a	a	a	a	b	a	b	-	b	b	b	a	b	a	b	b	b	a	a	b	a	-	a	a	b	a	a	a	a	b	a	b	b	a	-
chr05	6285490	A	a	a	a	-	-	-	b	a	-	-	-	a	-	a	a	a	b	a	b	-	-	-	-	-	b	-	b	b	b	a	a	b	a	-	a	a	-	-	a	b	a	-	a	-	-	a	a
chr05	6285906	A	a	a	a	-	b	b	b	a	a	a	a	a	a	a	a	a	b	a	b	a	b	b	a	-	b	a	b	b	b	a	a	b	a	a	a	a	b	-	a	a	a	-	a	b	b	a	-
chr05	6285921	A	a	a	a	-	b	b	b	a	a	a	a	a	a	a	a	a	b	a	b	a	b	b	b	-	b	a	b	b	b	a	a	b	a	a	a	a	b	-	a	a	a	-	a	b	b	a	-
chr05	6287338	C	-	a	a	-	-	b	-	-	-	-	-	-	-	a	a	a	b	a	-	-	b	-	-	a	b	-	-	-	b	a	a	b	a	a	-	-	b	a	a	-	a	b	-	b	-	-	-
chr05	6287376	T	-	a	a	-	-	b	-	-	-	-	-	-	-	a	a	a	b	a	-	-	b	-	-	a	b	-	-	-	b	a	a	b	a	a	-	-	b	a	a	-	a	b	-	b	-	-	-
chr05	6289461	T	a	a	a	a	-	b	b	a	a	a	a	a	a	a	a	a	b	a	b	a	b	b	b	a	b	a	b	b	b	a	a	b	a	a	a	a	b	a	a	a	a	-	a	b	-	a	a
chr05	6289605	T	a	a	a	a	-	b	b	a	a	a	a	a	a	a	a	a	b	a	b	a	b	b	b	a	b	a	b	b	b	a	a	b	a	a	a	a	b	a	a	a	a	-	a	b	-	a	a
chr05	6292485	A	a	a	a	a	b	b	b	a	a	-	a	a	a	a	a	a	b	a	b	a	b	b	b	-	b	a	b	b	b	a	a	b	a	a	a	a	b	a	a	h	a	b	a	b	b	a	a
chr05	6292499	T	a	a	a	a	b	b	b	a	a	-	a	a	a	a	a	a	b	a	b	a	b	b	b	-	b	a	b	b	b	a	a	b	a	a	a	a	b	a	a	a	a	b	a	b	b	a	a
chr05	6295451	C	a	a	a	a	b	b	b	a	a	-	-	a	a	a	a	a	b	a	b	b	b	b	b	-	b	a	b	b	b	a	a	b	a	a	a	a	b	a	a	a	-	-	a	b	-	a	b
chr05	6295573	A	a	a	a	a	b	b	b	a	a	-	-	a	a	a	a	a	b	a	b	a	b	b	b	-	b	a	b	b	b	a	a	b	a	a	a	-	b	a	a	a	-	-	a	b	-	a	a
chr05	6295604	G	a	a	a	a	b	b	b	a	a	-	-	a	a	a	a	a	b	a	b	a	b	b	b	-	b	a	b	b	b	a	a	b	a	a	a	-	b	a	a	a	-	-	a	b	-	a	a
chr05	6321830	C	a	a	a	a	b	b	b	a	a	a	-	a	a	a	a	a	b	a	b	a	b	b	b	-	b	a	-	b	b	a	a	b	a	a	a	a	b	a	a	a	a	b	b	b	b	a	a
chr05	6337176	C	-	a	-	-	b	b	b	-	-	-	-	-	-	a	a	a	b	a	b	a	b	b	b	a	b	a	b	b	b	a	a	b	a	-	-	-	b	a	-	-	a	b	b	b	b	a	a
chr05	6337188	T	-	a	-	-	b	b	b	-	-	-	-	-	-	a	a	a	b	a	b	a	b	b	b	a	b	a	b	b	b	a	a	b	a	-	-	-	b	a	-	-	a	b	b	b	b	a	a
chr05	6362862	C	a	a	a	-	b	b	b	a	-	a	-	a	-	a	a	a	b	a	b	-	b	b	b	-	b	-	b	-	b	-	a	b	a	-	a	-	b	a	a	a	a	-	b	b	b	-	a
chr05	6363462	G	-	a	a	a	b	b	b	-	-	a	-	a	a	a	a	-	b	a	b	a	b	b	b	-	b	a	-	b	b	-	a	b	a	-	a	a	b	a	a	b	a	-	b	b	b	a	a
chr05	6363497	A	-	a	a	a	b	b	b	-	-	a	-	a	a	a	a	-	b	a	b	a	b	b	b	-	b	a	-	b	b	-	a	b	a	-	a	a	b	a	a	b	a	-	b	b	b	a	a
chr05	6363505	T	-	a	a	a	b	b	b	-	-	a	-	a	a	a	a	-	b	a	b	a	b	b	b	-	b	a	-	b	b	-	a	b	a	-	a	a	b	a	a	b	a	-	b	b	b	a	a
chr05	6363507	C	-	a	a	a	b	b	b	-	-	a	-	a	a	a	a	-	b	a	b	a	b	b	b	-	b	a	-	b	b	-	a	b	a	-	a	a	b	a	a	b	a	-	b	b	b	a	a
chr05	6363718	G	a	a	a	a	b	b	b	a	-	a	-	a	a	a	a	a	b	-	b	a	b	b	b	a	b	a	-	b	b	a	a	b	a	-	a	a	b	a	a	a	a	-	h	b	b	a	a
chr05	6363719	G	a	a	a	a	b	b	b	a	-	a	-	a	a	a	a	a	b	-	b	a	b	b	b	a	b	a	-	b	b	a	a	b	a	-	a	a	b	a	a	a	a	-	b	b	b	a	a
chr05	6378062	C	a	a	a	-	b	b	-	a	-	-	a	a	a	a	a	a	b	a	b	a	b	b	b	a	b	a	-	b	-	a	a	b	a	-	a	-	-	a	a	a	a	b	b	b	b	a	a
chr05	6378069	T	a	a	a	-	b	b	-	a	-	-	a	a	a	a	a	a	b	a	b	a	b	b	b	a	b	a	-	b	-	a	a	b	a	a	a	-	-	a	a	a	a	b	b	b	b	a	a
chr05	6378904	C	a	a	a	a	b	-	b	a	-	-	-	a	a	a	a	a	b	h	b	a	b	b	-	a	b	a	b	b	b	a	a	b	a	-	a	a	b	a	a	b	a	b	b	b	-	a	a
chr05	6423436	A	a	a	a	a	b	b	b	a	a	a	-	a	a	a	a	a	b	a	b	a	b	b	b	a	b	a	b	b	-	a	a	b	a	-	a	a	-	a	a	h	a	b	b	b	b	a	a
chr05	6553778	T	a	a	a	a	a	b	b	a	a	-	-	b	a	a	a	a	b	a	b	a	b	b	b	-	b	b	a	b	b	a	a	b	a	a	a	a	-	a	b	a	a	b	b	a	-	a	a
chr05	6665191	A	-	a	-	-	a	b	b	-	a	-	-	b	a	a	a	-	b	a	b	a	b	b	b	-	b	b	a	b	b	-	a	b	a	a	a	a	b	a	b	h	a	b	b	-	b	a	a
chr05	6665197	T	-	a	-	-	a	b	b	-	a	-	-	b	a	a	a	-	b	a	b	a	b	b	b	-	b	b	a	b	b	-	a	b	a	a	a	a	b	a	b	h	a	b	b	-	b	a	a
chr05	6665423	T	a	a	-	a	a	b	b	a	a	-	a	b	a	a	a	a	b	a	b	a	b	b	b	a	b	b	a	b	b	a	a	b	a	a	a	a	b	a	b	h	a	b	b	a	b	a	a
chr05	6666030	A	-	a	a	a	a	b	b	-	a	a	a	b	-	a	a	-	b	a	b	-	b	b	b	-	b	a	a	b	-	-	a	b	a	-	a	a	b	a	b	a	a	-	b	a	-	a	-
chr05	6666033	A	-	a	a	a	a	b	b	-	a	a	a	b	-	a	a	-	b	a	b	-	b	b	b	-	b	a	a	b	-	-	a	b	a	-	a	a	b	a	b	a	a	-	b	a	-	a	-
chr05	6666044	A	-	a	a	a	a	b	b	-	a	a	a	b	-	a	a	-	b	a	b	-	b	b	b	-	b	a	a	b	-	-	a	b	a	-	a	a	b	a	b	a	a	-	b	a	-	a	-
chr05	6666275	T	-	a	a	a	a	b	b	-	a	a	a	b	-	a	a	-	b	a	b	-	b	b	b	-	b	b	a	b	-	-	a	b	a	-	a	a	b	a	b	a	a	-	b	a	-	a	-
chr05	6666343	T	-	a	a	a	a	b	b	-	a	a	a	b	-	a	a	-	b	a	b	-	b	b	b	-	b	b	a	b	-	-	a	b	a	-	a	a	b	a	b	a	a	-	b	a	-	a	-
chr05	6666350	A	-	a	a	a	a	b	b	-	a	a	a	b	-	a	a	-	b	a	b	-	b	b	b	-	b	a	a	b	-	-	a	b	a	-	a	a	b	a	b	a	a	-	b	a	-	a	-
chr05	6678858	C	a	a	a	a	a	b	b	a	a	-	-	b	a	a	a	a	b	a	b	a	b	b	b	-	b	b	a	b	b	-	a	b	a	a	a	a	b	a	b	a	a	-	b	a	b	a	a
chr05	6678881	C	a	a	a	a	a	b	b	a	a	-	-	b	a	a	a	a	b	a	b	a	b	b	b	-	b	b	a	b	b	-	a	b	a	a	a	a	b	a	b	a	a	-	b	a	b	a	a
chr05	6679116	C	a	a	a	a	a	b	b	a	a	-	-	b	a	a	a	a	b	a	b	a	b	-	b	-	b	b	a	b	b	-	a	b	a	a	a	a	b	a	b	a	a	-	b	a	b	a	a
chr05	6679535	T	-	a	a	a	a	b	b	-	a	a	a	-	a	a	a	-	b	a	b	a	b	-	b	-	b	-	-	-	-	-	a	b	a	-	a	a	b	a	b	h	a	-	b	a	-	a	a
chr05	6679583	A	-	a	a	a	a	b	b	-	a	a	a	-	a	a	a	-	b	a	b	a	b	-	b	-	b	-	-	-	-	-	a	b	a	-	a	a	b	a	b	h	a	-	b	a	-	a	a
chr05	6679588	C	-	a	a	a	a	b	b	-	a	a	a	-	a	a	a	-	b	a	b	a	b	-	b	-	b	-	-	-	-	-	a	b	a	-	a	a	b	a	b	h	a	-	b	a	-	a	a
chr05	6680192	C	-	a	a	a	a	b	b	-	a	a	-	b	a	a	a	a	b	a	b	a	b	-	b	-	b	b	a	b	b	a	a	b	a	a	a	a	b	a	b	h	a	b	b	a	b	a	a
chr05	6680208	A	-	a	a	a	a	b	b	-	a	a	-	b	a	a	a	a	b	a	b	a	b	-	b	-	b	b	a	b	b	a	a	b	a	a	a	a	b	a	b	h	a	b	b	a	b	a	a
chr05	6680252	T	-	a	a	a	a	b	b	-	a	a	-	b	a	a	a	a	b	a	b	a	b	-	b	-	b	b	a	b	b	a	a	b	a	a	a	a	b	a	b	h	a	b	b	a	b	a	a
chr05	6680412	C	a	a	a	a	a	b	b	a	a	a	-	b	a	a	a	a	b	a	b	a	b	-	b	-	b	b	a	b	b	a	a	b	a	a	a	a	b	a	b	h	a	b	b	a	b	a	a
chr05	6680474	A	a	a	a	a	a	b	b	a	a	a	-	b	a	a	a	a	b	a	b	a	b	-	b	-	b	b	a	b	b	a	a	b	a	a	a	a	b	a	b	h	a	b	b	a	b	a	a
chr05	6688147	C	a	a	a	a	a	-	b	a	a	-	-	b	a	a	a	a	b	a	b	a	b	b	b	-	b	b	a	b	b	a	a	b	a	-	a	a	b	a	b	a	a	-	b	a	b	a	a
chr05	6689441	G	-	a	a	a	-	-	-	a	a	-	a	-	-	a	-	a	b	a	b	-	b	-	-	-	b	-	a	b	b	a	-	b	a	a	-	a	-	-	b	a	a	-	b	a	b	a	a
chr05	6716655	C	a	a	a	a	a	b	b	a	-	a	-	b	a	a	a	a	b	a	b	-	b	b	b	a	b	b	a	b	b	a	a	b	a	a	a	a	b	a	b	h	a	b	b	a	b	a	a
chr05	6716858	C	a	a	a	a	a	b	b	a	a	a	a	b	a	a	a	a	b	a	b	a	b	-	b	a	b	a	a	b	b	a	a	b	a	a	a	a	b	a	b	a	a	b	b	a	-	a	a
chr05	6716886	C	a	a	a	a	a	b	b	a	a	a	a	b	a	a	a	a	b	a	b	a	b	-	b	a	b	a	a	b	b	a	a	b	a	a	a	a	b	a	b	a	a	b	b	a	-	a	a
chr05	6723528	C	a	a	a	a	a	-	b	a	a	-	a	b	a	a	a	a	b	a	b	a	b	b	-	a	b	a	a	b	b	a	a	b	a	a	a	a	-	a	b	a	a	-	b	a	-	a	a
chr05	6723713	G	a	a	a	a	a	b	b	a	a	-	a	b	a	a	a	a	b	a	b	a	b	b	-	a	b	b	a	b	b	a	a	b	a	a	a	-	-	a	b	a	a	-	b	a	-	a	a
chr05	6723773	T	a	a	a	a	a	b	b	a	a	-	a	b	a	a	a	a	b	a	b	a	b	b	-	a	b	b	a	b	b	a	a	b	a	a	a	-	-	a	b	a	a	-	b	a	-	a	a
chr05	6735118	A	a	a	a	a	a	b	-	a	-	a	-	-	a	a	a	a	b	a	b	-	b	-	-	a	b	a	-	b	-	-	a	b	a	-	a	-	-	-	b	h	a	b	b	a	b	a	a
chr05	6757309	C	a	a	a	a	a	b	b	a	a	-	-	-	a	a	a	a	b	h	b	a	b	b	b	-	b	b	a	b	b	-	a	b	a	-	a	a	b	a	b	a	a	-	b	a	b	a	a
chr05	6773875	G	-	-	a	a	a	-	-	a	-	-	-	-	a	a	a	a	b	a	b	a	b	b	a	-	b	b	-	b	-	-	-	b	a	-	a	a	b	a	b	a	a	-	-	-	-	a	-
chr05	6779626	A	a	a	-	-	-	-	-	a	-	-	-	-	-	-	a	a	b	a	b	a	b	-	b	-	b	-	a	-	b	a	-	b	-	a	-	a	b	-	b	b	a	b	b	a	-	b	a
chr05	6807941	C	a	a	a	-	-	-	b	-	a	-	-	-	-	-	a	a	-	a	b	-	b	-	-	-	b	b	a	b	b	a	-	b	a	-	-	-	-	a	b	a	a	b	b	a	a	-	-
chr05	6828502	A	a	a	a	a	a	b	b	a	a	-	-	b	a	a	a	a	b	a	b	a	b	b	b	a	b	-	-	b	b	a	a	b	a	-	a	a	b	a	b	a	a	-	b	a	-	a	a
chr05	6828544	T	a	a	a	a	a	b	b	a	a	-	-	b	a	a	a	a	b	a	b	a	b	b	b	a	b	-	-	b	b	a	a	b	a	-	a	a	b	a	b	a	a	-	b	a	-	a	a
chr05	6833134	C	-	a	-	a	a	-	-	-	-	-	-	-	-	a	a	-	b	a	b	-	b	b	-	-	b	-	a	b	b	-	a	b	a	a	-	a	b	-	-	a	-	-	b	a	a	a	a
chr05	6833158	C	-	a	-	a	a	-	-	-	-	-	-	-	-	a	a	-	b	a	b	-	b	b	-	-	b	-	a	b	b	-	a	b	a	a	-	a	b	-	-	a	-	-	b	a	a	a	a
chr05	6833194	G	-	a	-	a	a	-	-	-	-	-	-	-	-	a	a	-	b	a	b	-	b	b	-	-	b	-	a	b	b	-	a	b	a	a	-	a	b	-	-	a	-	-	b	a	a	a	a
chr05	6833202	G	-	a	-	a	a	-	-	-	-	-	-	-	-	a	a	-	b	a	b	-	b	b	-	-	b	-	a	b	b	-	a	b	a	a	-	a	b	-	-	a	-	-	b	a	a	a	a
chr05	6834242	T	-	a	a	a	a	-	b	a	-	-	-	b	a	-	a	a	-	a	-	-	b	b	b	-	b	-	-	-	-	-	a	b	a	-	-	a	b	a	b	-	-	b	b	a	a	-	-
chr05	6834825	G	a	a	a	-	-	-	b	a	-	-	-	-	a	a	a	a	b	a	b	a	b	-	b	-	b	b	a	b	b	a	a	b	a	a	a	-	-	a	b	a	a	-	b	a	-	a	a
chr05	6840477	C	a	a	a	a	a	b	b	a	a	a	-	b	a	a	a	a	b	a	b	a	b	b	b	a	b	b	a	b	b	a	a	b	a	a	a	-	b	a	b	a	a	b	b	a	a	a	a
chr05	6840516	T	a	a	a	a	a	b	b	a	a	a	-	b	a	a	a	a	b	a	b	a	b	b	b	a	b	b	a	b	b	a	a	b	a	a	a	-	b	a	b	b	a	b	b	a	a	a	a
chr05	6859117	A	a	a	a	a	a	b	b	a	a	-	-	a	a	a	a	a	b	a	b	a	b	-	b	-	b	b	a	b	b	a	a	b	a	a	a	-	b	a	b	a	a	-	b	a	-	a	a
chr05	6859367	T	-	a	a	a	a	-	-	-	a	-	-	b	a	a	a	a	b	a	b	a	b	-	b	-	-	b	a	b	-	a	a	b	a	-	a	-	-	a	b	a	a	-	-	a	-	-	-
chr05	6859394	T	-	a	a	a	a	-	-	-	a	-	-	b	a	a	a	a	b	a	b	a	b	-	b	-	-	b	a	b	-	a	a	b	a	-	a	-	-	a	b	a	a	-	-	a	-	-	-
chr05	6859407	G	-	a	a	a	a	-	-	-	a	-	-	b	a	a	a	a	b	a	b	a	b	-	b	-	-	b	a	b	-	a	a	b	a	-	a	-	-	a	b	a	a	-	-	a	-	-	-
chr05	6867341	G	a	a	-	a	-	b	b	a	-	-	-	b	a	a	a	a	b	a	b	-	b	b	b	a	b	b	a	b	b	a	a	b	a	-	a	a	b	a	b	a	a	b	b	a	-	a	a
chr05	6871948	A	a	a	a	a	a	b	b	a	a	-	a	b	a	a	a	a	b	-	b	a	b	b	-	a	b	b	a	b	b	a	a	b	a	a	a	a	-	a	b	a	a	b	b	a	-	a	-
chr05	6872155	G	a	a	a	a	a	b	b	a	a	-	a	b	a	a	a	a	b	-	b	a	b	b	-	a	b	b	a	b	b	a	a	b	a	a	a	a	-	a	b	a	a	b	b	a	-	a	-
chr05	6873575	T	a	a	a	a	a	b	-	a	a	a	-	b	a	a	a	a	b	a	b	-	b	b	-	a	b	b	a	b	-	a	a	b	a	-	a	-	b	a	b	-	a	-	b	-	-	a	a
chr05	6873590	C	a	a	a	a	a	b	-	a	a	a	-	b	a	a	a	a	b	a	b	-	b	b	-	a	b	b	a	b	-	a	a	b	a	-	a	-	b	a	b	-	a	-	b	-	-	a	a
chr05	6873875	C	a	a	a	a	a	b	-	a	a	a	-	b	a	a	a	a	b	a	b	-	b	b	-	a	b	b	a	b	-	a	a	b	a	-	a	-	b	a	b	-	a	-	b	a	-	a	a
chr05	6874204	T	a	a	a	a	-	b	b	a	a	-	-	-	a	b	a	a	b	a	b	-	b	-	b	a	b	b	-	b	b	-	-	b	a	a	-	a	-	-	b	a	a	b	b	a	a	a	a
chr05	6874241	A	a	a	a	a	-	b	b	a	a	-	-	-	a	a	a	a	b	a	b	-	b	-	b	a	b	b	-	b	b	-	-	b	a	a	-	a	-	-	b	a	a	b	b	a	a	a	a
chr05	6874363	T	a	a	a	a	-	b	b	-	a	-	-	-	a	b	a	a	b	a	b	-	b	-	b	-	b	b	-	b	b	-	-	b	a	a	-	a	-	-	b	a	-	b	b	a	a	a	a
chr05	6874401	C	a	a	a	a	-	b	b	-	a	-	-	-	a	a	a	a	b	a	b	-	b	-	b	-	b	b	-	b	b	-	-	b	a	a	-	a	-	-	b	a	-	b	b	a	a	a	a
chr05	6874420	A	b	a	a	a	-	b	b	-	a	-	-	-	a	a	a	a	b	a	b	-	b	-	b	-	b	b	-	b	b	-	-	b	a	a	-	a	-	-	b	a	-	b	b	a	a	a	a
chr05	6878126	T	-	a	a	a	a	b	b	-	a	a	-	b	a	a	a	-	b	a	b	a	b	b	b	-	b	b	a	b	-	-	a	b	a	a	a	a	b	a	b	a	a	b	b	a	a	a	a
chr05	6878155	A	-	a	a	a	a	b	b	-	a	a	-	b	a	a	a	-	b	a	b	a	b	b	b	-	b	b	a	b	-	-	a	b	a	a	a	a	b	a	b	a	a	b	b	a	a	a	a
chr05	6878174	G	-	a	a	a	a	b	b	-	a	a	-	b	a	a	a	-	b	a	b	a	b	b	b	-	b	b	a	b	-	-	a	b	a	a	a	a	b	a	b	a	a	b	b	a	a	a	a
chr05	6879509	T	a	a	a	a	a	b	b	a	-	a	-	b	a	a	a	a	b	a	b	-	b	-	b	a	b	b	-	b	b	a	a	b	a	a	a	-	-	a	b	a	a	-	b	a	-	a	a
chr05	6879552	G	a	a	a	a	a	b	b	a	-	a	-	b	a	a	a	a	b	a	b	-	b	-	b	a	b	b	-	b	b	a	a	b	a	a	a	-	-	a	b	a	a	-	b	a	-	a	a
chr05	6922188	G	-	a	a	-	-	-	-	-	-	a	a	b	a	a	a	a	b	a	b	a	b	-	b	a	-	-	-	-	-	-	a	b	a	-	-	a	-	a	b	-	-	-	b	-	a	-	-
chr05	6922538	T	-	a	a	-	-	-	-	a	-	a	a	b	a	a	a	a	b	a	b	a	b	-	b	a	-	-	-	-	-	-	a	b	a	-	-	a	-	a	b	-	-	-	b	-	a	-	-
chr05	6924019	T	a	a	a	b	-	b	b	a	a	a	-	b	a	a	a	a	b	a	b	a	b	b	b	-	b	b	a	b	b	a	a	b	a	-	a	-	b	a	b	a	a	b	b	a	-	a	a
chr05	6924049	A	a	a	a	b	-	b	b	a	a	a	-	b	a	a	a	a	b	a	b	a	b	b	b	-	b	b	a	b	b	a	a	b	a	-	a	-	b	a	b	a	a	b	b	a	-	a	a
chr05	6924212	G	a	a	a	b	-	b	b	a	a	a	-	-	a	a	a	a	b	a	b	a	b	b	b	-	b	b	a	b	b	a	a	b	a	-	a	-	b	a	b	a	a	b	b	a	-	a	a
chr05	6925384	T	-	a	a	-	a	b	b	a	a	a	a	b	a	a	a	a	b	-	b	-	b	b	b	a	b	b	a	b	b	a	a	b	a	-	a	a	b	a	b	h	a	b	b	a	-	-	-
chr05	6925651	T	a	a	a	-	a	b	b	a	a	a	a	b	a	a	a	a	b	a	b	-	b	b	b	a	b	b	a	b	b	a	a	b	a	a	a	a	b	a	b	h	a	b	b	a	-	a	-
chr05	6932286	T	-	-	-	-	-	b	-	-	-	-	-	b	a	a	a	a	b	a	b	-	b	-	-	-	-	-	-	b	b	-	a	b	a	-	-	a	b	a	b	a	a	-	-	a	-	-	-
chr05	6941789	A	a	a	a	b	-	b	b	a	a	a	-	-	a	a	a	a	b	a	b	-	b	-	b	-	b	b	-	b	b	a	a	b	a	-	-	-	-	-	b	a	a	-	b	a	-	a	a
chr05	6957234	A	-	a	a	-	a	b	-	-	a	a	-	b	a	a	a	-	b	a	b	a	b	b	-	-	b	b	-	b	b	-	a	b	a	a	a	a	b	a	b	a	a	-	b	a	a	a	a
chr05	6957271	C	-	a	a	-	a	b	-	-	a	a	-	b	a	a	a	-	b	a	b	a	b	b	-	-	b	b	-	b	b	-	a	b	a	a	a	a	b	a	b	a	a	-	b	a	a	a	a
chr05	6957279	G	-	a	a	-	a	b	-	-	a	a	-	b	a	a	a	-	b	a	b	a	b	b	-	-	b	b	-	b	b	-	a	b	a	a	a	a	b	a	b	a	a	-	b	a	a	a	a
chr05	6957283	G	-	a	a	-	a	b	-	-	a	a	-	b	a	a	a	-	b	a	b	a	b	b	-	-	b	b	-	b	b	-	a	b	a	a	a	a	b	a	b	a	a	-	b	a	a	a	a
chr05	6957426	T	-	a	a	-	a	b	-	-	a	a	-	b	a	a	a	b	b	a	b	a	b	b	-	-	b	b	-	b	b	-	a	b	a	a	a	a	b	a	b	b	a	-	b	a	a	a	a
chr05	6957469	A	-	a	a	-	a	b	-	-	a	a	-	b	a	a	a	b	b	a	b	a	b	b	-	-	b	b	-	b	b	-	a	b	a	a	a	a	b	a	b	a	a	-	b	a	a	a	a
chr05	6961192	T	a	a	-	b	a	b	b	a	-	a	a	b	a	a	a	a	b	a	b	a	b	b	b	a	b	b	a	b	b	a	a	b	a	-	a	a	b	a	b	h	a	b	b	a	a	a	a
chr05	6961384	C	a	a	-	b	a	b	b	a	-	a	a	b	a	a	a	a	b	a	b	a	b	b	b	a	b	b	a	b	b	a	a	b	a	-	a	a	b	a	b	h	a	b	b	a	a	a	a
chr05	6966104	G	a	a	a	b	a	b	b	a	a	a	a	b	a	a	a	a	b	a	b	a	b	b	b	a	b	-	a	b	b	a	a	b	a	a	a	a	b	a	b	b	a	-	b	a	a	a	a
chr05	6966715	T	a	a	-	b	a	b	b	a	a	a	-	b	a	a	a	a	b	a	b	a	b	b	b	a	b	b	-	b	b	a	a	b	a	a	a	-	-	a	b	a	a	b	b	a	-	a	a
chr05	6967539	G	a	a	-	b	a	b	b	a	a	a	-	b	a	a	a	a	b	a	b	a	b	b	b	a	b	b	-	b	b	a	a	b	a	a	a	a	-	a	b	b	a	b	b	a	a	a	a
chr05	6967620	G	a	a	-	b	a	b	b	a	a	a	-	b	a	a	a	a	b	a	b	a	b	b	b	a	b	b	-	b	b	a	a	b	a	a	a	a	-	a	b	b	a	b	b	a	a	a	a
chr05	6967784	A	-	-	-	b	-	b	b	-	-	-	-	b	-	a	-	-	b	-	b	-	b	b	b	-	b	b	-	b	b	-	-	b	-	-	-	-	-	-	b	b	-	b	b	-	-	-	-
chr05	6970004	C	a	a	-	b	-	b	b	a	-	a	-	b	a	a	a	a	b	a	b	-	b	b	b	-	b	b	a	b	b	-	a	b	a	-	a	a	b	a	b	a	a	b	b	a	a	a	a
chr05	6970020	G	a	a	-	b	-	b	b	a	-	a	-	b	a	a	a	a	b	a	b	-	b	b	b	-	b	b	a	b	b	-	a	b	a	-	a	a	b	a	b	a	a	b	b	a	a	a	a
chr05	6971070	T	a	a	a	b	a	b	-	a	a	a	-	-	a	a	a	a	b	a	b	-	b	b	b	a	-	b	a	b	-	-	a	b	a	a	a	-	b	a	b	b	a	-	b	a	a	-	a
chr05	6984281	T	a	a	a	b	a	b	b	a	a	a	-	b	a	a	a	a	b	a	b	a	b	b	b	a	b	b	a	b	b	a	a	b	a	a	a	a	b	a	b	a	a	b	b	a	a	a	a
chr05	6985590	A	-	a	a	b	a	-	b	a	a	-	-	-	a	a	a	a	b	h	b	-	b	b	b	a	b	b	a	b	b	a	a	b	a	-	a	a	b	a	b	-	a	-	b	a	a	a	a
chr05	6986005	G	a	a	a	b	a	b	b	a	a	-	-	b	a	a	a	a	b	a	b	a	b	b	-	-	b	b	a	b	b	-	a	b	a	-	a	a	-	a	b	-	a	-	b	a	a	a	a
chr05	6995248	A	a	a	a	b	a	b	b	a	a	a	-	b	a	a	a	a	b	a	b	-	b	b	b	a	b	b	a	b	b	a	a	b	a	-	a	a	b	a	b	a	a	-	b	a	-	a	a
chr05	7016066	C	a	a	a	b	a	b	-	a	a	-	a	b	a	a	a	a	b	a	b	a	b	b	-	a	b	b	a	b	b	a	a	b	a	a	a	-	b	a	b	a	a	b	b	a	-	a	a
chr05	7017358	A	a	a	a	b	a	b	b	a	-	b	a	b	a	a	a	a	b	a	b	a	b	b	b	a	b	b	a	b	b	a	a	b	a	a	a	a	b	a	b	a	a	b	b	a	a	a	a
chr05	7040550	C	-	-	a	b	a	b	-	a	a	a	-	-	a	a	a	a	b	a	b	a	b	-	-	-	-	-	a	-	-	-	-	b	a	-	a	-	-	-	b	a	-	-	-	-	-	-	a
chr05	7413120	C	a	a	b	b	a	b	b	a	a	b	-	b	a	a	a	a	b	a	b	b	b	b	b	-	b	a	-	b	-	-	a	b	a	a	a	a	a	a	b	h	a	b	b	a	-	a	a
chr05	7466533	T	a	a	b	b	a	b	b	a	a	b	a	b	a	a	a	a	b	a	b	b	b	b	b	a	b	b	a	b	b	a	a	b	a	a	a	a	a	a	b	a	a	-	b	a	-	a	a
chr05	7535172	G	-	a	b	b	a	b	b	a	a	-	-	b	-	a	a	a	b	-	b	b	a	-	-	a	b	-	a	b	-	a	a	b	a	-	a	-	a	a	b	-	a	-	b	a	a	a	-
chr05	7548919	C	a	a	b	b	-	b	b	a	a	-	a	-	-	a	a	a	b	a	b	-	a	-	b	-	b	a	a	b	b	a	a	b	a	a	a	a	a	a	b	h	a	b	b	a	a	a	a
chr05	7552528	C	a	a	b	b	a	b	b	a	-	b	-	b	a	a	a	a	b	a	b	b	a	b	b	a	b	b	a	b	b	a	a	b	a	a	a	a	a	a	b	a	a	-	b	a	a	a	-
chr05	7552820	T	-	a	b	b	a	b	b	a	-	b	-	b	a	a	a	a	b	a	b	b	a	b	b	a	b	b	a	b	b	a	a	b	a	a	a	a	a	a	b	b	a	-	b	a	a	a	-
chr05	7552910	T	a	a	b	b	a	b	b	a	a	b	-	b	a	a	a	a	b	a	b	b	a	b	b	-	b	b	a	b	b	a	a	b	a	a	a	a	-	a	b	b	a	b	b	a	-	a	a
chr05	7553111	A	a	a	b	b	a	b	b	a	a	b	-	b	a	a	a	a	b	a	b	b	a	b	b	-	b	b	a	b	b	a	a	b	a	a	a	a	-	a	b	b	a	b	b	a	-	a	a
chr05	7553564	G	-	-	-	b	a	b	b	-	a	-	-	-	-	a	a	a	b	a	b	-	a	-	-	-	b	b	-	-	b	a	-	b	a	-	-	a	a	a	b	-	a	b	b	-	-	a	a
chr05	7553579	A	-	-	-	b	a	b	b	-	a	-	-	-	-	a	a	a	b	a	b	-	a	-	-	-	b	b	-	-	b	a	-	b	a	-	-	a	a	a	b	-	a	b	b	-	-	a	a
chr05	7553612	A	-	-	-	b	a	b	b	-	a	-	-	-	-	a	a	a	b	a	b	-	a	-	-	-	b	b	-	-	b	a	-	b	a	-	-	a	a	a	b	-	a	b	b	-	-	a	a
chr05	7602931	C	-	a	b	b	a	b	b	a	a	-	-	b	a	a	a	a	b	a	b	b	a	b	b	-	-	b	-	b	-	-	a	b	a	-	a	-	a	a	b	a	a	b	b	a	a	a	a
chr05	7604133	G	a	a	b	b	a	-	b	a	a	b	-	b	a	a	a	a	b	a	b	b	a	b	b	a	b	b	-	b	b	a	a	b	a	-	a	a	a	a	b	-	a	-	b	a	-	a	-
chr05	8141555	C	-	a	b	b	a	b	-	a	a	-	-	-	b	a	b	a	b	a	a	b	a	b	b	-	b	b	a	b	-	-	a	b	a	-	a	a	-	a	b	h	a	b	b	a	a	a	a
chr05	8464096	A	a	a	b	b	-	b	-	a	-	b	-	b	b	a	b	a	b	a	a	b	a	b	b	-	b	-	a	b	b	a	a	b	a	b	a	-	-	a	b	a	a	b	b	a	a	a	a
chr05	8481346	C	a	a	b	-	a	b	b	-	-	b	-	b	b	a	b	a	b	-	a	-	a	b	-	-	b	b	-	b	b	a	a	b	a	-	a	a	-	-	b	a	a	-	b	a	a	a	a
chr05	8481871	A	a	a	-	-	-	-	b	-	a	-	-	-	-	a	b	a	-	a	a	-	a	b	-	a	b	b	-	b	b	a	-	b	a	b	a	a	a	-	b	-	-	-	-	a	-	a	a
chr05	8481913	T	a	a	-	-	-	-	b	-	a	-	-	-	-	a	b	a	b	a	a	-	a	b	-	a	b	b	-	b	b	a	-	b	a	b	a	a	a	-	b	-	-	-	-	a	-	a	a
chr05	8482866	T	a	a	-	-	a	b	-	-	a	-	-	-	b	a	b	a	b	a	a	b	a	-	-	-	b	-	a	b	b	a	a	b	a	b	-	-	a	a	b	a	a	b	b	a	a	a	a
chr05	8482884	C	a	a	-	-	a	b	-	-	a	-	-	-	b	a	b	a	b	a	a	b	a	-	-	-	b	-	a	b	b	a	a	b	a	b	-	-	a	a	b	a	a	b	b	a	a	a	a
chr05	8484117	G	a	a	-	b	a	b	b	a	a	-	-	b	b	a	b	a	b	a	a	b	a	b	b	-	b	b	a	b	b	a	a	b	a	b	a	-	a	a	b	a	a	b	b	a	a	a	a
chr05	8484211	C	a	a	b	-	-	b	-	a	a	b	-	b	b	a	b	a	b	a	a	b	a	b	b	a	b	b	-	b	b	a	a	b	a	b	a	-	a	a	b	b	a	b	b	a	a	a	a
chr05	8484225	G	a	a	b	-	-	b	-	a	a	b	-	b	b	a	b	a	b	a	a	b	a	b	b	a	b	b	-	b	b	a	a	b	a	b	a	-	a	a	b	a	a	b	b	a	a	a	a
chr05	8484861	G	a	-	b	b	a	-	-	a	-	-	-	b	b	a	b	a	b	a	a	b	a	b	b	a	b	a	a	b	b	-	a	b	a	-	a	a	a	-	b	-	a	-	b	-	-	a	-
chr05	8486341	T	a	a	b	-	-	b	b	a	a	-	-	b	b	a	b	a	b	a	a	b	a	b	-	a	b	-	a	b	-	a	a	b	a	b	a	a	a	a	b	a	a	-	b	a	-	a	a
chr05	8486486	T	-	a	b	-	-	b	b	a	a	-	-	b	b	a	b	a	b	a	a	b	a	b	-	a	b	-	a	b	-	a	a	b	a	b	a	a	a	a	b	a	a	-	b	a	-	a	a
chr05	8489457	G	-	a	b	b	a	b	-	a	a	-	-	b	b	a	b	a	b	a	a	-	a	-	b	-	b	b	-	b	b	a	a	b	a	-	a	a	a	a	b	h	a	-	b	a	a	a	a
chr05	8492777	G	a	a	b	b	a	b	b	-	a	b	a	b	b	a	b	a	b	a	a	b	a	b	b	-	b	b	a	b	b	a	-	b	a	b	a	-	a	-	b	h	a	b	b	a	-	a	a
chr05	8493101	T	-	a	b	b	a	b	-	a	a	b	-	b	b	a	b	a	b	a	a	b	a	b	-	a	b	b	-	b	b	-	a	b	a	b	a	a	a	-	b	a	a	b	b	a	a	a	a
chr05	8493115	A	-	a	b	b	a	b	-	a	a	b	-	b	b	a	b	a	b	a	a	b	a	b	-	a	b	b	-	b	b	-	a	b	a	b	a	a	a	-	b	a	a	b	b	a	a	a	a
chr05	8536196	G	a	a	b	b	a	b	b	a	a	-	-	-	b	a	b	a	b	a	a	-	a	b	b	a	b	b	a	b	b	-	a	b	a	-	a	a	-	a	b	h	a	b	b	a	a	a	a
chr05	8536244	C	a	a	b	b	a	b	b	a	a	-	-	-	b	a	b	a	b	a	a	-	a	b	b	a	b	b	a	b	b	-	a	b	a	-	a	a	-	a	b	h	a	b	b	a	a	a	a
chr05	8536418	A	a	a	b	b	a	-	b	a	a	-	-	-	b	a	b	a	b	a	a	-	a	b	b	a	b	b	a	b	b	-	a	b	a	-	a	a	-	a	b	h	a	b	b	a	a	a	a
chr05	8536493	G	a	a	b	b	a	-	b	a	a	-	-	-	b	a	b	a	b	a	a	-	a	b	b	a	b	b	a	b	b	-	a	b	a	-	a	a	-	a	b	h	a	b	b	a	a	a	a
chr05	8548038	A	a	a	b	b	a	b	b	a	a	-	-	b	b	a	b	a	b	-	a	-	a	b	b	-	b	b	a	b	-	a	a	b	a	-	a	-	-	a	b	a	a	b	b	a	a	a	-
chr05	8603444	G	a	a	b	b	a	b	b	a	a	b	-	b	b	a	b	a	b	a	a	-	a	b	-	-	b	a	a	b	b	-	a	b	a	b	a	a	a	a	b	a	a	b	b	a	a	a	a
chr05	8604368	C	-	a	b	b	a	b	b	-	a	b	-	-	b	a	b	-	b	a	a	b	a	b	-	-	b	b	a	b	b	-	a	b	a	-	a	a	-	-	b	a	a	-	b	a	a	a	a
chr05	8605743	G	-	a	b	b	a	b	b	-	-	-	a	b	b	a	b	a	b	a	a	b	a	b	-	-	b	-	a	b	-	a	a	b	a	-	a	a	-	a	b	-	a	-	b	a	a	a	a
chr05	8628300	A	-	a	b	b	a	b	b	-	a	-	-	b	b	a	b	a	b	a	a	b	a	b	b	-	b	a	a	b	b	a	a	b	a	b	a	a	a	a	b	b	a	b	b	a	a	a	a
chr05	8628336	A	-	a	b	b	a	b	b	-	a	b	-	b	b	a	b	a	b	a	a	b	a	b	b	-	b	a	a	b	b	a	a	b	a	b	a	a	a	a	b	b	a	b	b	a	a	a	a
chr05	8628337	G	-	a	b	b	a	b	b	-	a	b	-	b	b	a	b	a	b	a	a	b	a	b	b	-	b	a	a	b	b	a	a	b	a	b	a	a	a	a	b	h	a	b	b	a	b	a	a
chr05	8628343	T	-	a	b	b	a	b	b	-	a	b	-	b	b	a	b	a	b	a	a	b	a	b	b	-	b	a	a	b	b	a	a	b	a	b	a	a	a	a	b	b	a	b	b	a	a	a	a
chr05	8628358	C	-	a	b	b	a	b	b	-	a	b	-	b	b	a	b	a	b	a	a	b	a	b	b	-	b	a	a	b	b	a	a	b	a	b	a	a	a	a	b	h	a	b	b	a	a	a	a
chr05	8629807	C	-	-	-	-	-	-	-	a	a	-	-	-	b	a	b	a	b	b	a	b	-	-	-	-	b	-	-	b	-	-	-	b	a	-	a	-	-	a	b	-	a	-	b	-	-	-	-
chr05	8629862	A	-	-	-	-	-	-	-	a	a	-	-	-	b	a	b	a	b	b	a	b	-	-	-	-	b	-	-	b	-	-	-	b	a	-	a	-	-	a	b	-	a	-	b	-	-	-	-
chr05	8630078	C	-	-	-	-	-	-	-	a	a	-	-	-	b	-	b	a	h	b	a	b	-	-	-	-	a	-	-	-	-	-	-	b	a	-	a	-	-	a	h	-	a	-	b	-	-	-	-
chr05	8630079	G	-	-	-	-	-	-	-	a	a	-	-	-	a	-	b	a	b	a	a	b	-	-	-	-	b	-	-	-	-	-	-	b	a	-	a	-	-	a	b	-	a	-	b	-	-	-	-
chr05	8630080	A	-	-	-	-	-	-	-	a	a	-	-	-	b	-	b	a	b	b	a	b	-	-	-	-	b	-	-	-	-	-	-	b	a	-	a	-	-	a	b	-	a	-	b	-	-	-	-
chr05	8630135	G	-	-	-	-	-	-	-	a	a	-	-	-	b	-	b	a	b	b	a	b	-	-	-	-	b	-	-	-	-	-	-	b	a	-	a	-	-	a	b	-	a	-	b	-	-	-	-
chr05	8633110	G	-	a	b	-	-	b	b	a	-	-	-	-	-	a	b	a	-	a	a	b	a	b	b	a	b	-	a	-	-	-	a	b	a	-	a	a	-	a	b	a	-	-	-	-	a	-	a
chr05	8633546	C	a	a	b	-	a	b	b	-	-	b	-	-	b	a	b	a	b	a	a	b	a	-	b	-	b	b	-	b	b	-	a	b	a	b	a	a	a	-	b	a	a	-	b	a	-	-	a
chr05	8636806	T	a	a	b	-	a	-	b	a	a	-	a	b	b	a	b	a	b	a	a	b	a	b	b	-	b	b	-	b	b	a	a	b	a	-	a	a	a	a	b	a	a	-	b	a	a	a	a
chr05	8663133	A	a	a	-	b	a	b	-	-	-	-	-	b	b	a	b	a	b	a	a	b	a	b	b	a	b	-	a	b	b	-	a	b	a	-	a	-	-	a	b	a	a	b	b	a	a	a	a
chr05	8673962	T	a	a	b	b	a	b	b	a	-	-	-	-	b	a	b	a	b	a	a	b	a	b	b	a	b	b	a	b	-	a	a	b	a	-	a	a	a	a	b	a	a	b	b	a	-	a	a
chr05	8696176	A	-	-	b	-	a	b	b	-	-	-	-	b	b	-	b	a	b	-	a	-	a	b	b	-	b	b	-	b	b	a	-	b	a	b	-	-	-	-	b	a	a	b	b	-	-	a	-
chr05	8696185	T	-	-	b	-	a	b	b	-	-	-	-	b	b	-	b	a	b	-	a	-	a	b	b	-	b	b	-	b	b	a	-	b	a	b	-	-	-	-	b	a	a	b	b	-	-	a	-
chr05	8696203	C	-	-	b	-	a	b	b	-	-	-	-	b	b	-	b	a	b	-	a	-	a	b	b	-	b	b	-	b	b	a	-	b	a	b	-	-	-	-	b	a	a	b	b	-	-	a	-
chr05	8696206	T	-	-	b	-	a	b	b	-	-	-	-	b	b	-	b	a	b	-	a	-	a	b	b	-	b	b	-	b	b	a	-	b	a	b	-	-	-	-	b	a	a	b	b	-	-	a	-
chr05	8696226	A	-	-	b	-	a	b	b	-	-	-	-	b	b	-	b	a	b	-	a	-	a	b	b	-	b	b	-	b	b	a	-	b	a	b	-	-	-	-	b	a	a	b	b	-	-	a	-
chr05	8709420	G	a	a	-	b	a	b	b	-	a	-	-	b	b	a	b	-	b	a	a	b	a	b	-	a	b	b	-	b	-	-	a	b	a	-	a	a	-	a	b	a	a	b	b	a	-	-	-
chr05	8709456	C	a	a	-	b	a	b	b	-	a	-	-	b	b	a	b	-	b	a	a	b	a	b	-	a	b	b	-	b	-	-	a	b	a	-	a	a	-	a	b	a	a	b	b	a	-	-	-
chr05	8709801	T	-	a	b	b	a	b	b	a	-	b	-	b	b	a	b	a	b	a	a	b	a	b	-	-	b	b	-	b	-	a	a	b	a	b	-	-	a	a	b	-	-	-	b	a	a	-	-
chr05	8716701	C	a	a	b	b	a	b	b	a	a	b	a	b	b	a	b	a	b	a	a	b	a	b	-	a	b	-	a	b	b	-	a	b	a	-	a	a	a	a	b	a	a	-	b	a	a	-	-
chr05	8716749	G	a	a	b	b	a	b	b	a	a	b	a	b	b	a	b	a	b	a	a	b	a	b	-	a	b	-	a	b	b	-	a	b	a	-	a	a	a	a	b	b	a	-	b	a	a	-	-
chr05	8717025	A	a	a	b	b	a	b	b	a	a	b	a	b	b	a	b	a	b	a	a	b	a	b	-	a	b	-	a	b	b	-	a	b	a	-	a	a	a	a	b	a	a	-	b	a	a	-	-
chr05	8718805	T	a	a	-	-	-	-	b	-	a	-	-	-	b	a	b	a	b	a	a	-	a	-	-	-	b	b	-	b	b	a	a	b	a	b	-	a	a	a	b	b	-	b	b	-	-	a	-
chr05	8719300	A	a	a	b	b	a	b	b	a	a	-	-	b	b	a	b	a	b	-	a	-	a	b	b	-	b	-	a	b	b	a	a	b	a	b	a	a	a	a	b	a	a	b	b	a	a	a	a
chr05	8720927	A	-	a	b	b	-	-	b	a	-	-	-	b	b	a	b	a	b	a	a	-	a	-	-	a	b	-	-	b	-	a	a	b	a	b	a	-	-	a	b	a	a	-	b	a	a	a	a
chr05	8721013	C	-	a	b	b	-	-	b	a	-	-	-	b	b	a	b	a	b	a	a	-	a	-	-	a	b	-	-	b	-	a	a	b	a	b	a	-	-	a	b	a	a	-	b	a	a	a	a
chr05	8721475	A	a	a	b	b	a	b	b	a	a	b	-	b	b	a	b	a	b	a	a	-	a	-	a	-	b	b	-	b	b	a	a	b	a	b	a	-	a	a	b	a	a	-	b	a	a	a	a
chr05	8722472	A	a	a	-	-	-	b	-	a	a	-	a	-	b	a	b	a	-	a	a	b	a	b	-	-	b	-	-	b	b	a	-	b	a	-	a	-	a	a	b	a	-	-	b	a	-	a	a
chr05	8722477	A	a	a	-	-	-	b	-	a	a	-	a	-	b	a	b	a	-	a	a	b	a	b	-	-	b	-	-	b	b	a	-	b	a	-	a	-	a	a	b	a	-	-	b	a	-	a	a
chr05	8723290	G	a	a	b	b	-	b	b	a	a	-	a	-	b	a	b	a	b	a	a	b	a	b	b	-	b	b	a	b	b	a	a	b	a	b	a	a	a	a	b	a	a	b	b	a	a	a	a
chr05	8723294	T	a	a	b	b	-	b	b	a	a	-	a	-	b	a	b	a	b	a	a	b	a	b	b	-	b	b	a	b	b	a	a	b	a	b	a	a	a	a	b	a	a	b	b	a	a	a	a
chr05	8728456	A	a	a	b	b	-	-	b	-	a	-	a	-	b	a	b	a	b	a	a	b	a	-	b	a	b	b	a	b	b	a	a	b	a	-	a	-	a	a	b	a	a	-	b	a	a	a	a
chr05	8741448	T	-	a	b	b	a	b	-	a	a	b	-	b	b	a	b	a	b	a	a	b	a	b	b	-	b	b	a	b	-	a	a	b	a	b	a	-	a	a	b	a	a	b	b	a	a	a	a
chr05	8742023	C	a	a	b	b	a	-	b	a	-	b	-	b	-	a	b	a	b	a	a	-	a	b	-	a	b	b	a	b	b	a	a	b	a	-	-	a	a	a	b	a	-	-	b	-	a	a	a
chr05	8750881	C	a	a	b	b	-	b	-	a	a	-	-	b	b	a	b	a	b	-	a	b	a	b	b	a	b	-	-	b	b	a	a	b	a	b	-	a	a	a	b	b	a	-	b	a	-	a	a
chr05	8750890	T	a	a	b	b	-	b	-	a	a	-	-	b	b	a	b	a	b	-	a	b	a	b	b	a	b	-	-	b	b	a	a	b	a	b	-	a	a	a	b	b	a	-	b	a	-	a	a
chr05	8752002	A	a	a	b	-	a	b	b	a	-	b	-	b	b	a	b	a	b	a	a	b	a	-	b	-	b	-	-	b	b	a	a	b	a	b	a	a	a	a	b	a	a	b	b	a	a	a	a
chr05	8752143	T	-	a	b	-	-	b	b	-	-	b	-	b	b	a	b	-	b	a	a	b	a	-	b	-	b	-	-	b	b	-	a	b	a	b	a	a	a	a	b	a	a	b	b	a	a	a	a
chr05	8752171	G	-	a	b	-	-	b	b	-	-	b	-	b	b	a	b	-	b	a	a	b	a	-	b	-	b	-	-	b	b	-	a	b	a	b	a	a	a	a	b	a	a	b	b	a	a	a	a
chr05	8752186	A	-	a	b	-	-	b	b	-	-	b	-	b	b	a	b	-	b	a	a	b	a	-	b	-	b	-	-	b	b	-	a	b	a	b	a	a	a	a	b	a	a	b	b	a	a	a	a
chr05	8760550	G	a	a	b	-	a	b	b	a	a	b	a	b	b	a	b	a	b	a	a	b	a	b	b	a	b	b	-	b	-	-	a	b	a	-	-	a	-	a	b	a	a	b	b	-	-	a	a
chr05	8762544	A	a	a	b	b	a	b	-	a	a	b	a	-	b	a	b	a	b	a	a	b	a	b	b	-	b	b	a	b	b	a	a	b	a	b	a	a	a	a	b	a	a	b	b	a	-	a	a
chr05	8762566	C	a	a	b	b	a	b	-	a	a	b	a	-	b	a	b	a	b	a	a	b	a	b	b	-	b	b	a	b	b	a	a	b	a	b	a	a	a	a	b	a	a	b	b	a	-	a	a
chr05	8762578	A	a	a	b	b	a	b	-	a	a	b	a	-	b	a	b	a	b	a	a	b	a	b	b	-	b	b	a	b	b	a	a	b	a	b	a	a	a	a	b	a	a	b	b	a	-	a	a
chr05	8777229	A	a	a	b	b	a	b	b	a	a	b	a	b	b	a	b	a	b	a	a	b	a	b	b	-	b	b	a	b	b	a	a	b	a	b	a	-	a	a	b	-	a	b	b	a	a	a	a
chr05	8777230	A	a	a	b	b	a	b	b	a	a	b	a	b	b	a	b	a	b	a	a	b	a	b	b	-	b	b	a	b	b	a	a	b	a	b	a	-	a	a	b	-	a	b	b	a	a	a	a
chr05	8779672	T	a	a	-	b	a	b	b	a	a	b	-	b	b	a	b	a	b	a	a	b	a	b	b	a	b	b	-	-	b	-	a	b	a	b	a	-	a	a	b	-	a	-	b	a	-	-	a
chr05	8779673	T	a	a	-	b	a	b	b	a	a	b	-	b	b	a	b	a	b	a	a	b	a	b	b	a	b	b	-	-	b	-	a	b	a	b	a	-	a	a	b	-	a	-	b	a	-	-	a
chr05	8779679	T	a	a	-	b	a	b	b	a	a	b	-	b	b	a	b	a	b	a	a	b	a	b	b	a	b	b	-	-	b	-	a	b	a	b	a	-	a	a	b	-	a	-	b	a	-	-	a
chr05	8782374	A	a	a	-	b	a	b	b	a	a	b	-	b	b	a	b	a	b	a	a	b	a	-	b	a	b	b	-	b	b	a	a	b	a	b	b	-	a	-	b	b	a	-	b	a	-	a	a
chr05	8805356	T	-	a	b	b	-	b	b	-	-	b	-	b	b	a	b	a	b	a	a	b	a	b	-	-	b	-	a	b	-	-	a	b	a	b	a	a	-	-	b	-	a	-	b	a	a	a	-
chr05	8805389	T	-	a	b	b	-	b	b	-	-	b	-	b	b	a	b	a	b	a	a	b	a	b	-	-	b	-	a	b	-	-	a	b	a	b	a	a	-	-	b	-	a	-	b	a	a	a	-
chr05	8832675	T	a	a	b	b	a	b	b	a	a	b	-	b	b	a	b	a	b	a	a	b	a	b	-	a	b	b	-	b	b	a	a	b	a	-	a	-	a	a	b	a	a	-	b	a	-	a	a
chr05	9058026	C	a	a	-	-	a	b	-	a	-	-	-	b	b	a	b	a	b	a	a	b	a	b	b	-	b	-	-	b	b	a	a	b	a	-	a	-	a	-	b	-	-	b	b	-	-	a	a
chr05	9234568	G	-	a	-	b	a	b	b	a	-	b	-	b	b	a	b	a	b	a	a	b	a	b	b	a	b	-	a	b	b	-	a	b	a	b	a	a	a	-	b	h	a	b	b	a	-	a	a
chr05	9249928	C	a	a	-	b	a	b	b	a	-	b	a	b	b	a	b	a	b	a	a	b	a	-	b	-	b	a	a	b	b	a	a	b	a	b	a	a	a	a	b	h	a	b	b	a	a	a	a
chr05	9250191	G	a	a	-	b	a	b	b	a	-	b	a	b	b	a	b	a	b	a	a	b	a	-	-	-	b	a	a	b	b	a	a	b	a	b	a	a	a	a	b	h	a	b	b	a	a	a	a
chr05	10176859	T	a	a	b	b	a	b	-	a	a	b	a	b	b	a	b	a	b	a	a	b	a	b	b	a	b	a	-	b	b	a	a	a	a	b	a	-	-	a	a	a	a	-	b	a	b	a	a
chr05	10177421	G	a	a	b	b	a	b	b	a	a	b	a	b	b	a	b	a	b	a	a	b	a	b	b	a	b	a	-	b	b	a	a	a	a	-	a	a	-	-	a	a	a	b	b	a	b	a	a
chr05	10235624	T	a	a	-	-	a	b	b	a	-	b	-	b	b	a	b	a	b	a	a	-	a	b	b	a	b	b	a	b	b	a	a	a	a	-	a	a	-	-	a	a	a	-	b	a	-	a	-
chr05	10265162	C	a	a	-	b	-	b	b	a	-	-	a	b	b	a	b	a	b	a	a	b	a	b	b	-	b	a	-	b	-	-	a	a	a	b	a	a	-	a	a	b	a	b	b	a	b	a	a
chr05	10451913	G	a	a	b	-	a	a	b	a	-	b	a	b	b	a	b	b	b	a	a	b	a	b	b	-	b	h	a	b	b	a	a	a	a	b	a	a	a	a	a	b	a	b	b	a	-	a	a
chr05	10455510	C	a	a	b	b	a	a	b	a	a	b	a	b	b	a	b	b	b	a	a	b	a	b	-	a	b	a	a	b	b	a	a	a	a	b	a	a	a	a	a	b	a	b	b	a	-	a	a
chr05	10561918	G	-	a	b	-	-	-	b	a	a	-	-	-	b	-	-	b	b	-	a	b	a	-	-	-	b	-	-	-	-	a	-	a	a	-	-	-	a	-	a	-	-	-	-	-	-	-	-
chr05	10655408	A	a	a	b	b	a	a	b	a	a	b	-	b	b	a	b	b	b	a	a	b	a	b	b	-	b	a	a	b	-	a	a	a	a	b	a	a	a	b	a	h	a	-	b	a	b	-	-
chr05	10723818	G	a	a	b	-	-	a	b	-	a	-	-	b	b	a	b	b	b	a	a	-	a	-	-	a	b	-	-	b	b	a	a	a	a	b	a	a	a	b	a	b	a	b	b	a	-	a	a
chr05	10964234	G	a	a	b	b	a	a	b	a	a	b	b	b	b	a	b	b	b	b	a	b	a	b	b	a	b	a	a	b	b	a	-	a	a	b	a	-	a	b	a	h	a	-	b	a	b	a	a
chr05	11004743	G	a	a	b	-	a	a	b	a	a	-	-	b	b	a	b	b	b	a	a	b	a	-	b	a	-	b	-	b	-	-	a	a	a	-	a	-	-	b	a	b	a	-	b	a	-	a	a
chr05	11139833	G	a	a	b	b	a	-	-	a	a	a	-	b	b	a	b	b	b	b	a	b	a	-	b	a	a	a	a	b	b	a	a	a	a	b	a	b	-	b	a	-	a	-	b	-	a	-	a
chr05	11592198	T	a	a	b	b	a	a	-	a	a	-	b	b	-	a	b	b	b	a	a	-	a	a	b	-	a	-	-	b	-	a	a	a	a	b	a	a	-	b	a	b	a	-	b	b	-	a	a
chr05	11622430	G	a	a	-	b	-	a	a	a	a	-	-	-	b	a	b	b	b	a	a	b	a	a	b	-	a	a	-	b	b	a	a	a	a	-	-	-	-	b	a	b	a	-	b	b	-	a	-
chr05	11645597	A	-	a	b	b	a	a	a	a	a	a	-	-	b	a	b	-	b	a	a	-	a	a	-	-	a	-	a	-	-	a	a	a	a	-	a	-	a	b	a	b	a	-	b	b	-	a	a
chr05	11647218	T	-	a	b	b	a	a	a	-	-	a	b	b	b	a	b	b	b	a	a	b	a	a	-	-	a	a	-	b	-	a	a	a	a	-	a	-	-	b	a	b	a	-	b	b	-	a	a
chr05	11786680	G	a	a	-	-	a	a	a	a	-	a	-	a	-	a	-	-	b	b	a	-	a	a	-	a	a	-	-	b	-	a	a	a	a	-	a	a	a	-	a	b	a	-	-	-	a	a	a
chr05	11801474	G	a	a	b	b	a	a	-	a	-	a	-	a	b	a	b	b	b	a	a	-	a	a	b	a	-	a	a	b	b	a	a	a	a	b	a	-	a	b	a	b	a	-	b	-	-	a	a
chr05	11838055	A	a	a	b	b	a	a	a	a	-	a	-	a	b	a	b	b	b	a	a	-	a	a	b	a	a	-	a	b	b	a	a	a	a	b	a	a	a	b	a	b	a	-	b	b	a	a	a
chr05	12029644	G	a	a	-	b	-	a	a	a	a	a	b	a	b	a	b	b	b	a	a	b	a	-	b	a	a	a	a	b	b	a	a	a	a	-	b	b	a	b	a	a	a	b	b	a	-	a	a
chr05	13216506	T	a	a	b	b	a	a	a	a	a	-	-	a	b	b	b	b	b	a	a	a	b	a	b	a	a	a	b	b	b	-	a	b	a	b	b	b	a	b	a	a	a	b	b	a	-	a	a
chr05	13277660	A	a	a	b	b	a	a	a	a	a	-	-	a	b	b	b	b	b	a	a	a	b	a	b	-	a	a	-	b	-	a	a	b	a	b	b	-	a	b	a	-	a	-	b	a	a	a	-
chr05	13281421	T	a	a	b	b	a	-	a	a	a	-	-	a	-	b	b	b	b	a	a	-	b	-	-	-	a	a	b	b	b	a	a	b	a	b	-	b	a	-	a	a	a	-	b	a	a	a	a
chr05	13377654	A	a	a	-	b	a	a	a	a	a	-	-	a	b	b	b	b	b	a	a	a	b	a	-	a	a	a	-	b	b	a	a	b	a	-	b	b	a	b	a	a	-	-	b	a	-	a	a
chr05	13378012	T	a	a	-	b	a	a	a	a	a	-	-	a	b	b	b	-	b	a	a	a	b	a	-	a	a	a	-	b	-	a	a	b	a	-	-	b	a	b	a	a	-	-	-	a	-	a	a
chr05	13378034	T	a	a	-	b	a	a	a	a	a	-	-	a	b	b	b	-	b	a	a	a	b	a	-	a	a	a	-	b	-	a	a	b	a	-	-	b	a	b	a	a	-	-	-	a	-	a	a
chr05	13378036	G	a	a	-	b	a	a	a	a	a	-	-	a	b	b	b	-	b	a	a	a	b	a	-	a	a	a	-	b	-	a	a	b	a	-	-	b	a	b	a	a	-	-	-	a	-	a	a
chr05	13381198	A	a	a	b	b	a	a	a	a	a	b	-	a	b	b	b	b	b	a	a	a	b	a	b	a	a	a	b	b	b	a	a	b	a	-	b	-	-	b	a	a	a	b	b	a	a	a	a
chr05	13381238	C	a	a	b	b	a	a	a	a	a	b	-	a	b	b	b	b	b	a	a	a	b	a	b	a	a	a	b	b	b	a	a	b	a	-	b	-	-	b	a	a	a	b	b	a	a	a	a
chr05	13381467	A	a	a	b	b	a	a	a	a	a	b	-	a	b	b	b	b	b	a	a	a	b	a	b	a	a	a	b	b	b	a	a	b	a	-	b	-	-	b	a	a	a	b	b	a	a	a	a
chr05	13406086	T	a	a	b	b	a	a	a	a	-	-	-	a	b	b	b	b	b	a	a	-	b	-	b	a	a	a	-	b	b	a	a	b	a	b	b	b	a	b	a	a	a	b	-	a	-	a	a
chr05	13406562	G	a	a	-	b	a	a	a	a	-	b	-	a	b	b	b	b	b	-	a	a	b	-	b	-	a	a	b	b	b	a	a	b	a	b	b	b	-	-	a	a	a	b	b	a	-	a	a
chr05	13440274	T	a	a	b	b	a	a	a	a	a	-	a	a	b	b	b	b	b	a	a	a	b	a	b	a	a	a	b	b	b	a	a	b	a	b	b	-	a	b	a	a	a	-	b	a	a	a	a
chr05	13448798	T	a	a	-	b	a	a	a	a	a	b	-	a	b	b	b	b	b	a	a	a	b	-	b	-	a	a	b	b	-	-	a	b	a	-	b	-	a	b	a	b	a	b	b	a	a	a	a
chr05	13450708	A	a	a	b	-	-	-	a	a	a	-	-	a	-	b	b	b	b	a	a	-	b	a	b	a	a	a	b	b	b	-	-	b	a	b	-	b	-	-	a	a	a	b	b	a	a	a	a
chr05	13450714	A	a	a	b	-	-	-	a	a	a	-	-	a	-	b	b	b	b	a	a	-	b	a	b	a	a	a	b	b	b	-	-	b	a	b	-	b	-	-	a	a	a	b	b	a	a	a	a
chr05	13452135	C	a	a	b	b	-	a	a	a	a	-	-	a	b	b	b	b	b	a	a	a	b	a	b	a	a	-	b	b	b	a	a	b	a	b	-	-	a	b	a	a	a	b	b	a	a	a	-
chr05	13452726	A	a	a	b	b	a	-	a	a	-	b	-	-	b	b	b	b	b	a	a	a	b	-	b	-	a	a	b	b	b	-	-	b	a	b	b	b	-	b	a	a	a	b	b	a	a	a	-
chr05	13457665	C	a	a	b	b	a	-	a	a	a	-	a	a	b	b	b	-	b	a	a	-	b	a	-	-	a	a	b	b	b	a	a	b	a	b	-	b	-	b	a	a	a	b	b	a	-	-	a
chr05	13457666	C	a	a	b	a	a	-	a	a	a	-	a	a	b	b	b	-	b	a	a	-	b	a	-	-	a	a	b	b	b	a	a	b	a	b	-	b	-	b	a	a	a	b	b	a	-	-	a
chr05	13457686	G	a	a	b	b	a	-	a	a	a	-	a	a	b	b	b	-	b	a	a	-	b	a	-	-	a	a	b	b	b	a	a	b	a	b	-	b	-	b	a	a	a	b	b	a	-	-	a
chr05	13460091	A	-	a	b	b	-	-	a	a	-	b	-	-	b	b	b	b	b	a	-	-	b	-	b	-	a	-	-	b	b	-	-	b	a	b	b	b	-	b	a	-	-	-	b	-	-	a	-
chr05	13460119	C	-	a	b	b	-	-	a	a	-	b	-	-	b	b	b	b	b	a	-	-	b	-	b	-	a	-	-	b	b	-	-	b	a	b	b	b	-	b	a	-	-	-	b	-	-	a	-
chr05	13460318	C	-	a	b	b	-	-	a	a	-	b	-	-	b	b	b	b	b	-	-	-	b	-	b	-	a	-	-	b	b	-	-	b	a	b	b	b	-	b	a	-	-	-	b	-	-	a	-
chr05	13465134	C	a	a	b	b	a	a	a	a	a	b	a	a	-	b	b	b	b	a	a	-	b	-	b	a	a	a	b	b	b	a	a	b	a	b	b	b	a	b	a	h	a	b	b	a	-	a	-
chr05	13471065	T	-	a	b	b	-	a	a	a	a	b	-	-	b	b	b	b	b	a	a	a	b	-	b	-	a	a	b	b	b	-	a	b	a	b	b	-	-	b	a	a	a	b	b	-	-	a	a
chr05	13471119	C	a	a	b	b	a	a	-	a	a	b	-	a	b	b	b	-	b	a	a	a	b	a	-	a	a	a	b	b	b	a	a	b	a	b	b	b	a	b	a	a	a	-	b	a	a	a	a
chr05	13471142	T	a	a	b	b	a	a	-	a	a	b	-	a	b	b	b	-	b	a	a	a	b	a	-	a	a	a	b	b	b	a	a	b	a	b	b	b	a	b	a	a	a	-	b	a	a	a	a
chr05	13471174	A	a	a	b	b	a	a	-	a	a	b	-	a	b	b	b	-	b	a	a	a	b	a	-	a	a	a	b	b	b	a	a	b	a	b	b	b	a	b	a	a	a	-	b	a	a	a	a
chr05	13471186	G	a	a	b	b	a	a	-	a	a	b	-	a	b	b	b	-	b	a	a	a	b	a	-	a	a	a	b	b	b	a	a	b	a	b	b	b	a	b	a	a	a	-	b	a	a	a	a
chr05	13471187	T	a	a	b	b	a	a	-	a	a	b	-	a	b	b	b	-	b	a	a	a	b	a	-	a	a	a	b	b	b	a	a	b	a	b	b	b	a	b	a	a	a	-	b	a	a	a	a
chr05	13471391	A	a	a	b	b	a	a	-	a	a	b	-	a	b	b	b	b	b	a	a	a	b	a	b	a	a	a	b	b	b	a	a	b	a	b	b	b	a	b	a	a	a	-	b	a	a	a	a
chr05	13471393	C	a	a	b	b	a	a	-	a	a	b	-	a	b	b	b	b	b	a	a	a	b	a	b	a	a	a	b	b	b	a	a	b	a	b	b	b	a	b	a	a	a	-	b	a	a	a	a
chr05	13471750	G	a	a	b	-	-	a	-	a	a	-	a	-	b	b	b	-	b	a	a	a	b	-	-	-	a	a	-	b	b	a	a	b	a	b	b	b	-	b	a	a	a	-	-	a	-	a	a
chr05	13471764	A	a	a	b	b	-	a	-	a	a	-	a	-	b	b	b	-	b	a	a	a	b	-	-	-	a	a	-	b	b	a	a	b	a	b	b	b	-	b	a	a	a	-	-	a	-	a	a
chr05	13471769	G	a	a	b	b	-	a	-	a	a	-	a	-	b	b	b	-	b	a	a	a	b	-	-	-	a	a	-	b	b	a	a	b	a	b	b	b	-	b	a	a	a	-	-	a	-	a	a
chr05	13479521	G	a	a	b	b	a	a	a	a	a	-	-	a	b	b	b	b	b	a	a	a	b	a	b	a	a	a	b	b	b	a	a	b	a	b	b	b	a	b	a	a	-	b	b	a	a	a	a
chr05	13487080	T	a	a	b	-	a	a	a	a	a	-	a	a	-	b	b	b	b	-	a	a	b	-	-	-	a	a	-	b	b	-	a	b	a	b	b	-	-	b	a	a	a	-	b	a	-	a	-
chr05	13487097	G	a	a	b	-	a	a	a	a	a	-	a	a	-	b	b	b	b	-	a	a	b	-	-	-	a	a	-	b	b	-	a	b	a	b	b	-	-	b	a	a	a	-	b	a	-	a	-
chr05	13487145	C	a	a	b	-	a	a	a	a	a	-	a	a	-	b	b	b	b	-	a	a	b	-	-	-	a	a	-	b	b	-	a	b	a	b	b	-	-	b	a	a	a	-	b	a	-	a	-
chr05	13490033	C	a	a	b	-	a	-	a	a	-	-	-	a	b	b	b	b	b	a	a	-	b	-	-	-	a	-	b	b	b	a	a	b	a	b	b	-	a	b	a	a	a	b	b	a	a	a	-
chr05	13490061	A	a	a	b	-	a	-	a	a	-	-	-	a	b	b	b	b	b	a	a	-	b	-	-	-	a	-	b	b	b	a	a	b	a	b	b	-	a	b	a	a	a	b	b	a	a	a	-
chr05	13490074	G	a	a	b	-	a	-	a	a	-	-	-	a	b	b	b	b	b	a	a	-	b	-	-	-	a	-	b	b	b	a	a	b	a	b	b	-	a	b	a	a	a	b	b	a	a	a	-
chr05	13494303	T	a	a	b	b	a	-	a	a	a	b	-	a	b	b	b	b	b	a	a	-	b	-	-	a	a	a	b	b	b	a	a	b	a	b	b	b	a	b	a	a	a	b	b	a	a	a	a
chr05	13494732	T	a	a	b	b	a	a	-	a	-	-	-	a	b	b	b	b	b	a	a	-	b	a	b	-	a	a	-	b	b	a	a	b	a	b	b	b	a	b	a	a	a	b	b	a	a	a	a
chr05	13495769	G	a	a	-	b	-	a	a	a	a	b	-	a	-	b	b	b	b	a	a	a	b	-	b	-	a	-	b	b	-	a	a	b	a	-	b	-	-	b	a	a	a	-	b	a	a	a	-
chr05	13495784	T	a	a	-	b	-	a	a	a	a	b	-	a	-	b	b	b	b	a	a	a	b	-	b	-	a	-	b	b	-	a	a	b	a	-	b	-	-	b	a	a	a	-	b	a	a	a	-
chr05	13496106	T	a	a	b	b	a	a	a	a	a	b	-	a	b	b	b	b	b	a	a	a	b	a	b	a	a	a	b	b	b	a	a	b	a	b	b	-	a	-	a	a	a	b	b	a	a	a	a
chr05	13496135	T	a	a	b	b	a	a	a	a	a	b	-	a	b	b	b	b	b	a	a	a	b	a	b	a	a	a	b	b	b	a	a	b	a	b	b	-	a	-	a	a	a	b	b	a	a	a	a
chr05	13513916	A	a	a	b	b	a	a	a	a	a	b	-	a	b	b	b	b	b	a	a	-	b	a	b	a	a	a	b	b	b	a	a	b	a	b	b	b	a	b	a	a	a	b	b	a	-	a	a
chr05	13521908	T	-	a	b	-	-	a	-	a	-	-	-	a	b	b	b	b	b	-	a	-	b	-	b	-	a	-	b	b	-	-	a	b	a	-	b	-	-	-	a	-	-	-	-	a	a	a	-
chr05	13522541	C	a	a	b	b	a	a	a	a	a	-	-	a	b	b	b	b	b	a	a	a	b	-	b	a	a	a	b	b	b	-	a	b	a	-	b	b	a	b	a	a	a	b	b	a	a	a	a
chr05	13526533	G	a	a	-	-	-	-	a	a	a	-	-	-	b	b	b	b	b	a	a	a	b	-	b	a	a	a	b	b	-	a	a	b	a	-	b	-	-	b	a	a	-	-	b	-	-	a	a
chr05	13538972	C	-	a	-	b	a	a	a	a	a	-	-	a	-	-	b	-	b	a	a	a	b	-	-	-	a	a	-	-	b	a	a	b	a	-	b	-	a	-	a	a	a	-	b	a	a	a	a
chr05	13543387	C	a	a	b	b	a	-	a	a	-	-	-	a	b	b	b	b	b	a	a	-	b	a	b	-	a	a	b	b	b	-	a	b	a	-	b	-	a	b	a	a	a	b	b	a	a	a	-
chr05	13547646	A	-	a	b	b	a	a	a	a	a	b	-	a	b	b	b	b	b	-	a	-	b	-	-	a	a	a	-	b	b	-	a	b	a	-	b	b	a	b	a	a	a	-	-	-	-	-	-
chr05	13550389	G	a	-	-	-	-	a	a	-	-	b	-	a	-	b	b	b	b	-	a	a	b	-	b	-	a	a	-	b	-	-	a	b	a	-	b	b	-	-	a	-	a	-	-	-	-	a	-
chr05	13556301	T	a	-	b	b	a	a	a	a	a	b	-	-	b	b	b	b	b	a	a	a	b	a	b	a	a	a	b	b	-	-	a	b	a	-	b	-	-	b	a	a	-	-	b	a	a	a	-
chr05	13556345	A	a	-	b	b	a	a	a	a	a	b	-	-	b	b	b	b	b	a	a	a	b	a	b	a	a	a	b	b	-	-	a	b	a	-	b	-	-	b	a	a	-	-	b	a	a	a	-
chr05	13560476	G	a	a	b	b	a	-	a	a	a	b	-	a	b	b	b	b	b	a	a	-	b	a	b	-	a	a	b	b	b	a	a	b	a	b	b	b	a	b	a	a	a	b	b	a	a	a	a
chr05	13560739	G	a	a	b	b	a	-	a	a	a	b	-	a	b	b	b	b	b	a	a	-	b	a	b	-	a	a	b	b	b	a	a	b	a	b	b	b	a	b	a	a	a	b	b	a	a	a	a
chr05	13569476	C	a	a	b	b	a	a	a	a	a	b	-	a	b	b	b	b	b	a	a	a	b	a	b	a	a	a	-	b	b	a	a	b	a	b	b	-	a	-	a	a	a	b	b	a	-	a	a
chr05	13569743	G	a	a	b	b	a	a	a	a	a	b	-	a	b	b	b	b	b	a	a	a	b	a	b	a	a	a	-	b	b	a	a	b	a	b	b	-	a	-	a	h	a	b	b	a	-	a	a
chr05	13576572	G	a	a	b	-	a	a	a	a	a	b	-	a	b	b	b	b	b	a	a	a	b	a	b	a	a	a	b	b	b	a	a	b	a	-	b	b	-	b	a	a	a	b	b	a	a	a	a
chr05	13576788	C	a	a	b	-	a	a	a	a	a	b	-	a	b	b	b	b	b	a	a	a	b	a	b	a	a	a	b	b	b	a	a	b	a	-	b	b	-	b	a	a	a	b	b	a	a	a	a
chr05	13577724	T	a	a	b	b	a	a	a	a	a	b	-	a	b	b	b	b	b	a	a	a	b	a	-	-	a	a	b	b	b	a	a	b	a	b	b	b	-	b	a	b	a	b	b	a	a	a	a
chr05	13577988	A	a	a	b	b	a	a	a	a	a	b	-	a	b	b	b	b	b	a	a	a	b	a	-	-	a	a	b	b	b	a	a	b	a	b	b	b	-	b	a	a	a	b	b	a	a	a	a
chr05	13578059	G	a	a	b	b	a	a	a	a	a	b	-	a	b	b	b	b	b	a	a	a	b	a	-	-	a	a	b	b	b	a	a	b	a	b	b	b	-	b	a	b	a	b	b	a	a	a	a
chr05	13580085	A	a	a	-	b	a	-	-	-	a	b	a	a	-	b	b	b	-	a	a	-	-	-	-	-	a	a	b	-	b	-	-	b	-	b	-	-	-	-	-	-	a	b	b	-	-	-	a
chr05	13580086	T	a	a	-	b	a	-	-	-	a	b	a	a	-	b	b	b	-	a	a	-	-	-	-	-	a	a	b	-	b	-	-	b	-	b	-	-	-	-	-	-	a	b	b	-	-	-	a
chr05	13585831	G	a	a	b	-	a	-	a	a	-	-	-	a	-	b	b	b	b	-	a	a	b	-	b	-	a	-	-	b	-	-	a	b	a	b	b	b	-	-	a	b	-	-	-	-	-	-	a
chr05	13596759	A	a	a	b	b	-	a	a	a	a	b	a	a	b	b	b	b	b	a	a	-	b	a	b	a	a	a	b	b	b	a	a	b	a	b	b	-	a	b	a	a	a	b	b	a	a	a	a
chr05	13609007	C	a	a	-	-	-	a	a	a	-	-	-	-	-	b	b	b	b	a	a	a	b	-	b	-	a	a	-	b	a	a	a	b	a	b	b	-	a	-	a	a	a	-	b	-	-	a	a
chr05	13610236	T	a	a	-	b	-	a	-	a	a	-	a	-	-	b	b	b	b	a	a	-	b	-	-	a	a	a	-	b	b	-	a	b	a	b	-	-	-	-	a	a	-	-	b	a	a	a	-
chr05	13610237	G	a	a	-	b	-	a	-	a	a	-	a	-	-	b	b	b	b	a	a	-	b	-	-	a	a	a	-	b	b	-	a	b	a	b	-	-	-	-	a	a	-	-	b	a	a	a	-
chr05	13610284	G	a	a	-	b	-	a	-	a	a	-	a	-	-	b	b	b	b	a	a	-	b	-	-	a	a	a	-	b	b	-	a	b	a	b	-	-	-	-	a	a	-	-	b	a	a	a	-
chr05	13622290	T	a	a	b	-	-	-	-	a	-	-	-	-	-	b	b	b	b	a	a	a	b	-	-	-	a	a	-	b	-	-	a	b	a	-	b	-	a	-	a	a	a	b	b	-	-	-	a
chr05	13622684	A	a	a	b	-	a	-	-	a	a	b	-	a	b	b	b	b	b	a	a	-	b	a	b	a	a	a	b	-	b	a	a	b	a	b	b	-	-	b	a	a	a	-	b	-	-	a	a
chr05	13627957	C	-	a	b	b	-	a	a	a	a	-	a	-	b	b	b	b	b	a	a	-	b	a	b	-	a	a	b	b	-	a	-	b	a	-	b	b	a	b	a	a	a	-	b	-	a	a	a
chr05	13635277	T	a	a	b	b	a	a	a	-	-	-	-	a	b	b	b	b	b	a	a	-	b	a	b	-	a	a	-	b	b	-	a	b	a	b	b	b	a	-	a	a	a	-	b	a	a	a	-
chr05	13636435	G	a	a	b	b	a	a	a	a	a	b	a	a	b	b	b	b	b	a	a	a	b	a	b	a	a	-	b	b	-	a	a	b	a	b	b	b	-	b	a	a	a	-	b	a	-	a	a
chr05	13653905	C	a	a	b	b	a	-	a	a	-	-	-	a	b	b	b	b	b	a	a	a	b	-	b	-	a	-	b	b	b	-	-	b	a	b	b	-	a	-	a	a	a	-	b	-	a	a	a
chr05	13653907	A	a	a	b	b	a	-	a	a	-	-	-	a	b	b	b	b	b	a	a	a	b	-	b	-	a	-	b	b	b	-	-	b	a	b	b	-	a	-	a	a	a	-	b	-	a	a	a
chr05	13683608	G	a	a	b	b	a	a	a	a	a	b	-	a	b	b	b	b	b	a	a	a	b	a	b	a	a	a	b	b	b	-	a	b	a	b	b	b	a	b	a	a	-	b	b	a	a	a	a
chr05	13683758	G	a	a	b	b	a	a	a	a	a	b	-	a	b	b	b	b	b	a	a	a	b	a	b	a	a	a	b	b	b	-	a	b	a	b	b	b	a	b	a	a	-	b	b	a	a	a	a
chr05	13683789	A	a	a	b	b	a	a	a	a	a	b	-	a	b	b	b	b	b	a	a	a	b	a	b	a	a	a	b	b	b	-	a	b	a	b	b	b	a	b	a	a	-	b	b	a	b	a	a
chr05	13693357	C	-	-	b	-	a	a	-	-	a	-	-	a	-	b	h	b	b	-	a	a	b	a	b	-	-	-	-	b	-	-	a	b	a	-	b	-	a	-	a	-	a	-	-	a	a	-	a
chr05	13694605	A	a	a	b	-	-	-	a	a	-	b	-	a	-	b	b	b	b	a	a	-	a	-	-	a	a	a	-	-	-	a	a	b	a	-	-	b	a	-	a	-	a	b	b	-	-	a	-
chr05	13700058	G	a	a	b	b	a	a	a	-	a	b	-	-	-	b	b	b	b	a	a	a	b	a	b	a	a	a	b	b	b	a	a	b	a	b	b	b	-	b	a	a	a	-	b	a	a	a	a
chr05	13701945	C	a	a	b	-	a	a	a	a	a	b	a	a	b	b	b	b	b	a	a	a	b	-	b	a	a	a	-	b	-	a	-	b	a	-	-	b	a	b	a	a	a	-	-	a	a	a	a
chr05	13703717	A	a	a	b	-	a	-	-	a	a	-	-	a	b	b	b	b	b	-	a	a	b	-	-	a	a	a	-	b	-	-	a	b	a	-	b	-	-	-	a	a	a	-	b	a	-	-	a
chr05	13703805	G	a	a	b	b	a	a	-	a	a	b	-	a	b	b	b	b	b	a	a	-	b	a	b	a	a	-	-	b	b	a	a	b	a	-	b	-	a	b	a	a	a	b	b	a	a	-	-
chr05	13708965	T	a	a	-	-	-	-	a	-	-	-	a	-	-	b	b	b	b	a	a	-	b	-	-	a	a	-	b	b	-	a	-	b	a	b	-	b	-	-	a	b	-	-	b	-	a	a	a
chr05	13709184	C	a	a	b	-	a	-	a	a	a	-	-	a	b	b	b	b	b	a	a	a	b	-	-	a	a	a	b	b	b	-	a	b	a	b	b	b	-	b	a	a	a	-	b	a	-	a	a
chr05	13709652	C	a	a	b	b	a	a	a	a	a	b	-	a	b	b	b	b	b	a	a	a	b	a	b	a	a	a	b	b	b	a	a	b	a	-	b	-	a	b	a	a	a	-	b	a	-	a	a
chr05	13715195	G	a	a	b	b	a	a	a	a	a	-	-	a	b	b	b	b	b	a	a	a	b	a	b	-	a	a	b	b	b	a	a	b	a	-	-	b	a	b	a	a	a	b	b	-	a	a	a
chr05	13722155	T	a	a	b	b	a	a	-	a	a	b	a	a	b	b	b	b	b	a	a	-	b	a	b	a	a	a	b	b	-	a	a	b	a	-	b	b	-	b	a	a	a	-	b	a	a	a	a
chr05	13722353	G	a	a	b	b	a	a	-	a	a	b	a	a	b	b	b	b	b	a	a	-	b	a	b	a	a	a	b	b	-	a	a	b	a	-	b	b	-	b	a	a	a	-	b	a	a	a	a
chr05	13723076	A	a	a	b	b	a	a	a	a	a	b	-	a	b	b	b	b	b	a	a	a	b	-	b	-	a	a	b	b	b	a	a	b	a	b	b	b	a	b	a	a	a	b	b	a	-	a	a
chr05	13723768	T	a	a	b	b	a	-	a	a	-	b	-	-	b	b	b	b	b	a	a	-	b	-	b	a	a	a	b	b	-	a	-	b	a	b	b	b	-	b	a	a	-	b	b	-	a	a	a
chr05	13742422	T	a	a	b	b	a	a	a	a	a	b	-	a	b	b	b	b	b	-	a	-	b	a	-	-	a	-	-	b	b	a	a	b	a	-	b	-	-	b	a	a	-	b	-	-	-	a	a
chr05	13744221	G	-	a	b	b	a	a	a	a	a	b	-	a	b	b	b	b	b	a	a	a	b	a	b	a	a	a	b	b	-	a	a	b	a	-	b	-	a	b	a	a	a	b	b	a	a	a	a
chr05	13744379	G	a	a	b	b	a	a	a	a	a	-	a	a	b	b	b	b	b	-	a	-	b	a	-	-	a	a	b	-	b	-	a	b	a	-	b	b	a	b	a	a	a	b	b	a	a	a	a
chr05	13744403	C	a	a	b	b	a	a	a	a	a	-	a	a	b	b	b	b	b	-	a	-	b	a	-	-	a	a	b	-	b	-	a	b	a	-	b	b	a	b	a	a	a	b	b	a	a	a	a
chr05	13744654	A	a	a	b	b	a	-	a	a	a	b	-	a	b	b	b	b	b	a	a	a	b	-	b	a	a	a	b	b	-	a	a	b	a	b	b	b	-	b	a	a	a	b	b	a	-	a	a
chr05	13744675	A	a	a	b	b	a	-	a	a	a	b	-	a	b	b	b	b	b	a	a	a	b	-	b	a	a	a	b	b	-	a	a	b	a	b	b	b	-	b	a	a	a	b	b	a	-	a	a
chr05	13751571	A	a	a	b	b	a	a	a	a	-	-	a	a	b	b	b	b	b	a	a	-	b	-	b	-	a	a	b	b	-	a	a	b	a	b	b	b	-	-	a	a	a	b	b	a	a	a	a
chr05	13751594	T	a	a	b	b	a	a	a	a	-	-	a	a	b	b	b	b	b	a	a	-	b	-	b	-	a	a	b	b	-	a	a	b	a	b	b	b	-	-	a	a	a	b	b	a	a	a	a
chr05	13752307	G	a	b	b	b	-	a	-	a	a	-	-	a	b	b	b	b	b	a	a	a	b	-	-	-	a	-	-	b	-	a	a	b	a	-	b	b	-	-	a	-	a	-	b	a	-	a	a
chr05	13753286	T	a	a	b	b	a	a	a	a	a	b	a	a	b	b	b	b	b	a	a	-	b	-	b	a	a	a	b	b	b	a	a	b	a	-	b	-	a	b	a	h	a	b	b	a	-	a	a
chr05	13753298	T	a	a	b	b	-	-	a	a	a	-	-	-	b	b	b	b	b	a	a	-	b	-	b	a	a	a	b	b	b	a	a	b	a	b	b	b	-	b	a	a	-	b	b	a	a	a	a
chr05	13754662	C	a	a	b	b	a	a	a	a	a	b	a	a	b	b	b	b	b	a	a	a	b	a	b	-	a	a	-	b	b	a	a	b	a	b	b	b	-	b	a	a	a	b	b	a	a	a	a
chr05	13765870	G	a	a	b	b	a	a	a	a	a	-	-	-	-	h	h	-	b	a	a	a	b	a	-	a	a	a	b	b	b	-	a	b	a	b	b	b	a	b	a	-	a	b	b	a	-	a	a
chr05	13779950	A	a	a	b	b	a	a	a	a	a	-	-	a	b	b	b	b	b	a	a	a	b	a	-	a	a	a	b	b	b	a	a	b	a	-	b	b	-	b	a	a	a	-	b	a	-	a	a
chr05	13781305	C	a	a	b	b	a	a	a	a	a	-	a	a	-	b	b	b	b	a	a	a	b	a	b	a	a	a	b	b	b	-	a	b	a	-	b	b	a	b	a	a	a	b	b	a	-	a	a
chr05	13791136	G	a	a	b	-	a	a	a	a	a	-	-	a	b	b	b	b	b	a	a	a	b	-	b	-	a	a	b	b	-	-	a	b	a	-	b	b	a	b	a	h	a	b	b	a	a	a	a
chr05	13791422	C	a	a	b	-	a	a	a	a	a	-	-	a	b	b	b	b	b	a	a	a	b	-	b	-	a	a	b	b	-	-	a	b	a	-	b	b	a	b	a	h	a	b	b	a	a	a	a
chr05	13794072	G	a	a	b	b	a	a	a	a	-	b	a	a	b	b	b	b	b	a	a	a	b	a	b	-	a	a	-	b	b	a	a	b	a	-	b	b	a	b	a	a	a	b	b	a	a	a	a
chr05	13799194	C	a	a	-	-	-	-	-	-	a	-	-	-	b	b	b	b	b	a	a	-	b	-	-	-	a	-	-	b	-	a	-	b	a	b	b	-	a	-	a	a	a	-	b	a	a	a	a
chr05	13799956	T	a	a	-	-	a	a	a	a	a	-	a	a	b	b	-	b	b	a	a	a	b	a	-	a	a	a	-	-	b	a	a	b	a	b	-	-	-	-	a	a	a	b	b	-	a	a	a
chr05	13803112	T	a	a	b	-	a	a	a	a	a	b	-	-	b	b	b	b	b	a	a	a	b	a	b	a	a	a	-	b	-	a	a	b	a	b	b	-	a	b	a	a	a	b	b	a	-	a	a
chr05	13803340	C	a	a	b	-	a	a	a	a	a	b	-	-	b	b	b	b	b	-	a	a	b	a	b	-	a	a	-	b	-	a	a	b	a	b	b	-	a	b	a	a	a	b	b	a	-	a	a
chr05	13803375	A	a	a	b	-	a	a	a	a	a	b	-	-	b	b	b	b	b	-	a	a	b	a	b	-	a	a	-	b	-	a	a	b	a	b	b	-	a	b	a	a	a	b	b	a	-	a	a
chr05	13805134	C	a	a	b	b	a	a	a	a	a	-	-	a	b	b	b	b	b	a	a	-	b	a	b	a	a	a	b	b	b	a	a	b	a	b	b	-	a	b	a	a	a	-	b	a	-	a	a
chr05	13805320	A	a	a	b	b	a	a	a	a	a	-	-	a	b	b	b	b	b	a	a	-	b	a	b	a	a	a	b	b	b	a	a	b	a	b	b	b	a	b	a	a	a	-	b	a	-	a	a
chr05	13807332	T	a	a	b	b	a	a	a	a	a	-	a	a	b	b	b	b	b	a	a	a	b	a	b	a	a	a	-	b	b	-	a	b	a	-	b	-	a	b	a	a	a	b	b	a	a	a	a
chr05	13809429	G	a	a	-	b	a	a	-	a	a	-	-	a	b	b	b	b	b	-	a	a	b	a	b	a	a	a	b	b	b	a	a	b	a	-	b	b	a	b	a	a	a	-	b	-	-	a	a
chr05	13811114	C	a	a	b	b	-	a	-	a	a	-	-	a	b	b	b	b	b	a	a	a	b	-	b	-	a	-	-	b	b	-	a	b	a	-	b	-	a	b	a	a	a	-	-	-	a	a	-
chr05	13812558	C	a	a	-	-	-	a	a	a	-	-	-	-	b	b	b	b	b	a	a	-	-	a	b	-	a	a	-	b	-	-	-	b	a	-	-	b	-	-	a	a	-	-	b	a	-	a	a
chr05	13812613	G	a	a	-	-	-	a	a	a	-	-	-	-	b	b	b	b	b	a	a	-	-	a	b	-	a	a	-	b	-	-	-	b	a	-	-	b	-	-	a	a	-	-	b	a	-	a	a
chr05	13812798	T	a	a	b	b	a	a	a	a	a	b	-	a	b	b	b	b	b	a	a	a	b	-	b	-	a	a	b	b	b	a	a	b	a	b	b	b	a	b	a	h	a	b	b	-	a	a	a
chr05	13812997	T	a	a	b	b	a	a	a	a	a	b	-	a	b	b	b	b	b	a	a	a	b	a	b	-	a	a	b	b	b	a	a	b	a	b	b	b	a	b	a	h	a	b	b	-	a	a	a
chr05	13813462	C	a	a	b	b	a	a	a	-	a	b	-	a	b	b	b	b	b	a	a	-	b	-	-	-	a	-	-	b	b	a	a	b	a	b	b	b	a	b	a	a	-	-	b	a	-	a	a
chr05	13813514	G	a	a	b	b	a	a	a	-	a	b	-	a	b	b	b	b	b	a	a	-	b	-	-	-	a	-	-	b	b	a	a	b	a	b	b	b	a	b	a	a	-	-	b	a	-	a	a
chr05	13814008	T	a	a	b	b	a	a	a	a	a	-	-	a	b	b	b	b	b	a	a	-	b	a	-	-	a	a	-	b	b	-	a	b	a	b	b	b	-	b	a	a	a	-	b	a	-	a	a
chr05	13816615	G	a	-	-	b	-	a	a	a	-	-	a	-	b	b	b	b	b	-	a	a	b	a	b	-	a	a	-	b	-	-	-	b	a	-	b	b	a	b	a	-	a	-	b	a	a	a	a
chr05	13816668	A	a	-	-	b	-	a	a	a	-	-	a	-	b	b	b	b	b	-	a	a	b	a	b	-	a	a	-	b	-	-	-	b	a	-	b	b	a	b	a	-	a	-	b	a	a	a	a
chr05	13818317	G	a	a	b	b	a	a	a	a	a	-	-	-	-	b	b	b	b	a	a	a	b	a	b	-	a	a	b	b	b	-	a	b	a	b	-	-	a	b	a	a	a	-	b	a	a	a	a
chr05	13818873	A	a	a	b	b	a	a	a	a	a	b	a	a	b	b	b	b	b	a	a	a	b	a	b	-	a	-	b	b	b	a	b	b	a	b	b	b	a	b	a	h	a	b	b	a	-	a	a
chr05	13818907	G	a	a	b	b	a	a	a	a	a	b	a	a	b	b	b	b	b	a	a	a	b	a	b	-	a	-	b	b	b	a	b	b	a	b	b	b	a	b	a	h	a	b	b	a	-	a	a
chr05	13822533	G	a	a	-	b	-	-	a	a	a	-	-	-	-	b	b	b	b	b	a	-	b	-	b	a	a	a	-	b	b	-	a	b	a	-	b	-	a	-	a	a	-	b	b	a	a	a	-
chr05	13822569	T	a	a	-	b	-	-	a	a	a	-	-	-	-	b	b	b	b	b	a	-	b	-	b	a	a	a	-	b	b	-	a	b	a	-	b	-	a	-	a	a	-	b	b	a	a	a	-
chr05	13824687	G	a	a	b	-	a	-	a	-	a	b	a	a	b	b	b	b	b	a	a	-	b	a	b	-	a	a	b	b	b	a	a	b	a	-	b	-	-	b	a	a	a	-	b	a	-	a	-
chr05	13826774	A	a	a	-	b	a	a	-	a	a	-	a	a	b	b	b	b	b	a	a	a	b	a	a	a	a	a	-	b	b	a	a	b	a	-	b	-	a	b	a	a	a	b	b	a	-	a	a
chr05	13833964	A	a	a	-	b	-	a	a	a	a	-	a	a	b	b	b	b	b	a	a	a	b	a	-	a	a	a	b	b	b	a	a	b	a	-	b	a	a	-	a	h	a	-	b	a	a	a	a
chr05	13849026	G	a	a	b	b	a	a	a	a	a	-	-	a	-	b	b	b	b	a	a	a	b	a	b	a	a	a	b	b	b	a	a	b	a	b	b	-	a	b	a	a	a	b	b	a	-	a	-
chr05	13849182	G	a	a	b	b	a	a	a	a	a	-	-	a	-	b	b	b	b	a	a	a	b	a	b	a	a	a	b	b	b	a	a	b	a	b	b	-	a	b	a	a	a	b	b	a	-	a	-
chr05	13849209	C	a	a	b	b	a	a	a	a	a	-	-	a	-	b	b	b	b	a	a	a	b	a	b	a	a	a	b	b	b	a	a	b	a	b	b	-	a	b	a	a	a	b	b	a	-	a	-
chr05	13849349	C	a	a	-	b	-	a	a	a	-	-	-	a	b	b	b	b	b	a	a	a	b	a	b	a	a	-	-	-	b	a	a	b	a	-	b	b	a	-	a	-	a	b	b	-	-	a	a
chr05	13849588	A	-	a	-	b	-	a	a	a	-	-	-	a	b	b	b	b	b	a	a	a	b	a	b	a	a	-	-	-	b	a	a	b	a	-	b	b	a	-	a	-	a	b	b	-	-	a	a
chr05	13849854	A	a	a	b	-	-	a	a	a	a	b	a	a	b	b	b	b	b	a	a	a	b	a	b	a	a	a	b	b	b	a	a	b	a	b	b	b	a	b	a	a	a	-	b	a	a	a	a
chr05	13853315	G	a	a	-	b	a	a	a	a	a	b	-	a	b	b	b	b	b	a	a	a	b	a	b	a	a	a	b	b	b	a	a	b	a	b	b	b	-	b	a	a	a	b	b	a	a	a	a
chr05	13853448	T	a	a	-	b	a	a	a	a	a	b	-	a	b	b	b	b	b	a	a	a	b	a	b	a	a	a	b	b	b	a	a	b	a	b	b	b	-	b	a	a	a	b	b	a	a	a	a
chr05	13853509	C	a	a	-	b	a	a	a	a	a	b	-	a	b	b	b	b	b	a	a	a	b	a	b	a	a	a	b	b	b	a	a	b	a	b	b	b	-	b	a	a	a	b	b	a	a	a	a
chr05	13853530	G	a	a	-	b	a	a	a	a	a	b	-	a	b	b	b	b	b	a	a	a	b	a	b	a	a	a	b	b	b	a	a	b	a	b	b	b	-	b	a	a	a	b	b	a	a	a	a
chr05	13857895	T	a	a	b	-	a	a	a	a	a	-	-	a	-	b	b	-	-	a	a	-	-	-	-	-	a	-	-	-	-	a	a	b	a	-	-	-	a	-	a	a	a	-	-	a	a	a	a
chr05	13864709	A	a	a	b	b	-	a	a	a	a	-	a	a	b	b	b	b	b	a	a	-	b	a	-	a	a	a	b	b	b	a	a	b	a	-	b	b	-	b	a	a	a	-	b	a	a	a	a
chr05	13864711	G	a	a	b	b	-	a	a	a	a	-	a	a	b	b	b	b	b	a	a	-	b	a	-	a	a	a	b	b	b	a	a	b	a	-	b	b	-	b	a	a	a	-	b	a	a	a	a
chr05	13865024	A	a	a	b	b	-	a	a	a	a	-	a	a	b	b	b	b	b	a	a	-	b	a	-	a	a	a	b	b	b	a	a	b	a	-	b	b	-	b	a	a	a	-	b	a	a	a	a
chr05	13865039	T	a	a	b	b	-	a	a	a	a	-	a	a	b	b	b	b	b	a	a	-	b	a	-	a	a	a	b	b	b	a	a	b	a	-	b	b	-	b	a	a	a	-	b	a	a	a	a
chr05	13865068	T	a	a	b	b	-	a	a	a	a	-	a	a	b	b	b	b	b	a	a	-	b	a	-	a	a	a	b	b	b	a	a	b	a	-	b	b	-	b	a	a	a	-	b	a	a	a	a
chr05	13866246	T	a	a	b	b	a	a	a	a	a	b	a	a	b	b	b	b	b	a	a	a	b	a	b	-	a	a	b	b	b	a	a	b	a	-	b	b	a	b	a	a	a	-	b	a	a	a	a
chr05	13866570	G	a	a	b	-	a	a	a	a	a	-	a	a	b	b	b	b	b	a	a	a	b	a	b	a	a	a	b	b	b	a	a	b	a	b	b	b	-	-	a	a	a	-	b	a	a	a	a
chr05	13866581	C	a	a	b	-	a	a	a	a	a	-	a	a	b	b	b	b	b	a	a	a	b	a	b	a	a	a	b	b	b	a	a	b	a	b	b	b	-	-	a	a	a	-	b	a	a	a	a
chr05	13868527	A	a	a	b	b	a	a	a	a	a	b	-	a	b	b	b	b	b	a	a	a	b	a	b	a	a	a	b	b	b	a	a	b	a	b	b	-	a	b	a	a	a	-	b	a	a	a	a
chr05	13868673	G	a	a	b	b	a	a	a	a	a	b	-	a	b	b	b	-	b	a	a	a	b	a	-	a	a	a	b	b	b	a	a	b	a	b	b	-	a	b	a	a	a	-	b	a	a	a	a
chr05	13868721	A	a	a	b	b	a	a	a	a	a	b	-	a	b	b	b	-	b	a	a	a	b	a	-	a	a	a	b	b	b	a	a	b	a	b	b	-	a	b	a	a	a	-	b	a	a	a	a
chr05	13868728	C	a	a	b	b	a	a	a	a	a	b	-	a	b	b	b	-	b	a	a	a	b	a	-	a	a	a	b	b	b	a	a	b	a	b	b	-	a	b	a	a	a	-	b	a	a	a	a
chr05	13869006	T	-	a	-	b	a	a	a	-	-	b	-	-	b	b	b	b	b	a	a	a	b	a	-	-	a	a	b	-	b	a	a	b	a	-	-	-	-	b	a	-	a	-	-	a	-	a	-
chr05	13869388	A	-	a	-	b	a	a	a	-	-	b	-	-	b	b	b	b	b	a	a	a	b	a	-	-	a	a	b	-	b	a	a	b	a	-	-	-	-	b	a	-	a	-	-	a	-	a	-
chr05	13869412	A	-	a	-	b	a	a	a	-	-	b	-	-	b	b	b	b	b	a	a	a	b	a	-	-	a	a	b	-	b	a	a	b	a	-	-	-	-	b	a	-	a	-	-	a	-	a	-
chr05	13869514	A	-	a	-	b	-	-	-	a	-	-	-	-	b	b	b	b	b	a	a	a	b	a	-	-	a	a	b	b	b	-	a	b	a	b	b	b	-	b	a	a	-	b	b	a	-	-	-
chr05	13869822	C	-	a	-	b	-	-	-	a	-	-	-	-	b	b	b	-	b	a	a	-	b	a	-	-	a	a	b	b	b	-	a	b	a	b	b	b	-	b	a	b	-	-	b	a	-	-	-
chr05	13869830	A	-	a	-	b	-	-	-	a	-	-	-	-	b	b	b	-	b	a	a	-	b	a	-	-	a	a	b	b	b	-	a	b	a	b	b	b	-	b	a	a	-	-	b	a	-	-	-
chr05	13869877	T	-	a	-	b	-	-	-	a	-	-	-	-	b	b	b	-	b	a	a	-	b	a	-	-	a	a	b	b	b	-	a	b	a	b	b	b	-	b	a	b	-	-	b	a	-	-	-
chr05	13875294	G	a	a	b	b	a	-	a	a	a	b	a	a	b	b	b	b	b	a	a	a	b	a	b	a	a	a	b	b	-	a	a	b	a	b	b	b	a	-	a	a	a	-	b	a	-	a	a
chr05	13875579	T	a	a	b	b	a	-	a	a	a	b	a	a	b	b	b	b	b	a	a	a	b	a	-	a	a	a	b	b	-	a	a	b	a	b	b	b	a	-	a	a	a	-	b	a	-	a	a
chr05	13880411	A	a	a	b	b	-	a	a	a	-	-	-	a	-	b	b	b	b	a	a	a	b	a	b	-	a	a	-	b	-	a	a	b	a	-	-	-	a	b	a	a	a	-	b	-	-	-	a
chr05	13883526	A	a	a	b	b	a	a	a	a	a	-	-	-	b	b	b	b	b	a	a	a	b	a	b	a	a	a	b	b	b	a	a	b	a	b	b	-	a	b	a	a	a	b	b	a	a	a	a
chr05	13883777	C	a	a	b	b	a	a	a	a	a	-	-	-	b	b	b	-	b	a	a	a	b	a	-	a	a	a	b	b	b	a	a	b	a	b	b	-	a	b	a	a	a	b	b	a	a	a	a
chr05	13883784	C	a	a	b	b	a	a	a	a	a	-	-	-	b	b	b	-	b	a	a	a	b	a	-	a	a	a	b	b	b	a	a	b	a	b	b	-	a	b	a	a	a	b	b	a	a	a	a
chr05	13883787	T	a	a	b	b	a	a	a	a	a	-	-	-	b	b	b	-	b	a	a	a	b	a	-	a	a	a	b	b	b	a	a	b	a	b	b	-	a	b	a	a	a	b	b	a	a	a	a
chr05	13883793	A	a	a	b	b	a	a	a	a	a	-	-	-	b	b	b	-	b	a	a	a	b	a	-	a	a	a	b	b	b	a	a	b	a	b	b	-	a	b	a	a	a	b	b	a	a	a	a
chr05	13883817	T	a	a	b	b	a	a	a	a	a	-	-	-	b	b	b	-	b	a	a	a	b	a	-	a	a	a	b	b	b	a	a	b	a	b	b	-	a	b	a	a	a	b	b	a	a	a	a
chr05	13883863	T	a	a	-	b	a	a	a	a	a	-	-	a	-	b	b	-	b	a	a	a	b	-	-	a	a	a	b	b	-	-	a	b	a	-	b	b	a	b	a	a	a	-	b	-	a	a	a
chr05	13883895	C	a	a	-	b	a	a	a	a	a	-	-	a	-	b	b	-	b	a	a	a	b	-	-	a	a	a	b	b	-	-	a	b	a	-	b	b	a	b	a	a	a	-	b	-	a	a	a
chr05	13883916	A	a	a	-	b	a	a	a	a	a	-	-	a	-	b	b	-	b	a	a	a	b	-	-	a	a	a	b	b	-	-	a	b	a	-	b	b	a	b	a	a	a	-	b	-	a	a	a
chr05	13883930	A	a	a	-	b	a	a	a	a	a	-	-	a	-	b	b	-	b	a	a	a	b	-	-	a	a	a	b	b	-	-	a	b	a	-	b	b	a	b	a	a	a	-	b	-	a	a	a
chr05	13903978	A	a	a	b	b	a	a	a	a	-	-	-	a	b	b	b	b	b	a	a	a	b	a	b	a	a	a	-	b	-	-	a	b	a	b	b	b	-	-	a	a	a	-	-	a	a	a	-
chr05	13904024	C	a	a	b	b	a	a	a	a	-	-	-	a	b	b	b	b	b	a	a	a	b	a	b	a	a	a	-	b	-	-	a	b	a	b	b	b	-	-	a	a	a	-	-	a	a	a	-
chr05	13904294	G	a	a	b	b	a	a	a	a	-	-	-	a	b	b	b	b	b	a	a	a	b	a	b	a	a	a	-	b	-	-	a	b	a	b	b	b	-	-	a	a	a	-	-	a	a	a	-
chr05	14123369	G	a	a	b	-	-	a	a	a	a	b	a	-	-	b	b	b	b	a	a	a	b	-	-	a	a	-	b	b	b	-	-	b	a	b	b	-	a	b	a	b	a	b	b	a	-	a	a
chr05	14319736	G	a	a	b	-	a	a	a	a	a	-	-	a	b	b	b	b	b	a	a	-	b	a	b	a	a	a	-	b	b	a	a	b	a	b	b	b	-	b	a	a	a	b	b	a	a	a	a
chr05	14606475	C	a	a	b	a	a	a	a	a	a	b	a	a	b	b	b	b	b	h	a	a	b	a	b	-	a	a	b	b	b	a	a	b	a	b	b	-	a	b	a	a	a	b	b	-	-	a	a
chr05	15094860	C	-	a	b	a	a	-	-	a	-	-	-	-	b	b	b	b	b	-	a	-	b	-	-	-	-	-	-	-	-	-	a	b	a	-	-	-	a	-	a	-	a	-	b	-	-	a	-
chr05	15298057	T	a	a	b	a	-	a	a	a	a	-	-	-	b	b	b	b	b	a	a	-	b	-	-	-	a	a	-	b	b	a	a	b	a	b	-	-	a	-	a	a	-	b	b	a	a	a	-
chr05	15725156	C	a	a	-	a	a	a	-	a	a	b	a	a	b	b	b	b	b	a	a	a	b	-	-	a	a	a	b	b	b	a	a	b	a	b	b	-	-	b	a	a	a	b	b	a	a	a	a
chr05	16110323	T	a	a	b	a	a	a	a	a	-	-	-	-	b	b	b	b	b	a	a	-	b	a	b	-	a	a	b	b	b	a	a	b	a	b	b	b	a	b	a	a	a	b	b	a	a	a	a
chr05	16112967	G	a	a	b	a	-	a	a	a	a	-	-	-	b	b	b	b	b	a	a	a	b	a	-	-	-	a	b	b	b	a	a	b	a	-	-	-	-	-	a	-	a	b	b	-	-	a	-
chr05	16155620	T	a	a	b	a	a	a	a	a	a	-	a	a	b	b	b	b	b	a	a	a	b	a	b	-	a	a	b	b	b	a	a	b	a	b	b	b	b	b	a	h	a	-	b	a	-	a	a
chr05	16408625	T	a	a	b	a	a	-	-	a	-	b	-	a	b	b	b	b	b	a	a	a	b	-	b	a	a	a	-	b	b	a	a	b	a	-	b	b	a	b	a	-	a	b	b	a	-	a	a
chr05	16465789	T	a	a	b	a	a	a	a	a	-	-	-	-	b	b	b	b	b	a	a	a	b	-	b	a	a	a	-	b	b	a	a	b	a	-	b	b	a	b	a	b	a	-	b	a	a	a	a
chr05	16758370	C	a	a	b	a	-	a	a	a	a	-	-	a	b	b	b	b	-	a	a	-	b	-	-	a	a	a	b	b	b	a	a	b	a	b	b	b	a	b	a	a	a	b	b	a	-	a	a
chr05	16972609	C	a	a	-	a	a	a	a	a	a	-	-	-	-	b	b	b	b	a	a	a	b	-	-	-	a	-	b	b	b	a	a	b	a	b	-	b	-	-	a	a	-	-	b	a	-	a	a
chr05	17001179	G	-	a	-	a	-	-	a	a	a	-	-	a	b	b	b	b	b	a	a	a	b	-	-	a	a	-	b	b	-	-	a	b	a	-	-	b	-	-	a	a	a	b	b	a	a	a	a
chr05	17265492	C	-	-	b	a	a	a	-	a	a	-	-	-	b	b	b	b	-	a	a	-	b	a	-	a	a	a	-	b	-	-	a	b	a	-	b	-	-	b	a	b	a	-	-	a	-	a	-
chr05	17335987	T	a	a	b	a	a	a	a	a	a	-	a	a	b	-	-	b	-	a	a	a	-	a	-	-	a	a	-	-	-	a	a	-	a	-	-	-	a	-	a	a	a	-	b	a	a	a	a
chr05	17499948	G	a	a	b	a	a	a	a	a	a	b	a	a	b	b	b	b	b	a	a	a	b	a	b	-	a	a	b	b	b	a	a	b	a	b	b	b	-	b	a	h	a	-	b	a	a	a	a
chr05	17742969	G	-	a	b	a	a	a	a	a	a	b	-	a	b	b	b	b	b	a	a	a	b	a	-	a	a	a	b	b	b	-	a	b	a	-	b	-	a	b	a	a	a	-	b	a	-	a	a
chr05	17793777	T	a	a	b	a	a	a	a	a	-	-	a	-	b	b	b	b	b	a	a	a	b	a	-	a	a	-	b	b	b	a	a	b	a	-	b	-	a	b	a	a	a	-	b	a	-	a	a
chr05	17816877	T	a	a	-	a	-	-	a	a	a	b	a	a	b	b	b	b	b	a	a	a	b	a	-	a	a	a	b	b	b	-	a	b	a	b	-	b	a	b	a	a	a	-	b	a	a	a	a
chr05	17907120	T	a	a	b	a	a	a	a	a	a	b	a	-	b	b	b	b	b	a	a	-	b	a	b	-	a	a	b	b	b	a	a	b	a	b	b	b	a	b	a	a	a	b	b	a	a	a	a
chr05	17950451	T	-	-	b	-	a	a	-	a	a	b	-	-	-	b	b	b	b	a	a	a	b	a	-	-	a	-	b	-	-	-	a	b	a	b	-	b	-	b	a	-	a	-	-	a	-	-	-
chr05	18002003	T	a	a	-	a	a	a	a	a	a	-	a	a	b	b	b	b	b	a	a	a	b	a	b	a	a	a	b	b	-	a	a	b	a	b	b	b	a	b	a	a	a	b	b	a	a	a	-
chr05	18065748	G	a	a	b	a	a	a	a	-	a	-	a	a	b	b	b	b	b	b	a	a	b	a	b	a	a	a	-	b	b	-	a	b	a	b	-	b	a	b	a	a	a	b	b	a	-	a	a
chr05	18215003	G	a	a	b	-	a	a	-	a	-	-	-	-	b	b	b	b	b	a	a	-	b	a	b	a	a	a	b	b	b	-	-	b	a	-	b	b	-	b	a	h	a	b	b	-	-	a	a
chr05	18304295	C	a	a	b	a	a	a	a	a	-	b	-	a	b	b	b	b	b	-	a	-	b	-	b	a	a	-	b	b	-	-	a	b	a	b	b	-	a	b	a	a	a	b	b	a	-	a	a
chr05	18482344	T	a	a	-	a	a	a	-	-	a	-	-	-	-	b	b	b	-	-	a	a	b	a	-	-	a	a	b	-	-	a	a	b	a	-	b	-	-	b	a	a	-	-	-	a	-	-	a
chr05	18511433	A	a	a	b	a	-	a	a	a	a	b	a	a	b	b	b	b	b	a	a	a	b	a	a	-	a	a	b	b	b	a	a	b	a	-	b	b	-	b	a	a	a	b	b	a	a	a	a
chr05	18547972	A	a	a	-	a	a	a	a	a	-	b	-	a	b	b	b	b	b	a	a	a	b	a	-	-	a	a	-	b	b	a	a	b	a	b	b	b	a	b	a	-	a	-	-	-	a	a	a
chr05	18594353	A	a	a	b	a	a	a	-	a	a	b	a	a	b	b	b	b	b	a	a	a	b	a	b	a	a	a	b	b	b	a	a	b	a	b	b	b	a	b	a	h	a	b	b	a	-	a	a
chr05	18636168	G	a	a	-	a	a	a	a	a	a	-	-	a	-	b	-	b	b	a	a	a	b	a	b	-	a	a	-	-	-	a	a	b	a	-	-	b	a	b	a	a	a	-	-	a	-	a	a
chr05	18986466	A	a	a	b	a	a	a	-	a	a	-	a	a	b	b	b	b	b	a	a	a	b	a	-	a	a	a	b	b	b	a	a	b	a	b	b	b	a	b	a	b	a	b	b	a	a	a	a
chr05	19037151	C	a	-	b	-	-	a	-	-	-	-	-	-	-	b	b	b	-	a	a	-	b	a	-	a	a	-	-	-	b	-	a	b	a	-	b	b	a	b	a	a	a	b	b	a	-	a	a
chr05	19076929	T	-	a	b	a	a	a	a	a	-	b	-	a	b	b	b	b	b	a	-	a	b	a	b	-	a	-	b	b	b	-	a	b	a	b	b	-	a	b	a	a	a	b	b	a	-	a	-
chr05	19140992	C	a	a	b	a	a	a	a	a	a	-	a	a	b	b	b	b	b	a	a	a	b	a	b	a	a	a	b	b	b	a	a	b	a	b	b	-	a	b	a	a	a	b	b	a	-	a	a
chr05	19246491	A	a	a	b	a	a	a	a	a	a	-	-	a	b	b	b	b	b	a	a	a	b	a	b	-	a	a	b	b	b	-	a	b	a	b	-	b	a	b	a	a	a	-	b	a	a	a	a
chr05	19489312	A	a	a	b	a	a	a	a	a	a	b	a	a	b	b	b	b	b	-	a	a	b	a	b	-	a	a	b	b	b	a	a	b	a	-	b	-	-	b	a	a	a	b	b	a	a	a	a
chr05	19535685	A	a	a	b	a	a	a	a	a	a	b	-	a	b	b	b	b	b	a	a	a	b	a	b	a	a	a	b	b	b	a	a	b	a	b	b	b	a	b	a	h	a	b	b	a	a	a	a
chr05	19565149	C	a	a	-	a	a	a	a	a	a	b	-	-	b	b	b	b	b	a	a	a	b	a	-	a	a	a	b	b	b	a	a	b	a	b	b	-	a	b	a	a	a	b	b	a	a	a	a
chr05	19880436	T	a	a	b	a	a	a	a	a	a	b	a	a	b	b	b	b	b	a	a	a	b	-	b	a	a	a	b	b	-	a	a	b	a	-	b	b	a	b	a	a	a	b	b	a	a	a	a
chr05	19971854	A	a	a	b	a	a	a	a	a	a	-	a	a	b	b	b	b	b	a	a	a	b	a	b	-	a	a	b	b	b	-	a	b	a	b	b	-	a	b	a	a	a	-	b	a	a	a	a
chr05	19982046	T	a	a	-	-	a	a	a	a	-	-	a	a	b	b	b	b	b	a	a	-	b	a	b	b	a	a	b	b	b	a	a	b	a	-	b	b	a	b	a	b	a	b	b	a	-	a	a
chr05	20146739	A	-	a	-	a	a	a	a	a	a	-	-	a	b	b	b	b	b	a	a	-	b	-	-	-	a	-	-	b	b	-	a	b	a	-	b	-	-	b	a	b	a	-	-	a	-	a	a
chr05	20278551	G	a	a	b	a	a	a	a	a	-	-	a	a	b	b	b	b	b	a	a	a	b	a	b	-	a	a	b	b	-	-	a	b	a	b	b	-	a	a	a	a	a	b	-	-	a	a	a
chr05	20439773	G	a	a	b	a	a	a	a	a	-	b	-	a	b	b	b	b	b	a	a	a	b	a	b	a	a	a	b	b	b	a	a	b	a	b	b	b	-	-	a	a	a	b	b	a	a	a	a
chr05	20468864	C	a	a	b	a	a	a	a	a	a	-	-	a	b	b	b	b	b	a	a	a	b	a	-	-	a	a	b	b	b	a	a	b	a	b	b	b	a	b	a	b	a	-	b	a	a	a	a
chr05	20595960	C	-	a	-	-	a	a	a	-	-	-	a	a	b	b	-	b	b	a	-	a	b	-	-	-	a	-	-	-	b	-	a	b	a	b	-	b	-	b	a	a	a	b	b	-	-	-	a
chr05	20609007	C	a	a	b	a	a	a	a	a	-	-	-	a	b	b	b	b	b	a	a	a	b	-	b	-	h	a	b	b	b	a	a	b	a	-	b	b	-	b	a	a	a	-	b	a	-	a	a
chr05	20634715	C	a	a	b	a	a	a	-	a	-	-	-	a	b	b	b	b	b	a	a	-	b	-	b	-	a	a	-	b	b	a	a	b	a	b	b	b	a	b	a	a	-	-	b	a	a	a	a
chr05	20709105	C	a	a	b	a	a	a	a	a	a	b	a	a	b	b	b	b	b	a	a	a	b	a	b	a	a	a	b	b	b	a	a	b	a	b	b	b	a	b	a	h	a	b	b	a	-	a	a
chr05	20817598	T	a	a	b	a	a	a	a	a	a	b	a	a	b	b	b	b	b	a	a	a	b	-	b	-	a	a	-	b	b	a	a	b	a	-	b	b	a	b	a	a	a	-	b	a	-	a	a
chr05	20860058	A	a	a	b	a	a	a	-	a	a	b	-	a	b	b	b	b	b	a	a	a	b	a	b	a	a	a	b	b	b	a	a	b	a	b	b	b	a	b	a	a	a	b	b	a	-	a	a
chr05	20878248	A	a	a	b	a	a	-	a	a	a	b	-	a	b	b	b	b	b	a	a	a	b	a	b	a	a	a	-	b	-	a	a	b	a	-	-	-	a	b	a	a	a	-	b	a	-	a	a
chr05	20946932	G	a	a	b	a	-	a	a	a	-	-	-	a	b	b	b	b	b	a	a	a	b	a	b	a	a	a	-	-	b	a	a	b	a	b	b	-	a	b	a	a	a	-	-	a	-	-	a
chr05	21055485	C	a	a	b	a	a	a	-	a	a	b	-	-	b	b	b	b	b	a	a	a	b	a	b	a	a	b	b	b	b	a	a	b	a	-	b	b	a	b	a	a	a	b	b	a	-	a	a
chr05	21065685	C	a	a	b	a	a	-	a	a	a	b	-	-	b	b	b	b	b	a	a	-	b	-	b	a	a	a	b	b	b	a	a	b	a	b	b	-	a	b	a	a	a	-	b	a	a	a	a
chr05	21150329	A	a	a	b	a	a	a	-	a	a	b	-	a	b	b	b	b	b	a	a	a	b	a	a	a	a	a	b	b	b	a	a	b	a	b	b	b	a	b	a	a	a	-	b	a	-	a	a
chr05	21493335	T	-	a	-	a	-	a	a	a	-	b	-	a	b	b	b	b	b	-	a	-	b	a	b	-	a	a	b	b	b	a	a	b	a	b	b	-	-	b	a	b	a	-	b	a	a	a	a
chr05	21517070	G	a	a	b	a	a	-	a	a	a	b	a	a	b	b	b	b	b	a	a	a	b	a	b	a	a	a	-	b	b	a	a	b	a	b	b	b	a	b	a	a	a	-	b	a	-	a	a
chr05	21582599	G	a	-	b	-	a	a	-	-	-	-	-	a	-	b	b	b	b	a	a	a	b	a	b	a	a	a	-	b	-	a	a	b	a	-	-	-	-	b	a	-	a	b	b	a	-	a	-
chr05	21761551	G	a	a	b	-	a	a	a	a	a	b	a	a	b	b	b	b	b	a	a	-	b	a	b	a	a	a	-	b	b	a	a	b	a	-	b	b	a	b	a	a	a	-	b	a	-	a	a
chr05	21897625	C	a	a	b	a	a	a	a	a	a	b	-	a	b	b	b	b	b	a	a	a	b	a	b	a	a	a	b	b	b	a	a	b	a	b	b	b	-	b	a	h	a	-	b	a	a	a	a
chr05	21927244	C	a	a	-	-	a	-	a	a	a	b	-	a	b	b	b	b	b	-	-	-	b	a	-	a	a	-	-	b	b	-	a	b	a	b	-	-	-	-	a	-	-	-	b	a	-	-	a
chr05	22030448	T	-	-	-	-	a	-	-	-	-	b	-	a	b	b	b	-	b	-	-	-	b	-	-	-	-	a	-	b	-	a	-	b	a	-	-	b	a	b	a	-	a	b	-	a	-	-	-
chr05	22164616	A	-	a	b	a	a	a	-	a	a	-	a	-	b	b	b	b	b	-	a	-	b	a	b	-	a	-	b	b	b	a	a	b	a	b	b	-	-	-	a	a	-	-	-	a	a	a	-
chr05	22205945	T	a	a	b	a	a	-	a	a	-	-	a	a	-	b	b	b	b	-	a	-	b	a	b	-	a	a	-	b	-	a	a	b	a	-	b	-	-	b	a	a	a	b	b	a	a	a	a
chr05	22223471	A	a	a	-	a	-	a	a	a	a	b	a	a	b	b	b	b	b	a	a	a	b	a	b	a	a	a	b	b	b	a	a	b	a	b	-	b	a	b	a	a	-	b	b	a	a	a	a
chr05	22310453	A	a	a	b	a	a	-	a	a	a	-	-	a	-	b	b	b	b	a	a	-	b	a	b	a	a	a	-	b	-	-	-	b	a	-	b	-	a	b	a	-	a	-	b	a	-	a	-
chr05	22328553	C	a	a	b	a	a	a	a	a	a	b	a	a	b	b	b	b	b	a	a	a	b	a	b	a	a	a	b	b	b	a	a	b	a	b	b	b	a	b	a	a	a	-	b	a	a	a	a
chr05	22408703	C	a	a	b	a	a	a	a	a	a	b	-	a	b	b	b	b	b	a	a	a	b	a	b	a	a	a	b	b	b	a	a	b	a	b	b	-	a	b	a	a	a	b	b	a	a	a	a
chr05	22483532	G	a	a	b	a	a	a	a	-	a	-	-	-	-	b	-	b	-	a	a	-	b	-	-	a	a	a	-	b	b	a	a	b	a	b	-	b	-	b	a	-	-	-	b	-	-	a	a
chr05	22541719	C	a	a	b	a	a	a	a	a	a	-	-	a	b	b	b	b	b	b	a	-	b	a	b	a	a	a	b	b	b	a	a	b	a	-	b	-	a	b	a	a	a	b	b	a	a	a	a
chr05	22656581	T	a	a	b	a	a	a	a	a	-	b	-	a	b	b	b	b	b	a	a	-	b	a	b	a	a	-	-	b	b	-	a	b	a	b	b	b	-	-	a	b	a	-	b	a	-	a	a
chr05	23520460	A	-	a	-	a	a	-	-	-	a	-	a	a	-	b	b	b	b	-	a	-	-	a	-	a	-	a	-	-	-	-	a	b	a	-	b	b	a	-	a	-	a	-	-	-	a	-	-
chr05	23855908	T	a	a	b	a	a	a	a	a	-	-	-	a	b	b	b	b	b	a	a	a	b	a	b	-	a	a	b	b	-	-	a	b	a	-	b	-	a	b	a	a	a	-	b	-	a	a	a
chr05	23855925	A	a	a	b	a	a	a	a	a	-	-	-	a	b	b	b	b	b	a	a	a	b	a	a	-	a	a	b	b	-	-	a	b	a	-	b	-	a	b	a	a	a	-	b	-	a	a	a
chr05	23863187	C	a	a	b	a	a	a	a	a	a	-	-	a	b	b	b	b	b	a	a	a	b	a	b	a	a	a	-	b	b	a	a	b	a	b	b	b	a	b	a	a	a	b	b	a	a	a	a
chr05	23870386	G	a	a	b	a	a	a	a	a	a	b	-	a	b	b	b	b	b	a	a	a	b	a	-	a	a	a	-	b	b	a	a	b	a	b	b	b	a	b	a	a	a	b	b	-	a	a	a
chr05	23870658	T	a	a	b	a	-	-	a	a	a	b	a	a	b	b	b	b	b	a	a	-	b	a	b	a	a	a	b	-	-	a	a	b	a	b	b	-	-	b	a	h	a	b	b	a	a	a	a
chr05	23870801	C	a	a	b	a	a	a	a	a	a	-	-	a	b	b	b	b	b	a	a	-	-	-	-	a	a	a	b	b	b	-	a	b	a	b	b	b	a	b	a	a	a	b	b	a	a	a	-
chr05	23870859	T	a	a	b	a	a	a	a	a	a	-	-	a	b	b	b	b	b	a	a	-	-	-	-	a	a	a	b	b	b	-	a	b	a	b	b	b	a	b	a	a	a	b	b	a	a	a	-
chr05	23870980	G	a	a	b	a	a	a	a	a	a	-	-	a	b	b	b	b	b	a	a	-	-	-	-	a	a	a	b	b	b	-	a	b	a	b	b	b	a	b	a	a	a	b	b	a	a	a	-
chr05	23872088	G	a	a	b	-	a	a	a	a	a	-	-	a	b	b	b	b	b	a	a	a	b	a	b	a	a	-	b	b	b	a	a	b	a	b	b	b	a	b	a	a	a	b	b	a	-	-	a
chr05	23872167	C	a	a	b	-	a	a	a	a	a	-	-	a	b	b	b	b	b	a	a	a	b	a	b	a	a	-	b	b	b	a	a	b	a	b	b	b	a	b	a	a	b	b	h	a	-	-	a
chr05	23874062	T	a	a	b	a	a	a	a	a	a	b	-	a	b	b	b	b	b	a	a	a	b	a	b	-	a	-	-	b	b	-	a	b	a	b	b	b	a	b	a	a	a	b	b	a	-	a	a
chr05	23874283	T	a	a	b	a	a	a	a	a	a	b	-	a	b	b	b	b	b	a	a	a	b	a	b	-	a	-	-	b	b	-	a	b	a	b	b	b	a	b	a	a	a	b	b	a	-	a	a
chr05	23874605	A	a	a	b	a	a	-	-	a	a	b	-	a	b	b	b	b	b	a	a	a	b	a	b	-	a	a	-	b	b	a	a	b	a	-	b	b	a	b	a	-	a	b	b	a	a	a	a
chr05	23875164	G	a	a	b	a	a	a	a	a	a	b	a	-	b	b	b	b	b	a	a	a	b	-	b	-	a	a	b	b	b	a	a	b	a	b	b	-	a	b	a	h	a	b	b	a	a	a	a
chr05	23889894	A	-	a	-	a	a	-	-	a	a	b	a	a	b	b	b	b	b	a	a	a	b	a	b	a	a	-	b	b	b	-	a	b	a	b	b	-	-	b	a	a	a	b	b	-	a	-	a
chr05	23908539	C	a	a	b	a	a	a	a	a	a	b	-	a	b	b	b	b	b	a	a	a	b	a	b	a	a	a	b	b	b	a	a	b	a	b	b	-	a	b	a	a	a	b	b	a	a	a	a
chr05	23908598	T	a	a	-	a	a	a	-	a	a	-	-	-	-	b	b	b	b	a	a	a	b	a	b	-	a	a	-	b	-	-	-	b	a	-	b	b	a	-	a	b	-	-	b	a	-	-	a
chr05	23908908	G	a	a	-	a	a	a	-	a	a	-	-	-	-	b	b	b	b	a	a	a	b	a	b	-	a	a	-	b	-	-	-	b	a	-	b	-	a	-	a	b	-	-	b	a	-	-	a
chr05	24391422	C	a	a	b	a	a	a	a	a	a	b	-	a	b	b	b	b	b	a	a	a	b	a	b	a	a	a	b	b	b	a	a	b	a	b	b	b	a	b	a	a	a	b	b	a	a	a	a
chr05	24563496	T	a	-	b	a	a	a	-	a	-	b	a	a	b	b	b	b	b	-	a	-	b	a	b	-	a	a	b	b	b	-	a	b	a	-	b	-	-	-	a	-	a	-	-	a	a	a	-
chr05	24566149	A	a	a	b	-	-	-	-	-	a	-	a	-	b	b	b	b	b	a	a	-	-	-	-	a	a	a	-	b	b	-	-	b	a	b	b	b	a	b	a	a	a	-	b	-	-	a	a
chr05	24567047	A	a	a	-	-	-	-	a	a	-	-	-	-	-	-	b	b	b	a	a	-	b	-	b	a	a	-	-	b	b	a	-	b	a	b	b	b	a	-	a	a	a	-	b	a	a	a	a
chr05	24568541	A	a	a	b	a	a	a	a	a	-	b	-	a	-	b	b	b	b	a	a	a	b	a	b	a	a	a	-	b	b	a	a	b	a	-	-	b	a	b	a	a	a	b	b	a	-	a	a
chr05	24569908	G	a	a	b	-	a	a	a	a	a	-	a	a	b	b	b	b	b	a	a	-	b	a	b	a	a	a	-	b	b	a	a	b	a	b	b	b	a	b	a	h	a	b	b	a	a	a	a
chr05	24570229	C	a	a	b	-	a	a	-	a	a	-	a	-	-	b	b	b	b	a	a	a	b	a	-	a	a	a	b	b	b	a	a	b	a	-	b	b	-	b	a	a	a	-	a	a	-	a	a
chr05	24570574	C	a	a	b	-	a	a	-	a	a	-	a	-	-	b	b	b	b	a	a	a	b	a	-	a	a	a	b	b	b	a	a	b	a	-	b	b	-	b	a	a	a	b	-	a	-	a	a
chr05	24570963	T	a	a	-	a	a	a	a	a	a	b	b	-	b	b	b	b	b	b	a	-	b	a	b	-	a	a	b	b	b	a	a	b	a	b	b	b	-	b	a	a	-	b	b	a	a	a	a
chr05	24570983	G	a	a	-	a	a	a	a	a	a	b	a	-	b	b	b	b	b	b	a	-	b	a	b	-	a	a	b	b	b	a	a	b	a	b	b	b	-	b	a	a	-	b	b	a	a	a	a
chr05	24574847	C	-	a	-	a	a	a	-	a	-	-	-	-	b	b	b	b	b	-	a	a	b	-	-	a	a	-	-	-	-	a	-	b	a	-	-	b	-	-	a	a	-	-	-	a	-	a	a
chr05	24577490	G	a	a	b	-	a	a	-	a	a	-	a	a	b	b	b	-	b	a	a	a	b	-	-	a	a	a	b	b	b	a	a	b	a	b	b	b	-	b	a	a	a	b	b	a	a	a	a
chr05	24577504	T	a	a	b	-	a	a	-	a	a	-	a	a	b	b	b	-	b	a	a	a	b	-	-	a	a	a	b	b	b	a	a	b	a	b	b	b	-	b	a	a	a	b	b	a	a	a	a
chr05	24577506	C	a	a	b	-	a	a	-	a	a	-	a	a	b	b	b	-	b	a	a	a	b	-	-	a	a	a	b	b	b	a	a	b	a	b	b	b	-	b	a	a	a	b	b	a	a	a	a
chr05	24583972	T	a	a	b	a	a	a	-	a	-	b	a	a	b	b	b	b	b	a	a	-	b	a	b	-	a	a	b	-	b	a	a	b	a	b	b	-	a	b	a	a	a	-	b	a	a	a	a
chr05	24596360	C	a	a	b	a	a	a	a	a	-	-	a	a	b	b	b	b	b	a	a	-	b	-	b	a	a	a	b	b	b	a	a	b	a	b	b	b	a	b	a	b	a	b	b	a	a	a	a
chr05	24603356	G	a	a	b	-	a	-	a	a	-	b	a	a	-	b	b	b	b	a	a	a	b	a	b	-	a	-	b	b	b	-	a	b	a	b	b	-	a	-	a	-	a	b	b	a	a	a	a
chr05	24614273	C	-	a	-	-	-	-	-	a	-	b	-	-	b	b	b	-	b	-	a	a	-	-	-	-	-	a	b	b	-	-	a	b	a	-	-	-	-	b	-	-	a	-	-	-	a	-	-
chr05	24615177	C	a	a	b	-	-	a	a	a	a	b	-	-	b	b	b	b	b	a	a	-	b	-	b	-	a	a	b	b	b	a	a	b	a	b	b	b	a	b	a	a	a	-	b	a	-	a	a
chr05	24617292	A	-	-	-	-	-	-	-	-	a	-	-	-	-	b	b	-	-	b	a	a	b	-	b	a	-	a	-	-	-	a	a	b	a	-	b	-	-	b	a	-	a	b	-	-	a	-	-
chr05	24618174	A	a	a	b	a	a	a	a	a	a	b	-	a	b	b	b	b	b	a	a	a	b	-	b	-	a	a	b	b	b	a	a	b	a	-	b	b	a	b	a	a	a	-	b	a	a	a	a
chr05	24621139	G	a	a	-	a	a	-	a	a	a	-	-	-	-	b	b	b	b	a	a	-	b	-	b	-	a	a	b	b	b	a	-	b	a	-	b	b	-	b	a	a	a	b	b	a	a	a	a
chr05	24621474	G	a	a	b	-	-	-	a	a	-	b	-	-	b	b	b	b	b	a	b	-	b	a	b	-	-	a	b	b	b	-	a	b	a	b	b	b	a	-	a	b	a	b	b	-	a	a	-
chr05	24660717	A	a	a	b	a	a	a	a	a	a	b	a	a	b	b	b	b	b	a	a	a	b	a	b	-	a	a	b	b	b	a	a	b	a	b	b	-	a	b	a	a	a	-	b	a	a	a	a
chr05	24660723	C	a	a	b	a	a	a	a	a	a	b	a	a	b	b	b	b	b	a	a	a	b	a	b	-	a	a	b	b	b	a	a	b	a	b	b	-	a	b	a	a	a	-	b	a	a	a	a
chr05	24676309	C	-	a	-	-	a	a	-	a	-	-	-	a	b	-	b	b	b	a	-	a	-	a	-	-	-	a	-	-	-	-	-	b	a	b	b	-	a	b	a	a	a	-	b	a	-	-	-
chr05	24676376	C	-	a	-	-	a	a	-	a	-	-	-	a	b	-	b	b	b	a	-	a	-	a	-	-	-	a	-	-	-	-	-	b	a	b	b	-	a	b	a	a	a	-	b	a	-	-	-
chr05	24678846	G	a	a	b	-	-	-	a	a	-	b	-	a	b	b	b	b	b	a	a	a	b	a	b	a	a	a	-	b	-	-	a	b	a	b	b	b	a	b	a	b	a	b	-	a	-	-	a
chr05	24680419	A	a	a	b	-	a	a	-	-	a	b	-	-	-	b	b	b	b	a	a	-	b	-	-	-	a	-	b	b	b	-	-	b	a	b	b	-	a	-	a	-	-	-	-	a	-	a	a
chr05	24680634	A	a	a	b	-	a	a	-	-	a	b	-	-	-	b	b	b	b	a	a	-	b	-	-	-	a	-	b	b	b	-	-	b	a	b	b	-	a	b	a	-	-	-	-	a	-	a	a
chr05	24680791	C	a	a	-	a	-	-	-	-	a	-	-	a	-	-	b	b	-	a	a	a	-	a	b	a	a	-	-	b	-	a	a	b	a	b	-	b	a	-	a	a	-	-	b	a	-	a	a
chr05	24682661	T	a	a	b	-	a	a	a	a	-	-	a	a	b	b	b	b	b	a	a	a	b	a	b	a	a	a	-	b	b	a	a	b	a	b	b	b	-	-	a	a	a	-	b	a	a	a	a
chr05	24682840	T	a	a	b	a	a	a	a	a	-	b	a	a	b	b	b	b	b	a	a	a	b	-	-	a	a	-	-	b	-	a	a	b	a	-	b	b	-	b	a	a	a	-	b	a	a	a	a
chr05	24682877	T	a	a	b	a	a	a	a	a	-	b	a	a	b	b	b	b	b	a	a	a	b	-	-	a	a	-	-	b	-	a	a	b	a	-	b	b	-	b	a	a	a	-	b	a	a	a	a
chr05	24682910	C	a	a	b	a	a	a	a	a	-	b	a	a	b	b	b	b	b	a	a	a	b	-	-	a	a	-	-	b	-	a	a	b	a	-	b	b	-	b	a	a	a	-	b	a	a	a	a
chr05	24683083	C	a	a	b	a	a	a	a	a	-	b	a	a	b	b	b	b	b	a	a	a	b	-	b	a	a	-	-	b	b	a	a	b	a	b	b	b	-	b	a	a	a	-	b	a	a	a	a
chr05	24683579	G	a	a	b	a	a	a	a	a	a	b	-	a	b	b	b	b	b	a	a	a	b	-	b	-	a	-	b	b	b	a	a	b	a	-	b	-	a	b	a	a	a	b	b	a	-	a	a
chr05	24683616	C	a	a	b	a	a	a	a	a	a	b	-	a	b	b	b	b	b	a	a	a	b	-	b	-	a	-	b	b	b	a	a	b	a	-	b	-	a	b	a	a	a	b	b	a	-	a	a
chr05	24683803	T	a	a	b	a	a	a	a	a	a	b	-	a	b	b	b	b	b	a	a	a	b	-	b	-	a	-	b	b	b	a	a	b	a	-	b	-	a	b	a	a	a	b	b	a	-	a	a
chr05	24683855	A	a	a	b	a	a	a	a	a	a	b	-	a	b	b	b	b	b	a	a	a	b	-	b	-	a	-	b	b	b	a	a	b	a	-	b	-	a	b	a	a	a	b	b	a	-	a	a
chr05	24684484	C	-	a	b	-	-	a	-	a	-	b	-	a	b	b	b	b	b	-	-	a	b	-	b	-	-	-	-	-	b	a	a	b	a	-	b	-	-	-	a	-	a	-	b	a	-	-	-
chr05	24684801	C	-	a	b	-	-	a	-	-	-	b	-	a	b	-	b	b	b	-	-	a	b	-	b	-	-	-	-	-	b	a	a	b	a	-	b	-	-	-	a	-	a	-	b	a	-	-	-
chr05	24685576	T	a	a	b	a	a	a	a	a	a	b	a	a	b	b	b	b	b	a	a	a	b	a	b	a	a	-	b	b	b	a	a	b	a	b	b	b	a	b	a	a	a	b	b	a	a	a	a
chr05	24686467	C	a	a	b	a	-	a	-	a	a	b	a	a	b	b	b	b	b	a	a	a	b	-	b	a	a	a	b	b	b	a	a	b	a	-	b	b	-	b	a	a	a	-	b	a	-	a	a
chr05	24688282	G	a	a	b	a	a	a	-	a	a	b	a	a	b	b	b	b	b	a	a	a	b	a	b	-	a	-	b	b	-	a	a	b	a	-	b	b	-	b	a	a	a	b	b	a	a	a	a
chr05	24688615	G	a	a	b	a	a	a	-	a	a	b	a	a	b	b	b	b	b	a	a	a	b	a	b	-	a	-	b	b	-	a	a	b	a	-	b	b	-	b	a	a	a	b	b	a	a	a	a
chr05	24712669	T	a	a	b	-	a	a	a	-	a	-	a	a	b	b	b	b	b	a	a	-	b	a	-	-	a	a	-	b	-	-	a	b	a	-	b	-	-	b	a	-	a	b	b	a	-	a	a
chr05	24712681	A	a	a	b	-	a	a	a	-	a	-	a	a	b	b	b	b	b	a	a	-	b	a	-	-	a	a	-	b	-	-	a	b	a	-	b	-	-	b	a	-	a	b	b	a	-	a	a
chr05	24713017	A	a	a	b	-	a	a	a	-	a	-	a	a	b	b	b	b	b	a	a	-	b	a	-	a	a	a	-	b	-	-	a	b	a	-	b	-	-	b	a	-	a	b	b	a	-	a	a
chr05	24714361	G	a	a	b	a	a	-	a	a	a	-	-	a	b	b	b	b	b	a	a	a	b	a	b	a	a	a	b	b	b	a	a	b	a	b	b	b	a	b	a	a	a	b	b	a	a	a	a
chr05	24716860	T	a	a	b	a	a	a	a	a	-	b	a	a	b	b	b	b	b	a	a	a	b	a	b	a	a	-	-	b	b	a	a	b	a	b	b	b	a	b	a	a	a	b	b	a	-	a	-
chr05	24717118	G	a	a	b	a	a	a	a	a	-	b	a	a	b	b	b	b	b	a	a	a	b	a	b	a	a	-	-	b	b	a	a	b	a	b	b	b	a	b	a	a	a	b	b	a	-	a	-
chr05	24719242	T	a	a	b	a	-	a	a	-	a	b	-	a	b	b	b	b	b	a	a	-	b	-	b	a	a	-	b	b	b	a	a	b	a	b	b	-	a	-	a	a	a	b	b	a	-	a	a
chr05	24719250	C	a	a	b	a	-	a	a	-	a	b	-	a	b	b	b	b	b	a	a	-	b	-	b	a	a	-	b	b	b	a	a	b	a	b	b	-	a	-	a	a	a	b	b	a	-	a	a
chr05	24719382	A	a	a	b	a	-	a	a	a	a	b	-	a	b	b	b	b	b	a	a	-	b	-	b	a	a	-	b	b	b	a	a	b	a	b	b	-	a	-	a	a	a	b	b	a	-	a	a
chr05	24720814	C	a	a	-	a	-	-	a	a	-	-	-	a	b	b	b	b	b	a	a	-	b	a	b	-	a	a	b	b	b	-	a	b	a	b	b	b	a	b	a	a	a	b	b	a	a	a	a
chr05	24720958	C	a	a	-	a	-	-	a	a	-	-	-	a	b	b	b	-	b	a	a	-	b	a	-	-	a	a	b	b	b	-	a	b	a	b	b	b	a	b	a	a	a	b	b	a	a	a	a
chr05	24720984	C	a	a	-	a	-	-	a	a	-	-	-	a	b	b	b	-	b	a	a	-	b	a	-	-	a	a	b	b	b	-	a	b	a	b	b	b	a	b	a	a	a	b	b	a	a	a	a
chr05	24720990	G	a	a	-	a	-	-	a	a	-	-	-	a	b	b	b	-	b	a	a	-	b	a	-	-	a	a	b	b	b	-	a	b	a	b	b	b	a	b	a	a	a	b	b	a	a	a	a
chr05	24721041	T	a	a	-	a	-	-	a	a	-	-	-	a	b	b	b	-	b	a	a	-	b	a	-	-	a	a	b	b	b	-	a	b	a	b	b	b	a	b	a	a	a	b	b	a	a	a	a
chr05	24726324	G	a	a	b	a	a	-	a	a	a	b	-	a	b	b	b	b	b	a	a	a	b	a	b	a	a	a	b	b	b	a	a	b	a	b	b	b	-	b	a	a	-	-	b	a	-	a	-
chr05	24726359	G	a	a	b	a	a	-	a	a	a	b	-	a	b	b	b	b	b	a	a	a	b	a	b	a	a	a	b	b	b	a	a	b	a	b	b	b	-	b	a	a	-	-	b	a	-	a	-
chr05	24747603	C	a	a	b	a	a	a	-	a	a	b	-	a	b	b	b	b	b	a	a	a	b	-	b	a	a	a	b	b	b	a	a	b	a	b	b	-	a	b	a	a	a	b	b	a	a	a	a
chr05	24763487	T	-	a	b	-	-	a	a	a	-	-	-	a	b	b	b	b	b	-	a	a	b	a	b	-	a	-	b	b	-	-	a	b	a	-	b	-	-	-	a	-	-	-	b	a	-	a	a
chr05	24784383	T	a	a	b	a	a	a	a	a	a	b	a	a	b	b	b	b	b	a	a	a	b	a	b	a	a	a	b	b	b	a	a	b	a	-	b	b	a	b	a	a	a	b	b	a	-	a	-
chr05	24784438	A	a	a	b	a	a	a	a	a	a	b	a	a	b	b	b	b	b	a	a	a	b	a	b	a	a	a	b	b	b	a	a	b	a	-	b	b	a	b	a	a	a	b	b	a	-	a	-
chr05	24784591	A	a	a	b	a	a	a	a	a	a	b	a	a	b	b	b	b	b	a	a	a	b	a	b	a	a	a	b	b	b	a	a	b	a	-	b	b	a	b	a	a	a	b	b	a	-	a	-
chr05	24784963	G	a	a	b	a	a	a	a	a	a	-	-	a	b	b	b	b	b	a	a	a	b	a	b	-	a	a	b	b	b	a	a	b	a	b	b	b	a	b	a	a	a	-	b	a	-	a	a
chr05	24785150	T	-	a	b	a	a	a	a	a	a	-	-	a	b	b	b	b	b	a	a	a	b	a	b	-	a	a	-	b	-	a	a	b	a	-	b	b	a	b	a	a	a	-	-	a	-	a	a
chr05	24785565	T	a	a	b	a	a	a	a	a	-	b	-	a	b	b	b	b	b	a	a	-	b	a	-	-	a	a	b	b	b	a	a	b	a	b	b	b	a	b	a	a	a	-	b	-	-	a	a
chr05	24785566	G	a	a	b	a	a	a	a	a	-	b	-	a	b	b	b	b	b	a	a	-	b	a	-	-	a	a	b	b	b	a	a	b	a	b	b	b	a	b	a	a	a	-	b	-	-	a	a
chr05	24786278	A	a	-	-	-	a	a	-	a	a	b	-	a	-	b	b	b	b	a	a	a	b	a	b	-	a	a	b	b	-	a	a	b	a	b	b	b	-	b	a	a	-	-	b	a	-	a	a
chr05	24786308	G	a	-	-	-	a	a	-	a	a	b	-	a	-	b	b	b	b	a	b	a	b	a	b	-	a	a	b	b	-	a	a	b	a	b	b	b	-	b	a	a	-	-	b	a	-	a	a
chr05	24793103	G	a	a	-	a	a	a	a	a	a	-	-	a	b	b	-	b	b	a	a	a	b	a	a	-	a	a	-	-	-	-	a	-	a	-	b	-	-	-	a	a	a	-	-	a	a	a	a
chr05	24793341	C	a	a	-	a	a	a	a	a	a	-	-	a	b	b	-	-	b	a	a	a	-	a	a	-	a	a	-	-	-	a	a	-	a	-	-	-	-	-	a	a	a	-	-	a	a	a	a
chr05	24793374	C	a	a	-	a	a	a	a	a	a	-	-	a	b	b	-	-	b	a	a	a	-	a	a	-	a	a	-	-	-	a	a	-	a	-	-	-	-	-	a	a	a	-	-	a	a	a	a
chr05	24793377	A	a	a	-	a	a	a	a	a	a	-	-	a	b	b	-	-	b	a	a	a	-	a	a	-	a	a	-	-	-	a	a	-	a	-	-	-	-	-	a	a	a	-	-	a	a	a	a
chr05	24793398	T	a	a	-	a	a	a	a	a	a	-	-	a	b	b	-	-	b	a	a	a	-	a	a	-	a	a	-	-	-	a	a	-	a	-	-	-	-	-	a	a	a	-	-	a	a	a	a
chr05	24796257	A	a	a	b	a	a	a	-	a	a	-	-	a	b	b	b	b	b	-	a	a	b	a	b	a	a	-	b	-	b	a	a	b	a	-	b	-	a	b	a	a	a	b	b	-	-	-	a
chr05	24796554	G	a	a	b	a	a	a	-	a	a	-	-	a	b	b	b	b	b	-	a	a	b	a	b	a	a	-	b	-	b	a	a	b	a	-	b	-	a	b	a	b	a	-	b	-	-	-	a
chr05	24796703	C	a	a	b	-	a	a	-	a	a	b	a	-	b	b	b	b	b	a	a	-	b	a	b	a	a	a	-	b	b	a	a	b	a	b	b	b	a	b	a	a	a	-	b	a	-	a	a
chr05	24797025	T	a	a	b	-	a	a	-	a	a	b	a	-	b	b	b	b	b	a	a	-	b	a	b	a	a	a	-	b	b	a	a	b	a	b	b	b	a	b	a	b	a	-	b	a	-	a	a
chr05	24797563	G	a	a	b	a	a	a	-	a	a	b	-	a	b	b	b	b	b	a	a	a	b	a	b	a	a	-	b	b	b	a	a	b	a	b	b	b	a	b	a	a	a	-	b	a	a	a	a
chr05	24797596	G	a	a	b	a	a	a	-	a	a	b	-	a	b	b	b	b	b	a	a	a	b	a	b	a	a	-	b	b	b	a	a	b	a	b	b	b	a	b	a	a	a	-	b	a	a	a	a
chr05	24803690	T	-	a	b	a	-	a	a	a	-	-	-	-	b	-	-	b	b	-	a	-	b	-	b	a	-	-	-	b	-	-	a	b	a	-	-	b	-	-	a	a	-	-	-	-	-	-	-
chr05	24803719	C	-	a	b	a	-	a	a	a	-	-	-	-	b	-	-	b	b	-	a	-	b	-	b	a	-	-	-	b	-	-	a	b	a	-	-	b	-	-	a	a	-	-	-	-	-	-	-
chr05	24806715	G	a	a	b	-	a	a	a	a	a	b	a	a	-	b	b	b	b	-	a	-	b	-	-	a	a	a	-	-	-	a	a	b	a	-	-	-	a	b	a	a	a	-	-	-	-	a	-
chr05	24806768	C	a	a	b	-	a	a	a	a	a	b	a	a	-	b	b	b	b	-	a	-	b	-	-	a	a	a	-	-	-	a	a	b	a	-	-	-	a	b	a	a	a	-	-	-	-	a	-
chr05	24807507	G	a	a	b	-	-	-	-	-	a	-	-	a	b	b	b	b	b	a	a	-	-	-	b	-	a	a	-	b	b	a	-	b	-	b	-	-	-	b	a	b	-	-	b	a	a	a	a
chr05	24807584	G	a	a	b	-	-	-	-	-	a	-	-	a	b	b	b	b	b	a	a	-	-	-	b	-	a	a	-	b	b	a	-	b	-	b	-	-	-	b	a	b	-	-	b	a	a	a	a
chr05	24807660	G	a	a	b	-	-	-	-	-	a	-	-	a	b	b	b	-	b	a	a	-	-	-	-	-	a	a	-	b	b	a	-	b	-	b	-	-	-	b	a	b	-	-	b	a	a	a	a
chr05	24807695	T	a	a	b	-	-	-	-	-	a	-	-	a	b	b	b	-	b	a	a	-	-	-	-	-	a	a	-	b	b	a	-	b	-	b	-	-	-	b	a	b	-	-	b	a	a	a	a
chr05	24807706	C	a	a	b	-	-	-	-	-	a	-	-	a	b	b	b	-	b	a	a	-	-	-	-	-	a	a	-	b	b	a	-	b	-	b	-	-	-	b	a	b	-	-	b	a	a	a	a
chr05	24811495	A	a	a	b	a	a	a	-	a	a	-	a	a	b	b	b	b	b	a	a	a	b	a	b	a	a	a	b	b	b	a	a	b	a	b	b	b	a	b	a	b	a	b	b	a	a	a	a
chr05	24811714	C	a	a	b	a	a	a	-	a	a	-	a	a	b	b	b	b	b	a	a	a	b	a	b	a	h	a	b	b	b	a	a	b	a	b	b	b	a	b	a	b	a	b	b	a	a	a	a
chr05	24811715	A	a	a	b	a	a	a	-	a	a	-	a	a	b	b	b	b	b	a	a	a	b	a	b	a	a	a	b	b	b	a	a	b	a	b	b	b	a	b	a	b	a	b	b	a	a	a	a
chr05	24812399	T	a	a	b	a	a	a	a	a	a	-	a	b	b	b	b	-	b	a	a	a	b	a	-	a	a	a	-	b	b	a	a	b	a	-	b	b	a	b	a	a	a	-	b	a	-	a	a
chr05	24812402	C	a	a	b	a	a	a	a	a	a	-	a	a	b	b	b	-	b	a	a	a	b	a	-	a	a	a	-	b	b	a	a	b	a	-	b	b	a	b	a	a	a	-	b	a	-	a	a
chr05	24812444	G	a	a	b	a	a	a	a	a	a	-	a	a	b	b	b	-	b	a	a	a	b	a	-	a	a	a	-	b	b	a	a	b	a	-	b	b	a	b	a	a	a	-	b	a	-	a	a
chr05	24812584	G	a	a	b	a	a	a	a	a	a	-	a	a	b	b	b	b	b	a	a	a	b	a	b	a	a	a	-	b	b	a	a	b	a	-	b	b	a	b	a	a	a	-	b	a	-	a	a
chr05	24812641	C	a	a	b	a	a	a	a	a	a	-	a	a	b	b	b	b	b	a	a	a	b	a	b	a	a	a	-	b	b	a	a	b	a	-	b	b	a	b	a	a	a	-	b	a	-	a	a
chr05	24824142	C	a	a	b	a	a	a	a	a	a	-	-	a	-	b	-	-	b	-	a	a	b	a	-	a	a	a	-	-	b	a	a	b	a	-	b	b	-	-	a	a	a	-	b	a	-	a	a
chr05	24824417	A	a	a	-	a	a	a	a	a	a	-	-	a	-	b	-	-	b	-	a	a	b	a	-	a	a	a	-	-	b	a	a	b	a	-	-	b	-	b	a	a	a	-	b	a	-	a	a
chr05	24824483	T	a	a	-	a	a	a	a	a	a	-	-	a	-	b	-	-	b	-	a	a	b	a	-	a	a	a	-	-	b	a	a	b	a	-	-	b	-	b	a	a	a	-	b	a	-	a	a
chr05	24824484	A	a	a	-	a	a	a	a	a	a	-	-	a	-	b	-	-	b	-	a	a	b	a	-	a	a	a	-	-	b	a	a	b	a	-	-	b	-	b	a	a	a	-	b	a	-	a	a
chr05	24824550	T	a	a	b	a	a	a	-	a	a	b	-	-	b	b	b	b	b	a	a	a	b	a	b	-	a	a	b	b	b	a	a	b	a	-	b	b	-	b	a	h	a	-	b	a	a	a	a
chr05	24824737	T	a	a	b	a	a	a	a	a	a	b	-	-	b	b	b	b	b	a	a	a	b	a	b	-	a	a	b	b	-	a	a	b	a	-	b	b	-	b	a	h	a	-	b	a	a	a	a
chr05	24842380	T	a	a	b	a	a	a	-	a	-	-	a	a	b	b	b	b	b	b	a	a	b	a	b	a	a	a	b	b	b	-	a	b	a	-	b	b	-	b	a	a	a	-	b	a	a	a	a
chr05	24847431	G	a	a	b	a	a	-	-	a	a	b	-	a	b	b	b	b	b	a	a	a	b	-	b	a	a	a	-	b	b	a	a	b	a	b	b	b	a	b	a	a	a	b	b	a	-	b	a
chr05	24847438	T	a	a	b	a	a	-	-	a	a	b	-	a	b	b	b	b	b	a	a	a	b	-	b	a	a	a	-	b	b	a	a	b	a	b	b	b	a	b	a	a	a	b	b	a	-	a	a
chr05	24847620	T	a	a	b	a	a	a	-	a	a	b	-	a	b	b	b	b	b	a	a	a	b	-	b	a	a	a	-	b	b	a	a	b	a	b	b	b	a	b	a	a	a	b	b	a	-	a	a
chr05	24847652	G	a	a	b	a	a	a	-	a	a	b	-	a	b	b	b	b	b	a	a	a	b	-	b	a	a	a	-	b	b	a	a	b	a	b	b	b	a	b	a	a	a	b	b	a	-	a	a
chr05	24847664	T	a	a	b	a	a	a	-	a	a	b	-	a	b	b	b	b	b	a	a	a	b	-	b	a	a	a	-	b	b	a	a	b	a	b	b	b	a	b	a	a	a	b	b	a	-	a	a
chr05	24847712	C	a	a	b	a	a	a	a	-	a	-	-	-	b	b	b	b	b	a	a	a	b	-	-	a	-	-	b	b	-	-	a	b	a	b	-	b	a	b	a	-	a	-	b	-	a	-	a
chr05	24848025	C	a	a	b	a	a	a	a	-	a	-	-	-	b	b	b	-	b	a	a	a	b	-	-	a	-	-	b	b	-	-	a	b	a	b	-	b	a	b	a	-	a	-	b	-	a	-	a
chr05	24848041	A	a	a	b	a	a	a	a	-	a	-	-	-	b	b	b	-	b	a	a	a	b	-	-	a	-	-	b	b	-	-	a	b	a	b	-	b	a	b	a	-	a	-	b	-	a	-	a
chr05	24848059	C	a	a	b	a	a	a	a	-	a	-	-	-	b	b	b	-	b	a	a	a	b	-	-	a	-	-	b	b	-	-	a	b	a	b	-	b	a	b	a	-	a	-	b	-	a	-	a
chr05	24848090	T	a	a	b	a	a	a	a	-	a	-	-	-	b	b	b	-	b	a	a	a	b	-	-	a	-	-	b	b	-	-	a	b	a	b	-	b	a	b	a	-	a	-	b	-	a	-	a
chr05	24848169	C	a	a	b	a	a	a	a	a	a	b	-	a	b	b	b	-	b	a	a	a	b	-	-	a	a	a	-	b	b	a	a	b	a	b	b	b	-	b	a	a	a	-	b	-	a	a	-
chr05	24848204	G	a	a	b	a	a	a	a	a	a	b	-	a	b	b	b	-	b	a	a	b	b	-	-	a	a	a	-	b	b	a	a	b	a	b	b	b	-	b	a	a	a	-	b	-	a	a	-
chr05	24848207	C	a	a	b	a	a	a	a	a	a	b	-	a	b	b	b	-	b	a	a	a	b	-	-	a	a	a	-	b	b	a	a	b	a	b	b	b	-	b	a	a	a	-	b	-	a	a	-
chr05	24853438	C	a	a	-	a	-	a	-	a	a	-	-	a	-	b	b	b	b	a	a	a	b	-	b	a	a	a	b	b	-	a	a	b	a	-	b	-	a	b	a	a	a	-	-	a	-	a	-
chr05	24855212	A	a	a	b	a	a	a	-	a	a	b	-	a	b	b	b	b	b	a	a	a	b	a	-	a	a	a	b	b	b	a	a	b	a	b	b	b	a	b	a	a	a	-	b	a	-	a	a
chr05	24855244	G	a	a	b	a	a	a	-	a	a	b	-	a	b	b	b	b	b	a	a	a	b	a	-	a	a	a	b	b	b	a	a	b	a	b	b	b	a	b	a	a	a	-	b	a	-	a	a
chr05	24855294	T	a	a	b	a	a	a	-	a	a	b	-	a	b	b	b	b	b	a	a	a	b	a	-	a	a	a	b	b	b	a	a	b	a	b	b	b	a	b	a	a	a	-	b	a	-	a	a
chr05	24858655	T	a	a	b	a	a	a	-	a	a	-	-	a	b	b	b	b	b	a	a	a	b	a	b	a	a	a	b	b	b	-	a	b	a	b	b	b	a	b	a	a	a	b	b	a	a	a	a
chr05	24858936	T	a	a	b	a	a	a	-	a	a	-	-	a	b	b	b	b	b	a	a	a	b	a	b	a	a	a	b	b	b	-	a	b	a	b	b	b	a	b	a	a	a	b	b	a	a	a	a
chr05	24859018	G	a	a	b	a	a	a	-	a	a	-	-	a	b	b	b	b	b	a	a	a	b	a	b	a	a	a	b	b	b	-	a	b	a	b	b	b	a	b	a	a	a	b	b	a	a	a	a
chr05	24859181	G	a	a	b	a	a	a	a	a	a	-	-	a	b	b	b	-	b	a	a	a	b	a	-	a	a	a	b	b	-	a	a	b	a	b	b	b	a	b	a	a	a	-	b	-	a	a	a
chr05	24859200	C	a	a	b	a	a	a	a	a	a	-	-	a	b	b	b	-	b	a	a	a	b	a	-	a	a	a	b	b	-	a	a	b	a	b	b	b	a	b	a	a	a	-	b	-	a	a	a
chr05	24859225	G	a	a	b	a	a	a	a	a	a	-	-	a	b	b	b	-	b	a	a	a	b	a	-	a	a	a	b	b	-	a	a	b	a	b	b	b	a	b	a	a	a	-	b	-	a	a	a
chr05	24859247	C	a	a	b	a	a	a	a	a	a	-	-	a	b	b	b	-	b	a	a	a	b	a	-	a	a	a	b	b	-	a	a	b	a	b	b	b	a	b	a	a	a	-	b	-	a	a	a
chr05	24859248	A	a	a	b	a	a	a	a	a	a	-	-	a	b	b	b	-	b	a	a	a	b	a	-	a	a	a	b	b	-	a	a	b	a	b	b	b	a	b	a	a	a	-	b	-	a	a	a
chr05	24859249	G	a	a	b	a	a	a	a	a	a	-	-	a	b	b	b	-	b	a	a	a	b	a	-	a	a	a	b	b	-	a	a	b	a	b	b	b	a	b	a	a	a	-	b	-	a	a	a
chr05	24860109	C	a	a	b	a	a	a	a	a	a	b	a	a	b	b	b	b	b	a	a	-	b	a	b	-	a	a	b	b	b	-	a	b	a	-	b	b	a	b	a	a	a	-	b	a	-	a	-
chr05	24860131	A	a	a	b	a	a	a	a	a	a	b	a	a	b	b	b	b	b	a	a	-	b	a	b	-	a	a	b	b	b	-	a	b	a	-	b	b	a	b	a	a	a	-	b	a	-	a	-
chr05	24864138	C	a	a	b	a	a	a	a	a	-	b	a	a	b	b	b	-	b	a	a	a	b	a	-	a	a	a	-	b	b	a	a	b	a	b	b	b	a	b	a	a	a	-	b	a	a	a	a
chr05	24864142	A	a	a	b	a	a	a	a	a	-	b	a	a	b	b	b	-	b	a	a	a	b	a	-	a	a	a	-	b	b	a	a	b	a	b	b	b	a	b	a	a	a	-	b	a	a	a	a
chr05	24864174	A	a	a	b	a	a	a	a	a	-	b	a	a	b	b	b	-	b	a	a	a	b	a	-	a	a	a	-	b	b	a	a	b	a	b	b	b	a	b	a	a	a	-	b	a	a	a	a
chr05	24865669	C	a	a	-	-	a	a	-	-	-	-	-	-	b	b	b	b	b	a	a	a	b	a	-	-	a	a	-	b	-	a	a	b	a	b	-	-	-	b	a	a	a	-	-	a	-	-	a
chr05	24865700	A	a	a	-	-	a	a	-	-	-	-	-	-	b	b	b	b	b	a	a	a	b	a	-	-	a	a	-	b	-	a	a	b	a	b	-	-	-	b	a	a	a	-	-	a	-	-	a
chr05	24868372	T	a	a	b	a	a	a	a	a	a	b	-	a	b	b	b	b	b	a	a	-	b	a	-	a	a	a	b	b	b	-	a	b	a	b	b	b	a	b	a	a	a	b	b	a	a	a	a
chr05	24868438	T	a	a	b	a	a	a	a	a	a	b	-	a	b	b	b	b	b	a	a	-	b	a	-	a	a	a	b	b	b	-	a	b	a	b	b	b	a	b	a	a	a	b	b	a	a	a	a
chr05	24868439	G	a	a	b	a	a	a	a	a	a	b	-	a	b	b	b	b	b	a	a	-	b	a	-	a	a	a	b	b	b	-	a	b	a	b	b	b	a	b	a	a	a	b	b	a	a	a	a
chr05	24868634	A	a	a	b	a	a	a	a	a	a	b	-	a	b	b	b	b	b	a	a	-	b	a	b	a	a	a	b	b	b	-	a	b	a	b	b	b	a	b	a	h	a	b	b	a	a	a	a
chr05	24868716	C	a	a	b	a	-	a	a	a	a	b	a	a	b	b	b	b	b	-	a	a	b	a	b	a	a	a	b	b	b	a	a	b	a	-	b	-	-	b	a	a	a	b	b	a	a	a	a
chr05	24869224	C	a	a	b	a	-	a	a	a	a	-	a	a	b	b	b	b	b	a	a	a	b	-	b	a	a	-	b	b	b	-	a	b	a	b	b	b	a	b	a	a	a	b	b	a	a	a	a
chr05	24869225	G	a	a	b	a	-	a	a	a	a	-	a	a	b	b	b	b	b	a	a	a	b	-	b	a	a	-	b	b	b	-	a	b	a	b	b	b	a	b	a	a	a	b	b	a	a	a	a
chr05	24872872	A	-	a	b	-	-	-	-	a	-	b	-	-	b	b	b	b	b	b	-	-	b	-	b	-	-	-	b	b	b	a	-	b	a	-	b	b	a	b	a	b	a	b	-	-	-	-	-
chr05	24880275	G	a	-	b	a	a	a	-	-	a	b	-	-	-	b	-	b	b	a	a	-	b	-	-	a	a	-	b	b	b	a	a	b	a	b	b	b	-	b	a	a	-	b	b	-	a	a	a
chr05	24882211	A	-	-	b	-	-	-	-	a	-	-	-	-	-	b	b	b	b	a	a	-	b	-	-	a	a	-	-	b	-	-	a	b	a	-	b	b	a	b	a	-	a	-	-	a	-	-	a
chr05	24882221	C	-	-	b	-	-	-	-	a	-	-	-	-	-	b	b	b	b	a	a	-	b	-	-	a	a	-	-	b	-	-	a	b	a	-	b	b	a	b	a	-	a	-	-	a	-	-	a
chr05	24882540	T	-	-	b	-	-	-	-	a	-	-	-	-	-	b	b	b	b	a	a	-	b	-	-	a	a	-	-	b	-	-	a	b	a	-	b	b	a	b	a	-	a	-	-	a	-	-	a
chr05	24884604	A	a	a	b	a	a	a	-	a	a	b	a	-	b	b	b	b	b	a	a	a	b	a	b	a	a	-	b	b	b	a	a	b	a	-	a	b	a	b	a	a	a	-	b	a	-	a	a
chr05	24884835	A	a	a	b	a	a	a	-	a	a	b	a	-	b	b	b	-	b	a	a	a	b	a	-	a	a	-	b	b	b	a	a	b	a	-	b	b	a	b	a	a	a	-	b	a	-	a	a
chr05	24884865	G	a	a	b	a	a	a	-	a	a	b	a	-	b	b	b	-	b	a	a	a	b	a	-	a	a	-	b	b	b	a	a	b	a	-	b	b	a	b	a	a	a	-	b	a	-	a	a
chr05	24884870	G	a	a	b	a	a	a	-	a	a	b	a	-	b	b	b	-	b	a	a	a	b	a	-	a	a	-	b	b	b	a	a	b	a	-	b	b	a	b	a	a	a	-	b	a	-	a	a
chr05	24886422	T	a	a	-	-	-	-	a	a	a	-	-	-	b	b	b	b	b	a	a	a	-	-	-	-	a	a	b	b	b	a	-	b	a	b	b	b	a	-	a	a	a	-	b	a	-	a	a
chr05	24886445	G	a	a	-	-	-	-	a	a	a	-	-	-	b	b	b	b	b	a	a	a	-	-	-	-	a	a	b	b	b	a	-	b	a	b	b	b	a	-	a	a	a	-	b	a	-	a	a
chr05	24886468	A	a	a	-	-	-	-	a	a	a	-	-	-	b	b	b	b	b	a	a	a	-	-	-	-	a	a	b	b	b	a	-	b	a	b	b	b	a	-	a	a	a	-	b	a	-	a	a
chr05	24886496	A	a	a	-	-	-	-	a	a	a	-	-	-	b	b	b	b	b	a	a	a	-	-	-	-	a	a	b	b	b	a	-	b	a	b	b	b	a	-	a	a	a	-	b	a	-	a	a
chr05	24886587	A	a	a	b	-	-	-	a	a	a	-	-	-	b	b	b	b	b	a	a	a	-	-	-	-	a	a	b	b	b	a	a	b	a	b	b	b	a	-	a	a	a	-	b	a	-	a	a
chr05	24887245	T	a	a	b	a	a	a	a	a	-	b	-	a	b	b	b	b	b	a	a	a	b	a	b	a	a	-	b	b	b	a	a	b	a	b	b	b	a	b	a	b	a	b	b	a	-	a	a
chr05	24887264	A	a	a	b	a	a	a	a	a	-	b	-	a	b	b	b	b	b	a	a	a	b	a	b	a	a	-	b	b	b	a	a	b	a	b	b	b	a	b	a	a	a	b	b	a	-	a	a
chr05	24887884	C	a	a	b	a	-	a	a	a	a	-	-	a	b	b	b	b	b	a	a	a	b	a	b	-	a	a	-	b	-	a	a	b	a	-	b	b	-	b	a	a	a	-	b	a	-	a	a
chr05	24887909	T	a	a	b	a	-	a	a	a	a	-	-	a	b	b	b	b	b	a	a	a	b	a	b	-	a	a	-	b	-	a	a	b	a	-	b	b	-	b	a	a	a	-	b	a	-	a	a
chr05	24888098	A	a	a	b	a	-	a	a	a	a	-	-	a	b	b	b	b	b	a	a	a	b	a	-	-	a	a	-	b	-	a	a	b	a	-	b	b	-	b	a	a	a	-	b	a	-	a	a
chr05	24888138	T	a	a	b	a	-	a	a	a	a	-	-	a	b	b	b	b	b	a	a	a	b	a	-	-	a	a	-	b	-	a	a	b	a	-	b	b	-	b	a	a	a	-	b	a	-	a	a
chr05	24888182	A	a	a	b	a	-	a	a	a	a	-	-	a	b	b	b	b	b	a	a	a	b	a	-	-	a	a	-	b	-	a	a	b	a	-	b	b	-	b	a	a	a	-	b	a	-	a	a
chr05	24888201	C	a	a	b	a	a	a	a	a	a	b	-	a	b	b	b	b	b	a	a	a	b	a	b	a	a	a	b	b	b	-	a	b	a	b	b	b	a	b	a	a	a	b	b	a	-	a	a
chr05	24888497	G	a	a	b	a	a	a	-	a	a	b	-	a	b	b	b	b	b	a	a	a	b	a	b	a	a	a	b	b	b	-	a	b	a	b	b	b	a	b	a	a	a	b	b	a	-	a	a
chr05	24888531	C	a	a	b	a	a	a	a	a	-	b	-	-	b	b	b	b	b	a	a	-	b	a	-	-	a	a	b	b	b	a	a	b	a	b	b	b	-	b	a	a	a	-	b	a	a	a	-
chr05	24888562	G	a	a	b	a	a	a	a	a	-	b	-	-	b	b	b	b	b	a	a	-	b	a	-	-	a	a	b	b	b	a	a	b	a	b	b	b	-	b	a	a	a	-	b	a	a	a	-
chr05	24888587	C	a	a	b	a	a	a	a	a	-	b	-	-	b	b	b	b	b	a	a	-	b	a	-	-	a	a	b	b	b	a	a	b	a	b	b	b	-	b	a	a	a	-	b	a	a	a	-
chr05	24888861	T	a	a	b	a	a	a	a	a	-	b	-	-	b	b	b	b	b	a	a	-	b	a	b	-	a	a	b	b	b	a	a	b	a	b	b	b	-	b	a	a	a	-	b	a	a	a	-
chr05	24888916	A	a	a	b	a	-	a	a	a	a	b	a	a	b	b	b	b	b	a	a	a	b	a	b	-	a	a	b	b	b	a	a	b	a	b	b	b	a	b	a	a	a	b	b	a	a	a	a
chr05	24888955	G	a	a	b	a	-	a	a	a	a	b	a	a	b	b	b	b	b	a	a	a	b	a	b	-	a	a	b	b	b	a	a	b	a	b	b	b	a	b	a	a	a	b	b	a	a	a	a
chr05	24889084	C	a	a	b	a	-	a	a	a	a	b	a	a	b	b	b	b	b	a	a	a	b	a	b	a	a	a	b	b	b	a	a	b	a	b	b	b	a	b	a	a	a	b	b	a	a	a	a
chr05	24889125	G	a	a	b	a	-	a	a	a	a	b	a	a	b	b	b	b	b	a	a	a	b	a	b	a	a	a	b	b	b	a	a	b	a	b	b	b	a	b	a	a	a	b	b	a	a	a	a
chr05	24890869	G	a	a	b	a	a	a	a	a	a	-	-	a	b	b	b	b	b	a	a	a	-	-	b	a	a	a	b	b	b	-	a	b	a	b	-	b	a	b	a	a	-	b	b	a	-	a	-
chr05	24890990	G	a	a	b	a	a	a	a	a	a	-	-	a	b	b	b	b	b	a	a	a	-	-	b	a	a	a	b	b	b	-	a	b	a	b	-	b	a	b	a	a	-	b	b	a	-	a	-
chr05	24891025	A	a	a	b	a	a	a	a	a	a	-	-	a	b	b	b	b	b	a	a	a	-	-	b	a	a	a	b	b	b	-	a	b	a	b	-	b	a	b	a	a	-	b	b	a	-	a	-
chr05	24914123	G	a	a	b	a	a	-	a	a	a	-	a	a	b	b	b	b	b	a	a	-	b	a	b	a	a	a	b	b	b	-	a	b	a	b	b	-	-	b	a	-	a	-	b	a	a	a	a
chr05	24916718	T	a	a	b	-	a	-	a	a	-	b	-	a	b	-	b	b	b	-	a	-	b	-	b	a	-	-	-	b	-	a	a	b	a	b	b	b	-	b	a	a	a	-	b	-	a	-	-
chr05	24916846	C	a	a	-	-	-	-	-	a	a	-	-	-	b	b	b	b	b	a	a	-	b	a	-	a	a	a	-	b	b	-	a	b	a	b	b	-	a	b	a	a	-	-	b	a	-	a	a
chr05	24916883	A	a	a	-	-	-	-	-	a	a	-	-	-	b	b	b	b	b	a	a	-	b	a	-	a	a	a	-	b	b	-	a	b	a	b	b	-	a	b	a	a	-	-	b	a	-	a	a
chr05	24916955	C	a	a	-	-	-	-	-	a	a	-	-	-	b	b	b	-	b	a	a	-	b	a	-	a	a	a	-	b	b	-	a	b	a	b	b	-	a	b	a	a	-	-	b	a	-	a	a
chr05	24916956	C	a	a	-	-	-	-	-	a	a	-	-	-	b	b	b	-	b	a	a	-	b	a	-	a	a	a	-	b	b	-	a	b	a	b	b	-	a	b	a	a	-	-	b	a	-	a	a
chr05	24916957	A	a	a	-	-	-	-	-	a	a	-	-	-	b	b	b	-	b	a	a	-	b	a	-	a	a	a	-	b	b	-	a	b	a	b	b	-	a	b	a	a	-	-	b	a	-	a	a
chr05	24918813	C	a	a	b	a	a	a	a	a	-	b	a	a	b	b	b	b	b	a	a	a	b	a	-	a	a	a	b	b	b	-	a	b	a	b	b	b	a	b	a	a	a	-	b	a	a	a	a
chr05	24918820	A	a	a	b	a	a	a	a	a	-	b	a	a	b	b	b	b	b	a	a	a	b	a	-	a	a	a	b	b	b	-	a	b	a	b	b	b	a	b	a	a	a	-	b	a	a	a	a
chr05	24918827	A	a	a	b	a	a	a	a	a	-	b	a	a	b	b	b	b	b	a	a	a	b	a	-	a	a	a	b	b	b	-	a	b	a	b	b	b	a	b	a	a	a	-	b	a	a	a	a
chr05	24918838	C	a	a	b	a	a	a	a	a	-	b	a	a	b	b	b	b	b	a	a	a	b	a	-	a	a	a	b	b	b	-	a	b	a	b	b	b	a	b	a	a	a	-	b	a	a	a	a
chr05	24919109	A	a	a	b	a	a	a	a	a	-	b	a	a	b	b	b	b	b	a	a	a	b	a	b	a	a	a	b	b	b	-	a	b	a	b	b	b	a	b	a	a	a	-	b	a	a	a	a
chr05	24919487	G	a	a	b	a	a	a	a	a	a	b	-	a	b	b	b	b	b	a	a	a	b	a	-	-	a	a	b	b	b	a	a	b	a	b	b	b	a	b	a	a	a	-	b	a	a	a	a
chr05	24919729	C	a	a	b	a	a	a	a	a	a	b	-	a	b	b	b	b	b	a	a	a	b	a	-	-	a	a	b	b	-	a	a	b	a	-	b	b	a	b	a	a	a	-	b	a	a	a	a
chr05	24923828	T	a	a	b	a	a	a	a	a	a	b	-	-	b	b	b	b	b	a	a	-	b	a	b	a	a	a	b	b	-	a	a	b	a	b	b	b	-	b	a	a	a	-	b	a	a	a	a
chr05	24923982	T	a	a	b	a	a	a	a	a	a	b	-	-	b	b	b	b	b	a	a	-	b	a	-	a	a	a	b	b	-	a	a	b	a	b	b	b	-	b	a	a	a	-	b	a	a	a	a
chr05	24923987	A	a	a	b	a	a	a	a	a	a	b	-	-	b	b	b	b	b	a	a	-	b	a	-	a	a	a	b	b	-	a	a	b	a	b	b	b	-	b	a	a	a	-	b	a	a	a	a
chr05	24924021	G	a	a	b	a	a	a	a	a	a	b	-	-	b	b	b	b	b	a	a	-	b	a	-	a	a	a	b	b	-	a	a	b	a	b	b	b	-	b	a	a	a	-	b	a	a	a	a
chr05	24926586	A	a	a	-	a	-	-	-	-	a	b	-	-	-	b	b	b	b	a	a	-	-	a	b	-	a	-	-	b	b	a	a	b	-	b	b	-	a	-	a	-	a	-	b	a	a	a	a
chr05	24928948	C	a	a	b	a	a	a	a	a	a	b	a	a	b	b	b	b	b	a	a	-	b	a	b	-	a	a	-	b	-	-	a	b	a	-	b	b	a	-	a	a	a	-	b	a	a	-	-
chr05	24929363	A	a	a	b	a	a	a	a	a	a	b	-	a	b	b	b	b	b	a	a	a	b	a	b	a	a	a	b	b	b	a	a	b	a	b	b	b	a	b	a	b	a	-	b	a	-	a	a
chr05	24929388	G	a	a	b	a	a	a	a	a	a	b	-	a	b	b	b	b	b	a	a	a	b	a	b	a	a	a	b	b	b	a	a	b	a	b	b	b	a	b	a	b	a	-	b	a	-	a	a
chr05	24929821	T	-	a	b	-	-	-	-	a	a	-	-	a	b	b	b	b	b	-	a	a	b	a	b	a	a	a	-	b	b	a	h	b	a	b	b	b	-	b	a	b	a	-	b	a	-	a	-
chr05	24930061	G	-	a	b	-	a	a	-	a	a	-	-	a	b	b	b	-	b	-	a	a	b	a	-	a	a	a	-	b	b	a	h	b	a	b	b	b	-	b	a	b	a	-	b	a	-	a	-
chr05	24930099	T	-	a	b	-	a	a	-	a	a	-	-	a	b	b	b	-	b	-	a	a	b	a	-	a	a	a	-	b	b	a	h	b	a	b	b	b	-	b	a	b	a	-	b	a	-	a	-
chr05	24930100	G	-	a	b	-	a	a	-	a	a	-	-	a	b	b	b	-	b	-	a	a	b	a	-	a	a	a	-	b	b	a	h	b	a	b	b	b	-	b	a	b	a	-	b	a	-	a	-
chr05	24930169	A	a	a	b	a	a	a	-	a	a	-	a	a	b	b	b	b	b	a	a	a	b	a	b	a	a	a	b	b	b	a	a	b	a	b	b	b	a	b	a	a	a	b	b	a	a	a	a
chr05	24930170	T	a	a	b	a	a	a	-	a	a	-	a	a	b	b	b	b	b	a	a	a	b	a	b	a	a	a	b	b	b	a	a	b	a	b	b	b	a	b	a	a	a	b	b	a	a	a	a
chr05	24930210	T	a	a	b	a	a	a	-	a	a	-	a	a	b	b	b	b	b	a	a	a	b	a	b	a	a	a	b	b	b	a	a	b	a	b	b	b	a	b	a	a	a	b	b	a	a	a	a
chr05	24930438	G	a	a	b	a	a	a	-	a	a	-	a	a	b	b	b	-	b	a	a	a	b	a	-	a	a	a	b	b	b	a	a	b	a	b	b	b	a	b	a	a	a	b	b	a	a	a	a
chr05	24930491	G	a	a	b	a	a	a	-	a	a	-	a	a	b	b	b	-	b	a	a	a	b	a	-	a	a	a	b	b	b	a	a	b	a	b	b	b	a	b	a	a	a	b	b	a	a	a	a
chr05	24930496	T	a	a	b	a	a	a	-	a	a	-	a	a	b	b	b	-	b	a	a	a	b	a	-	a	a	a	b	b	b	a	a	b	a	b	b	b	a	b	a	a	a	b	b	a	a	a	a
chr05	24941843	A	a	a	-	a	a	a	-	a	-	-	-	a	b	b	b	b	b	a	a	-	b	-	b	a	a	a	b	b	b	a	a	b	a	b	-	-	a	b	a	a	a	-	b	a	-	a	a
chr05	24941886	G	a	a	-	a	a	a	-	a	-	-	-	a	b	b	b	b	b	a	a	-	b	-	b	a	a	a	b	b	b	a	a	b	a	b	-	-	a	b	a	b	a	-	b	a	-	a	a
chr05	24942059	C	a	a	-	a	a	a	-	a	-	-	-	a	b	b	b	b	b	a	a	-	b	-	b	a	a	a	b	b	b	a	a	b	a	b	-	-	a	b	a	a	a	-	b	a	-	a	a
chr05	24947794	G	a	a	b	a	a	-	a	a	-	b	a	a	-	b	b	b	b	a	a	-	b	-	b	-	a	a	b	b	-	a	a	b	a	-	b	-	a	-	a	-	a	-	b	a	-	a	a
chr05	24953780	T	a	a	b	a	a	a	a	a	-	b	-	a	b	b	b	b	b	a	a	a	b	a	-	a	a	a	b	b	-	a	a	b	a	-	b	-	-	b	a	a	-	-	b	a	a	a	a
chr05	24953824	A	a	a	b	a	a	a	a	a	-	b	-	a	b	b	b	b	b	a	a	a	b	a	-	a	a	a	b	b	-	a	a	b	a	-	b	-	-	b	a	a	-	-	b	a	a	a	a
chr05	24953850	A	a	a	b	a	a	a	a	a	-	b	-	a	b	b	b	b	b	a	a	a	b	a	-	a	a	a	b	b	-	a	a	b	a	-	b	-	-	b	a	a	-	-	b	a	a	a	a
chr05	24956120	A	a	a	b	a	a	a	a	a	a	-	-	a	-	b	b	-	b	a	a	a	b	a	-	a	a	a	b	-	-	a	a	b	a	b	b	b	a	-	a	a	a	-	b	a	a	a	a
chr05	24960366	C	a	a	b	-	a	-	a	a	a	-	-	a	b	b	b	-	b	a	a	a	b	a	-	a	a	a	-	b	b	a	a	b	a	-	b	b	a	b	a	a	-	-	b	a	-	a	a
chr05	24960408	G	a	a	b	-	a	-	a	a	a	-	-	a	b	b	b	-	b	a	a	a	b	a	-	a	a	a	-	b	b	a	a	b	a	-	b	b	a	b	a	a	-	-	b	a	-	a	a
chr05	24960423	C	a	a	b	-	a	-	a	a	a	-	-	a	b	b	b	-	b	a	a	a	b	a	-	a	a	a	-	b	b	a	a	b	a	-	b	b	a	b	a	a	-	-	b	a	-	a	a
chr05	24960573	A	a	a	b	-	a	-	a	a	a	-	-	a	b	b	b	b	b	a	a	a	b	a	b	a	a	a	-	b	b	a	a	b	a	b	b	b	a	b	a	a	-	b	b	a	-	a	a
chr05	24961998	T	a	a	b	a	a	a	a	-	a	b	a	a	b	b	b	b	b	a	a	-	b	-	b	-	a	a	b	b	b	-	a	b	a	b	-	b	-	b	a	a	a	b	b	a	a	a	a
chr05	24962006	C	a	a	b	a	a	a	a	-	a	b	a	a	b	h	b	b	b	a	a	-	b	-	b	-	a	a	b	b	b	-	a	b	a	b	-	b	-	b	a	a	a	b	b	a	a	a	a
chr05	24962183	A	a	a	b	a	a	a	a	a	a	b	a	a	b	b	b	b	b	a	a	a	b	a	b	a	a	a	b	b	b	a	a	b	a	b	b	b	a	b	a	a	a	-	b	a	a	a	a
chr05	24962342	T	a	a	b	a	a	a	a	a	a	b	a	a	b	b	b	b	b	a	a	a	b	a	b	a	a	a	b	b	b	a	a	b	a	b	b	b	a	b	a	a	a	-	b	a	a	a	a
chr05	24965035	C	a	a	b	a	a	-	a	a	a	-	-	-	-	b	b	b	b	a	a	a	b	-	b	a	a	a	b	b	b	-	a	b	a	b	b	b	a	b	a	a	a	-	b	-	-	a	-
chr05	24965040	C	a	a	b	a	a	-	a	a	a	-	-	-	-	b	b	b	b	a	a	a	b	-	b	a	a	a	b	b	b	-	a	b	a	b	b	b	a	b	a	a	a	-	b	-	-	a	-
chr05	24965094	G	a	a	-	-	a	a	-	a	a	-	-	a	b	b	b	b	b	a	a	a	b	-	b	-	a	a	-	b	b	a	a	b	a	b	b	-	a	-	a	a	a	-	b	-	-	-	-
chr05	24965401	C	a	a	-	-	a	a	-	a	a	-	-	a	b	b	b	b	b	a	a	a	b	-	b	-	a	a	-	b	b	a	a	b	a	-	b	-	a	-	a	a	a	-	b	-	-	-	-
chr05	24965452	T	a	a	-	-	a	a	-	a	a	-	-	a	b	b	b	b	b	a	a	a	b	-	b	-	a	a	-	b	b	a	a	b	a	-	b	-	a	-	a	a	a	-	b	-	-	-	-
chr05	24966039	G	a	a	b	a	a	a	-	a	a	b	a	a	b	b	b	b	b	a	a	a	b	a	b	a	a	a	b	b	b	a	a	b	a	b	b	b	a	b	a	a	a	b	b	a	-	a	a
chr05	24983629	C	a	a	b	a	-	a	a	a	a	-	-	-	b	b	b	b	b	a	a	-	b	-	b	-	a	-	b	-	b	-	a	b	a	b	-	-	a	b	a	a	a	-	b	a	-	a	a
chr05	24985520	T	a	a	-	-	a	a	-	a	a	-	-	a	b	b	b	b	b	a	a	-	b	-	-	-	a	a	-	b	b	a	-	b	a	b	-	b	-	b	a	b	a	b	b	-	a	a	-
chr05	24985523	G	a	a	-	-	a	a	-	a	a	-	-	a	b	b	b	b	b	a	a	-	b	-	-	-	a	a	-	b	b	a	-	b	a	b	-	b	-	b	a	a	a	b	b	-	a	a	-
chr05	24985589	T	a	a	-	-	a	a	-	a	a	-	-	a	b	b	b	b	b	a	a	-	b	-	-	-	a	a	-	b	b	a	-	b	a	b	-	b	-	b	a	b	a	b	b	-	a	a	-
chr05	24985700	A	a	a	-	-	a	a	-	a	a	-	-	a	b	b	b	b	b	a	a	-	b	-	-	-	a	a	-	b	b	a	-	b	a	b	-	b	-	b	a	a	a	b	b	-	a	-	-
chr05	24985750	C	a	a	-	-	a	a	-	a	a	-	-	a	b	b	b	b	b	a	a	-	b	-	-	-	a	a	-	b	b	a	-	b	a	b	-	b	-	b	a	a	a	b	b	-	a	-	-
chr05	24987248	A	a	a	b	-	a	a	a	a	a	-	-	a	b	b	b	b	b	a	a	a	b	a	-	a	a	-	b	b	b	-	-	b	a	b	b	-	a	b	a	a	a	-	b	a	b	a	a
chr05	24987251	A	a	a	b	-	a	a	a	a	a	-	-	a	b	b	b	b	b	a	a	a	b	a	-	a	a	-	b	b	b	-	-	b	a	b	b	-	a	b	a	a	a	-	b	a	b	a	a
chr05	24990373	G	a	a	-	-	a	-	a	a	a	-	a	a	-	-	b	b	b	a	a	a	b	a	-	a	a	a	b	b	b	a	-	b	a	b	-	b	a	b	a	-	a	-	b	b	a	a	a
chr05	24990375	C	a	a	-	-	a	-	a	a	a	-	a	a	-	-	b	b	b	a	a	a	b	a	-	a	a	a	b	b	b	a	-	b	a	b	-	b	a	b	a	-	a	-	b	a	a	a	a
chr05	24990655	T	a	a	-	a	a	a	-	a	a	-	-	a	-	-	-	b	-	a	a	a	-	-	-	a	a	a	b	b	b	a	a	b	a	-	-	-	-	-	a	a	a	b	-	a	a	a	a
chr05	25000455	A	a	a	b	a	-	a	a	a	a	b	a	a	b	b	b	b	b	a	a	-	b	a	b	-	a	a	b	b	b	-	a	b	a	-	b	-	a	-	a	-	a	b	b	a	-	a	a
chr05	25000486	C	a	a	b	a	-	a	a	a	a	b	a	a	b	b	b	b	b	a	a	-	b	a	b	-	a	a	b	b	b	-	a	b	a	-	b	-	a	-	a	-	a	b	b	a	-	a	a
chr05	25004056	C	a	-	b	-	a	a	-	a	a	b	a	a	b	b	b	b	b	a	a	-	b	-	b	a	a	a	b	-	b	-	a	b	a	-	b	-	a	b	a	-	a	b	b	a	-	a	a
chr05	25010060	T	a	a	-	-	a	a	a	-	a	-	-	-	b	b	b	b	b	a	a	-	b	-	b	a	a	a	b	b	-	-	a	b	a	-	b	-	a	-	a	a	a	-	b	-	-	-	-
chr05	25010101	G	a	a	-	-	a	a	a	-	a	-	-	-	b	b	b	b	b	a	a	-	b	-	b	a	a	a	b	b	-	-	a	b	a	-	b	-	a	-	a	a	a	-	b	-	-	-	-
chr05	25061971	G	-	a	b	a	-	-	-	a	a	-	-	a	b	b	b	b	b	-	a	-	b	a	-	-	a	a	-	b	-	a	-	b	a	-	-	-	a	b	a	a	-	-	b	a	-	a	-
chr05	25061997	C	-	a	b	a	-	-	-	a	a	-	-	a	b	b	b	b	b	-	a	-	b	a	-	-	a	a	-	b	-	a	-	b	a	-	-	-	a	b	a	a	-	-	b	a	-	a	-
chr05	25062039	T	-	a	b	a	-	-	-	a	a	-	-	a	b	b	b	b	b	-	a	-	b	a	-	-	a	a	-	b	-	a	-	b	a	-	-	-	a	b	a	a	-	-	b	a	-	a	-
chr05	25080133	A	a	a	-	-	-	a	-	a	a	-	-	a	b	b	b	b	b	-	a	-	b	-	-	-	a	a	-	b	b	a	a	b	a	-	b	b	-	b	a	b	a	b	b	-	-	a	a
chr05	25086550	A	a	a	b	-	a	-	-	a	-	-	-	-	b	b	b	-	b	a	a	-	b	-	-	a	a	a	b	b	b	a	-	b	a	b	b	b	a	-	a	b	a	-	b	a	-	a	a
chr05	25086592	C	a	a	b	-	a	-	-	a	-	-	-	-	b	b	b	-	b	a	a	-	b	-	-	a	a	a	b	b	b	a	-	b	a	b	b	b	a	-	a	b	a	-	b	a	-	a	a
chr05	25086708	T	a	a	b	-	a	-	-	a	-	-	-	-	b	b	b	b	b	a	a	-	b	-	b	a	a	a	b	b	b	a	-	b	a	b	b	b	a	-	a	b	a	-	b	a	-	a	a
chr05	25089986	T	a	a	b	-	-	-	a	-	a	b	-	-	b	b	b	b	b	a	a	-	b	-	-	-	a	-	b	b	b	-	a	b	a	b	b	b	a	b	a	-	a	-	b	a	-	a	a
chr05	25090169	G	a	a	b	-	-	-	a	-	a	b	-	-	-	b	b	b	b	a	a	-	b	-	-	-	a	-	b	b	b	-	a	b	a	b	b	b	a	b	a	-	a	-	b	a	-	a	a
chr05	25091397	A	a	a	b	a	a	a	a	a	a	-	-	-	b	b	b	b	b	a	a	-	b	-	b	-	a	-	b	b	-	a	a	b	a	-	b	b	a	-	a	a	a	b	b	-	a	a	a
chr05	25092239	G	a	a	b	a	a	-	a	a	a	-	a	a	b	b	b	b	b	a	a	-	b	a	b	a	a	a	b	b	b	a	a	b	a	b	b	b	a	b	a	a	a	b	b	a	-	a	-
chr05	25109676	C	a	a	-	a	a	a	a	-	-	-	a	a	b	b	b	b	b	a	a	-	b	a	-	-	a	-	-	b	b	-	a	b	a	-	b	-	-	b	a	a	-	-	b	a	-	a	a
chr05	25109925	T	a	a	-	a	a	a	a	-	-	-	a	a	b	b	b	b	b	a	a	-	b	a	b	-	a	-	-	b	b	-	a	b	a	-	b	-	-	b	a	a	-	-	b	a	-	a	a
chr05	25109945	C	a	a	-	a	a	a	a	-	-	-	a	a	b	b	b	b	b	a	a	-	b	a	b	-	a	-	-	b	b	-	a	b	a	-	b	-	-	b	a	a	-	-	b	a	-	a	a
chr05	25110912	T	a	a	b	a	a	a	a	a	a	b	a	a	b	b	b	b	b	a	a	a	b	a	b	-	a	a	b	b	b	a	a	b	a	b	b	b	a	b	a	h	a	b	b	a	-	a	a
chr05	25110925	T	a	a	b	a	a	a	a	a	a	b	a	a	b	b	b	b	b	a	a	a	b	a	b	-	a	a	b	b	b	a	a	b	a	b	b	b	a	b	a	h	a	b	b	a	-	a	a
chr05	25111161	T	a	a	b	a	a	a	a	a	a	b	a	a	b	b	b	b	b	a	a	a	b	a	b	-	a	a	b	b	b	a	a	b	a	b	b	b	a	b	a	h	a	b	b	a	-	a	a
chr05	25112034	C	a	a	b	a	a	a	a	a	a	b	-	a	b	b	b	b	b	a	a	a	b	a	-	a	a	a	b	b	b	a	a	b	a	b	-	b	-	b	a	a	a	b	b	a	-	a	a
chr05	25112046	A	a	a	b	a	a	a	a	a	a	b	-	a	b	b	b	b	b	a	a	a	b	a	-	a	a	a	b	b	b	a	a	b	a	b	-	b	-	b	a	a	a	b	b	a	-	a	a
chr05	25112105	C	a	a	b	a	a	a	a	a	a	b	-	a	b	b	b	b	b	a	a	a	b	a	-	a	a	a	b	b	b	a	a	b	a	b	-	b	-	b	a	a	a	b	b	a	-	a	a
chr05	25113718	T	a	a	b	a	a	a	a	a	a	b	a	a	b	b	b	b	b	a	a	a	b	a	b	a	a	-	-	b	b	a	a	b	a	b	b	b	-	b	a	a	a	b	b	a	a	a	a
chr05	25113918	C	a	a	b	a	a	a	a	a	a	b	a	a	b	b	b	-	b	a	a	a	b	a	-	a	a	-	-	b	b	a	a	b	a	b	b	b	-	b	a	a	a	b	b	a	-	a	a
chr05	25113935	C	a	a	b	a	a	a	a	a	a	b	a	a	b	b	b	-	b	a	a	a	b	a	-	a	a	-	-	b	b	a	a	b	a	b	b	b	-	b	a	a	a	b	b	a	-	a	a
chr05	25113937	T	a	a	b	a	a	a	a	a	a	b	a	a	b	b	b	-	b	a	a	a	b	a	-	a	a	-	-	b	b	a	a	b	a	b	b	b	-	b	a	a	a	b	b	a	-	a	a
chr05	25121137	T	a	a	-	a	-	a	a	a	-	-	-	-	b	b	b	b	b	a	a	-	b	-	b	a	a	a	b	b	b	a	-	b	a	-	b	-	-	b	a	h	a	-	b	a	a	a	a
chr05	25121157	A	a	a	-	a	-	a	a	a	-	-	-	-	b	b	b	b	b	a	a	-	b	-	b	a	a	a	b	b	b	a	-	b	a	-	b	-	-	b	a	h	a	-	b	a	a	a	a
chr05	25121808	A	-	-	b	-	-	a	a	a	a	-	-	a	b	b	b	b	b	a	a	-	b	a	b	-	a	a	b	b	-	a	a	b	a	b	b	-	a	-	a	b	a	-	b	-	a	a	-
chr05	25125085	T	a	a	b	a	a	a	a	a	a	b	a	a	b	b	b	b	b	a	a	a	b	a	b	a	a	a	b	b	b	a	a	b	a	-	b	b	a	b	a	a	a	b	b	a	a	a	a
chr05	25127490	G	a	a	b	a	a	a	a	a	a	b	-	a	b	b	b	b	b	h	a	a	b	a	b	-	a	a	b	b	b	a	a	b	a	b	b	b	a	b	a	-	a	b	b	a	a	a	a
chr05	25127491	A	a	a	b	a	a	a	a	a	a	b	-	a	b	b	b	b	b	h	a	a	b	a	b	-	a	a	b	b	b	a	a	b	a	b	b	b	a	b	a	-	a	b	b	a	a	a	a
chr05	25127779	T	a	a	b	a	a	a	a	a	-	-	a	a	b	b	b	b	b	b	a	-	b	-	b	a	a	a	b	b	-	-	a	b	a	-	b	b	a	b	a	a	a	-	b	a	-	a	-
chr05	25127787	G	a	a	b	a	a	a	a	a	-	-	a	a	b	b	b	b	b	a	a	-	b	-	b	a	a	a	b	b	-	-	a	b	a	-	b	b	a	b	a	a	a	-	b	a	-	a	-
chr05	25132263	G	a	a	b	a	a	a	-	a	a	b	-	a	b	b	b	b	b	a	a	a	b	-	b	-	a	a	b	b	b	a	a	b	a	b	b	b	-	b	a	a	a	-	b	a	-	a	a
chr05	25133227	T	a	a	b	a	a	a	a	a	a	-	-	a	b	b	b	b	b	a	a	a	b	-	b	a	a	a	-	b	b	-	a	b	a	b	-	b	a	b	a	b	a	-	-	a	-	a	-
chr05	25133272	G	a	a	b	a	a	a	a	a	a	-	-	a	b	b	b	b	b	a	a	a	b	-	b	a	a	a	-	b	b	-	a	b	a	b	-	b	a	b	a	b	a	-	-	a	-	a	-
chr05	25133548	G	a	a	b	a	a	a	a	a	a	-	-	a	b	b	b	-	b	a	a	a	b	-	b	a	a	a	-	b	b	-	a	b	a	b	-	b	a	b	a	a	a	-	-	a	-	a	-
chr05	25134098	A	a	a	-	a	-	a	a	a	a	b	-	a	b	b	b	b	b	a	a	a	b	-	b	a	a	a	b	b	b	a	a	b	a	b	b	b	-	b	a	a	a	-	b	a	a	a	a
chr05	25134104	A	a	a	-	a	-	a	a	a	a	b	-	a	b	b	b	b	b	a	a	a	b	-	b	a	a	a	b	b	b	a	a	b	a	b	b	b	-	b	a	a	a	-	b	a	a	a	a
chr05	25134437	G	a	a	b	a	a	a	a	a	-	b	-	a	b	b	b	b	b	a	a	a	b	a	-	a	a	-	b	b	b	-	a	b	a	b	b	b	a	b	a	h	a	b	b	a	a	a	a
chr05	25134480	T	a	a	b	a	a	a	a	a	-	b	-	a	b	b	b	b	b	a	a	a	b	a	-	a	a	-	b	b	b	-	a	b	a	b	b	b	a	b	a	h	a	b	b	a	a	a	a
chr05	25134737	T	a	a	b	a	a	a	a	a	-	b	-	a	b	b	b	b	b	a	a	a	b	a	-	a	a	-	b	b	b	-	a	b	a	b	b	-	a	b	a	h	a	b	b	a	a	a	a
chr05	25134831	A	a	a	b	a	-	a	a	a	-	-	-	a	b	b	b	b	b	a	a	a	b	a	b	a	a	a	-	b	b	a	a	b	a	-	b	b	a	b	a	a	-	-	b	a	-	-	-
chr05	25135138	T	a	a	b	a	-	a	a	a	-	-	-	a	b	b	b	b	b	a	a	a	b	a	b	a	a	a	-	b	b	a	a	b	a	-	b	b	a	b	a	a	-	-	b	a	-	-	-
chr05	25135263	A	a	a	b	a	a	a	a	a	a	-	-	a	b	b	b	b	b	a	a	a	b	a	b	a	a	a	b	b	b	a	a	b	a	b	b	b	a	b	a	h	-	b	b	a	a	a	a
chr05	25135452	G	a	a	b	a	a	a	a	a	a	-	-	a	b	b	b	b	b	a	a	a	b	a	b	a	a	a	b	b	b	a	a	b	a	b	b	b	a	b	a	h	a	b	b	a	a	a	a
chr05	25136135	A	-	a	b	a	a	a	a	a	-	b	-	a	b	b	b	-	b	a	a	a	b	a	-	a	a	a	b	b	b	-	a	b	a	-	b	b	a	b	a	a	a	b	b	a	-	a	a
chr05	25136138	G	-	a	b	a	a	a	a	a	-	b	-	a	b	b	b	-	b	a	a	a	b	a	-	a	a	a	b	b	b	-	a	b	a	-	b	b	a	b	a	b	a	b	b	a	-	a	a
chr05	25136185	T	-	a	b	a	a	a	a	a	-	b	-	a	b	b	b	-	b	a	a	a	b	a	-	a	a	a	b	b	b	-	a	b	a	-	b	b	a	b	a	b	a	b	b	a	-	a	a
chr05	25136189	G	-	a	b	a	a	a	a	a	-	b	-	a	b	b	b	-	b	a	a	a	b	a	-	a	a	a	b	b	b	-	a	b	a	-	b	b	a	b	a	b	a	b	b	a	-	a	a
chr05	25136193	C	-	a	b	a	a	a	a	a	-	b	-	a	b	b	b	-	b	a	a	a	b	a	-	a	a	a	b	b	b	-	a	b	a	-	b	b	a	b	a	a	a	b	b	a	-	a	b
chr05	25136197	T	-	a	b	a	a	a	a	a	-	b	-	a	b	b	b	-	b	a	a	a	b	a	-	a	a	a	b	b	b	-	a	b	a	-	b	b	a	b	a	b	a	b	b	a	-	a	a
chr05	25136408	G	-	a	b	a	a	a	a	a	-	b	-	a	b	b	b	b	b	a	a	a	b	a	b	a	a	a	b	b	b	-	a	b	a	-	b	b	a	b	a	b	a	b	b	a	-	a	a
chr05	25136428	A	-	a	b	a	a	a	a	a	-	b	-	a	b	b	b	b	b	a	a	a	b	a	b	a	a	a	b	b	b	-	a	b	a	-	b	b	a	b	a	a	a	b	b	a	-	a	a
chr05	25136766	G	a	a	b	-	a	-	a	a	a	-	-	-	-	b	b	b	-	a	-	-	b	-	-	a	a	-	b	b	b	-	a	b	a	b	b	b	-	b	a	a	-	-	b	a	a	a	a
chr05	25136860	A	a	a	b	-	a	-	a	a	a	-	-	-	-	b	-	-	-	a	-	-	b	-	-	a	a	-	-	b	b	-	a	b	a	b	b	b	-	b	a	a	-	-	b	a	a	a	a
chr05	25136886	T	a	a	b	-	a	-	a	a	a	-	-	-	-	b	-	-	-	a	-	-	b	-	-	a	a	-	-	b	b	-	a	b	a	b	b	b	-	b	a	a	-	-	b	a	a	a	a
chr05	25136900	C	a	a	b	-	a	-	a	a	a	-	-	-	-	b	-	-	-	a	-	-	b	-	-	a	a	-	-	b	b	-	a	b	a	b	b	b	-	b	a	a	-	-	b	a	a	a	a
chr05	25136944	T	a	a	b	-	a	-	a	a	a	-	-	-	-	b	-	-	-	a	-	-	b	-	-	a	a	-	-	b	b	-	a	b	a	b	b	b	-	b	a	a	-	-	b	a	a	a	a
chr05	25136945	G	a	a	b	-	a	-	a	a	a	-	-	-	-	b	-	-	-	a	-	-	b	-	-	a	a	-	-	b	b	-	a	b	a	b	b	b	-	b	a	a	-	-	b	a	a	a	a
chr05	25136966	A	a	a	b	a	a	a	a	a	-	b	-	-	b	b	b	b	b	-	a	a	b	-	-	-	a	-	b	b	b	a	a	b	a	-	b	b	a	b	a	a	a	-	b	-	-	a	-
chr05	25137027	T	a	a	b	a	a	a	a	a	-	b	-	-	b	b	b	b	b	-	a	a	b	-	-	-	a	-	b	b	b	a	a	b	a	-	b	b	a	b	a	a	a	-	b	-	-	a	-
chr05	25137044	A	a	a	b	a	a	a	a	a	-	b	-	-	b	b	b	b	b	-	a	a	b	-	-	-	a	-	b	b	b	a	a	b	a	-	b	b	a	b	a	a	a	-	b	-	-	a	-
chr05	25138976	T	a	a	b	a	a	a	-	a	-	b	-	a	b	b	b	b	b	-	a	a	b	-	b	a	a	-	b	b	b	-	a	b	a	-	b	b	a	b	a	a	a	b	b	a	-	a	a
chr05	25142072	T	a	a	-	a	a	a	a	a	-	-	a	a	b	b	b	b	b	a	a	a	b	-	b	-	a	-	b	-	b	a	a	b	a	b	b	-	-	b	a	a	a	-	b	-	a	a	a
chr05	25142081	T	a	a	-	a	a	a	a	a	-	-	a	a	b	b	b	b	b	a	a	a	b	-	b	-	a	-	b	-	b	a	a	b	a	b	b	-	-	b	a	a	a	-	b	-	a	a	a
chr05	25144520	C	-	a	b	a	a	a	a	a	a	-	a	a	b	b	b	b	b	a	a	a	b	a	-	a	a	a	b	b	b	a	a	b	a	b	b	b	-	b	a	h	a	b	b	a	a	a	a
chr05	25144545	C	-	a	b	a	a	a	a	a	a	-	a	a	b	b	b	b	b	a	a	a	b	a	-	a	a	a	b	b	b	a	a	b	a	b	b	b	-	b	a	h	a	b	b	a	a	a	a
chr05	25144790	C	a	a	b	a	a	a	a	a	a	-	a	a	b	b	b	b	b	a	a	a	b	a	b	a	a	a	b	b	b	a	a	b	a	b	b	b	-	b	a	h	a	b	b	a	a	a	a
chr05	25145085	G	a	a	b	a	-	-	-	-	a	-	-	-	-	b	-	b	-	a	a	-	-	-	-	-	a	a	b	b	b	a	a	b	a	b	b	-	a	b	-	-	-	-	b	a	a	a	a
chr05	25145117	C	a	a	b	a	-	-	-	-	a	-	-	-	-	b	-	b	-	a	a	-	-	-	-	-	a	a	b	b	b	a	a	b	a	b	b	-	a	b	-	-	-	-	b	a	a	a	a
chr05	25147076	T	a	a	b	a	a	a	a	a	a	b	a	a	b	b	b	b	b	a	a	a	b	a	b	-	a	a	b	b	b	a	a	b	a	-	b	-	-	b	a	a	a	b	b	-	-	a	a
chr05	25147280	G	a	a	b	a	a	a	a	a	a	b	a	a	b	b	b	-	b	a	a	a	b	a	-	-	a	a	b	b	b	a	a	b	a	-	b	-	-	b	a	a	a	b	b	-	-	a	a
chr05	25147288	T	a	a	b	a	a	a	a	a	a	b	a	a	b	b	b	-	b	a	a	a	b	a	-	-	a	a	b	b	b	a	a	b	a	-	b	-	-	b	a	a	a	b	b	-	-	a	a
chr05	25147311	C	a	a	b	a	a	a	a	a	a	b	a	a	b	b	b	-	b	a	a	a	b	a	-	-	a	a	b	b	b	a	a	b	a	-	b	-	-	b	a	a	a	a	b	-	-	a	a
chr05	25147322	G	a	a	b	a	a	a	a	a	a	b	a	a	b	b	b	-	b	a	a	a	b	a	-	-	a	a	b	b	b	a	a	b	a	-	b	-	-	b	a	a	a	b	b	-	-	a	a
chr05	25147341	G	a	a	b	a	a	a	a	a	a	b	a	a	b	b	b	-	b	a	a	a	b	a	-	-	a	a	b	b	b	a	a	b	a	-	b	-	-	b	a	a	a	b	b	-	-	a	a
chr05	25148613	G	a	a	b	a	a	a	a	a	a	b	-	a	b	b	b	b	b	a	a	a	b	a	b	a	a	a	b	b	-	-	a	b	a	b	b	-	b	-	a	a	a	-	b	a	a	a	a
chr05	25148625	T	a	a	b	a	a	a	a	a	a	b	-	a	b	b	b	b	b	a	a	a	b	a	b	a	a	a	b	b	-	-	a	b	a	b	b	-	b	-	a	a	a	-	b	a	a	a	a
chr05	25148812	T	a	a	b	a	a	a	a	a	a	b	-	a	b	b	b	b	b	a	a	a	b	a	-	a	a	a	b	b	-	-	a	b	a	b	b	-	b	-	a	a	a	-	b	a	a	a	a
chr05	25148825	A	a	a	b	a	a	a	a	a	a	b	-	a	b	b	b	b	b	a	a	a	b	a	-	a	a	a	b	b	-	-	a	b	a	b	b	-	a	-	a	a	a	-	b	a	a	a	a
chr05	25148888	C	a	a	b	a	a	a	a	a	a	b	-	a	b	b	b	b	b	a	a	a	b	a	-	a	a	a	b	b	-	-	a	b	a	b	b	-	b	-	a	a	a	-	b	a	a	a	a
chr05	25154424	C	a	a	b	a	a	a	a	a	a	-	a	a	b	b	b	b	b	b	a	a	b	a	-	a	a	a	-	b	a	-	a	b	a	-	b	b	-	b	a	a	a	-	b	a	a	a	a
chr05	25158688	C	a	a	b	a	a	a	a	-	-	-	-	a	b	b	b	b	b	a	a	a	b	a	b	-	a	-	-	b	b	a	a	b	a	b	b	b	-	b	a	a	-	-	b	a	-	-	a
chr05	25165155	G	-	a	b	a	-	a	a	a	-	-	-	a	b	b	b	b	b	b	a	-	b	a	b	a	a	a	-	b	b	a	-	b	a	b	b	-	-	b	a	a	a	-	b	a	a	-	a
chr05	25165432	G	-	a	b	a	-	a	a	a	-	-	-	a	b	b	b	b	b	a	a	-	b	a	b	a	a	a	-	b	b	a	-	b	a	b	b	-	-	b	a	a	a	-	b	a	a	-	a
chr05	25165619	A	a	a	-	-	a	a	a	a	-	b	a	a	b	b	b	b	b	a	a	a	b	a	b	a	a	a	-	b	b	-	-	b	a	b	-	b	a	-	a	a	a	-	b	a	a	a	a
chr05	25165645	T	a	a	-	-	a	a	a	a	-	b	a	a	b	b	b	b	b	a	a	a	b	a	b	a	a	a	-	b	b	-	-	b	a	b	-	b	a	-	a	a	a	-	b	a	a	a	a
chr05	25170168	G	a	a	b	a	a	-	a	-	a	b	a	a	b	b	b	b	b	h	a	a	b	a	-	-	a	-	-	b	b	a	a	b	a	b	b	b	-	-	a	a	a	-	b	-	a	-	a
chr05	25175301	G	a	a	b	a	-	a	a	a	a	-	-	a	b	b	b	b	b	a	a	a	b	-	b	a	a	-	b	b	b	a	a	b	a	-	b	b	-	-	a	a	a	-	b	a	a	a	a
chr05	25190228	C	a	a	b	a	a	a	a	a	a	b	a	-	b	b	b	b	b	a	a	a	b	-	b	-	a	-	b	b	b	a	a	b	a	b	b	b	a	b	a	a	a	b	b	a	a	a	a
chr05	25205964	G	a	a	-	a	-	-	-	a	a	-	-	-	b	b	b	b	b	-	a	a	-	a	b	-	a	a	b	b	-	a	a	b	a	b	b	-	-	b	a	b	a	-	b	a	a	-	-
chr05	25220736	C	a	a	b	a	a	a	a	a	a	-	a	a	b	b	b	b	b	a	a	a	b	-	b	a	a	a	b	b	-	a	a	b	a	b	b	b	a	b	a	a	a	-	b	a	a	a	a
chr05	25229974	A	a	a	b	a	a	a	-	a	a	b	a	a	b	b	b	b	b	a	a	a	b	a	b	-	a	a	b	b	b	a	a	b	a	-	b	b	-	b	a	a	a	b	b	a	a	a	-
chr05	25230027	A	a	a	b	a	a	a	-	a	a	b	a	a	b	b	b	b	b	a	a	a	b	a	b	-	a	a	b	b	b	a	a	b	a	-	b	b	-	b	a	a	a	b	b	a	a	a	-
chr05	25232485	A	a	a	b	a	a	a	-	-	a	-	-	a	b	b	b	b	b	a	a	a	b	-	-	a	a	a	-	b	b	a	a	b	a	b	-	b	a	b	a	h	a	-	b	a	a	a	a
chr05	25241599	G	a	a	b	a	a	a	a	a	a	b	-	a	b	b	b	b	b	a	a	a	b	a	b	a	a	-	b	b	b	a	a	b	a	-	b	b	a	b	a	a	a	-	b	a	-	a	a
chr05	25243147	G	a	a	b	a	a	a	a	a	-	b	a	-	b	b	b	b	b	-	a	a	b	a	-	-	a	a	-	-	b	a	a	b	a	b	b	b	a	b	a	-	-	-	b	-	-	a	a
chr05	25244083	G	a	a	-	a	a	a	a	a	a	-	a	a	b	b	b	b	b	a	a	a	b	a	b	a	a	a	b	b	b	a	a	b	a	b	b	b	a	b	a	a	a	b	b	a	-	a	a
chr05	25244378	C	a	a	-	a	a	a	a	a	a	-	a	a	b	b	b	b	b	a	a	a	b	a	b	a	a	a	b	b	b	a	a	b	a	b	b	b	a	b	a	a	a	b	b	a	-	a	a
chr05	25244653	C	a	a	b	a	a	a	a	a	a	b	a	a	b	b	b	b	b	a	a	a	b	a	b	a	a	a	b	b	b	a	a	b	a	b	b	b	a	b	a	a	a	b	b	a	-	a	a
chr05	25248143	G	a	a	b	a	a	a	a	a	a	b	a	a	b	b	b	b	b	a	a	a	b	-	-	a	a	a	-	b	b	-	a	b	a	b	b	b	a	b	a	a	a	b	b	a	a	a	-
chr05	25248327	T	a	a	b	a	a	a	a	a	a	b	a	a	b	b	b	b	b	a	a	a	b	-	-	a	a	a	-	b	b	-	a	b	a	b	b	b	a	b	a	a	a	b	b	a	a	a	-
chr05	25250089	C	a	a	b	a	a	a	-	a	a	b	-	a	-	b	b	b	b	a	a	a	b	a	-	a	a	a	-	b	b	a	-	b	a	b	-	-	-	-	a	a	a	-	b	a	a	a	a
chr05	25251944	A	a	a	b	a	a	a	a	a	a	-	a	a	b	b	b	b	b	a	a	a	b	a	b	-	a	a	-	b	b	a	a	b	a	b	b	b	a	b	a	a	a	b	b	a	-	a	a
chr05	25252243	G	a	a	b	a	a	a	a	a	a	-	a	a	b	b	b	b	b	a	a	a	b	a	b	-	a	a	-	b	b	a	a	b	a	b	b	b	a	b	a	a	a	b	b	a	-	a	a
chr05	25252717	C	a	a	b	a	a	a	a	a	a	b	-	a	b	b	b	b	b	a	a	a	b	a	b	a	a	a	b	b	b	a	a	b	a	b	b	-	a	b	a	h	a	b	b	a	-	a	a
chr05	25265960	C	a	a	b	a	a	a	-	a	a	b	a	a	b	b	b	b	b	-	a	a	b	-	b	a	a	a	b	b	b	-	a	b	a	-	b	-	a	b	a	a	a	-	b	a	-	a	a
chr05	25266647	C	a	a	b	-	a	a	-	a	-	b	-	a	b	b	b	b	b	a	a	a	b	a	b	a	a	a	b	b	-	a	a	b	a	-	b	b	a	-	a	a	a	-	b	a	-	a	-
chr05	25267244	T	a	a	b	a	a	a	a	a	a	b	-	a	b	b	b	b	b	a	a	a	b	a	b	a	a	a	b	b	b	a	a	b	a	-	b	b	a	b	a	a	a	b	b	a	-	a	a
chr05	25269504	A	a	a	b	a	a	a	-	a	a	b	-	a	b	b	b	b	b	a	a	-	b	a	b	a	a	a	b	b	b	a	a	b	a	b	b	b	-	b	a	b	a	-	b	a	a	a	a
chr05	25269505	C	a	a	b	a	a	a	-	a	a	b	-	a	b	b	b	b	b	a	a	-	b	a	b	a	a	a	b	b	b	a	a	b	a	b	b	b	-	b	a	b	a	-	b	a	a	a	a
chr05	25283183	G	a	a	b	a	a	-	a	a	a	-	-	-	b	b	b	b	b	a	a	-	b	a	b	a	a	a	b	b	b	a	a	b	a	b	b	-	a	b	a	h	a	b	b	a	a	a	a
chr05	25287695	C	a	a	b	a	a	a	a	a	a	b	-	a	b	b	b	b	b	a	a	a	b	a	b	a	a	a	b	b	b	a	a	b	a	-	b	b	a	b	a	a	a	-	b	a	a	a	a
chr05	25291329	C	a	a	-	-	a	-	-	a	a	-	-	-	b	b	b	b	b	b	a	-	b	-	-	-	a	-	-	-	-	-	a	b	a	-	-	b	-	b	a	-	-	b	-	-	a	-	-
chr05	25305444	A	a	a	b	a	a	a	a	-	a	-	-	a	b	b	b	b	b	a	a	a	b	-	-	a	a	-	b	b	b	a	a	b	a	b	b	b	a	b	a	a	a	b	b	a	-	a	-
chr05	25305491	C	a	a	b	a	a	a	a	-	a	-	-	a	b	b	b	b	b	a	a	a	b	-	-	a	a	-	b	b	b	a	a	b	a	b	b	b	a	b	a	a	a	b	b	a	-	a	-
chr05	25305503	G	a	a	b	a	a	a	a	-	a	-	-	a	b	b	b	b	b	a	a	a	b	-	-	a	a	-	b	b	b	a	a	b	a	b	b	b	b	b	a	a	a	b	b	a	-	a	-
chr05	25306066	A	a	a	b	-	a	a	a	a	a	b	a	a	b	b	b	b	b	a	a	a	b	a	b	-	a	a	b	-	b	a	a	b	a	b	b	b	a	-	a	a	a	b	b	a	a	a	a
chr05	25306316	T	a	a	b	a	a	a	a	a	a	b	-	-	b	b	b	b	b	a	a	a	b	a	-	a	a	a	b	b	-	a	a	b	a	-	b	-	a	b	a	h	a	b	b	a	a	a	a
chr05	25306345	A	a	a	b	a	a	a	a	a	a	b	-	-	b	b	b	b	b	a	a	a	b	a	-	a	a	a	b	b	-	a	a	b	a	-	b	-	a	b	a	h	a	b	b	a	a	a	a
chr05	25320651	A	a	a	b	-	a	a	-	a	a	b	a	-	b	b	b	b	b	a	a	a	b	a	-	-	a	-	-	b	b	a	a	b	a	-	b	-	-	b	a	a	a	-	b	a	-	a	a
chr05	25328938	A	a	a	b	a	a	a	a	a	a	b	a	a	b	b	b	b	b	a	a	a	b	a	b	-	a	a	b	b	b	-	a	b	a	-	b	b	-	b	a	b	a	-	b	a	a	a	a
chr05	25335380	G	a	a	b	a	a	-	a	a	a	b	-	-	b	b	b	b	b	a	a	-	b	a	b	a	a	a	b	b	b	a	a	b	a	b	b	b	-	b	a	h	a	-	b	a	a	a	a
chr05	25335412	A	a	a	b	a	a	-	a	a	a	b	-	-	b	b	b	b	b	a	a	-	b	a	b	a	a	a	b	b	b	a	a	b	a	b	b	b	-	b	a	a	a	-	b	a	a	a	a
chr05	25335466	C	a	a	b	a	a	-	a	a	a	-	-	a	b	b	b	b	b	a	a	-	b	a	b	-	a	a	b	b	b	-	a	b	a	b	b	b	a	b	a	a	-	b	b	a	a	a	a
chr05	25352064	G	a	a	b	a	-	a	a	a	a	b	a	a	b	b	b	b	b	h	a	a	b	-	b	a	a	a	b	b	b	-	a	b	a	b	b	b	-	b	a	h	a	b	b	a	a	a	a
chr05	25362245	C	a	a	-	-	-	-	-	a	a	-	-	-	b	b	b	b	b	-	-	-	b	a	-	-	-	-	-	-	-	-	a	b	a	b	-	b	-	-	a	a	a	-	-	-	-	-	-
chr05	25362279	A	a	a	-	-	-	-	-	a	a	-	-	-	b	b	b	b	b	-	-	-	b	a	-	-	-	-	-	-	-	-	a	b	a	b	-	b	-	-	a	a	a	-	-	-	-	-	-
chr05	25376200	C	a	a	b	a	a	a	-	a	a	b	a	a	b	b	b	b	b	a	a	-	b	a	b	a	a	a	b	b	b	-	a	b	a	-	b	b	a	b	a	a	a	-	b	a	-	a	a
chr05	25380262	A	a	a	b	a	a	a	a	a	a	b	a	a	b	b	b	b	b	a	a	a	b	a	b	-	a	a	b	b	-	-	a	b	a	-	b	b	-	b	a	a	a	-	b	a	-	a	a
chr05	25388369	A	a	a	b	a	a	a	a	a	a	b	-	a	b	b	b	b	b	a	a	a	b	a	b	-	a	a	b	b	b	a	a	b	a	b	b	b	a	b	a	a	a	-	b	a	a	a	a
chr05	25388370	C	a	a	b	a	a	a	a	a	a	b	-	a	b	b	b	b	b	a	a	a	b	a	b	-	a	a	b	b	b	a	a	b	a	b	b	b	a	b	a	a	a	-	b	a	a	a	a
chr05	25390359	A	a	a	b	a	a	a	a	a	a	b	a	a	b	b	b	b	b	a	a	a	b	a	b	a	a	a	b	b	b	a	a	b	a	b	b	b	a	b	a	a	a	-	b	a	a	a	a
chr05	25392748	A	a	a	b	a	a	a	a	a	-	b	a	a	b	b	b	b	b	a	a	a	b	a	b	-	a	a	b	b	b	a	a	b	a	-	b	b	a	-	a	a	a	b	b	a	-	a	a
chr05	25393282	A	a	a	b	a	a	a	a	a	a	b	-	a	b	b	b	b	b	a	a	a	b	a	b	a	a	a	b	b	b	a	a	b	a	-	b	b	-	b	a	a	a	-	b	a	a	a	a
chr05	25393463	G	a	a	b	a	a	a	a	a	a	b	-	a	b	b	b	b	b	a	a	a	b	a	b	a	a	-	b	b	b	a	a	b	a	-	b	b	-	b	a	a	a	-	b	a	a	a	a
chr05	25393537	G	a	a	b	a	a	a	a	a	a	b	-	a	b	b	b	b	b	a	a	a	b	a	b	a	a	-	b	b	b	a	a	b	a	-	b	b	-	b	a	a	a	-	b	a	a	a	a
chr05	25399563	A	a	a	b	a	a	a	-	a	a	b	a	a	b	b	b	b	b	a	a	a	b	a	b	a	a	a	-	b	b	a	a	b	a	b	b	b	-	b	a	a	a	b	b	a	a	a	a
chr05	25399601	G	a	a	b	a	a	a	-	a	a	b	a	a	b	b	b	b	b	a	a	a	b	a	b	a	a	a	-	b	b	a	a	b	a	b	b	b	-	b	a	a	a	b	b	a	a	a	a
chr05	25400439	A	a	a	b	a	a	a	-	a	a	b	-	a	b	b	b	b	b	a	a	a	b	a	b	a	a	a	b	b	-	-	a	b	a	-	b	b	a	b	a	a	a	-	b	a	a	a	a
chr05	25400523	T	a	a	b	a	a	a	-	a	a	b	-	a	b	b	b	b	b	a	a	a	b	a	b	a	a	a	b	b	-	-	a	b	a	-	b	b	a	b	a	a	a	-	b	a	a	a	a
chr05	25400723	A	a	a	b	a	a	a	-	a	a	b	-	a	b	b	b	b	b	a	a	a	b	a	b	a	a	a	b	b	-	-	a	b	a	-	b	b	a	b	a	a	a	-	b	a	a	a	a
chr05	25413154	G	a	a	b	a	-	a	a	a	-	-	-	a	b	b	b	b	b	a	a	a	b	a	-	a	a	a	b	b	b	a	-	b	a	b	b	-	a	b	a	a	a	b	b	a	a	a	-
chr05	25413363	A	a	a	b	a	-	a	a	a	-	-	-	a	b	b	b	b	b	a	a	a	b	a	b	a	a	a	b	b	b	a	-	b	a	b	b	-	a	b	a	a	a	b	b	a	a	a	-
chr05	25415439	C	a	a	b	a	a	a	a	a	a	b	-	a	b	b	b	b	b	a	a	a	b	a	b	a	a	a	b	b	b	a	a	b	a	b	b	b	-	b	a	a	a	b	b	a	a	a	a
chr05	25419606	C	a	a	b	a	-	-	a	a	-	-	-	-	-	b	b	b	b	a	a	-	-	-	b	-	a	a	b	b	b	-	-	b	a	-	b	b	a	-	a	a	a	-	b	a	-	a	a
chr05	25436194	G	a	a	b	a	a	a	a	a	-	-	-	a	b	b	b	b	a	a	a	-	b	a	b	-	a	-	-	b	b	a	a	b	a	b	b	b	-	b	a	-	a	b	b	-	-	a	a
chr05	25438410	T	a	a	b	a	a	a	a	a	a	b	-	a	b	b	b	b	a	a	a	a	b	a	b	a	a	a	b	b	b	a	a	b	a	b	b	b	a	b	a	a	a	b	b	a	a	a	a
chr05	25440130	A	a	a	b	a	-	a	-	a	a	-	-	a	b	b	b	b	a	a	a	-	b	-	b	-	a	a	-	b	-	a	a	b	a	-	b	-	-	-	a	-	-	b	b	a	a	a	a
chr05	25452558	C	a	a	b	a	a	-	-	a	a	-	a	a	b	b	b	b	a	-	a	-	b	a	-	a	-	a	-	b	b	-	a	b	a	-	b	b	a	-	a	a	a	-	b	a	-	a	-
chr05	25468627	T	a	a	b	a	a	-	a	a	a	b	-	a	b	b	b	b	a	a	a	a	b	a	b	a	a	a	-	b	b	a	a	b	a	b	b	b	-	b	a	a	a	b	b	a	a	a	a
chr05	25468945	T	a	a	b	a	a	a	a	a	a	b	a	a	b	b	b	b	a	a	a	a	b	a	b	a	a	a	b	b	b	a	a	b	a	b	b	b	a	b	a	a	a	b	b	a	a	a	a
chr05	25481130	T	a	a	-	-	a	a	-	a	a	b	-	a	b	b	b	b	a	a	a	a	b	a	b	a	a	a	-	b	b	a	a	b	a	b	b	b	a	b	a	a	a	-	b	a	a	a	a
chr05	25481151	G	a	a	-	-	a	a	-	a	a	b	-	a	b	b	b	b	a	a	a	a	b	a	b	a	a	a	-	b	b	a	a	b	a	b	b	b	a	b	a	a	a	-	b	a	a	a	a
chr05	25484485	G	a	a	-	-	-	a	-	a	a	-	-	-	b	b	b	-	a	a	a	a	b	a	-	-	a	a	b	b	-	-	a	b	a	b	b	b	a	-	a	-	a	-	b	a	-	a	a
chr05	25484489	G	a	a	-	-	-	a	-	a	a	-	-	-	b	b	b	-	a	a	a	a	b	a	-	-	a	a	b	b	-	-	a	b	a	b	b	b	a	-	a	-	a	-	b	a	-	a	a
chr05	25484527	T	a	a	-	-	-	a	-	a	a	-	-	-	b	b	b	-	a	a	a	a	b	a	-	-	a	a	b	b	-	-	a	b	a	b	b	b	a	-	a	-	a	-	b	a	-	a	a
chr05	25484529	G	a	a	-	-	-	a	-	a	a	-	-	-	b	b	b	-	a	a	a	a	b	a	-	-	a	a	b	b	-	-	a	b	a	b	b	b	a	-	a	-	a	-	b	a	-	a	a
chr05	25484532	A	a	a	-	-	-	a	-	a	a	-	-	-	b	b	b	-	a	a	a	a	b	a	-	-	a	a	b	b	-	-	a	b	a	b	b	b	a	-	a	-	a	-	b	a	-	a	a
chr05	25484867	G	a	a	-	-	-	a	-	a	a	-	-	-	b	b	b	-	a	a	a	a	b	a	-	-	a	a	b	b	-	-	a	b	a	b	b	b	a	-	a	-	a	-	b	a	-	a	a
chr05	25495396	T	a	a	-	a	a	a	a	a	a	-	a	a	b	b	b	b	a	a	a	-	b	a	b	a	a	-	b	b	b	a	a	b	a	b	b	b	a	b	a	a	a	-	b	a	a	a	a
chr05	25495552	T	a	a	-	a	a	a	a	a	a	-	a	a	b	b	b	b	a	a	a	-	b	a	b	a	a	-	b	b	b	a	a	b	a	b	b	b	a	b	a	a	a	-	b	a	a	a	a
chr05	25495617	A	a	a	-	a	a	a	a	a	a	-	a	a	b	b	b	b	a	a	a	-	b	a	b	a	a	-	b	b	b	a	a	b	a	b	b	b	a	b	a	a	a	-	b	a	a	a	a
chr05	25508215	A	a	a	b	-	a	-	a	a	a	b	-	a	b	b	b	b	a	a	a	a	b	a	b	-	a	a	b	b	b	a	-	b	a	b	b	b	a	-	a	a	a	b	b	a	-	a	a
chr05	25513126	A	a	a	b	a	-	a	a	a	a	b	a	a	b	b	b	b	a	h	a	a	b	a	-	a	a	a	b	b	b	a	a	b	a	b	b	-	a	b	a	h	a	-	b	a	a	a	-
chr05	25513199	C	a	a	b	a	-	a	a	a	a	b	a	a	b	b	b	b	a	h	a	a	b	a	b	a	a	a	b	b	b	a	a	b	a	b	b	-	b	b	a	h	a	-	b	a	a	a	-
chr05	25513204	A	a	a	b	a	-	a	a	a	a	b	a	a	b	b	b	b	a	h	a	a	b	a	b	a	a	a	b	b	b	a	a	b	a	b	b	-	a	b	a	h	a	-	b	a	a	a	-
chr05	25513435	G	a	a	b	a	a	a	a	a	a	b	a	a	b	b	b	b	a	h	a	a	b	a	b	a	a	a	b	b	b	a	a	b	a	b	b	-	a	b	a	h	a	-	b	a	a	a	-
chr05	25513443	A	a	a	b	a	a	a	a	a	a	b	a	a	b	b	b	b	a	h	a	a	b	a	b	a	a	a	b	b	b	a	a	b	a	b	b	-	a	b	a	h	a	-	b	a	a	a	-
chr05	25517020	A	a	a	b	a	a	a	a	a	a	b	-	a	b	b	b	b	a	a	a	a	b	a	-	a	a	a	b	b	b	a	a	b	a	b	b	-	a	b	a	a	a	b	b	a	-	a	a
chr05	25517039	T	a	a	b	a	a	a	a	a	a	b	-	a	b	b	b	b	a	a	a	a	b	a	-	a	a	a	b	b	b	a	a	b	a	b	b	-	a	b	a	b	a	b	b	a	-	a	a
chr05	25517213	T	a	a	b	a	a	a	a	a	a	b	-	a	b	b	b	b	a	a	a	a	b	a	b	a	a	a	b	b	b	a	a	b	a	b	b	-	a	b	a	b	a	b	b	a	-	a	a
chr05	25517233	T	a	a	b	a	a	a	a	a	a	b	-	a	b	b	b	b	a	a	a	a	b	a	b	a	a	a	b	b	b	a	a	b	a	b	b	-	a	b	a	b	a	b	b	a	-	a	a
chr05	25519033	C	a	a	b	-	a	a	a	-	a	-	a	a	b	b	b	b	a	a	a	a	b	a	-	a	a	a	b	b	b	-	a	b	a	b	b	b	-	b	a	a	-	b	b	a	-	a	a
chr05	25519084	G	a	a	b	-	a	a	a	-	a	-	a	a	b	b	b	b	a	a	a	a	b	a	-	a	a	a	b	b	b	-	a	b	a	b	b	b	-	b	a	a	-	b	b	a	-	a	a
chr05	25519099	C	a	a	b	-	a	a	a	-	a	-	a	a	b	b	b	b	a	a	a	a	b	a	-	a	a	a	b	b	b	-	a	b	a	b	b	b	-	b	a	a	-	b	b	a	-	a	a
chr05	25519178	C	a	a	b	-	a	a	a	-	a	-	a	a	b	b	b	b	a	a	a	a	b	a	b	a	a	a	b	b	b	a	a	b	a	b	b	b	-	b	a	a	-	b	b	a	-	a	a
chr05	25523154	A	a	a	-	-	a	a	-	a	a	-	-	a	-	b	b	-	a	a	a	a	b	a	-	-	a	a	-	b	b	a	-	b	a	-	b	-	a	-	a	a	a	-	b	a	-	a	-
chr05	25523157	T	a	a	-	-	a	a	-	a	a	-	-	a	-	b	b	-	a	a	a	a	b	a	-	-	a	a	-	b	b	a	-	b	a	-	b	-	a	-	a	a	a	-	b	a	-	a	-
chr05	25523158	T	a	a	-	-	a	a	-	a	a	-	-	a	-	b	b	-	a	a	a	a	b	a	-	-	a	a	-	b	b	a	-	b	a	-	b	-	a	-	a	a	a	-	b	a	-	a	-
chr05	25523208	A	a	a	-	-	a	a	-	a	a	-	-	a	-	b	b	-	a	a	a	a	b	a	-	-	a	a	-	b	b	a	-	b	a	-	b	-	a	-	a	a	a	-	b	a	-	a	-
chr05	25523218	T	a	a	-	-	a	a	-	a	a	-	-	a	-	b	b	-	a	a	a	a	b	a	-	-	a	a	-	b	b	a	-	b	a	-	b	-	a	-	a	a	a	-	b	a	-	a	-
chr05	25530660	T	a	a	b	-	-	a	a	a	a	b	a	a	b	b	b	b	a	a	a	a	b	-	b	-	a	-	b	b	-	a	a	b	a	b	b	b	a	b	a	a	a	-	b	a	-	-	a
chr05	25533385	G	a	a	b	a	-	a	a	a	a	-	-	a	b	b	b	b	a	a	a	a	b	a	b	a	a	-	b	b	-	-	a	b	a	-	b	b	a	-	a	a	a	b	b	a	a	a	a
chr05	25533415	G	a	a	b	a	-	a	a	a	a	-	-	a	b	b	b	b	a	a	a	a	b	a	b	a	a	-	b	b	-	-	a	b	a	-	b	b	a	-	a	a	a	b	b	a	a	a	a
chr05	25549094	A	a	a	b	a	a	a	a	a	a	b	-	a	b	b	b	b	a	a	a	a	b	a	b	a	a	a	b	b	-	-	a	b	a	-	b	b	-	a	a	a	a	-	b	a	a	a	a
chr05	25549346	A	a	a	b	a	a	a	a	a	a	b	-	a	b	b	b	-	a	a	a	a	b	a	-	a	a	a	b	b	-	-	a	b	a	-	b	b	-	a	a	a	a	-	b	a	a	a	a
chr05	25549353	G	a	a	b	a	a	a	a	a	a	b	-	a	b	b	b	-	a	a	a	a	b	a	-	a	a	a	b	b	-	-	a	b	a	-	b	b	-	a	a	a	a	-	b	a	a	a	a
chr05	25549355	C	a	a	b	a	a	a	a	a	a	b	-	a	b	b	b	-	a	a	a	a	b	a	-	a	a	a	b	b	-	-	a	b	a	-	b	b	-	a	a	a	a	-	b	a	a	a	a
chr05	25549365	A	a	a	b	a	a	a	a	a	a	b	-	a	b	b	b	-	a	a	a	a	b	a	-	a	a	a	b	b	-	-	a	b	a	-	b	b	-	a	a	a	a	-	b	a	a	a	a
chr05	25549378	A	a	a	b	a	a	a	a	a	a	b	-	a	b	b	b	-	a	a	a	a	b	a	-	a	a	a	b	b	-	-	a	b	a	-	b	b	-	a	a	a	a	-	b	a	a	a	a
chr05	25549401	G	a	a	b	a	a	a	a	a	a	b	-	a	b	b	b	-	a	a	a	a	b	a	-	a	a	a	b	b	-	-	a	b	a	-	b	b	-	a	a	a	a	-	b	a	a	a	a
chr05	25550477	T	a	a	b	a	a	a	a	a	a	b	-	a	b	b	b	b	a	a	a	-	b	a	b	a	a	a	b	b	-	a	a	b	a	b	b	-	-	a	a	b	a	b	b	a	a	a	a
chr05	25550506	T	a	a	b	a	a	a	a	a	a	b	-	a	b	b	b	b	a	a	a	-	b	a	b	a	a	a	b	b	-	a	a	b	a	b	b	b	-	a	a	b	a	b	b	a	a	a	a
chr05	25550732	T	a	a	b	a	a	a	a	a	a	b	-	a	b	b	b	b	a	a	a	-	b	a	b	a	a	a	b	b	-	a	a	b	a	b	b	b	-	a	a	b	a	b	b	a	a	a	a
chr05	25550747	T	a	a	b	a	a	a	a	a	a	b	-	a	b	b	b	b	a	a	a	-	b	a	b	a	a	a	b	b	-	a	a	b	a	b	b	b	-	a	a	b	a	b	b	a	a	a	a
chr05	25554454	C	-	-	b	-	-	-	-	a	-	b	-	-	b	b	b	-	a	a	-	-	b	-	-	a	-	-	b	b	b	-	a	b	-	b	b	b	-	-	a	-	-	b	b	a	-	-	-
chr05	25554456	A	-	-	b	-	-	-	-	a	-	b	-	-	b	b	b	-	a	a	-	-	b	-	-	a	-	-	b	b	b	-	a	b	-	b	b	b	-	-	a	-	-	b	b	a	-	-	-
chr05	25554476	G	-	-	b	-	-	-	-	a	-	b	-	-	b	b	b	-	a	a	-	-	b	-	-	a	-	-	b	b	b	-	a	b	-	b	b	b	-	-	a	-	-	b	b	a	-	-	-
chr05	25554486	G	-	-	b	-	-	-	-	a	-	b	-	-	b	b	b	-	a	a	-	-	b	-	-	a	-	-	b	b	b	-	a	b	-	b	b	b	-	-	a	-	-	b	b	a	-	-	-
chr05	25554519	T	-	-	b	-	-	-	-	a	-	b	-	-	b	b	b	-	a	a	-	-	b	-	-	a	-	-	b	b	b	-	a	b	-	b	b	b	-	-	a	-	-	b	b	a	-	-	-
chr05	25556335	T	a	a	-	a	a	a	a	a	-	-	-	-	b	b	b	b	a	a	a	-	b	a	b	a	a	a	b	-	-	-	a	b	a	-	b	b	a	-	a	a	a	-	b	a	-	a	a
chr05	25556336	C	a	a	-	a	a	a	a	a	-	-	-	-	b	b	b	b	a	a	a	-	b	a	b	a	a	a	b	-	-	-	a	b	a	-	b	b	a	-	a	a	a	-	b	a	-	a	a
chr05	25556486	C	a	a	-	a	a	a	a	a	-	-	-	-	b	b	b	-	a	a	a	-	b	a	-	a	a	a	b	-	-	-	a	b	a	-	b	b	a	-	a	a	a	-	b	a	-	a	a
chr05	25556548	A	a	a	-	a	a	a	a	a	-	-	-	-	b	b	b	-	a	a	a	-	b	a	-	a	a	a	b	-	-	-	a	b	a	-	b	b	a	-	a	a	a	-	b	a	-	a	a
chr05	25556553	T	a	a	-	a	a	a	a	a	-	-	-	-	b	b	b	-	a	a	a	-	b	a	-	a	a	a	b	-	-	-	a	b	a	-	b	b	a	-	a	a	a	-	b	a	-	a	a
chr05	25580583	G	a	a	b	a	a	a	a	a	a	b	-	a	b	b	b	b	a	a	a	a	b	a	b	a	a	a	-	b	-	a	a	b	a	b	b	-	-	a	a	a	a	b	b	a	a	a	a
chr05	25580612	T	a	a	b	a	a	a	a	a	a	b	-	a	b	b	b	b	a	a	a	a	b	a	b	a	a	a	-	b	-	a	a	b	a	b	b	-	-	a	a	a	a	b	b	a	a	a	a
chr05	25600557	C	-	a	b	a	a	a	a	a	a	-	a	a	-	-	b	-	a	a	a	a	b	a	-	a	a	a	b	b	-	a	a	b	a	-	b	-	-	a	a	a	a	-	b	a	-	a	a
chr05	25600579	A	-	a	b	a	a	a	a	a	a	-	a	a	-	-	b	-	a	a	a	a	b	a	-	a	a	a	b	b	-	a	a	b	a	-	-	-	-	a	a	a	a	-	b	a	-	a	a
chr05	25600586	A	-	a	b	a	a	a	a	a	a	-	a	a	-	-	b	-	a	a	a	a	b	a	-	a	a	a	b	b	-	a	a	b	a	-	-	-	-	a	a	a	a	-	b	a	-	a	a
chr05	25600590	G	-	a	b	a	a	a	a	a	a	-	a	a	-	-	b	-	a	a	a	a	b	a	-	a	a	a	b	b	-	a	a	b	a	-	-	-	-	a	a	a	a	-	b	a	-	a	a
chr05	25600788	T	-	a	b	a	a	a	a	a	a	-	a	a	-	-	b	-	a	a	a	a	b	a	-	a	a	a	b	b	-	a	a	b	a	-	b	-	-	a	a	a	a	-	b	a	-	a	a
chr05	25600801	C	-	a	b	a	a	a	a	a	a	-	a	a	-	-	b	-	a	a	a	a	b	a	-	a	a	a	b	b	-	a	a	b	a	-	b	-	-	a	a	a	a	-	b	a	-	a	a
chr05	25600816	C	-	a	b	a	a	a	a	a	a	-	a	a	-	-	b	-	a	a	a	a	b	a	-	a	a	a	b	b	-	a	a	b	a	-	b	-	-	a	a	a	a	-	b	a	-	a	a
chr05	25602471	C	a	a	b	a	a	a	a	a	a	b	-	a	-	b	b	b	a	a	a	a	b	a	-	-	a	a	b	b	b	a	a	b	a	b	b	b	a	a	a	a	a	b	b	a	-	a	a
chr05	25602480	G	a	a	b	a	a	a	a	a	a	b	-	a	-	b	b	b	a	a	a	a	b	a	-	-	a	a	b	b	b	a	a	b	a	b	b	b	a	a	a	a	a	b	b	a	-	a	a
chr05	25602740	C	a	a	b	a	a	a	a	a	a	b	-	a	-	b	b	b	a	a	a	a	b	a	-	-	a	a	b	b	b	a	a	b	a	b	b	b	a	a	a	a	a	b	b	a	-	a	a
chr05	25604892	T	a	a	b	a	a	a	a	a	a	-	-	a	b	b	b	b	a	a	a	a	b	a	b	a	a	a	b	b	b	-	a	b	a	-	b	b	-	a	a	a	a	b	b	a	a	a	a
chr05	25604896	G	a	a	b	a	a	a	a	a	a	-	-	a	b	b	b	b	a	a	a	a	b	a	b	a	a	a	b	b	b	-	a	b	a	-	b	b	-	a	a	a	a	b	b	a	a	a	a
chr05	25607450	T	a	a	b	a	-	a	a	a	a	b	a	a	b	b	b	b	a	a	a	a	b	a	b	a	a	a	b	b	b	-	a	b	a	b	b	b	a	a	a	a	a	b	b	a	a	a	a
chr05	25607451	C	a	a	b	a	-	a	a	a	a	b	a	a	b	b	b	b	a	a	a	a	b	a	b	a	a	a	b	b	b	-	a	b	a	b	b	b	a	a	a	a	a	b	b	a	a	a	a
chr05	25607473	T	a	a	b	a	-	a	a	a	a	b	a	a	b	b	b	b	a	a	a	a	b	a	b	a	a	a	b	b	b	-	a	b	a	b	b	b	a	a	a	a	a	b	b	a	a	a	a
chr05	25625906	T	a	a	-	a	a	a	a	a	a	b	-	a	-	b	b	b	a	a	a	a	b	a	b	a	a	a	b	b	b	a	a	b	a	b	-	b	a	a	a	a	a	-	b	a	a	a	a
chr05	25625926	G	a	a	-	a	a	a	a	a	a	b	-	a	-	b	b	b	a	a	a	a	b	a	b	a	a	a	b	b	b	a	a	b	a	b	-	b	a	a	a	a	a	-	b	a	a	a	a
chr05	25632308	A	a	a	b	a	a	a	a	a	a	b	a	a	b	b	b	b	a	a	a	-	b	a	b	a	a	a	b	-	b	-	a	b	a	b	b	b	a	a	a	a	a	-	b	-	-	-	a
chr05	25664293	A	a	a	b	-	-	a	a	a	-	b	-	-	b	b	b	b	a	a	a	a	b	a	b	a	a	a	b	b	b	a	-	b	a	b	b	b	a	a	a	a	a	b	b	-	a	a	a
chr05	25672995	T	a	a	b	a	a	a	a	a	a	b	-	-	b	b	b	b	a	a	a	a	b	a	-	-	a	a	b	b	b	a	a	b	a	b	a	a	a	a	a	a	a	b	b	a	-	a	a
chr05	25682026	G	a	a	-	a	-	a	a	a	a	b	-	a	b	b	b	-	a	-	a	a	b	-	b	-	a	a	-	b	-	a	a	b	a	b	a	a	-	a	a	a	a	b	-	-	-	a	a
chr05	25697709	T	a	a	b	a	-	a	a	a	a	b	a	-	b	b	b	b	a	a	a	-	b	a	b	-	a	a	b	b	-	-	a	b	a	b	a	a	-	a	a	-	a	b	b	-	a	a	a
chr05	25697970	A	a	a	b	a	-	a	a	a	a	b	a	-	b	b	b	b	a	a	a	-	b	a	b	-	a	a	b	b	-	-	a	b	a	b	a	a	-	-	a	-	a	b	b	-	a	a	a
chr05	25698019	C	a	a	b	a	-	a	a	a	a	b	a	-	b	b	b	b	a	a	a	-	b	a	b	-	a	a	b	b	-	-	a	b	a	b	a	a	-	-	a	-	a	b	b	-	a	a	a
chr05	25708653	G	a	a	b	a	-	-	a	a	a	b	-	a	b	b	b	b	a	a	a	a	b	-	b	a	a	a	b	b	-	a	a	b	a	b	a	a	a	a	a	h	a	-	b	a	a	a	a
chr05	25711486	G	a	a	-	a	a	-	a	a	a	-	-	a	b	b	b	b	a	a	a	a	b	-	b	a	a	a	b	b	b	a	a	b	a	-	a	-	a	a	a	a	a	b	b	a	a	a	a
chr05	25735383	G	a	a	b	a	-	-	a	-	a	-	-	a	-	b	b	b	a	a	a	-	b	a	b	-	a	a	-	b	-	a	a	b	a	-	a	-	a	a	a	-	-	-	b	a	a	a	a
chr05	25756401	A	a	a	b	a	a	a	a	a	a	b	-	-	b	b	b	b	a	b	a	a	b	-	b	-	a	a	b	b	b	a	a	b	a	-	a	-	-	a	a	a	a	-	b	a	-	a	a
chr05	25801164	T	a	a	b	a	a	a	a	a	a	b	a	a	b	b	b	b	a	a	a	a	b	a	b	a	a	a	b	b	b	a	a	b	a	b	a	-	a	a	a	a	a	b	b	a	a	a	a
chr05	25840727	A	a	a	b	-	a	a	a	a	a	b	-	a	b	b	b	b	a	a	a	a	b	a	b	a	a	a	-	b	b	a	a	b	a	b	a	a	-	a	a	h	-	b	b	a	-	a	a
chr05	25866918	G	a	a	-	a	a	a	a	a	a	-	-	-	b	b	b	b	a	a	a	a	b	-	b	a	a	a	b	-	b	a	a	b	a	-	a	a	a	a	a	a	a	-	b	a	-	a	a
chr05	25867394	A	-	-	-	a	a	a	-	-	-	-	-	-	-	b	b	b	a	a	a	a	b	-	a	a	a	-	-	-	b	a	a	b	a	-	a	a	a	a	a	a	a	b	b	a	-	a	-
chr05	25867465	C	-	-	-	a	a	a	-	-	-	-	-	-	-	b	b	b	a	a	a	a	b	-	a	a	a	-	-	-	b	a	a	b	a	-	a	a	a	a	a	a	a	b	b	a	-	a	-
chr05	25867733	C	-	-	-	a	a	-	-	-	-	-	-	-	-	b	b	b	a	-	a	-	b	-	a	-	-	-	-	-	-	a	a	b	a	-	a	b	-	a	a	a	a	b	-	a	-	-	-
chr05	25869078	A	-	a	b	a	a	a	a	a	a	-	-	a	b	b	b	b	a	a	a	a	b	-	-	-	a	-	-	b	b	a	a	b	a	-	a	-	-	a	a	a	a	b	b	a	a	a	a
chr05	25869138	A	-	a	b	a	a	a	a	a	a	-	-	a	b	b	b	b	a	a	a	a	b	-	-	-	a	-	-	b	b	a	a	b	a	-	a	-	-	a	a	a	a	b	b	a	a	a	a
chr05	25869146	T	-	a	b	b	a	a	a	b	a	-	-	a	b	b	b	b	a	a	a	a	b	-	-	-	a	-	-	b	b	b	a	b	a	-	a	-	-	a	a	a	a	b	b	a	a	a	b
chr05	25869344	C	a	a	b	a	a	a	a	a	a	-	-	a	b	b	b	b	a	a	a	a	b	-	b	-	a	-	-	b	b	-	a	b	a	-	a	-	-	a	a	a	a	b	b	a	a	a	a
chr05	25873552	C	-	a	b	a	a	-	-	-	-	-	a	-	b	b	b	b	a	a	-	-	b	-	-	-	-	a	b	b	-	-	a	b	a	-	a	a	-	a	a	-	a	b	-	-	-	-	-
chr05	25883020	G	-	a	b	a	a	a	-	a	a	b	-	-	b	b	b	b	a	a	a	a	b	-	-	-	a	-	b	b	-	a	a	b	a	-	a	a	a	-	a	a	a	-	b	a	-	a	-
chr05	25884765	G	a	a	b	a	a	a	a	a	a	-	a	a	b	b	b	b	a	a	a	a	b	a	b	a	a	a	b	b	b	a	a	b	a	-	a	a	a	a	a	b	a	-	b	a	a	a	a
chr05	25956345	C	a	a	b	a	a	-	a	a	a	b	-	a	b	b	b	b	a	a	a	a	b	a	b	-	a	a	b	b	b	-	b	b	a	b	a	a	a	a	a	h	a	-	b	a	a	a	a
chr05	25979668	A	a	a	b	a	-	a	a	a	a	b	-	a	b	b	b	b	a	a	a	a	b	a	b	-	a	a	b	-	b	a	a	b	a	-	a	a	a	a	a	a	a	-	b	-	-	a	-
chr05	25979683	A	a	a	b	a	-	a	a	a	a	b	-	a	b	b	b	b	a	a	a	a	b	a	b	-	a	a	b	-	b	a	a	b	a	-	a	a	a	a	a	a	a	-	b	-	-	a	-
chr05	25981162	A	a	-	b	a	a	a	a	a	a	b	a	-	b	b	b	b	a	a	a	-	b	-	b	a	a	-	b	b	b	a	a	b	a	-	a	a	a	-	a	a	a	b	b	a	a	a	a
chr05	25981221	T	a	-	b	a	a	a	a	a	a	b	a	-	b	b	b	b	a	a	a	-	b	-	b	a	a	-	b	b	b	a	a	b	a	-	a	a	a	-	a	a	a	b	b	a	a	a	a
chr05	25981449	A	a	a	b	a	a	a	a	a	a	b	a	-	b	b	b	-	a	a	a	-	b	-	-	a	a	-	b	b	b	a	a	b	a	-	a	a	a	-	a	a	a	b	b	a	a	a	a
chr05	25981462	A	a	a	b	a	a	a	a	a	a	b	a	-	b	b	b	-	a	a	a	-	b	-	-	a	a	-	b	b	b	a	a	b	a	-	a	a	a	-	a	a	a	b	b	a	a	a	a
chr05	25981466	G	a	a	b	a	a	a	a	a	a	b	a	-	b	b	b	-	a	a	a	-	b	-	-	a	a	-	b	b	b	a	a	b	a	-	a	a	a	-	a	a	a	b	b	a	a	a	a
chr05	25981472	T	a	a	b	a	a	a	a	a	a	b	a	-	b	b	b	-	a	a	a	-	b	-	-	a	a	-	b	b	b	a	a	b	a	-	a	a	a	-	a	a	a	b	b	a	a	a	a
chr05	25981526	T	a	a	b	a	a	a	a	a	a	b	a	-	b	b	b	-	a	a	a	-	b	-	-	a	a	-	b	b	b	a	a	b	a	-	a	a	a	-	a	a	a	b	b	a	a	a	a
chr05	25981992	T	a	a	-	-	a	a	a	a	a	-	-	-	-	b	b	b	a	a	a	-	b	-	-	a	a	a	-	-	-	-	a	b	a	b	a	a	a	a	a	a	a	b	b	-	a	-	-
chr05	25989732	T	a	a	b	a	a	a	a	a	a	b	a	a	b	b	b	b	a	b	a	a	b	a	b	a	a	-	b	b	b	a	a	b	a	b	a	-	a	a	a	a	a	b	b	a	-	a	a
chr05	25989905	A	a	a	b	a	a	a	a	a	a	b	a	a	b	b	b	b	a	a	a	a	b	a	b	a	a	-	b	b	-	a	a	b	a	b	a	-	a	a	a	a	a	b	b	a	-	a	a
chr05	25989978	T	a	a	b	a	a	a	a	a	a	b	a	a	b	b	b	b	a	b	a	a	b	a	b	a	a	-	b	b	-	a	a	b	a	b	a	-	a	a	a	a	a	b	b	a	-	a	a
chr05	26005011	C	a	a	b	a	a	a	a	a	a	b	-	a	b	b	b	b	a	a	a	a	b	a	b	a	a	a	-	b	-	a	a	b	a	-	a	a	-	a	a	a	a	b	b	a	a	a	a
chr05	26011050	G	a	a	-	a	a	-	-	a	-	-	-	b	-	b	b	b	a	a	a	-	b	a	-	a	a	a	-	b	b	a	a	b	a	b	-	a	-	a	a	-	a	b	b	a	-	a	-
chr05	26011118	G	a	a	-	a	a	-	-	a	-	-	-	a	-	b	b	b	a	a	a	-	b	a	-	a	a	a	-	b	b	a	a	b	a	b	-	a	-	a	a	-	a	b	b	a	-	a	-
chr05	26011125	A	a	a	-	a	a	-	-	a	-	-	-	a	-	b	b	b	a	a	a	-	b	a	-	a	a	a	-	b	b	a	a	b	a	b	-	a	-	a	a	-	a	b	b	a	-	a	-
chr05	26040309	G	a	a	-	-	-	a	a	a	-	-	a	-	-	b	b	b	a	a	a	-	b	-	b	a	a	-	b	b	b	a	a	b	a	b	a	-	-	a	a	a	a	-	b	a	-	a	a
chr05	26064179	A	a	a	-	-	a	a	a	a	a	-	-	-	-	-	-	-	a	a	a	-	-	a	-	a	a	-	-	-	-	-	a	-	a	-	a	a	a	a	a	a	a	-	b	-	a	a	a
chr05	26071767	T	a	a	b	-	a	-	-	a	-	-	-	a	b	b	b	b	a	a	a	a	b	a	b	-	a	a	b	b	-	a	a	b	a	-	a	a	a	a	a	a	a	-	b	a	-	-	a
chr05	26071813	C	a	a	b	-	a	-	-	a	-	-	-	a	b	b	b	b	a	a	a	a	b	a	b	-	a	a	b	b	-	a	a	b	a	-	a	a	a	a	a	a	a	-	b	a	-	-	a
chr05	26072065	A	a	a	b	-	a	-	-	a	-	-	-	a	b	b	b	b	a	a	a	a	b	a	-	-	a	a	b	b	-	a	a	b	a	-	a	a	a	a	a	a	a	-	b	a	-	-	a
chr05	26072089	G	a	a	b	-	a	-	-	a	-	-	-	a	b	b	b	b	a	a	a	a	b	a	-	-	a	a	b	b	-	a	a	b	a	-	a	a	a	a	a	a	a	-	b	a	-	-	a
chr05	26072111	T	a	a	b	-	a	-	-	a	-	-	-	a	b	b	b	b	a	a	a	a	b	a	-	-	a	a	b	b	-	a	a	b	a	-	a	a	a	a	a	a	a	-	b	a	-	-	a
chr05	26072132	G	a	a	b	-	a	-	-	a	-	-	-	a	b	b	b	-	a	a	a	a	b	a	-	-	a	a	b	b	-	a	a	b	a	-	a	a	a	a	a	a	a	-	b	a	-	-	a
chr05	26072787	G	a	a	-	a	-	a	a	-	a	b	a	a	b	b	b	b	a	a	a	-	b	-	-	-	a	-	-	b	b	a	a	b	a	-	-	-	-	a	-	a	-	-	b	a	-	a	a
chr05	26074529	G	a	a	b	a	a	a	-	a	a	b	-	a	b	b	b	b	a	a	a	a	b	a	-	-	a	a	b	b	b	a	a	b	a	b	a	a	a	a	a	h	a	b	b	a	a	a	a
chr05	26075666	A	-	a	b	a	-	a	-	a	-	-	-	a	b	b	b	b	a	a	a	-	b	a	-	-	a	-	-	-	-	a	a	b	a	-	-	-	-	-	a	a	a	-	-	-	-	-	-
chr05	26075686	C	-	a	b	a	-	a	-	a	-	-	-	a	b	b	b	b	a	a	a	-	b	a	-	-	a	-	-	-	-	a	a	b	a	-	-	-	-	-	a	a	a	-	-	-	-	-	-
chr05	26076862	G	a	a	b	a	a	a	a	a	a	b	a	a	b	b	b	b	a	a	a	a	b	a	b	a	a	a	b	b	b	a	a	b	a	-	a	a	a	a	a	a	a	b	b	a	a	a	a
chr05	26076886	T	a	a	b	a	a	a	a	a	a	b	a	a	b	b	b	b	a	a	a	a	b	a	b	a	a	a	b	b	b	a	a	b	a	-	a	a	a	a	a	a	a	b	b	a	a	a	a
chr05	26077545	C	a	a	b	a	a	a	a	-	a	b	a	a	b	b	b	b	a	a	a	a	b	a	b	a	a	a	b	b	b	a	a	b	a	b	-	a	-	a	a	a	a	-	b	a	-	a	a
chr05	26077879	T	a	a	b	a	-	a	a	a	-	-	-	a	b	b	b	-	a	a	a	-	b	a	-	a	a	-	b	b	b	a	a	b	a	b	a	-	a	a	a	a	a	b	b	a	-	a	a
chr05	26077880	A	a	a	b	a	-	a	a	a	-	-	-	a	b	b	b	-	a	a	a	-	b	a	-	a	a	-	b	b	b	a	a	b	a	b	a	-	a	a	a	a	a	b	b	a	-	a	a
chr05	26077890	G	a	a	b	a	-	a	a	a	-	-	-	a	b	b	b	-	a	a	a	-	b	a	-	a	a	-	b	b	b	a	a	b	a	b	a	-	a	a	a	a	a	b	b	a	-	a	a
chr05	26078473	G	a	a	b	a	a	a	a	a	a	-	-	a	b	b	b	b	a	h	a	a	b	a	b	-	a	a	-	b	b	-	a	b	a	b	a	a	a	a	a	a	a	b	b	a	a	a	a
chr05	26078478	A	a	a	b	a	a	a	a	a	a	-	-	a	b	b	b	b	a	h	a	a	b	a	b	-	a	a	-	b	b	-	a	b	a	b	a	a	a	a	a	a	a	b	b	a	a	a	a
chr05	26078615	T	a	a	b	a	a	a	-	a	a	-	-	a	b	b	b	-	a	a	a	a	b	a	-	-	a	a	-	b	b	-	a	b	a	-	a	a	a	a	a	b	a	b	b	a	a	a	a
chr05	26078629	C	a	a	b	a	a	a	-	a	a	-	-	a	b	b	b	-	a	a	a	a	b	a	-	-	a	a	-	b	b	-	a	b	a	-	a	a	a	a	a	a	a	b	b	a	a	a	a
chr05	26078639	A	a	a	b	a	a	a	-	a	a	-	-	a	b	b	b	-	a	a	a	a	b	a	-	-	a	a	-	b	b	-	a	b	a	-	a	a	a	a	a	a	a	b	b	a	a	a	a
chr05	26078663	T	a	a	b	a	a	a	-	a	a	-	-	a	b	b	b	-	a	a	a	a	b	a	-	-	a	a	-	b	b	-	a	b	a	-	a	a	a	a	a	b	a	b	b	a	a	a	a
chr05	26078680	A	a	a	b	a	a	a	-	a	a	-	-	a	b	b	b	-	a	a	a	a	b	a	-	-	a	a	-	b	b	-	a	b	a	-	a	a	a	a	a	a	a	b	b	a	a	a	a
chr05	26078877	G	a	a	b	a	a	a	a	a	a	b	a	a	b	b	b	-	a	a	a	a	b	a	-	a	a	a	b	b	b	a	a	b	a	b	a	a	a	a	a	h	a	b	b	a	-	a	a
chr05	26078904	T	a	a	b	a	a	a	a	a	a	b	a	a	b	b	b	-	a	a	a	a	b	a	-	a	a	a	b	b	b	a	a	b	a	b	a	a	a	a	a	h	a	b	b	a	-	a	a
chr05	26078915	T	a	a	b	a	a	a	a	a	a	b	a	a	b	b	b	-	a	a	a	a	b	a	-	a	a	a	b	b	b	a	a	b	a	b	a	a	a	a	a	h	a	b	b	a	-	a	a
chr05	26081495	A	a	a	b	a	a	a	a	a	a	b	a	-	b	b	b	b	a	a	a	-	b	a	-	-	a	a	b	b	-	a	a	b	a	b	a	-	a	a	a	a	a	-	b	a	a	a	a
chr05	26081650	T	a	a	b	a	a	a	a	a	a	b	a	-	b	b	b	-	a	a	a	-	b	a	-	-	a	a	b	b	-	a	a	b	a	-	a	-	a	a	a	a	a	-	b	a	a	a	a
chr05	26081652	G	a	a	b	a	a	a	a	a	a	b	a	-	b	b	b	-	a	a	a	-	b	a	-	-	a	a	b	b	-	a	a	b	a	-	a	-	a	a	a	a	a	-	b	a	a	a	a
chr05	26081660	A	a	a	b	a	a	a	a	a	a	b	a	-	b	b	b	-	a	a	a	-	b	a	-	-	h	a	b	b	-	a	a	b	a	-	a	-	a	a	a	a	a	-	b	a	a	a	a
chr05	26081663	T	a	a	b	a	a	a	a	a	a	b	a	-	b	b	b	-	a	a	a	-	b	a	-	-	a	a	b	b	-	a	a	b	a	-	a	-	a	a	a	a	a	-	b	a	a	a	a
chr05	26082009	C	a	a	b	a	a	a	a	a	a	b	-	a	b	b	b	b	a	a	a	-	b	-	-	-	a	a	-	b	b	a	a	b	a	-	a	-	a	-	a	a	a	-	b	a	-	a	a
chr05	26082255	A	a	a	b	a	a	a	a	a	a	b	-	a	b	b	b	b	a	a	a	-	b	-	-	-	a	a	-	b	b	a	a	b	a	-	a	-	a	-	a	a	a	-	b	a	-	a	-
chr05	26082318	A	a	a	b	a	a	a	a	a	a	b	-	a	b	b	b	b	a	a	a	-	b	-	-	-	a	a	-	b	b	a	a	b	a	-	a	-	a	-	a	a	a	-	b	a	-	a	-
chr05	26082329	T	a	a	b	a	a	a	a	a	a	b	-	a	b	b	b	b	a	a	a	-	b	-	-	-	a	a	-	b	b	a	a	b	a	-	a	-	a	-	a	a	a	-	b	a	-	a	-
chr05	26082434	T	a	a	b	a	a	a	a	a	-	b	-	a	b	b	b	-	a	a	a	a	b	a	-	a	a	a	b	b	b	a	a	b	a	b	a	a	a	a	a	a	a	b	b	a	a	a	a
chr05	26082435	G	a	a	b	a	a	a	a	a	-	b	-	a	b	b	b	-	a	a	a	a	b	a	-	a	a	a	b	b	b	a	a	b	a	b	a	a	a	a	a	a	a	b	b	a	a	a	a
chr05	26082452	G	a	a	b	a	a	a	a	a	-	b	-	a	b	b	b	-	a	a	a	a	b	a	-	a	a	a	b	b	b	a	a	b	a	b	a	a	a	a	a	a	a	b	b	a	a	a	a
chr05	26083714	G	-	a	b	-	-	a	a	-	-	-	-	-	-	-	b	b	a	a	-	a	b	-	b	-	a	a	-	-	b	-	a	b	a	-	-	-	a	-	a	-	a	b	b	a	-	a	a
chr05	26083729	T	-	a	b	-	-	a	a	-	-	-	-	-	-	-	b	b	a	a	-	a	b	-	b	-	a	a	-	-	b	-	a	b	a	-	-	-	a	-	a	-	a	b	b	a	-	a	a
chr05	26083740	T	-	a	b	-	-	a	a	-	-	-	-	-	-	-	b	b	a	a	-	a	b	-	b	-	a	a	-	-	b	-	a	b	a	-	-	-	a	-	a	-	a	b	b	a	-	a	a
chr05	26089466	G	a	-	b	-	-	-	-	a	a	-	-	-	-	b	b	b	-	a	a	a	-	-	-	-	a	a	-	b	b	a	a	b	a	-	-	a	-	-	a	-	a	-	b	a	a	a	a
chr05	26096223	C	a	a	b	a	a	a	a	a	a	b	-	a	b	b	b	b	a	a	a	a	b	a	b	a	a	a	b	b	b	a	a	b	a	-	a	a	-	a	a	h	a	b	b	a	a	a	a
chr05	26096482	T	a	a	b	a	a	a	a	a	a	b	-	a	b	b	b	b	a	a	a	a	b	a	b	a	a	a	b	b	b	a	a	b	a	-	a	a	-	a	a	h	a	b	b	a	a	a	a
chr05	26104105	A	a	a	b	a	a	a	a	a	a	-	a	a	b	b	b	-	a	a	a	a	b	a	-	-	a	-	b	b	b	a	a	b	a	b	a	-	a	-	a	a	a	-	b	a	a	a	a
chr05	26104343	T	a	a	b	a	a	a	a	a	a	-	a	a	b	b	b	b	a	a	a	a	b	a	b	-	a	-	b	b	b	a	a	b	a	b	a	-	a	-	a	a	a	-	b	a	a	a	a
chr05	26104423	G	a	a	b	a	a	a	a	a	a	-	a	a	b	b	b	b	a	a	a	a	b	a	b	-	a	-	b	b	b	a	a	b	a	b	a	-	a	-	a	a	a	-	b	a	a	a	a
chr05	26104689	A	a	a	b	a	a	a	a	a	a	b	-	a	b	b	b	b	a	a	a	a	b	a	-	a	a	a	b	b	b	a	a	b	a	b	a	a	a	a	a	b	a	b	b	a	a	a	a
chr05	26113644	T	a	a	b	-	a	a	a	a	a	-	a	-	b	b	b	b	a	a	a	a	b	a	b	-	a	a	b	b	b	a	a	b	a	b	a	a	b	-	a	a	a	b	b	a	a	a	a
chr05	26113703	A	a	a	b	-	a	a	a	a	a	-	a	-	b	b	b	b	a	a	a	a	b	a	b	-	a	a	b	b	b	a	a	b	a	b	a	a	a	-	a	a	a	b	b	a	a	a	a
chr05	26113883	A	a	a	b	-	a	a	a	a	a	-	a	-	b	b	b	b	a	a	a	a	b	a	-	-	a	a	b	b	b	a	a	b	a	b	a	a	a	-	a	a	a	b	b	a	a	a	a
chr05	26113897	T	a	a	b	-	a	a	a	a	a	-	a	-	b	b	b	b	a	a	a	a	b	a	-	-	a	a	b	b	b	a	a	b	a	b	a	a	b	-	a	a	a	b	b	a	a	a	a
chr05	26113942	G	a	a	b	-	a	a	a	a	a	-	a	-	b	b	b	b	a	a	a	a	b	a	-	-	a	a	b	b	b	a	a	b	a	b	a	a	b	-	a	a	a	b	b	a	a	a	a
[truncated: 3,201 more rows]
[truncated: 392 more columns]
