# Supplementary material for: Identification of QTLs for 14 Agronomically Important Traits in Setaria italica Based on SNPs Generated from High-Throughput Sequencing
Source: G3 (Bethesda). 2017 Mar 31;7(5):1587–94. doi: 10.1534/g3.117.041517 (PMC5427501; doi:10.1534/g3.117.041517)
Supplement: Supplementary file 4 [file 1587TableS1.zip › Table S1/chr06.ab.xlsx]

## Sheet: Sheet1
chr	pos	A2	1	2	3	4	5	6	7	8	9	10	11	12	13	14	15	16	17	18	19	20	21	22	23	24	25	26	27	28	29	30	31	32	33	34	35	36	37	38	39	40	41	42	43	44	45	46	47
chr06	635300	C	b	b	a	-	a	a	b	a	a	b	-	-	a	b	a	a	a	b	a	a	b	b	a	-	b	-	-	b	-	b	a	b	b	b	a	a	a	-	b	a	b	-	b	b	-	b	a
chr06	635307	T	b	b	a	-	a	a	b	a	a	b	-	-	a	b	a	a	a	b	a	a	b	b	a	-	b	-	-	b	-	b	a	b	b	b	a	a	a	-	b	a	b	-	b	b	-	b	a
chr06	649707	C	b	b	a	a	-	-	b	a	-	b	-	a	a	b	a	a	a	b	a	-	b	b	a	a	b	b	a	b	-	b	a	b	b	b	a	a	a	a	b	b	b	a	b	b	a	b	a
chr06	730322	C	-	b	a	-	-	a	-	a	a	-	-	-	-	b	a	a	a	b	a	a	b	-	a	-	-	-	-	-	-	-	a	b	b	b	a	-	-	a	b	b	-	-	b	-	-	b	a
chr06	730360	C	-	b	a	-	-	a	-	a	a	-	-	-	-	b	a	a	a	b	a	a	b	-	a	-	-	-	-	-	-	-	a	b	b	b	a	-	-	a	b	b	-	-	b	-	-	b	a
chr06	730367	G	-	b	a	-	-	a	-	a	a	-	-	-	-	b	a	a	a	b	a	a	b	-	a	-	-	-	-	-	-	-	a	b	b	b	a	-	-	a	b	b	-	-	b	-	-	b	a
chr06	730368	C	-	b	a	-	-	a	-	a	a	-	-	-	-	b	a	a	a	b	a	a	b	-	a	-	-	-	-	-	-	-	a	b	b	b	a	-	-	a	b	b	-	-	b	-	-	b	a
chr06	730371	C	-	b	a	-	-	a	-	a	a	-	-	-	-	b	a	a	a	b	a	a	b	-	a	-	-	-	-	-	-	-	a	b	b	b	a	-	-	a	b	b	-	-	b	-	-	b	a
chr06	730496	C	b	b	a	a	a	h	b	a	a	b	-	a	a	b	a	a	a	b	a	a	b	b	a	a	b	a	a	b	b	b	a	b	b	b	a	a	-	a	b	b	b	a	b	b	a	b	a
chr06	735967	A	b	b	a	a	a	b	b	a	a	b	-	-	a	b	a	a	a	b	a	-	b	b	a	a	b	b	a	b	b	b	a	b	b	b	a	a	-	a	b	b	b	-	b	b	-	b	a
chr06	755662	T	b	b	a	a	a	b	b	a	a	b	-	a	a	b	a	a	a	h	a	a	b	-	a	-	b	a	a	b	b	b	a	b	b	-	a	a	a	-	b	h	b	a	b	b	-	b	a
chr06	755844	C	b	b	a	a	a	a	b	a	a	b	-	a	a	b	a	a	a	h	a	a	b	-	a	-	b	a	a	b	b	b	a	b	b	-	a	a	a	-	b	h	b	a	b	b	-	b	a
chr06	760806	A	b	b	a	a	a	b	b	a	-	-	b	a	a	b	a	a	a	b	a	a	b	b	a	a	b	b	a	b	b	-	a	b	b	b	a	a	a	a	b	h	b	a	b	b	a	b	a
chr06	762175	A	-	b	-	-	a	-	-	-	-	b	-	a	a	b	a	a	a	b	a	a	b	-	a	-	b	a	-	b	b	b	a	b	b	-	a	-	-	-	b	-	b	-	b	b	a	-	a
chr06	812789	A	b	b	-	a	-	-	b	-	-	b	-	-	-	b	a	a	-	a	-	-	b	b	-	-	b	b	-	b	-	-	-	b	b	-	-	-	-	-	b	b	b	a	b	b	-	b	a
chr06	812805	A	b	b	-	a	-	-	b	-	-	b	-	-	-	b	a	a	-	a	-	-	b	b	-	-	b	b	-	b	-	-	-	b	b	-	-	-	-	-	b	b	b	a	b	b	-	b	a
chr06	812860	T	b	b	-	a	-	-	b	-	-	b	-	-	-	b	a	a	-	b	-	-	b	b	-	-	b	b	-	b	-	-	-	b	b	-	-	-	-	-	b	b	b	a	b	b	-	b	a
chr06	821726	G	-	-	a	a	a	a	-	a	a	-	b	a	a	-	a	a	a	-	a	a	b	-	-	a	b	a	a	-	-	-	a	b	-	-	a	a	-	a	-	a	-	a	-	-	-	-	a
chr06	831038	C	b	b	a	a	-	a	b	-	-	b	-	-	a	b	a	a	a	b	a	a	b	b	a	-	b	b	a	b	b	-	a	b	b	-	-	a	-	a	b	b	b	-	b	-	-	b	-
chr06	835509	A	b	b	a	a	a	a	b	a	a	b	-	a	a	b	a	a	a	b	a	-	b	b	a	-	b	-	a	b	-	b	a	b	b	-	a	-	a	a	b	-	b	a	b	b	a	b	a
chr06	835537	A	b	b	a	a	a	a	b	a	a	b	-	a	a	b	a	a	a	b	a	-	b	b	a	-	b	-	a	b	-	b	a	b	b	-	a	-	a	a	b	-	b	a	b	b	a	b	a
chr06	836413	C	-	b	a	a	a	b	-	a	a	-	-	a	a	b	a	a	a	b	a	a	b	b	a	a	b	-	a	-	-	-	a	b	b	-	a	-	a	a	b	b	b	a	-	b	a	b	a
chr06	836430	T	-	b	a	a	a	b	-	a	a	-	-	b	a	b	a	a	a	b	a	a	b	b	a	a	b	-	a	-	-	-	a	b	b	-	a	-	a	a	b	b	b	a	-	b	a	b	a
chr06	836445	A	-	b	a	a	a	b	-	a	a	-	-	a	a	b	a	a	a	b	a	a	b	b	a	a	b	-	a	-	-	-	a	b	b	-	a	-	a	a	b	b	b	a	-	b	a	b	a
chr06	836487	C	-	b	a	a	a	b	-	a	a	-	-	b	a	b	a	a	a	b	a	a	b	b	a	a	b	-	a	-	-	-	a	b	b	-	a	-	a	a	b	b	b	a	-	b	a	b	a
chr06	838920	A	b	b	a	a	a	b	b	a	a	b	-	-	a	b	a	a	a	b	a	a	b	b	a	-	b	b	a	b	b	b	a	b	b	b	a	a	-	a	b	b	b	a	b	b	a	b	a
chr06	839298	A	b	b	-	a	a	b	b	a	a	b	-	a	a	b	a	a	a	b	a	a	b	b	a	a	b	h	a	b	b	b	a	b	b	b	a	a	a	a	b	h	b	-	b	b	a	b	a
chr06	839352	T	b	b	-	a	a	b	b	a	a	b	-	a	a	b	a	a	a	b	a	a	b	b	a	a	b	h	a	b	b	b	a	b	b	b	a	a	a	a	b	h	b	-	b	b	a	b	a
chr06	839509	C	b	b	-	a	a	b	b	a	a	b	-	a	a	b	a	a	a	b	a	a	b	b	a	a	b	h	a	b	b	b	a	b	b	b	a	a	a	a	b	h	b	-	b	b	a	b	a
chr06	839550	A	-	b	a	a	a	h	b	a	a	b	-	a	a	b	a	a	a	b	a	a	b	b	a	-	b	b	a	b	b	b	a	b	b	b	a	a	a	a	b	b	b	a	b	b	a	b	a
chr06	839599	A	-	b	a	a	a	h	b	a	a	b	-	a	a	b	a	a	a	b	a	a	b	b	a	-	b	b	a	b	b	b	a	b	b	b	a	a	a	a	b	b	b	a	b	b	a	b	a
chr06	839621	A	-	b	a	a	a	h	b	a	a	b	-	a	a	b	a	a	a	b	a	a	b	b	a	-	b	b	a	b	b	b	a	b	b	b	a	a	a	a	b	b	b	a	b	b	a	b	a
chr06	839820	A	b	b	a	a	a	h	b	a	a	b	-	a	a	b	a	a	a	b	a	a	b	b	a	-	b	b	a	b	b	b	a	b	b	b	a	a	a	a	b	b	b	a	b	b	a	b	a
chr06	841155	A	b	b	a	a	a	h	b	a	-	-	b	a	a	b	a	a	a	b	a	a	b	b	a	-	b	a	a	b	b	b	a	b	b	b	a	a	-	a	b	b	b	-	b	-	-	b	a
chr06	841439	C	-	b	a	a	a	h	b	a	-	-	b	a	a	b	a	a	a	b	a	a	b	b	a	-	b	a	a	b	b	-	a	b	b	b	a	a	-	a	b	b	b	-	b	-	-	b	a
chr06	841451	C	-	b	a	a	a	h	b	a	-	-	b	a	a	b	a	a	a	b	a	a	b	b	a	-	b	a	a	b	b	-	a	b	b	b	a	a	-	a	b	b	b	-	b	-	-	b	a
chr06	844443	G	-	b	-	-	-	-	-	-	a	-	-	-	a	b	a	a	a	b	a	a	b	-	-	-	-	a	a	b	b	-	-	b	b	-	-	-	-	-	b	-	b	-	-	-	-	b	-
chr06	845763	C	b	b	a	a	a	a	b	a	a	-	-	a	a	b	a	a	a	b	a	a	b	b	a	-	b	b	a	b	b	b	a	b	b	b	a	a	-	a	b	b	b	a	b	b	a	b	a
chr06	845781	C	b	b	a	a	a	a	b	a	a	-	-	a	a	b	a	a	a	b	a	a	b	b	a	-	b	b	a	b	b	b	a	b	b	b	a	a	-	a	b	b	b	a	b	b	a	b	a
chr06	850063	A	b	b	-	-	-	b	-	a	a	-	-	-	a	b	a	a	a	b	a	-	-	-	a	-	b	b	a	b	b	b	a	b	b	b	a	a	a	-	b	b	b	-	b	b	-	b	a
chr06	850252	G	b	b	-	-	-	b	-	a	a	-	-	-	-	b	a	a	a	b	a	-	-	-	a	-	b	b	a	b	b	b	a	b	b	b	a	-	a	-	b	b	b	-	b	b	-	b	a
chr06	850277	C	b	b	-	-	-	b	-	a	a	-	-	-	-	b	a	a	a	b	a	-	-	-	a	-	b	b	a	b	b	b	a	b	b	b	a	-	a	-	b	b	b	-	b	b	-	b	a
chr06	859118	T	b	b	a	a	a	b	b	a	a	b	b	a	a	b	a	a	a	b	a	a	b	b	a	-	b	a	a	b	b	b	a	b	b	-	a	a	a	a	b	h	b	a	b	b	a	b	a
chr06	860144	C	b	b	a	-	a	-	b	a	-	b	-	a	a	b	a	a	a	b	a	a	b	b	a	-	b	b	a	b	b	b	a	b	b	-	a	a	-	a	b	a	b	a	b	b	a	b	a
chr06	860150	T	b	b	a	-	a	-	b	a	-	b	-	a	a	b	a	a	a	b	a	a	b	b	a	-	b	b	a	b	b	b	a	b	b	-	a	a	-	a	b	a	b	a	b	b	a	b	a
chr06	866031	G	b	b	-	-	a	-	b	-	a	b	-	-	a	b	-	a	-	b	a	-	b	b	-	a	b	b	-	b	b	b	a	b	b	-	-	-	-	-	b	b	b	-	b	b	-	-	-
chr06	904319	G	-	b	-	-	-	-	b	-	-	b	b	a	a	b	a	a	a	-	a	-	b	-	-	-	-	b	a	b	-	-	-	b	b	-	a	-	-	a	b	b	b	-	-	b	-	-	-
chr06	906675	C	-	b	a	a	a	h	b	a	a	-	-	a	-	b	a	-	a	-	a	-	b	-	-	a	b	-	-	-	-	-	a	b	b	-	a	a	-	-	b	a	b	-	-	b	-	-	-
chr06	911451	A	b	b	a	a	a	-	-	a	a	b	-	-	a	b	a	a	a	b	a	a	b	b	a	a	b	b	-	b	b	b	a	b	b	b	a	a	a	a	b	a	b	-	b	b	a	b	a
chr06	924868	C	-	b	-	a	-	a	-	a	-	-	-	-	a	b	a	-	a	-	a	-	b	-	-	-	b	-	-	-	-	b	-	-	b	-	-	-	-	-	b	b	b	-	-	b	-	-	-
chr06	925236	C	-	b	-	a	-	a	-	a	-	-	-	-	a	b	a	-	a	-	a	-	b	-	-	-	b	-	-	-	-	b	-	-	b	-	-	-	-	-	b	b	b	-	-	b	-	-	-
chr06	936919	A	-	b	a	a	-	a	-	a	-	-	-	a	a	b	a	a	a	b	a	-	b	-	a	a	b	b	a	b	b	-	a	b	b	b	a	a	-	a	b	a	b	-	b	b	a	b	a
chr06	936982	T	-	b	a	a	-	b	-	a	-	-	-	a	a	b	a	a	a	b	a	-	b	-	a	a	b	b	a	b	b	-	a	b	b	b	a	a	-	a	b	a	b	-	b	b	a	b	a
chr06	938886	A	b	-	-	a	a	a	b	-	a	-	-	-	-	b	a	a	a	b	a	a	b	b	a	a	b	-	-	-	b	b	a	b	b	-	a	a	a	a	b	a	-	-	-	-	a	-	-
chr06	939101	C	-	-	-	a	a	a	b	-	a	-	-	-	-	b	a	a	a	b	a	a	b	b	-	-	b	-	-	-	b	b	a	b	b	-	a	a	a	a	b	a	-	-	-	-	a	-	-
chr06	941364	C	b	b	a	-	a	-	-	a	-	b	-	a	a	b	a	a	a	b	a	a	b	b	a	a	b	b	a	b	b	b	a	b	b	b	a	a	a	a	b	h	b	-	b	b	a	b	a
chr06	941641	G	b	b	a	a	a	b	b	a	a	b	b	a	a	b	a	a	a	b	a	a	b	b	-	a	b	b	-	b	b	b	a	b	b	b	a	-	b	a	b	h	b	a	b	b	a	b	a
chr06	941850	C	-	b	a	a	a	b	b	-	a	b	-	a	a	b	a	-	a	b	a	a	b	b	-	-	b	b	-	b	b	-	a	b	b	b	a	-	a	a	b	h	b	-	b	b	-	b	a
chr06	941871	T	-	b	a	a	a	b	b	-	a	b	-	a	a	b	a	-	a	b	a	a	b	b	-	-	b	b	-	b	b	-	a	b	b	b	a	-	b	a	b	h	b	-	b	b	-	b	a
chr06	941888	A	-	b	a	a	a	b	b	-	a	b	-	a	a	b	a	-	a	b	a	a	b	b	-	-	b	b	-	b	b	-	a	b	b	b	a	-	a	a	b	h	b	-	b	b	-	b	a
chr06	941894	T	-	b	a	a	a	b	b	-	a	b	-	a	a	b	a	-	a	b	a	a	b	b	-	-	b	b	-	b	b	-	a	b	b	b	a	-	b	a	b	h	b	-	b	b	-	b	a
chr06	943130	T	b	b	a	a	a	b	-	a	a	-	-	a	a	b	a	a	a	b	-	a	b	-	-	a	b	-	-	b	b	-	a	b	b	-	a	-	-	-	b	-	b	-	-	b	-	-	-
chr06	943432	G	-	b	a	a	a	b	-	-	-	-	-	a	a	b	a	a	a	b	-	a	b	-	-	-	b	-	-	-	-	-	a	b	b	-	a	-	-	-	b	-	b	-	-	b	-	-	-
chr06	943470	T	-	b	a	a	a	b	-	-	-	-	-	a	a	b	a	a	a	b	-	a	b	-	-	-	b	-	-	-	-	-	a	b	b	-	a	-	-	-	b	-	b	-	-	b	-	-	-
chr06	944560	G	b	b	a	a	-	b	b	a	-	-	b	-	a	b	a	a	a	b	a	a	b	b	a	a	b	a	a	b	b	b	a	b	b	b	a	a	-	a	b	b	b	a	b	b	a	b	a
chr06	973820	T	b	b	-	a	a	h	b	b	a	b	-	a	a	b	a	a	a	h	a	a	b	b	a	a	b	b	a	b	b	b	a	b	b	b	a	-	a	a	b	b	b	-	b	b	-	b	a
chr06	973862	C	b	b	-	a	a	h	b	a	a	b	-	a	a	b	a	a	a	h	a	a	b	b	a	a	b	a	a	b	b	b	a	b	b	b	a	-	a	a	b	a	b	-	b	b	-	b	a
chr06	973984	C	b	b	-	a	a	h	b	a	a	b	-	a	a	b	a	a	a	h	a	a	b	b	a	a	b	a	a	b	b	b	a	b	b	b	a	-	a	a	b	a	b	-	b	b	-	b	a
chr06	974034	G	b	b	-	a	a	h	b	b	a	b	-	a	a	b	a	a	a	h	a	a	b	b	a	a	b	b	a	b	b	b	a	b	b	b	a	-	a	a	b	b	b	-	b	b	-	b	a
chr06	1028799	G	b	b	a	a	-	b	b	-	a	b	-	a	a	b	a	a	a	b	a	a	b	b	a	-	b	b	a	b	b	b	a	b	b	b	a	a	a	a	b	b	b	-	b	b	a	b	a
chr06	1028808	G	b	b	a	a	-	b	b	-	a	b	-	a	a	b	a	a	a	b	a	a	b	b	a	-	b	b	a	b	b	b	a	b	b	b	a	a	a	a	b	b	b	-	b	b	a	b	a
chr06	1030431	C	b	b	a	a	a	a	b	a	a	-	b	-	-	b	a	a	a	b	a	a	b	-	a	a	b	a	-	b	b	b	a	b	b	b	a	a	a	a	b	h	b	a	b	b	a	b	a
chr06	1044883	G	b	b	a	a	a	b	b	a	a	b	-	a	a	b	a	a	a	b	a	a	b	b	a	-	b	-	-	b	-	b	-	b	b	-	a	a	a	a	b	a	-	-	b	b	a	b	-
chr06	1047901	C	-	b	a	a	-	-	b	a	-	-	b	-	a	b	a	a	a	b	a	-	b	b	-	a	b	b	a	b	b	b	a	b	b	b	a	-	a	a	b	a	b	a	b	b	-	b	-
chr06	1047920	T	-	b	a	a	-	-	b	a	-	-	b	-	a	b	a	a	a	b	a	-	b	b	-	a	b	b	a	b	b	b	a	b	b	b	a	-	a	a	b	a	b	a	b	b	-	b	-
chr06	1047930	T	-	b	a	a	-	-	b	a	-	-	b	-	a	b	a	a	a	b	a	-	b	b	-	a	b	b	a	b	b	b	a	b	b	b	a	-	a	a	b	a	b	a	b	b	-	b	-
chr06	1049901	C	b	b	-	a	a	b	b	a	a	b	-	a	a	b	a	a	a	b	a	a	b	-	a	-	b	h	a	b	b	b	a	b	b	-	a	a	a	a	b	b	b	a	b	b	-	b	a
chr06	1121752	T	b	b	a	-	-	b	b	-	a	b	-	b	a	b	a	a	a	b	a	a	b	-	-	a	b	b	a	b	b	b	-	b	b	b	-	-	a	a	b	b	b	a	b	b	a	b	a
chr06	1128946	G	b	b	a	a	a	b	b	a	-	-	-	a	a	b	a	a	a	b	a	a	b	b	a	-	b	b	a	b	b	b	a	b	b	b	a	a	a	a	b	b	b	a	b	b	a	-	-
chr06	1137542	T	-	b	-	-	-	-	b	a	-	-	-	-	a	b	a	a	a	b	a	-	b	-	a	-	b	b	a	b	b	-	-	b	b	b	a	a	a	-	b	b	b	-	b	b	a	b	-
chr06	1143662	A	b	b	a	-	a	b	-	a	a	-	-	a	a	b	a	a	a	b	a	a	b	-	a	-	b	b	a	b	b	-	a	b	b	-	a	a	-	a	b	a	b	a	b	b	a	b	-
chr06	1143680	A	b	b	a	-	a	b	-	a	a	-	-	a	a	b	a	a	a	b	a	a	b	-	a	-	b	b	a	b	b	-	a	b	b	-	a	a	-	a	b	a	b	a	b	b	a	b	-
chr06	1146348	G	-	b	a	-	-	b	-	a	-	-	-	a	a	b	a	a	a	b	a	-	b	-	-	-	b	-	a	b	-	-	a	b	b	-	a	a	-	-	b	b	b	-	b	b	-	-	a
chr06	1147083	C	b	b	a	a	a	b	-	a	-	b	-	a	a	b	a	a	a	b	a	-	b	b	a	a	b	b	-	b	b	b	a	b	b	b	a	-	a	a	b	-	b	-	b	b	b	b	a
chr06	1148012	C	b	b	a	-	-	b	b	a	a	b	-	-	a	b	a	a	a	b	a	a	b	-	a	-	b	-	a	b	b	b	a	b	b	-	a	a	a	a	b	b	b	a	b	b	a	b	a
chr06	1148037	C	b	b	a	-	-	b	b	a	a	b	-	-	a	b	a	a	a	b	a	a	b	-	a	-	b	-	a	b	b	b	a	b	b	-	a	a	a	a	b	b	b	a	b	b	a	b	a
chr06	1148057	C	b	b	a	-	-	b	b	a	a	b	-	-	a	b	a	a	a	b	a	a	b	-	a	-	b	-	a	b	b	b	a	b	b	-	a	a	a	a	b	b	b	a	b	b	a	b	a
chr06	1149170	G	b	b	a	-	a	b	-	a	-	-	-	-	-	b	a	a	a	b	a	-	b	-	-	-	b	b	-	b	b	b	a	b	b	b	a	-	a	-	b	b	b	-	b	-	a	b	-
chr06	1149179	A	b	b	a	-	a	b	-	a	-	-	-	-	-	b	a	a	a	b	a	-	b	-	-	-	b	b	-	b	b	b	a	b	b	b	a	-	a	-	b	b	b	-	b	-	a	b	-
chr06	1151352	A	b	b	a	a	-	b	b	a	-	b	-	-	a	b	a	a	a	b	a	a	b	b	a	-	b	b	a	b	b	b	a	b	b	b	a	a	a	-	b	b	b	a	b	b	-	b	a
chr06	1153702	G	-	b	a	a	a	a	b	a	a	-	-	a	a	b	a	a	a	b	a	a	-	-	a	a	b	b	a	b	-	b	a	b	b	-	a	a	a	a	b	b	b	-	b	-	a	b	a
chr06	1153716	T	-	b	a	a	a	a	b	a	a	-	-	a	a	b	a	a	a	b	a	a	-	-	a	a	b	b	a	b	-	b	a	b	b	-	a	a	a	a	b	b	b	-	b	-	a	b	a
chr06	1155938	C	b	b	a	-	-	-	-	a	-	-	-	a	a	b	a	a	a	b	a	-	b	b	a	-	b	a	-	b	b	-	a	b	b	-	a	a	a	a	b	b	b	a	b	b	-	b	a
chr06	1155962	C	b	b	a	-	-	-	-	a	-	-	-	a	a	b	a	a	a	b	a	-	b	b	a	-	b	b	-	b	b	-	a	b	b	-	a	a	a	a	b	b	b	a	b	b	-	b	a
chr06	1163569	C	b	b	a	a	-	-	-	a	-	b	-	a	a	b	a	a	a	b	a	a	b	-	a	-	b	b	-	-	b	-	-	b	b	-	a	-	-	a	b	b	b	a	-	b	-	-	a
chr06	1182506	G	b	b	-	a	-	b	-	-	-	-	-	-	-	b	a	a	a	b	a	a	b	b	-	-	b	-	a	b	b	-	a	b	b	-	a	a	a	a	b	a	b	a	b	b	-	b	-
chr06	1182536	C	b	b	-	a	-	b	-	-	-	-	-	-	-	b	a	a	a	b	a	a	b	b	-	-	b	-	a	b	b	-	a	b	b	-	a	a	a	a	b	a	b	a	b	b	-	b	-
chr06	1182739	G	b	b	-	a	-	b	b	a	-	-	-	-	-	b	a	a	a	b	a	a	b	b	a	-	b	-	a	b	b	-	a	b	b	-	a	a	a	a	b	a	b	a	b	b	-	b	-
chr06	1184838	T	b	b	a	a	a	a	b	-	a	b	-	a	a	b	a	a	a	b	a	a	b	b	-	-	b	a	a	b	b	b	a	b	b	-	a	a	a	a	b	b	b	a	b	b	a	b	a
chr06	1184993	C	b	b	a	a	a	a	b	a	a	b	-	a	a	b	a	a	a	b	a	a	b	b	a	-	b	a	a	b	b	b	a	b	b	-	a	a	a	a	b	b	b	a	b	b	a	b	a
chr06	1185705	G	-	b	a	a	a	-	b	-	-	-	-	-	a	b	a	a	a	b	a	-	b	b	-	-	b	-	-	b	-	b	a	b	b	-	a	a	-	a	b	b	b	-	b	b	a	b	a
chr06	1190093	G	b	b	a	a	a	b	b	a	a	-	-	-	a	b	a	a	a	b	a	a	b	-	a	-	b	b	a	b	b	-	a	b	b	b	a	a	a	a	b	h	b	-	b	b	a	b	a
chr06	1201466	T	-	b	a	a	a	-	-	-	a	-	-	a	a	b	a	a	a	-	a	a	b	b	a	a	b	b	a	-	-	-	a	b	b	b	-	-	-	a	b	b	-	a	b	-	-	b	a
chr06	1207865	G	-	b	a	a	-	b	b	a	a	b	-	a	a	b	a	a	a	b	a	a	b	b	a	-	b	b	-	b	b	-	a	b	b	b	a	a	a	a	b	b	b	-	b	b	a	b	a
chr06	1207908	A	-	b	a	a	-	b	b	a	a	b	-	a	a	b	a	a	a	b	a	a	b	b	a	-	b	b	-	b	b	-	a	b	b	b	a	a	a	a	b	b	b	-	b	b	a	b	a
chr06	1207922	A	-	b	a	a	-	b	b	a	a	b	-	a	a	b	a	a	a	b	a	a	b	b	a	-	b	b	-	b	b	-	a	b	b	b	a	a	a	a	b	b	b	-	b	b	a	b	a
chr06	1207934	A	-	b	a	a	-	b	b	a	a	b	-	a	a	b	a	a	a	b	a	a	b	b	a	-	b	b	-	b	b	-	a	b	b	b	a	a	a	a	b	b	b	-	b	b	a	b	a
chr06	1221581	A	b	b	a	a	a	-	-	a	-	b	-	a	a	b	a	a	a	b	a	-	b	b	a	-	b	b	-	b	-	b	a	b	b	-	a	a	a	a	b	b	b	a	b	-	a	b	-
chr06	1221590	G	b	b	a	a	a	-	-	a	-	b	-	a	a	b	a	a	a	b	a	-	b	b	a	-	b	b	-	b	-	b	a	b	b	-	a	a	a	a	b	b	b	a	b	-	a	b	-
chr06	1221864	A	b	b	a	a	a	-	b	a	-	b	-	a	a	b	a	a	a	b	a	-	b	b	a	-	b	b	a	b	b	b	a	b	b	-	a	a	a	a	b	b	b	a	b	-	a	b	-
chr06	1233096	T	b	b	a	a	-	h	b	a	a	b	-	a	a	b	a	a	a	b	a	a	b	b	-	a	b	a	a	b	-	-	a	b	b	b	a	-	a	a	b	h	b	a	b	b	-	b	a
chr06	1233104	A	b	b	a	a	-	h	b	a	a	b	-	a	a	b	a	a	a	b	a	a	b	b	-	a	b	a	a	b	-	-	a	b	b	b	a	-	a	a	b	b	b	a	b	b	-	b	a
chr06	1233109	C	b	b	a	a	-	h	b	a	a	b	-	a	a	b	a	a	a	b	a	a	b	b	-	a	b	a	a	b	-	-	a	b	b	b	a	-	a	a	b	h	b	a	b	b	-	b	a
chr06	1233405	G	b	b	a	a	a	-	b	a	a	b	-	a	a	b	a	a	a	b	a	a	b	b	a	a	b	-	a	b	b	b	a	b	b	b	a	-	a	a	b	b	b	a	b	-	a	b	a
chr06	1263695	A	b	b	-	a	-	a	b	a	-	-	-	a	a	b	a	a	a	b	a	a	b	-	a	-	b	-	a	b	b	b	a	b	b	-	a	-	a	a	b	-	b	-	b	b	-	-	a
chr06	1278635	T	b	b	a	-	a	-	-	a	-	-	-	a	-	b	a	a	a	b	a	-	b	b	a	a	b	b	a	b	-	b	-	b	b	-	a	-	-	a	b	b	b	a	b	-	a	b	-
chr06	1282626	A	b	b	a	-	-	a	b	a	a	-	-	-	a	b	a	a	a	b	a	a	b	b	-	a	b	b	-	b	b	b	a	b	b	-	-	-	-	a	b	b	b	-	b	b	-	b	-
chr06	1285698	G	b	b	a	a	a	b	b	-	a	-	-	a	a	b	a	-	a	b	a	-	b	b	-	-	b	b	a	b	b	b	a	b	b	-	a	a	a	a	b	b	b	-	b	b	a	b	a
chr06	1285710	C	b	b	a	a	a	b	b	-	a	-	-	a	a	b	a	-	a	b	a	-	b	b	-	-	b	b	a	b	b	b	a	b	b	-	a	a	a	a	b	b	b	-	b	b	a	b	a
chr06	1286620	A	b	b	-	a	a	a	b	a	a	-	b	a	a	b	a	a	a	b	a	a	b	b	a	-	b	b	a	b	b	b	a	b	b	b	a	a	a	a	b	b	b	-	b	b	-	b	a
chr06	1293646	A	b	b	a	a	a	b	b	a	a	b	-	a	a	b	a	a	a	b	a	a	b	b	a	a	b	h	a	b	b	b	a	b	b	b	a	a	-	a	b	b	b	a	b	b	a	b	a
chr06	1293869	G	b	b	a	a	a	b	b	a	a	b	-	a	a	b	a	a	a	b	a	a	b	b	a	a	b	h	a	b	b	b	a	b	b	b	a	a	-	a	b	b	b	a	b	b	a	b	a
chr06	1316278	G	b	b	a	a	-	b	b	a	-	-	-	-	a	b	a	a	a	b	a	-	b	-	a	-	b	b	a	b	b	-	a	b	b	-	a	a	a	a	b	a	b	-	b	-	-	b	a
chr06	1321102	C	-	b	a	a	a	a	b	a	a	b	b	a	a	b	a	a	a	b	a	a	b	-	a	a	b	b	-	b	b	-	a	b	b	-	a	a	a	a	b	b	b	a	b	-	-	-	a
chr06	1321113	G	-	b	a	a	a	a	b	a	a	b	b	a	a	b	a	a	a	b	a	a	b	-	a	a	b	b	-	b	b	-	a	b	b	-	a	a	a	a	b	b	b	a	b	-	-	-	a
chr06	1321337	G	b	b	a	a	a	a	b	a	a	b	b	a	a	b	a	a	a	b	a	a	b	-	a	a	b	b	-	b	b	b	a	b	b	b	a	a	a	a	b	b	b	a	b	-	-	b	a
chr06	1321739	T	b	b	-	-	-	b	b	a	a	b	-	a	a	b	a	a	a	b	a	-	b	b	-	-	b	b	a	b	b	-	a	b	b	b	a	a	-	-	b	b	b	-	b	b	-	b	a
chr06	1322264	C	b	b	a	a	a	h	-	a	a	b	-	a	a	b	a	a	a	b	a	a	b	b	a	-	b	-	a	b	b	b	a	b	b	-	a	-	-	a	b	b	b	a	b	b	a	-	a
chr06	1322290	G	b	b	a	a	a	h	-	a	a	b	-	a	a	b	a	a	a	b	a	a	b	b	a	-	b	-	a	b	b	b	a	b	b	-	a	-	-	a	b	b	b	a	b	b	a	-	a
chr06	1344945	G	b	b	-	a	-	b	b	a	a	-	-	a	a	b	a	a	a	b	a	a	b	-	a	a	b	b	-	b	b	b	a	b	b	-	a	a	a	-	b	b	b	a	b	b	-	b	a
chr06	1345179	G	b	b	-	a	-	b	b	a	a	-	-	a	a	b	a	a	a	b	a	a	b	-	a	a	b	b	-	b	b	b	a	b	b	-	a	a	a	-	b	h	b	a	b	b	-	b	a
chr06	1345907	G	b	b	a	a	-	a	b	a	-	b	b	a	a	b	a	a	a	b	a	a	b	-	a	a	b	b	a	b	b	b	a	b	b	b	a	a	a	a	b	a	b	-	b	b	a	b	a
chr06	1345953	T	b	b	a	a	-	a	b	a	-	b	b	a	a	b	a	a	a	b	a	a	b	-	a	a	b	b	a	b	b	b	a	b	b	b	a	a	a	a	b	a	b	-	b	b	a	b	a
chr06	1346488	A	b	b	a	-	a	b	b	a	a	-	b	a	a	b	a	a	a	b	a	a	b	b	a	-	b	b	-	b	b	b	a	b	b	-	a	a	-	a	b	b	b	a	b	b	-	b	a
chr06	1346580	T	b	b	a	-	-	b	-	a	a	b	-	-	a	b	a	a	a	b	a	a	b	b	a	a	b	-	-	b	b	b	a	b	b	b	-	a	a	a	b	b	b	-	b	b	-	b	a
chr06	1346813	C	b	b	a	a	a	a	b	a	a	-	-	-	a	b	a	a	a	b	a	a	b	b	a	a	b	b	a	b	b	b	a	b	b	b	a	a	a	a	b	b	b	a	b	b	a	b	a
chr06	1350593	G	b	b	a	a	a	h	b	a	a	-	-	a	a	b	a	a	a	b	a	a	b	b	a	a	b	b	-	b	b	b	a	b	b	b	a	a	a	a	b	h	b	a	b	b	a	b	a
chr06	1350611	C	b	b	a	a	a	h	b	a	a	-	-	a	a	b	a	a	a	b	a	a	b	b	a	a	b	b	-	b	b	b	a	b	b	b	a	a	a	a	b	h	b	a	b	b	a	b	a
chr06	1354614	G	b	b	a	a	a	a	b	a	a	b	b	a	a	b	a	a	a	b	a	a	b	b	a	a	b	b	a	b	b	b	a	b	b	b	a	a	a	a	b	h	b	a	b	b	a	b	a
chr06	1354812	G	b	b	a	a	a	a	b	a	a	b	b	a	a	b	a	a	a	b	a	a	b	b	a	a	b	b	a	b	b	b	a	b	b	b	a	a	a	a	b	h	b	a	b	b	a	b	a
chr06	1360549	C	b	b	a	a	a	a	b	a	a	b	b	a	a	b	a	a	a	b	a	a	b	b	a	-	b	b	a	b	b	b	a	b	b	b	a	-	a	a	b	b	b	-	b	b	a	b	a
chr06	1362023	G	b	b	a	a	a	-	b	a	-	-	-	a	a	b	a	a	a	-	a	a	b	-	a	a	b	-	a	b	b	b	a	b	b	b	a	-	-	-	b	b	b	a	h	b	-	b	a
chr06	1381303	A	b	b	a	a	a	-	b	a	a	b	-	a	a	b	a	a	a	b	a	-	b	b	a	b	b	b	-	b	b	b	a	b	b	-	a	a	-	a	b	a	b	-	b	b	a	-	a
chr06	1395434	G	b	b	a	-	a	-	-	a	-	-	b	a	-	b	a	a	a	b	a	-	b	b	a	b	b	-	-	b	b	b	a	b	b	b	a	a	a	-	b	b	b	-	b	b	-	b	a
chr06	1395486	T	b	b	a	-	a	-	-	a	-	-	b	a	-	b	a	a	a	b	a	-	b	b	a	b	b	-	-	b	b	b	a	b	b	b	a	a	a	-	b	h	b	-	b	b	-	b	a
chr06	1398312	A	b	b	a	a	a	b	b	a	a	-	-	a	a	b	a	a	a	b	a	a	b	b	a	-	b	b	a	b	b	b	a	b	b	b	a	a	a	a	b	b	b	-	b	b	a	b	a
chr06	1406744	A	b	b	a	a	a	b	b	a	a	b	-	a	a	b	a	a	a	b	a	a	b	b	a	-	b	a	a	b	b	-	a	b	b	b	a	a	a	a	b	b	b	-	b	b	a	b	a
chr06	1413044	T	-	b	-	-	a	b	-	a	-	-	-	a	a	b	a	a	a	b	a	a	b	b	a	b	b	b	a	b	b	-	a	b	b	b	a	a	a	a	b	b	b	-	b	b	-	b	a
chr06	1431283	A	b	b	a	a	-	b	b	a	a	-	-	a	a	b	a	a	a	b	a	-	b	b	a	-	b	b	a	b	b	-	a	b	b	b	a	a	-	a	b	b	b	a	b	b	-	b	-
chr06	1440643	T	b	b	a	a	-	b	b	a	a	-	b	a	a	b	a	a	a	b	a	a	b	-	a	-	b	a	a	b	b	b	a	b	b	b	a	a	a	a	b	h	b	a	b	b	a	b	a
chr06	1440692	C	b	b	a	a	-	b	b	a	a	-	b	a	a	b	a	a	a	b	a	a	b	-	a	-	b	a	a	b	b	b	a	b	b	b	a	a	a	a	b	b	b	a	b	b	a	b	a
chr06	1445168	G	b	b	-	a	-	-	b	a	a	-	-	-	-	b	a	a	a	b	a	-	b	b	a	-	b	b	-	b	b	b	-	b	b	b	a	-	-	-	b	b	-	a	b	-	-	b	a
chr06	1446046	C	b	b	a	a	a	a	-	a	a	b	-	a	a	b	a	a	a	b	a	a	b	b	a	b	b	b	a	b	-	-	a	b	b	b	a	a	a	a	-	b	-	-	b	b	a	b	a
chr06	1446264	T	b	b	a	a	a	a	b	a	a	b	-	a	a	b	a	a	a	b	a	a	b	-	a	b	b	h	a	b	b	b	a	b	b	b	a	-	a	a	b	b	b	-	b	b	a	b	a
chr06	1446275	G	b	b	a	a	a	a	b	a	a	b	-	a	a	b	a	a	a	b	a	a	b	-	a	b	b	h	a	b	b	b	a	b	b	b	a	-	a	a	b	b	b	-	b	b	a	b	a
chr06	1456833	A	b	b	-	a	a	b	b	a	a	b	-	-	a	b	a	a	a	b	a	a	b	-	a	b	b	b	a	b	-	b	a	b	b	-	a	a	-	a	b	b	b	-	b	b	-	b	a
chr06	1468898	G	b	b	a	-	a	b	b	-	-	-	b	a	a	b	a	-	a	b	a	a	b	b	-	-	b	-	-	b	b	b	a	b	b	-	a	-	a	a	b	b	b	a	b	b	-	b	-
chr06	1470310	G	-	b	-	a	a	b	b	a	a	-	b	a	a	b	a	a	a	b	a	a	b	-	a	-	b	-	a	b	b	-	a	b	b	-	a	a	-	a	b	b	-	a	b	b	a	b	a
chr06	1470334	G	-	b	-	a	a	b	b	a	a	-	b	a	a	b	a	a	a	b	a	a	b	-	a	-	b	-	a	b	b	-	a	b	b	-	a	a	-	a	b	b	-	a	b	b	a	b	a
chr06	1470349	C	-	b	-	a	a	b	b	a	a	-	b	a	a	b	a	a	a	b	a	a	b	-	a	-	b	-	a	b	b	-	a	b	b	-	a	a	-	a	b	b	-	a	b	b	a	b	a
chr06	1489057	C	b	b	a	a	a	h	b	-	-	b	-	a	a	b	a	-	a	b	a	a	b	b	-	b	b	b	a	b	b	b	a	b	b	b	a	-	a	a	b	b	b	a	b	b	-	b	a
chr06	1489120	C	b	b	a	a	a	h	b	-	-	b	-	a	a	b	a	-	a	b	a	a	b	b	-	b	b	b	a	b	b	b	a	b	b	b	a	-	a	a	b	b	b	a	b	b	-	b	a
chr06	1512688	C	b	b	a	-	-	a	-	a	a	b	b	a	a	b	a	a	a	b	a	a	b	-	a	b	b	-	a	b	b	b	a	b	b	b	a	a	a	a	b	b	b	-	b	b	-	b	a
chr06	1513603	A	b	b	a	a	a	a	b	a	a	b	-	a	a	b	a	a	a	b	a	a	b	b	a	-	b	b	a	b	b	-	a	b	b	b	a	a	a	a	b	b	b	a	b	b	a	b	a
chr06	1526993	G	b	b	a	a	a	h	b	a	a	b	b	a	a	b	a	a	a	b	a	a	b	b	a	b	b	b	a	b	b	b	a	b	b	b	a	a	a	a	b	b	b	a	b	b	a	b	a
chr06	1529785	C	-	b	a	a	-	b	-	a	-	b	-	a	a	b	a	a	a	b	a	a	b	-	-	b	b	a	-	b	-	b	a	b	b	-	a	-	-	a	b	b	b	-	-	b	-	-	a
chr06	1536884	T	-	b	-	-	-	b	b	a	a	b	-	-	-	b	a	a	a	-	a	a	-	-	-	-	b	-	-	b	-	-	a	b	b	b	a	-	-	a	b	-	b	-	-	-	a	-	-
chr06	1540164	T	b	b	-	a	a	-	b	a	-	b	-	-	a	-	a	a	a	b	a	-	b	b	a	-	b	b	-	b	b	-	a	b	b	b	a	-	a	a	b	b	b	a	b	b	a	b	a
chr06	1540175	T	b	b	-	a	a	-	b	a	-	b	-	-	a	-	a	a	a	b	a	-	b	b	a	-	b	b	-	b	b	-	a	b	b	b	a	-	a	a	b	b	b	a	b	b	a	b	a
chr06	1540396	C	b	b	-	a	a	-	b	a	-	b	-	-	a	-	a	a	a	-	a	-	b	b	-	-	b	b	-	b	b	-	a	b	b	b	a	-	-	a	b	b	b	a	b	b	a	b	a
chr06	1540412	T	b	b	-	a	a	-	b	a	-	b	-	-	a	-	a	a	a	-	a	-	b	b	-	-	b	b	-	b	b	-	a	b	b	b	a	-	-	a	b	b	b	a	b	b	a	b	a
chr06	1540942	G	b	b	-	a	a	-	b	a	a	b	-	a	a	b	a	a	a	b	a	a	b	b	a	b	b	b	a	b	b	b	a	b	b	b	a	a	a	a	b	b	b	a	b	b	a	b	a
chr06	1541419	G	b	b	a	a	a	b	-	-	a	b	-	a	a	b	a	a	a	b	a	a	b	b	-	b	b	b	a	b	b	-	a	b	b	b	a	a	a	a	b	b	b	-	b	b	-	-	a
chr06	1541435	T	b	b	a	a	a	b	-	-	a	b	-	a	a	b	a	a	a	b	a	a	b	b	-	b	b	b	a	b	b	-	a	b	b	b	a	a	a	a	b	b	b	-	b	b	-	-	a
chr06	1541463	G	b	b	a	a	a	b	-	-	a	b	-	a	a	b	a	a	a	b	a	a	b	b	-	b	b	b	a	b	b	-	a	b	b	b	a	a	a	a	b	b	b	-	b	b	-	-	a
chr06	1545972	A	b	b	a	a	a	a	b	a	a	-	-	a	a	b	a	a	a	a	a	-	b	b	a	-	b	b	-	b	b	b	a	b	b	-	a	a	a	a	b	b	b	a	b	b	-	b	a
chr06	1546014	G	b	b	a	a	a	a	b	a	a	-	-	a	a	b	a	a	a	b	a	-	b	b	a	-	b	b	-	b	b	b	a	b	b	-	a	a	a	a	b	b	b	a	b	b	-	b	a
chr06	1550082	G	-	b	a	a	a	a	b	a	a	b	b	a	a	b	a	a	a	b	a	a	b	b	a	-	b	b	a	b	b	-	a	b	b	b	a	a	-	a	b	b	b	-	b	b	a	b	a
chr06	1550139	C	-	b	a	a	a	a	b	a	a	b	b	a	a	b	a	a	a	b	a	a	b	b	a	-	b	b	a	b	b	-	a	b	b	b	a	a	-	a	b	b	b	-	b	b	a	b	a
chr06	1553654	C	b	b	a	a	a	a	b	a	a	-	-	a	a	b	a	a	a	b	a	a	b	b	-	-	b	b	a	b	b	b	a	b	b	b	a	a	-	a	b	b	b	a	b	b	-	b	a
chr06	1558893	G	b	b	a	a	a	h	b	a	a	b	b	a	a	b	a	a	a	b	a	a	b	b	a	b	b	a	a	b	b	-	a	b	b	b	a	a	a	a	b	b	b	a	b	b	-	b	a
chr06	1558905	A	b	b	a	a	a	h	b	a	a	b	b	a	a	b	a	a	a	b	a	a	b	b	a	b	b	a	a	b	b	-	a	b	b	b	a	a	a	a	b	b	b	a	b	b	-	b	a
chr06	1559063	A	b	b	a	a	a	h	b	a	a	b	b	a	a	b	a	a	a	b	a	a	b	b	a	b	b	a	a	b	b	-	a	b	b	b	a	a	a	a	b	b	b	a	b	b	-	b	a
chr06	1566376	A	b	b	a	a	a	a	b	a	a	-	b	a	a	b	a	a	a	b	a	a	b	b	a	b	b	b	a	b	b	b	a	b	b	b	a	a	-	a	b	b	b	a	b	b	-	a	a
chr06	1566593	A	b	b	a	a	a	a	b	a	a	-	b	a	a	b	a	a	a	b	a	a	b	b	a	b	b	b	a	b	b	b	a	b	b	b	a	a	-	a	b	b	b	a	b	b	-	b	a
chr06	1572167	G	-	b	a	a	a	b	b	a	-	b	-	a	a	b	a	a	a	b	a	a	b	b	a	-	b	b	a	b	b	-	a	b	b	b	a	b	a	a	b	b	b	a	b	b	-	b	a
chr06	1572168	A	-	b	a	a	a	b	b	a	-	b	-	a	a	b	a	a	a	b	a	a	b	b	a	-	b	b	a	b	b	-	a	b	b	b	a	a	a	a	b	b	b	a	b	b	-	b	a
chr06	1572169	A	-	b	a	a	a	b	b	a	-	b	-	a	a	b	a	a	a	b	a	a	b	b	a	-	b	b	a	b	b	-	a	b	b	b	a	a	a	a	b	b	b	a	b	b	-	b	a
chr06	1572402	C	b	b	a	a	a	b	b	a	-	b	-	a	a	b	a	a	a	b	a	a	b	b	a	b	b	b	a	b	b	b	a	b	b	b	a	b	a	a	b	b	b	a	b	b	-	b	a
chr06	1577585	G	-	b	a	a	a	b	-	a	a	-	-	a	a	b	a	a	a	-	a	a	-	-	a	-	b	b	a	-	-	-	a	b	b	-	a	a	-	a	b	b	-	a	b	-	a	-	a
chr06	1577611	C	-	b	a	a	a	a	-	a	a	-	-	a	a	b	a	a	a	-	a	a	-	-	a	-	b	a	a	-	-	-	a	b	b	-	a	a	-	a	b	b	-	a	b	-	a	-	a
chr06	1580648	A	b	b	a	a	a	h	-	a	-	b	-	a	a	b	a	a	a	b	a	a	b	b	a	b	b	b	a	b	b	b	a	b	b	b	a	-	-	-	b	b	b	a	b	b	-	b	a
chr06	1580687	G	b	b	a	a	a	h	-	a	-	b	-	a	a	b	a	a	a	b	a	a	b	b	a	b	b	b	a	b	b	b	a	b	b	b	a	-	-	-	b	b	b	a	b	b	-	b	a
chr06	1580919	A	b	b	a	a	a	h	-	a	-	b	-	a	a	b	a	a	a	b	a	a	b	b	a	b	b	b	a	b	b	b	a	b	b	b	a	-	-	-	b	b	b	a	b	b	-	b	a
chr06	1588648	T	b	b	-	a	a	b	-	a	a	-	b	-	a	b	a	a	a	b	a	a	b	-	a	b	b	-	-	b	-	b	a	b	b	-	-	a	-	a	b	b	b	a	b	b	-	b	-
chr06	1608367	G	b	b	a	a	a	b	b	-	a	b	-	a	a	b	a	-	a	b	a	a	b	b	-	b	b	b	a	b	b	b	a	b	b	b	a	a	a	a	b	-	b	a	b	b	a	b	a
chr06	1608389	T	b	b	a	a	a	b	b	-	a	b	-	a	a	b	a	-	a	b	a	a	b	b	-	b	b	b	a	b	b	b	a	b	b	b	a	a	a	a	b	-	b	a	b	b	a	b	a
chr06	1608391	A	b	b	a	a	a	b	b	-	a	b	-	a	a	b	a	-	a	b	a	a	b	b	-	b	b	b	a	b	b	b	a	b	b	b	a	a	a	a	b	-	b	a	b	b	a	b	a
chr06	1646493	A	-	b	a	a	a	a	b	a	a	b	b	a	-	b	a	a	a	b	a	a	b	b	a	b	b	b	a	b	b	b	a	b	b	b	a	-	-	a	b	b	b	a	b	b	a	b	a
chr06	1654859	G	b	b	-	a	a	a	b	a	a	-	b	a	a	b	a	a	a	b	a	a	b	b	a	b	b	b	-	b	-	-	a	b	b	-	a	a	-	a	b	b	b	-	b	b	-	b	a
chr06	1655109	T	-	b	-	a	a	a	b	-	a	-	b	a	a	b	a	a	a	b	a	a	b	b	a	-	b	b	-	b	-	-	a	b	b	-	a	a	-	a	b	b	b	-	b	b	-	b	a
chr06	1670563	T	-	b	a	-	-	a	b	-	a	b	-	a	-	-	a	a	a	b	a	-	b	-	a	-	b	b	a	b	b	b	a	b	b	b	a	a	a	a	b	b	-	-	b	b	a	b	a
chr06	1670568	G	-	b	a	-	-	a	b	-	a	b	-	a	-	-	a	a	a	b	a	-	b	-	a	-	b	b	a	b	b	b	a	b	b	b	a	a	a	a	b	b	-	-	b	b	a	b	a
chr06	1670572	C	-	b	a	-	-	a	b	-	a	b	-	a	-	-	a	a	a	b	a	-	b	-	a	-	b	b	a	b	b	b	a	b	b	b	a	a	a	a	b	b	-	-	b	b	a	b	a
chr06	1670635	G	-	b	a	-	-	a	b	-	a	b	-	a	-	-	a	a	a	b	a	-	b	-	a	-	b	b	a	b	b	b	a	b	b	-	a	a	a	a	b	b	-	-	b	b	a	b	a
chr06	1670748	G	b	b	a	-	-	a	b	-	a	b	-	a	-	b	a	a	a	b	a	-	b	-	a	b	b	b	a	b	b	b	a	b	b	b	a	a	a	a	b	b	-	-	b	b	a	b	a
chr06	1697658	G	b	b	a	a	a	b	b	a	a	b	b	-	a	b	a	a	a	b	a	-	b	-	-	-	b	b	a	-	b	b	a	b	b	-	-	a	a	a	b	b	b	a	b	b	-	b	a
chr06	1697829	T	b	b	a	a	a	b	b	a	a	b	b	-	a	b	a	a	a	b	a	-	b	-	-	-	b	b	a	-	b	b	a	b	b	-	-	a	a	a	b	b	b	a	b	b	-	b	a
chr06	1708265	A	b	b	a	-	-	b	b	a	a	-	b	-	a	b	a	a	a	b	a	a	b	-	a	-	b	b	a	b	b	-	a	b	b	-	a	a	a	a	b	b	b	-	b	b	a	b	a
chr06	1708625	A	b	b	a	-	-	-	b	a	a	-	b	-	-	b	a	a	a	b	a	-	b	-	a	-	b	h	a	b	b	b	-	b	b	b	a	-	a	a	b	b	b	a	b	b	a	b	a
chr06	1712859	C	b	b	a	a	a	b	b	a	a	b	-	-	a	b	a	a	a	b	a	a	b	b	a	-	b	b	a	b	-	b	a	b	b	b	a	-	a	-	b	b	b	-	b	b	a	b	a
chr06	1719723	A	-	b	a	-	-	-	-	a	-	-	-	a	-	b	a	a	a	-	a	a	b	a	a	-	b	-	-	b	-	-	-	b	b	-	-	-	-	-	b	b	b	-	b	-	a	b	-
chr06	1739928	A	-	b	a	a	-	b	b	a	-	-	-	a	-	b	a	a	a	b	a	a	b	b	a	b	b	-	a	b	-	-	a	b	b	-	a	-	a	a	b	a	b	-	b	b	a	b	-
chr06	1739991	G	-	b	a	a	-	b	b	a	-	-	-	a	-	b	a	a	a	b	a	a	b	b	a	b	b	-	a	b	-	-	a	b	b	-	a	-	a	a	b	b	b	-	b	b	a	b	-
chr06	1739993	G	-	b	a	a	-	b	b	a	-	-	-	a	-	b	a	a	a	b	a	a	b	b	a	b	b	-	a	b	-	-	a	b	b	-	a	-	a	a	b	a	b	-	b	b	a	b	-
chr06	1743668	G	-	-	a	-	a	a	-	-	-	-	-	-	-	b	a	a	a	b	a	a	b	b	a	b	b	-	-	b	-	-	a	b	b	-	a	-	a	a	b	-	-	-	b	-	a	-	a
chr06	1753128	C	b	b	a	a	-	-	b	a	-	b	b	a	a	b	a	a	a	b	a	-	b	-	a	b	b	b	a	b	b	b	a	b	b	-	a	a	a	a	b	b	b	a	b	b	-	b	a
chr06	1753209	G	-	b	a	-	-	b	b	-	a	b	-	-	-	b	a	a	a	b	a	-	b	-	-	-	b	b	-	b	b	b	-	b	b	b	a	-	a	a	b	b	b	-	b	b	a	b	a
chr06	1753277	C	-	b	a	-	-	b	b	-	a	b	-	-	-	b	a	a	a	b	a	-	b	-	-	-	b	b	-	b	b	b	-	b	b	b	a	-	a	a	b	b	b	-	b	b	a	b	a
chr06	1757789	C	b	-	-	-	a	-	b	a	-	-	-	-	a	-	a	a	a	b	a	-	b	-	a	-	b	-	a	b	-	-	-	b	b	-	a	a	a	a	b	-	b	-	b	b	-	-	a
chr06	1758117	G	b	-	-	-	a	-	b	a	-	-	-	-	a	-	a	a	a	b	a	-	b	-	a	-	b	-	a	b	-	-	-	b	b	-	a	a	a	a	b	-	b	-	b	b	-	b	a
chr06	1790204	G	b	-	a	-	a	-	-	a	a	-	-	-	a	b	a	a	a	b	a	-	b	-	a	-	b	b	a	-	b	-	-	b	b	-	a	-	a	-	b	b	-	-	-	b	-	-	-
chr06	1837521	C	b	b	a	a	a	b	b	a	a	b	b	a	a	b	a	a	a	b	a	a	b	b	a	b	b	a	a	b	b	b	a	b	b	b	a	a	-	a	b	b	b	-	b	b	a	b	-
chr06	1848993	C	b	b	a	a	a	b	b	a	a	b	-	a	a	b	a	a	a	b	a	-	b	b	a	b	b	b	a	b	-	b	a	b	b	-	a	a	a	a	b	a	b	a	b	b	a	b	a
chr06	1849019	T	b	b	a	a	a	b	b	a	a	b	-	a	a	b	a	a	a	b	a	-	b	b	a	b	b	b	a	b	-	b	a	b	b	-	a	a	a	a	b	b	b	a	b	b	a	b	a
chr06	1860656	A	b	b	a	-	-	-	b	a	a	-	-	a	a	b	a	a	a	b	a	-	b	-	a	-	b	b	a	b	b	b	a	b	b	-	a	-	a	a	b	b	b	-	b	b	a	b	-
chr06	1860681	C	b	b	a	-	-	-	b	a	a	-	-	a	a	b	a	a	a	b	a	-	b	-	a	-	b	b	a	b	b	b	a	b	b	-	a	-	a	a	b	b	b	-	b	b	a	b	-
chr06	1868329	A	b	b	a	a	a	b	b	a	a	b	-	a	a	b	a	a	a	b	a	a	b	b	a	b	b	a	a	b	b	b	a	b	b	b	a	a	a	a	b	b	b	-	b	b	-	b	a
chr06	1868380	T	b	b	a	a	a	b	b	a	a	b	-	a	a	b	a	a	a	b	a	a	b	b	a	b	b	a	a	b	b	b	a	b	b	b	a	a	a	a	b	b	b	-	b	b	-	b	a
chr06	1871700	A	b	b	a	a	a	-	b	-	-	b	-	-	a	b	a	a	a	b	a	-	b	b	a	-	b	-	a	b	b	b	a	b	b	-	a	a	a	a	b	b	b	-	b	-	a	b	-
chr06	1874863	C	b	b	a	a	-	b	b	a	a	b	b	a	a	b	a	a	a	b	a	a	b	b	a	b	b	a	-	b	b	-	a	b	b	b	a	a	a	a	b	b	b	a	b	b	a	-	a
chr06	1875087	G	b	b	a	a	-	b	b	a	a	b	b	a	a	b	a	a	a	b	a	a	b	b	a	b	b	b	-	b	b	-	a	b	b	b	a	a	a	a	b	b	b	a	b	b	a	-	a
chr06	1883636	A	-	b	-	a	a	b	b	a	a	b	-	a	a	b	a	a	a	b	a	a	b	b	a	b	b	a	a	b	b	b	a	b	b	-	a	a	a	a	b	b	b	-	b	b	-	b	a
chr06	1883643	A	-	b	-	a	a	b	b	a	a	b	-	a	a	b	a	a	a	b	a	a	b	b	a	b	b	a	a	b	b	b	a	b	b	-	a	a	a	a	b	b	b	-	b	b	-	b	a
chr06	1900783	G	b	b	a	a	a	b	-	a	-	b	-	a	a	b	a	a	a	b	a	-	b	-	a	-	b	b	a	b	b	-	a	b	b	b	a	a	a	-	b	-	b	a	b	b	-	b	a
chr06	1905269	T	b	b	a	a	a	a	b	a	-	b	-	a	a	b	a	a	a	b	a	a	b	-	a	b	b	b	a	b	b	b	a	b	b	b	a	-	a	a	b	b	b	-	b	b	-	b	a
chr06	1909332	T	b	b	a	a	a	-	b	a	a	b	-	a	a	b	a	a	a	b	a	a	b	b	a	b	b	b	a	b	b	b	a	b	b	b	a	a	a	a	b	b	b	-	b	b	-	b	-
chr06	1920351	A	-	-	a	a	a	-	-	a	a	-	-	-	a	b	a	a	a	-	a	a	-	b	a	-	-	-	-	-	-	b	a	b	b	-	a	a	-	a	-	b	-	-	-	-	a	-	-
chr06	1920352	G	-	-	a	a	a	-	-	a	a	-	-	-	a	b	a	a	a	-	a	a	-	b	a	-	-	-	-	-	-	b	a	b	b	-	a	a	-	a	-	b	-	-	-	-	a	-	-
chr06	1927265	A	-	b	a	a	-	b	b	a	a	-	-	a	a	b	a	a	a	b	a	-	b	b	a	-	b	b	a	b	b	b	a	b	b	-	a	a	a	a	b	b	b	-	b	b	a	-	a
chr06	1927282	C	-	b	a	a	-	b	b	a	a	-	-	a	a	b	a	a	a	b	a	-	b	b	a	-	b	b	a	b	b	b	a	b	b	-	a	a	a	a	b	b	b	-	b	b	a	-	a
chr06	1927324	G	-	b	a	a	-	b	b	a	a	-	-	a	a	b	a	a	a	b	a	-	b	b	a	-	b	b	a	b	b	b	a	b	b	-	a	a	a	a	b	b	b	-	b	b	a	-	a
chr06	1931871	C	b	b	a	a	a	h	b	a	a	-	a	a	a	b	a	a	a	b	a	a	b	b	a	-	b	b	-	b	-	-	a	b	b	-	a	-	b	a	b	b	b	a	b	b	a	b	a
chr06	1932147	C	-	b	-	-	-	-	-	a	a	-	-	a	a	b	a	a	a	b	a	a	b	-	a	b	b	-	a	-	-	b	a	b	b	-	a	-	-	a	b	-	b	a	b	b	-	-	-
chr06	1932514	G	-	b	-	-	-	-	-	a	a	-	-	a	a	b	a	a	a	b	a	a	b	-	a	b	b	-	a	b	-	b	a	b	b	-	a	-	-	a	b	-	b	a	b	b	-	-	-
chr06	1932956	G	b	b	a	a	a	a	-	a	a	b	b	a	a	b	a	a	a	-	a	a	b	b	-	-	b	b	-	b	-	b	a	b	b	b	a	a	a	a	b	b	b	a	b	b	a	b	a
chr06	1950633	A	b	b	a	a	a	-	-	a	a	-	-	a	a	b	a	a	a	b	a	-	b	b	a	b	b	b	-	b	b	b	a	b	b	b	a	-	a	a	b	b	b	a	b	b	a	b	a
chr06	1952313	C	b	b	a	a	a	b	b	a	a	b	-	a	a	b	a	a	a	b	a	a	b	b	-	-	b	b	a	b	b	b	a	b	b	b	a	a	-	a	b	b	b	-	b	b	-	b	a
chr06	1952352	A	b	b	a	a	a	b	b	a	a	b	-	a	a	b	a	a	a	b	a	a	b	b	-	-	b	b	a	b	b	b	a	b	b	b	a	a	-	a	b	b	b	-	b	b	-	b	a
chr06	1960349	A	b	b	a	a	a	b	b	a	a	-	b	a	a	b	a	a	a	b	a	a	b	b	a	b	b	b	a	b	b	b	a	b	b	-	a	a	a	a	b	b	b	a	b	b	a	b	a
chr06	1960592	C	b	b	a	a	a	b	b	a	a	-	b	a	a	b	a	a	a	b	a	a	b	b	a	b	b	b	a	b	b	b	a	b	b	-	a	a	a	a	b	b	b	a	b	b	a	b	a
chr06	1960606	T	b	b	a	a	a	b	b	a	a	-	b	a	a	b	a	a	a	b	a	a	b	b	a	b	b	b	a	b	b	b	a	b	b	-	a	a	a	a	b	b	b	a	b	b	a	b	a
chr06	1960667	C	-	b	a	a	a	a	b	a	a	b	-	a	a	b	a	a	a	b	a	a	b	b	a	b	b	b	a	b	-	b	a	b	b	b	a	a	a	a	b	b	b	a	b	b	-	b	-
chr06	1960919	G	b	b	a	a	a	a	b	-	a	b	-	a	a	b	a	-	a	b	a	a	b	b	-	b	b	b	a	b	-	b	a	b	b	b	a	a	a	a	b	b	b	a	b	b	-	b	-
chr06	1960932	T	b	b	a	a	a	a	b	-	a	b	-	a	a	b	a	-	a	b	a	a	b	b	-	b	b	b	a	b	-	b	a	b	b	b	a	a	a	a	b	b	b	a	b	b	-	b	-
chr06	1960972	T	b	b	a	a	a	a	b	-	a	b	-	a	a	b	a	-	a	b	a	a	b	b	-	b	b	b	a	b	-	b	a	b	b	b	a	a	a	a	b	b	b	a	b	b	-	b	-
chr06	1961020	G	b	b	a	a	a	-	b	-	a	-	-	-	a	b	a	a	a	b	a	a	b	-	-	b	b	b	a	b	b	b	a	b	b	b	a	a	-	a	b	b	b	a	b	b	a	b	a
chr06	1961044	G	b	b	a	a	a	-	b	-	a	-	-	-	a	b	a	a	a	b	a	a	b	-	-	b	b	b	a	b	b	b	a	b	b	b	a	a	-	a	b	b	b	a	b	b	a	b	a
chr06	1961097	A	b	b	a	a	a	-	b	-	a	-	-	-	a	b	a	a	a	b	a	a	b	-	-	b	b	b	a	b	b	b	a	b	b	b	a	a	-	a	b	b	b	a	b	b	a	b	a
chr06	1961194	T	b	b	a	a	a	-	b	a	a	-	-	-	a	b	a	a	a	b	a	a	b	-	a	b	b	b	a	b	b	b	a	b	b	b	a	a	-	a	b	b	b	a	b	b	a	b	a
chr06	1961215	G	b	b	a	a	a	-	b	a	a	-	-	-	a	b	a	a	a	b	a	a	b	-	a	b	b	b	a	b	b	b	a	b	b	b	a	a	-	a	b	b	b	a	b	b	a	b	a
chr06	1973502	A	b	b	a	a	a	-	b	a	a	b	-	a	a	b	a	a	a	b	a	-	b	-	a	b	b	h	-	b	b	b	a	b	b	b	a	a	a	a	b	b	b	a	b	b	a	b	a
chr06	1980435	T	b	b	a	a	a	-	-	a	a	-	-	a	a	-	a	a	a	b	a	a	b	b	a	b	b	-	a	b	b	-	a	b	b	-	a	a	a	-	b	-	-	-	b	-	a	-	a
chr06	1980655	T	b	b	a	a	a	-	-	a	a	-	-	a	a	-	a	a	a	b	a	a	b	b	a	b	b	-	a	b	b	-	a	b	b	-	a	a	a	-	b	-	-	-	b	-	a	-	a
chr06	1986397	G	b	b	a	a	-	-	b	a	-	-	-	a	a	b	a	a	a	b	a	a	b	-	a	-	b	b	a	b	b	b	a	b	b	b	-	-	a	a	b	b	b	a	b	b	-	b	a
chr06	1986467	A	b	b	a	a	-	-	b	a	-	-	-	a	a	b	a	a	a	b	a	a	b	-	a	-	b	b	a	b	b	b	a	b	b	b	-	-	a	a	b	b	b	a	b	b	-	b	a
chr06	1986551	A	b	b	a	a	-	-	b	-	-	-	-	a	a	b	a	-	a	b	a	a	b	-	-	-	b	b	a	b	b	b	a	b	b	b	-	-	a	a	b	b	b	a	b	b	-	b	a
chr06	1986559	A	b	b	a	a	-	-	b	-	-	-	-	a	a	b	a	-	a	b	a	a	b	-	-	-	b	b	a	b	b	b	a	b	b	b	-	-	a	a	b	b	b	a	b	b	-	b	a
chr06	1986584	C	b	b	a	a	-	-	b	-	-	-	-	a	a	b	a	-	a	b	a	a	b	-	-	-	b	b	a	b	b	b	a	b	b	b	-	-	a	a	b	b	b	a	b	b	-	b	a
chr06	1986629	C	b	b	a	a	-	-	b	-	-	-	-	a	a	b	a	-	a	b	a	a	b	-	-	-	b	b	a	b	b	b	a	b	b	b	-	-	a	a	b	b	b	a	b	b	-	b	a
chr06	1998737	A	b	b	-	a	a	b	b	a	a	-	b	a	a	b	a	a	a	b	a	-	b	-	a	b	b	a	a	b	b	b	a	b	b	b	a	a	a	a	b	a	b	a	b	b	a	b	a
chr06	1998771	C	b	b	-	a	a	b	b	a	a	-	b	a	a	b	a	a	a	b	a	-	b	-	a	b	b	a	a	b	b	b	a	b	b	b	a	a	a	a	b	b	b	a	b	b	a	b	a
chr06	2002942	C	b	b	a	-	-	-	b	-	a	-	-	-	a	b	a	a	a	b	a	a	-	-	-	-	b	a	a	b	b	b	a	b	b	b	-	a	a	-	b	b	b	a	b	b	a	b	a
chr06	2003116	T	b	b	a	-	-	-	b	a	a	-	-	-	a	b	a	a	a	-	a	a	-	-	-	-	b	a	a	b	b	b	a	b	b	b	-	a	a	-	b	b	b	a	b	b	a	b	a
chr06	2003179	A	b	b	a	a	a	b	b	a	a	-	-	-	-	-	a	a	a	b	a	a	b	-	a	-	b	b	a	b	b	-	-	b	b	-	a	-	a	a	b	b	b	-	b	b	a	b	a
chr06	2003220	T	b	b	a	a	a	b	b	a	a	-	-	-	-	-	a	a	a	b	a	a	b	-	a	-	b	b	a	b	b	-	-	b	b	-	a	-	a	a	b	b	b	-	b	b	a	b	b
chr06	2003678	A	-	a	-	a	a	-	b	a	-	-	-	a	a	b	a	a	a	b	a	-	b	-	a	-	b	b	-	-	b	-	a	b	b	-	a	-	-	a	b	b	b	-	b	b	-	b	-
chr06	2003958	A	-	b	-	a	a	-	b	a	-	-	-	a	a	b	a	a	a	b	a	-	b	-	-	-	b	b	-	-	b	-	a	b	b	-	a	-	-	a	b	a	b	-	b	b	-	b	-
chr06	2003964	A	-	b	-	a	a	-	b	a	-	-	-	a	a	b	a	a	a	b	a	-	b	-	-	-	b	b	-	-	b	-	a	b	b	-	a	-	-	a	b	b	b	-	b	b	-	b	-
chr06	2006732	C	b	b	a	a	a	a	b	a	a	b	b	a	a	b	a	a	a	b	a	a	b	b	-	b	b	b	a	b	-	b	a	b	b	-	a	a	a	-	b	h	b	a	a	b	-	b	-
chr06	2013896	T	b	b	a	a	a	b	-	a	a	-	-	a	a	b	a	a	a	b	a	a	b	b	a	b	b	b	-	b	b	b	a	b	b	b	a	a	a	a	b	b	b	a	b	-	a	b	a
chr06	2015181	C	b	b	a	a	-	b	b	a	a	b	-	a	a	b	a	a	a	b	a	a	b	b	a	b	b	b	a	b	b	-	a	b	b	b	a	a	a	a	b	b	-	-	b	b	-	b	-
chr06	2015339	A	b	b	a	a	-	b	b	-	a	b	-	a	a	b	a	-	a	b	a	a	b	b	-	b	b	b	a	b	b	-	a	b	b	b	a	a	a	a	b	b	-	-	b	b	-	b	-
chr06	2015409	T	b	b	a	a	-	b	b	-	a	b	-	a	a	b	a	-	a	b	a	a	b	b	-	b	b	b	a	b	b	-	a	b	b	b	a	a	a	a	b	b	-	-	b	b	-	b	-
chr06	2017082	T	b	b	a	b	a	a	-	a	a	b	-	a	a	b	a	a	a	b	a	a	b	b	a	-	b	b	a	b	b	b	a	b	b	-	a	a	-	a	b	b	b	a	b	b	a	b	a
chr06	2017792	A	b	b	-	a	a	b	b	a	a	-	-	a	a	b	a	a	a	b	a	a	b	b	a	b	b	h	a	b	b	b	a	b	b	b	a	a	a	a	b	b	b	a	b	b	a	b	a
chr06	2017835	C	b	b	-	a	a	b	b	a	a	-	-	a	a	b	a	a	a	b	a	a	b	b	a	b	b	h	a	b	b	b	a	b	b	b	a	a	a	a	b	b	b	a	b	b	a	b	a
chr06	2022631	G	-	b	a	-	a	-	b	-	a	b	-	a	a	b	a	a	a	b	a	-	b	b	-	-	b	a	-	b	b	b	a	b	b	-	a	-	a	a	b	a	b	-	-	b	-	b	a
chr06	2022659	T	-	b	a	-	a	-	b	-	a	b	-	a	a	b	a	a	a	b	a	-	b	b	-	-	b	a	-	b	b	b	a	b	b	-	a	-	a	a	b	b	b	-	-	b	-	b	a
chr06	2024486	G	-	b	-	a	a	b	-	-	a	b	-	a	a	b	a	a	a	b	a	a	b	b	a	-	b	b	a	b	b	-	a	b	b	-	a	a	a	a	b	b	b	-	b	b	a	-	a
chr06	2024515	T	-	b	-	a	a	b	-	-	a	b	-	a	a	b	a	a	a	b	a	a	b	b	a	-	b	b	a	b	b	-	b	b	b	-	a	a	a	a	b	b	b	-	b	b	a	-	a
chr06	2024721	A	-	b	-	a	a	b	-	-	a	b	-	a	a	b	a	-	a	-	a	a	b	b	-	-	-	b	a	b	-	-	-	b	b	-	a	a	a	a	b	b	b	-	-	b	a	-	a
chr06	2024775	C	-	b	-	a	a	b	-	-	a	b	-	a	a	b	a	-	a	-	a	a	b	b	-	-	-	b	a	b	-	-	-	b	b	-	a	a	a	a	b	b	b	-	-	b	a	-	a
chr06	2037574	C	b	b	a	a	a	a	b	a	a	b	-	a	a	b	a	a	a	b	a	a	b	b	a	b	b	-	-	b	b	-	a	b	b	b	a	a	a	-	b	b	b	a	b	b	a	b	a
chr06	2040477	C	b	b	a	a	a	a	b	a	a	b	-	-	a	b	a	a	a	b	a	a	b	-	a	b	b	-	a	b	-	-	a	b	b	-	a	a	a	a	b	b	b	-	b	-	a	b	a
chr06	2040784	A	b	b	a	a	a	a	b	a	a	b	-	-	a	b	a	a	a	b	a	a	b	-	a	b	b	-	a	b	-	-	a	b	b	-	a	a	a	a	b	b	b	-	b	-	a	b	a
chr06	2043327	C	b	b	a	a	a	b	b	-	a	b	-	a	a	b	a	a	a	b	a	a	b	b	-	-	b	b	-	b	b	b	a	b	b	b	a	a	a	a	b	b	b	-	b	b	a	-	a
chr06	2043350	G	b	b	a	a	a	b	b	-	a	b	-	a	a	b	a	a	a	b	a	a	b	b	-	-	b	b	-	b	b	b	a	b	b	b	a	a	a	a	b	b	b	-	b	b	a	-	a
chr06	2043359	C	b	b	a	a	a	b	b	-	a	b	-	a	a	b	a	a	a	b	a	a	b	b	-	-	b	b	-	b	b	b	a	b	b	b	a	a	a	a	b	b	b	-	b	b	a	-	a
chr06	2048145	A	b	b	a	a	a	b	b	a	a	b	b	a	a	b	a	a	a	b	a	-	b	-	a	b	b	b	a	b	b	b	a	b	b	b	a	a	a	a	b	b	b	-	b	b	a	b	a
chr06	2049518	C	b	b	a	a	a	b	b	a	a	-	-	a	a	b	a	a	a	b	a	a	b	b	a	b	b	b	a	b	b	-	a	b	b	b	a	a	a	a	b	h	b	-	b	b	-	b	a
chr06	2050645	T	b	b	a	a	a	b	b	a	a	-	-	a	a	b	a	a	a	b	a	a	b	b	a	-	b	b	a	b	-	b	a	b	b	-	a	-	a	-	b	b	b	-	b	-	-	b	-
chr06	2055584	T	b	b	a	a	a	b	b	a	-	b	b	-	a	b	a	a	a	-	a	a	b	b	-	b	b	b	a	b	b	b	a	b	b	b	a	a	a	a	b	b	b	-	b	b	-	b	a
chr06	2055694	G	b	b	a	-	a	a	b	a	-	b	-	-	-	b	a	a	a	b	a	a	b	-	-	b	b	b	a	b	b	b	a	b	b	b	-	a	-	b	b	b	b	a	b	b	a	b	a
chr06	2055883	A	b	b	a	-	a	a	b	a	-	b	-	-	-	b	a	a	a	b	a	a	b	-	-	b	b	b	a	b	b	b	a	b	b	b	-	a	-	b	b	b	b	a	b	b	a	b	a
chr06	2061645	A	b	b	a	-	a	-	-	a	a	b	-	-	-	b	a	a	a	b	a	a	b	-	a	b	b	b	a	b	-	b	a	b	b	-	a	-	a	-	b	b	b	a	b	b	-	b	a
chr06	2061715	G	b	b	a	-	a	-	-	a	a	b	-	-	-	b	a	a	a	b	a	a	b	-	a	b	b	b	a	b	-	b	a	b	b	-	a	-	a	-	b	b	b	a	b	b	-	b	a
chr06	2061894	C	b	b	a	-	a	-	-	a	a	b	-	-	-	b	a	a	a	b	a	a	b	-	a	b	b	b	a	b	-	b	a	b	b	-	a	-	a	-	b	b	b	a	b	b	-	b	a
chr06	2063356	T	b	b	a	a	a	a	b	a	a	b	-	a	a	b	a	a	a	b	a	a	b	b	a	-	b	b	a	b	b	b	a	b	b	b	a	a	-	a	b	b	b	a	b	b	-	b	a
chr06	2063357	G	b	b	a	a	a	a	b	a	a	b	-	a	a	b	a	a	a	b	a	a	b	b	a	-	b	b	a	b	b	b	a	b	b	b	a	a	-	a	b	h	b	a	b	b	-	b	a
chr06	2063510	T	b	b	a	a	a	a	b	a	a	b	-	a	a	b	a	a	a	b	a	a	b	b	a	-	b	b	a	b	b	b	a	b	b	b	a	a	-	a	b	b	b	-	b	b	-	b	a
chr06	2063646	C	b	b	a	a	a	-	b	a	a	b	b	a	a	b	a	a	a	b	a	a	b	b	a	-	b	-	a	b	b	b	a	b	b	b	-	-	a	a	b	a	b	a	b	b	a	b	a
chr06	2063772	C	b	b	a	a	a	-	b	a	a	b	b	a	a	b	a	a	a	b	a	a	b	b	a	-	b	-	a	b	b	b	a	b	b	b	-	-	a	a	b	b	b	a	b	b	a	b	a
chr06	2064052	C	b	b	a	a	a	b	-	a	a	b	-	a	a	b	a	a	a	b	a	a	b	b	h	b	b	b	-	b	b	b	a	b	b	b	a	a	a	a	b	b	b	a	b	b	-	b	a
chr06	2064058	T	b	b	a	a	a	b	-	a	a	b	-	a	a	b	a	a	a	b	a	a	b	b	a	b	b	b	-	b	b	b	a	b	b	b	a	a	a	a	b	b	b	a	b	b	-	b	a
chr06	2064242	T	b	b	a	a	a	b	-	a	a	-	-	a	a	b	a	a	a	b	a	a	b	b	a	b	b	b	-	b	b	b	a	b	b	-	a	a	a	a	b	b	b	a	b	b	-	b	a
chr06	2066011	G	b	b	a	a	a	-	b	a	a	-	-	a	a	b	a	a	a	h	a	a	b	b	a	-	b	b	a	b	b	-	a	b	b	b	a	a	a	a	b	b	b	-	b	b	-	b	-
chr06	2066264	C	b	b	a	a	a	-	b	a	a	-	-	a	a	b	a	a	a	b	a	a	b	b	a	-	b	b	a	b	b	-	a	b	b	b	a	a	a	a	b	a	b	-	b	b	-	b	-
chr06	2066340	T	b	b	a	a	a	-	b	a	a	-	-	a	a	b	a	a	a	b	a	a	b	b	a	-	b	b	a	b	b	-	a	b	b	b	a	a	a	a	b	b	b	-	b	b	-	b	-
chr06	2066790	T	b	b	a	a	a	h	b	a	a	-	-	a	a	b	a	a	a	b	a	-	b	b	a	-	b	b	a	b	b	b	a	b	b	b	a	-	-	a	b	b	b	a	b	b	-	b	a
chr06	2070189	A	b	b	a	a	-	-	b	a	a	b	-	a	a	b	a	a	a	b	a	-	b	b	-	b	b	b	a	b	-	b	a	b	b	b	a	-	a	a	b	b	b	a	b	-	a	b	a
chr06	2070430	C	b	b	a	a	-	-	b	a	a	b	-	a	a	b	a	a	a	b	a	-	b	b	-	b	b	b	a	b	-	b	a	b	b	b	a	-	a	a	b	b	b	a	b	-	a	b	-
chr06	2073930	G	b	b	a	a	-	b	b	a	-	b	b	a	a	b	a	a	a	b	a	a	b	b	a	b	b	b	a	b	b	b	a	b	b	b	a	-	a	a	b	b	b	a	b	-	a	b	a
chr06	2081657	G	b	b	a	-	a	b	b	-	-	-	-	a	a	b	a	a	a	b	a	a	b	-	a	b	b	a	-	b	b	b	a	b	b	b	a	-	-	a	b	b	b	a	b	b	a	-	a
chr06	2082035	G	b	b	a	a	a	a	-	-	a	-	b	a	a	b	a	a	a	b	a	-	b	b	-	b	b	h	-	b	b	b	a	b	b	b	a	-	a	a	b	b	b	a	b	b	a	-	a
chr06	2223765	C	-	b	a	a	a	b	-	a	a	-	-	a	a	b	a	a	a	b	a	-	b	-	a	-	b	b	-	b	b	b	a	b	b	-	a	-	a	-	b	b	b	a	b	b	-	-	b
chr06	2230328	C	b	b	b	a	a	-	b	a	a	b	b	a	a	b	a	a	a	b	a	a	b	-	-	-	b	b	-	b	b	b	a	b	b	b	a	a	a	a	b	-	b	a	b	b	-	b	b
chr06	2230765	C	b	b	a	a	-	-	-	a	a	b	-	a	a	b	a	a	a	b	a	a	b	-	a	b	b	b	-	b	b	b	a	b	b	b	a	-	a	-	b	a	b	-	b	-	-	b	b
chr06	2279572	G	b	b	a	a	a	a	-	a	a	b	b	a	b	b	a	a	a	b	a	a	b	-	a	b	b	b	-	b	b	b	a	b	b	-	a	-	a	a	b	a	b	-	b	b	a	b	b
chr06	2279621	T	b	b	a	a	a	a	-	a	a	b	b	a	b	b	a	a	a	b	a	a	b	-	a	b	b	b	-	b	b	b	a	b	b	-	a	-	a	a	b	a	b	-	b	b	a	b	b
chr06	2288395	T	b	b	a	a	a	-	b	a	a	b	-	-	b	b	a	a	a	b	a	a	b	-	a	b	b	b	a	b	b	-	a	b	b	b	-	a	-	a	b	a	-	a	b	-	-	b	b
chr06	2288412	G	b	b	a	a	a	-	b	a	a	b	-	-	b	b	a	a	a	b	a	a	b	-	a	b	b	b	a	b	b	-	a	b	b	b	-	a	-	a	b	a	-	a	b	-	-	b	b
chr06	2288499	A	-	b	a	a	a	-	b	a	a	b	-	-	b	b	a	a	a	b	a	a	b	-	a	-	b	a	a	b	b	-	a	b	b	b	-	a	-	a	b	a	-	a	b	-	-	b	b
chr06	2288540	T	-	b	a	a	a	-	b	a	a	b	-	-	b	b	a	a	a	b	a	a	b	-	a	-	b	b	a	b	b	-	a	b	b	b	-	a	-	a	b	a	-	a	b	-	-	b	b
chr06	2288555	A	-	b	a	a	a	-	b	a	a	b	-	-	b	b	a	a	a	b	a	a	b	-	a	-	b	a	a	b	b	-	a	b	b	b	-	a	-	a	b	a	-	a	b	-	-	b	b
chr06	2305654	A	b	b	a	a	a	-	b	a	a	b	b	a	b	b	a	a	a	b	a	-	b	b	a	-	b	a	a	b	b	b	a	b	b	b	a	a	a	a	b	a	b	a	b	b	-	b	b
chr06	2305656	G	b	b	a	a	a	-	b	a	a	b	b	a	b	b	a	a	a	b	a	-	b	b	a	-	b	b	a	b	b	b	a	b	b	b	a	a	a	a	b	a	b	a	b	b	-	b	b
chr06	2305681	A	b	b	a	a	a	-	b	a	a	b	b	a	b	b	a	a	a	b	a	-	b	b	a	-	b	a	a	b	b	b	a	b	b	b	a	a	a	a	b	a	b	a	b	b	-	b	b
chr06	2305721	A	b	b	a	a	a	-	b	a	a	b	b	a	b	b	a	a	a	b	a	-	b	b	a	-	b	a	a	b	b	b	a	b	b	b	a	a	a	a	b	a	b	a	b	b	-	b	b
chr06	2305731	C	-	b	a	a	a	b	b	a	a	b	-	a	b	b	a	a	a	b	a	a	b	b	a	-	b	b	-	b	b	b	a	b	b	b	a	a	-	a	b	a	b	-	b	b	-	b	b
chr06	2305754	A	-	b	a	a	a	b	b	a	a	b	-	a	b	b	a	a	a	b	a	a	b	b	a	-	b	a	-	b	b	b	a	b	b	b	a	a	-	a	b	a	b	-	b	b	-	b	b
chr06	2305778	G	-	b	a	a	a	b	b	a	a	b	-	a	b	b	a	a	a	b	a	a	b	b	a	-	b	b	-	b	b	b	a	b	b	b	a	a	-	a	b	a	b	-	b	b	-	b	b
chr06	2305927	A	b	b	a	a	a	b	b	a	a	b	-	a	b	b	a	a	a	b	a	a	b	b	a	-	b	a	-	b	b	b	a	b	b	b	a	a	-	a	b	a	b	-	b	b	-	b	b
chr06	2305930	A	b	b	a	a	a	b	b	a	a	b	-	a	b	b	a	a	a	b	a	a	b	b	a	-	b	a	-	b	b	b	a	b	b	b	a	a	-	a	b	a	b	-	b	b	-	b	b
chr06	2312252	C	b	b	a	a	a	b	b	-	a	b	b	a	b	b	a	-	a	b	a	a	b	b	-	b	b	b	a	b	b	b	a	b	b	-	a	a	-	a	b	a	b	-	b	b	-	b	b
chr06	2312267	A	b	b	a	a	a	b	b	-	a	b	b	a	b	b	a	-	a	b	a	a	b	b	-	b	b	b	a	b	b	b	a	b	b	-	a	a	-	a	b	a	b	-	b	b	-	b	b
chr06	2312281	C	b	b	a	a	a	b	b	-	a	b	b	a	b	b	a	-	a	b	a	a	b	b	-	b	b	b	a	b	b	b	a	b	b	-	a	a	-	a	b	a	b	-	b	b	-	b	b
chr06	2312284	C	b	b	a	a	a	b	b	-	a	b	b	a	b	b	a	-	a	b	a	a	b	b	-	b	b	b	a	b	b	b	a	b	b	-	a	a	-	a	b	a	b	-	b	b	-	b	b
chr06	2317006	G	b	b	a	a	a	b	b	a	a	b	b	a	b	b	a	a	a	b	a	a	b	b	a	b	b	b	a	b	b	b	a	b	b	b	a	a	-	a	b	a	b	-	b	b	a	b	b
chr06	2318266	A	b	b	a	a	-	b	-	a	a	b	-	-	b	b	a	a	a	b	a	-	b	-	a	b	b	b	a	b	b	b	a	b	b	b	-	a	a	a	b	a	b	a	b	b	a	b	b
chr06	2318304	C	b	b	a	a	-	b	-	a	a	b	-	-	b	b	a	a	a	b	a	-	b	-	a	b	b	b	a	b	b	b	a	b	b	b	-	a	a	a	b	a	b	a	b	b	a	b	b
chr06	2333147	A	-	b	a	a	a	b	b	a	a	b	-	a	-	b	a	a	a	b	a	a	b	-	a	b	b	-	-	b	b	-	a	b	b	b	a	-	a	a	b	a	b	-	b	b	-	b	-
chr06	2333152	T	-	b	a	a	a	b	b	a	a	b	-	a	-	b	a	a	a	b	a	a	b	-	a	b	b	-	-	b	b	-	a	b	b	b	a	-	a	a	b	a	b	-	b	b	-	b	-
chr06	2337450	T	-	b	a	-	-	-	-	-	a	-	-	-	b	b	a	a	a	b	a	a	b	b	b	b	b	-	-	b	-	-	a	b	b	-	a	-	-	-	b	a	b	-	b	b	-	-	-
chr06	2342894	G	b	b	a	a	-	b	b	-	a	-	-	-	b	b	a	-	a	b	a	a	b	b	-	b	b	b	a	b	b	b	a	b	b	b	a	-	a	a	b	b	b	-	b	b	a	-	b
chr06	2342899	G	b	b	a	a	-	b	b	-	a	-	-	-	b	b	a	-	a	b	a	a	b	b	-	b	b	b	a	b	b	b	a	b	b	b	a	-	a	a	b	a	b	-	b	b	a	-	b
chr06	2342900	C	b	b	a	a	-	b	b	-	a	-	-	-	b	b	a	-	a	b	a	a	b	b	-	b	b	b	a	b	b	b	a	b	b	b	a	-	a	a	b	a	b	-	b	b	a	-	b
chr06	2343326	C	b	b	-	-	a	b	b	-	a	-	b	-	b	b	a	a	a	b	a	-	b	b	a	-	b	b	a	b	-	-	a	b	b	-	-	-	a	a	b	a	b	-	b	b	-	b	b
chr06	2343362	T	b	b	-	-	a	b	b	-	a	-	b	-	b	b	a	a	a	b	a	-	b	b	a	-	b	b	a	b	-	-	a	b	b	-	-	-	a	a	b	a	b	-	b	b	-	b	b
chr06	2343538	C	b	b	-	-	a	b	b	-	a	-	b	-	b	b	a	-	a	b	a	-	b	b	-	-	b	b	a	b	-	-	-	b	b	-	-	-	a	a	b	a	b	-	b	b	-	b	b
chr06	2343549	A	b	b	-	-	a	b	b	-	a	-	b	-	b	b	a	-	a	b	a	-	b	b	-	-	b	b	a	b	-	-	-	b	b	-	-	-	a	a	b	a	b	-	b	b	-	b	a
chr06	2343555	G	b	b	-	-	a	b	b	-	a	-	b	-	b	b	a	-	a	b	a	-	b	b	-	-	b	b	a	b	-	-	-	b	b	-	-	-	a	a	b	a	b	-	b	b	-	b	b
chr06	2343595	C	b	b	-	-	a	b	b	-	a	-	b	-	b	b	a	-	a	b	a	-	b	b	-	-	b	b	a	b	-	-	-	b	b	-	-	-	a	a	b	a	b	-	b	b	-	b	b
chr06	2351924	T	b	b	a	a	a	a	b	a	-	b	b	a	b	b	a	a	a	b	a	-	b	b	a	b	b	b	a	b	b	b	a	b	b	b	a	-	a	a	b	a	b	a	b	b	-	b	b
chr06	2351925	G	b	b	a	a	a	a	b	a	-	b	b	a	b	b	a	a	a	b	a	-	b	b	a	b	b	b	a	b	b	b	a	b	b	b	a	-	a	a	b	a	b	a	b	b	-	b	b
chr06	2352274	G	b	b	a	a	a	b	b	a	a	-	b	-	-	b	a	a	a	b	a	a	b	-	a	b	b	a	-	b	b	-	a	b	b	b	a	-	-	a	b	a	b	-	b	b	-	b	-
chr06	2352549	G	b	b	a	a	a	b	b	a	a	-	b	-	-	b	a	a	a	b	a	a	b	-	a	b	b	b	-	b	b	-	a	b	b	b	a	-	-	a	b	a	b	-	b	b	-	b	-
chr06	2419049	T	-	b	a	a	a	h	b	a	a	-	-	a	b	b	a	a	a	b	a	a	b	b	a	-	b	b	-	b	-	-	a	b	b	b	a	a	-	-	b	a	b	a	b	b	-	b	b
chr06	2419056	G	-	b	a	a	a	h	b	a	a	-	-	a	b	b	a	a	a	b	a	a	b	b	a	-	b	b	-	b	-	-	a	b	b	b	a	a	-	-	b	a	b	a	b	b	-	b	b
chr06	2419059	G	-	b	a	a	a	h	b	a	a	-	-	a	b	b	a	a	a	b	a	a	b	b	a	-	b	b	-	b	-	-	a	b	b	b	a	a	-	-	b	a	b	a	b	b	-	b	b
chr06	2421592	G	b	b	a	-	a	b	-	a	a	b	b	a	b	b	a	a	a	b	a	a	b	b	-	b	b	b	-	b	b	b	a	b	b	-	a	-	a	-	b	a	b	-	b	b	a	b	-
chr06	2421719	C	-	b	-	a	-	b	b	a	a	b	-	a	b	b	a	a	a	b	a	a	b	-	a	-	b	b	-	b	b	-	a	b	b	b	a	-	-	a	b	a	b	-	b	b	-	b	b
chr06	2421738	C	-	b	-	a	-	b	b	a	a	b	-	a	b	b	a	a	a	b	a	a	b	-	a	-	b	b	-	b	b	-	a	b	b	b	a	-	-	a	b	a	b	-	b	b	-	b	b
chr06	2421769	A	-	b	-	a	-	b	b	a	a	b	-	a	b	b	a	a	a	b	a	a	b	-	a	-	b	b	-	b	b	-	a	b	b	b	a	-	-	a	b	a	b	-	b	b	-	b	b
chr06	2444820	A	b	b	a	-	-	-	b	a	a	-	-	a	b	b	a	a	a	b	a	-	b	b	a	-	b	b	-	b	b	-	a	b	b	-	-	-	a	-	b	b	b	a	b	b	a	b	b
chr06	2444884	A	b	b	a	-	-	-	b	a	a	-	-	a	b	b	a	a	a	b	a	-	b	b	a	-	b	b	-	b	b	-	a	b	b	-	-	-	a	-	b	b	b	a	b	b	a	b	b
chr06	2445406	C	b	b	-	a	a	b	b	a	-	b	b	a	b	b	a	a	a	b	a	a	b	-	a	b	b	b	-	b	b	b	-	b	b	-	a	-	-	-	b	a	b	-	b	b	-	b	b
chr06	2445688	A	b	b	-	a	a	b	b	a	-	b	b	a	b	b	a	a	a	b	a	a	b	-	a	b	b	b	-	b	b	b	-	b	b	-	a	-	-	-	b	a	b	-	b	b	-	b	b
chr06	2451554	C	b	b	-	-	-	-	b	a	-	-	-	-	-	b	a	a	-	b	a	-	b	-	a	-	b	b	a	b	b	-	-	b	b	-	-	-	a	a	b	-	b	a	b	b	a	-	-
chr06	2451568	C	b	b	-	-	-	-	b	a	-	-	-	-	-	b	a	a	-	b	a	-	b	-	a	-	b	b	a	b	b	-	-	b	b	-	-	-	a	a	b	-	b	a	b	b	a	-	-
chr06	2469109	A	-	b	-	a	-	b	b	a	a	b	-	a	b	b	a	a	a	b	a	a	b	b	-	-	b	b	-	b	b	-	a	b	b	b	a	a	-	a	b	a	b	-	b	b	a	b	b
chr06	2469120	G	-	b	-	a	-	b	b	a	a	b	-	a	b	b	a	a	a	b	a	a	b	b	-	-	b	b	-	b	b	-	a	b	b	b	a	a	-	a	b	a	b	-	b	b	a	b	b
chr06	2469160	C	-	b	-	a	-	b	b	a	a	b	-	a	b	b	a	a	a	b	a	a	b	b	-	-	b	b	-	b	b	-	a	b	b	b	a	a	-	a	b	a	b	-	b	b	a	b	b
chr06	2479107	A	b	b	a	a	a	-	-	a	-	-	-	a	b	b	a	a	a	a	a	-	b	b	a	-	b	b	a	b	-	b	a	b	b	-	a	a	a	a	b	a	b	-	b	b	a	b	b
chr06	2479345	C	b	b	a	a	a	-	-	-	-	-	-	a	b	b	a	-	a	b	a	-	b	b	-	-	b	b	a	b	-	b	a	b	b	-	a	a	a	a	b	a	b	-	b	b	a	b	b
chr06	2479364	C	b	b	a	a	a	-	-	-	-	-	-	a	b	b	a	-	a	b	a	-	b	b	-	-	b	b	a	b	-	b	a	b	b	-	a	a	a	a	b	a	b	-	b	b	a	b	b
chr06	2479365	C	b	b	a	a	a	-	-	-	-	-	-	a	b	b	a	-	a	b	a	-	b	b	-	-	b	b	a	b	-	b	a	b	b	-	a	a	a	a	b	a	b	-	b	b	a	b	b
chr06	2489716	T	-	b	a	-	a	b	h	-	a	-	-	a	b	b	a	a	a	b	a	a	b	b	a	-	b	a	a	b	b	-	a	b	b	b	a	a	a	a	b	a	b	a	b	b	a	b	b
chr06	2489800	C	-	b	a	-	a	b	h	-	a	-	-	a	b	b	a	a	a	b	a	a	b	b	a	-	b	a	a	b	a	-	a	b	b	b	a	a	a	a	b	a	b	a	a	b	a	b	b
chr06	2489916	G	b	b	a	-	a	b	b	-	a	-	-	a	b	b	a	a	a	b	a	a	b	b	a	b	b	a	a	b	b	b	a	b	b	b	a	a	a	a	b	h	b	-	b	b	a	b	b
chr06	2489943	T	b	b	a	-	a	b	b	-	a	-	-	a	b	b	a	a	a	b	a	a	b	b	a	b	b	a	a	b	b	b	a	b	b	b	a	a	a	a	b	h	b	-	b	b	a	b	b
chr06	2502918	G	b	b	a	a	a	-	b	a	a	-	-	a	-	b	a	a	a	b	a	-	b	-	a	-	b	h	-	-	b	b	a	b	b	b	a	a	a	-	b	b	b	-	b	b	a	b	b
chr06	2502933	A	b	b	a	a	a	-	b	a	a	-	-	a	-	b	a	a	a	b	a	-	b	-	a	-	b	h	-	-	b	b	a	b	b	b	a	a	a	-	b	b	b	-	b	b	a	b	b
chr06	2503102	G	b	b	a	a	a	-	b	a	a	-	-	a	-	b	a	a	a	b	a	-	b	-	a	-	b	h	-	-	b	b	a	b	b	b	a	a	a	b	b	b	b	-	b	b	a	b	b
chr06	2503745	A	b	b	a	a	a	a	b	-	-	-	-	-	b	b	a	-	a	b	a	-	b	b	-	b	b	b	-	b	b	b	a	b	b	b	a	-	-	a	b	b	b	-	b	b	-	b	b
chr06	2503748	T	b	b	a	a	a	a	b	-	-	-	-	-	b	b	a	-	a	b	a	-	b	b	-	b	b	b	-	b	b	b	a	b	b	b	a	-	-	a	b	b	b	-	b	b	-	b	b
chr06	2503767	G	b	b	a	a	a	a	b	-	-	-	-	-	b	b	a	-	a	b	a	-	b	b	-	b	b	b	-	b	b	b	a	b	b	b	a	-	-	a	b	b	b	-	b	b	-	b	b
chr06	2506711	A	b	b	a	a	-	b	b	a	a	-	b	a	b	b	a	a	a	b	a	-	b	b	a	b	b	b	a	b	b	b	a	b	b	b	a	a	-	a	b	a	b	-	b	b	a	b	b
chr06	2506755	T	b	b	a	a	-	b	b	a	a	-	b	a	b	b	a	a	a	b	a	-	b	b	a	b	b	b	a	b	b	b	a	b	b	b	a	a	-	a	b	a	b	-	b	b	a	b	b
chr06	2599170	A	-	b	a	a	a	a	-	a	a	-	-	a	b	b	a	a	a	-	a	a	b	-	a	-	b	-	a	b	b	b	a	b	b	-	a	a	a	a	b	a	b	a	b	b	a	-	b
chr06	2620208	G	b	b	a	a	a	b	b	a	a	-	b	a	b	b	a	a	a	b	a	a	b	b	a	-	b	b	a	b	b	b	a	b	b	b	a	a	a	a	b	h	b	a	b	b	a	b	b
chr06	2620834	A	b	b	a	-	a	a	b	a	a	b	-	-	b	b	a	a	a	b	a	a	b	-	a	-	b	b	-	b	b	b	a	b	b	-	a	-	a	b	b	a	b	a	b	b	a	b	-
chr06	2622760	A	b	b	a	a	a	a	b	a	a	b	b	-	b	b	a	a	a	b	a	a	b	b	a	-	b	b	a	b	b	b	a	b	b	b	a	a	a	a	b	a	b	a	b	b	-	b	b
chr06	2622910	C	b	b	a	a	a	a	-	a	a	b	b	-	b	b	a	a	a	b	a	a	b	b	a	-	b	b	a	b	-	b	a	b	b	b	a	a	a	a	b	a	b	a	b	-	-	b	b
chr06	2622948	C	b	b	a	a	a	a	-	a	a	b	b	-	b	b	a	a	a	b	a	a	b	b	a	-	b	b	a	b	-	b	a	b	b	b	a	a	a	a	b	a	b	a	b	-	-	b	b
chr06	2623823	C	-	b	a	-	-	b	-	a	-	-	-	-	b	b	a	a	-	b	a	a	b	-	-	-	b	b	-	b	-	-	a	b	b	-	-	a	-	a	b	-	b	-	-	b	-	-	b
chr06	2643291	C	b	b	a	a	a	b	b	a	-	-	-	a	b	b	a	a	a	b	a	a	b	-	a	-	b	b	a	b	b	b	a	b	b	b	a	a	a	a	b	a	b	a	b	b	-	b	b
chr06	2643375	C	b	b	a	a	a	b	b	a	-	-	-	a	b	b	a	a	a	h	a	a	b	-	a	-	h	b	a	b	b	b	a	b	b	b	a	a	a	a	b	h	b	a	h	b	-	h	h
chr06	2643589	G	b	b	a	a	a	b	b	a	-	-	-	a	b	b	a	a	a	b	a	a	b	-	a	-	b	b	a	b	b	b	a	b	b	b	a	a	a	a	b	h	b	a	b	b	-	b	b
chr06	2645174	C	b	b	a	a	a	b	b	a	a	b	-	a	b	b	a	a	a	b	a	-	b	b	a	b	b	b	-	b	b	b	-	b	b	-	a	-	-	a	b	h	b	-	-	b	a	b	b
chr06	2645187	G	b	b	a	a	a	b	b	a	a	b	-	a	b	b	a	a	a	b	a	-	b	b	a	b	b	b	-	b	b	b	-	b	b	-	a	-	-	a	b	h	b	-	-	b	a	b	b
chr06	2645462	A	b	b	a	a	a	b	b	a	a	b	-	a	b	b	a	a	a	b	a	-	b	b	-	b	b	b	-	b	b	b	-	b	b	-	a	-	-	a	b	h	b	-	-	b	a	b	b
chr06	2645489	C	b	b	a	a	a	b	b	a	a	b	-	a	b	b	a	a	a	b	a	-	b	b	-	b	b	b	-	b	b	b	-	b	b	-	a	-	-	a	b	h	b	-	-	b	a	b	b
chr06	2654684	T	-	b	a	a	a	b	b	-	a	-	b	-	b	b	a	a	a	b	a	a	b	b	-	-	b	b	a	b	-	b	a	b	b	-	a	-	a	a	b	a	b	a	b	b	a	-	-
chr06	2654707	G	-	b	a	a	a	b	b	-	a	-	b	-	b	b	a	a	a	b	a	a	b	b	-	-	b	b	a	b	-	b	a	b	b	-	a	-	a	a	b	a	b	a	b	b	a	-	-
chr06	2655081	G	b	b	a	a	-	b	b	a	-	-	-	a	b	b	a	a	a	b	a	a	b	b	a	b	b	h	a	b	b	b	a	b	b	-	a	a	-	a	b	a	b	a	b	b	-	-	-
chr06	2655107	C	b	b	a	a	-	b	b	a	-	-	-	a	b	b	a	a	a	b	a	a	b	b	a	b	b	h	a	b	b	b	a	b	b	-	a	a	-	a	b	a	b	a	b	b	-	-	-
chr06	2655295	C	b	b	a	a	-	b	b	a	-	-	-	a	b	b	a	a	a	b	a	a	b	b	a	b	b	h	a	b	b	b	a	b	b	-	a	a	-	a	b	a	b	a	b	b	-	b	-
chr06	2659236	A	b	b	a	a	a	b	b	a	a	b	-	a	b	b	a	a	a	b	a	a	b	b	a	b	b	b	a	b	b	b	a	b	b	b	a	a	a	a	b	h	b	a	b	b	a	b	-
chr06	2660835	G	b	b	a	a	a	a	b	a	a	-	b	-	b	b	a	a	a	b	a	a	b	b	-	b	b	-	a	b	b	b	a	b	b	b	a	a	a	a	b	a	b	a	b	b	a	b	b
chr06	2672182	C	b	b	a	-	a	a	b	a	a	b	-	a	b	b	a	a	a	b	a	a	b	b	-	b	b	b	a	b	b	-	a	b	b	-	a	a	-	a	b	a	b	-	b	b	a	b	b
chr06	2672195	G	b	b	a	-	a	a	b	a	a	b	-	a	b	b	a	a	a	b	a	a	b	b	-	b	b	b	a	b	b	-	a	b	b	-	a	a	-	a	b	a	b	-	b	b	a	b	b
chr06	2672223	G	b	b	a	-	a	a	b	a	a	b	-	a	b	b	a	a	a	b	a	a	b	b	-	b	b	b	a	b	b	-	a	b	b	-	a	a	-	a	b	a	b	-	b	b	a	b	b
chr06	2672670	G	b	b	a	a	a	b	b	-	-	b	-	a	b	b	a	a	a	b	a	a	b	b	-	-	b	b	a	b	-	b	a	b	b	b	a	-	-	a	b	h	b	a	b	b	-	b	-
chr06	2672927	G	b	b	a	a	a	b	b	-	-	b	-	a	b	b	a	b	a	b	a	a	b	b	-	-	b	b	a	b	-	b	a	b	b	b	a	-	-	a	b	b	b	a	b	b	-	b	-
chr06	2672933	C	b	b	a	a	a	b	b	-	-	b	-	a	b	b	a	b	a	b	a	a	b	b	-	-	b	b	a	b	-	b	a	b	b	b	a	-	-	a	b	b	b	a	b	b	-	b	-
chr06	2673669	C	b	b	-	a	-	b	b	a	-	-	-	-	b	b	-	a	a	b	a	-	b	b	-	b	b	b	-	b	-	b	a	b	b	-	a	a	-	-	b	a	-	a	b	b	-	b	b
chr06	2700043	A	-	b	a	a	a	b	b	a	a	-	b	a	b	b	a	a	a	-	a	a	b	-	a	-	b	b	-	b	b	-	a	b	b	-	a	-	a	a	b	a	b	-	b	b	a	b	b
chr06	2700079	T	-	b	a	a	a	b	b	a	a	-	b	a	b	b	a	a	a	-	a	a	b	-	a	-	b	b	-	b	b	-	a	b	b	-	a	-	a	a	b	a	b	-	b	b	a	b	b
chr06	2700095	A	-	b	a	a	a	b	b	a	a	-	b	a	b	b	a	a	a	-	a	a	b	-	a	-	b	b	-	b	b	-	a	b	b	-	a	-	a	a	b	a	b	-	b	b	a	b	b
chr06	2700100	A	-	b	a	a	a	b	b	a	a	-	b	a	b	b	a	a	a	-	a	a	b	-	a	-	b	b	-	b	b	-	a	b	b	-	a	-	a	a	b	a	b	-	b	b	a	b	b
chr06	2702033	C	b	-	a	a	-	-	-	a	-	-	-	a	-	b	a	a	a	b	a	a	b	b	a	b	b	-	-	-	-	b	a	b	b	-	a	a	a	a	b	a	-	-	-	b	-	b	-
chr06	2707790	C	b	b	a	a	-	b	b	a	a	-	-	a	b	b	a	a	a	b	a	a	b	-	a	b	b	b	a	b	b	b	a	b	b	b	a	-	-	-	b	a	b	-	b	-	-	b	b
chr06	2707791	A	b	b	a	a	-	b	b	a	a	-	-	a	b	b	a	a	a	b	a	a	b	-	a	b	b	b	a	b	b	b	a	b	b	b	a	-	-	-	b	a	b	-	b	-	-	b	b
chr06	2707807	C	b	b	a	a	-	b	b	a	a	-	-	a	b	b	a	a	a	b	a	a	b	-	a	b	b	b	a	b	b	b	a	b	b	b	a	-	-	-	b	a	b	-	b	-	-	b	b
chr06	2710464	A	b	b	a	-	a	b	b	-	a	b	b	a	b	b	a	-	a	b	a	a	b	b	-	-	b	-	a	b	b	b	a	b	b	b	a	a	a	a	b	a	b	-	b	b	a	b	b
chr06	2723515	T	b	b	-	-	-	-	b	a	-	b	-	a	b	b	a	a	a	b	a	-	b	-	-	-	b	b	-	b	b	b	-	b	b	b	-	-	-	a	b	b	b	-	b	b	-	b	b
chr06	2723637	T	b	b	-	-	-	-	b	-	-	b	-	a	b	b	a	-	a	b	a	-	b	-	-	-	b	b	-	b	b	b	-	b	b	b	-	-	-	a	b	b	b	-	b	b	-	b	b
chr06	2723638	G	b	b	-	-	-	-	b	-	-	b	-	a	b	b	a	-	a	b	a	-	b	-	-	-	b	b	-	b	b	b	-	b	b	b	-	-	-	a	b	b	b	-	b	b	-	b	b
chr06	2724378	A	-	b	a	-	-	b	-	a	-	a	-	a	b	b	a	a	a	-	a	a	b	-	-	b	b	-	a	b	-	-	a	b	b	-	a	a	-	-	b	a	b	a	-	b	-	-	-
chr06	2724885	G	b	b	a	a	a	a	b	a	a	b	-	a	b	b	a	a	a	b	a	a	b	-	-	-	b	b	a	b	b	b	-	b	b	b	a	a	a	a	-	a	b	a	b	-	a	b	b
chr06	2726406	T	-	b	-	a	a	b	b	a	a	b	-	a	b	b	a	a	a	b	a	a	b	-	a	-	b	b	a	b	b	-	a	b	b	b	a	-	a	a	b	a	b	a	b	b	a	b	b
chr06	2726408	G	-	b	-	a	a	b	b	a	a	b	-	a	b	b	a	a	a	b	a	a	b	-	a	-	b	b	a	b	b	-	a	b	b	b	a	-	a	a	b	a	b	a	h	b	a	b	b
chr06	2737459	G	b	-	a	a	a	a	-	a	a	-	-	a	-	-	a	a	a	b	a	a	-	-	a	-	b	b	a	-	b	-	a	b	b	-	a	a	a	a	-	a	-	-	b	b	a	-	-
chr06	2747198	A	b	b	a	a	a	-	b	a	-	-	b	a	b	b	a	a	a	b	a	-	b	-	a	-	b	b	a	b	b	b	a	b	b	b	a	-	-	a	b	a	b	a	b	b	-	b	b
chr06	2751008	A	b	b	a	a	a	-	b	a	a	b	-	a	b	b	a	a	a	b	a	a	b	b	a	b	b	b	a	b	b	b	a	b	b	-	a	-	a	a	b	h	b	-	b	b	a	b	b
chr06	2753352	G	b	b	-	a	a	a	b	a	a	b	-	a	b	b	a	a	a	b	a	a	b	b	a	-	b	b	a	b	-	-	a	b	b	b	a	a	a	a	b	a	b	a	b	b	-	b	b
chr06	2753354	T	b	b	-	a	a	a	b	a	a	b	-	a	b	b	a	a	a	b	a	a	b	b	a	-	b	b	a	b	-	-	a	b	b	b	a	a	a	a	b	a	b	a	b	b	-	b	b
chr06	2756893	A	b	b	a	-	-	a	-	a	-	-	-	-	b	-	a	a	a	b	a	a	b	b	a	-	b	-	a	b	-	b	a	b	b	-	-	-	a	a	b	a	b	-	b	b	-	-	-
chr06	2764855	T	b	b	a	a	a	b	b	a	a	-	-	a	b	b	a	a	a	b	a	a	b	b	a	b	b	b	a	b	-	-	a	b	b	b	a	-	a	a	b	a	b	-	b	b	-	b	b
chr06	2772319	T	-	b	a	a	a	h	b	-	a	-	-	-	b	b	a	a	a	b	a	a	b	b	-	-	b	b	a	b	b	b	a	b	b	-	a	a	a	a	b	a	b	a	b	b	-	b	b
chr06	2772328	A	-	b	a	a	a	h	b	-	a	-	-	-	b	b	a	a	a	b	a	a	b	b	-	-	b	b	a	b	b	b	a	b	b	-	a	a	a	a	b	a	b	a	b	b	-	b	b
chr06	2772353	G	-	b	a	a	a	h	b	-	a	-	-	-	b	b	a	a	a	b	a	a	b	b	-	-	b	b	a	b	b	b	a	b	b	-	a	a	a	a	b	a	b	a	b	b	-	b	b
chr06	2779621	T	b	b	a	a	-	a	b	a	-	b	b	a	b	b	a	a	a	b	a	a	b	b	a	b	b	b	a	b	b	b	a	b	b	b	a	a	a	a	b	h	b	a	b	b	a	b	b
chr06	2779897	T	b	b	a	a	-	a	b	a	-	b	b	a	b	b	a	a	a	b	a	a	b	b	a	b	b	b	a	b	b	b	a	b	b	b	a	a	a	a	b	h	b	a	b	b	a	b	b
chr06	2792592	G	b	b	a	a	-	a	b	a	a	b	-	a	b	b	a	a	a	b	a	a	b	b	a	-	b	b	-	b	b	b	a	b	b	b	a	-	a	a	b	a	b	-	b	b	-	b	b
chr06	2812918	T	b	b	a	a	a	b	b	a	-	-	-	a	b	b	a	a	a	b	a	-	b	b	a	b	b	b	a	b	b	b	a	b	b	b	a	-	a	a	b	a	b	-	b	b	a	b	b
chr06	2813100	A	-	b	a	a	a	a	b	-	-	-	-	a	b	b	a	-	a	b	a	-	b	b	-	-	b	b	a	b	b	-	a	b	b	b	a	-	a	a	b	a	b	-	b	b	a	b	b
chr06	2813125	G	-	b	a	a	a	a	b	-	-	-	-	a	b	b	a	-	a	b	a	-	b	b	-	-	b	b	a	b	b	-	a	b	b	b	a	-	a	a	b	a	b	-	b	b	a	b	b
chr06	2815752	C	-	b	a	-	a	b	b	-	a	b	-	a	b	b	a	a	a	b	a	a	b	b	-	-	b	b	-	b	b	b	a	b	b	b	a	a	a	a	b	a	b	-	b	b	a	b	b
chr06	2817195	T	b	b	a	a	a	a	-	a	-	b	b	a	b	b	a	a	a	b	a	a	b	b	a	b	b	b	-	b	-	-	a	b	b	b	a	a	a	a	b	b	b	-	b	b	-	b	b
chr06	2817202	C	b	b	a	a	a	a	-	a	-	b	b	a	b	b	a	a	a	b	a	a	b	b	a	b	b	b	-	b	-	-	a	b	b	b	a	a	a	a	b	b	b	-	b	b	-	b	b
chr06	2817206	G	b	b	a	a	a	a	-	a	-	b	b	a	b	b	a	a	a	b	a	a	b	b	a	b	b	b	-	b	-	-	a	b	b	b	a	a	a	a	b	b	b	-	b	b	-	b	b
chr06	2817220	G	b	b	a	a	a	a	-	a	-	b	b	a	b	b	a	a	a	b	a	a	b	b	a	b	b	b	-	b	-	-	a	b	b	b	a	a	a	a	b	b	b	-	b	b	-	b	b
chr06	2821265	A	b	b	a	a	a	b	b	a	-	b	-	a	b	b	a	a	a	b	a	a	b	b	a	b	b	b	a	b	b	b	a	b	b	b	a	-	a	a	b	a	b	a	b	b	-	b	b
chr06	2822859	A	b	b	a	a	a	b	b	a	a	b	-	a	b	b	a	a	a	b	a	a	b	b	-	b	b	b	a	b	b	b	a	b	b	b	a	-	a	a	b	b	b	-	b	b	a	b	b
chr06	2822861	T	b	b	a	a	a	b	b	a	a	b	-	a	b	b	a	a	a	b	a	a	b	b	-	b	b	b	a	b	b	b	a	b	b	b	a	-	a	a	b	b	b	-	b	b	a	b	b
chr06	2823944	A	b	b	a	-	-	a	b	-	a	-	-	-	b	b	a	a	a	b	a	-	b	-	a	b	b	b	-	b	b	b	a	b	b	b	a	a	a	a	b	a	-	a	b	-	a	b	b
chr06	2824087	C	-	b	a	-	a	-	b	a	a	b	-	a	-	b	a	a	a	-	a	a	b	-	-	b	b	b	a	b	-	-	a	b	b	-	a	a	a	a	b	a	b	-	-	b	a	-	-
chr06	2824688	G	b	b	a	a	a	a	b	-	a	-	b	a	b	b	a	a	a	b	a	a	b	b	a	b	b	a	-	b	b	-	a	b	b	b	-	a	-	a	b	b	b	-	b	b	-	b	b
chr06	2827846	T	b	b	a	a	a	h	b	a	a	-	b	a	b	b	a	a	a	b	a	a	b	b	a	-	b	b	a	b	b	-	a	b	b	b	a	a	a	a	b	b	b	-	b	b	a	b	b
chr06	2830239	G	b	b	a	a	a	h	b	a	a	b	-	a	b	b	a	a	a	b	a	a	b	b	a	b	b	h	a	b	b	b	a	b	b	b	a	a	a	a	b	h	b	a	b	b	a	b	b
chr06	2834449	A	b	b	a	a	a	b	b	a	a	b	b	a	b	b	a	a	a	h	a	a	b	b	a	b	b	b	a	b	b	b	a	b	b	b	a	-	a	-	b	h	b	a	b	b	-	b	b
chr06	2834703	G	b	b	a	a	a	b	b	a	a	b	b	a	b	b	a	a	a	h	a	a	b	b	a	b	b	b	a	b	b	b	a	b	b	b	a	-	a	a	b	a	b	a	b	b	-	b	b
chr06	2834715	T	b	b	a	a	a	b	b	a	a	b	b	a	b	b	a	a	a	h	a	a	b	b	a	b	b	b	a	b	b	b	a	b	b	b	a	-	a	a	b	h	b	a	b	b	-	b	b
chr06	2835352	T	b	b	a	a	a	h	b	a	a	b	-	a	b	b	a	a	a	b	a	a	b	b	a	b	b	b	a	b	b	b	a	b	b	b	a	-	a	a	b	a	b	-	b	b	a	b	b
chr06	2835399	A	b	b	a	a	a	h	b	a	a	b	-	a	b	b	a	a	a	b	a	a	b	b	a	b	b	b	a	b	b	b	a	b	b	b	a	-	a	a	b	a	b	-	b	b	a	b	b
chr06	2835603	C	b	b	a	a	a	h	b	a	a	b	-	a	b	b	a	a	a	b	a	a	b	b	a	b	b	b	a	b	b	b	a	b	b	b	a	-	a	a	b	a	b	-	b	b	a	b	b
chr06	2836636	C	-	b	-	a	a	b	b	-	-	-	b	-	b	b	a	-	-	b	a	a	b	b	-	b	b	b	-	b	-	b	-	b	b	b	a	-	-	a	b	a	b	-	b	b	-	b	b
chr06	2836684	G	-	b	-	a	a	b	b	-	-	-	b	-	b	b	a	-	-	b	a	a	b	b	-	b	b	b	-	b	-	b	-	b	b	b	a	-	-	b	b	a	b	-	b	b	-	b	b
chr06	2838817	T	b	b	-	a	a	h	b	a	a	-	b	a	b	b	a	a	a	b	a	-	b	b	a	b	b	b	a	b	b	b	a	b	b	b	a	a	-	a	b	b	b	a	b	b	-	b	b
chr06	2854756	T	-	b	a	a	a	b	b	a	-	b	-	a	b	b	a	a	a	b	a	a	b	b	a	-	b	b	-	b	b	-	a	b	b	b	a	-	a	a	b	a	b	-	b	b	a	b	b
chr06	2854757	G	-	b	a	a	a	b	b	a	-	b	-	a	b	b	a	a	a	b	a	a	b	b	a	-	b	b	-	b	b	-	a	b	b	b	a	-	a	a	b	a	b	-	b	b	a	b	b
chr06	2854981	A	b	b	a	a	a	b	b	a	-	b	-	a	b	b	a	a	a	b	a	a	b	b	a	b	b	b	-	b	b	-	a	b	b	b	a	-	a	a	b	h	b	-	b	b	a	b	b
chr06	2855001	A	b	b	a	a	a	b	b	a	-	b	-	a	b	b	a	a	a	b	a	a	b	b	a	b	b	b	-	b	b	-	a	b	b	b	a	-	a	a	b	h	b	-	b	b	a	b	b
chr06	2856760	C	b	b	a	a	a	b	b	a	-	b	b	a	b	b	a	a	a	-	a	a	b	b	-	b	b	b	-	b	b	b	a	b	b	-	a	a	a	a	b	a	b	-	b	b	-	-	b
chr06	2857053	C	b	b	a	a	a	b	b	a	-	b	b	a	b	b	a	a	a	b	a	a	b	b	-	b	b	b	-	b	b	-	a	b	b	b	a	a	a	a	b	a	b	-	b	b	-	-	b
chr06	2857054	T	b	b	a	a	a	b	b	a	-	b	b	a	b	b	a	a	a	b	a	a	b	b	-	b	b	b	-	b	b	-	a	b	b	b	a	a	a	a	b	a	b	-	b	b	-	-	b
chr06	2857077	G	b	b	a	a	a	b	b	a	-	b	b	a	b	b	a	a	a	b	a	a	b	b	-	b	b	b	-	b	b	-	a	b	b	b	a	a	a	a	b	a	b	-	b	b	-	-	b
chr06	2857116	C	b	b	a	a	a	b	b	a	-	b	b	a	b	b	a	a	a	b	a	a	b	b	-	b	b	b	-	b	b	-	a	b	b	b	a	a	a	a	b	a	b	-	b	b	-	-	b
chr06	2859307	T	b	b	-	a	a	b	b	a	a	-	-	-	b	b	a	a	a	b	a	-	b	b	a	b	b	b	a	b	b	b	a	b	b	b	a	a	-	a	b	h	b	a	b	b	a	b	-
chr06	2861557	C	b	b	a	a	a	h	b	a	a	b	b	a	b	b	a	a	a	b	a	a	b	b	a	b	b	b	-	b	b	b	a	b	b	b	a	a	a	a	b	h	b	-	b	b	a	b	b
chr06	2861596	C	b	b	a	a	a	h	b	a	a	b	b	a	b	b	a	a	a	b	a	a	b	b	a	b	b	b	-	b	b	b	a	b	b	b	a	a	a	a	b	h	b	-	b	b	a	b	b
chr06	2861707	A	b	b	a	a	a	h	b	-	a	b	b	a	b	b	a	-	a	b	h	a	b	b	-	b	b	b	-	b	b	b	a	b	b	b	a	a	-	a	b	h	b	-	b	b	a	b	b
chr06	2861998	T	b	b	a	a	a	b	b	a	a	b	b	a	b	b	a	a	a	b	a	a	b	b	a	b	b	b	a	b	b	-	a	b	b	b	-	a	a	b	b	a	b	a	b	b	a	b	b
chr06	2862007	T	b	b	a	a	a	b	b	a	a	b	b	a	b	b	a	a	a	b	a	a	b	b	a	b	b	b	a	b	b	-	a	b	b	b	-	a	a	b	b	a	b	a	b	b	a	b	b
chr06	2862037	T	b	b	a	a	a	b	b	a	a	b	b	a	b	b	a	a	a	b	a	a	b	b	a	b	b	b	b	b	b	-	a	b	b	b	-	a	a	b	b	a	b	a	b	b	a	b	b
chr06	2881242	A	-	b	a	a	a	h	b	a	a	b	a	-	b	b	a	a	a	b	a	-	b	b	a	-	b	b	-	b	b	b	a	b	b	b	a	a	a	a	b	h	b	a	b	b	a	b	b
chr06	2881278	A	-	b	a	a	a	h	b	a	a	b	a	-	b	b	a	a	a	b	a	-	b	b	a	-	b	b	-	b	b	b	a	b	b	b	a	a	a	a	b	h	b	a	b	b	a	b	b
chr06	2884938	A	-	b	a	a	a	b	b	-	a	b	-	a	b	b	a	-	a	-	a	-	b	b	-	-	b	-	a	b	b	-	a	b	b	b	a	a	a	a	b	a	b	-	b	b	a	b	b
chr06	2884979	C	-	b	a	a	a	b	b	-	a	b	-	a	b	b	a	-	a	-	a	-	b	b	-	-	b	-	a	b	b	-	a	b	b	b	a	a	a	a	b	a	b	-	b	b	a	b	b
chr06	2885156	A	b	b	a	a	a	b	b	-	a	b	-	a	b	b	a	-	a	b	a	-	b	b	-	b	b	-	a	b	b	b	a	b	b	b	a	a	a	a	b	a	b	-	b	b	a	b	b
chr06	2885242	A	b	b	a	a	a	a	b	-	a	b	-	a	b	b	a	a	a	b	a	-	-	b	a	b	b	b	a	b	b	-	a	b	b	-	a	a	-	a	b	a	b	-	b	b	-	b	b
chr06	2885262	C	b	b	a	a	a	a	b	-	a	b	-	a	b	b	a	a	a	b	a	-	-	b	a	b	b	b	a	b	b	-	a	b	b	-	a	a	-	a	b	a	b	-	b	b	-	b	b
chr06	2896461	C	b	b	a	a	-	-	b	a	a	b	-	-	-	b	a	a	a	b	a	-	b	b	a	b	b	a	a	b	b	b	a	b	b	b	-	a	a	-	b	a	b	a	b	b	-	b	b
chr06	2896505	G	b	b	a	-	a	h	b	a	-	b	b	a	b	b	a	a	a	b	a	a	b	b	a	b	b	b	a	b	b	b	a	b	b	-	a	a	-	-	b	a	b	a	b	-	a	b	b
chr06	2896534	A	b	b	a	-	a	h	b	a	-	b	b	a	b	b	a	a	a	b	a	a	b	b	a	b	b	b	a	b	b	b	a	b	b	-	a	a	-	-	b	a	b	a	b	-	a	b	b
chr06	2904857	G	b	b	a	a	a	-	-	a	a	b	b	a	b	b	a	a	a	b	a	a	b	b	-	b	b	b	a	b	b	b	a	b	b	-	a	a	a	a	b	h	b	a	b	b	a	b	b
chr06	2904861	A	b	b	a	a	a	-	-	a	a	b	b	a	b	b	a	a	a	b	a	a	b	b	-	b	b	b	a	b	b	b	a	b	b	-	a	a	a	a	b	h	b	a	b	b	a	b	b
chr06	2905011	T	b	b	a	a	a	-	-	a	a	b	b	a	b	b	a	a	a	b	a	a	b	b	-	b	b	b	a	b	b	b	a	b	b	-	a	a	a	a	b	h	b	a	b	b	a	b	b
chr06	2905049	G	b	b	a	a	a	-	-	a	a	b	b	a	b	b	a	a	a	b	a	a	b	b	-	b	b	b	a	b	b	b	a	b	b	-	a	a	a	a	b	h	b	a	b	b	a	b	b
chr06	2913964	T	b	b	a	a	-	b	b	a	a	b	-	a	b	b	a	a	a	b	a	a	b	b	a	b	b	b	-	b	b	b	a	b	b	b	a	a	a	a	b	h	b	-	b	b	a	b	b
chr06	2918490	G	b	b	-	a	a	-	-	a	-	b	-	-	b	b	a	a	a	b	a	-	b	b	-	b	b	b	a	b	b	-	-	b	b	b	a	-	a	-	b	a	-	-	b	b	-	b	b
chr06	2918693	C	b	b	-	a	a	-	-	a	-	b	-	-	b	b	a	a	a	b	a	-	b	b	-	b	b	b	a	b	b	-	-	b	b	b	a	-	a	-	b	a	-	-	b	b	-	b	b
chr06	2918716	T	b	b	-	a	a	-	-	a	-	b	-	-	b	b	a	a	a	b	a	-	b	b	-	b	b	b	a	b	b	-	-	b	b	b	a	-	a	-	b	b	-	-	b	b	-	b	b
chr06	2918725	T	b	b	-	a	a	-	-	a	-	b	-	-	b	b	a	a	a	b	a	-	b	b	-	b	b	b	a	b	b	-	-	b	b	b	a	-	a	-	b	b	-	-	b	b	-	b	b
chr06	2920985	C	b	b	a	-	-	a	b	a	-	b	-	a	b	b	a	a	a	b	a	a	b	b	a	b	b	b	a	b	b	-	a	b	b	b	a	a	a	a	b	a	b	a	b	b	a	b	b
chr06	4049861	T	b	b	-	-	-	b	b	-	b	b	-	-	b	b	b	b	-	b	b	b	b	-	b	-	b	b	-	b	-	b	-	-	-	-	-	-	-	-	b	-	b	b	b	-	-	b	b
chr06	4050751	A	b	b	b	b	-	-	-	a	b	b	-	a	b	b	b	b	a	b	b	b	b	-	b	b	b	b	-	b	-	-	a	a	a	-	a	a	-	a	b	-	b	-	b	b	-	b	b
chr06	4477035	A	b	b	b	b	b	b	b	a	b	b	-	a	b	b	b	b	a	b	b	b	b	b	b	b	b	b	b	b	b	b	a	b	a	-	a	-	b	b	b	b	b	-	b	b	b	b	b
chr06	5092595	G	b	b	b	-	-	b	b	a	-	b	b	a	b	b	b	b	a	b	b	b	b	-	b	-	a	b	b	a	-	b	a	b	b	-	b	-	-	b	b	b	b	-	b	b	b	b	b
chr06	5092861	A	b	b	b	-	-	b	b	a	-	b	b	a	b	b	b	b	a	b	b	b	b	-	b	-	a	b	b	b	-	b	a	b	b	-	b	b	-	b	b	b	b	-	b	b	b	b	b
chr06	5100254	G	b	b	b	b	b	b	b	-	-	-	-	-	b	b	b	b	-	-	b	-	b	-	b	b	-	-	b	b	b	b	-	b	b	-	b	-	b	b	b	b	b	-	b	b	-	b	-
chr06	5100398	T	-	b	b	b	b	b	b	a	-	-	-	a	b	b	b	b	a	-	b	-	b	-	-	-	a	-	b	b	b	b	a	b	b	-	b	-	b	b	b	b	b	-	b	b	-	b	-
chr06	5100476	G	-	b	b	b	b	b	b	a	-	-	-	a	b	b	b	b	a	-	b	-	b	-	-	-	a	-	b	b	b	b	a	b	b	-	b	-	b	b	b	b	b	-	b	b	-	b	-
chr06	5144464	T	b	b	b	b	b	-	-	a	-	-	-	a	-	b	b	b	a	-	b	b	b	b	b	-	a	-	-	-	b	b	a	b	b	b	b	b	b	b	b	b	b	-	b	b	-	b	b
chr06	5144731	A	-	b	b	b	b	-	-	a	-	-	-	a	-	b	b	-	a	-	b	b	b	b	-	-	a	-	-	-	b	-	a	b	b	b	b	b	b	b	b	b	b	-	b	b	-	b	b
chr06	5144732	T	-	b	b	b	b	-	-	a	-	-	-	a	-	b	b	-	a	-	b	b	b	b	-	-	a	-	-	-	b	-	a	b	b	b	b	b	b	b	b	b	b	-	b	b	-	b	b
chr06	5144734	A	-	b	b	b	b	-	-	a	-	-	-	a	-	b	b	-	a	-	b	b	b	b	-	-	a	-	-	-	b	-	a	b	b	b	b	b	b	b	b	b	b	-	b	b	-	b	b
chr06	5144752	G	-	b	b	b	b	-	-	a	-	-	-	a	-	b	b	-	a	-	b	b	b	b	-	-	a	-	-	-	b	-	a	b	b	b	b	b	b	b	b	b	b	-	b	b	-	b	b
chr06	5144903	C	b	b	-	b	b	-	b	a	b	-	-	a	b	b	b	b	a	b	b	-	b	b	-	-	a	b	b	b	b	b	a	b	b	-	b	b	b	b	b	b	b	-	b	b	b	b	b
chr06	5145076	A	b	b	-	b	b	-	b	a	b	-	-	a	b	b	b	b	a	b	b	-	b	b	-	-	a	b	b	b	b	b	a	b	b	-	b	b	b	b	b	b	b	-	b	b	b	b	b
chr06	5154165	T	b	-	b	-	b	-	b	-	b	-	-	-	b	b	b	b	-	b	b	-	b	b	-	-	a	-	b	b	b	b	a	b	b	-	b	b	b	-	b	b	b	-	b	-	b	b	b
chr06	5161586	T	b	b	b	b	b	-	-	a	b	-	-	a	b	b	b	b	a	b	b	b	b	b	b	b	a	-	b	b	b	b	a	b	b	-	b	b	b	b	b	b	b	b	b	-	-	b	b
chr06	5170910	C	b	b	-	-	-	a	b	a	b	-	-	a	b	b	b	b	a	b	b	-	b	-	b	b	a	-	-	b	-	b	a	b	b	b	b	b	b	-	b	b	-	-	b	b	-	b	b
chr06	5174259	G	b	b	b	-	-	b	b	a	-	b	-	a	b	b	b	b	a	b	b	b	b	-	-	b	a	b	b	b	b	b	a	b	b	b	b	b	b	-	b	b	b	-	b	b	-	b	b
chr06	5174261	A	b	b	b	-	-	b	b	a	-	b	-	a	b	b	b	b	a	b	b	b	b	-	-	b	a	b	b	b	b	b	a	b	b	b	b	b	b	-	b	b	b	-	b	b	-	b	b
chr06	5174397	T	b	b	b	-	-	b	b	-	-	b	-	a	b	b	b	b	a	b	b	b	b	-	-	b	a	b	b	b	b	b	a	b	b	b	b	b	b	-	b	b	b	-	b	b	-	b	b
chr06	5174417	A	b	b	b	-	-	b	b	-	-	b	-	a	b	b	b	b	a	b	b	b	b	-	-	b	a	b	b	b	b	b	a	b	b	b	b	b	b	-	b	b	b	-	b	b	-	b	b
chr06	5174434	G	b	b	b	-	-	b	b	-	-	b	-	a	b	b	b	b	a	b	b	b	b	-	-	b	a	b	b	b	b	b	a	b	b	b	b	b	b	-	b	b	b	-	b	b	-	b	b
chr06	5174475	A	b	b	b	-	-	b	b	-	-	b	-	a	b	b	b	b	a	b	b	b	b	-	-	b	a	b	b	b	b	b	a	b	b	b	b	b	b	-	b	b	b	-	b	b	-	b	b
chr06	5180216	G	b	b	b	b	b	b	b	a	-	b	b	a	-	b	b	b	a	b	b	-	b	b	b	b	a	b	b	b	b	b	a	b	b	-	b	-	-	b	b	b	b	-	b	b	-	b	b
chr06	5180267	C	b	b	b	b	b	b	b	a	-	b	b	a	-	b	b	b	a	b	b	-	b	b	b	b	a	b	b	b	b	b	a	b	b	-	b	-	-	b	b	b	b	-	b	b	-	b	b
chr06	5186054	G	-	b	b	-	b	b	b	a	-	b	-	-	-	b	b	b	a	b	b	-	b	b	b	-	a	-	b	b	-	b	a	b	b	-	b	b	b	b	b	b	b	-	b	b	-	b	-
chr06	5186065	A	-	b	b	-	b	b	b	a	-	b	-	-	-	b	b	b	a	b	b	-	b	b	b	-	a	-	b	b	-	b	a	b	b	-	b	b	b	b	b	b	b	-	b	b	-	b	-
chr06	5186863	A	b	b	b	-	b	-	b	a	-	b	-	a	b	b	b	b	a	b	b	-	b	-	b	-	a	b	b	b	b	b	a	b	b	b	b	b	b	b	b	b	b	-	b	b	b	b	b
chr06	5187115	C	-	b	-	b	b	b	-	a	-	b	-	a	b	b	b	b	a	b	b	b	b	b	b	b	-	b	b	b	b	b	a	b	b	-	b	-	b	-	b	b	b	-	b	b	-	-	-
chr06	5189898	C	-	-	b	b	b	b	-	a	b	b	b	a	b	b	b	b	-	-	b	-	b	b	b	-	a	b	-	b	b	-	a	b	b	-	b	b	-	b	b	b	-	-	b	b	-	b	-
chr06	5189922	T	-	-	b	b	b	b	-	a	b	b	b	a	b	b	b	b	-	-	b	-	b	b	b	-	a	b	-	b	b	-	a	b	b	-	b	b	-	b	b	b	-	-	b	b	-	b	-
chr06	5196388	T	b	b	b	b	b	b	b	-	b	-	-	-	b	b	b	b	a	b	b	b	b	b	b	b	a	b	b	b	b	b	-	b	b	b	b	-	-	-	b	b	b	b	b	b	b	-	b
chr06	5198467	T	-	b	b	b	b	b	b	a	b	-	b	a	b	b	b	b	a	b	b	b	b	b	b	-	a	b	-	b	b	b	a	b	b	b	b	b	b	b	b	b	b	b	b	b	b	b	-
chr06	5198557	C	b	b	b	b	b	h	b	a	b	-	b	-	b	b	b	b	a	b	b	b	b	b	b	b	a	b	b	b	b	b	a	b	b	-	b	b	b	b	b	b	b	b	b	b	-	b	b
chr06	5198822	T	b	b	b	b	b	h	b	a	b	-	b	-	b	b	b	b	a	b	b	b	b	b	b	b	a	b	b	b	b	-	a	b	b	-	b	b	b	b	b	b	b	b	b	b	-	b	b
chr06	5202128	C	b	b	b	b	b	b	b	a	-	-	-	a	b	b	b	b	a	b	b	b	b	-	b	b	a	b	b	b	b	b	a	b	b	-	b	-	b	b	b	b	b	-	b	b	b	b	b
chr06	5216023	T	b	b	-	b	b	b	b	a	-	-	-	-	b	b	b	b	a	b	b	b	b	b	b	-	a	b	-	b	b	b	a	b	b	b	b	b	b	b	b	b	b	b	b	b	b	b	-
chr06	5216094	C	b	b	-	b	b	b	b	a	-	-	-	-	b	b	b	b	a	b	b	b	b	b	b	-	a	b	-	b	b	b	a	b	b	b	b	b	b	b	b	b	b	b	b	b	b	b	-
chr06	5231216	C	b	b	b	-	b	-	b	a	b	b	-	a	b	b	b	b	a	b	b	b	b	-	b	b	a	b	-	b	b	-	a	b	b	b	b	b	-	-	b	b	b	-	b	b	-	b	b
chr06	5234816	T	b	b	b	b	b	-	b	a	-	-	-	-	b	b	b	b	a	b	b	b	b	-	-	-	a	b	-	b	b	b	a	b	b	b	b	b	b	b	b	b	b	-	b	b	b	b	-
chr06	5235067	T	-	b	b	b	b	-	b	a	-	-	-	-	b	b	b	-	a	b	b	b	b	-	-	-	a	b	-	b	b	-	a	b	b	b	b	b	b	b	b	b	b	-	b	b	b	b	-
chr06	5235124	C	-	b	b	b	b	-	b	a	-	-	-	-	b	b	b	-	a	b	b	b	b	-	-	-	a	b	-	b	b	-	a	b	b	b	b	b	b	b	b	b	b	-	b	b	b	b	-
chr06	5235139	G	-	b	b	b	b	-	b	a	-	-	-	-	b	b	b	-	a	b	b	b	b	-	-	-	a	b	-	b	b	-	a	b	b	b	b	b	b	b	b	b	b	-	b	b	b	b	-
chr06	5236168	C	b	b	b	-	b	-	-	-	-	b	-	-	b	b	b	b	-	b	b	b	b	-	b	-	-	b	-	b	b	b	-	b	b	-	-	b	b	b	b	b	b	b	b	b	-	b	-
chr06	5236234	G	b	b	b	-	b	-	-	-	-	b	-	-	b	b	b	b	-	b	b	b	b	-	b	-	-	b	-	b	b	b	-	b	b	-	-	b	-	b	b	b	b	b	b	b	-	b	-
chr06	5248327	A	b	b	-	b	-	-	-	a	-	-	b	a	b	b	b	b	a	-	b	b	b	-	b	b	a	b	-	-	b	b	a	b	b	-	b	b	-	b	b	b	b	-	b	-	-	b	b
chr06	5251276	A	b	b	b	b	-	a	b	a	b	b	b	a	-	b	b	b	a	b	b	b	b	b	b	-	a	b	-	b	-	b	a	b	b	b	b	-	b	b	b	b	b	-	b	b	-	b	-
chr06	5272839	G	b	b	b	-	-	b	b	a	b	-	-	a	b	b	b	b	a	b	b	b	b	b	-	b	a	b	-	b	b	b	a	b	b	b	b	b	b	b	b	b	b	-	b	b	b	b	b
chr06	5273021	C	b	b	b	-	-	b	b	a	b	-	-	a	b	b	b	b	a	b	b	b	b	b	-	b	a	b	-	b	b	b	a	b	b	b	b	b	b	b	b	b	b	-	b	b	b	b	b
chr06	5274387	A	-	b	b	b	b	a	-	a	b	b	-	a	b	b	b	b	a	b	b	b	b	b	-	-	a	-	b	b	b	b	a	b	b	b	b	-	-	b	b	b	b	b	b	b	b	b	b
chr06	5274438	A	-	b	b	b	b	a	-	a	b	b	-	a	b	b	b	b	a	b	b	b	b	b	-	-	a	-	b	b	b	b	a	b	b	b	b	-	-	b	b	h	b	b	b	b	b	b	b
chr06	5274446	C	-	b	b	b	b	b	-	a	b	b	-	a	b	b	b	b	a	b	b	b	b	b	-	-	a	-	b	b	b	b	a	b	b	b	b	-	-	b	b	h	b	b	b	b	b	b	b
chr06	5279047	A	b	b	b	b	-	h	-	a	b	b	b	a	b	b	b	b	a	b	b	b	b	b	b	b	a	b	b	b	b	-	a	b	b	b	b	-	b	b	b	b	b	b	b	b	b	b	b
chr06	5279048	G	b	b	b	b	-	h	-	a	b	b	b	a	b	b	b	b	a	b	b	b	b	b	b	b	a	b	b	b	b	-	a	b	b	b	b	-	b	b	b	b	b	b	b	b	b	b	b
chr06	5279886	T	b	b	b	b	b	b	b	-	b	b	b	-	b	b	b	b	-	b	b	b	b	b	b	b	-	b	-	b	b	b	b	b	b	b	b	b	-	b	b	b	b	b	b	b	b	b	b
chr06	5301525	T	b	b	b	b	b	a	b	a	b	b	-	h	b	b	b	-	a	b	b	b	b	b	-	b	b	b	-	b	b	-	h	b	b	b	b	-	b	b	b	h	b	b	b	b	-	b	-
chr06	5301721	T	-	b	b	b	-	a	b	a	b	b	-	h	b	b	-	-	a	-	b	b	b	b	-	-	a	b	-	b	b	-	h	b	b	-	b	-	b	b	b	b	b	b	-	b	-	-	-
chr06	5301754	C	-	b	b	b	-	a	b	a	b	b	-	h	b	b	-	-	a	-	b	b	b	b	-	-	a	b	-	b	b	-	h	b	b	-	b	-	b	b	b	h	b	b	-	b	-	-	-
chr06	5310279	G	b	b	b	b	b	-	-	a	b	-	-	a	b	b	b	b	a	b	b	b	b	-	-	-	a	b	b	b	b	b	a	b	b	-	b	b	b	b	b	b	b	b	b	b	b	b	b
chr06	5310499	G	b	b	b	b	b	-	-	a	b	-	-	a	b	b	b	b	a	b	b	b	b	-	-	-	a	b	b	b	b	b	a	b	b	-	b	b	b	b	b	b	b	b	b	b	b	b	b
chr06	5310505	T	b	b	b	b	b	-	-	a	b	-	-	a	b	b	b	b	a	b	b	b	b	-	-	-	a	b	b	b	b	b	a	b	b	-	b	b	b	b	b	b	b	b	b	b	b	b	b
chr06	5326052	T	b	b	b	b	b	h	b	a	b	b	-	a	b	b	b	b	a	b	b	-	b	b	b	-	a	b	b	b	b	b	a	b	b	b	b	b	b	b	b	b	b	b	b	b	b	b	b
chr06	5326296	A	-	b	b	b	b	h	b	a	b	b	-	a	b	b	b	b	a	b	b	-	b	b	-	-	a	b	b	b	b	-	a	b	b	b	b	b	b	b	b	b	b	b	b	b	b	b	b
chr06	5326301	C	-	b	b	b	b	h	b	a	b	b	-	a	b	b	b	b	a	b	b	-	b	b	-	-	a	b	b	b	b	-	a	b	b	b	b	b	b	b	b	b	b	b	b	b	b	b	b
chr06	5326333	T	-	b	b	b	b	h	b	a	b	b	-	a	b	b	b	b	a	b	b	-	b	b	-	-	a	b	b	b	b	-	a	b	b	b	b	b	b	b	b	b	b	b	b	b	b	b	b
chr06	5610021	T	b	b	b	b	b	b	-	a	b	b	b	-	b	b	b	b	a	b	b	-	b	-	b	b	a	b	b	b	-	b	b	b	b	-	b	b	b	b	b	b	b	b	b	b	b	b	-
chr06	5610089	A	b	b	b	b	b	b	-	a	b	b	b	-	b	b	b	b	a	b	b	-	b	-	b	b	a	b	b	b	-	b	b	b	b	-	b	b	b	b	b	b	b	b	b	b	b	b	-
chr06	5610269	T	b	b	b	b	b	b	-	a	b	b	b	-	b	b	b	b	a	b	b	-	b	-	b	b	a	b	b	b	-	b	b	b	b	-	b	b	b	b	b	b	b	b	b	b	b	b	-
chr06	5622483	A	-	b	b	b	b	b	b	-	b	b	-	a	b	b	b	-	a	b	b	b	b	b	-	-	a	b	b	b	b	-	b	b	b	b	b	-	b	-	b	b	b	-	b	b	-	b	b
chr06	5622504	T	-	b	b	b	b	b	b	-	b	b	-	a	b	b	b	-	a	b	b	b	b	b	-	-	a	b	b	b	b	-	b	b	b	b	b	-	b	-	b	b	b	-	b	b	-	b	b
chr06	5622756	C	b	b	b	b	b	b	b	-	b	b	-	a	b	b	b	b	a	b	b	b	b	b	b	b	a	b	b	b	b	-	b	b	b	b	b	-	b	-	b	b	b	-	b	b	-	b	b
chr06	5622782	A	b	b	b	b	b	b	b	-	b	b	-	a	b	b	b	b	a	b	b	b	b	b	b	b	a	b	b	b	b	-	b	b	b	b	b	-	b	-	b	b	b	-	b	b	-	b	b
chr06	5622807	A	b	b	b	b	b	b	b	-	b	b	-	a	b	b	b	b	a	b	b	b	b	b	b	b	a	b	b	b	b	-	b	b	b	b	b	-	b	-	b	b	b	-	b	b	-	b	b
chr06	5624977	A	b	b	b	-	b	b	b	a	-	-	-	a	b	b	b	b	a	b	b	b	b	-	b	b	a	-	-	b	b	b	b	b	b	b	b	-	b	-	b	b	b	-	b	-	-	b	-
chr06	5625293	C	-	b	b	-	b	b	b	-	-	-	-	a	b	b	b	-	a	b	b	b	b	-	-	-	a	-	-	b	b	-	b	b	b	b	-	-	b	-	b	h	b	-	-	-	-	-	-
chr06	5625298	A	-	b	b	-	b	b	b	-	-	-	-	a	b	b	b	-	a	b	b	b	b	-	-	-	a	-	-	b	b	-	b	b	b	b	-	-	b	-	b	h	b	-	-	-	-	-	-
chr06	5625317	C	-	b	b	-	b	b	b	-	-	-	-	a	b	b	b	-	a	b	b	b	b	-	-	-	a	-	-	b	b	-	b	b	b	b	-	-	b	-	b	h	b	-	-	-	-	-	-
chr06	5625324	G	-	b	b	-	b	b	b	-	-	-	-	a	b	b	b	-	a	b	b	b	b	-	-	-	a	-	-	b	b	-	b	b	b	b	-	-	b	-	b	h	b	-	-	-	-	-	-
chr06	5628520	T	-	b	-	b	b	b	-	a	-	-	-	a	b	b	b	b	a	b	b	b	b	-	b	b	a	b	b	b	b	b	b	b	b	-	b	-	-	b	b	b	-	b	b	b	b	b	b
chr06	5640337	A	b	b	b	-	-	b	b	-	-	-	b	a	-	b	b	b	a	b	b	-	b	b	b	b	-	b	b	b	-	b	b	b	b	-	b	b	-	b	b	-	b	b	b	b	-	b	-
chr06	5646398	C	-	b	-	b	-	-	b	-	b	-	-	a	b	b	b	b	a	b	b	-	-	-	-	-	a	b	-	b	b	-	-	b	b	b	b	-	b	-	b	b	-	-	b	b	-	b	b
chr06	5650850	A	b	b	-	-	b	b	b	a	b	-	-	-	b	b	b	b	a	b	b	-	b	-	b	-	-	b	b	b	-	-	b	b	b	b	b	-	b	b	b	b	b	b	b	b	b	b	b
chr06	5651010	A	b	b	-	-	b	b	b	-	b	-	-	-	b	b	b	b	a	b	b	-	b	-	b	-	-	b	b	b	-	b	b	b	b	b	b	-	b	b	b	b	b	b	b	b	b	b	b
chr06	5651934	A	b	b	b	-	b	-	b	a	b	b	-	a	b	b	b	b	a	b	b	-	b	b	b	b	a	b	b	b	b	b	b	b	b	b	b	b	b	b	b	b	b	b	b	b	b	b	b
chr06	5651955	G	b	b	b	-	b	-	b	a	b	b	-	a	b	b	b	b	a	b	b	-	b	b	b	b	a	b	b	b	b	b	b	b	b	b	b	b	b	b	b	b	b	b	b	b	b	b	b
chr06	5653577	C	b	b	b	b	-	-	b	-	-	b	-	-	b	b	b	b	a	b	b	-	b	-	-	b	a	-	-	b	b	b	-	b	b	-	b	-	b	b	b	-	b	-	b	b	-	b	b
chr06	5653578	G	b	b	b	b	-	-	b	-	-	b	-	-	b	b	b	b	a	b	b	-	b	-	-	b	a	-	-	b	b	b	-	b	b	-	b	-	b	b	b	-	b	-	b	b	-	b	b
chr06	5653592	G	b	b	b	b	-	-	b	-	-	b	-	-	b	b	b	b	a	b	b	-	b	-	-	b	a	-	-	b	b	b	-	b	b	-	b	-	b	b	b	-	b	-	b	b	-	b	b
chr06	5653596	T	b	b	b	b	-	-	b	-	-	b	-	-	b	b	b	b	a	b	b	-	b	-	-	b	a	-	-	b	b	b	-	b	b	-	b	-	b	b	b	-	b	-	b	b	-	b	b
chr06	5653713	G	b	b	b	b	-	-	b	-	-	b	-	-	b	b	b	b	a	b	b	-	b	-	-	b	a	-	-	b	a	b	-	b	b	-	-	-	b	b	-	-	b	-	-	b	-	b	-
chr06	5657958	A	b	b	-	b	b	b	b	-	b	-	-	-	b	b	b	b	a	b	b	b	b	-	b	b	a	b	-	-	-	-	b	b	b	-	b	-	b	b	b	b	b	b	b	b	-	b	b
chr06	5657978	A	b	b	-	b	b	b	b	-	b	-	-	-	b	b	b	b	a	b	b	b	b	-	b	b	a	b	-	-	-	-	b	b	b	-	b	-	b	b	b	b	b	b	b	b	-	b	b
chr06	5660759	T	b	b	b	b	-	b	b	a	-	b	-	a	b	b	b	b	a	b	b	b	b	b	b	b	a	b	-	b	-	-	b	b	b	b	b	b	b	-	b	b	b	-	b	b	b	b	b
chr06	5684468	T	-	b	b	b	b	-	b	-	-	b	-	a	b	b	b	b	a	b	b	-	b	b	-	-	a	b	-	b	b	b	b	b	b	b	b	b	b	b	b	b	b	-	b	b	-	b	b
chr06	5684522	C	-	b	b	b	b	-	b	-	-	b	-	a	b	b	b	b	a	b	b	-	b	b	-	-	a	b	-	b	b	b	b	b	b	b	b	b	b	b	b	b	b	-	b	b	-	b	b
chr06	5687651	A	-	b	b	b	b	b	-	-	b	b	-	a	b	b	b	b	-	b	b	b	b	-	b	-	a	b	b	b	b	b	-	b	b	b	b	b	b	-	b	-	b	-	b	b	b	b	-
chr06	5687698	A	-	b	b	b	b	b	-	-	b	b	-	a	b	b	b	b	-	b	b	b	b	-	b	-	a	b	b	b	b	b	-	b	b	b	b	b	b	-	b	-	b	-	b	b	b	b	-
chr06	5687703	G	-	b	b	b	b	b	-	-	b	b	-	a	b	b	b	b	-	b	b	b	b	-	b	-	a	b	b	b	b	b	-	b	b	b	b	b	b	-	b	-	b	-	b	b	b	b	-
chr06	5695884	A	-	b	b	b	b	-	-	-	b	-	-	a	b	b	b	-	a	b	b	b	b	-	-	-	a	b	-	b	-	-	-	b	b	b	b	b	-	b	b	b	b	-	-	-	-	-	b
chr06	5695897	A	-	b	b	b	b	-	-	-	b	-	-	a	b	b	b	-	a	b	b	b	b	-	-	-	a	b	-	b	-	-	-	b	b	b	b	b	-	b	b	b	b	-	-	-	-	-	b
chr06	5695921	T	-	b	b	b	b	-	-	-	b	-	-	a	b	b	b	-	a	b	b	b	b	-	-	-	a	b	-	b	-	-	-	b	b	b	b	b	-	b	b	b	b	-	-	-	-	-	b
chr06	5696255	T	b	b	b	b	b	-	-	a	b	-	-	a	b	b	b	-	a	b	b	b	b	-	-	-	a	b	-	b	-	-	-	b	b	b	b	b	-	b	b	b	b	-	-	-	-	-	b
chr06	5698578	G	b	b	b	-	b	b	-	a	b	b	b	a	b	b	b	b	a	b	b	b	b	-	b	b	a	b	b	b	-	b	b	b	b	-	b	b	b	b	b	a	b	b	b	b	b	b	b
chr06	5698584	G	b	b	b	-	b	b	-	a	b	b	b	a	b	b	b	b	a	b	b	b	b	-	b	b	a	b	b	b	-	b	b	b	b	-	b	b	b	b	b	a	b	b	b	b	b	b	b
chr06	5700821	G	-	b	b	b	b	b	b	a	b	b	-	a	b	b	b	b	a	b	b	b	b	b	-	-	a	b	-	b	b	b	b	b	b	b	b	b	-	b	b	h	b	-	b	b	-	b	b
chr06	5700833	A	-	b	b	b	b	b	b	a	b	b	-	a	b	b	b	b	a	b	b	b	b	b	-	-	a	b	-	b	b	b	b	b	b	b	b	b	-	b	b	h	b	-	b	b	-	b	b
chr06	5705805	G	b	b	-	-	-	-	b	a	b	-	-	-	b	b	b	b	a	b	b	b	b	b	b	-	a	b	b	b	b	-	b	b	b	b	b	b	b	b	b	-	b	-	b	b	b	b	b
chr06	5728477	C	b	b	b	b	-	-	-	a	-	b	b	a	b	b	b	b	a	b	b	b	b	-	b	b	a	b	b	b	b	b	b	b	b	b	b	-	-	b	b	b	b	b	b	-	b	b	b
chr06	5728485	A	b	b	b	b	-	-	-	a	-	b	b	a	b	b	b	b	a	b	b	b	b	-	b	b	a	b	b	b	b	b	b	b	b	b	b	-	-	b	b	b	b	b	b	-	b	b	b
chr06	5747628	T	-	b	b	b	b	b	-	-	b	b	b	a	b	b	b	-	a	b	b	b	b	b	-	-	a	b	b	b	-	-	b	b	b	b	b	b	-	b	b	b	b	b	b	b	b	b	b
chr06	5747646	G	-	b	b	b	b	b	-	-	b	b	b	a	b	b	b	-	a	b	b	b	b	b	-	-	a	b	b	b	-	-	b	b	b	b	b	b	-	b	b	b	b	b	b	b	b	b	b
chr06	5757205	T	b	b	b	b	b	b	b	a	b	b	-	-	b	b	b	b	a	b	b	b	b	b	b	b	a	b	b	b	b	b	b	b	b	b	b	b	b	b	b	h	b	-	b	b	b	b	b
chr06	5764201	C	b	b	-	b	b	b	b	a	-	-	-	a	b	b	b	b	a	b	b	b	b	b	b	b	a	b	-	b	b	b	b	b	b	b	b	b	b	-	b	a	b	b	b	b	b	b	b
chr06	5777401	A	-	b	b	b	-	b	b	a	-	-	-	a	b	b	b	-	a	b	b	b	b	-	-	-	a	b	-	-	b	-	b	b	b	-	b	-	b	b	b	b	b	-	b	-	b	b	b
chr06	5777426	G	-	b	b	b	-	b	b	a	-	-	-	a	b	b	b	-	a	b	b	b	b	-	-	-	a	b	-	-	b	-	b	b	b	-	b	-	b	b	b	b	b	-	b	-	b	b	b
chr06	5777735	C	-	b	b	b	-	b	b	a	-	-	-	a	b	b	b	b	a	b	b	b	b	-	b	b	a	b	-	-	b	-	b	b	b	-	b	-	b	b	b	b	b	-	b	-	b	b	b
chr06	5777749	T	-	b	b	b	-	b	b	a	-	-	-	a	b	b	b	b	a	b	b	b	b	-	b	b	a	b	-	-	b	-	b	b	b	-	b	-	b	b	b	b	b	-	b	-	b	b	b
chr06	5790307	T	b	b	b	b	-	b	-	-	b	b	b	a	b	b	b	b	-	b	b	b	b	b	-	b	a	-	-	-	b	b	b	b	b	-	-	-	-	-	b	b	-	b	b	b	b	b	-
chr06	5790374	G	b	b	b	b	-	b	-	-	b	b	b	a	b	b	b	b	-	b	b	b	b	b	-	b	a	-	-	-	b	b	b	b	b	-	-	-	-	-	b	b	-	b	b	b	b	b	-
chr06	5792769	A	b	b	b	-	b	b	-	a	b	b	b	a	b	b	b	b	a	b	b	b	b	b	b	-	a	b	b	b	b	b	b	b	b	b	b	b	b	b	b	b	b	-	b	b	b	b	b
chr06	5792782	C	b	b	b	-	b	b	-	a	b	b	b	a	b	b	b	b	a	b	b	b	b	b	b	-	a	b	b	b	b	b	b	b	b	b	b	b	b	b	b	b	b	-	b	b	b	b	b
chr06	5793040	G	b	b	b	-	b	b	-	a	b	b	b	a	b	b	b	b	a	b	b	b	b	b	b	-	a	b	b	b	b	b	b	b	b	b	b	b	b	b	b	b	b	-	b	b	b	b	b
chr06	5799010	G	-	b	b	b	-	b	-	a	b	b	-	a	b	b	b	b	a	b	b	-	b	b	-	-	a	b	b	b	-	-	b	b	b	-	b	-	b	b	b	b	b	b	-	b	-	-	b
chr06	5799296	C	-	b	-	b	-	b	-	a	b	b	-	-	b	b	b	-	a	b	b	-	b	b	-	-	a	b	b	b	-	b	b	b	b	-	b	-	b	b	b	b	-	-	-	b	-	-	b
chr06	5804668	G	b	b	b	b	b	b	b	a	b	-	-	a	b	b	b	b	a	b	b	b	b	b	b	-	a	b	b	b	b	b	b	b	b	-	b	b	b	b	b	b	b	-	b	b	b	b	-
chr06	5807814	T	b	b	b	b	b	b	b	-	b	b	b	-	b	b	b	b	a	b	b	b	b	b	b	b	-	b	b	b	b	b	b	b	b	b	b	b	b	b	b	b	b	b	b	b	b	b	b
chr06	5808871	G	b	b	b	-	-	b	b	a	b	b	-	a	b	b	b	b	a	b	b	b	b	b	b	b	a	b	b	b	b	b	b	b	b	-	b	b	-	b	b	b	b	b	b	b	-	b	b
chr06	5809019	A	b	b	b	-	-	b	b	a	b	b	-	a	b	b	b	b	a	b	b	b	b	b	b	b	a	b	b	b	b	b	b	b	b	-	b	b	-	b	b	b	b	b	b	b	-	b	b
chr06	5809049	T	b	b	b	-	-	b	b	a	b	b	-	a	b	b	b	b	a	b	b	b	b	b	b	b	a	b	b	b	b	b	b	b	b	-	b	b	-	b	b	b	b	b	b	b	-	b	b
chr06	5809053	A	b	b	b	-	-	b	b	a	b	b	-	a	b	b	b	b	a	b	b	b	b	b	b	b	a	b	b	b	b	b	b	b	b	-	b	b	-	b	b	b	b	b	b	b	-	b	b
chr06	5809101	A	-	b	b	-	b	b	b	a	b	-	-	-	b	b	b	-	a	b	b	-	b	b	-	-	a	b	b	b	-	-	b	b	b	b	b	-	b	b	b	a	b	-	b	b	b	b	b
chr06	5809118	C	-	b	b	-	b	b	b	a	b	-	-	-	b	b	b	-	a	b	b	-	b	b	-	-	a	b	b	b	-	-	b	b	b	b	b	-	b	b	b	a	b	-	b	b	b	b	b
chr06	5809155	C	-	b	b	-	b	b	b	a	b	-	-	-	b	b	b	-	a	b	b	-	b	b	-	-	a	b	b	b	-	-	b	b	b	b	b	-	b	b	b	a	b	-	b	b	b	b	b
chr06	5812157	T	b	b	b	-	b	b	b	a	b	b	-	a	-	b	b	b	a	-	b	b	b	b	b	b	a	b	b	b	b	b	b	b	b	-	b	-	b	b	b	b	b	-	b	-	b	b	b
chr06	5812158	T	b	b	b	-	b	b	b	a	b	b	-	a	-	b	b	b	a	-	b	b	b	b	b	b	a	b	b	b	b	b	b	b	b	-	b	-	b	b	b	b	b	-	b	-	b	b	b
chr06	5812517	A	-	b	b	-	b	b	b	a	b	b	-	a	-	b	b	b	a	-	b	b	b	b	b	b	a	b	b	b	-	b	b	b	b	-	b	-	b	b	b	b	b	-	b	-	b	-	b
chr06	5812531	T	-	b	b	-	b	b	b	a	b	b	-	a	-	b	b	b	a	-	b	b	b	b	b	b	a	b	b	b	-	b	b	b	b	-	b	-	b	b	b	b	b	-	b	-	b	-	b
chr06	5814257	G	b	b	b	b	-	b	b	a	b	-	-	a	b	b	b	b	a	b	b	-	b	-	b	b	a	-	b	b	b	b	b	b	b	b	b	b	b	-	b	b	b	b	b	b	b	b	b
chr06	5843994	T	b	b	b	b	b	-	b	a	-	b	-	a	b	b	b	b	a	b	b	b	b	b	b	b	a	b	-	b	b	b	b	b	b	b	b	-	b	b	b	b	b	-	b	b	b	b	b
chr06	5844003	T	b	b	b	b	b	-	b	a	-	b	-	a	b	b	b	b	a	b	b	b	b	b	b	b	a	b	-	b	b	b	b	b	b	b	b	-	b	b	b	b	b	-	b	b	b	b	b
chr06	5844014	C	b	b	b	b	b	-	b	a	-	b	-	a	b	b	b	b	a	b	b	b	b	b	b	b	a	b	-	b	b	b	b	b	b	b	b	-	b	b	b	b	b	-	b	b	b	b	b
chr06	5847505	C	b	b	b	b	b	b	b	a	b	b	-	a	b	b	b	b	a	b	b	b	b	b	b	b	a	b	b	b	b	b	b	b	b	b	b	b	b	b	b	a	b	-	b	b	b	a	b
chr06	5847547	G	b	b	b	b	b	b	b	a	b	b	-	a	b	b	b	b	a	b	b	b	b	b	b	b	a	b	b	b	b	b	b	b	b	b	b	b	b	b	b	b	b	-	b	b	b	b	b
chr06	5847764	C	-	b	b	b	b	b	b	-	b	b	-	a	b	b	b	-	a	-	b	b	b	b	-	-	a	b	b	b	b	-	b	b	b	b	b	b	b	b	b	b	b	-	b	b	-	b	b
chr06	5847820	T	-	b	b	b	b	b	b	-	b	b	-	a	b	b	b	-	a	-	b	b	b	b	-	-	a	b	b	b	b	-	b	b	b	b	b	b	b	b	b	b	b	-	b	b	-	b	b
chr06	5848939	G	-	b	b	b	b	b	b	a	b	-	-	a	b	b	b	-	a	b	b	b	b	b	-	-	a	b	b	b	b	-	b	b	b	b	b	b	b	b	b	b	b	b	b	b	b	b	b
chr06	5848940	C	-	b	b	b	b	b	b	a	b	-	-	a	b	b	b	-	a	b	b	b	b	b	-	-	a	b	b	b	b	-	b	b	b	b	b	b	b	b	b	b	b	b	b	b	b	b	b
chr06	5848965	G	-	b	b	b	b	b	b	a	b	-	-	a	b	b	b	-	a	b	b	b	b	b	-	-	a	b	b	b	b	-	b	b	b	b	b	b	b	b	b	b	b	b	b	b	b	b	b
chr06	5860397	C	b	b	b	b	b	b	b	a	b	b	-	a	b	b	b	b	a	b	b	b	b	b	b	-	a	-	b	b	b	b	b	b	b	-	b	b	b	b	b	a	b	-	b	b	b	b	b
chr06	5878435	T	b	b	b	b	-	b	b	a	b	b	-	a	b	b	b	b	a	b	b	b	b	b	b	b	a	b	b	b	b	b	b	b	b	-	b	b	b	-	b	b	b	-	b	b	-	b	b
chr06	5878644	C	b	b	b	b	-	b	b	a	b	b	-	a	b	b	b	b	a	b	b	b	b	b	b	b	a	b	b	b	b	b	b	b	b	-	b	b	b	-	b	b	b	-	b	b	-	b	b
chr06	5878686	C	b	b	b	b	-	b	b	a	b	b	-	a	b	b	b	b	a	b	b	b	b	b	b	b	a	b	b	b	b	b	b	b	b	-	b	b	b	-	b	b	b	-	b	b	-	b	b
chr06	5894905	C	b	b	-	b	b	-	b	a	b	b	b	a	-	b	b	b	a	b	b	b	b	-	b	b	a	b	-	b	b	b	b	b	b	-	b	b	b	b	b	b	b	-	b	b	-	b	b
chr06	5894907	T	b	b	-	b	b	-	b	a	b	b	b	a	-	b	b	b	a	b	b	b	b	-	b	b	a	b	-	b	b	b	b	b	b	-	b	b	b	b	b	b	b	-	b	b	-	b	b
chr06	5895132	C	b	b	-	b	b	-	b	a	b	b	b	a	-	b	b	b	a	b	b	b	b	-	b	b	a	b	-	b	b	b	b	b	b	-	b	b	b	b	b	b	b	-	b	b	-	b	b
chr06	5895150	A	b	b	-	b	b	-	b	a	b	b	b	a	-	b	b	b	a	b	b	b	b	-	b	b	a	b	-	b	b	b	b	b	b	-	b	b	b	b	b	b	b	-	b	b	-	b	b
chr06	5895151	T	b	b	-	b	b	-	b	a	b	b	b	a	-	b	b	b	a	b	b	b	b	-	b	b	a	b	-	b	b	b	b	b	b	-	b	b	b	b	b	b	b	-	b	b	-	b	b
chr06	5895397	T	-	b	b	b	b	b	b	a	b	b	-	a	b	b	b	-	a	b	b	b	b	b	-	-	a	b	b	b	b	-	b	b	b	b	b	b	b	b	b	b	b	-	b	b	b	b	b
chr06	5895435	A	-	b	b	b	b	b	b	a	b	b	-	a	b	b	b	-	a	b	b	b	b	b	-	-	a	b	b	b	b	-	b	b	b	b	b	b	b	b	b	b	b	-	b	b	b	b	b
chr06	5895437	T	-	b	b	b	b	b	b	a	b	b	-	a	b	b	b	-	a	b	b	b	b	b	-	-	a	b	b	b	b	-	b	b	b	b	b	b	b	b	b	b	b	-	b	b	b	b	b
chr06	5895468	C	-	b	b	b	b	b	b	a	b	b	-	a	b	b	b	-	a	b	b	b	b	b	-	-	a	b	b	b	b	-	b	b	b	b	b	b	b	b	b	b	b	-	b	b	b	b	b
chr06	5913293	T	-	-	b	b	b	b	b	-	b	-	b	a	b	b	b	-	a	b	b	b	b	b	-	-	-	b	-	b	b	-	b	b	b	-	b	-	-	b	b	b	b	-	b	b	-	-	b
chr06	5924827	C	b	b	b	-	b	-	-	a	b	-	-	a	b	b	b	b	a	-	b	-	b	b	b	-	a	b	b	b	b	b	b	b	b	-	-	b	b	b	b	b	b	-	b	-	b	b	b
chr06	5925257	G	b	b	b	-	-	b	b	a	b	-	-	-	b	b	b	b	a	b	b	-	b	-	b	-	a	b	-	-	b	b	-	b	b	-	b	-	b	-	b	b	b	-	b	b	-	b	-
chr06	5931391	C	-	b	-	b	-	-	b	a	b	-	-	a	b	-	b	b	a	b	b	b	b	b	b	-	a	b	b	-	-	b	b	b	b	-	-	-	b	b	b	b	b	-	b	-	-	b	-
chr06	5934556	A	b	b	b	b	-	-	b	-	b	-	b	-	b	b	b	b	a	b	b	b	b	-	b	b	-	-	-	b	b	b	b	b	b	b	-	-	b	b	b	-	b	-	b	b	b	-	b
chr06	5939796	T	b	b	b	b	b	b	b	a	b	b	b	a	b	b	b	b	a	b	b	b	b	b	b	b	a	b	b	b	b	b	b	b	b	b	b	b	b	b	b	h	b	b	b	b	b	b	b
chr06	5956949	G	-	b	-	-	b	b	-	a	-	-	-	-	b	b	b	b	a	-	b	-	b	b	b	-	a	-	-	b	-	-	-	b	b	-	b	b	b	-	b	-	b	b	-	-	-	-	-
chr06	5960085	G	-	b	-	b	b	-	b	a	b	b	-	a	b	b	b	-	a	b	b	b	b	b	-	-	a	b	b	b	-	-	b	b	b	-	b	b	-	-	b	b	b	-	b	b	-	b	-
chr06	5960103	T	-	b	-	b	b	-	b	a	b	b	-	a	b	b	b	-	a	b	b	b	b	b	-	-	a	b	b	b	-	-	b	b	b	-	b	b	-	-	b	b	b	-	b	b	-	b	-
chr06	5962225	G	b	b	b	b	b	b	-	-	-	b	-	a	b	b	b	b	a	-	b	-	b	b	b	b	a	b	-	-	-	b	b	b	b	b	b	b	b	b	b	-	b	-	b	b	-	b	b
chr06	5962233	T	b	b	b	b	b	b	-	-	-	b	-	a	b	b	b	b	a	-	b	-	b	b	b	b	a	b	-	-	-	b	b	b	b	b	b	b	b	b	b	-	b	-	b	b	-	b	b
chr06	5962279	G	b	b	b	b	b	b	-	-	-	b	-	a	b	b	b	b	a	-	b	-	b	b	b	b	a	b	-	-	-	b	b	b	b	b	b	b	b	b	b	-	b	-	b	b	-	b	b
chr06	5968995	T	b	b	b	b	-	b	-	a	b	-	b	a	b	b	b	b	a	b	b	b	b	b	b	b	a	-	b	b	b	b	b	b	b	-	-	-	b	b	b	b	b	b	-	b	-	b	b
chr06	5969338	T	-	b	b	b	-	-	-	-	b	-	-	-	b	b	b	b	-	-	b	b	b	-	-	-	-	-	b	b	-	b	b	b	b	-	-	-	-	b	b	b	b	b	-	-	-	-	-
chr06	5969372	C	-	b	b	b	-	-	-	-	b	-	-	-	b	b	b	b	-	-	b	b	b	-	-	-	-	-	b	b	-	b	b	b	b	-	-	-	-	b	b	b	b	b	-	-	-	-	-
chr06	5972300	T	b	b	b	b	b	b	b	a	b	b	-	a	b	b	b	b	a	b	b	b	b	b	b	b	a	b	b	b	b	b	b	b	b	b	b	b	b	b	b	b	b	-	b	b	b	b	b
chr06	5972306	A	b	b	b	b	b	b	b	a	b	b	-	a	b	b	b	b	a	b	b	b	b	b	b	b	a	b	b	b	b	b	b	b	b	b	b	b	b	b	b	b	b	-	b	b	b	b	b
chr06	5972429	T	b	b	b	b	b	b	-	a	b	b	-	a	b	b	b	b	a	b	b	b	b	b	b	b	a	b	b	b	b	b	b	b	b	b	b	b	b	b	b	b	b	b	b	b	b	b	-
chr06	5972434	A	b	b	b	b	b	b	-	a	b	b	-	a	b	b	b	b	a	b	b	b	b	b	b	b	a	b	b	b	b	b	b	b	b	b	b	b	b	b	b	b	b	b	b	b	b	b	-
chr06	5972471	T	b	b	b	b	b	b	-	a	b	b	-	a	b	b	b	b	a	b	b	b	b	b	b	b	a	b	b	b	b	b	b	b	b	b	b	b	b	b	b	b	b	b	b	b	b	b	-
chr06	5972615	T	-	b	b	b	b	b	-	a	b	b	-	a	b	b	b	-	a	b	b	b	b	b	-	-	a	b	b	b	b	-	b	b	b	b	b	b	b	b	b	b	b	b	b	b	b	b	-
chr06	5972623	T	-	b	b	b	b	b	-	a	b	b	-	a	b	b	b	-	a	b	b	b	b	b	-	-	a	b	b	b	b	-	b	b	b	b	b	b	b	b	b	b	b	b	b	b	b	b	-
chr06	5972661	T	-	b	b	b	b	b	-	a	b	b	-	a	b	b	b	-	a	b	b	b	b	b	-	-	a	b	b	b	b	-	b	b	b	b	b	b	b	b	b	b	b	b	b	b	b	b	-
chr06	5972685	T	-	b	b	b	b	b	-	a	b	b	-	a	b	b	b	-	a	b	b	b	b	b	-	-	a	b	b	b	b	-	b	b	b	b	b	b	b	b	b	b	b	b	b	b	b	b	-
chr06	5972701	A	-	b	b	b	b	b	-	a	b	b	-	a	b	b	b	-	a	b	b	b	b	b	-	-	a	b	b	b	b	-	b	b	b	b	b	b	b	b	b	b	b	b	b	b	b	b	-
chr06	5976815	A	b	b	-	-	b	b	-	a	-	-	b	-	b	b	b	b	a	b	b	-	b	b	b	-	a	-	b	b	b	-	b	b	b	-	b	b	-	b	b	b	b	-	-	b	-	-	-
chr06	5981538	T	b	b	b	b	b	b	b	b	b	b	-	h	b	b	b	b	a	b	b	b	b	b	b	b	h	b	b	b	b	b	b	b	b	b	b	b	b	b	b	h	b	b	b	b	b	b	b
chr06	5985943	C	b	b	b	-	-	-	b	a	b	b	-	-	b	b	b	b	a	b	b	-	b	b	b	-	a	b	-	b	b	-	b	b	b	-	b	b	b	-	b	b	b	b	b	b	b	-	-
chr06	5985947	A	b	b	b	-	-	-	b	a	b	b	-	-	b	b	b	b	a	b	b	-	b	b	b	-	a	b	-	b	b	-	b	b	b	-	b	b	b	-	b	b	b	b	b	b	b	-	-
chr06	5985948	G	b	b	b	-	-	-	b	a	b	b	-	-	b	b	b	b	a	b	b	-	b	b	b	-	a	b	-	b	b	-	b	b	b	-	b	b	b	-	b	b	b	b	b	b	b	-	-
chr06	5986191	T	b	b	b	-	-	-	b	a	b	b	-	-	-	b	b	b	a	b	b	-	b	b	b	-	a	b	-	b	b	-	b	b	b	-	b	b	b	-	b	b	b	b	b	b	b	-	-
chr06	5990417	A	b	b	b	b	b	-	-	a	b	-	-	a	b	b	b	b	a	b	b	b	b	b	b	b	a	b	-	b	b	-	b	b	b	b	b	b	-	b	b	a	b	-	b	-	b	b	b
chr06	5990719	A	b	b	b	b	b	-	-	a	b	-	-	a	b	b	b	b	a	b	b	b	b	b	b	b	a	b	-	b	b	-	b	b	b	b	b	b	-	b	b	a	b	-	b	-	b	b	b
chr06	5996591	C	b	b	-	b	b	b	-	a	-	-	-	-	b	b	b	b	a	b	b	b	b	b	b	-	a	b	b	b	b	b	-	b	b	b	b	-	b	-	b	b	b	-	b	b	-	b	b
chr06	5998740	G	b	b	b	b	b	b	b	a	b	-	-	a	b	b	b	b	a	b	b	b	b	-	b	b	a	b	b	b	b	b	b	b	b	b	b	b	-	b	b	b	b	-	b	b	b	b	b
chr06	6005303	A	b	b	b	b	b	b	b	a	b	b	-	a	b	b	b	b	a	b	b	b	b	b	b	-	a	b	b	b	b	b	b	b	b	b	b	b	b	b	b	a	b	b	b	b	-	b	b
chr06	6005812	T	-	b	b	b	b	b	b	-	b	b	-	-	b	b	b	-	-	b	b	b	b	b	-	-	-	b	b	b	b	-	h	b	b	b	b	b	-	b	b	b	b	b	b	-	b	b	b
chr06	6005821	G	-	b	b	b	b	b	b	-	b	b	-	-	b	b	b	-	-	b	b	b	b	b	-	-	-	b	b	b	b	-	h	b	b	b	b	b	-	b	b	b	b	b	b	-	b	b	b
chr06	6005830	A	-	b	b	b	b	b	b	-	b	b	-	-	b	b	b	-	-	b	b	b	b	b	-	-	-	b	b	b	b	-	h	b	b	b	b	b	-	b	b	b	b	b	b	-	b	b	b
chr06	6005979	A	b	b	b	-	-	b	b	a	-	-	-	a	-	b	b	b	-	b	b	b	b	-	-	-	a	b	-	b	b	b	b	b	b	b	-	b	b	-	b	a	-	-	b	b	-	b	b
chr06	6007323	T	b	b	b	-	-	b	b	-	b	b	-	a	b	b	b	b	a	-	b	-	b	b	-	b	a	b	-	b	b	-	b	b	b	-	b	-	b	b	b	b	b	b	b	b	-	-	b
chr06	6017502	T	b	b	b	b	b	-	b	a	b	-	-	a	-	b	b	b	a	b	b	-	b	-	b	-	a	-	b	b	-	b	b	b	b	b	b	b	-	b	b	b	b	-	b	b	b	b	-
chr06	6018942	A	b	b	b	b	b	b	b	-	b	b	b	-	b	b	b	b	-	b	b	-	b	b	b	b	-	b	b	b	b	b	b	b	b	b	b	-	b	b	b	b	b	-	b	b	b	b	b
chr06	6018984	T	b	b	b	b	b	b	b	-	b	b	b	-	b	b	b	b	-	b	b	-	b	b	b	b	-	b	b	b	b	b	b	b	b	b	b	-	b	b	b	b	b	-	b	b	b	b	b
chr06	6483598	T	-	b	-	b	b	b	-	-	b	-	-	-	b	b	b	-	-	-	b	b	b	b	-	-	-	b	-	b	-	-	b	b	b	b	b	b	b	b	b	-	b	b	b	b	b	b	b
chr06	6483601	G	-	b	-	b	b	b	-	-	b	-	-	-	b	b	b	-	-	-	b	b	b	b	-	-	-	b	-	b	-	-	b	b	b	b	b	b	b	b	b	-	b	b	b	b	b	b	b
chr06	6483609	T	-	b	-	b	b	b	-	-	b	-	-	-	b	b	b	-	-	-	b	b	b	b	-	-	-	b	-	b	-	-	b	b	b	b	b	b	b	b	b	-	b	b	b	b	b	b	b
chr06	6483624	T	-	b	-	b	b	b	-	-	b	-	-	-	b	b	b	-	-	-	b	b	b	b	-	-	-	b	-	b	-	-	b	b	b	b	b	b	b	b	b	-	b	b	b	b	b	b	b
chr06	6483665	C	-	b	-	b	b	b	-	-	b	-	-	-	b	b	b	-	-	-	b	b	b	b	-	-	-	b	-	b	-	-	b	b	b	b	b	b	b	b	b	-	b	b	b	b	b	b	b
chr06	6716639	G	b	b	b	-	b	b	b	b	b	b	b	a	b	b	b	b	a	b	b	b	b	b	b	b	b	b	b	b	b	b	b	b	b	b	b	b	b	b	b	h	b	b	b	b	-	b	b
chr06	6717910	T	b	b	b	b	-	-	b	b	b	b	-	-	-	b	b	b	a	b	b	b	b	b	b	-	b	b	b	b	-	b	b	b	b	-	b	b	b	-	b	b	-	b	b	-	b	b	b
chr06	6726329	G	b	b	b	-	-	-	b	b	-	b	-	-	b	b	b	b	a	b	b	-	b	-	-	b	b	b	b	b	b	b	-	b	b	-	b	b	b	-	b	b	b	-	b	b	b	b	b
chr06	6729853	G	b	b	b	b	b	b	b	b	b	b	-	a	b	b	b	b	a	b	b	b	b	b	b	-	b	-	b	b	b	b	b	b	b	b	b	b	b	b	b	b	b	b	b	b	-	b	b
chr06	6733628	T	b	b	b	-	b	b	b	b	b	-	-	a	b	b	b	b	a	b	b	b	b	-	-	-	b	b	-	b	b	-	b	b	b	b	b	-	b	b	b	b	b	-	b	b	-	b	b
chr06	6733792	G	b	b	b	-	b	b	b	b	b	-	-	a	b	b	b	b	a	b	b	b	b	-	-	-	b	b	-	b	b	-	b	b	b	b	b	-	b	b	b	b	b	-	b	b	-	b	b
chr06	6735050	T	b	b	-	b	b	-	-	b	b	-	-	-	b	b	b	b	-	b	b	b	b	-	b	-	b	-	-	b	b	b	b	b	b	-	b	-	b	b	b	h	b	b	b	b	b	b	b
chr06	6735055	G	b	b	-	b	b	-	-	b	b	-	-	-	b	b	b	b	-	b	b	b	b	-	b	-	b	-	-	b	b	b	b	b	b	-	b	-	b	b	b	h	b	b	b	b	b	b	b
chr06	6735284	G	b	b	-	b	b	b	-	b	b	-	-	a	b	b	b	b	a	b	b	b	b	-	b	-	b	-	-	b	b	b	b	b	b	-	b	-	b	b	b	b	b	b	b	b	b	b	b
chr06	6735327	A	b	b	-	b	b	b	-	b	b	-	-	a	b	b	b	b	a	b	b	b	b	-	b	-	b	-	-	b	b	b	b	b	b	-	b	-	b	b	b	b	b	b	b	b	b	b	b
chr06	6742543	T	b	b	b	b	b	b	b	b	b	b	b	-	b	b	b	b	-	b	b	b	b	-	b	b	b	b	-	b	b	b	b	b	b	b	b	b	b	b	b	b	b	b	b	b	-	b	b
chr06	6742782	G	b	b	b	b	b	b	-	b	b	b	b	-	b	b	b	b	-	b	b	b	b	-	b	b	b	b	-	b	b	b	b	b	b	b	b	b	b	b	b	b	b	b	b	b	-	b	b
chr06	6755983	A	b	b	b	b	b	b	-	b	b	-	b	a	-	b	b	b	a	b	b	b	b	b	b	-	b	b	b	b	b	b	b	b	b	b	b	b	b	b	b	-	b	b	-	b	-	b	b
chr06	6756216	A	b	b	b	b	b	b	-	b	b	-	b	a	-	b	b	b	a	b	b	b	b	b	b	-	b	b	b	b	b	b	b	b	b	b	b	b	b	b	b	-	b	b	-	b	-	b	b
chr06	6760608	C	-	b	b	b	b	b	b	-	b	-	-	a	-	b	b	-	a	b	b	-	b	-	-	-	b	-	b	b	b	-	b	b	b	b	b	-	b	b	b	b	-	b	b	b	b	b	b
chr06	6760660	G	-	b	b	b	b	b	b	-	b	-	-	a	-	b	b	-	a	b	b	-	b	-	-	-	b	-	b	b	a	-	b	b	b	b	b	-	b	b	b	b	-	-	b	b	b	b	b
chr06	6760663	T	-	b	b	b	b	b	b	-	b	-	-	a	-	b	b	-	a	b	b	-	b	-	-	-	b	-	b	b	b	-	b	b	b	b	b	-	b	b	b	b	-	-	b	b	b	b	b
chr06	6762724	G	-	-	b	-	-	b	-	-	b	-	-	a	b	b	b	b	a	b	-	-	b	-	-	b	b	-	-	b	b	b	b	b	b	-	b	-	-	-	b	-	b	-	b	-	-	-	-
chr06	6762862	G	b	b	-	b	b	b	b	b	b	b	b	-	-	b	b	b	a	b	b	b	b	-	-	b	b	b	b	b	b	b	b	b	b	b	b	-	b	b	b	b	b	-	b	-	-	b	b
chr06	6763819	C	b	b	b	b	b	b	b	b	-	-	-	a	-	b	b	b	a	b	b	-	b	b	b	-	b	-	b	b	b	b	b	b	b	b	b	b	-	b	b	b	-	b	b	-	b	b	b
chr06	6763831	A	b	b	b	b	b	b	b	b	-	-	-	a	-	b	b	b	a	b	b	-	b	b	b	-	b	-	b	b	b	b	b	b	b	b	b	b	-	b	b	h	-	b	b	-	b	b	b
chr06	6770409	A	-	b	b	b	b	b	-	-	-	-	-	-	b	b	b	b	a	b	b	b	b	b	b	b	b	-	b	b	-	-	b	b	b	-	b	-	-	b	b	b	-	-	b	b	-	-	-
chr06	6770418	A	-	b	b	b	b	b	-	-	-	-	-	-	b	b	b	b	a	b	b	b	b	b	b	b	b	-	b	b	-	-	b	b	b	-	b	-	-	b	b	a	-	-	b	b	-	-	-
chr06	6776088	G	-	b	b	b	-	b	b	b	-	-	-	-	b	b	b	b	-	b	b	-	b	-	-	-	b	b	b	-	-	-	b	b	b	-	b	-	b	b	b	b	b	b	-	b	-	-	-
chr06	6777834	A	b	b	-	b	-	b	b	-	b	b	-	-	-	b	b	b	a	b	b	b	b	b	b	b	b	b	b	b	-	b	-	b	b	b	-	b	b	b	b	b	-	b	b	b	-	b	b
chr06	6783740	T	b	b	b	b	b	b	b	b	-	-	-	a	b	-	b	b	a	b	b	b	b	-	-	b	b	b	b	b	b	b	b	b	b	-	b	-	b	-	b	b	b	-	b	b	b	b	-
chr06	6795150	T	b	b	b	b	b	b	-	-	b	-	-	a	b	b	b	b	a	b	b	-	b	b	b	b	b	b	-	b	-	b	b	b	b	-	b	b	b	b	b	h	b	b	b	b	b	b	b
chr06	6795176	C	b	b	b	b	b	b	-	-	b	-	-	a	b	b	b	b	a	b	b	-	b	b	b	b	b	b	-	b	-	b	b	b	b	-	b	b	b	b	b	b	b	b	b	b	b	b	b
chr06	6795197	A	b	b	b	b	b	b	-	-	b	-	-	a	b	b	b	b	a	b	b	-	b	b	b	b	b	b	-	b	-	b	b	b	b	-	b	b	b	b	b	b	b	b	b	b	b	b	b
chr06	6795331	A	b	b	b	b	b	b	-	b	b	b	-	a	b	b	b	b	h	b	b	-	b	b	b	b	b	b	b	b	b	b	b	b	b	-	b	b	b	b	b	b	b	b	b	b	b	b	b
chr06	6795747	T	b	b	b	b	-	b	b	b	b	b	-	a	b	b	b	b	a	b	b	b	b	b	b	-	b	b	-	b	b	b	b	b	b	b	b	b	b	b	b	h	b	b	b	b	b	b	b
chr06	6795748	G	b	b	b	b	-	b	b	b	b	b	-	a	b	b	b	b	a	b	b	b	b	b	b	-	b	b	-	b	b	b	b	b	b	b	b	b	b	b	b	h	b	b	b	b	b	b	b
chr06	6795766	C	b	b	b	b	-	b	b	b	b	b	-	a	b	b	b	b	a	b	b	b	b	b	b	-	b	b	-	b	b	b	b	b	b	b	b	b	b	b	b	h	b	b	b	b	b	b	b
chr06	6795966	A	b	b	b	b	-	b	b	b	b	b	-	a	b	b	b	b	a	b	b	b	b	b	b	-	b	b	-	b	b	b	b	b	b	b	b	b	b	b	b	h	b	b	b	b	b	b	b
chr06	6807297	C	b	b	b	b	b	b	b	b	b	b	-	a	b	b	b	b	a	b	b	b	b	b	b	-	a	-	-	b	b	b	b	b	b	-	b	b	b	b	b	b	b	b	-	b	b	-	-
chr06	6808371	T	-	b	-	b	b	b	b	b	b	-	-	-	b	b	b	b	a	b	b	b	b	b	b	b	b	b	-	-	b	b	b	b	b	b	-	b	b	b	b	-	b	-	-	b	-	-	b
chr06	6809072	G	-	b	b	b	b	b	b	a	b	b	b	-	b	b	b	-	-	b	b	b	b	b	-	-	b	b	b	b	-	-	b	b	b	-	b	-	-	b	b	b	b	b	b	b	b	b	-
chr06	6809080	C	-	b	b	b	b	b	b	a	b	b	b	-	b	b	b	-	-	b	b	b	b	b	-	-	b	b	b	b	-	-	b	b	b	-	b	-	-	b	b	b	b	b	b	b	b	b	-
chr06	6810445	A	b	b	-	-	-	b	-	b	b	b	-	-	b	b	b	b	a	b	b	-	b	-	-	-	b	b	-	-	b	-	b	b	b	b	b	b	b	b	b	b	b	-	b	b	-	b	b
chr06	6810695	A	-	b	-	-	-	b	-	b	-	b	-	-	b	b	b	b	a	b	b	-	b	-	-	-	b	b	-	-	-	-	b	b	b	b	b	b	b	b	b	b	b	-	b	b	-	b	b
chr06	6810803	C	b	b	b	-	b	b	b	b	b	-	b	-	b	b	b	b	-	b	b	b	b	b	b	-	b	b	b	-	b	b	b	b	b	b	b	-	b	b	b	b	b	b	b	-	-	b	b
chr06	6821323	T	b	b	b	b	b	b	b	b	b	b	-	a	b	b	b	b	a	b	b	b	b	-	b	b	b	b	b	b	b	-	b	b	b	-	b	b	b	b	b	b	b	b	b	b	-	b	b
chr06	6821841	C	b	b	b	b	b	b	b	b	b	-	b	a	b	b	b	b	a	b	b	b	b	b	b	b	b	b	b	b	b	b	b	b	b	b	b	-	-	b	b	b	b	b	b	b	b	b	b
chr06	6822904	G	b	b	b	b	b	b	b	b	b	b	b	a	b	b	b	b	a	b	b	b	b	b	b	b	b	b	b	b	b	b	b	b	b	b	b	b	b	b	b	b	b	-	b	b	b	b	b
chr06	6823038	A	-	b	b	b	b	-	-	-	b	-	-	b	b	b	b	a	b	b	b	-	b	-	-	-	b	b	-	b	-	b	b	b	b	-	b	-	-	b	b	-	-	b	b	a	b	b	b
chr06	6823057	G	-	b	b	b	b	-	-	-	b	-	-	b	b	b	b	b	b	b	b	-	b	-	-	-	b	b	-	b	-	b	b	b	b	-	b	-	-	b	b	-	-	b	b	a	b	b	b
chr06	6832651	G	-	b	-	-	b	b	-	b	-	-	-	-	b	-	b	b	-	b	b	b	b	-	-	-	-	-	-	b	-	-	-	b	b	-	-	-	b	b	b	-	b	b	-	-	-	-	-
chr06	6832707	T	-	b	-	-	b	b	-	b	-	-	-	-	b	-	b	b	-	b	b	b	b	-	-	-	-	-	-	b	-	-	-	b	b	-	-	-	b	b	b	-	b	b	-	-	-	-	-
chr06	6832965	G	-	b	-	-	b	b	-	b	-	-	-	-	b	-	b	b	-	b	b	b	b	-	-	-	-	-	-	b	-	-	-	b	b	-	-	-	b	b	b	-	b	b	-	-	-	-	-
chr06	6834834	A	b	b	b	b	b	b	b	b	b	b	b	a	b	b	b	b	a	b	b	b	b	b	b	b	b	b	b	b	b	b	b	b	b	b	b	b	b	b	b	b	b	b	b	b	b	b	b
chr06	6836143	G	-	b	b	b	b	b	b	b	b	b	b	a	b	b	b	b	a	b	b	b	b	b	b	b	b	b	b	b	b	-	b	b	b	b	b	b	b	b	b	b	b	b	b	b	b	b	b
chr06	6836501	T	b	b	b	b	b	b	b	b	b	b	b	a	b	b	b	b	a	b	b	b	b	b	b	b	b	b	b	b	b	b	b	b	b	b	b	b	b	b	b	b	b	b	b	b	b	b	b
chr06	6836511	A	b	b	b	b	b	b	b	b	b	b	b	a	b	b	b	b	a	b	b	b	b	b	b	b	b	b	b	b	b	b	b	b	b	b	b	b	b	b	b	b	b	b	b	b	b	b	b
chr06	6836825	G	b	b	-	b	b	b	b	b	b	-	b	-	b	b	b	b	a	b	b	-	b	-	-	-	b	b	b	b	b	-	b	b	b	b	b	b	-	b	-	b	b	-	b	b	b	b	b
chr06	6837051	A	-	b	b	b	b	b	b	b	b	-	b	a	b	b	b	b	a	b	b	b	b	-	b	-	b	b	b	b	b	b	b	b	b	-	b	b	b	b	b	b	b	b	b	b	-	b	b
chr06	6837064	T	-	b	b	b	b	b	b	b	b	-	b	a	b	b	b	b	a	b	b	b	b	-	b	-	b	b	b	b	b	b	b	b	b	-	b	b	b	b	b	b	b	b	b	b	-	b	b
chr06	6841148	C	-	b	b	b	b	b	-	b	b	-	b	-	b	b	b	b	-	b	b	b	b	b	-	-	b	b	b	b	b	-	b	b	b	b	b	-	b	b	b	-	b	-	b	b	-	b	b
chr06	6841384	A	b	b	b	b	b	b	b	b	b	b	-	-	b	b	b	b	-	b	b	b	b	b	b	b	b	b	b	b	b	b	b	b	b	b	b	-	b	b	b	b	b	b	b	b	-	b	b
chr06	6846905	T	b	b	b	b	b	b	b	b	b	b	b	a	b	b	b	b	a	b	b	b	b	b	b	b	b	b	b	b	b	b	b	b	b	b	b	b	b	b	b	b	b	b	b	b	b	b	b
chr06	6849468	T	b	b	b	b	b	b	b	b	b	-	-	-	b	b	b	b	-	b	b	b	b	b	b	-	b	b	b	b	b	b	b	b	b	-	b	b	-	b	b	b	b	b	b	b	b	-	b
chr06	6865327	T	-	b	-	b	b	-	b	-	b	b	-	a	b	b	b	-	a	b	b	b	b	b	-	-	b	b	b	b	b	-	b	b	b	b	b	b	b	b	b	h	b	-	b	b	b	b	b
chr06	6865358	A	-	b	-	b	b	-	b	-	b	b	-	a	b	b	b	-	a	b	b	b	b	b	-	-	b	b	b	b	b	-	b	b	b	b	b	b	b	b	b	h	b	-	b	b	b	b	b
chr06	6865380	C	-	b	-	b	b	-	b	-	b	b	-	a	b	b	b	-	a	b	b	b	b	b	-	-	b	b	b	b	b	-	b	b	b	b	b	b	b	b	b	h	b	-	b	b	b	b	b
chr06	6865382	A	-	b	-	b	b	-	b	-	b	b	-	a	b	b	b	-	a	b	b	b	b	b	-	-	b	b	b	b	b	-	b	b	b	b	b	b	b	b	b	h	b	-	b	b	b	b	b
chr06	6866867	G	-	b	b	b	b	b	b	-	b	b	-	-	b	b	b	-	-	b	b	b	b	b	-	-	-	b	-	-	b	-	b	b	b	-	b	b	b	b	b	a	b	-	-	b	-	-	-
chr06	6866882	T	-	b	b	b	b	b	b	-	b	b	-	-	b	b	b	-	-	b	b	b	b	b	-	-	-	b	-	-	b	-	b	b	b	-	b	b	b	b	b	a	b	-	-	b	-	-	-
chr06	6866896	G	-	b	b	b	b	b	b	-	b	b	-	-	b	b	b	-	-	b	b	b	b	b	-	-	-	b	-	-	b	-	b	b	b	-	b	b	b	b	b	a	b	-	-	b	-	-	-
chr06	6866897	T	-	b	b	b	b	b	b	-	b	b	-	-	b	b	b	-	-	b	b	b	b	b	-	-	-	b	-	-	b	-	b	b	b	-	b	b	b	b	b	a	b	-	-	b	-	-	-
chr06	6866917	G	-	b	b	b	b	b	b	-	b	b	-	-	b	b	b	-	-	b	b	b	b	b	-	-	-	b	-	-	a	-	b	b	b	-	b	b	b	b	b	a	b	-	-	b	-	-	-
chr06	6867718	G	b	b	b	b	b	b	b	b	b	-	b	a	b	b	b	b	a	b	b	b	b	b	b	b	b	b	b	b	b	b	b	b	b	b	b	b	b	b	b	h	b	-	b	b	b	b	b
chr06	6867777	A	b	b	b	b	b	b	b	b	b	-	b	a	b	b	b	b	a	b	b	b	b	b	b	b	b	b	b	b	b	b	b	b	b	b	b	b	b	b	b	h	b	-	b	b	b	b	b
chr06	6867802	T	b	b	b	b	b	b	b	b	b	-	b	a	b	b	b	b	a	b	b	b	b	b	b	b	b	b	b	b	b	b	b	b	b	b	b	b	b	b	b	b	b	-	b	b	b	b	b
chr06	6869204	G	b	b	-	b	-	b	b	-	b	-	-	a	b	b	b	-	a	b	b	-	b	-	b	b	b	b	b	b	-	b	b	b	b	-	b	b	-	b	b	b	b	b	b	b	-	b	b
chr06	6869211	T	b	b	-	b	-	b	b	-	b	-	-	a	b	b	b	-	a	b	b	-	b	-	b	b	b	b	b	b	-	b	b	b	b	-	b	b	-	b	b	b	b	b	b	b	-	b	b
chr06	6869214	T	b	b	-	b	-	b	b	-	b	-	-	a	b	b	b	-	a	b	b	-	b	-	b	b	b	b	b	b	-	b	b	b	b	-	b	b	-	b	b	b	b	b	b	b	-	b	b
chr06	6869235	A	b	b	-	b	-	b	b	-	b	-	-	a	b	b	b	-	a	b	b	-	b	-	b	b	b	b	b	b	-	b	b	b	b	-	b	b	-	b	b	b	b	b	b	b	-	b	b
chr06	6939134	T	b	b	b	b	b	b	b	-	b	-	-	a	b	b	b	b	a	b	b	b	b	b	-	-	b	-	-	b	b	b	b	b	b	b	b	b	-	-	b	a	b	-	b	b	-	b	-
chr06	6939135	T	b	b	b	b	b	b	b	-	b	-	-	a	b	b	b	b	a	b	b	b	b	b	-	-	b	-	-	b	b	b	b	b	b	b	b	b	-	-	b	b	b	-	b	b	-	b	-
chr06	6939238	T	b	b	b	b	-	b	b	b	b	b	b	-	b	b	b	b	a	b	b	-	b	-	b	-	b	b	b	b	-	b	b	b	b	b	b	b	b	b	b	b	b	b	b	b	-	b	b
chr06	6939277	G	b	b	b	b	-	b	b	b	b	b	b	-	b	b	b	b	a	b	b	-	b	-	b	-	b	b	b	b	-	b	b	b	b	b	b	b	b	b	b	b	b	b	b	b	-	b	b
chr06	6941123	G	b	b	b	b	b	b	b	b	-	-	-	a	b	b	b	b	a	b	b	b	b	b	b	-	b	b	b	b	b	-	b	b	b	b	b	b	b	b	b	-	-	-	b	b	-	b	b
chr06	6953181	G	-	b	b	-	b	b	b	-	b	b	b	-	b	b	b	b	a	b	b	-	b	b	-	-	b	-	-	b	b	b	b	b	b	-	-	b	b	b	b	b	b	-	-	b	-	-	-
chr06	6953262	C	-	b	b	-	b	b	b	-	b	b	b	-	b	b	b	b	a	b	b	-	b	b	-	-	b	-	-	b	b	b	b	b	b	-	-	b	b	b	b	b	b	-	-	b	-	-	-
chr06	6954413	T	b	b	b	b	-	b	b	b	b	-	-	-	b	b	b	b	a	b	b	b	b	-	b	-	b	-	b	b	b	-	b	b	b	-	-	b	b	-	b	b	b	-	b	b	b	b	b
chr06	6956014	T	b	b	b	b	b	-	b	b	b	b	b	a	b	b	b	b	a	b	b	b	b	b	b	-	b	b	-	b	-	b	b	b	b	b	b	b	b	-	b	b	b	b	b	b	b	b	b
chr06	6956068	A	b	b	b	b	b	-	b	b	b	b	b	a	b	b	b	b	a	b	b	b	b	b	b	-	b	b	-	b	-	b	b	b	b	b	b	b	b	-	b	b	b	b	b	b	b	b	b
chr06	6956330	A	b	b	b	b	b	-	b	b	b	b	b	a	b	b	b	b	a	b	b	b	b	b	b	-	b	b	-	b	-	b	b	b	b	b	b	b	b	-	b	b	b	b	b	b	b	b	b
chr06	6975867	T	-	b	b	b	b	b	b	b	b	-	-	a	b	b	b	b	a	b	-	-	b	b	b	b	b	b	b	b	b	b	b	b	b	b	b	-	-	-	b	b	b	b	b	b	b	b	b
chr06	6976124	A	-	b	b	b	b	b	b	b	b	-	-	a	b	b	b	b	a	b	-	-	b	b	b	b	b	b	b	b	b	b	b	b	b	b	b	-	-	-	b	b	b	b	b	b	b	b	-
chr06	6995873	C	b	b	b	b	b	b	b	b	b	b	-	a	b	b	b	b	a	b	b	b	b	b	b	b	b	b	b	b	-	b	b	b	b	b	b	b	b	b	b	h	b	b	b	b	b	b	b
chr06	6996378	G	-	b	b	b	-	-	b	b	b	-	-	-	b	b	b	b	a	b	b	-	b	-	-	-	b	b	b	b	b	-	b	b	b	-	b	b	-	b	b	a	b	-	b	b	b	-	b
chr06	6996389	T	-	b	b	b	-	-	b	b	b	-	-	-	b	b	b	b	a	b	b	-	b	-	-	-	b	b	b	b	b	-	b	b	b	-	b	b	-	b	b	b	b	-	b	b	b	-	b
chr06	6997270	T	b	b	-	b	-	b	b	b	-	-	-	a	b	b	b	b	a	b	b	b	b	b	b	-	b	b	b	b	-	-	b	b	b	-	-	b	b	b	b	-	-	-	-	b	-	b	b
chr06	6997698	C	b	b	b	b	b	b	b	b	-	b	-	a	b	b	b	b	a	b	b	b	b	b	b	-	b	-	b	b	b	b	b	b	b	-	b	b	b	b	b	h	b	b	b	b	-	b	b
chr06	6997718	A	b	b	b	b	b	b	b	b	-	b	-	a	b	b	b	b	a	b	b	b	b	b	b	-	b	-	b	b	b	b	b	b	b	-	b	b	b	b	b	h	b	b	b	b	-	b	b
chr06	6999360	A	b	b	b	b	b	-	b	b	b	-	-	a	-	-	b	b	a	b	b	-	b	-	b	b	b	b	-	-	-	b	-	b	b	-	b	-	b	-	b	a	b	b	b	-	-	b	b
chr06	6999548	T	b	b	b	b	b	-	b	b	b	-	-	a	-	-	b	b	a	b	b	-	b	-	b	b	b	b	-	-	-	b	-	b	b	-	b	-	b	-	b	b	b	b	b	-	-	b	b
chr06	6999563	C	b	b	b	b	b	-	b	b	b	-	-	a	-	-	b	b	a	b	b	-	b	-	b	b	b	b	-	-	-	b	-	b	b	-	b	-	b	-	b	a	b	b	b	-	-	b	b
chr06	6999592	G	b	b	b	b	b	-	b	b	b	-	-	a	-	-	b	b	a	b	b	-	b	-	b	b	b	b	-	-	-	b	-	b	b	-	b	-	b	-	b	a	b	b	b	-	-	b	b
chr06	7007675	G	b	b	b	b	b	-	b	b	b	b	-	a	b	b	b	b	a	-	b	b	b	-	b	b	b	b	-	b	-	b	-	b	b	-	b	-	-	-	b	a	b	-	b	b	-	-	b
chr06	7007726	G	b	b	b	b	b	-	b	b	b	b	-	a	b	b	b	b	a	-	b	b	b	-	b	b	b	b	-	b	-	b	-	b	b	-	b	-	-	-	b	a	b	-	b	b	-	-	b
chr06	7011868	T	b	b	b	b	-	-	-	b	-	b	-	a	-	b	b	b	a	b	b	b	b	-	b	b	b	b	-	b	b	b	-	b	b	b	b	b	b	-	b	a	b	-	b	-	b	b	b
chr06	7011874	C	b	b	b	b	-	-	-	b	-	b	-	a	-	b	b	b	a	b	b	b	b	-	b	b	b	b	-	b	b	b	-	b	b	b	b	b	b	-	b	a	b	-	b	-	b	b	b
chr06	7012038	T	-	b	b	b	-	-	-	-	-	b	-	a	-	b	b	-	a	b	b	b	b	-	-	-	b	b	-	b	b	-	-	b	b	b	b	b	b	-	b	a	b	-	b	-	b	b	b
chr06	7012097	T	-	b	b	b	-	-	-	-	-	b	-	a	-	b	b	-	a	b	b	b	b	-	-	-	b	b	-	b	b	-	-	b	b	b	b	b	b	-	b	a	b	-	b	-	b	b	b
chr06	7012099	C	-	b	b	b	-	-	-	-	-	b	-	a	-	b	b	-	a	b	b	b	b	-	-	-	b	b	-	b	b	-	-	b	b	b	b	b	b	-	b	a	b	-	b	-	b	b	b
chr06	7016583	T	b	b	b	b	b	b	b	b	b	b	b	-	b	b	b	b	a	b	b	-	b	-	-	b	b	b	b	b	b	b	b	b	b	-	b	-	b	b	b	a	b	b	b	b	b	b	b
chr06	7016628	C	b	b	b	b	b	b	b	b	b	b	b	-	b	b	b	b	a	b	b	-	b	-	-	b	b	b	b	b	b	b	b	b	b	-	b	-	b	b	b	a	b	b	b	b	b	b	b
chr06	7023589	G	b	-	b	b	-	b	b	b	b	-	-	-	b	b	b	b	a	b	b	b	b	-	b	-	b	b	-	-	b	b	b	b	b	-	b	-	b	-	b	b	b	-	b	b	b	b	b
chr06	7032342	A	-	b	b	b	b	-	b	-	b	-	-	h	b	b	b	b	h	-	b	-	b	b	-	-	b	b	b	b	b	b	b	b	b	-	b	-	-	b	b	b	b	b	-	b	-	b	-
chr06	7032343	T	-	b	b	b	b	-	b	-	b	-	-	h	b	b	b	b	h	-	b	-	b	b	-	-	b	b	b	b	b	b	b	b	b	-	b	-	-	b	b	b	b	b	-	b	-	b	-
chr06	7032719	G	-	b	b	b	b	-	b	-	b	-	-	h	b	b	b	b	h	-	b	-	b	b	-	-	b	b	b	b	b	b	b	b	b	-	b	-	-	b	b	b	b	b	-	b	-	b	-
chr06	7037447	A	-	b	b	b	-	-	b	b	-	-	b	h	b	b	b	b	h	-	b	b	b	b	b	b	b	b	b	b	-	b	b	b	b	-	b	b	b	b	b	h	b	b	b	b	-	-	b
chr06	7047347	A	b	-	b	-	-	b	b	b	-	b	-	a	b	b	b	b	a	-	b	b	b	b	b	b	b	-	b	b	-	b	b	b	b	-	b	-	-	-	b	-	b	-	-	b	b	b	b
chr06	7055449	A	-	b	b	b	-	b	b	b	-	b	b	a	b	b	b	b	a	b	b	b	b	b	b	-	-	b	-	b	-	b	b	b	b	-	b	b	b	b	b	b	b	b	b	b	b	-	-
chr06	7065384	T	b	b	b	b	b	b	b	b	b	-	-	a	b	b	b	b	a	b	b	b	b	b	b	b	b	b	b	b	b	b	b	b	b	b	b	b	b	b	b	b	b	b	b	b	b	b	b
chr06	7069730	T	-	b	b	b	b	b	b	-	b	-	-	a	b	b	b	-	a	b	b	b	b	b	-	-	b	b	b	b	b	-	b	b	b	b	b	b	b	-	b	-	b	-	b	b	-	-	b
chr06	7069754	C	-	b	b	b	b	b	b	-	b	-	-	a	b	b	b	-	a	b	b	b	b	b	-	-	b	b	b	b	b	-	b	b	b	b	b	b	b	-	b	-	b	-	b	b	-	-	b
chr06	7069756	A	-	b	b	b	b	b	b	-	b	-	-	a	b	b	b	-	a	b	b	b	b	b	-	-	b	b	b	b	b	-	b	b	b	b	b	b	b	-	b	-	b	-	b	b	-	-	b
chr06	7069757	C	-	b	b	b	b	b	b	-	b	-	-	a	b	b	b	-	a	b	b	b	b	b	-	-	b	b	b	b	b	-	b	b	b	b	b	b	b	-	b	-	b	-	b	b	-	-	b
chr06	7074123	C	b	b	b	b	b	b	b	b	b	b	b	a	b	b	b	b	a	b	b	b	b	b	b	-	b	b	b	b	b	b	b	b	b	b	b	b	b	b	b	b	b	b	b	b	b	b	b
chr06	7075702	A	b	b	b	b	b	-	-	-	b	-	-	a	b	b	b	b	a	-	b	b	b	b	b	b	b	-	b	b	-	b	b	b	b	-	b	-	b	b	b	-	b	-	b	-	b	-	-
chr06	7075831	T	-	b	b	b	b	b	b	-	b	b	-	a	b	b	b	b	a	b	b	b	b	b	-	-	b	b	b	b	b	b	b	b	b	b	b	b	b	b	b	a	b	-	b	b	-	b	b
chr06	7075871	T	-	b	b	b	b	b	b	-	b	b	-	a	b	b	b	b	a	b	b	b	b	b	-	-	b	b	b	b	b	b	b	b	b	b	b	b	b	b	b	a	b	-	b	b	-	b	b
chr06	7076048	C	b	b	b	b	b	b	b	b	b	b	-	a	b	b	b	b	a	b	b	b	b	b	b	b	b	b	b	b	b	b	b	b	b	b	b	b	b	b	b	a	b	-	b	b	-	b	b
chr06	7076609	G	b	b	b	b	-	b	b	-	b	b	-	a	b	b	b	b	a	b	b	b	b	-	b	-	b	-	-	b	b	b	b	b	b	b	b	b	-	-	b	a	b	-	b	-	-	b	b
chr06	7076639	A	b	b	b	b	-	b	b	-	b	b	-	a	b	b	b	b	a	b	b	b	b	-	b	-	b	-	-	b	b	b	b	b	b	b	b	b	-	-	b	a	b	-	b	-	-	b	b
chr06	7076772	G	b	b	b	b	-	b	b	-	b	b	-	a	b	b	b	b	a	b	b	b	b	-	b	-	b	-	-	b	b	b	b	b	b	b	b	b	-	-	b	a	b	-	b	-	-	b	b
chr06	7078588	C	-	b	b	b	-	-	-	-	-	-	-	-	b	b	b	b	a	b	b	b	b	b	-	-	b	b	b	b	b	b	b	b	b	-	b	-	-	b	b	a	b	-	-	-	-	b	-
chr06	7078634	G	-	b	b	b	-	-	-	-	-	-	-	-	b	b	b	b	a	b	b	b	b	b	-	-	b	b	b	b	b	b	b	b	b	-	b	-	-	b	b	b	b	-	-	-	-	b	-
chr06	7078651	A	-	b	b	b	-	-	-	-	-	-	-	-	b	b	b	b	a	b	b	b	b	b	-	-	b	b	b	b	b	b	b	b	b	-	b	-	-	b	b	a	b	-	-	-	-	b	-
chr06	7079007	C	-	b	b	-	-	-	b	-	b	-	-	-	-	b	b	-	a	b	b	b	b	b	-	-	b	b	-	b	b	-	b	b	b	b	b	b	b	b	b	b	b	-	b	b	-	b	b
chr06	7079019	G	-	b	b	-	-	-	b	-	b	-	-	-	-	b	b	-	a	b	b	b	b	b	-	-	b	b	-	b	b	-	b	b	b	b	b	b	b	b	b	b	b	-	b	b	-	b	b
chr06	7079044	A	-	b	b	-	-	-	b	-	b	-	-	-	-	b	b	-	a	b	b	b	b	b	-	-	b	b	-	b	b	-	b	b	b	b	b	b	b	b	b	b	b	-	b	b	-	b	b
chr06	7079065	A	-	b	b	-	-	-	b	-	b	-	-	-	-	b	b	-	a	b	b	b	b	b	-	-	b	b	-	b	b	-	b	b	b	b	b	b	b	b	b	b	b	-	b	b	-	b	b
chr06	7079077	C	-	b	b	-	-	-	b	-	b	-	-	-	-	b	b	-	a	b	b	b	b	b	-	-	b	b	-	b	b	-	b	b	b	b	b	b	b	b	b	b	b	-	b	b	-	b	b
chr06	7079332	T	-	b	b	-	-	-	b	-	b	-	-	-	-	b	b	-	a	b	b	b	b	-	-	-	b	b	-	b	b	-	b	b	b	b	b	b	b	b	b	b	b	-	b	b	-	b	b
chr06	7079340	C	-	b	b	-	-	-	b	-	b	-	-	-	-	b	b	-	a	b	b	b	b	-	-	-	b	b	-	b	b	-	b	b	b	b	b	b	b	b	b	b	b	-	b	b	-	b	b
chr06	7079400	A	-	b	b	-	-	-	b	-	b	-	-	-	-	b	b	-	a	b	b	b	b	-	-	-	b	b	-	b	b	-	b	b	b	b	b	b	b	b	b	b	b	-	b	b	-	b	b
chr06	7080042	T	b	b	b	b	-	b	b	b	b	b	-	-	b	b	b	b	a	b	b	b	b	b	b	b	b	b	b	b	-	-	b	b	b	b	b	b	b	b	b	b	b	b	b	b	-	b	b
chr06	7080053	G	b	b	b	b	-	b	b	b	b	b	-	-	b	b	b	b	a	b	b	b	b	b	b	b	b	b	b	b	-	-	b	b	b	b	b	b	b	b	b	b	b	b	b	b	-	b	b
chr06	7080123	G	b	b	b	b	-	b	b	b	b	b	-	-	b	b	b	b	a	b	b	b	b	b	b	b	b	b	b	b	-	-	b	b	b	b	b	b	b	b	b	b	b	b	b	b	-	b	b
chr06	7081432	A	b	b	b	b	b	b	b	b	b	b	-	a	b	b	b	b	a	b	b	b	b	b	b	-	b	b	b	b	b	b	b	b	b	b	b	b	-	b	b	b	b	b	b	b	-	b	b
chr06	7082237	G	-	b	-	b	b	b	b	-	b	-	b	a	b	b	b	-	a	b	b	b	b	-	-	-	b	b	b	b	b	-	b	b	b	b	b	-	b	b	b	b	b	-	b	b	b	b	b
chr06	7082268	A	-	b	-	b	b	b	b	-	b	-	b	a	b	b	b	-	a	b	b	b	b	-	-	-	b	b	b	b	b	-	b	b	b	b	b	-	b	b	b	b	b	-	b	b	b	b	b
chr06	7082305	T	-	b	-	b	b	b	b	-	b	-	b	a	b	b	b	-	a	b	b	b	b	-	-	-	b	b	b	b	b	-	b	b	b	b	b	-	b	b	b	b	b	-	b	b	b	b	b
chr06	7082313	C	-	b	-	b	b	b	b	-	b	-	b	a	b	b	b	-	a	b	b	b	b	-	-	-	b	b	b	b	b	-	b	b	b	b	b	-	b	b	b	b	b	-	b	b	b	b	b
chr06	7084668	C	b	b	b	b	b	b	b	b	b	b	b	a	b	b	b	b	a	b	b	b	b	b	b	-	b	b	b	b	b	b	b	b	b	b	b	b	-	b	b	h	b	b	b	b	b	b	b
chr06	7085947	A	b	b	b	b	b	b	-	b	b	-	-	a	b	b	b	b	a	b	b	b	b	b	b	b	b	b	b	b	b	-	b	b	b	b	b	b	b	b	b	b	b	-	b	b	b	b	b
chr06	7086278	G	-	-	-	-	b	b	b	-	b	b	b	-	b	b	b	-	a	-	b	-	b	-	-	-	b	b	b	b	-	-	b	b	b	b	b	b	-	b	b	b	-	-	b	b	-	-	-
chr06	7086308	A	-	-	-	-	b	b	b	-	b	b	b	-	b	b	b	-	a	-	b	-	b	-	-	-	b	b	b	b	-	-	b	b	b	b	b	b	-	b	b	a	-	-	b	b	-	-	-
chr06	7086543	A	b	-	-	-	b	b	b	b	b	b	b	-	b	b	b	b	a	-	b	-	b	-	b	b	b	b	b	b	-	-	b	b	b	b	b	b	-	b	b	a	-	-	b	b	-	-	-
chr06	7086570	A	b	-	-	-	b	b	b	b	b	b	b	-	b	b	b	b	a	-	b	-	b	-	b	b	b	b	b	b	-	-	b	b	b	b	b	b	-	b	b	a	-	-	b	b	-	-	-
chr06	7096925	C	b	b	b	b	b	b	b	b	-	b	-	a	b	b	b	b	a	b	b	b	b	b	b	b	b	b	b	b	b	b	b	b	b	-	b	b	b	b	b	h	b	b	b	b	-	b	b
chr06	7100667	T	-	b	b	b	b	-	-	-	-	-	-	a	b	b	b	b	a	-	b	-	b	-	-	-	b	-	b	b	b	-	b	b	b	-	b	-	-	-	b	-	b	-	-	b	-	b	b
chr06	7100728	A	-	b	b	b	b	-	-	-	-	-	-	a	b	b	b	b	a	-	b	-	b	-	-	-	b	-	b	b	b	-	b	b	b	-	b	-	-	-	b	-	a	-	-	b	-	b	b
chr06	7100732	C	-	b	b	b	b	-	-	-	-	-	-	a	b	b	b	b	a	-	b	-	b	-	-	-	b	-	b	b	b	-	b	b	b	-	b	-	-	-	b	-	b	-	-	b	-	b	b
chr06	7100891	A	b	b	-	b	b	-	-	-	-	-	-	a	b	b	b	b	a	b	b	-	b	-	b	b	b	-	b	b	b	-	b	b	b	-	b	-	-	-	b	-	b	-	-	b	-	b	b
chr06	7104935	G	-	b	b	-	b	b	b	-	b	-	-	a	b	b	b	-	a	b	b	-	b	b	-	-	b	-	b	b	b	-	b	b	b	-	b	-	-	b	b	b	b	b	b	-	-	b	b
chr06	7104936	T	-	b	b	-	b	b	b	-	b	-	-	a	b	b	b	-	a	b	b	-	b	b	-	-	b	-	b	b	b	-	b	b	b	-	b	-	-	b	b	b	b	b	b	-	-	b	b
chr06	7104941	A	-	b	b	-	b	b	b	-	b	-	-	a	b	b	b	-	a	b	b	-	b	b	-	-	b	-	b	b	b	-	b	b	b	-	b	-	-	b	b	b	b	b	b	-	-	b	b
chr06	7105099	A	b	b	b	-	b	b	b	b	b	-	-	a	b	b	b	b	a	b	b	-	b	b	b	-	b	-	b	b	b	b	b	b	b	-	b	-	-	-	b	b	b	b	b	-	-	b	b
chr06	7112020	G	b	b	b	b	b	b	-	b	-	b	b	a	b	b	b	b	a	b	b	b	b	b	b	b	b	b	-	b	b	b	b	b	b	b	b	b	b	b	b	b	b	b	b	b	b	b	b
chr06	7112247	A	b	b	b	b	b	b	-	b	-	b	b	a	b	b	b	b	a	b	b	b	b	b	b	b	b	b	-	b	b	b	b	b	b	b	b	b	b	b	b	a	b	b	b	b	b	b	b
chr06	7116259	T	b	b	b	b	b	-	b	b	b	b	-	a	b	b	b	b	a	b	b	-	b	b	b	b	b	b	b	b	b	b	b	b	b	b	b	-	b	b	b	h	b	b	b	b	-	b	b
chr06	7118781	T	-	-	b	-	b	b	-	b	-	-	-	a	b	b	b	b	a	b	b	-	b	b	-	b	b	b	-	b	-	b	b	b	b	b	b	-	-	b	b	-	b	-	b	-	-	b	-
chr06	7118836	G	b	b	b	-	b	b	-	b	-	b	-	a	-	b	b	b	a	b	b	-	b	b	b	-	b	b	b	b	b	b	b	b	b	b	b	b	b	-	b	b	b	-	b	b	-	b	-
chr06	7118837	T	b	b	b	-	b	b	-	b	-	b	-	a	-	b	b	b	a	b	b	-	b	b	b	-	b	b	b	b	b	b	b	b	b	b	b	b	b	-	b	b	b	-	b	b	-	b	-
chr06	7119089	G	b	b	b	-	b	b	-	b	-	b	-	a	-	b	b	b	a	b	b	-	b	b	b	-	b	b	b	b	b	b	b	b	b	b	b	b	b	-	b	b	b	-	b	b	-	b	-
chr06	7128010	A	b	b	-	b	b	b	b	-	-	b	-	-	-	b	b	b	a	b	b	-	b	b	b	-	b	-	-	b	b	-	-	b	b	b	b	-	b	-	b	b	b	-	b	b	-	-	-
chr06	7138631	G	b	b	b	b	b	b	b	b	b	b	-	a	b	b	b	b	a	b	b	-	b	-	b	b	b	b	b	b	b	b	b	b	b	b	b	b	b	b	b	a	-	b	b	b	b	b	b
chr06	7140624	G	-	b	b	b	-	b	b	-	b	-	b	a	b	b	b	-	a	b	b	b	b	b	-	-	b	b	b	b	b	-	b	b	b	-	b	b	b	b	b	h	b	-	b	b	b	b	b
chr06	7140633	G	-	b	b	b	-	b	b	-	b	-	b	a	b	b	b	-	a	b	b	b	b	b	-	-	b	b	b	b	b	-	b	b	b	-	b	b	b	b	b	h	b	-	b	b	b	b	b
chr06	7140634	A	-	b	b	b	-	b	b	-	b	-	b	a	b	b	b	-	a	b	b	b	b	b	-	-	b	b	b	b	b	-	b	b	b	-	b	b	b	b	b	h	b	-	b	b	b	b	b
chr06	7140640	T	-	b	b	b	-	b	b	-	b	-	b	a	b	b	b	-	a	b	b	b	b	b	-	-	b	b	b	b	a	-	b	b	b	-	b	b	b	b	b	h	b	-	b	b	b	b	b
chr06	7140745	T	-	b	b	b	-	b	b	-	b	-	-	a	b	b	b	-	a	b	b	b	b	b	-	-	b	b	b	b	-	-	b	b	b	-	b	b	b	b	b	h	b	-	b	b	b	b	b
chr06	7140771	C	-	b	b	b	-	b	b	-	b	-	-	a	b	b	b	-	a	b	b	b	b	b	-	-	b	b	b	b	-	-	b	b	b	-	b	b	b	b	b	h	b	-	b	b	b	b	b
chr06	7146148	G	b	b	-	b	b	-	-	b	b	b	-	-	b	b	b	b	a	b	b	b	b	b	-	b	b	b	b	-	-	-	b	b	b	b	b	b	b	b	b	a	b	-	b	b	b	b	b
chr06	7157582	C	b	b	b	b	b	b	b	b	b	-	-	a	b	b	b	b	a	b	b	b	b	-	b	b	b	b	-	b	b	b	b	b	b	b	b	-	-	b	b	a	b	b	b	b	b	b	b
chr06	7160246	T	b	b	b	b	b	b	b	b	b	b	b	a	b	b	b	b	a	b	b	b	b	b	b	b	b	-	b	b	b	b	b	b	b	b	b	-	b	b	b	b	b	b	b	b	b	b	b
chr06	7161583	C	b	b	b	b	b	-	b	b	b	b	-	a	b	b	-	b	a	b	b	b	-	b	-	-	b	b	b	b	b	b	b	b	b	b	b	b	b	b	b	b	b	b	b	b	-	b	b
chr06	7177077	C	-	b	b	-	b	-	b	-	-	b	-	b	b	b	b	b	a	b	b	-	b	-	b	b	b	b	b	b	b	-	-	b	b	-	b	b	-	b	b	a	b	-	b	b	b	-	b
chr06	7177468	C	b	b	-	b	b	b	b	b	b	b	-	b	b	b	b	b	a	b	b	b	b	b	b	b	b	b	b	b	b	-	b	b	b	-	b	b	b	b	b	b	b	b	b	b	b	b	b
chr06	7192554	G	b	b	b	b	b	b	b	b	b	b	-	b	b	b	b	b	a	b	b	-	b	b	b	b	b	b	b	b	b	b	b	b	b	b	b	b	b	b	b	h	b	b	b	b	b	b	b
chr06	7192724	C	b	b	b	b	b	b	b	b	b	b	-	b	b	b	b	b	a	b	b	-	b	b	b	b	b	b	b	b	b	b	b	b	b	b	b	b	b	b	b	h	b	b	b	b	b	b	b
chr06	7202200	T	b	b	b	b	b	b	b	b	-	-	-	b	b	b	b	b	a	b	b	b	b	b	b	-	b	-	b	b	b	b	b	b	b	b	b	b	-	b	b	-	b	-	b	b	b	-	-
chr06	7202215	G	b	b	b	b	b	b	b	b	-	-	-	b	b	b	b	b	a	b	b	b	b	b	b	-	b	-	b	b	b	b	b	b	b	b	b	b	-	b	b	-	b	-	b	b	b	-	-
chr06	7208292	C	b	b	b	b	b	b	b	b	-	-	b	b	b	b	b	b	a	b	b	b	b	b	b	b	b	b	b	b	b	b	b	b	b	b	b	b	b	b	b	h	b	b	b	b	b	b	b
chr06	7208295	G	b	b	b	b	b	b	b	b	-	-	b	b	b	b	b	b	a	b	b	b	b	b	b	b	b	b	b	b	b	b	b	b	b	b	b	b	b	b	b	h	b	b	b	b	b	b	b
chr06	7209548	T	-	b	b	-	b	b	b	-	-	-	-	-	b	-	b	b	a	-	b	b	b	b	b	b	-	b	-	b	-	-	-	b	b	-	b	-	-	b	b	a	b	-	b	b	-	b	b
chr06	7210235	C	b	b	b	-	-	b	b	b	b	b	-	b	-	b	b	b	a	b	b	b	-	b	-	-	b	-	b	b	b	b	b	b	b	b	b	b	-	b	b	b	-	-	b	b	b	b	b
chr06	7217271	G	b	b	b	b	b	b	b	b	b	b	-	b	b	b	b	b	a	b	b	b	b	-	b	b	b	b	b	b	b	b	b	b	b	-	b	b	b	b	b	b	b	b	b	b	b	b	b
chr06	7217272	G	b	b	b	b	b	b	b	b	b	b	-	b	b	b	b	b	a	b	b	b	b	-	b	b	b	b	b	b	b	b	b	b	b	-	b	b	b	b	b	b	b	b	b	b	b	b	b
chr06	7222175	T	b	b	b	b	-	b	b	-	b	-	-	-	-	b	b	b	-	b	b	-	b	b	-	b	b	b	b	b	-	-	b	b	b	b	-	-	-	b	b	b	-	-	b	b	b	b	b
chr06	7222243	G	b	b	b	b	-	b	b	-	b	-	-	-	-	b	b	b	-	b	b	-	b	b	-	b	b	b	b	b	-	-	b	b	b	b	-	-	-	b	b	b	-	-	b	b	b	b	b
chr06	7222332	A	b	b	b	-	-	b	-	-	b	-	-	-	-	b	b	b	-	b	b	-	b	b	-	b	b	b	b	b	-	-	b	b	b	b	-	-	-	b	b	b	-	-	b	b	b	b	b
chr06	7226933	T	b	b	b	b	b	b	b	b	b	b	-	b	b	b	b	b	a	b	b	b	b	b	b	b	b	b	b	b	b	b	b	b	b	b	b	b	b	b	b	b	b	b	b	b	b	b	b
chr06	7227214	G	b	b	b	-	b	-	b	b	b	b	-	b	b	b	b	b	a	b	b	-	b	-	-	-	b	b	b	b	-	b	-	b	b	-	-	-	b	-	b	b	b	-	b	b	b	b	b
chr06	7227586	A	b	b	b	b	b	b	b	b	-	b	b	b	-	b	b	b	a	b	b	-	b	b	-	b	b	-	-	b	-	b	b	b	b	-	b	b	b	b	b	b	b	-	-	b	-	b	b
chr06	7227826	A	-	b	b	b	b	b	b	b	-	b	b	b	-	b	b	b	a	b	b	-	b	b	-	b	b	-	-	b	-	b	b	b	b	-	b	b	b	b	b	b	b	-	-	b	-	b	b
chr06	7237953	C	b	b	-	b	b	b	b	b	-	b	-	-	b	-	b	b	a	b	b	-	b	b	-	-	b	b	-	-	b	-	b	b	b	b	-	b	-	b	b	-	b	-	b	b	b	b	-
chr06	7244275	G	b	b	b	b	b	b	b	b	b	-	-	b	b	b	b	b	a	b	b	b	b	b	b	-	b	b	b	b	b	b	b	b	b	b	b	b	b	b	b	b	b	b	b	b	b	b	b
chr06	7245671	T	-	b	-	b	b	b	b	-	-	-	-	b	b	b	b	b	a	b	b	-	b	-	b	-	b	b	b	-	b	b	b	b	b	-	b	b	-	b	b	a	b	-	-	b	b	b	-
chr06	7247333	T	b	b	b	b	b	b	b	b	b	b	b	b	b	b	b	b	a	b	b	b	b	b	b	b	b	b	b	b	b	b	b	b	b	b	b	-	b	b	b	b	b	b	b	b	-	b	b
chr06	7254764	G	b	b	b	b	b	b	-	b	b	b	b	b	b	b	b	b	a	b	b	b	b	b	b	-	b	b	-	b	b	b	b	b	b	b	b	b	-	b	b	h	b	b	b	b	b	b	b
chr06	7254797	A	b	b	b	b	b	b	-	b	b	b	b	b	b	b	b	b	a	b	b	b	b	b	b	-	b	b	-	b	b	b	b	b	b	b	b	b	-	b	b	h	b	b	b	b	b	b	b
chr06	7258106	G	-	b	b	b	b	b	b	b	b	b	b	b	b	b	b	b	a	b	b	b	b	b	b	-	b	b	b	b	-	-	b	b	b	b	b	-	-	b	b	b	b	b	b	b	-	b	b
chr06	7258511	C	b	b	b	b	b	b	b	b	b	-	-	b	b	b	b	b	a	b	b	b	b	b	b	b	b	-	-	b	-	b	b	b	b	-	b	-	b	b	b	a	b	-	b	-	b	b	b
chr06	7258773	G	b	b	b	b	b	b	b	b	b	-	-	b	b	b	b	b	a	b	b	b	b	b	b	-	b	-	-	b	-	b	b	b	b	-	b	-	b	b	b	a	b	-	b	-	b	b	b
chr06	7258776	A	b	b	b	b	b	b	b	b	b	-	-	b	b	b	b	b	a	b	b	b	b	b	b	-	b	-	-	b	-	b	b	b	b	-	b	-	b	b	b	a	b	-	b	-	b	b	b
chr06	7260631	A	-	b	b	b	b	b	-	b	b	-	-	b	b	b	b	b	a	b	b	b	b	b	b	-	b	b	b	b	-	b	b	b	b	-	b	-	-	-	b	-	-	b	b	-	-	b	b
chr06	7260851	A	-	b	b	b	b	b	-	b	b	-	-	b	b	b	b	b	a	b	b	b	b	b	b	-	b	b	b	b	-	b	b	b	b	-	b	-	-	-	b	-	-	b	b	-	-	b	b
chr06	7283526	T	b	b	b	b	b	b	-	b	b	b	b	b	b	b	b	b	a	b	b	b	b	b	b	-	b	-	b	b	b	b	b	b	b	b	b	b	b	b	b	b	b	b	b	b	-	b	b
chr06	7290259	T	b	b	-	b	b	b	b	b	b	-	b	b	b	b	b	b	a	b	b	b	b	b	b	-	b	b	-	b	b	b	b	b	b	b	b	b	b	b	b	h	b	b	b	b	b	b	b
chr06	7293131	G	b	b	b	b	b	-	-	b	b	-	-	b	b	b	b	b	a	b	b	b	b	b	b	b	b	b	b	b	b	b	b	b	b	-	b	b	b	b	b	h	b	b	b	b	b	b	b
chr06	7293173	T	b	b	b	b	b	-	-	b	b	-	-	b	b	b	b	b	a	b	b	b	b	b	b	b	b	b	b	b	b	b	b	b	b	-	b	b	b	b	b	h	b	b	b	b	b	b	b
chr06	7300196	C	b	b	-	-	-	b	b	-	-	-	b	-	-	b	-	b	a	b	b	-	b	b	-	b	b	-	b	b	-	b	b	b	b	-	b	-	b	b	b	b	-	-	b	b	b	b	b
chr06	7309807	T	b	b	b	b	b	b	b	b	b	b	b	b	b	b	b	b	a	b	b	b	b	b	b	-	b	b	b	b	b	b	b	b	b	b	b	b	b	b	b	h	b	b	b	b	-	b	b
chr06	7310013	C	b	b	b	b	b	b	b	b	b	b	b	b	b	b	b	b	a	b	b	b	b	b	b	-	b	b	b	b	b	b	b	b	b	b	b	b	b	b	b	h	b	b	b	b	-	b	b
chr06	7313431	C	b	b	-	b	b	b	b	b	-	b	b	-	b	b	b	b	a	b	b	b	b	b	b	-	b	b	b	b	b	b	b	b	b	-	b	b	-	b	b	h	b	-	b	-	-	b	b
chr06	7313622	C	b	b	-	b	b	b	b	b	-	b	b	-	b	b	b	b	a	b	b	b	b	b	b	-	b	b	b	b	b	b	b	b	b	-	b	b	-	b	b	h	b	-	b	-	-	b	b
chr06	7313638	G	b	b	-	b	b	b	b	b	-	b	b	-	b	b	b	b	a	b	b	b	b	b	b	-	b	b	b	b	b	b	b	b	b	-	b	b	-	b	b	h	b	-	b	-	-	b	b
chr06	7313744	C	b	b	b	b	b	b	b	b	-	b	-	b	b	b	b	b	a	b	b	b	b	b	b	-	b	-	b	b	b	-	b	b	b	-	b	b	b	b	b	h	b	b	b	b	-	b	b
chr06	7315004	C	b	b	b	b	b	-	b	b	b	b	-	b	b	b	b	b	-	b	b	-	b	-	b	-	b	b	b	b	b	b	b	b	b	-	b	b	b	-	b	b	b	-	b	b	b	b	b
chr06	7315010	T	b	b	b	b	b	-	b	b	b	b	-	b	b	b	b	b	-	b	b	-	b	-	b	-	b	b	b	b	b	b	b	b	b	-	b	b	b	-	b	b	b	-	b	b	b	b	b
chr06	7315072	T	b	b	b	b	b	-	b	b	b	b	-	b	b	b	b	b	-	b	b	-	b	-	b	-	b	b	b	b	b	b	b	b	b	-	b	b	b	-	b	b	b	-	b	b	b	b	b
chr06	7316167	A	b	b	b	b	b	b	b	b	-	-	-	b	b	b	b	b	a	b	b	-	b	b	b	b	b	b	b	b	b	b	-	b	b	b	b	b	b	b	b	b	b	-	b	b	b	b	b
chr06	7333833	C	b	b	-	b	-	b	-	b	-	b	-	b	b	b	b	b	a	b	b	-	b	-	b	b	b	b	b	b	b	b	b	b	b	-	b	b	b	b	b	a	b	b	b	b	b	b	-
chr06	7388644	A	-	b	b	b	b	b	-	-	a	-	-	b	b	b	b	b	-	b	b	b	b	b	-	b	-	-	-	-	-	-	b	b	b	-	-	b	b	-	b	b	-	-	b	b	-	-	b
chr06	7390907	A	b	b	b	-	-	b	b	b	a	-	b	-	b	b	b	b	a	b	b	b	b	-	b	b	b	b	-	b	b	-	b	b	-	b	-	b	-	-	b	a	b	-	b	b	b	b	b
chr06	7405520	T	b	b	b	b	b	-	b	b	a	b	-	b	b	b	b	b	a	b	b	b	b	a	b	b	b	b	b	b	b	b	b	b	b	b	b	b	-	b	b	h	b	-	b	b	-	b	b
chr06	7405723	C	b	b	b	b	b	-	b	b	a	b	-	b	b	b	b	b	a	b	b	b	b	a	b	b	b	b	b	b	b	b	b	b	b	b	b	b	-	b	b	h	b	-	b	b	-	b	b
chr06	7405727	G	b	b	b	b	b	-	b	b	a	b	-	b	b	b	b	b	a	b	b	b	b	a	b	b	b	b	b	b	b	b	b	b	b	b	b	b	-	b	b	h	b	-	b	b	-	b	b
chr06	7415533	C	b	b	b	b	b	b	b	b	a	-	-	b	b	b	b	b	a	b	b	b	b	a	b	b	b	b	b	b	-	b	b	b	b	b	b	-	-	b	b	b	b	b	b	b	-	b	b
chr06	7419970	T	b	b	-	b	b	-	b	-	-	-	-	b	b	b	b	b	a	b	b	-	b	-	-	-	b	b	b	b	-	b	-	b	b	-	b	b	-	-	b	b	b	-	b	b	-	b	b
chr06	7423147	T	b	b	b	b	b	b	b	b	a	-	-	b	b	b	b	b	a	b	b	-	b	a	b	-	b	-	b	b	b	-	b	b	b	-	-	b	b	b	b	b	b	b	b	b	b	b	b
chr06	7423407	T	b	-	b	-	-	-	b	-	a	-	-	b	-	b	b	b	a	b	b	-	b	a	b	b	b	b	-	-	b	-	b	b	b	-	-	-	b	-	-	-	b	b	b	-	-	b	b
chr06	7423440	T	b	-	b	-	-	-	b	-	a	-	-	b	-	b	b	b	a	b	b	-	b	a	b	b	b	b	-	-	b	-	b	b	b	-	-	-	b	-	-	-	b	b	b	-	-	b	b
chr06	7429868	G	b	b	b	b	b	b	-	b	-	b	-	-	b	b	b	b	a	b	b	b	b	-	-	b	b	b	b	b	b	b	b	b	b	b	b	-	b	b	b	b	b	-	b	b	-	-	b
chr06	7444499	C	b	b	b	b	b	b	b	b	a	b	-	b	b	b	b	b	a	b	b	b	b	-	b	b	b	b	b	b	b	b	b	b	b	b	b	b	b	b	b	b	b	-	b	b	b	b	b
chr06	7444511	C	b	b	b	b	b	b	b	b	a	b	-	b	b	b	b	b	a	b	b	b	b	-	b	b	b	b	b	b	b	b	b	b	b	b	b	b	b	b	b	b	b	-	b	b	b	b	b
chr06	7444527	C	b	b	b	b	b	b	b	b	a	b	-	b	b	b	b	b	a	b	b	b	b	-	b	b	b	b	b	b	b	b	b	b	b	b	b	b	b	b	b	b	b	-	b	b	b	b	b
chr06	7447188	C	-	b	b	b	b	-	b	-	a	-	b	b	-	b	b	-	a	b	b	b	b	a	-	-	b	b	-	b	b	-	b	b	b	b	b	b	b	b	b	b	b	-	b	b	-	b	b
chr06	7447198	G	-	b	b	b	b	-	b	-	a	-	b	b	-	b	b	-	a	b	b	b	b	a	-	-	b	b	-	b	b	-	b	b	b	b	b	b	b	b	b	b	b	-	b	b	-	b	b
chr06	7453344	G	b	b	b	b	b	b	b	b	a	-	b	b	b	b	b	b	a	b	b	b	b	a	b	b	b	-	b	b	b	b	b	b	b	b	b	b	-	b	b	h	b	b	b	b	-	b	b
chr06	7473014	A	-	b	b	-	b	b	-	b	a	-	-	-	b	-	b	b	a	b	b	-	b	a	b	-	b	-	b	b	-	b	b	b	b	-	b	b	b	b	b	-	b	-	b	b	b	b	b
chr06	7473039	A	-	b	b	-	b	b	-	b	a	-	-	-	b	-	b	b	a	b	b	-	b	a	b	-	b	-	b	b	-	b	b	b	b	-	b	b	b	b	b	-	b	-	b	b	b	b	b
chr06	7474973	T	b	b	b	-	-	b	-	-	a	b	-	-	b	b	b	b	a	b	b	-	b	a	b	b	b	b	b	b	b	b	b	b	b	-	-	-	-	-	b	a	-	-	b	-	-	b	-
chr06	7484637	T	-	-	b	b	-	-	-	b	-	-	-	b	b	b	b	b	a	b	b	b	-	-	-	-	b	-	-	b	-	-	b	b	b	-	b	b	-	b	b	b	b	b	b	-	-	-	-
chr06	7488153	A	b	b	b	b	b	b	b	b	a	b	b	-	b	b	b	b	a	b	b	-	b	a	b	b	b	b	b	b	b	b	b	b	b	-	b	-	b	b	b	b	b	-	b	b	-	b	b
chr06	7488417	G	b	b	b	b	b	b	b	b	a	b	b	-	b	b	b	b	a	b	b	-	b	a	b	b	b	b	b	b	b	b	b	b	b	-	b	-	b	b	b	b	b	-	b	b	-	b	b
chr06	7501436	A	b	b	b	b	b	-	-	-	a	-	-	b	b	b	b	b	a	b	b	-	-	-	b	b	b	b	-	-	-	b	b	b	b	-	b	-	-	-	b	a	-	b	b	-	b	b	-
chr06	7518634	A	-	b	b	b	-	-	b	b	-	-	-	-	-	b	b	b	a	b	b	b	-	-	-	b	b	b	-	b	b	-	b	b	b	b	-	-	b	-	b	-	-	b	b	b	b	b	b
chr06	7519217	G	b	b	b	b	-	-	b	b	-	b	-	b	b	b	b	b	a	b	b	b	b	a	b	-	b	-	b	b	b	b	b	b	b	-	b	-	b	b	b	h	b	b	b	b	-	b	b
chr06	7530388	C	b	b	b	b	b	b	b	b	-	b	b	b	b	b	b	b	a	b	b	-	b	a	b	b	b	b	b	b	b	b	b	b	b	b	b	-	b	b	b	h	b	-	b	b	-	b	b
chr06	7532198	G	-	b	b	b	-	-	b	b	-	-	-	b	-	-	b	b	a	-	b	-	-	-	b	-	-	-	-	b	-	-	b	b	b	-	b	b	-	b	b	-	-	-	-	b	-	-	-
chr06	7532199	T	-	b	b	b	-	-	b	b	-	-	-	b	-	-	b	b	a	-	b	-	-	-	b	-	-	-	-	b	-	-	b	b	b	-	b	b	-	b	b	-	-	-	-	b	-	-	-
chr06	7534457	G	-	-	b	b	-	b	-	b	a	-	-	-	b	b	b	b	a	-	b	b	b	a	b	-	b	b	-	b	-	b	b	b	b	-	b	b	-	b	b	-	b	-	-	b	b	b	b
chr06	7534790	T	-	-	b	b	-	b	-	b	a	-	-	-	b	b	b	b	a	-	b	b	b	a	b	-	b	b	-	b	-	b	b	b	b	-	b	b	-	b	b	-	b	-	-	-	b	b	b
chr06	7544616	A	b	b	b	b	b	b	b	b	a	-	-	b	b	b	b	b	a	b	b	-	b	a	b	b	b	b	b	b	b	-	b	b	b	b	b	b	b	b	b	b	b	b	b	b	-	b	b
chr06	7550900	C	b	b	-	-	b	-	b	b	-	-	-	-	-	b	b	b	a	b	b	-	b	-	-	b	b	b	-	b	b	-	-	b	b	-	-	b	-	-	b	b	-	b	b	b	b	b	b
chr06	7550918	G	b	b	-	-	b	-	b	b	-	-	-	-	-	b	b	b	a	b	b	-	b	-	-	b	b	b	-	b	b	-	-	b	b	-	-	b	-	-	b	b	-	b	b	b	b	b	b
chr06	7552942	G	b	b	b	-	-	b	-	b	-	b	-	b	b	b	b	b	a	b	b	-	b	a	b	b	b	b	-	b	b	b	b	b	b	b	b	-	b	b	b	b	b	b	b	-	-	b	b
chr06	7552976	T	b	b	b	-	-	b	-	b	-	b	-	b	b	b	b	b	a	b	b	-	b	a	b	b	b	b	-	b	b	b	b	b	b	b	b	-	b	b	b	b	b	b	b	-	-	b	b
chr06	7572987	G	b	b	b	b	b	b	b	b	a	b	-	b	b	b	b	b	a	b	b	b	b	a	b	-	b	b	b	b	b	b	b	b	b	b	b	-	b	b	b	-	b	-	b	b	b	-	b
chr06	7619003	C	-	b	b	b	b	b	b	-	a	b	b	b	b	b	b	-	a	b	b	b	b	a	-	-	b	b	b	b	b	-	b	b	b	b	b	-	b	b	b	b	b	b	b	b	b	b	b
chr06	7634367	C	b	b	b	b	-	-	-	b	a	b	-	b	-	-	b	b	a	b	b	b	b	a	b	-	b	b	b	-	b	b	b	b	b	-	-	b	b	-	b	b	-	b	b	b	-	b	b
chr06	7682873	C	-	b	b	b	-	b	b	b	a	b	-	b	b	b	b	b	a	b	b	b	b	a	b	b	b	b	b	b	b	b	b	b	b	b	b	-	-	b	b	b	b	-	b	b	-	-	b
chr06	7690204	T	b	b	b	b	b	b	b	-	-	-	b	b	b	b	b	b	a	b	b	b	b	a	b	-	b	b	-	b	b	-	b	b	b	b	b	-	-	b	b	b	b	-	b	-	-	b	b
chr06	7690409	A	b	b	b	b	b	b	b	b	a	-	-	b	b	b	b	b	a	b	b	b	b	a	b	b	b	b	b	b	b	b	b	b	b	b	b	b	b	b	b	b	b	b	b	b	b	b	b
chr06	7697844	A	b	b	b	b	b	b	b	b	-	-	-	b	b	b	b	b	a	b	b	b	b	a	b	-	b	b	-	b	-	b	b	b	b	-	b	b	-	b	b	b	b	-	b	-	b	b	b
chr06	7697846	G	b	b	b	b	b	b	b	b	-	-	-	b	b	b	b	b	a	b	b	b	b	a	b	-	b	b	-	b	-	b	b	b	b	-	b	b	-	b	b	b	b	-	b	-	b	b	b
chr06	7699151	G	b	b	b	b	-	-	b	b	a	b	-	b	b	b	b	b	a	b	b	b	b	a	b	b	b	b	b	b	b	b	b	b	b	b	-	b	-	b	b	b	b	b	b	b	b	b	b
chr06	7699280	G	b	b	b	b	-	-	b	b	a	b	-	b	b	b	b	b	a	b	b	b	b	a	b	b	b	b	b	b	b	b	b	b	b	b	-	b	-	b	b	b	b	b	b	b	b	b	b
chr06	7700697	A	b	b	b	b	-	b	b	b	a	b	b	b	b	b	b	b	a	b	b	b	b	a	b	b	b	b	b	b	b	b	b	b	b	b	b	b	-	b	b	b	b	-	b	b	-	b	-
chr06	7700709	A	b	b	b	b	-	b	b	b	a	b	b	b	b	b	b	b	a	b	b	b	b	a	b	b	b	b	b	b	b	b	b	b	b	b	b	b	-	b	b	b	b	-	b	b	-	b	-
chr06	7719759	G	b	b	b	-	-	-	-	b	a	-	-	-	b	b	b	b	a	b	b	-	-	-	-	-	b	b	b	b	b	b	-	b	b	-	b	-	b	-	b	b	b	-	b	b	-	b	b
chr06	7720605	C	b	b	b	b	b	b	b	b	a	b	-	b	b	b	b	b	a	b	b	b	b	-	b	b	b	b	-	b	-	-	b	b	b	b	b	-	b	b	b	b	b	-	b	b	b	b	b
chr06	7720668	T	b	b	b	b	b	b	b	b	a	b	-	b	b	b	b	b	a	b	b	b	b	-	b	b	b	b	-	b	-	-	b	b	b	b	b	-	b	b	b	b	b	-	b	b	b	b	b
chr06	7720673	C	b	b	b	b	b	b	b	b	a	b	-	b	b	b	b	b	a	b	b	b	b	-	b	b	b	b	-	b	-	-	b	b	b	b	b	-	b	b	b	b	b	-	b	b	b	b	b
chr06	7720675	T	b	b	b	b	b	b	b	b	a	b	-	b	b	b	b	b	a	b	b	b	b	-	b	b	b	b	-	b	-	-	b	b	b	b	b	-	b	b	b	b	b	-	b	b	b	b	b
chr06	7720777	G	b	b	b	b	-	b	b	b	-	b	-	b	b	b	b	b	a	b	b	b	b	-	b	-	b	b	b	-	b	b	-	b	b	-	-	b	b	b	b	b	b	-	b	b	b	b	b
chr06	7720797	G	b	b	b	b	-	b	b	b	-	b	-	b	b	b	b	b	a	b	b	b	b	-	b	-	b	b	b	-	b	b	-	b	b	-	-	b	b	b	b	b	b	-	b	b	b	b	b
chr06	7721081	G	b	b	b	-	-	b	b	b	-	b	-	b	b	b	b	b	a	b	b	b	b	-	b	-	-	b	b	-	b	b	-	b	b	-	b	b	b	b	b	b	b	-	b	b	b	b	b
chr06	7721304	C	-	b	b	b	b	b	b	-	a	b	-	b	b	b	b	-	a	b	b	b	b	a	-	-	b	b	b	b	-	-	b	b	b	-	b	b	b	b	b	h	b	-	b	b	b	b	b
chr06	7721313	C	-	b	b	b	b	b	b	-	a	b	-	b	b	b	b	-	a	b	b	b	b	a	-	-	b	b	b	b	-	-	b	b	b	-	b	b	b	b	b	h	b	-	b	b	b	b	b
chr06	7721512	T	b	b	b	b	b	b	b	b	a	b	-	b	b	b	b	b	a	b	b	b	b	a	b	b	b	b	b	b	-	b	b	b	b	b	b	b	b	b	b	h	b	-	b	b	b	b	b
chr06	7721517	G	b	b	b	b	b	b	b	b	a	b	-	b	b	b	b	b	a	b	b	b	b	a	b	b	b	b	b	b	-	b	b	b	b	b	b	b	b	b	b	h	b	-	b	b	b	b	b
chr06	7759743	T	-	b	b	b	b	b	b	-	a	b	b	b	b	b	b	b	a	b	b	-	b	a	-	-	b	b	b	b	b	b	b	b	b	b	b	-	b	b	b	b	b	-	b	b	-	b	b
chr06	7759950	C	-	b	b	b	b	b	b	-	-	b	b	b	b	b	b	-	-	b	b	-	b	-	-	-	b	b	b	b	b	-	b	b	b	b	b	-	b	b	b	b	b	-	b	b	-	b	b
chr06	7775452	C	b	b	b	b	b	b	b	b	-	b	b	b	b	b	b	b	-	b	b	b	b	-	b	b	b	b	b	b	b	b	b	b	b	h	b	b	b	b	b	b	b	b	b	b	a	b	b
chr06	7783961	C	b	b	b	b	b	b	b	b	a	-	b	b	b	b	b	b	a	b	b	b	b	-	b	b	b	b	b	b	b	b	b	b	b	b	b	b	-	b	b	b	b	-	b	-	b	b	b
chr06	7784002	A	b	b	b	b	b	b	b	b	a	-	b	b	b	b	b	b	a	b	b	b	b	-	b	b	b	b	b	b	b	b	b	b	b	b	b	b	-	b	b	b	b	-	b	-	b	b	b
chr06	7784015	G	b	b	b	b	b	b	b	b	a	-	b	b	b	b	b	b	a	b	b	b	b	-	b	b	b	b	b	b	b	b	b	b	b	b	b	b	-	b	b	b	b	-	b	-	b	b	b
chr06	7784134	T	b	b	b	b	b	b	b	b	a	-	b	b	b	b	b	b	a	b	b	b	b	-	b	b	b	b	b	b	b	b	b	b	b	b	b	b	-	b	b	b	b	-	b	-	b	b	b
chr06	7796219	A	-	b	-	-	b	-	-	-	a	-	-	-	-	b	b	b	a	-	b	-	b	-	b	-	-	b	-	b	-	-	-	b	b	-	-	b	-	-	b	-	b	b	b	b	-	b	-
chr06	7797142	G	b	b	-	-	-	b	-	b	a	-	-	-	b	b	b	b	a	b	b	b	b	-	-	b	b	b	b	b	b	-	b	b	b	-	b	b	b	b	b	b	b	b	b	b	b	b	b
chr06	7797341	A	b	b	-	-	-	b	-	b	a	-	-	-	b	b	b	b	a	b	b	b	b	-	-	b	b	b	b	b	b	-	b	b	b	-	b	b	b	b	b	b	b	b	b	b	b	b	b
chr06	7797354	C	b	b	-	-	-	b	-	b	a	-	-	-	b	b	b	b	a	b	b	b	b	-	-	b	b	b	b	b	b	-	b	b	b	-	b	b	b	b	b	b	b	b	b	b	b	b	b
chr06	7797379	G	b	b	-	-	-	b	-	b	a	-	-	-	b	b	b	b	a	b	b	b	b	-	-	b	b	b	b	b	b	-	b	b	b	-	b	b	b	b	b	b	b	b	b	b	b	b	b
chr06	7797510	T	b	b	-	b	b	b	b	b	-	b	-	b	b	b	b	b	a	b	b	b	b	a	b	-	b	b	b	b	-	-	b	b	b	-	b	-	-	b	b	b	b	-	b	b	b	b	-
chr06	7810197	A	b	b	b	b	b	b	b	b	a	b	-	b	b	b	b	b	a	b	b	b	b	a	b	-	b	b	-	b	b	b	b	b	b	b	b	-	b	b	b	b	b	b	b	b	b	b	b
chr06	7810207	T	b	b	b	b	b	b	b	b	a	b	-	b	b	b	b	b	a	b	b	b	b	a	b	-	b	b	-	b	b	b	b	b	b	b	b	-	b	b	b	b	b	b	b	b	b	b	b
chr06	7810208	G	b	b	b	b	b	b	b	b	a	b	-	b	b	b	b	b	a	b	b	b	b	a	b	-	b	b	-	b	b	b	b	b	b	b	b	-	b	b	b	b	b	b	b	b	b	b	b
chr06	7810259	A	b	b	b	b	b	b	b	b	a	b	-	b	b	b	b	b	a	b	b	b	b	a	b	-	b	b	-	b	b	b	b	b	b	b	b	-	b	b	b	b	b	b	b	b	b	b	b
chr06	7811411	C	b	-	-	-	b	b	b	b	a	-	-	b	b	b	b	b	a	b	b	-	b	-	-	-	b	-	-	b	b	-	-	b	b	-	-	b	-	-	b	a	-	b	b	b	-	b	b
chr06	7821740	A	-	b	b	b	b	b	b	-	-	-	b	b	b	b	b	b	a	b	b	b	b	-	-	-	b	b	b	b	b	b	b	b	b	b	b	-	b	b	b	b	b	b	b	b	b	b	b
chr06	7821747	C	-	b	b	b	b	b	b	-	-	-	b	b	b	b	b	b	a	b	b	b	b	-	-	-	b	b	b	b	b	b	b	b	b	b	b	-	b	b	b	b	b	b	b	b	b	b	b
chr06	7821767	A	-	b	b	b	b	b	b	-	-	-	b	b	b	b	b	b	a	b	b	b	b	-	-	-	b	b	b	b	b	b	b	b	b	b	b	-	b	b	b	b	b	b	b	b	b	b	b
chr06	7821773	C	-	b	b	b	b	b	b	-	-	-	b	b	b	b	b	b	a	b	b	b	b	-	-	-	b	b	b	b	b	b	b	b	b	b	b	-	b	b	b	b	b	b	b	b	b	b	b
chr06	7821800	T	-	b	b	b	b	b	b	-	-	-	b	b	b	b	b	b	a	b	b	b	b	-	-	-	b	b	b	b	b	b	b	b	b	b	b	-	b	b	b	b	b	b	b	b	b	b	b
chr06	7822517	C	b	b	b	b	b	b	b	b	a	b	b	b	b	b	b	b	a	b	b	b	b	a	b	-	b	b	b	b	b	b	b	b	b	-	b	b	b	b	b	b	b	b	b	b	b	b	b
chr06	7822544	T	b	b	b	b	b	b	b	b	a	b	b	b	b	b	b	b	a	b	b	b	b	a	b	-	b	b	b	b	b	b	b	b	b	-	b	b	b	b	b	b	b	b	b	b	b	b	b
chr06	7822598	T	b	b	b	b	b	b	b	b	a	b	b	b	b	b	b	b	a	b	b	b	b	a	b	-	b	b	b	b	b	b	b	b	b	-	b	b	b	b	b	b	b	b	b	b	b	b	b
chr06	7830372	A	b	b	b	-	b	-	b	b	a	b	-	b	b	b	b	b	a	b	b	b	b	a	b	-	b	b	-	b	b	b	b	b	b	b	b	b	-	b	b	b	b	-	b	b	-	b	b
chr06	8146288	C	b	b	b	b	b	b	-	b	a	-	-	b	b	b	b	b	a	b	b	b	b	a	b	b	b	b	-	b	b	b	b	b	b	b	b	b	-	b	b	b	b	-	b	b	-	b	b
chr06	8322670	G	-	b	b	b	-	b	-	b	a	b	-	-	b	b	b	b	-	b	b	b	b	-	-	b	-	b	-	b	-	b	b	b	b	b	b	b	b	b	b	-	-	b	b	-	-	-	-
chr06	8331676	C	b	b	-	b	-	b	-	b	-	-	b	-	b	b	b	b	a	b	-	-	b	-	-	-	b	b	-	b	b	-	b	b	b	-	b	-	b	b	b	a	b	-	-	b	-	-	b
chr06	8367862	C	b	b	b	b	b	b	b	b	a	-	b	b	b	b	b	b	a	b	b	b	b	-	-	b	b	-	b	b	b	b	b	b	b	b	b	b	b	b	b	b	b	b	b	-	b	-	b
chr06	8768753	C	b	b	b	b	b	b	b	-	-	b	b	b	b	b	b	b	a	b	b	b	b	a	b	b	b	-	b	b	b	-	b	b	b	b	b	b	b	b	b	b	b	b	b	b	-	b	b
chr06	8793528	T	b	b	b	b	b	b	-	-	a	-	-	b	b	b	b	b	-	b	b	b	b	-	b	-	b	b	b	b	b	-	b	b	b	b	b	-	b	b	b	b	b	-	b	b	-	b	-
chr06	9085239	A	b	b	b	-	-	-	b	b	a	b	-	-	-	b	b	-	a	b	b	-	b	a	b	b	b	b	b	b	b	b	-	b	b	b	-	-	b	b	b	b	-	-	b	b	-	b	b
chr06	10096140	A	-	b	b	b	b	-	b	b	a	b	-	b	b	b	b	b	a	b	b	-	b	a	b	b	b	-	-	b	b	-	b	b	b	b	b	-	b	b	b	a	b	-	b	b	b	b	b
chr06	10096154	G	-	b	b	b	b	-	b	b	a	b	-	b	b	b	b	b	a	b	b	-	b	a	b	b	b	-	-	b	b	-	b	b	b	b	b	-	b	b	b	a	b	-	b	b	b	b	b
chr06	10938516	A	b	b	b	b	b	b	b	b	a	b	-	b	b	b	b	b	a	b	b	b	b	a	b	b	b	b	b	b	b	b	b	b	b	b	b	b	b	b	b	b	b	b	b	b	b	b	b
chr06	11420220	G	b	b	b	b	b	-	b	b	a	b	-	-	b	b	b	b	a	b	b	b	b	a	b	b	b	b	b	b	b	b	b	b	b	b	b	b	b	b	b	b	b	b	b	b	b	b	b
chr06	11450335	G	b	b	b	b	b	b	b	b	a	-	b	b	b	b	b	b	a	b	b	b	b	a	b	-	b	b	b	b	b	-	b	b	b	-	b	-	b	b	b	h	b	b	b	b	b	b	b
chr06	11740685	C	b	b	b	b	-	b	b	b	a	-	-	-	b	b	b	b	a	b	b	-	b	a	b	b	b	b	-	b	-	-	b	b	b	-	b	b	-	b	b	a	b	-	b	b	b	b	-
chr06	11786302	G	-	b	-	b	b	b	b	b	-	b	b	b	b	b	b	b	a	b	b	b	b	-	b	-	b	b	b	b	-	b	b	b	b	b	b	b	b	b	b	h	b	-	b	b	b	-	b
chr06	11940326	C	-	b	-	-	b	b	b	b	-	-	-	b	b	b	b	b	a	b	b	b	b	a	b	b	-	b	b	-	-	-	-	b	b	-	b	-	-	b	b	b	b	-	-	-	-	b	-
chr06	12034497	T	b	b	-	b	b	b	-	b	-	b	-	-	b	b	b	b	a	b	b	b	b	a	b	-	b	-	-	b	-	-	b	b	b	-	b	b	-	b	b	b	b	b	b	b	-	-	b
chr06	12479259	C	b	b	b	b	b	b	b	b	a	-	-	b	b	b	b	b	a	b	b	b	b	-	b	-	b	b	-	b	b	-	b	b	b	-	-	b	b	-	b	b	b	-	b	-	-	b	-
chr06	12808121	G	b	-	b	b	-	-	-	-	a	-	-	b	b	b	b	b	-	-	b	b	b	-	-	-	b	-	b	b	b	b	-	b	b	-	-	b	-	b	b	a	-	-	b	b	-	b	b
chr06	13395153	A	b	b	-	b	b	b	b	b	a	b	b	b	b	b	b	b	a	b	b	b	b	-	b	b	b	b	-	b	b	b	b	b	b	b	b	b	-	b	b	b	b	b	b	b	b	b	b
chr06	13427945	T	-	b	-	-	b	b	-	b	a	b	-	b	b	b	b	b	a	b	b	b	b	-	b	b	b	b	-	b	-	-	b	b	b	b	b	-	b	b	b	b	b	b	b	b	b	b	b
chr06	13462923	C	b	b	-	b	b	b	b	b	a	b	-	b	b	b	b	b	a	b	b	-	b	-	b	-	b	b	b	b	b	-	b	b	b	-	b	b	-	b	b	b	b	b	b	b	b	b	-
chr06	13753854	C	b	b	b	b	b	b	b	b	a	-	-	b	b	b	b	b	a	b	b	b	b	a	b	-	b	b	b	b	b	b	b	b	b	b	b	b	-	-	b	b	b	b	b	b	b	b	b
chr06	13850805	G	b	-	b	b	b	b	-	-	a	-	-	b	b	b	-	b	a	b	b	b	b	-	b	b	b	-	-	b	-	b	b	b	b	-	-	b	-	b	b	b	b	-	b	b	-	-	-
chr06	14139315	A	b	b	b	b	b	b	-	b	a	b	-	b	b	b	b	b	a	b	b	b	b	a	b	b	b	b	b	b	b	b	b	b	b	-	b	b	-	b	b	b	b	b	b	b	b	b	b
chr06	14150442	G	b	b	b	b	b	b	b	b	a	b	b	b	b	b	b	b	b	b	b	b	b	b	b	b	b	b	b	b	-	b	b	b	b	b	b	-	b	b	b	b	b	-	b	b	b	b	b
chr06	14150444	C	b	b	b	b	b	b	b	b	a	b	b	b	b	b	b	b	b	b	b	b	b	b	b	b	b	b	b	b	-	b	b	b	b	b	b	-	b	b	b	b	b	-	b	b	b	b	b
chr06	14150460	C	b	b	b	b	b	b	b	b	a	b	b	b	b	b	b	b	b	b	b	b	b	b	b	b	b	b	b	b	-	b	b	b	b	b	b	-	b	b	b	b	b	-	b	b	b	b	b
chr06	14150480	G	b	b	b	b	b	b	b	b	a	b	b	b	b	b	b	b	b	b	b	b	b	b	b	b	b	b	b	b	-	b	b	b	b	b	b	-	b	b	b	b	b	-	b	b	b	b	b
chr06	14150504	C	b	b	b	b	b	b	b	b	a	b	b	b	b	b	b	b	b	b	b	b	b	b	b	b	b	b	b	b	-	b	b	b	b	b	b	-	b	b	b	b	b	-	b	b	b	b	b
chr06	14485994	T	-	b	b	b	-	b	b	b	a	b	-	b	b	b	b	b	a	b	b	-	b	-	b	-	b	b	b	b	b	b	b	b	b	-	b	b	b	b	b	b	b	b	b	-	b	b	-
chr06	14981228	C	b	b	b	b	b	-	b	b	a	b	b	-	b	b	b	b	a	b	b	b	b	a	b	b	b	b	b	b	b	b	b	b	b	b	b	b	b	b	b	h	b	b	b	b	b	b	b
chr06	15164331	T	b	b	b	b	b	b	b	b	a	-	-	b	b	b	b	b	a	b	b	-	b	a	-	b	b	-	-	b	b	-	b	b	b	b	-	b	b	-	b	-	b	b	b	b	-	b	b
chr06	15200878	A	b	b	b	b	b	b	b	b	a	b	-	b	-	b	b	b	a	b	b	b	b	a	b	-	b	b	b	b	b	b	b	b	b	-	b	b	b	-	b	b	b	b	b	-	b	b	-
chr06	15203997	C	b	b	b	b	b	b	-	b	a	b	b	b	b	b	b	b	a	b	b	b	b	a	b	b	b	b	-	b	-	b	b	b	b	b	b	-	-	b	b	a	b	-	b	b	b	b	b
chr06	15231607	G	b	b	-	b	b	b	b	b	a	b	b	b	b	b	b	b	a	b	b	b	b	a	-	b	b	b	b	b	b	b	b	b	b	-	b	-	b	-	b	b	b	-	b	-	b	b	b
chr06	15304950	A	b	b	b	b	b	b	-	b	a	b	b	b	b	b	b	b	a	b	b	-	b	a	b	b	b	-	b	b	b	b	b	b	b	b	b	b	-	b	b	b	-	b	b	b	b	-	b
chr06	15644213	T	b	b	b	-	b	b	b	b	a	-	-	b	b	b	b	b	a	b	b	b	b	a	b	-	b	b	b	b	b	b	b	b	b	b	b	b	b	b	b	b	b	-	b	b	b	b	b
chr06	16445041	C	b	b	b	-	b	-	-	b	a	-	b	-	b	b	b	b	a	b	b	-	b	-	b	b	b	b	-	b	-	b	b	b	b	b	b	-	b	b	b	b	b	-	b	b	-	-	b
chr06	16619715	C	b	b	-	b	b	b	b	b	a	-	-	b	b	b	b	b	a	-	b	-	b	-	b	b	b	b	-	b	-	b	b	b	b	b	b	b	-	b	b	a	b	b	b	-	b	-	b
chr06	16797594	C	b	b	b	-	b	-	b	b	a	-	-	b	b	b	b	b	a	b	b	b	b	a	b	-	b	b	-	b	-	b	b	b	b	b	b	b	b	-	b	a	b	b	b	b	-	b	b
chr06	17003356	G	b	b	b	b	-	b	b	b	a	-	-	b	b	b	b	b	a	b	b	b	b	a	b	b	b	b	b	b	b	b	b	b	b	b	b	-	b	b	b	b	b	b	b	b	b	b	b
chr06	17230576	C	b	b	b	-	b	b	b	b	a	b	b	b	b	b	b	b	a	b	b	-	b	a	b	-	b	b	b	b	b	b	b	b	b	b	b	b	b	b	b	b	b	-	b	-	b	b	b
chr06	17731149	C	b	b	b	b	b	b	b	b	a	-	b	b	b	b	b	b	a	b	b	b	b	a	b	b	b	b	b	b	b	-	b	b	b	b	b	b	-	b	b	b	b	b	b	b	-	b	b
chr06	19688061	G	-	b	b	b	b	b	b	b	a	-	-	b	b	b	b	b	a	b	b	b	b	a	b	b	b	b	b	b	-	b	b	b	b	-	b	b	b	b	b	b	b	-	b	b	b	b	b
chr06	19848804	G	b	b	b	-	b	b	b	b	a	b	-	b	b	b	b	b	a	b	b	b	b	a	b	-	b	b	b	b	-	-	b	b	b	b	b	b	b	b	b	b	b	b	b	b	b	b	b
chr06	20047582	G	b	b	b	b	b	b	b	b	a	b	-	b	b	b	b	b	a	b	b	b	b	a	-	-	b	b	b	b	b	b	b	b	b	b	b	-	b	b	b	b	b	b	b	b	-	b	b
chr06	20146060	T	b	b	-	b	b	b	b	b	-	b	-	b	b	b	b	b	-	b	b	b	b	a	-	b	-	-	-	b	b	b	b	b	b	-	b	-	-	b	b	b	-	b	b	b	-	b	-
chr06	20574419	C	b	b	b	b	b	b	b	b	a	-	-	b	b	b	b	b	a	b	b	b	b	a	-	-	b	b	-	b	b	-	b	b	b	b	b	b	-	b	b	-	b	b	b	-	-	b	-
chr06	20651024	T	b	b	b	b	b	b	b	b	a	b	-	b	b	b	b	b	a	b	b	b	b	a	b	b	b	b	b	b	b	b	b	b	b	b	b	b	b	b	b	b	b	b	b	b	b	b	b
chr06	21030321	A	b	b	b	b	b	b	b	b	a	b	-	b	b	b	b	b	a	b	b	-	b	a	-	-	-	b	-	b	b	b	b	b	b	-	b	b	-	b	b	b	b	-	b	-	-	b	-
chr06	21505118	A	-	b	-	b	b	b	b	b	-	-	-	b	b	b	b	b	a	-	b	b	b	a	-	-	b	b	-	b	b	-	b	b	b	-	b	-	b	b	b	b	b	b	-	b	-	b	b
chr06	21731657	A	b	b	-	b	b	b	b	b	a	-	-	b	b	b	b	b	a	b	b	b	b	a	b	b	b	-	b	b	b	b	b	b	b	-	b	-	b	b	b	b	b	-	b	-	-	b	b
chr06	23011421	C	b	b	b	b	b	b	-	b	a	b	b	b	b	b	b	b	a	b	b	b	b	a	b	b	b	b	b	b	b	b	b	b	b	b	b	b	b	b	b	-	b	b	b	b	b	b	b
chr06	23111078	A	b	b	b	-	b	b	-	b	a	-	-	b	b	b	b	b	a	-	b	-	b	-	b	-	b	b	-	b	-	-	b	b	b	-	-	b	-	b	b	b	b	b	b	b	b	b	b
chr06	23131752	G	b	b	b	-	b	-	-	b	a	b	-	b	b	b	b	b	a	b	b	b	b	-	b	-	b	b	b	b	-	b	b	b	b	b	b	b	b	b	b	b	b	b	b	b	-	b	b
chr06	23678607	T	b	b	b	b	b	b	-	b	a	b	-	b	b	b	b	b	a	b	b	b	b	-	b	b	b	b	b	b	b	b	b	b	b	b	b	b	b	b	b	b	b	b	b	b	b	b	-
chr06	23772562	T	b	b	b	b	b	b	b	b	-	-	-	-	-	b	b	b	a	b	b	-	b	-	-	b	b	b	-	b	b	b	b	b	b	b	-	-	b	-	b	-	b	b	b	b	b	b	b
chr06	23773039	G	b	b	b	-	b	b	b	b	a	b	-	-	b	b	b	b	a	b	b	b	b	a	b	-	b	b	b	b	b	b	b	b	b	-	b	-	b	b	b	b	b	-	b	b	b	-	-
chr06	23774275	C	b	b	b	b	b	b	b	b	a	b	-	b	-	b	b	b	a	b	b	b	b	a	b	b	b	b	b	b	b	b	b	b	b	b	b	b	b	b	b	b	b	b	b	-	b	b	b
chr06	23783534	A	b	b	b	b	b	-	-	b	a	-	-	b	b	b	b	b	a	b	b	-	b	-	-	-	-	b	-	b	-	b	b	b	b	-	b	-	-	b	b	b	b	-	b	-	-	-	b
chr06	23798189	G	b	b	b	b	-	-	b	b	-	b	-	-	-	b	b	b	a	b	b	-	b	-	b	-	b	b	-	-	b	b	-	b	b	b	-	b	-	-	b	b	b	b	b	b	b	b	b
chr06	23798258	C	b	b	b	b	-	-	b	b	-	b	-	-	-	b	b	b	a	b	b	-	b	-	b	-	b	b	-	-	b	b	-	b	b	b	-	b	-	-	b	b	b	b	b	b	b	b	b
chr06	23801697	G	b	b	b	b	b	b	-	b	a	b	b	b	b	b	b	b	a	b	b	-	b	a	b	b	b	b	-	b	b	b	b	b	b	b	b	-	-	b	b	b	b	-	b	-	-	b	b
chr06	23804108	A	b	b	b	b	b	b	-	b	a	-	b	b	b	b	b	b	a	b	b	b	b	-	b	b	b	b	b	b	b	-	b	b	b	b	b	b	b	-	b	b	b	b	b	b	b	b	b
chr06	23815264	A	b	b	b	b	-	-	b	b	a	-	-	-	b	b	b	b	a	b	b	-	-	-	-	b	b	b	-	b	b	-	-	b	b	b	-	b	-	-	b	b	b	b	b	b	-	b	b
chr06	23816059	A	b	b	b	b	b	b	b	b	a	b	-	b	b	b	b	b	a	b	b	b	b	a	b	b	b	b	b	b	b	b	b	b	b	b	b	b	b	b	b	b	b	b	b	b	b	b	b
chr06	23820608	T	b	b	b	b	b	b	b	b	a	b	b	b	b	b	b	b	a	b	b	b	b	a	b	-	b	b	b	b	b	b	b	b	b	b	b	b	b	b	b	b	b	-	b	b	b	b	b
chr06	23941668	G	b	b	b	b	b	b	b	b	a	b	-	b	b	b	b	b	a	b	b	b	b	-	b	-	b	b	-	b	b	b	b	b	b	b	b	-	b	b	b	b	b	-	b	b	b	b	b
chr06	24694177	C	b	b	b	-	b	b	b	b	a	-	-	b	-	b	b	b	a	b	b	b	b	a	b	-	b	-	b	b	b	-	b	b	b	b	b	-	b	b	b	a	b	b	b	b	b	b	-
chr06	25007894	G	b	b	b	b	b	b	b	b	a	-	b	b	b	b	b	b	a	b	b	b	b	a	b	b	b	b	b	b	b	b	b	b	b	b	b	-	b	b	b	b	b	b	b	b	-	b	b
chr06	25091688	A	b	b	-	-	-	-	b	b	a	-	-	-	b	b	b	b	a	b	b	-	b	a	-	-	b	b	b	b	b	-	b	b	b	b	-	-	b	-	-	b	-	-	b	b	-	b	b
chr06	26856723	G	b	b	b	b	-	b	-	b	a	-	b	b	b	b	b	b	a	b	b	b	b	a	-	-	b	b	b	b	b	-	b	b	b	b	b	b	b	b	a	b	b	-	b	b	b	b	b
chr06	27559609	A	b	b	b	b	b	b	b	b	a	b	-	b	b	b	b	b	a	b	a	-	b	a	b	b	b	b	b	b	b	b	b	b	b	b	b	b	b	-	a	b	b	b	b	b	b	b	b
chr06	27686930	A	b	b	-	-	-	-	-	b	-	-	-	-	b	b	b	b	a	b	a	-	b	-	b	-	b	-	-	b	-	b	b	b	b	-	b	-	-	-	a	-	b	b	b	b	b	-	b
chr06	27701708	T	-	b	b	b	b	b	b	b	a	b	-	b	b	b	b	b	a	-	a	b	b	a	b	-	b	b	b	b	-	b	b	b	b	b	b	b	b	b	a	b	b	b	b	b	-	b	-
chr06	28382558	T	b	b	b	b	b	b	b	b	a	b	-	b	b	b	b	b	a	b	a	a	b	a	b	b	b	b	-	b	-	b	-	b	b	b	b	b	-	b	a	b	b	b	b	b	b	b	-
chr06	28382747	A	b	b	b	b	b	b	b	b	a	b	b	b	b	b	b	b	a	b	a	a	b	a	b	b	b	b	-	b	b	b	b	b	b	b	b	b	b	b	a	b	b	b	b	b	b	b	b
chr06	28396030	C	b	b	b	b	b	b	b	b	a	b	-	b	b	b	b	b	a	b	a	a	b	a	-	b	b	b	b	b	b	b	b	b	b	b	b	b	b	b	a	b	b	b	b	b	b	b	b
chr06	28396314	T	b	b	b	-	b	b	-	b	a	-	-	b	b	b	b	b	a	b	a	a	b	a	b	b	b	b	b	b	b	b	b	b	b	-	b	-	b	b	a	b	-	b	b	b	b	b	b
chr06	28400516	T	-	b	b	b	b	b	-	b	a	-	-	b	b	b	b	b	a	b	a	-	b	-	b	b	b	b	-	b	b	b	b	b	b	-	b	-	-	-	a	b	b	b	b	b	b	b	b
chr06	28402772	C	-	b	b	b	b	-	-	b	a	b	-	-	b	b	b	b	a	-	a	a	b	a	b	b	b	b	-	b	b	-	b	b	b	-	b	-	b	b	a	b	b	-	b	b	b	b	-
chr06	28403112	C	-	b	b	b	b	b	-	-	a	b	-	-	b	b	b	-	a	-	a	a	b	a	-	-	b	b	-	b	-	-	b	b	b	-	-	-	b	b	a	b	b	-	-	b	-	b	-
chr06	28403133	T	-	b	b	b	b	b	-	-	a	b	-	-	b	b	b	-	a	-	a	a	b	a	-	-	b	b	-	b	-	-	b	b	b	-	-	-	b	b	a	b	b	-	-	b	-	b	-
chr06	28403149	C	-	b	b	b	b	b	-	-	a	b	-	-	b	b	b	-	a	-	a	a	b	a	-	-	b	b	-	b	-	-	b	b	b	-	-	-	b	b	a	b	b	-	-	b	-	b	-
chr06	28443806	T	b	b	-	b	-	b	b	b	a	-	-	-	b	b	b	b	a	b	a	a	b	-	b	-	b	b	b	-	-	-	b	b	b	-	b	b	-	b	a	b	b	-	b	b	b	b	b
chr06	28469993	G	b	b	b	b	-	b	b	b	a	b	b	b	b	b	b	b	a	b	a	-	b	a	b	-	b	a	b	b	b	b	b	b	b	b	b	b	b	b	a	b	b	-	b	b	b	b	b
chr06	29300630	A	b	b	b	b	b	b	b	b	a	-	-	-	b	b	b	b	a	b	a	-	b	a	b	b	b	a	b	b	b	-	-	b	b	b	a	a	-	b	a	b	b	b	b	b	a	b	b
chr06	29309650	G	b	b	b	b	b	b	b	b	a	-	-	a	b	b	b	b	a	b	a	a	b	a	b	-	b	a	-	b	b	b	b	b	b	b	a	a	-	b	a	b	b	-	b	b	a	b	b
chr06	29309676	T	b	b	b	b	b	b	b	b	a	-	-	a	b	b	b	b	a	b	a	a	b	a	b	-	b	a	-	b	b	b	b	b	b	b	a	a	-	b	a	b	b	-	b	b	a	b	b
chr06	29309699	C	b	b	b	b	b	b	b	b	a	-	-	a	b	b	b	b	a	b	a	a	b	a	b	-	b	a	-	b	b	b	b	b	b	b	a	a	-	b	a	b	b	-	b	b	a	b	b
chr06	29309705	G	b	b	b	b	b	b	b	b	a	-	-	a	b	b	b	b	a	b	a	a	b	a	b	-	b	a	-	b	b	b	b	b	b	b	a	a	-	b	a	b	b	-	b	b	a	b	b
chr06	29313207	A	b	b	b	b	b	-	b	-	-	b	-	a	b	b	b	b	-	b	-	-	b	-	b	b	b	b	b	b	b	b	b	b	b	b	-	-	b	b	-	b	b	b	b	b	-	b	b
chr06	29313210	G	b	b	b	b	b	-	b	-	-	b	-	a	b	b	b	b	-	b	-	-	b	-	b	b	b	b	b	b	b	b	b	b	b	b	-	-	b	b	-	b	b	b	b	b	-	b	b
chr06	29315992	A	-	b	b	-	-	-	-	b	a	-	-	a	b	b	b	b	a	b	a	-	b	a	-	-	b	-	-	b	b	b	b	b	b	-	a	-	-	b	a	b	b	-	b	b	a	b	-
chr06	29316263	A	-	b	b	-	-	-	-	b	a	-	-	a	b	b	b	b	a	b	a	-	b	a	-	-	b	-	-	b	b	b	b	b	b	-	a	-	-	b	a	b	b	-	b	b	a	b	-
chr06	29316297	T	-	b	b	-	-	-	-	b	a	-	-	a	b	b	b	b	a	b	a	-	b	a	-	-	b	-	-	b	b	b	b	b	b	-	a	-	-	b	a	b	b	-	b	b	a	b	-
chr06	29321921	T	b	b	b	b	-	b	b	b	a	b	-	a	b	b	b	b	a	b	a	a	b	-	b	-	b	h	b	b	-	b	b	b	b	b	a	a	-	b	a	b	b	-	b	b	-	b	-
chr06	29321961	T	b	b	b	b	-	b	b	b	a	b	-	a	b	b	b	b	a	b	a	a	b	-	b	-	b	h	b	b	-	b	b	b	b	b	a	a	-	b	a	b	b	-	b	b	-	b	-
chr06	29322515	G	b	b	-	b	b	b	b	b	-	b	-	-	-	b	b	b	-	b	a	-	b	-	b	-	b	b	b	b	b	b	b	b	b	-	-	-	-	b	a	-	b	b	b	b	-	b	b
chr06	29322541	C	b	b	-	b	b	b	b	b	-	b	-	-	-	b	b	b	-	b	a	-	b	-	b	-	b	b	b	b	b	b	b	b	b	-	-	-	-	b	a	-	b	b	b	b	-	b	b
chr06	29337198	G	b	b	b	b	b	b	b	b	a	b	b	a	b	b	b	b	a	b	a	a	b	-	b	b	b	a	b	b	b	b	b	b	b	b	a	a	b	b	a	b	b	b	b	b	-	b	b
chr06	29337252	G	b	b	b	b	b	b	b	b	a	b	b	a	b	b	b	b	a	b	a	a	b	-	b	b	b	a	b	b	b	b	b	b	b	b	a	a	b	b	a	b	b	b	b	b	-	b	b
chr06	29337888	T	b	b	b	-	b	b	-	b	a	-	-	a	b	b	b	b	a	b	a	a	b	a	b	-	b	a	b	b	b	b	b	b	b	b	-	-	b	b	a	b	-	-	b	b	-	b	b
chr06	29337925	G	b	b	b	-	b	b	-	b	a	-	-	a	b	b	b	b	a	b	a	a	b	a	b	-	b	a	b	b	b	b	b	b	b	b	-	-	b	b	a	b	-	-	b	b	-	b	b
chr06	29338246	T	b	b	b	b	-	-	b	b	a	-	-	a	b	b	b	b	a	b	a	a	b	-	b	-	b	a	b	-	-	b	b	b	b	b	a	-	b	b	a	b	b	b	b	b	a	b	b
chr06	29338490	C	b	b	b	b	-	-	b	b	a	-	-	a	b	b	b	b	a	b	a	a	b	-	b	-	b	a	b	-	-	b	b	b	b	b	a	-	b	b	a	b	b	b	b	b	a	b	b
chr06	29346352	C	b	b	b	b	b	b	b	b	a	b	-	a	b	b	b	b	a	b	a	-	b	-	b	-	b	a	b	b	b	b	b	b	b	b	a	a	b	b	a	b	b	-	b	b	a	b	b
chr06	29346618	T	b	b	b	b	b	b	b	b	a	b	-	a	b	b	b	b	a	b	a	-	b	-	b	-	b	a	b	b	b	b	b	b	b	-	a	a	b	b	a	b	b	-	b	b	a	b	-
chr06	29347096	C	b	b	b	b	b	b	b	b	a	b	b	a	b	b	b	b	a	b	a	a	b	-	b	b	b	h	b	b	b	b	b	b	b	b	a	a	b	b	a	b	b	b	b	b	a	b	b
chr06	29347105	C	b	b	b	b	b	b	b	b	a	b	b	a	b	b	b	b	a	b	a	a	b	-	b	b	b	h	b	b	b	b	b	b	b	b	a	a	b	b	a	b	b	b	b	b	a	b	b
chr06	29349631	T	b	b	b	b	b	b	b	b	a	b	-	-	b	b	b	b	a	-	a	a	b	-	-	-	b	-	b	b	-	-	b	b	b	-	a	a	-	-	a	b	b	-	b	-	a	b	b
chr06	29351365	G	b	b	b	b	b	b	b	b	a	b	b	a	b	b	b	b	a	b	a	-	b	a	b	-	b	a	b	b	b	b	b	b	b	-	a	a	b	b	a	b	b	-	b	b	a	b	b
chr06	29358073	T	b	b	-	b	b	b	b	b	-	b	-	a	b	b	b	b	a	b	a	a	b	-	b	-	b	a	-	b	b	b	b	b	b	b	a	a	-	-	a	b	b	-	b	b	-	b	-
chr06	29358271	A	b	b	-	b	b	b	b	b	-	b	-	a	b	b	b	b	a	b	a	a	b	-	b	-	b	a	-	b	b	b	b	b	b	b	a	a	-	-	a	b	b	-	b	b	-	b	-
chr06	29358380	C	b	b	b	-	b	b	b	b	a	-	b	-	b	b	b	b	a	b	a	-	b	a	b	b	b	h	b	b	b	b	b	b	b	-	a	a	b	b	a	b	b	b	b	b	a	b	b
chr06	29364761	C	b	b	b	b	b	b	b	b	a	b	-	a	b	b	b	b	a	-	a	-	b	a	b	b	b	a	b	b	b	b	b	b	b	-	a	-	b	-	a	b	b	b	b	b	a	b	b
chr06	29365616	G	b	b	b	b	b	b	b	b	-	-	b	a	b	b	b	b	a	b	a	a	b	a	b	b	b	-	-	b	b	b	b	b	b	b	a	a	b	-	a	b	b	b	b	b	-	b	b
chr06	29373033	C	b	b	-	b	b	b	b	b	-	b	-	-	b	b	b	b	a	b	a	-	b	-	b	b	b	a	b	b	b	b	b	b	b	b	a	-	b	b	a	b	b	b	b	b	a	-	b
chr06	29374241	A	b	b	b	b	b	b	b	b	-	-	b	a	b	b	b	b	a	b	a	a	b	a	b	b	b	b	b	b	b	b	b	b	b	-	a	a	-	b	a	b	b	-	b	b	-	b	b
chr06	29376083	A	b	b	b	b	b	-	b	b	a	b	b	a	b	b	b	b	a	b	a	a	b	a	b	b	b	b	b	b	b	b	b	b	b	-	a	-	-	b	a	b	b	b	b	b	a	b	b
chr06	29379088	C	b	b	b	-	b	b	b	-	-	-	-	a	b	b	b	b	a	b	a	a	b	a	b	b	-	a	-	b	b	-	b	b	b	-	a	-	-	-	a	b	b	b	-	-	a	-	-
chr06	29379430	C	b	b	b	-	b	b	b	-	-	-	-	a	b	b	b	b	a	b	a	a	b	a	b	b	-	a	-	b	b	-	b	b	b	b	a	a	-	-	a	b	b	b	-	-	a	-	-
chr06	29385498	A	b	b	b	b	b	b	b	b	a	b	b	a	b	b	b	b	a	b	a	-	b	a	b	b	b	a	b	b	b	b	b	b	b	b	a	a	-	-	a	b	b	-	b	b	-	b	b
chr06	29385560	A	b	b	b	b	b	b	b	b	a	b	b	a	b	b	b	b	a	b	a	-	b	a	b	b	b	a	b	b	b	b	b	b	b	b	a	a	-	-	a	b	b	-	b	b	-	b	b
chr06	29385562	C	b	b	b	b	b	b	b	b	a	b	b	a	b	b	b	b	a	b	a	-	b	a	b	b	b	a	b	b	b	b	b	b	b	b	a	a	-	-	a	b	b	-	b	b	-	b	b
chr06	29385697	T	b	b	b	b	b	b	b	b	a	b	b	a	b	b	b	b	a	b	a	-	b	a	b	b	b	a	b	b	b	b	b	b	b	b	a	a	-	-	a	b	b	-	b	b	-	b	b
chr06	29385712	G	b	b	b	b	b	b	b	b	a	b	b	a	b	b	b	b	a	b	a	-	b	a	b	b	b	a	b	b	b	b	b	b	b	b	a	a	-	-	a	b	b	-	b	b	-	b	b
chr06	29386850	T	b	b	b	b	b	b	b	b	a	b	-	a	-	b	b	b	a	b	a	-	b	a	b	b	b	a	-	b	b	b	b	b	b	b	-	a	b	b	a	b	b	-	b	b	a	b	b
chr06	29391813	T	b	b	b	b	b	b	-	b	-	b	-	-	b	b	b	b	-	b	a	-	b	-	b	-	b	b	b	b	b	b	b	b	b	b	-	-	-	b	-	b	b	b	b	b	-	b	b
chr06	29391822	A	b	b	b	b	b	b	-	b	-	b	-	-	b	b	b	b	-	b	a	-	b	-	b	-	b	b	b	b	b	b	b	b	b	b	-	-	-	b	-	b	b	b	b	b	-	b	b
chr06	29391856	T	b	b	b	b	b	b	-	b	-	b	-	-	b	b	b	b	-	b	a	-	b	-	b	-	b	b	b	b	b	b	b	b	b	b	-	-	-	b	-	b	b	b	b	b	-	b	b
chr06	29392074	A	b	b	b	b	b	b	-	b	-	b	-	-	b	b	b	b	-	b	-	-	b	-	b	-	b	b	b	b	b	b	b	b	b	b	-	-	-	b	-	b	b	b	b	b	-	b	b
chr06	29392082	G	b	b	b	b	b	b	-	b	-	b	-	-	b	b	b	b	-	b	-	-	b	-	b	-	b	b	b	b	b	b	b	b	b	b	-	-	-	b	-	b	b	b	b	b	-	b	b
chr06	29395271	A	b	b	b	b	-	b	b	b	-	-	-	a	b	b	b	b	a	b	a	-	b	-	b	b	b	b	b	b	b	b	b	b	b	b	a	a	b	b	a	b	b	b	b	b	a	b	-
chr06	29395316	G	b	b	b	b	-	b	b	b	-	-	-	a	b	b	b	b	a	b	a	-	b	-	b	b	b	b	b	b	b	b	b	b	b	b	a	a	b	b	a	b	b	b	b	b	a	b	-
chr06	29395318	T	b	b	b	b	-	b	b	b	-	-	-	a	b	b	b	b	a	b	a	-	b	-	b	b	b	b	b	b	b	b	b	b	b	b	a	a	b	b	a	b	b	b	b	b	a	b	-
chr06	29395916	G	b	b	b	b	-	b	b	b	-	-	-	a	b	b	b	b	a	b	a	a	b	-	b	b	b	b	b	b	b	b	b	b	b	b	a	a	b	b	a	b	b	b	b	b	a	b	-
chr06	29396734	G	b	b	b	b	b	b	b	b	a	-	-	-	b	b	b	b	a	b	a	a	b	a	b	b	b	a	-	b	-	b	b	b	b	b	a	a	b	-	a	b	b	b	b	b	-	b	b
chr06	29396748	C	b	b	b	b	b	b	b	b	a	-	-	-	b	b	b	b	a	b	a	a	b	a	b	b	b	a	-	b	-	b	b	b	b	b	a	a	b	-	a	b	b	b	b	b	-	b	b
chr06	29396778	T	b	b	b	b	b	b	b	b	a	-	-	-	b	b	b	b	a	b	a	a	b	a	b	b	b	a	-	b	-	b	b	b	b	b	a	a	b	-	a	b	b	b	b	b	-	b	b
chr06	29402009	T	-	b	b	-	-	b	b	-	a	-	b	-	b	b	b	b	a	b	a	-	b	a	-	b	-	-	-	b	b	b	b	b	b	-	a	-	-	b	a	b	b	-	b	b	-	b	-
chr06	29402026	T	-	b	b	-	-	b	b	-	a	-	b	-	b	b	b	b	a	b	a	-	b	a	-	b	-	-	-	b	b	b	b	b	b	-	a	-	-	b	a	b	b	-	b	b	-	b	-
chr06	29405179	G	b	b	b	b	b	b	b	b	-	b	b	-	b	b	b	b	a	b	a	a	b	a	b	b	b	a	b	b	b	b	b	b	b	-	-	-	b	b	a	b	b	b	b	b	a	b	b
chr06	29405628	A	b	b	b	b	-	b	b	b	-	b	-	a	b	b	b	b	a	b	a	-	b	a	b	-	b	-	-	-	-	b	b	b	b	-	a	-	b	b	a	b	b	-	b	-	-	-	-
chr06	29413841	C	b	b	b	-	b	b	b	b	a	b	-	a	b	b	b	b	a	b	a	a	b	a	b	b	b	b	b	b	b	b	b	b	b	-	a	a	b	b	a	b	b	-	b	b	a	b	b
chr06	29416465	C	b	b	b	b	b	b	b	b	a	b	-	a	b	b	b	b	a	b	a	a	b	a	b	b	b	a	b	b	b	-	b	b	b	b	a	a	-	b	a	b	b	-	b	b	-	b	-
chr06	29419035	A	b	b	b	b	b	b	b	b	a	b	b	a	b	b	b	b	a	b	a	a	b	a	b	-	b	a	b	b	b	b	b	b	b	-	a	a	b	b	a	b	b	b	b	b	a	b	b
chr06	29419074	T	b	b	b	b	b	b	b	b	a	b	b	a	b	b	b	b	a	b	a	a	b	a	b	-	b	a	b	b	b	b	b	b	b	-	a	a	b	b	a	b	b	b	b	b	a	b	b
chr06	29433159	T	b	b	b	b	b	b	b	b	b	b	b	-	b	b	b	b	-	b	-	a	b	-	b	b	b	-	b	b	b	b	b	b	b	-	-	-	b	b	a	b	b	-	h	b	-	b	b
chr06	29439921	C	b	b	b	b	b	b	b	b	-	b	b	-	b	b	b	b	-	b	-	-	b	-	b	b	b	-	b	b	b	b	b	b	b	b	a	-	b	b	-	b	b	b	b	b	-	b	b
chr06	29439970	G	b	b	b	b	b	b	b	b	-	b	b	-	b	b	b	b	-	b	b	-	b	-	b	b	b	-	b	b	b	b	b	b	b	b	a	-	b	b	-	b	b	b	b	b	-	b	b
chr06	29440698	G	b	b	b	b	b	b	b	b	-	b	b	-	b	b	b	b	-	b	a	-	b	a	b	b	b	-	b	b	b	-	b	b	b	b	a	-	b	b	-	b	b	-	b	b	-	b	b
chr06	29440965	T	b	b	b	b	b	b	b	b	a	-	-	a	b	b	b	b	a	b	a	a	b	a	b	b	b	a	-	b	b	b	b	b	b	b	a	a	b	b	a	b	b	b	b	b	a	b	b
chr06	29440979	C	b	b	b	b	b	b	b	b	a	-	-	a	b	b	b	b	a	b	a	a	b	a	b	b	b	a	-	b	b	b	b	b	b	b	a	a	b	b	a	b	b	b	b	b	a	b	b
chr06	29449966	G	-	b	b	-	b	-	-	b	a	b	-	-	b	b	b	b	a	b	a	a	b	a	b	b	b	-	b	b	b	b	b	b	b	-	a	a	b	b	a	b	b	b	b	b	a	b	b
chr06	29450029	A	-	b	b	-	b	-	-	b	a	b	-	-	b	b	b	b	a	b	a	a	b	a	b	b	b	-	b	b	b	b	b	b	b	-	a	a	b	b	a	b	b	b	b	b	a	b	b
chr06	29453954	A	b	b	b	b	b	b	b	b	-	b	-	-	-	b	b	b	-	b	-	-	b	-	b	-	b	-	-	b	b	b	b	b	b	b	-	-	b	b	-	b	b	b	b	b	-	b	-
chr06	29460389	C	b	b	b	b	b	-	-	b	-	-	-	-	b	b	b	b	a	b	a	-	b	a	-	-	b	-	-	-	-	-	-	b	b	-	a	-	b	b	a	b	b	-	b	-	a	b	b
chr06	29462825	A	b	b	b	-	-	b	b	b	a	b	b	-	b	b	b	b	a	b	a	a	b	a	b	b	b	a	-	b	b	b	b	b	b	b	a	a	-	-	a	b	b	b	b	b	a	b	b
chr06	29463250	A	b	b	b	b	b	-	b	b	a	-	-	-	b	b	b	b	a	b	a	a	b	a	-	b	b	-	-	b	b	b	b	b	b	b	a	a	b	b	a	b	b	-	b	b	-	b	-
chr06	29473958	C	-	b	b	b	-	b	b	b	-	-	b	-	-	b	b	b	a	-	-	-	b	-	b	b	b	-	-	-	-	-	b	b	b	-	-	-	-	-	a	-	b	-	b	b	a	-	-
chr06	29473994	A	-	b	b	b	-	b	b	b	-	-	b	-	-	b	b	b	a	-	-	-	b	-	b	b	b	-	-	-	-	-	b	b	b	-	-	-	-	-	a	-	b	-	b	b	a	-	-
chr06	29474008	T	-	b	b	b	-	b	b	b	-	-	b	-	-	b	b	b	a	-	-	-	b	-	b	b	b	-	-	-	-	-	b	b	b	-	-	-	-	-	a	-	b	-	b	b	a	-	-
chr06	29474025	T	-	b	b	b	-	b	b	b	-	-	b	-	-	b	b	b	a	-	-	-	b	-	b	b	b	-	-	-	-	-	b	b	b	-	-	-	-	-	a	-	b	-	b	b	a	-	-
chr06	29474359	C	b	b	b	b	-	b	b	b	-	-	b	-	-	b	b	b	a	b	-	-	b	-	b	b	b	-	-	-	-	-	b	b	b	-	-	-	-	-	a	-	b	-	b	b	a	-	-
chr06	29474369	A	b	b	b	b	-	b	b	b	-	-	b	-	-	b	b	b	a	b	-	-	b	-	b	b	b	-	-	-	-	-	b	b	b	-	-	-	-	-	a	-	b	-	b	b	a	-	-
chr06	29478450	C	b	b	b	b	b	b	b	b	a	b	-	a	b	b	b	b	a	b	a	-	b	a	b	b	b	a	-	b	b	b	b	b	b	b	a	-	-	b	a	b	b	b	b	b	-	b	b
chr06	29478509	C	b	b	b	b	b	b	b	b	a	b	-	a	b	b	b	b	a	b	a	-	b	a	b	b	b	a	-	b	b	b	b	b	b	b	a	-	-	b	a	b	b	b	b	b	-	b	b
chr06	29482591	T	b	b	b	b	b	b	b	b	a	-	-	-	b	b	b	b	a	b	a	-	b	a	-	-	b	a	b	b	b	b	b	b	b	b	-	-	-	-	-	b	b	-	b	b	-	b	b
chr06	29491526	A	b	b	b	b	b	b	b	b	-	-	-	a	b	b	b	b	a	b	a	-	b	-	b	-	b	-	-	b	b	b	b	b	b	-	a	a	b	b	a	b	b	-	b	b	-	b	-
chr06	29491539	C	b	b	b	b	b	b	b	b	-	-	-	a	b	b	b	b	a	b	a	-	b	-	b	-	b	-	-	b	b	b	b	b	b	-	a	a	b	b	a	b	b	-	b	b	-	b	-
chr06	29491545	T	b	b	b	b	b	b	b	b	-	-	-	a	b	b	b	b	a	b	a	-	b	-	b	-	b	-	-	b	b	b	b	b	b	-	a	a	b	b	a	b	b	-	b	b	-	b	-
chr06	29491596	T	b	b	b	b	b	b	b	b	-	-	-	a	b	b	b	b	a	b	a	-	b	-	b	-	b	-	-	b	b	b	b	b	b	-	a	a	b	b	a	b	b	-	b	b	-	b	-
chr06	29492039	T	-	b	b	b	-	b	b	b	a	-	-	a	b	b	b	b	a	b	a	a	b	a	b	-	b	a	b	b	-	-	b	b	b	-	a	a	b	b	a	-	b	-	b	b	a	b	b
chr06	29492050	A	-	b	b	b	-	b	b	b	a	-	-	a	b	b	b	b	a	b	a	a	b	a	b	-	b	a	b	b	-	-	b	b	b	-	a	a	b	b	a	-	b	-	b	b	a	b	b
chr06	29502763	C	b	-	b	b	b	b	-	b	a	-	-	a	b	b	b	b	a	b	a	a	b	a	b	-	b	a	b	b	-	b	b	b	b	-	a	-	b	b	a	b	b	-	b	-	-	-	-
chr06	29502801	A	b	-	b	b	b	b	-	b	a	-	-	a	b	b	b	b	a	b	a	a	b	a	b	-	b	a	b	b	-	b	b	b	b	-	a	-	b	b	a	b	b	-	b	-	-	-	-
chr06	29503047	T	b	-	b	b	b	b	-	b	a	-	-	a	b	b	b	b	a	b	a	a	b	a	b	-	b	a	b	b	-	b	b	b	b	-	a	-	b	b	a	b	b	-	b	-	-	-	-
chr06	29503152	T	b	b	-	b	b	b	b	b	a	b	-	a	b	b	b	b	a	b	a	a	b	a	b	b	b	a	b	b	b	b	b	b	b	b	a	-	b	b	a	b	b	b	b	b	a	b	b
chr06	29503158	T	b	b	-	b	b	b	b	b	a	b	-	a	b	b	b	b	a	b	a	a	b	a	b	b	b	a	b	b	b	b	b	b	b	b	a	-	b	b	a	b	b	b	b	b	a	b	b
chr06	29503380	G	b	b	-	b	b	b	b	b	a	b	-	a	b	b	b	b	a	b	a	a	b	a	b	b	b	a	b	b	b	b	b	b	b	b	a	-	b	b	a	b	b	b	b	b	a	b	b
chr06	29565607	A	b	b	b	b	-	-	-	-	a	-	-	-	b	b	b	a	a	-	a	a	b	a	-	-	-	b	-	-	b	-	b	b	b	-	a	a	-	b	a	-	-	-	-	b	-	-	-
chr06	29565659	G	b	b	b	b	-	-	-	-	a	-	-	-	b	b	b	a	a	-	a	a	b	a	-	-	-	b	-	-	b	-	b	b	b	-	a	a	-	b	a	-	-	-	-	b	-	-	-
chr06	29572190	C	-	b	b	-	-	b	b	b	a	-	-	a	-	b	b	b	a	-	a	a	b	a	-	b	b	-	-	b	-	-	-	b	b	-	a	a	b	-	a	-	b	b	-	-	-	-	-
chr06	29582347	T	b	b	b	b	b	b	b	b	a	b	-	-	b	b	b	b	a	b	a	-	b	a	b	b	b	a	-	b	b	b	b	b	b	-	a	a	b	b	a	b	b	b	b	b	a	b	b
chr06	29582531	T	b	b	b	b	b	b	b	b	a	b	-	-	b	b	b	b	a	b	a	-	b	a	b	b	b	a	-	b	b	b	b	b	b	-	a	a	b	b	a	b	b	b	b	b	a	b	b
chr06	29582534	C	b	b	b	b	b	b	b	b	a	b	-	-	b	b	b	b	a	b	a	-	b	a	b	b	b	a	-	b	b	b	b	b	b	-	a	a	b	b	a	b	b	b	b	b	a	b	b
chr06	29582557	A	b	b	b	b	b	b	b	b	a	b	-	-	b	b	b	b	a	b	a	-	b	a	b	b	b	a	-	b	b	b	b	b	b	-	a	a	b	b	a	b	b	b	b	b	a	b	b
chr06	29582569	G	b	b	b	b	b	b	b	b	a	b	-	-	b	b	b	b	a	b	a	-	b	a	b	b	b	a	-	b	b	b	b	b	b	-	a	a	b	b	a	b	b	b	b	b	a	b	b
chr06	29596772	T	b	b	b	b	b	b	b	b	a	b	-	a	b	b	b	b	a	b	a	a	b	a	b	b	b	b	b	b	b	b	b	b	b	b	a	a	b	b	a	b	b	-	b	b	a	b	b
chr06	29596782	T	b	b	b	b	b	b	b	b	a	b	-	a	b	b	b	b	a	b	a	a	b	a	b	b	b	b	b	b	b	b	b	b	b	b	a	a	b	b	a	b	b	-	b	b	a	b	b
chr06	29597309	G	b	b	b	b	b	b	b	b	a	b	-	a	b	b	b	b	a	h	a	a	b	a	b	b	b	b	b	b	b	b	b	b	b	b	a	a	b	b	a	b	b	-	b	b	a	b	b
chr06	29602351	C	b	b	b	b	b	b	b	b	-	b	-	-	b	b	b	b	a	b	-	-	b	-	b	b	b	-	-	b	b	b	b	b	b	b	-	-	b	a	a	b	b	-	b	b	-	b	b
chr06	29602361	G	b	b	b	b	b	b	b	b	-	b	-	-	b	b	b	b	a	b	-	-	b	-	b	b	b	-	-	b	b	b	b	b	b	b	-	-	b	a	a	b	b	-	b	b	-	b	b
chr06	29602530	C	b	b	b	b	b	b	b	b	-	b	-	-	b	b	b	b	a	b	-	-	b	-	b	b	b	a	-	b	b	b	b	b	b	-	a	-	b	-	a	b	b	-	b	b	-	b	b
chr06	29610211	T	b	b	b	b	b	-	-	b	a	b	-	a	b	b	b	b	a	b	a	a	b	a	b	b	b	a	b	b	b	b	b	b	b	b	a	-	-	-	a	b	b	-	b	b	a	b	b
chr06	29611726	A	b	b	b	b	b	b	b	b	a	b	-	-	b	b	b	b	a	b	a	a	b	a	b	b	b	b	b	b	b	b	b	b	b	b	a	a	-	b	a	b	b	-	b	b	a	b	b
chr06	29612098	A	b	b	b	-	-	b	-	b	-	b	-	a	b	b	b	b	a	b	a	a	b	-	b	-	b	-	-	b	b	b	b	b	b	b	a	a	b	b	a	b	b	b	-	b	a	b	b
chr06	29612164	A	b	b	b	-	-	b	-	b	-	b	-	a	b	b	b	b	a	b	a	a	b	-	b	-	b	-	-	b	b	b	b	b	b	b	a	a	b	b	a	b	b	b	-	b	a	b	b
chr06	29614962	T	b	b	b	-	b	-	b	-	-	-	b	a	-	b	b	b	a	b	a	-	b	-	-	-	b	a	b	b	-	b	-	b	b	-	a	-	b	-	a	-	-	-	b	b	a	-	-
chr06	29615202	T	b	b	b	-	b	-	b	-	-	-	b	a	-	b	b	b	a	b	a	-	b	-	-	-	b	a	b	b	-	b	-	b	b	-	a	a	b	b	a	-	-	-	b	-	a	-	-
chr06	29619787	T	b	b	b	-	b	b	b	b	a	b	-	a	-	b	b	b	a	b	a	a	b	a	b	b	b	-	b	b	-	-	b	b	b	b	a	-	b	b	a	b	b	b	b	-	b	b	b
chr06	29625521	C	-	b	-	b	b	b	b	b	-	b	b	a	b	b	b	b	a	b	a	a	b	a	b	-	b	-	b	b	b	b	b	b	b	-	a	a	b	b	a	b	b	b	b	b	a	-	b
chr06	29629707	C	b	b	b	b	b	b	b	b	a	b	-	a	-	b	b	b	a	b	a	a	b	a	b	b	b	-	b	b	b	b	b	b	b	b	a	a	-	b	a	b	b	b	b	-	-	b	b
chr06	29629752	A	b	b	b	b	b	b	b	b	a	b	-	a	-	b	b	b	a	b	a	a	b	a	b	b	b	-	b	b	b	b	b	b	b	b	a	a	-	b	a	b	b	b	b	-	-	b	b
chr06	29629946	C	b	b	b	b	b	b	b	b	a	b	-	a	-	b	b	b	a	b	a	a	b	a	b	b	b	-	b	b	b	b	b	b	b	b	a	a	-	b	a	b	b	b	b	-	-	b	b
chr06	29640229	G	b	b	b	b	b	b	-	b	a	b	b	a	b	b	b	b	a	b	a	a	b	a	b	b	b	b	b	b	b	b	b	b	b	b	a	-	b	b	a	b	b	b	b	b	a	b	b
chr06	29641998	G	b	b	b	b	-	b	b	b	a	-	b	a	b	b	b	b	a	b	a	-	b	-	b	b	b	a	b	b	b	-	b	b	b	-	a	a	b	b	a	b	b	b	b	b	a	b	b
chr06	29642220	A	b	b	-	b	b	b	b	b	a	b	b	a	b	b	b	b	a	b	a	a	b	-	b	b	b	h	b	b	b	b	b	b	b	b	a	a	b	b	a	b	b	-	b	b	a	b	-
chr06	29642221	T	b	b	-	b	b	b	b	b	a	b	b	a	b	b	b	b	a	b	a	a	b	-	b	b	b	h	b	b	b	b	b	b	b	b	a	a	b	b	a	b	b	-	b	b	a	b	-
chr06	29642706	A	b	b	b	b	b	b	b	b	a	b	-	a	b	b	b	b	a	b	a	-	b	a	b	b	b	a	b	b	b	b	b	b	b	b	a	a	-	b	a	b	b	-	b	b	a	b	b
chr06	29652512	G	b	b	b	b	b	b	-	b	a	b	-	a	b	b	b	b	a	b	a	-	b	a	b	b	b	a	-	b	b	b	b	b	b	b	a	a	b	b	a	b	b	b	b	b	a	b	b
chr06	29652662	A	b	b	b	b	b	b	-	b	a	b	-	a	b	b	b	b	a	b	a	-	b	a	b	b	b	a	-	b	b	b	b	b	b	b	a	a	b	b	a	b	b	b	b	b	a	b	b
chr06	29655011	A	b	b	b	b	b	b	b	b	a	-	b	a	b	b	b	b	a	b	a	a	b	a	b	b	b	a	b	b	b	b	b	b	b	b	a	a	-	b	a	b	b	b	b	b	-	b	b
chr06	29655052	A	b	b	b	b	b	b	b	b	a	-	b	a	b	b	b	b	a	b	a	a	b	a	b	b	b	a	b	b	b	b	b	b	b	b	a	a	-	b	a	b	b	b	b	b	-	b	b
chr06	29655073	A	b	b	b	b	b	b	b	b	a	-	b	a	b	b	b	b	a	b	a	a	b	a	b	b	b	a	b	b	b	b	b	b	b	b	a	a	-	b	a	b	b	b	b	b	-	b	b
chr06	29655241	T	b	b	b	b	b	b	b	b	a	-	b	a	b	b	b	b	a	b	a	a	b	a	b	b	b	a	b	b	b	b	b	b	b	b	a	a	-	b	a	b	b	b	b	b	-	b	b
chr06	29657892	C	b	b	b	b	b	b	b	b	-	b	-	a	b	b	b	b	a	-	a	a	b	a	b	-	b	-	-	b	b	b	b	b	b	-	a	a	-	b	a	b	b	-	b	b	-	b	b
chr06	29658091	T	b	b	b	b	b	b	b	b	-	b	-	a	b	b	b	b	a	-	a	a	b	a	b	-	b	-	-	b	b	b	b	b	b	-	a	a	-	b	a	b	b	-	b	b	-	b	b
chr06	29658098	A	b	b	b	b	b	b	b	b	-	b	-	a	b	b	b	b	a	-	a	a	b	a	b	-	b	-	-	b	b	b	b	b	b	-	a	a	-	b	a	b	b	-	b	b	-	b	b
chr06	29658131	A	b	b	b	b	b	b	b	b	-	b	-	a	b	b	b	b	a	-	a	a	b	a	b	-	b	-	-	b	b	b	b	b	b	-	a	a	-	b	a	b	b	-	b	b	-	b	b
chr06	29658158	C	b	b	b	b	b	b	b	b	-	b	-	a	b	b	b	b	a	-	a	a	b	a	b	-	b	-	-	b	b	b	b	b	b	-	a	a	-	b	a	b	b	-	b	b	-	b	b
chr06	29676369	T	b	b	b	b	b	b	b	b	a	-	-	a	b	b	b	b	a	b	a	a	b	a	b	-	b	a	b	b	b	b	b	b	b	b	a	-	b	-	a	b	b	-	b	b	-	b	b
chr06	29676572	A	b	b	b	b	b	b	b	b	a	-	-	a	b	b	b	b	a	b	a	a	b	a	b	-	b	a	b	b	b	b	b	b	b	b	a	-	b	-	a	b	b	-	b	b	-	b	b
chr06	29676593	C	b	b	b	b	b	b	b	b	a	-	-	a	b	b	b	b	a	b	a	a	b	a	b	-	b	a	b	b	b	b	b	b	b	b	a	-	b	-	a	b	b	-	b	b	-	b	b
chr06	29678817	A	-	b	-	-	b	b	-	b	a	b	-	-	b	b	b	b	a	b	a	-	b	-	b	-	b	a	-	b	-	-	b	b	b	-	a	-	b	-	a	b	b	-	b	b	-	b	-
chr06	29697561	G	b	b	b	-	b	b	-	b	-	-	-	-	b	b	b	b	-	b	a	-	b	-	b	b	b	b	b	b	b	b	b	b	b	b	a	-	b	-	a	b	b	-	b	b	-	b	b
chr06	29697586	A	b	b	b	-	b	b	-	b	-	-	-	-	b	b	b	b	-	b	a	-	b	-	b	b	b	b	b	b	b	b	b	b	b	b	a	-	b	-	a	b	b	-	b	b	-	b	b
chr06	29697604	A	b	b	b	-	b	b	-	b	-	-	-	-	b	b	b	b	-	b	a	-	b	-	b	b	b	b	b	b	b	b	b	b	b	b	a	-	b	-	a	b	b	-	b	b	-	b	b
chr06	29711168	T	b	b	b	b	b	b	b	b	a	b	-	a	b	b	b	b	a	b	a	a	b	a	b	b	b	a	b	b	b	b	b	b	b	-	a	a	b	b	a	b	b	b	b	b	a	b	b
chr06	29711470	A	b	b	b	b	b	b	b	b	a	b	-	a	b	b	b	b	a	b	a	a	b	a	b	-	b	a	b	b	b	b	b	b	b	-	a	a	b	b	a	b	b	b	b	b	a	b	b
chr06	29715184	A	b	b	-	b	b	b	b	b	-	b	-	a	b	b	b	b	a	b	a	a	b	a	b	-	-	-	b	b	-	b	b	b	b	-	a	a	b	b	a	-	b	b	b	b	a	b	b
chr06	29715224	T	b	b	-	b	b	b	b	b	-	b	-	a	b	b	b	b	a	b	a	a	b	a	b	-	-	-	b	b	-	b	b	b	b	-	a	a	b	b	a	-	b	b	b	b	a	b	b
chr06	29715233	T	b	b	-	b	b	b	b	b	-	b	-	a	b	b	b	b	a	b	a	a	b	a	b	-	-	-	b	b	-	b	b	b	b	-	a	a	b	b	a	-	b	b	b	b	a	b	b
chr06	29715235	C	b	b	-	b	b	b	b	b	-	b	-	a	b	b	b	b	a	b	a	a	b	a	b	-	-	-	b	b	-	b	b	b	b	-	a	a	b	b	a	-	b	b	b	b	a	b	b
chr06	29718652	G	b	b	b	b	b	b	b	b	-	b	-	-	b	b	b	b	-	b	a	-	b	-	b	b	b	-	-	b	-	b	b	b	b	-	-	-	b	b	-	b	b	b	b	b	-	b	-
chr06	29724082	G	-	-	-	-	b	-	-	b	a	-	b	a	-	b	b	b	a	-	a	-	b	a	-	-	-	a	-	-	-	-	b	b	b	-	a	a	b	-	a	b	-	b	-	b	a	-	-
chr06	29731597	T	b	b	b	b	-	b	b	b	a	-	-	a	b	b	b	b	a	b	a	a	b	a	b	b	b	a	b	b	b	b	b	b	b	b	a	a	-	b	a	-	b	-	b	b	-	b	b
chr06	29731756	G	b	b	b	b	-	b	b	b	a	-	-	a	b	b	b	b	a	b	a	a	b	a	b	b	b	a	b	b	b	b	b	b	b	b	a	a	-	b	a	-	b	-	b	b	-	b	b
chr06	29731798	T	b	b	b	b	-	b	b	b	a	-	-	a	b	b	b	b	a	b	a	a	b	a	b	b	b	a	b	b	b	b	b	b	b	b	a	a	-	b	a	-	b	-	b	b	-	b	b
chr06	29739171	T	b	b	-	b	-	-	b	b	a	b	-	a	-	b	b	b	a	b	a	a	b	a	-	b	b	a	-	b	b	b	b	b	b	b	a	a	b	b	a	b	-	-	b	b	a	b	b
chr06	29739192	T	b	b	-	b	-	-	b	b	a	b	-	a	-	b	b	b	a	b	a	a	b	a	-	b	b	a	-	b	b	b	b	b	b	b	a	a	b	b	a	b	-	-	b	b	a	b	b
chr06	29739199	C	b	b	-	b	-	-	b	b	a	b	-	a	-	b	b	b	a	b	a	a	b	a	-	b	b	a	-	b	b	b	b	b	b	b	a	a	b	b	a	b	-	-	b	b	a	b	b
chr06	29739239	C	b	b	-	b	-	-	b	b	a	b	-	a	-	b	b	b	a	b	a	a	b	a	-	b	b	a	-	b	b	b	b	b	b	b	a	a	b	b	a	b	-	-	b	b	a	b	b
chr06	29739452	G	b	b	b	b	b	b	-	b	a	b	-	a	b	b	b	b	a	b	a	a	b	a	b	-	b	a	b	b	-	b	b	b	b	b	a	a	b	-	a	b	b	-	b	b	a	b	b
chr06	29739784	G	b	b	b	b	b	b	-	b	a	b	-	a	b	b	b	b	a	b	a	a	b	a	b	-	b	a	b	b	-	b	b	b	b	b	a	a	b	-	a	b	b	-	b	b	a	b	b
chr06	29739790	T	b	b	b	b	b	b	-	b	a	b	-	a	b	b	b	b	a	b	a	a	b	a	b	-	b	a	b	b	-	b	b	b	b	b	a	a	b	-	a	b	b	-	b	b	a	b	b
chr06	29739923	C	b	b	b	b	b	b	-	b	a	-	-	a	b	b	b	b	a	b	a	a	b	-	b	b	b	a	b	b	b	b	b	b	b	b	a	a	-	b	a	b	b	b	b	b	-	b	-
chr06	29739945	T	b	b	b	b	b	b	-	b	a	-	-	a	b	b	b	b	a	b	a	a	b	-	b	b	b	a	b	b	b	b	b	b	b	b	a	a	-	b	a	b	b	b	b	b	-	b	-
chr06	29739946	G	b	b	b	b	b	b	-	b	a	-	-	a	b	b	b	b	a	b	a	a	b	-	b	b	b	a	b	b	b	b	b	b	b	b	a	a	-	b	a	b	b	b	b	b	-	b	-
chr06	29740164	C	b	b	b	b	b	b	-	b	a	-	-	a	b	b	b	b	a	b	a	a	b	-	b	b	b	a	b	b	b	b	b	b	b	b	a	a	-	b	a	b	b	b	b	b	-	b	-
chr06	29740199	G	b	b	b	b	b	b	-	b	a	-	-	a	b	b	b	b	a	b	a	a	b	-	b	b	b	a	b	b	b	b	b	b	b	b	a	a	-	b	a	b	b	b	b	b	-	b	-
chr06	29744529	G	b	b	b	-	-	-	b	b	a	-	-	a	b	b	b	b	a	b	a	-	b	-	b	-	b	a	b	b	b	b	b	b	b	-	a	-	b	-	a	b	b	-	b	b	-	b	-
chr06	29745064	C	b	b	b	b	b	b	b	b	-	b	b	a	b	b	b	b	a	b	a	-	b	a	b	b	b	a	b	b	b	-	b	b	b	b	a	-	b	b	a	b	b	b	b	b	a	b	b
chr06	29746222	A	b	b	b	b	b	b	b	b	-	b	-	a	b	b	b	b	a	b	a	-	b	a	b	-	b	a	b	b	b	b	b	b	b	b	a	-	b	-	a	b	b	-	b	b	-	b	b
chr06	29750006	T	b	b	b	-	-	b	-	b	a	-	-	-	b	b	b	b	a	-	a	a	b	a	-	-	b	a	b	b	-	-	b	b	b	-	a	a	-	-	a	b	-	b	-	b	-	b	-
chr06	29750301	G	b	b	b	-	-	b	-	b	a	-	-	-	b	b	b	b	a	-	a	a	b	a	-	-	b	a	b	b	-	-	b	b	b	-	a	a	-	-	a	b	-	b	-	b	-	b	-
chr06	29750382	A	b	b	b	b	b	b	b	b	a	-	-	a	b	b	b	b	a	b	a	-	b	a	b	-	b	-	b	b	-	b	b	b	b	b	a	-	-	b	a	b	b	b	b	b	a	b	b
chr06	29756306	G	b	b	b	-	-	-	b	b	a	-	-	a	b	b	b	b	a	b	a	-	b	-	-	b	b	-	b	b	b	b	b	b	b	-	a	a	b	b	a	b	b	b	b	b	-	b	b
chr06	29764847	C	b	b	b	b	b	-	b	b	a	-	-	a	b	b	b	b	a	b	a	a	b	a	b	b	b	a	b	b	-	b	b	b	b	b	a	a	-	b	a	b	b	b	b	b	a	b	b
chr06	29764874	C	b	b	b	b	b	-	b	b	a	-	-	a	b	b	b	b	a	b	a	a	b	a	b	b	b	a	b	b	-	b	b	b	b	b	a	a	-	b	a	b	b	b	b	b	a	b	b
chr06	29765129	T	b	b	b	b	b	-	b	b	a	-	-	a	b	b	b	b	a	b	a	a	b	a	b	b	b	a	b	b	-	b	b	b	b	b	a	a	-	b	a	b	b	b	b	b	a	b	b
chr06	29765147	A	b	b	b	b	b	-	b	b	a	-	-	a	b	b	b	b	a	b	a	a	b	a	b	b	b	a	b	b	-	b	b	b	b	b	a	a	-	b	a	b	b	b	b	b	a	b	b
chr06	29774320	A	b	b	-	-	b	b	b	b	a	-	-	a	b	b	b	b	a	b	a	a	b	a	b	b	b	-	b	b	-	b	b	b	b	-	a	-	b	b	a	b	b	b	b	b	a	b	b
chr06	29789693	C	b	b	b	b	-	-	b	b	a	-	-	a	-	b	b	b	a	-	a	-	b	a	b	-	b	-	b	b	b	b	b	b	b	b	a	-	b	-	a	b	-	b	b	-	-	b	b
chr06	29789818	A	b	b	b	b	-	-	b	b	a	-	-	a	-	b	b	b	a	-	a	-	b	a	b	-	b	-	b	b	b	b	b	b	b	b	a	-	b	-	a	b	-	b	b	-	-	b	b
chr06	29793364	C	b	b	b	b	b	b	b	b	a	b	b	a	b	b	b	b	a	b	a	a	b	a	b	b	b	a	b	b	b	b	b	b	b	b	a	a	b	b	a	b	b	b	b	b	a	b	b
chr06	29793547	T	b	b	b	b	b	b	b	b	a	b	b	a	b	b	b	b	a	b	a	a	b	a	b	b	b	a	b	b	b	b	b	b	b	b	a	a	b	b	a	b	b	b	b	b	a	b	b
chr06	29796222	G	b	b	b	b	b	b	b	-	a	b	-	-	b	b	b	b	a	b	a	-	b	a	b	-	b	b	b	b	b	b	-	b	b	b	a	-	b	b	a	b	b	-	b	b	a	b	b
chr06	29800120	A	b	b	b	-	b	b	b	b	a	b	b	a	b	b	b	b	a	b	a	a	b	-	b	b	b	a	b	b	b	b	b	b	b	b	-	a	b	b	a	b	b	-	b	b	a	b	b
chr06	29800135	G	b	b	b	-	b	b	b	b	a	b	b	a	b	b	b	b	b	b	a	a	b	-	b	b	b	a	b	b	b	b	b	b	b	b	-	a	b	b	a	b	b	-	b	b	a	b	b
chr06	29803329	C	b	b	b	b	b	b	b	b	a	b	-	a	b	b	b	b	a	b	a	a	b	-	b	b	b	a	-	b	b	b	b	b	b	b	a	a	b	b	a	b	b	b	b	b	-	b	b
chr06	29812276	A	b	b	b	b	b	b	b	b	-	-	-	-	b	b	b	b	-	b	-	-	b	-	b	-	b	-	b	-	b	b	b	b	h	-	a	-	b	b	-	b	b	b	b	b	-	b	b
chr06	29822059	C	b	b	b	b	b	b	-	b	a	b	-	a	b	b	b	b	a	-	a	a	b	a	b	b	b	-	b	b	b	b	b	b	b	-	a	a	b	b	a	b	-	-	b	b	a	b	b
chr06	29822106	A	b	b	b	b	b	b	-	b	a	b	-	a	b	b	b	b	a	-	a	a	b	a	b	b	b	-	b	b	b	b	b	b	b	-	a	a	b	b	a	b	-	-	b	b	a	b	b
chr06	29823868	C	b	b	-	b	b	-	-	b	a	-	-	a	-	b	b	b	a	b	a	-	b	a	b	-	b	-	-	b	b	b	b	b	b	-	a	a	b	b	a	b	b	-	b	-	a	b	b
chr06	29825489	G	b	b	b	-	b	b	b	b	-	b	-	a	b	b	b	b	a	b	a	-	b	-	b	-	b	b	b	b	-	b	b	b	b	-	a	a	b	b	a	b	b	b	b	b	a	b	b
chr06	29825556	G	b	b	b	-	b	b	b	b	-	b	-	a	b	b	b	b	a	b	a	-	b	-	b	-	b	b	b	b	-	b	b	b	b	-	a	a	b	b	a	b	b	b	b	b	a	b	b
chr06	29826448	T	b	b	b	b	b	b	b	b	a	-	-	a	b	b	b	b	a	b	a	a	b	a	-	b	b	a	-	b	b	b	b	b	b	b	a	-	b	b	a	b	b	-	b	-	a	b	b
chr06	29826674	C	b	b	b	b	b	b	b	b	a	-	-	a	b	b	b	b	a	b	a	a	b	a	b	b	b	a	-	b	b	b	b	b	b	b	a	-	b	b	a	b	b	-	b	-	a	b	b
chr06	29833241	A	b	b	b	b	b	-	b	b	a	-	b	a	b	b	b	b	a	b	a	a	b	a	b	-	b	a	b	b	-	b	b	b	b	b	a	a	b	b	a	b	b	-	b	b	a	b	b
chr06	29833628	T	b	b	b	-	-	b	b	b	a	-	-	-	b	b	b	b	a	b	a	-	b	-	b	-	b	a	-	b	b	b	b	b	b	-	a	b	-	b	a	b	b	-	b	b	-	b	b
chr06	29834365	C	-	b	-	-	b	-	b	b	a	-	-	-	b	b	-	b	a	-	a	-	b	a	b	b	b	-	-	b	b	-	b	b	b	b	a	a	-	-	a	b	b	b	b	b	-	b	-
chr06	29834386	T	-	b	-	-	b	-	b	b	a	-	-	-	b	b	-	b	a	-	a	-	b	a	b	b	b	-	-	b	b	-	b	b	b	b	a	a	-	-	a	b	b	b	b	b	-	b	-
chr06	29834677	T	-	b	-	-	b	-	b	b	a	-	-	-	b	b	-	b	a	-	a	-	b	a	b	b	-	-	-	b	-	-	b	b	b	-	a	a	-	-	a	b	b	b	-	b	-	-	-
chr06	29834821	G	b	b	b	b	-	b	-	b	-	b	-	a	b	b	b	b	a	b	a	-	b	-	-	b	b	b	b	b	b	b	b	b	b	-	a	a	-	b	a	b	b	b	-	b	-	b	b
chr06	29835108	C	b	b	b	b	-	b	-	b	-	b	-	a	b	b	b	b	a	b	a	-	b	-	-	b	b	a	b	b	b	b	b	b	b	-	a	a	-	b	a	b	b	b	-	b	-	b	b
chr06	29835337	C	b	b	b	b	b	b	b	b	a	-	-	a	b	b	b	b	a	b	a	-	b	a	b	b	b	a	b	b	b	b	b	b	b	b	a	a	b	b	a	b	b	b	b	b	a	b	b
chr06	29835535	T	b	b	b	b	b	b	b	b	a	-	-	a	b	b	b	b	a	b	a	-	b	a	b	b	b	a	b	b	b	b	b	b	b	b	a	a	b	b	a	b	b	b	b	b	a	b	b
chr06	29839309	A	b	b	b	b	b	b	b	b	a	b	b	a	b	b	b	b	a	b	a	a	b	a	b	-	b	a	b	b	b	b	b	b	b	-	a	-	b	b	a	b	b	b	b	b	a	b	b
chr06	29853062	A	b	b	b	b	-	b	-	b	-	-	-	a	b	b	b	b	a	-	a	a	b	-	-	b	-	-	-	-	-	-	b	b	b	b	a	a	-	-	a	-	b	-	-	b	-	b	-
chr06	29862628	T	-	b	b	-	-	b	b	b	-	-	-	a	b	b	b	b	a	-	a	a	b	-	b	-	-	a	-	b	-	b	b	b	b	-	a	-	-	b	a	-	b	-	b	-	a	-	-
chr06	29862632	T	-	b	b	-	-	b	b	b	-	-	-	a	b	b	b	b	a	-	a	a	b	-	b	-	-	a	-	b	-	b	b	b	b	-	a	-	-	b	a	-	b	-	b	-	a	-	-
chr06	29869452	C	b	b	-	b	-	b	b	b	a	-	b	a	b	b	b	b	a	b	a	a	b	-	b	b	b	b	b	b	b	b	b	b	b	b	a	a	-	b	a	b	b	b	b	b	-	b	b
chr06	29869488	T	b	b	-	b	-	b	b	b	a	-	b	a	b	b	b	b	a	b	a	a	b	-	b	b	b	b	b	b	b	b	b	b	b	b	a	a	-	b	a	b	b	b	b	b	-	b	b
chr06	29869500	T	b	b	-	b	-	b	b	b	a	-	b	a	b	b	b	b	a	b	a	a	b	-	b	b	b	b	b	b	b	b	b	b	b	b	a	a	-	b	a	b	b	b	b	b	-	b	b
chr06	29875919	C	b	b	b	b	b	b	-	b	a	b	-	-	b	b	b	b	-	b	a	-	b	-	b	-	b	b	b	b	b	b	b	b	b	b	-	-	b	b	-	b	b	b	b	b	-	b	b
chr06	29875963	C	b	b	b	b	b	b	-	b	a	b	-	-	b	b	b	b	-	b	a	-	b	-	b	-	b	b	b	b	b	b	b	b	b	b	-	-	b	b	-	b	b	b	b	b	-	b	b
chr06	29879394	T	b	b	-	-	b	b	-	b	a	-	b	-	b	b	b	b	a	b	a	-	b	a	b	-	b	a	-	b	b	b	b	b	b	-	-	-	-	b	a	-	b	b	b	b	-	b	-
chr06	29879470	C	b	b	-	-	b	b	-	b	a	-	b	-	b	b	b	b	a	b	a	-	b	a	b	-	b	a	-	b	b	b	b	b	b	-	-	-	-	b	a	-	b	b	b	b	-	b	-
chr06	29883224	C	b	b	b	b	b	b	b	b	a	b	-	a	b	b	b	b	a	b	a	a	b	a	b	-	b	a	b	b	b	b	b	b	b	b	a	a	b	-	a	b	b	-	b	-	a	b	b
chr06	29883225	A	b	b	b	b	b	b	b	b	a	b	-	a	b	b	b	b	a	b	a	a	b	a	b	-	b	a	b	b	b	b	b	b	b	b	a	a	b	-	a	b	b	-	b	-	a	b	b
chr06	29885174	T	-	b	b	b	b	b	b	b	a	b	-	-	-	b	b	b	a	b	a	a	b	a	b	b	b	a	b	b	b	-	b	b	b	-	a	a	-	b	a	b	b	-	b	b	a	b	-
chr06	29885175	G	-	b	b	b	b	b	b	b	a	b	-	-	-	b	b	b	a	b	a	a	b	a	b	b	b	a	b	b	b	-	b	b	b	-	a	a	-	b	a	b	b	-	b	b	a	b	-
chr06	29885187	G	-	b	b	b	b	b	b	b	a	b	-	-	-	b	b	b	a	b	a	a	b	a	b	b	b	a	b	b	b	-	b	b	b	-	a	a	-	b	a	b	b	-	b	b	a	b	-
chr06	29885197	A	-	b	b	b	b	b	b	b	a	b	-	-	-	b	b	b	a	b	a	a	b	a	b	b	b	a	b	b	b	-	b	b	b	-	a	a	-	b	a	b	b	-	b	b	a	b	-
chr06	29885411	T	-	b	b	b	b	b	b	b	a	b	-	-	-	b	b	b	a	b	a	a	b	a	b	b	b	a	b	b	b	-	b	b	b	-	a	a	-	b	a	b	b	-	b	b	a	b	-
chr06	29885810	C	-	b	b	-	b	b	-	-	-	b	-	a	b	b	b	b	a	b	-	-	b	a	b	b	b	a	-	b	-	-	-	b	b	-	-	-	-	-	a	-	b	-	b	b	-	b	b
chr06	29886119	C	-	b	b	-	b	b	-	-	-	b	-	a	b	b	b	b	a	b	-	-	b	a	b	b	b	a	-	b	-	-	-	b	b	-	-	-	-	-	a	-	b	-	b	b	-	b	b
chr06	29886138	T	-	b	b	-	b	b	-	-	-	b	-	a	b	b	b	b	a	b	-	-	b	a	b	b	b	a	-	b	-	-	-	b	b	-	-	-	-	-	a	-	b	-	b	b	-	b	b
chr06	29889309	T	-	b	b	b	-	b	-	b	-	b	-	a	-	b	b	b	a	b	a	-	b	a	b	b	b	a	b	b	b	b	b	b	b	-	a	a	b	b	a	b	b	b	b	b	a	b	-
chr06	29889311	T	-	b	b	b	-	b	-	b	-	b	-	a	-	b	b	b	a	b	a	-	b	a	b	b	b	a	b	b	b	b	b	b	b	-	a	a	b	b	a	b	b	b	b	b	a	b	-
chr06	29890228	G	b	b	b	b	b	b	b	b	a	b	b	-	b	b	b	b	a	b	a	-	b	a	b	b	b	-	b	b	b	b	b	b	b	b	-	-	b	b	-	b	b	b	b	b	-	b	b
chr06	29890261	G	b	b	b	b	b	b	b	b	a	b	b	-	b	b	b	b	a	b	a	-	b	a	b	b	b	-	b	b	b	b	b	b	b	b	-	-	b	b	-	b	b	b	b	b	-	b	b
chr06	29891756	A	b	b	b	b	b	b	b	b	a	-	-	a	b	b	b	b	a	b	a	a	b	a	b	b	b	b	b	b	-	b	b	b	b	b	a	a	b	b	a	b	b	-	b	b	-	b	b
chr06	29891955	C	b	b	b	b	b	b	b	b	a	-	-	a	b	b	b	b	a	b	a	a	b	a	b	b	b	b	b	b	-	b	b	b	b	b	a	a	b	b	a	b	b	-	b	b	-	b	b
chr06	29891979	A	b	b	b	b	b	b	b	b	a	-	-	a	b	b	b	b	a	b	a	a	b	a	b	b	b	b	b	b	-	b	b	b	b	b	a	a	b	b	a	b	b	-	b	b	-	b	b
chr06	29892121	G	b	b	b	b	b	b	b	b	a	b	b	a	b	b	b	b	a	b	a	a	b	a	b	b	b	h	b	b	b	b	b	b	b	b	a	a	-	b	a	b	b	b	b	b	a	b	b
chr06	29892314	G	b	b	b	b	b	b	b	b	a	-	b	a	b	b	b	b	a	b	a	a	b	a	b	b	b	h	b	b	b	b	b	b	b	b	a	a	-	b	a	b	b	b	b	b	a	b	b
chr06	29892324	C	b	b	b	b	b	b	b	b	a	-	b	a	b	b	b	b	a	b	a	a	b	a	b	b	b	h	b	b	b	b	b	b	b	b	a	a	-	b	a	b	b	b	b	b	a	b	b
chr06	29892382	G	b	b	b	b	b	b	-	b	a	-	-	a	b	b	b	b	a	b	a	a	b	-	b	-	b	a	b	b	-	b	b	b	b	b	a	a	b	b	a	-	b	b	b	b	a	b	-
chr06	29892396	A	b	b	b	b	b	b	-	b	a	-	-	a	b	b	b	b	a	b	a	a	b	-	b	-	b	a	b	b	-	b	b	b	b	b	a	a	b	b	a	-	b	b	b	b	a	b	-
chr06	29895724	G	b	b	b	b	b	-	b	-	a	-	-	-	b	b	-	b	a	b	a	-	b	a	-	b	b	b	b	b	b	b	b	b	b	-	a	-	b	-	a	b	-	-	b	b	-	b	b
chr06	29896275	C	b	b	b	b	b	b	b	b	a	-	-	a	b	b	b	b	a	b	a	a	b	a	b	b	b	a	-	b	b	-	b	b	b	-	a	a	b	b	a	b	b	b	b	b	-	b	-
chr06	29896538	G	b	b	b	b	b	b	b	b	a	-	-	a	b	b	b	b	a	b	a	a	b	a	b	b	b	a	-	b	b	-	b	b	b	-	a	a	b	b	a	b	b	b	b	b	-	b	-
chr06	29896619	G	b	b	b	b	b	b	b	b	a	-	-	a	b	b	b	b	a	b	a	a	b	a	b	b	b	a	-	b	b	-	b	b	b	-	a	a	b	b	a	b	b	b	b	b	-	b	-
chr06	29897077	C	b	b	b	b	b	b	b	b	a	b	b	a	b	b	b	b	a	b	a	a	b	a	b	b	b	a	b	b	b	-	b	b	b	b	a	a	b	b	a	b	b	b	b	b	-	b	b
chr06	29900241	G	b	b	b	-	b	b	b	b	-	-	b	a	b	b	b	b	a	b	a	a	b	a	b	b	b	a	b	b	b	b	b	b	b	b	a	a	b	b	a	b	b	b	b	b	-	-	b
chr06	29900292	C	b	b	b	-	b	b	b	b	-	-	b	a	b	b	b	b	a	b	a	a	b	a	b	b	b	a	b	b	b	b	b	b	b	b	a	a	b	b	a	b	b	b	b	b	-	-	b
chr06	30125458	C	b	b	b	b	-	-	-	b	a	-	-	a	b	b	b	b	a	b	a	a	b	-	b	-	b	-	b	b	b	-	b	b	b	b	b	b	a	b	a	b	b	-	b	-	a	b	-
chr06	30130139	A	b	b	b	b	b	b	b	b	a	b	a	a	b	b	b	b	a	b	a	a	b	a	b	-	b	a	b	b	b	b	b	b	b	b	b	b	a	b	a	h	b	-	b	b	a	b	b
chr06	30217362	T	b	b	b	-	b	b	b	b	-	-	-	a	b	b	b	b	a	b	a	a	b	a	-	-	b	a	b	b	-	b	b	b	b	b	-	b	a	b	a	b	b	-	b	b	-	b	b
chr06	30789831	G	b	b	b	b	b	b	b	b	a	b	-	a	b	b	b	b	a	b	a	-	b	a	b	-	b	b	b	b	b	b	b	b	b	b	b	-	-	b	a	b	b	b	b	b	-	a	b
chr06	30802869	G	-	b	b	-	b	-	-	b	a	-	a	a	b	b	b	b	a	b	a	-	b	-	b	-	-	a	b	b	-	b	b	b	b	-	b	b	-	b	a	b	b	b	b	b	-	b	-
chr06	30834870	A	b	b	b	-	b	b	-	b	-	-	-	-	b	b	b	b	-	b	-	-	b	-	b	b	b	-	b	b	b	b	b	b	b	-	b	b	-	b	b	b	b	-	b	b	-	b	b
chr06	30834872	T	b	b	b	-	b	b	-	b	-	-	-	-	b	b	b	b	-	b	-	-	b	-	b	b	b	-	b	b	b	b	b	b	b	-	b	b	-	b	b	b	b	-	b	b	-	b	b
chr06	30883695	C	b	b	b	b	b	b	-	b	a	b	-	a	b	b	b	b	a	b	a	a	b	a	b	-	b	a	b	b	b	-	b	b	b	b	b	b	a	b	a	b	b	-	b	b	a	-	b
chr06	30929831	A	b	b	b	b	b	b	b	b	a	b	a	a	b	b	b	b	a	b	a	a	b	a	b	b	b	-	-	b	-	b	b	b	b	b	b	b	-	b	a	b	b	b	b	b	-	b	b
chr06	30974783	C	b	b	b	b	b	b	b	b	a	b	-	a	b	b	b	b	a	b	a	a	b	a	b	b	b	a	b	b	b	b	b	b	b	b	b	b	a	b	a	h	b	-	b	b	a	b	b
chr06	31043114	C	b	b	b	b	-	b	-	b	a	-	-	a	-	-	b	b	a	b	a	-	b	-	-	b	b	-	b	b	b	-	b	b	b	b	-	b	a	b	a	b	b	b	b	b	-	b	b
chr06	31043144	C	b	b	b	b	-	b	-	b	a	-	-	a	-	-	b	b	a	b	a	-	b	-	-	b	b	-	b	b	b	-	b	b	b	b	-	b	a	b	a	b	b	b	b	b	-	b	b
chr06	31050085	G	b	b	b	b	-	-	b	b	-	b	-	-	-	b	b	b	a	b	a	-	-	a	-	-	b	a	-	b	b	b	-	b	b	b	b	b	a	b	-	b	-	-	b	b	-	b	b
chr06	31050120	T	b	b	b	b	-	-	b	b	-	b	-	-	-	b	b	b	a	b	a	-	-	a	-	-	b	a	-	b	b	b	-	b	b	b	b	b	a	b	-	b	-	-	b	b	-	b	b
chr06	31056693	C	b	b	b	-	b	b	b	b	-	b	a	-	b	b	b	b	a	b	a	a	b	a	b	b	b	a	b	b	b	-	b	b	b	b	b	-	a	b	a	b	b	-	b	b	-	b	b
chr06	31057148	T	-	b	b	b	b	b	b	-	-	b	-	-	b	b	b	b	a	b	a	a	b	a	-	-	b	a	b	b	b	b	b	b	b	-	b	b	a	b	a	b	-	b	b	b	a	-	b
chr06	31057183	G	-	b	b	b	b	b	b	-	-	b	-	-	b	b	b	b	a	b	a	a	b	a	-	-	b	a	b	b	b	b	b	b	b	-	b	b	a	b	a	b	-	b	b	b	a	-	b
chr06	31057207	T	-	b	b	b	b	b	b	-	-	b	-	-	b	b	b	b	a	b	a	a	b	a	-	-	b	a	b	b	b	b	b	b	b	-	b	b	a	b	a	b	-	b	b	b	a	-	b
chr06	31067551	T	-	b	b	-	-	b	b	-	-	-	-	-	-	b	b	b	a	b	-	-	b	-	-	-	b	-	b	b	-	-	b	b	b	b	b	b	a	b	a	b	-	b	b	b	a	b	b
chr06	31080267	C	b	b	-	b	b	b	b	b	a	-	-	a	b	b	b	b	a	-	a	-	b	a	b	b	b	-	b	b	b	b	b	b	b	b	b	b	-	b	a	b	b	-	-	b	-	-	b
chr06	31080569	T	b	b	-	b	b	b	b	b	a	-	-	a	b	b	b	b	a	-	a	-	b	a	b	b	b	-	b	b	b	b	b	b	b	b	b	b	-	b	a	b	b	-	-	b	-	-	b
chr06	31081015	T	b	b	b	b	b	b	-	b	a	-	-	a	b	b	b	b	a	b	a	-	b	-	-	-	b	a	b	-	b	b	b	b	b	-	-	-	-	b	a	b	-	-	b	-	-	b	-
chr06	31081340	C	b	b	b	b	b	b	-	b	-	-	-	a	b	b	b	b	a	b	a	-	b	-	b	b	b	a	-	b	b	-	b	b	b	b	b	b	-	b	a	h	b	b	b	b	-	b	-
chr06	31081361	G	b	b	b	b	b	b	-	b	-	-	-	a	b	b	b	b	a	b	a	-	b	-	b	b	b	b	-	b	b	-	b	b	b	b	b	b	-	b	a	h	b	b	b	b	-	b	-
chr06	31089096	C	b	b	b	b	-	b	b	b	a	b	-	a	b	b	b	b	a	b	a	a	b	-	b	b	b	a	b	b	b	b	b	b	b	-	b	b	a	b	a	b	b	b	b	b	a	b	b
chr06	31089307	T	b	b	b	b	-	b	b	b	a	b	-	a	b	b	b	b	a	b	a	a	b	-	b	b	b	a	b	b	b	b	b	b	b	-	b	b	a	b	a	b	b	b	b	b	a	b	b
chr06	31090550	C	-	b	b	b	b	b	b	-	a	-	-	a	b	b	b	-	a	b	a	a	b	a	-	-	b	a	b	b	-	-	b	b	b	-	b	-	a	b	a	h	b	b	b	b	a	-	b
chr06	31090551	G	-	b	b	b	b	b	b	-	a	-	-	a	b	b	b	-	a	b	a	a	b	a	-	-	b	a	b	b	-	-	b	b	b	-	b	-	a	b	a	h	b	b	b	b	a	-	b
chr06	31090553	C	-	b	b	b	b	b	b	-	a	-	-	a	b	b	b	-	a	b	a	a	b	a	-	-	b	a	b	b	-	-	b	b	b	-	b	-	a	b	a	h	b	b	b	b	a	-	b
chr06	31090554	A	-	b	b	b	b	b	b	-	a	-	-	a	b	b	b	-	a	b	a	a	b	a	-	-	b	a	b	b	-	-	b	b	b	-	b	-	a	b	a	h	b	b	b	b	a	-	b
chr06	31092999	G	b	b	b	b	b	b	-	b	a	b	-	a	b	b	b	b	a	b	a	-	b	a	b	b	b	a	b	b	b	b	b	b	b	-	b	b	a	-	a	h	b	b	b	b	a	b	b
chr06	31093000	T	b	b	b	b	b	b	-	b	a	b	-	a	b	b	b	b	a	b	a	-	b	a	b	b	b	a	b	b	b	b	b	b	b	-	b	b	a	-	a	h	b	b	b	b	a	b	b
chr06	31093641	C	b	b	b	b	b	-	b	b	a	-	-	a	b	b	b	b	a	b	a	-	b	a	b	-	b	b	b	b	b	b	b	b	b	b	b	b	a	b	a	h	b	b	b	b	a	b	b
chr06	31093708	A	b	b	b	b	b	-	b	b	a	-	-	a	b	b	b	b	a	b	a	-	b	a	b	-	b	b	b	b	b	b	b	b	b	b	b	b	a	b	a	h	b	b	b	b	a	b	b
chr06	31094033	T	b	-	b	b	-	-	-	b	a	-	-	a	b	b	b	b	a	b	a	-	b	a	b	-	b	a	b	b	-	-	b	b	b	-	b	b	a	b	a	a	b	b	b	-	-	b	-
chr06	31101407	G	b	b	b	b	b	b	b	b	a	-	a	a	b	b	b	b	a	b	a	a	b	a	b	b	b	h	b	b	b	b	b	b	b	b	b	b	a	b	a	h	b	b	b	-	a	b	b
chr06	31105137	A	-	b	b	-	b	b	b	b	a	-	a	a	b	b	b	b	a	b	a	a	b	a	b	b	b	a	b	b	b	b	b	b	b	-	b	-	a	b	a	h	b	b	b	b	-	b	b
chr06	31107215	T	-	-	b	-	-	-	-	b	a	-	-	-	b	b	b	b	a	b	-	a	b	-	b	-	b	a	-	-	b	-	b	b	b	-	b	-	-	b	a	b	-	b	-	b	a	-	-
chr06	31107270	C	-	-	b	-	-	-	-	b	a	-	-	-	b	b	b	b	a	b	-	a	b	-	b	-	b	a	-	-	b	-	b	b	b	-	b	-	-	b	a	b	-	b	-	b	a	-	-
chr06	31112990	T	b	b	b	-	-	b	b	b	a	-	a	a	-	b	b	b	a	b	a	-	b	-	b	b	b	a	b	-	b	b	b	b	b	b	-	b	-	-	-	a	b	-	b	-	a	b	b
chr06	31113003	T	b	b	b	-	-	b	b	b	a	-	a	a	-	b	b	b	a	b	a	-	b	-	b	b	b	a	b	-	b	b	b	b	b	b	-	b	-	-	-	a	b	-	b	-	a	b	b
chr06	31115115	G	b	-	b	b	b	-	b	b	-	b	-	a	b	b	b	b	a	b	a	a	b	-	-	b	b	a	b	b	b	b	b	b	b	-	b	b	-	-	a	a	b	-	b	-	-	-	-
chr06	31120883	A	b	b	b	b	a	b	b	b	a	b	-	-	b	b	b	b	a	b	a	a	b	a	b	b	b	a	b	b	-	b	b	b	b	-	b	b	a	b	a	b	b	b	b	b	-	b	-
chr06	31120891	A	b	b	b	b	b	b	b	b	a	b	-	-	b	b	b	b	a	b	a	a	b	a	b	b	b	a	b	b	-	b	b	b	b	-	b	b	a	b	a	b	b	b	b	b	-	b	-
chr06	31130874	C	b	b	b	b	b	b	b	b	a	b	-	a	b	b	b	b	a	b	a	a	b	-	-	-	h	a	b	b	b	b	b	b	b	-	b	b	a	b	a	b	b	-	b	b	a	b	-
chr06	31130877	G	b	b	b	b	b	b	b	b	a	b	-	a	b	b	b	b	a	b	a	a	b	-	-	-	b	a	b	b	b	b	b	b	b	-	b	b	a	b	a	b	b	-	b	b	a	b	-
chr06	31132957	C	b	b	b	b	b	-	b	b	-	b	a	a	b	b	b	b	a	b	a	-	b	-	b	-	b	a	-	b	b	b	b	b	b	b	b	-	a	b	a	a	b	b	b	b	-	b	b
chr06	31134124	A	b	b	b	b	-	a	-	b	-	b	-	-	b	b	b	b	a	b	a	a	b	a	b	b	b	a	b	b	b	-	b	b	b	-	b	b	-	b	a	b	b	b	b	-	a	-	b
chr06	31154664	G	b	b	b	b	b	b	b	b	-	-	-	a	b	b	b	b	a	b	a	a	b	a	b	b	b	a	b	b	b	b	b	b	b	b	b	b	-	b	a	b	b	b	b	b	-	b	b
chr06	31157701	T	b	b	b	-	b	-	-	-	a	b	a	-	b	b	b	b	a	b	a	-	b	-	b	-	b	-	-	b	-	-	b	b	b	b	-	-	a	b	a	b	b	-	b	b	-	b	b
chr06	31157889	G	-	b	-	b	b	-	b	-	a	-	-	-	b	b	b	b	a	b	a	-	b	-	-	-	b	a	b	-	-	-	b	b	b	-	-	-	-	b	a	-	b	-	b	b	a	b	-
chr06	31157890	G	-	b	-	b	b	-	b	-	a	-	-	-	b	b	b	b	a	b	a	-	b	-	-	-	b	a	b	-	-	-	b	b	b	-	-	-	-	b	a	-	b	-	b	b	a	b	-
chr06	31159168	C	b	b	b	b	b	b	b	b	a	b	a	a	b	b	b	b	a	b	a	a	b	a	b	b	b	h	b	b	b	b	b	b	b	b	b	b	-	b	a	a	b	b	b	b	a	b	b
chr06	31159466	C	b	b	b	b	b	b	b	b	a	b	-	a	b	b	b	b	a	-	a	-	b	a	b	-	b	a	b	b	b	b	b	b	b	-	b	b	-	-	a	h	b	-	b	b	-	b	-
chr06	31164087	A	b	b	b	b	b	b	b	b	a	-	a	a	b	b	b	b	a	b	a	a	b	a	b	b	b	a	b	b	b	b	b	b	b	b	b	b	a	b	a	b	b	b	b	b	a	b	b
chr06	31164271	T	b	b	b	b	b	b	b	b	a	-	a	a	b	b	b	b	a	b	a	a	b	a	b	b	b	a	b	b	b	b	b	b	b	b	b	b	a	b	a	b	b	b	b	b	a	b	b
chr06	31164282	A	b	b	b	b	b	b	b	b	a	-	a	a	b	b	b	b	a	b	a	a	b	a	b	b	b	a	b	b	b	b	b	b	b	b	b	b	a	b	a	b	b	b	b	b	a	b	b
chr06	31166052	C	b	-	-	b	b	b	-	-	a	-	a	a	b	b	b	b	a	b	a	a	b	-	b	-	-	a	b	b	b	-	b	b	b	-	b	b	a	b	a	b	b	-	b	b	-	-	b
chr06	31166061	T	b	-	-	b	b	b	-	-	a	-	a	a	b	b	b	b	a	b	a	a	b	-	b	-	-	a	b	b	b	-	b	b	b	-	b	b	a	b	a	b	b	-	b	b	-	-	b
chr06	31169301	T	b	b	b	b	-	-	-	b	-	b	-	a	b	b	b	b	a	b	a	a	b	-	b	-	b	a	b	b	b	-	b	b	b	-	b	b	-	b	a	h	b	b	b	b	-	b	b
chr06	31169347	G	b	b	b	b	-	-	-	b	-	b	-	a	b	b	b	b	a	b	a	a	b	-	b	-	b	a	b	b	b	-	b	b	b	-	b	b	-	b	a	h	b	b	b	b	-	b	b
chr06	31180117	G	-	b	-	b	-	b	b	b	-	-	-	a	-	b	b	b	a	b	a	-	b	a	b	-	b	a	-	b	b	-	-	b	b	-	b	b	a	-	a	b	b	-	b	b	a	b	-
chr06	31180456	G	-	b	-	b	-	b	b	b	-	-	-	a	-	b	b	b	a	b	a	-	b	a	b	-	b	a	-	b	b	-	-	b	b	-	b	b	-	-	a	b	b	-	b	b	a	b	-
chr06	31181606	T	b	b	b	-	-	b	b	b	-	-	-	-	b	b	b	b	a	b	-	a	b	-	b	-	b	-	b	b	-	-	b	b	b	b	b	b	-	b	a	-	b	b	b	b	a	-	-
chr06	31194828	G	b	b	b	b	b	b	b	b	-	b	-	-	b	b	b	b	-	b	-	-	b	-	b	b	b	-	b	b	b	b	b	b	b	b	b	b	-	b	-	b	b	b	b	b	-	b	b
chr06	31194856	G	b	b	b	b	b	b	b	b	-	b	-	-	b	b	b	b	-	b	-	-	b	-	b	b	b	-	b	b	b	b	b	b	b	b	b	b	-	b	-	b	b	b	b	b	-	b	b
chr06	31204091	A	b	b	b	b	b	b	b	b	-	-	-	-	b	b	b	b	a	b	a	a	b	a	b	b	b	a	-	b	-	b	b	b	b	-	b	-	-	b	a	b	b	-	b	-	-	b	-
chr06	31204105	G	b	b	b	b	b	b	b	b	-	-	-	-	b	b	b	b	a	b	a	a	b	a	b	b	b	a	-	b	-	b	b	b	b	-	b	-	-	b	a	b	b	-	b	-	-	b	-
chr06	31204884	G	b	-	b	b	b	b	b	b	a	-	a	a	b	b	b	b	a	b	a	a	b	a	b	-	b	a	b	b	-	b	b	b	b	b	b	-	a	b	a	a	b	-	b	b	a	b	b
chr06	31205101	G	b	-	b	b	b	b	b	b	a	-	a	a	b	b	b	b	a	b	a	a	b	a	b	-	b	a	b	b	-	b	b	b	b	b	b	-	a	b	a	a	b	-	b	b	b	b	b
chr06	31207873	C	b	b	b	b	b	-	b	b	-	-	a	a	b	b	b	b	a	b	a	a	b	a	-	b	b	a	b	b	b	b	b	b	b	b	b	-	a	b	a	-	b	b	b	b	-	b	b
chr06	31232667	T	b	b	b	b	-	b	b	b	a	b	-	a	b	b	b	b	a	b	a	-	b	a	b	-	b	a	b	b	b	b	-	b	b	b	b	b	a	b	a	h	b	-	b	b	-	b	b
chr06	31256478	G	b	b	b	b	b	b	-	b	a	b	a	a	b	b	b	b	a	b	a	a	b	a	b	b	b	a	b	b	b	b	b	b	b	b	b	b	a	b	a	b	b	b	b	b	a	b	b
chr06	31256491	C	b	b	b	b	b	b	-	b	a	b	a	a	b	b	b	b	a	b	a	a	b	a	b	b	b	a	b	b	b	b	b	b	b	b	b	b	a	b	a	b	b	b	b	b	a	b	b
chr06	31276723	T	b	b	b	b	b	b	b	b	a	b	-	a	-	b	b	b	a	b	a	-	b	-	b	-	b	a	b	b	b	b	b	b	b	-	b	b	a	b	a	b	b	-	b	b	a	b	b
chr06	31277970	C	b	b	b	b	-	-	b	-	-	b	-	a	b	b	b	b	a	b	a	-	b	a	b	b	b	a	b	b	b	b	-	b	b	b	b	b	-	-	a	b	b	b	b	b	a	b	b
chr06	31288654	C	b	b	b	-	b	b	b	b	a	b	-	a	b	b	b	b	a	b	a	a	b	-	b	b	b	b	b	b	b	b	b	b	b	-	b	b	-	b	a	b	b	b	b	b	a	b	b
chr06	31288806	G	b	b	b	-	b	b	b	b	a	b	-	a	b	b	b	b	a	b	a	a	b	-	b	b	b	b	b	b	b	b	b	b	b	-	b	b	-	b	a	b	b	b	b	b	a	b	b
chr06	31289117	C	b	b	b	b	b	b	b	b	a	b	a	a	b	b	b	b	a	b	a	a	b	a	-	b	b	a	b	b	b	b	b	b	b	b	b	b	a	b	a	b	b	b	b	b	a	b	b
chr06	31293328	G	b	b	b	b	b	b	b	b	a	-	-	a	b	b	b	b	a	b	a	a	b	a	b	b	b	a	b	b	b	b	b	b	b	b	b	b	a	b	a	h	b	b	b	b	-	b	b
chr06	31297033	T	b	b	b	-	-	-	b	-	a	-	a	a	b	-	b	b	a	b	a	-	b	a	b	-	b	a	b	b	b	b	-	b	b	-	b	-	a	b	a	a	-	-	b	-	a	-	b
chr06	31297169	C	b	b	b	-	-	-	b	-	a	-	a	a	b	-	b	b	a	b	a	-	b	a	b	-	b	a	b	b	b	b	-	b	b	-	b	-	a	b	a	a	-	-	b	-	a	-	b
chr06	31297188	C	b	b	b	-	-	-	b	-	a	-	a	a	b	-	b	b	a	b	a	-	b	a	b	-	b	a	b	b	b	b	-	b	b	-	b	-	a	b	a	a	-	-	b	-	a	-	b
chr06	31318474	T	-	b	b	b	b	b	b	-	a	b	a	a	b	b	b	-	a	b	a	a	b	a	-	-	b	a	b	b	b	-	b	b	b	b	b	b	-	b	a	h	b	b	b	b	-	b	b
chr06	31318493	T	-	b	b	b	b	b	b	-	a	b	a	a	b	b	b	-	a	b	a	a	b	a	-	-	b	a	b	b	b	-	b	b	b	b	b	b	-	b	a	h	b	b	b	b	-	b	b
chr06	31318505	C	-	b	b	b	b	b	b	-	a	b	a	a	b	b	b	-	a	b	a	a	b	a	-	-	b	a	b	b	b	-	b	b	b	b	b	b	-	b	a	h	b	b	b	b	-	b	b
chr06	31318524	C	-	b	b	b	b	b	b	-	a	b	a	a	b	b	b	-	a	b	a	a	b	a	-	-	b	a	b	b	b	-	b	b	b	b	b	b	-	b	a	h	b	b	b	b	-	b	b
chr06	31318533	T	-	b	b	b	b	b	b	-	a	b	a	a	b	b	b	-	a	b	a	a	b	a	-	-	b	a	b	b	b	-	b	b	b	b	b	b	-	b	a	h	b	b	b	b	-	b	b
chr06	31323437	G	b	b	b	b	-	-	b	b	a	-	-	a	b	b	b	b	a	b	a	-	b	a	b	-	b	-	b	b	b	b	b	b	b	-	b	-	a	-	a	h	b	b	b	-	-	b	b
chr06	31323871	A	b	b	b	b	b	a	b	b	a	-	a	a	b	b	b	b	a	b	a	-	b	a	b	b	b	a	-	b	-	b	b	b	b	-	b	b	a	-	a	b	b	b	b	-	-	b	b
chr06	31323892	T	b	b	b	b	b	b	b	b	a	-	a	a	b	b	b	b	a	b	a	-	b	a	b	b	b	a	-	b	-	b	b	b	b	-	b	b	a	-	a	b	b	b	b	-	-	b	b
chr06	31368878	A	b	b	b	b	b	b	b	b	a	-	-	-	-	b	b	b	a	b	a	-	b	a	-	b	b	-	-	b	-	b	b	b	b	b	-	b	a	b	a	b	b	b	b	b	a	b	b
chr06	31482625	A	-	b	b	b	b	b	b	b	a	-	-	a	b	b	b	b	a	b	a	a	b	-	b	-	b	a	-	b	b	b	b	b	b	-	b	b	b	b	a	b	b	b	b	-	a	b	-
chr06	31482643	T	-	b	b	b	b	b	b	b	a	-	-	a	b	b	b	b	a	b	a	a	b	-	b	-	b	b	-	b	b	b	b	b	b	-	b	b	b	b	a	b	b	b	b	-	a	b	-
chr06	31497770	A	b	b	b	b	-	b	-	b	a	-	a	a	b	b	b	b	a	b	a	a	b	a	b	b	b	b	b	b	b	b	b	b	b	b	b	b	b	b	a	b	b	b	b	b	-	b	b
chr06	31497772	G	b	b	b	b	-	b	-	b	a	-	a	a	b	b	b	b	a	b	a	a	b	a	b	b	b	b	b	b	b	b	b	b	b	b	b	b	b	b	a	b	b	b	b	b	-	b	b
chr06	31499484	A	b	b	b	b	b	b	b	b	a	b	b	a	b	b	b	b	a	b	a	-	b	a	b	b	b	a	b	b	-	b	b	b	b	b	b	b	b	b	a	b	b	b	b	b	-	-	b
chr06	31499545	A	b	b	b	b	b	b	b	b	a	b	b	a	b	b	b	b	a	b	a	-	b	a	b	b	b	a	b	b	-	b	b	b	b	b	b	b	b	b	a	b	b	b	b	b	-	-	b
chr06	31518883	T	b	b	b	b	b	b	b	b	a	b	a	a	b	b	b	b	a	b	a	a	b	a	b	b	b	a	-	b	b	b	b	b	b	b	b	-	-	b	a	b	b	b	b	b	a	b	b
chr06	31587561	G	b	b	-	-	-	-	b	-	-	b	-	a	b	b	b	b	a	-	a	a	b	a	b	-	b	a	-	-	-	b	b	b	b	-	b	b	-	b	a	b	b	-	b	b	a	-	-
chr06	31587564	C	b	b	-	-	-	-	b	-	-	b	-	a	b	b	b	b	a	-	a	a	b	a	b	-	b	a	-	-	-	b	b	b	b	-	b	b	-	b	a	b	b	-	b	b	a	-	-
chr06	31587759	C	-	b	-	b	-	b	b	-	-	b	-	a	-	b	b	-	a	b	a	a	b	b	-	-	b	-	b	b	b	-	b	b	b	-	b	b	b	b	a	b	b	-	b	b	a	b	b
chr06	31587787	C	-	b	-	b	-	b	b	-	-	b	-	a	-	b	b	-	a	b	a	a	b	a	-	-	b	-	b	b	b	-	b	b	b	-	b	b	b	b	a	b	b	-	b	b	a	b	b
chr06	31587794	G	-	b	-	b	-	b	b	-	-	b	-	a	-	b	b	-	a	b	a	a	b	b	-	-	b	-	b	b	b	-	b	b	b	-	b	b	b	b	a	b	b	-	b	b	a	b	b
chr06	31587801	A	-	b	-	b	-	b	b	-	-	b	-	a	-	b	b	-	a	b	a	a	b	a	-	-	b	-	b	b	b	-	b	b	b	-	b	b	b	b	a	b	b	-	b	b	a	b	b
chr06	31587808	T	-	b	-	b	-	b	b	-	-	b	-	a	-	b	b	-	a	b	a	a	b	b	-	-	b	-	b	b	b	-	b	b	b	-	b	b	b	b	a	b	b	-	b	b	a	b	b
chr06	31596970	C	b	b	b	b	-	-	b	-	-	b	-	-	b	b	b	b	a	b	a	-	b	a	b	-	b	a	-	b	b	b	b	b	b	-	b	b	-	b	a	b	b	-	b	b	a	b	b
chr06	31604381	C	-	b	-	b	-	b	b	b	-	b	-	-	-	b	b	b	a	b	a	-	b	a	b	-	b	a	-	b	b	b	b	b	b	-	b	a	-	-	a	b	b	a	b	-	-	b	-
chr06	31606819	G	b	b	b	b	-	b	-	b	-	-	-	-	-	b	b	b	a	b	a	a	b	a	b	b	b	a	b	b	b	b	b	b	b	-	b	-	b	b	a	b	b	-	b	b	-	b	-
chr06	31803823	T	-	-	b	b	b	b	-	b	-	-	a	-	b	b	b	b	a	b	a	a	-	-	b	b	b	a	-	b	b	b	b	b	b	b	b	-	-	b	a	b	b	-	b	-	a	b	b
chr06	31975618	C	b	b	b	b	b	b	b	-	a	b	a	a	b	b	b	b	a	b	a	a	b	-	b	-	b	a	b	b	b	b	b	b	b	b	b	b	b	b	a	h	b	a	b	b	a	b	b
chr06	31975651	C	b	b	b	b	b	b	b	-	a	b	a	a	b	b	b	b	a	b	a	a	b	-	b	-	b	a	b	b	b	b	b	b	b	b	b	b	b	b	a	h	b	a	b	b	a	b	b
chr06	31975823	T	b	b	b	b	b	b	b	-	a	b	a	a	b	b	b	b	a	b	a	a	b	-	b	-	b	a	b	b	b	b	b	b	b	b	b	b	b	b	a	h	b	a	b	b	a	b	b
chr06	31978083	T	b	b	-	b	b	-	b	a	a	-	-	-	b	b	b	b	a	b	a	-	b	-	b	-	b	a	b	b	b	-	-	b	b	b	b	b	b	b	a	b	b	a	b	b	a	b	b
chr06	31978241	A	-	b	-	-	-	-	b	a	-	-	-	a	b	b	b	b	a	b	a	a	b	-	b	-	b	a	b	b	b	b	-	b	b	b	-	-	b	-	a	-	b	-	b	b	-	b	b
chr06	31980095	T	b	b	b	b	b	b	b	a	a	b	-	a	b	b	b	b	a	b	a	a	b	a	b	b	b	a	b	b	-	b	b	b	b	-	b	b	b	b	a	b	b	-	b	b	a	b	b
chr06	31993393	G	b	b	b	b	-	-	b	a	-	-	-	a	b	b	b	b	a	b	a	-	b	-	b	-	b	-	b	b	-	-	b	b	b	b	b	-	b	b	a	b	b	a	b	b	-	b	b
chr06	31993446	A	b	b	b	b	-	-	b	a	-	-	-	a	b	b	b	b	a	b	a	-	b	-	b	-	b	-	b	b	-	-	b	b	b	b	b	-	b	b	a	b	b	a	b	b	-	b	b
chr06	32014647	A	b	b	b	b	-	b	b	-	-	b	a	-	b	b	b	b	a	b	a	a	b	a	b	b	b	b	b	b	b	b	b	b	b	b	b	-	b	-	a	h	b	-	b	b	-	b	b
chr06	32019264	A	b	b	-	-	-	-	b	a	-	-	-	a	b	b	b	b	a	b	a	a	b	a	b	b	b	a	-	b	-	b	b	b	b	b	b	b	b	b	a	a	b	a	b	b	-	b	b
chr06	32019317	G	b	b	-	-	-	-	b	a	-	-	-	a	b	b	b	b	a	b	a	a	b	a	b	b	b	a	-	b	-	b	b	b	b	b	b	b	b	b	a	b	b	a	b	b	-	b	b
chr06	32019812	C	b	b	b	b	b	b	b	a	a	b	-	a	b	b	b	b	a	b	a	a	b	a	b	-	b	a	-	b	b	-	b	b	b	b	b	b	b	-	a	h	b	a	b	b	a	b	b
chr06	32019820	C	b	b	b	b	b	b	b	a	a	b	-	a	b	b	b	b	a	b	a	a	b	a	b	-	b	a	-	b	b	-	b	b	b	b	b	b	b	-	a	h	b	a	b	b	a	b	b
chr06	32019865	G	b	b	b	b	b	b	b	a	a	b	-	a	b	b	b	b	a	b	a	a	b	a	b	-	b	b	-	b	b	-	b	b	b	b	b	b	b	-	a	h	b	a	b	b	a	b	b
chr06	32020008	G	b	b	b	b	b	b	b	-	a	b	-	a	b	b	b	b	a	b	a	a	b	a	b	-	b	b	-	b	b	-	b	b	b	b	b	b	b	-	a	h	b	a	b	b	a	b	b
chr06	32021783	G	b	b	b	b	-	b	b	a	-	-	-	a	b	b	b	b	a	b	a	-	b	-	b	b	b	a	b	b	b	b	b	b	b	b	b	b	b	b	a	b	b	a	b	b	a	b	b
chr06	32032076	T	b	b	b	b	b	b	b	a	a	b	-	a	b	b	b	b	a	b	a	-	b	-	b	b	b	a	b	b	b	b	b	b	b	-	b	b	b	b	a	b	b	a	b	b	a	b	b
chr06	32032127	C	b	b	b	b	b	b	b	a	a	b	-	a	b	b	b	b	a	b	a	-	b	-	b	b	b	a	b	b	b	b	b	b	b	-	b	b	b	b	a	b	b	a	b	b	a	b	b
chr06	32032305	C	b	b	b	b	b	b	b	a	a	b	-	a	b	b	b	b	a	b	a	-	b	-	b	b	b	a	b	b	b	b	b	b	b	-	b	b	b	b	a	b	b	a	b	b	a	b	b
chr06	32055545	C	b	b	b	b	b	b	-	-	-	b	-	a	b	b	a	b	a	b	a	-	b	a	b	b	b	a	-	b	-	b	b	b	b	-	b	b	-	-	b	b	b	a	b	b	a	b	b
chr06	32065057	T	b	b	b	b	-	b	b	-	b	b	-	a	b	b	a	b	a	b	h	-	b	a	b	-	b	a	b	b	b	b	b	b	b	b	b	b	b	b	b	b	b	a	b	b	-	b	b
chr06	32065103	A	b	b	b	b	-	b	b	-	b	b	-	a	b	b	a	b	a	b	h	-	b	a	b	-	b	a	b	b	b	b	b	b	b	b	b	b	b	b	b	b	b	a	b	b	-	b	b
chr06	32066714	C	b	b	b	b	-	b	b	a	-	-	a	a	b	b	a	b	a	b	a	a	b	a	b	b	b	h	b	b	b	b	-	b	b	-	b	b	-	b	b	b	b	a	b	b	a	b	b
chr06	32067859	G	b	b	b	-	b	-	b	-	a	-	-	a	-	b	a	b	-	b	a	-	b	-	-	b	b	b	b	-	-	-	b	b	b	-	b	-	-	-	b	-	-	a	b	b	-	b	-
chr06	32068045	T	b	b	b	-	b	-	b	-	a	-	-	a	-	b	a	b	-	b	a	-	b	-	-	b	b	b	b	b	-	-	b	b	b	-	b	-	-	-	b	-	-	a	b	b	-	b	-
chr06	32086012	C	b	b	b	-	-	b	b	a	-	b	-	a	b	b	a	b	a	b	a	a	b	a	b	b	b	-	b	b	b	-	b	b	b	b	b	b	b	b	b	b	b	a	b	b	a	b	b
chr06	32086026	T	b	b	b	-	-	b	b	a	-	b	-	a	b	b	a	b	a	b	a	a	b	a	b	b	b	-	b	b	b	-	b	b	b	b	b	b	b	b	b	b	b	a	b	b	a	b	b
chr06	32087257	G	b	b	b	-	b	b	b	a	a	b	-	a	b	b	a	b	a	b	a	a	b	a	b	b	b	a	b	b	b	b	b	b	b	b	b	b	-	-	b	b	b	a	b	b	a	b	-
chr06	32087283	T	b	b	b	-	b	b	b	a	a	b	-	a	b	b	a	b	a	b	a	a	b	a	b	b	b	a	b	b	b	b	b	b	b	b	b	b	-	-	b	b	b	a	b	b	a	b	-
chr06	32087506	A	b	b	b	-	b	b	b	-	a	b	-	a	b	b	a	b	a	b	a	a	b	a	b	b	b	a	b	b	b	b	b	b	b	b	b	b	-	-	b	b	b	a	b	b	a	b	-
chr06	32087539	A	b	b	b	-	b	b	b	-	a	b	-	a	b	b	a	b	a	b	a	a	b	a	b	b	b	a	b	b	b	b	b	b	b	b	b	b	-	-	b	b	b	a	b	b	a	b	-
chr06	32087540	G	b	b	b	-	b	b	b	-	a	b	-	a	b	b	a	b	a	b	a	a	b	a	b	b	b	a	b	b	b	b	b	b	b	b	b	b	-	-	b	b	b	a	b	b	a	b	-
chr06	32087563	G	b	b	b	-	b	b	b	-	a	b	-	a	b	b	a	b	a	b	a	a	b	a	b	b	b	a	b	b	b	b	b	b	b	b	b	b	-	-	b	b	b	a	b	b	a	b	-
chr06	32087591	C	b	b	b	b	-	-	b	a	a	-	-	a	b	b	a	b	a	b	a	a	b	a	-	-	b	a	-	-	-	-	b	b	b	-	b	-	b	b	b	b	b	-	b	-	-	b	b
chr06	32087657	T	b	b	b	b	-	-	b	a	a	-	-	a	b	b	a	b	a	b	a	a	b	a	-	-	b	a	-	-	-	-	b	b	b	-	b	-	b	b	b	b	b	-	b	-	-	b	b
chr06	32088105	C	b	b	b	b	b	-	b	a	a	-	-	a	b	b	a	b	-	b	a	a	b	a	-	b	b	a	b	b	b	b	b	b	b	b	b	b	-	b	b	b	b	a	b	b	a	b	b
chr06	32091042	G	-	b	b	b	b	-	b	a	a	b	a	a	b	b	a	b	a	b	a	-	b	-	b	b	b	a	b	-	b	-	b	b	b	-	b	-	-	b	b	b	b	a	-	b	a	b	-
chr06	32091067	A	-	b	b	b	b	-	b	a	a	b	a	a	b	b	a	b	a	b	a	-	b	-	b	b	b	a	b	-	b	-	b	b	b	-	b	-	-	b	b	b	b	a	-	b	a	b	-
chr06	32108453	A	-	b	-	-	b	b	-	-	-	-	a	-	-	b	a	b	a	-	a	a	b	-	b	b	b	-	b	b	b	b	-	b	b	b	-	b	b	b	b	b	b	a	b	b	-	b	b
chr06	32108481	G	-	b	-	-	b	b	-	-	-	-	a	-	-	b	a	b	a	-	a	a	b	-	b	b	b	-	b	b	b	b	-	b	b	b	-	b	b	b	b	b	b	a	b	b	-	b	b
chr06	32114445	G	-	b	b	b	b	b	b	a	-	b	-	-	b	b	a	b	a	-	a	a	b	a	b	b	-	a	b	b	-	-	b	b	b	-	b	b	b	b	b	b	b	-	-	b	a	-	-
chr06	32116062	G	-	h	b	b	b	b	b	-	-	b	a	-	b	h	a	b	-	-	a	a	b	-	b	b	-	b	b	b	-	b	b	b	b	-	b	b	b	b	b	b	b	-	-	b	-	-	-
chr06	32116085	G	-	b	b	b	b	b	b	-	-	b	a	-	b	b	a	b	-	-	a	a	b	-	b	b	-	b	b	b	-	b	b	b	b	-	b	b	b	b	b	b	b	-	-	b	-	-	-
chr06	32116101	G	-	b	b	b	b	b	b	-	-	b	a	-	b	b	a	b	-	-	a	a	b	-	b	b	-	b	b	b	-	b	b	b	b	-	b	b	b	b	b	b	b	-	-	b	-	-	-
chr06	32116113	G	-	b	b	b	b	b	b	-	-	b	a	-	b	b	a	b	-	-	a	a	b	-	b	b	-	b	b	b	-	b	b	b	b	-	b	b	b	b	b	h	b	-	-	b	-	-	-
chr06	32116137	T	-	b	b	b	b	b	b	-	-	b	a	-	b	b	a	b	-	-	a	a	b	-	b	b	-	b	b	b	-	b	b	b	b	-	b	b	b	b	b	b	b	-	-	b	-	-	-
chr06	32116534	T	b	b	b	b	b	b	b	-	-	b	-	-	b	b	-	b	a	b	-	-	b	-	b	b	b	b	-	b	b	-	b	b	b	b	b	b	b	b	b	b	b	-	b	b	-	b	b
chr06	32116562	T	b	b	b	b	b	b	b	-	-	b	-	-	b	b	-	b	a	b	-	-	b	-	b	b	b	b	-	b	b	-	b	b	b	b	b	b	b	b	b	b	b	-	b	b	-	b	b
chr06	32116583	A	b	b	b	b	b	b	b	-	-	b	-	-	b	b	-	b	a	b	-	-	b	-	b	b	b	b	-	b	b	-	b	b	b	b	b	b	b	b	b	b	b	-	b	b	-	b	b
chr06	32116591	T	b	b	b	b	b	b	b	-	-	b	-	-	b	b	-	b	a	b	-	-	b	-	b	b	b	b	-	b	b	-	b	b	b	b	b	b	b	b	b	b	b	-	b	b	-	b	b
chr06	32116776	T	b	b	b	b	b	b	b	-	a	b	-	a	b	b	a	b	a	b	a	a	b	a	b	b	b	b	-	b	b	-	b	b	b	b	b	b	-	b	b	b	b	a	b	b	-	b	b
chr06	32116795	T	b	b	b	b	b	b	b	-	a	b	-	a	b	b	a	b	a	b	a	a	b	a	b	b	b	b	-	b	b	-	b	b	b	b	b	b	-	b	b	b	b	a	b	b	-	b	b
chr06	32116828	C	b	b	b	b	b	b	b	-	a	b	-	a	b	b	a	b	a	b	a	a	b	a	b	b	b	a	-	b	b	-	b	b	b	b	b	b	-	b	b	b	b	a	b	b	-	b	b
chr06	32122494	T	b	b	b	b	b	-	-	a	a	b	-	a	b	b	a	b	a	b	a	a	b	a	b	b	b	a	-	b	b	b	b	b	b	b	b	b	-	b	b	b	b	a	b	b	a	b	b
chr06	32123376	T	b	b	b	b	b	-	b	a	a	b	-	a	-	b	a	b	a	b	a	a	b	a	b	-	b	a	-	b	b	b	b	b	b	-	b	b	-	b	b	b	b	a	b	b	a	b	b
chr06	32124333	C	b	b	-	-	b	b	b	a	-	b	-	a	b	b	a	b	a	b	a	a	b	a	b	b	b	a	-	b	b	b	b	b	b	b	b	-	b	-	b	b	b	-	b	b	a	b	-
chr06	32129242	G	b	b	b	b	-	b	b	-	a	b	-	-	b	b	-	b	-	b	a	-	b	-	b	b	b	b	b	b	b	-	b	b	b	b	b	b	b	b	b	b	b	-	b	b	-	b	b
chr06	32135037	A	b	b	b	b	-	b	b	-	a	-	-	a	b	b	a	b	a	b	a	a	b	a	b	-	b	a	b	b	-	b	b	b	b	b	b	-	b	b	b	b	b	-	b	b	a	b	b
chr06	32135088	G	b	b	b	b	-	b	b	-	a	-	-	a	b	b	a	b	a	b	a	a	b	a	b	-	b	a	b	b	-	b	b	b	b	b	b	-	b	b	b	b	b	-	b	b	a	b	b
chr06	32135106	G	b	b	b	b	-	b	b	-	a	-	-	a	b	b	a	b	a	b	a	a	b	a	b	-	b	a	b	b	-	b	b	b	b	b	b	-	b	b	b	b	b	-	b	b	a	b	b
chr06	32135303	G	b	b	b	b	-	b	b	a	a	-	-	a	b	b	a	b	a	b	a	a	b	a	b	-	b	a	b	b	-	b	b	b	b	b	b	-	b	b	b	b	b	-	b	b	a	b	b
chr06	32135309	A	b	b	b	b	-	b	b	a	a	-	-	a	b	b	a	b	a	b	a	a	b	a	b	-	b	a	b	b	-	b	b	b	b	b	b	-	b	b	b	b	b	-	b	b	a	b	b
chr06	32135493	A	b	b	-	-	-	b	b	a	a	b	-	-	-	b	a	b	a	b	a	a	b	a	b	b	b	a	b	b	b	b	b	b	b	-	b	b	b	-	b	b	b	-	b	b	a	b	b
chr06	32135519	T	b	b	-	-	-	b	b	a	a	b	-	-	-	b	a	b	a	b	a	a	b	a	b	b	b	a	b	b	b	b	b	b	b	-	b	b	b	-	b	b	b	-	b	b	a	b	b
chr06	32135710	A	b	b	b	-	-	b	b	a	a	b	-	-	-	b	a	b	a	b	a	a	b	a	b	b	b	a	b	b	b	b	b	b	b	b	b	b	b	-	b	b	b	-	b	b	a	b	b
chr06	32135738	G	b	b	b	-	-	b	b	a	a	b	-	-	-	b	a	b	a	b	a	a	b	a	b	b	b	a	b	b	b	b	b	b	b	b	b	b	b	-	b	b	b	-	b	b	a	b	b
chr06	32147168	C	b	b	b	b	b	b	b	a	-	b	-	-	b	b	a	b	a	b	a	-	b	a	b	b	b	-	b	b	b	b	-	b	b	b	b	-	b	b	b	b	b	-	b	b	-	b	b
chr06	32149427	C	b	b	-	b	b	b	b	a	a	b	-	-	b	b	a	b	a	b	a	a	b	a	b	-	b	a	b	b	b	b	b	b	b	-	b	b	b	b	b	b	b	a	b	b	a	b	-
chr06	32149464	C	b	b	-	b	b	b	b	a	a	b	-	-	b	b	a	b	a	b	a	a	b	a	b	-	b	a	b	b	b	b	b	b	b	-	b	b	b	b	b	b	b	a	b	b	a	b	-
chr06	32699340	A	b	a	-	-	-	-	b	a	a	b	-	-	a	a	b	b	a	b	a	a	a	-	-	-	b	-	b	b	b	-	a	b	b	a	-	-	-	a	b	-	b	a	b	b	a	b	b
chr06	32699702	T	b	a	b	b	b	-	b	a	a	b	a	a	a	a	b	b	a	b	a	a	a	a	b	b	b	a	b	b	b	b	a	b	b	a	b	b	b	a	b	b	b	-	b	b	a	b	b
chr06	32719524	T	-	a	b	-	b	b	b	-	-	-	-	-	a	a	b	b	a	-	a	a	a	-	b	b	b	a	b	b	b	b	a	b	b	-	b	b	-	a	b	b	-	a	b	b	-	b	b
chr06	32719568	T	-	a	b	-	b	b	b	-	-	-	-	-	a	a	b	b	a	-	a	a	a	-	b	b	b	a	b	b	b	b	a	b	b	-	b	b	-	a	b	b	-	a	b	b	-	b	b
chr06	32719588	G	-	a	b	-	b	b	b	-	-	-	-	-	a	a	b	b	a	-	a	a	a	-	b	b	b	a	b	b	b	b	a	b	b	-	b	b	-	a	b	b	-	a	b	b	-	b	b
chr06	32723345	C	-	a	b	b	b	b	b	a	a	b	-	a	a	a	b	-	a	b	a	a	a	a	-	-	b	b	-	b	-	-	a	b	b	-	b	-	-	a	b	b	b	a	b	b	a	b	b
chr06	32723346	G	-	a	b	b	b	b	b	a	a	b	-	a	a	a	b	-	a	b	a	a	a	a	-	-	b	b	-	b	-	-	a	b	b	-	b	-	-	a	b	b	b	a	b	b	a	b	b
chr06	32723404	C	-	a	b	b	b	b	b	a	a	b	-	a	a	a	b	-	a	b	a	a	a	a	-	-	b	b	-	b	-	-	a	b	b	-	b	-	-	a	b	b	b	a	b	b	a	b	b
chr06	32723619	A	-	a	b	b	b	b	b	a	a	b	-	a	a	a	b	b	a	b	a	a	a	a	-	b	b	b	-	b	-	-	a	b	b	-	b	-	-	a	b	b	b	a	b	b	a	b	b
chr06	32723627	C	-	a	b	b	b	b	b	a	a	b	-	a	a	a	b	b	a	b	a	a	a	a	-	b	b	b	-	b	-	-	a	b	b	-	b	-	-	a	b	b	b	a	b	b	a	b	b
chr06	32735700	C	-	a	b	b	b	-	b	a	-	b	-	a	a	a	b	b	a	b	a	a	a	-	b	-	b	a	-	b	-	b	a	b	b	-	b	b	b	a	b	b	b	-	b	b	a	-	b
chr06	33409644	A	b	a	a	-	b	-	a	a	-	-	-	a	a	a	a	b	a	b	a	a	a	a	-	-	b	-	-	b	b	-	a	b	b	a	b	b	a	a	b	-	-	-	a	a	-	b	a
chr06	33409687	A	b	a	a	-	b	-	a	a	-	-	-	a	a	a	a	b	a	b	a	a	a	a	-	-	b	-	-	b	b	-	a	b	b	a	b	b	a	a	b	-	-	-	a	a	-	b	a
chr06	33415984	C	b	a	a	b	b	b	a	a	a	-	-	a	a	a	a	b	a	b	a	a	a	a	b	a	b	b	-	b	-	b	a	b	b	-	b	b	a	a	b	b	b	a	a	a	b	b	a
chr06	33416508	T	b	a	a	-	b	b	a	-	a	-	-	-	-	a	a	b	a	b	a	a	a	-	b	-	b	b	b	b	b	b	a	b	b	a	b	-	-	a	b	b	b	a	a	a	-	b	a
chr06	33432006	C	b	-	-	-	b	b	a	-	-	-	a	a	a	a	a	b	a	b	a	a	a	a	b	-	b	-	-	b	b	-	a	b	b	-	b	b	a	a	b	b	b	-	a	a	b	b	a
chr06	33432053	C	b	-	-	-	b	b	a	-	-	-	a	a	a	a	a	b	a	b	a	a	a	a	b	-	b	-	-	b	b	-	a	b	b	-	b	b	a	a	b	b	b	-	a	a	b	b	a
chr06	33432915	A	-	a	-	-	-	-	-	a	a	-	-	a	a	a	a	b	a	b	a	-	a	a	b	a	b	-	-	-	-	-	a	b	b	-	b	b	-	-	b	b	-	-	a	-	-	b	a
chr06	33433267	C	-	a	-	-	-	-	-	a	a	-	-	a	a	a	a	b	a	b	a	-	a	a	b	a	b	-	-	-	-	-	a	b	b	-	b	b	-	-	b	b	-	-	a	-	-	b	a
chr06	33438109	T	b	a	-	-	-	-	a	-	a	-	a	a	-	a	a	b	a	b	a	a	a	a	-	a	b	-	-	b	b	b	a	b	b	a	b	b	-	a	b	-	b	-	a	a	-	b	a
chr06	33438289	G	b	a	-	-	-	-	a	-	a	-	a	a	-	a	a	b	a	b	a	a	a	a	-	-	b	-	-	b	b	b	a	b	b	a	b	b	-	a	b	-	b	-	a	a	-	b	a
chr06	33438293	T	b	a	-	-	-	-	a	-	a	-	a	a	-	a	a	b	a	b	a	a	a	a	-	-	b	-	-	b	b	b	a	b	b	a	b	b	-	a	b	-	b	-	a	a	-	b	a
chr06	33438352	C	b	a	-	-	-	-	a	-	a	-	a	a	-	a	a	b	a	b	a	a	a	a	-	-	b	-	-	b	b	b	a	b	b	a	b	b	-	a	b	-	b	-	a	a	-	b	a
chr06	33447912	G	b	a	a	b	-	b	a	a	a	a	-	a	a	a	a	b	a	b	a	a	a	a	-	a	b	-	b	b	b	-	a	b	b	a	b	-	a	a	b	b	b	a	a	-	-	b	a
chr06	33448199	A	b	a	a	b	-	b	a	a	a	a	-	a	a	a	a	b	a	b	a	a	a	a	-	a	b	-	b	b	b	b	a	b	b	a	b	-	a	a	b	b	b	a	a	-	-	b	a
chr06	33453297	A	-	a	a	b	b	b	-	a	-	-	-	-	a	a	a	b	a	b	a	-	a	-	b	-	-	-	-	-	-	-	a	b	b	-	b	-	-	-	b	-	-	-	-	a	-	b	-
chr06	33453633	C	b	a	a	b	b	b	a	a	a	a	-	a	a	a	a	b	a	b	a	a	a	a	b	a	b	b	-	b	b	b	a	b	b	a	b	-	a	-	b	b	b	a	a	a	b	b	a
chr06	33458956	A	b	a	a	-	b	b	a	-	-	a	-	-	a	a	a	b	a	b	a	-	a	a	b	-	b	b	b	b	-	b	a	b	b	a	b	b	-	b	b	b	b	-	a	-	-	b	-
chr06	33463822	T	b	a	a	-	b	b	a	-	-	a	-	a	a	a	a	b	a	b	a	a	a	a	b	-	b	b	b	-	b	-	a	b	b	-	b	b	-	-	b	b	b	a	a	a	-	b	-
chr06	33463830	T	b	a	a	-	b	b	a	-	-	a	-	a	a	a	a	b	a	b	a	a	a	a	b	-	b	b	b	-	b	-	a	b	b	-	b	b	-	-	b	b	b	a	a	a	-	b	-
chr06	33463835	C	b	a	a	-	b	b	a	-	-	a	-	a	a	a	a	b	a	b	a	a	a	a	b	-	b	b	b	-	b	-	a	b	b	-	b	b	-	-	b	b	b	a	a	a	-	b	-
chr06	33463871	A	b	a	a	-	b	b	a	-	-	a	-	a	a	a	a	b	a	b	a	a	a	a	b	-	b	b	b	-	b	-	a	b	b	-	b	b	-	-	b	b	b	a	a	a	-	b	-
chr06	33465851	G	-	a	a	b	b	b	-	a	-	-	-	a	a	a	a	b	a	b	a	-	a	a	b	a	b	-	b	b	b	-	a	b	b	a	b	b	a	a	b	b	b	a	a	a	b	b	a
chr06	33465890	A	-	a	a	b	b	b	-	a	-	-	-	a	a	a	a	b	a	b	a	-	a	a	b	a	b	-	b	b	b	-	a	b	b	a	b	b	a	a	b	a	b	a	a	a	b	b	a
chr06	33468789	T	b	a	-	b	b	b	-	b	-	a	a	-	-	a	-	b	a	b	-	-	-	-	b	b	b	b	b	b	b	b	-	b	b	a	b	b	a	-	b	b	b	a	a	a	-	b	-
chr06	33469610	C	b	a	a	b	b	b	a	a	-	a	-	a	a	a	a	b	a	b	a	a	a	a	b	-	b	b	b	b	b	-	-	b	b	-	b	b	-	a	b	b	b	a	a	a	b	b	-
chr06	33469864	T	-	-	a	b	-	b	-	a	a	-	-	a	a	a	a	b	a	b	a	-	a	-	-	a	b	b	-	-	b	-	a	b	b	a	b	b	-	a	b	-	b	a	a	a	b	b	a
chr06	33470219	C	-	-	a	b	-	b	-	a	a	-	-	a	a	a	a	b	a	b	a	-	a	-	-	a	b	b	-	-	b	-	a	b	b	a	b	b	-	a	b	-	b	a	a	a	b	b	a
chr06	33470292	A	-	a	a	b	b	b	a	-	-	a	a	-	a	a	a	b	a	b	a	a	a	a	b	-	b	b	-	b	-	b	a	b	b	-	b	-	a	a	b	a	b	-	-	-	b	-	-
chr06	33470333	G	-	a	a	b	b	b	a	-	-	a	a	-	a	a	a	b	a	b	a	a	a	a	b	-	b	b	-	b	-	b	a	b	b	-	b	-	a	a	b	b	b	-	-	-	b	-	-
chr06	33470334	G	-	a	a	b	b	b	a	-	-	a	a	-	a	a	a	b	a	b	a	a	a	a	b	-	b	b	-	b	-	b	a	b	b	-	b	-	a	a	b	a	b	-	-	-	b	-	-
chr06	33470363	C	-	a	a	b	b	b	a	-	-	a	a	-	a	a	a	b	a	b	a	a	a	a	b	-	b	b	-	b	-	b	a	b	b	-	b	-	a	a	b	a	b	-	-	-	b	-	-
chr06	33470364	T	-	a	a	b	b	b	a	-	-	a	a	-	a	a	a	b	a	b	a	a	a	a	b	-	b	b	-	b	-	b	a	b	b	-	b	-	a	a	b	b	b	-	-	-	b	-	-
chr06	33488517	C	b	a	a	-	b	b	a	a	-	-	-	-	a	a	a	b	a	b	a	a	a	-	-	a	b	-	b	-	-	-	-	b	b	a	-	-	-	-	b	b	b	-	a	-	-	b	a
chr06	33488658	A	b	a	a	-	b	b	a	a	-	-	-	-	a	a	a	b	a	b	a	a	a	-	-	a	b	-	b	-	-	-	-	b	b	a	-	-	-	-	b	b	b	-	a	-	-	b	a
chr06	33488668	G	b	a	a	-	b	b	a	a	-	-	-	-	a	a	a	b	a	b	a	a	a	-	-	a	b	-	b	-	-	-	-	b	b	a	-	-	-	-	b	b	b	-	a	-	-	b	a
chr06	33493128	C	b	a	a	b	b	b	a	a	a	a	a	a	a	a	a	b	a	b	a	a	a	a	b	a	b	b	b	b	b	b	a	b	b	a	b	b	-	a	b	b	b	a	a	a	b	b	a
chr06	33493158	A	b	a	a	b	b	b	a	a	a	a	a	a	a	a	a	b	a	b	a	a	a	a	b	a	b	b	b	b	b	b	a	b	b	a	b	b	-	a	b	b	b	a	a	a	b	b	a
chr06	33493620	G	b	a	a	b	b	b	a	a	a	-	a	a	a	a	a	b	a	b	a	a	a	a	-	-	b	b	b	b	b	b	a	b	b	a	b	-	a	a	b	b	b	-	a	a	-	b	a
chr06	33493631	C	b	a	a	b	b	b	a	a	a	-	a	a	a	a	a	b	a	b	a	a	a	a	-	-	b	b	b	b	b	b	a	b	b	a	b	-	a	a	b	b	b	-	a	a	-	b	a
chr06	33493789	A	b	a	a	b	b	b	a	a	a	-	a	a	a	a	a	b	a	b	a	a	a	a	-	-	b	b	b	b	b	b	a	b	b	a	b	-	a	a	b	b	b	-	a	a	-	b	a
chr06	33493836	A	b	a	a	b	b	b	a	a	a	-	a	a	a	a	a	b	a	b	a	a	a	a	-	-	b	b	b	b	b	b	a	b	b	a	b	-	a	a	b	b	b	-	a	a	-	b	a
chr06	33496175	T	b	a	-	b	b	b	a	-	a	a	-	a	a	a	a	b	a	b	a	a	a	-	-	-	b	-	-	-	b	-	a	b	b	-	b	b	a	a	b	a	b	-	-	-	-	b	-
chr06	33496210	T	b	a	-	b	b	b	b	-	a	a	-	a	a	a	a	b	a	b	a	a	a	-	-	-	b	-	-	-	b	-	a	b	b	-	b	b	a	a	b	a	b	-	-	-	-	b	-
chr06	33496229	G	b	a	-	b	b	b	a	-	a	a	-	a	a	a	a	b	a	b	a	a	a	-	-	-	b	-	-	-	b	-	a	b	b	-	b	b	a	a	b	a	b	-	-	-	-	b	-
chr06	33512987	G	-	a	a	-	b	-	a	-	a	-	-	-	a	a	a	b	a	b	a	a	a	-	-	-	b	-	-	b	-	-	a	b	b	a	-	b	-	-	b	h	-	-	a	a	-	b	a
chr06	33513003	A	-	a	a	-	b	-	a	-	a	-	-	-	a	a	a	b	a	b	a	a	a	-	-	-	b	-	-	b	-	-	a	b	b	a	-	b	-	-	b	h	-	-	a	a	-	b	a
chr06	33513183	A	-	a	a	-	b	-	a	-	a	-	-	-	a	a	a	b	a	b	a	a	a	-	-	-	b	-	-	b	-	-	a	b	b	a	-	b	-	-	b	h	-	-	a	a	-	b	a
chr06	33542005	C	-	a	a	b	b	b	a	a	a	a	a	a	a	a	a	b	a	-	a	a	a	-	b	a	-	b	b	b	-	b	a	b	b	a	b	b	a	a	b	b	b	-	-	a	a	-	-
chr06	33542006	C	-	a	a	b	b	b	a	a	a	a	a	a	a	a	a	b	a	-	a	a	a	-	b	a	-	b	b	b	-	b	a	b	b	a	b	b	a	a	b	b	b	-	-	a	a	-	-
chr06	33542198	A	b	a	a	b	b	b	a	a	a	a	a	a	a	a	a	b	a	b	a	a	a	-	b	a	b	b	b	b	b	b	a	b	b	a	b	b	a	a	b	b	b	-	a	a	a	b	-
chr06	33548811	C	b	a	a	-	b	b	a	a	-	-	-	-	a	a	a	b	a	b	a	-	a	-	b	-	b	b	b	b	-	b	a	b	b	a	b	-	a	a	b	-	b	a	a	a	a	b	a
chr06	33549008	G	b	a	a	-	b	b	a	a	-	-	-	-	a	a	a	b	a	b	a	-	a	a	b	-	b	b	b	b	-	b	a	b	b	a	b	-	a	a	b	-	b	a	a	a	a	b	a
chr06	33549021	C	b	a	a	-	b	b	a	a	-	-	-	-	a	a	a	b	a	b	a	-	a	a	b	-	b	b	b	b	-	b	a	b	b	a	b	-	a	a	b	-	b	a	a	a	a	a	a
chr06	33558306	A	b	a	-	-	b	b	a	a	-	-	-	-	a	a	a	b	a	a	a	a	a	-	b	-	b	-	-	b	-	b	a	b	b	-	b	-	-	-	b	a	-	-	a	-	-	-	-
chr06	33558404	C	b	a	a	b	b	b	-	-	a	-	-	-	a	a	a	b	a	-	a	a	a	b	b	-	b	b	-	b	b	b	a	b	b	a	b	-	a	-	b	h	b	a	a	-	-	b	a
chr06	33559870	C	b	a	a	b	-	b	a	a	a	-	a	a	a	a	a	b	a	b	a	a	a	b	b	-	b	b	b	b	b	-	a	b	b	-	b	b	-	a	b	h	b	a	a	a	a	b	a
chr06	33564900	C	b	a	a	b	-	-	-	a	a	a	-	a	a	a	a	b	a	b	a	a	a	-	b	a	b	-	-	b	b	-	-	b	b	a	b	-	a	a	b	-	b	a	a	a	-	b	a
chr06	33564920	C	b	a	a	b	-	-	-	a	a	a	-	a	a	a	a	b	a	b	a	a	a	-	b	a	b	-	-	b	b	-	-	b	b	a	b	-	a	a	b	-	b	a	a	a	-	b	a
chr06	33574755	C	-	a	a	-	-	b	-	a	-	-	-	a	-	a	a	b	a	b	a	-	a	b	b	-	b	b	b	b	-	b	a	b	b	-	b	-	-	a	b	a	b	-	a	a	-	b	a
chr06	33578173	A	b	a	-	b	-	b	a	a	-	a	-	a	a	a	a	b	a	b	a	a	a	-	b	-	b	b	b	b	-	b	-	b	b	-	b	b	a	-	b	h	b	a	a	a	a	b	a
chr06	33601800	C	b	a	a	b	-	b	a	a	a	a	-	a	a	a	a	b	a	b	a	a	a	b	b	-	b	b	b	b	b	b	a	b	b	-	b	-	-	a	b	b	b	a	a	a	a	-	a
chr06	33608077	C	b	a	a	-	b	b	a	a	-	-	-	-	a	a	a	b	a	b	a	a	a	b	b	a	b	b	b	b	b	b	a	b	b	-	b	b	a	a	b	b	b	a	a	a	a	b	-
chr06	33615331	G	b	-	a	-	b	b	a	a	a	a	-	a	a	a	a	b	a	b	a	a	a	b	b	a	b	b	-	b	b	b	a	b	b	a	b	-	a	-	b	b	b	-	a	a	-	b	-
chr06	33615512	A	b	-	a	b	b	b	a	a	a	a	-	a	a	a	a	b	a	b	a	a	a	b	b	a	b	b	-	b	b	b	a	b	b	a	b	-	a	-	b	b	b	-	a	a	-	b	-
chr06	33619318	T	b	a	a	b	b	b	a	a	a	a	-	a	a	a	a	b	a	b	a	a	a	b	b	a	b	b	b	b	b	b	a	b	b	a	b	b	a	a	b	b	b	a	a	a	a	b	a
chr06	33626156	G	b	a	-	b	b	b	-	a	-	-	-	a	-	a	a	b	a	b	a	a	a	b	b	-	b	-	-	-	b	b	a	b	b	-	-	b	-	a	b	b	b	a	a	-	-	b	a
chr06	33626197	C	b	a	-	b	b	b	-	a	-	-	-	a	-	a	a	b	a	b	a	a	a	b	b	-	b	-	-	-	b	b	a	b	b	-	-	b	-	a	b	b	b	a	a	-	-	b	a
chr06	33626474	C	b	a	-	b	b	b	-	a	-	-	-	a	-	a	a	b	a	b	a	a	a	b	b	-	b	-	-	-	b	b	a	b	b	-	-	b	-	a	b	b	b	a	a	-	-	b	a
chr06	33637067	A	b	-	a	b	b	b	a	a	-	a	-	-	-	a	a	b	a	-	a	a	a	b	-	a	b	b	b	b	b	b	a	b	b	-	-	b	-	-	b	b	b	-	a	-	-	b	-
chr06	33642665	A	b	a	a	b	b	b	a	a	a	a	a	-	a	a	a	b	a	b	a	a	a	b	b	a	b	b	b	b	-	b	a	b	b	a	b	b	a	a	b	b	b	-	a	a	-	-	a
chr06	33645973	C	-	a	a	-	-	-	a	-	a	-	-	a	-	a	a	-	a	-	a	a	a	-	-	-	b	b	-	-	b	-	a	b	b	a	b	b	-	-	b	-	-	a	a	a	a	b	a
chr06	33645977	G	-	a	a	-	-	-	a	-	a	-	-	a	-	a	a	-	a	-	a	a	a	-	-	-	b	b	-	-	b	-	a	b	b	a	b	b	-	-	b	-	-	a	a	a	a	b	a
chr06	33646016	G	-	a	a	-	-	-	a	-	a	-	-	a	-	a	a	-	a	-	a	a	a	-	-	-	b	b	-	-	b	-	a	b	b	b	b	b	-	-	b	-	-	a	a	a	a	b	a
chr06	33647665	T	b	-	a	b	b	b	-	a	a	-	a	-	a	a	a	b	a	b	a	a	a	b	b	a	b	b	b	b	-	b	a	b	b	-	b	-	-	a	b	b	b	a	a	a	-	-	a
chr06	33648593	C	-	a	a	b	-	b	-	-	a	-	-	a	a	a	a	b	a	-	a	-	a	-	b	a	-	b	-	b	b	-	a	b	b	a	b	b	a	a	b	b	b	-	-	a	a	-	-
chr06	33649186	A	-	a	a	-	-	-	a	a	a	-	-	a	a	a	a	b	a	-	a	-	a	-	b	-	-	b	-	b	-	b	-	b	b	a	b	-	a	-	b	b	b	a	a	a	a	-	-
chr06	33651932	A	b	a	a	b	b	b	a	a	a	a	a	a	a	a	a	b	a	b	a	a	a	b	b	a	b	b	b	b	b	b	a	b	b	a	b	b	-	a	b	b	b	a	a	a	a	b	a
chr06	33651942	T	b	a	a	b	b	b	a	a	a	a	a	a	a	a	a	b	a	b	a	a	a	b	b	a	b	b	b	b	b	b	a	b	b	a	b	b	-	a	b	b	b	a	a	a	a	b	a
chr06	33845298	A	b	b	a	a	-	b	a	a	a	-	-	a	-	a	a	b	a	b	a	-	a	b	b	a	b	b	-	b	b	a	a	b	b	-	b	b	-	a	b	b	b	a	a	-	-	b	a
chr06	33845380	A	b	b	a	a	-	b	a	a	a	-	-	a	-	a	a	b	a	b	a	-	a	b	b	a	b	b	-	b	b	a	a	b	b	-	b	b	-	a	b	b	b	a	a	-	-	b	a
chr06	33848855	C	b	b	a	-	-	b	a	a	a	-	-	a	a	a	a	b	a	b	a	-	a	b	b	-	b	b	b	b	b	a	a	b	b	a	b	b	a	a	b	b	a	a	a	b	a	b	-
chr06	33848900	G	b	b	a	-	-	b	a	a	a	-	-	a	a	a	a	b	a	b	a	-	a	b	b	-	b	b	b	b	b	a	a	b	b	a	b	b	a	a	b	b	b	a	a	b	a	b	-
chr06	33870664	A	b	b	-	-	a	b	a	-	a	-	-	a	a	a	a	b	a	b	a	a	a	b	b	-	b	b	b	b	b	-	a	b	b	a	b	-	a	a	b	b	b	-	a	b	a	b	a
chr06	33870674	T	b	b	-	-	a	b	a	-	a	-	-	a	a	a	a	b	a	b	a	a	a	b	b	-	b	b	b	b	b	-	a	b	b	a	b	-	a	a	b	b	b	-	a	b	a	b	a
chr06	33870708	T	b	b	-	-	a	b	a	-	a	-	-	a	a	a	a	b	a	b	a	a	a	b	b	-	b	b	b	b	b	-	a	b	b	a	b	-	a	a	b	b	b	-	a	b	a	b	a
chr06	33879887	T	-	b	-	a	a	-	a	a	-	-	-	-	-	a	a	b	a	b	a	-	a	b	b	a	b	-	-	b	b	a	a	b	b	-	b	b	a	-	b	b	b	a	a	b	a	-	a
chr06	33879919	T	-	b	-	a	a	-	a	a	-	-	-	-	-	a	a	b	a	b	a	-	a	b	b	a	b	-	-	b	b	a	a	b	b	-	b	b	a	-	b	b	b	a	a	b	a	-	a
chr06	33887957	C	-	b	a	a	a	-	a	a	-	-	-	-	a	a	a	b	a	b	a	a	a	-	b	-	b	b	-	b	-	a	-	b	b	a	b	-	a	a	b	-	b	a	a	-	-	b	a
chr06	33888282	A	b	b	a	a	a	b	-	a	-	a	a	a	a	a	a	b	a	b	a	a	a	-	b	a	b	b	-	b	b	a	a	b	b	a	b	-	-	a	b	b	b	a	a	b	-	b	a
chr06	33888313	A	b	b	a	a	a	b	-	a	-	a	a	a	a	a	a	b	a	b	a	a	a	-	b	a	b	b	-	b	b	a	a	b	b	a	b	-	-	a	b	b	b	a	a	b	-	b	a
chr06	33900871	T	b	b	a	a	a	b	a	a	-	-	-	-	a	a	a	b	a	b	a	a	a	-	-	-	b	b	b	b	b	a	a	b	b	a	b	-	a	a	b	b	b	-	a	b	a	b	a
chr06	33903139	C	-	b	a	a	-	b	a	a	a	-	-	-	a	a	a	-	a	b	a	a	a	b	-	a	b	b	b	b	b	a	-	b	b	-	b	-	a	a	b	b	b	a	a	b	-	b	a
chr06	33903155	C	-	b	a	a	-	b	a	a	a	-	-	-	a	a	a	-	a	b	a	a	a	b	-	a	b	b	b	b	b	a	-	b	b	-	b	-	a	a	b	b	b	a	a	b	-	b	a
chr06	33903158	C	-	b	a	a	-	b	a	a	a	-	-	-	a	a	a	-	a	b	a	a	a	b	-	a	b	b	b	b	b	a	-	b	b	-	b	-	a	a	b	b	b	a	a	b	-	b	a
chr06	33903207	A	b	b	-	a	a	-	a	a	a	-	-	a	-	a	a	b	a	b	a	a	a	b	b	-	b	b	b	b	b	a	a	b	b	-	b	b	-	a	b	b	b	-	a	b	-	b	a
chr06	33903495	C	b	b	-	a	a	-	a	a	a	-	-	a	-	a	a	b	a	b	a	a	a	b	b	-	b	b	b	b	b	a	a	b	b	-	b	b	-	a	b	b	b	-	a	b	-	b	a
chr06	33903536	T	b	b	-	a	a	-	a	a	a	-	-	a	-	a	a	b	a	b	a	a	a	b	b	-	b	b	b	b	b	a	a	b	b	-	b	b	-	a	b	b	b	-	a	b	-	b	a
chr06	34043396	T	b	a	a	a	a	b	a	a	b	a	a	a	a	a	a	b	a	b	a	a	a	b	b	a	b	b	-	b	b	a	a	b	b	a	b	b	a	a	b	h	b	a	a	b	-	b	a
chr06	34087842	C	b	a	a	a	a	b	a	a	-	-	-	-	a	a	a	b	a	b	a	a	a	-	b	a	b	b	b	b	b	a	a	b	b	a	b	b	a	a	b	b	b	-	a	b	-	b	a
chr06	34088809	C	b	a	a	-	a	-	-	a	b	a	-	a	-	a	a	b	a	b	a	a	a	b	b	a	b	b	-	b	-	a	a	b	b	-	b	b	-	a	b	-	b	-	a	b	-	-	-
chr06	34088811	A	b	a	a	-	a	-	-	a	b	a	-	a	-	a	a	b	a	b	a	a	a	b	b	a	b	b	-	b	-	a	a	b	b	-	b	b	-	a	b	-	b	-	a	b	-	-	-
chr06	34089149	G	-	a	a	-	a	-	-	a	b	a	-	a	-	a	a	b	a	b	a	a	a	b	-	a	b	b	-	b	-	a	a	b	b	-	b	b	-	a	b	-	b	-	a	b	-	-	-
chr06	34089181	G	-	a	a	-	a	-	-	a	b	a	-	a	-	a	a	b	a	b	a	a	a	b	-	a	b	b	-	b	-	a	a	b	b	-	b	b	-	a	b	-	b	-	a	a	-	-	-
chr06	34089226	C	-	a	a	-	a	-	-	a	b	a	-	a	-	a	a	b	a	b	a	a	a	b	-	a	b	b	-	b	-	a	a	b	b	-	b	b	-	a	b	-	b	-	a	b	-	-	-
chr06	34089941	A	-	a	a	-	a	b	-	a	b	a	a	a	a	a	a	b	a	b	a	a	a	b	-	a	-	b	-	b	b	a	a	b	b	-	b	b	-	a	b	-	b	a	a	-	-	b	a
chr06	34089980	A	-	a	a	-	a	b	-	a	b	a	a	a	a	a	a	b	a	b	a	a	a	b	-	a	-	b	-	b	b	a	a	b	b	-	b	b	-	a	b	-	b	a	a	-	-	b	a
chr06	34090254	A	-	a	a	-	a	b	-	a	b	a	a	a	a	a	a	b	a	b	a	a	a	b	-	a	b	b	-	b	b	a	a	b	b	-	b	b	-	a	b	-	b	a	a	-	-	b	a
chr06	34090320	G	-	a	a	-	a	b	-	a	b	a	a	a	a	a	a	b	a	b	a	a	a	b	-	a	b	b	-	b	b	a	a	b	b	-	b	b	-	a	b	-	b	a	a	-	-	b	b
chr06	34093282	A	b	a	a	a	a	b	a	a	b	a	a	a	a	a	a	b	a	b	a	a	a	-	b	a	b	b	b	b	b	a	a	b	b	a	b	b	a	a	b	b	b	-	a	b	-	b	-
chr06	34095148	G	b	-	a	-	a	b	-	-	b	-	-	-	a	a	a	b	a	b	a	-	a	b	b	-	b	b	b	b	b	a	a	b	b	-	b	b	-	-	b	b	b	-	-	b	-	b	a
chr06	34110344	A	b	a	a	a	a	-	a	-	-	-	a	a	a	a	a	b	a	b	a	-	a	b	b	-	b	-	b	b	-	a	a	b	b	a	b	b	a	a	b	h	b	a	a	b	a	b	a
chr06	34111395	G	-	a	-	-	-	b	-	a	b	-	-	a	a	a	a	-	a	b	a	-	a	b	-	-	b	b	b	b	-	-	-	b	b	a	-	-	-	a	b	b	b	-	a	-	-	b	-
chr06	34111396	G	-	a	-	-	-	b	-	a	b	-	-	a	a	a	a	-	a	b	a	-	a	b	-	-	b	b	b	b	-	-	-	b	b	a	-	-	-	a	b	b	b	-	a	-	-	b	-
chr06	34111397	T	-	a	-	-	-	b	-	a	b	-	-	a	a	a	a	-	a	b	a	-	a	b	-	-	b	b	b	b	-	-	-	b	b	a	-	-	-	a	b	b	b	-	a	-	-	b	-
chr06	34111411	T	-	a	-	-	-	b	-	a	b	-	-	a	a	a	a	b	a	b	a	-	a	b	-	-	b	b	b	b	b	-	-	b	b	a	-	-	-	a	b	b	b	-	a	-	-	b	-
chr06	34191466	G	-	a	a	-	a	b	a	a	b	-	a	-	a	a	a	b	a	-	a	a	a	-	-	-	b	-	-	b	-	-	a	b	b	-	b	b	-	a	b	b	b	-	a	b	-	-	a
chr06	34191543	C	-	a	a	-	a	b	a	a	b	-	a	-	a	a	a	b	a	-	a	a	a	-	-	-	b	-	-	b	-	-	a	b	b	-	b	b	-	a	b	b	b	-	a	b	-	-	a
chr06	34206057	G	b	a	a	a	a	-	a	a	b	-	-	a	a	a	a	b	a	b	a	a	a	b	b	a	b	b	b	b	-	a	a	b	b	-	b	b	a	a	b	b	b	a	a	b	a	b	a
chr06	34209022	G	b	a	a	a	-	b	a	a	-	a	a	a	a	a	a	b	a	b	a	a	a	-	b	a	b	b	b	b	b	-	a	b	b	a	b	b	a	a	b	h	b	-	a	b	-	b	a
chr06	34209101	C	b	a	a	a	-	b	a	a	-	a	a	a	a	a	a	b	a	b	a	a	a	-	b	a	b	b	b	b	b	-	a	b	b	a	b	b	a	a	b	b	b	-	a	b	-	b	a
chr06	34213447	G	b	a	a	a	-	b	-	a	-	a	-	-	-	a	a	b	a	b	a	a	a	b	b	a	b	b	-	b	-	a	a	b	b	a	b	b	a	a	b	b	b	a	a	b	-	b	a
chr06	34218457	A	b	a	a	a	a	b	a	a	b	-	a	-	a	a	a	b	a	b	a	a	a	b	b	-	b	b	-	b	-	a	a	b	b	-	b	b	a	a	b	b	b	-	a	b	a	b	a
chr06	34218745	G	b	a	a	a	a	-	-	a	-	a	-	a	a	a	a	b	a	-	a	a	a	b	b	a	b	b	b	b	-	a	a	b	b	-	b	b	a	a	b	b	b	-	a	b	-	b	-
chr06	34218751	T	b	a	a	a	a	-	-	a	-	a	-	a	a	a	a	b	a	-	a	a	a	b	b	a	b	b	b	b	-	a	a	b	b	-	b	b	a	a	b	b	b	-	a	b	-	b	-
chr06	34218766	G	b	a	a	a	a	-	-	a	-	a	-	a	a	a	a	b	a	-	a	a	a	b	b	a	b	b	b	b	-	a	a	b	b	-	b	b	a	a	b	b	b	-	a	b	-	b	-
chr06	34219053	G	-	a	a	a	a	-	-	a	-	a	-	a	a	a	a	b	a	-	a	a	a	b	-	-	b	b	b	b	-	a	a	b	b	-	b	b	a	a	b	b	b	-	a	b	-	b	-
chr06	34221964	T	b	a	a	a	a	b	-	-	b	-	-	a	a	a	a	b	a	b	a	a	a	-	-	a	b	b	-	b	-	a	a	b	b	-	b	-	-	a	b	b	b	a	a	-	a	b	a
chr06	34224155	A	b	a	a	a	a	b	a	a	b	-	-	-	a	a	a	b	a	b	a	a	a	-	b	-	b	b	b	b	b	a	a	b	b	a	b	-	-	a	b	b	b	a	a	b	a	b	a
chr06	34224207	T	b	a	a	a	a	b	a	a	b	-	-	-	a	a	a	b	a	b	a	a	a	-	b	-	b	b	b	b	b	a	a	b	b	a	b	-	-	a	b	b	b	a	a	b	a	b	a
chr06	34224373	A	-	a	a	a	a	b	a	a	b	-	-	-	a	a	a	-	a	b	a	a	a	-	-	-	b	b	b	b	b	a	a	b	b	a	b	-	-	a	b	b	b	-	a	b	-	b	a
chr06	34224384	C	-	a	a	a	a	b	a	a	b	-	-	-	a	a	a	-	a	b	a	a	a	-	-	-	b	b	b	b	b	a	a	b	b	a	b	-	-	a	b	b	b	-	a	b	-	b	a
chr06	34224414	G	-	a	a	a	a	b	a	a	b	-	-	-	a	a	a	-	a	b	a	a	a	-	-	-	b	b	b	b	b	a	a	b	b	a	b	-	-	a	b	b	b	-	a	b	-	b	a
chr06	34239304	C	b	a	-	a	a	b	a	a	b	a	-	-	-	a	a	b	a	b	a	-	a	b	b	a	b	b	b	b	b	a	a	b	b	a	b	b	a	a	b	b	b	-	a	b	a	b	-
chr06	34247618	G	b	a	a	a	a	b	a	a	b	a	-	a	a	a	a	b	a	b	a	a	a	b	b	a	b	b	b	b	b	a	a	b	b	a	b	b	a	a	b	b	b	a	a	b	-	b	a
chr06	34247663	T	b	a	a	a	a	b	a	a	b	a	-	a	a	a	a	b	a	b	a	a	a	b	b	a	b	b	b	b	b	a	a	b	b	a	b	b	a	a	b	b	b	a	a	b	-	b	a
chr06	34248526	A	b	a	-	a	-	-	a	a	-	-	-	a	a	a	a	b	a	a	a	-	a	-	b	-	b	b	b	b	b	a	a	b	b	-	b	b	a	a	b	b	b	a	a	b	-	b	a
chr06	34262478	A	-	a	a	a	a	-	a	a	b	a	-	a	a	-	a	-	a	-	a	a	a	-	-	a	b	-	b	b	-	-	a	b	b	-	b	b	a	a	b	b	b	a	a	b	-	-	-
chr06	34262481	C	-	a	a	a	a	-	a	a	b	a	-	a	a	-	a	-	a	-	a	a	a	-	-	a	b	-	b	b	-	-	a	b	b	-	b	b	a	a	b	b	b	a	a	b	-	-	-
chr06	34262829	G	-	a	a	a	a	-	a	a	b	a	-	a	a	a	a	b	a	-	a	a	a	-	b	a	b	-	b	b	-	-	a	b	b	-	b	b	a	a	b	b	b	a	a	b	-	-	-
chr06	34270752	C	b	a	a	a	a	-	a	a	-	-	-	a	a	a	a	b	a	b	a	-	a	b	b	-	b	b	-	b	b	-	a	b	b	a	b	b	a	-	b	b	b	-	a	b	a	b	a
chr06	34270753	C	b	a	a	a	a	-	a	a	-	-	-	a	a	a	a	b	a	b	a	-	a	b	b	-	b	b	-	b	b	-	a	b	b	a	b	b	a	-	b	b	b	-	a	b	a	b	a
chr06	34270926	G	-	a	a	a	a	-	a	a	-	-	-	a	a	a	a	-	a	b	a	-	a	b	-	-	b	b	-	b	b	-	a	b	b	a	b	b	a	-	b	b	b	-	a	b	a	b	a
chr06	34270935	G	-	a	a	a	a	-	a	a	-	-	-	a	a	a	a	-	a	b	a	-	a	b	-	-	b	b	-	b	b	-	a	b	b	a	b	b	a	-	b	b	b	-	a	b	a	b	a
chr06	34270942	C	-	a	a	a	a	-	a	a	-	-	-	a	a	a	a	-	a	b	a	-	a	b	-	-	b	b	-	b	b	-	a	b	b	a	b	b	a	-	b	b	b	-	a	b	a	b	a
chr06	34270968	T	-	a	a	a	a	-	a	a	-	-	-	a	a	a	a	-	a	b	a	-	a	b	-	-	b	b	-	b	b	-	a	b	b	a	b	b	a	-	b	b	b	-	a	b	a	b	a
chr06	34271006	C	-	a	a	a	a	-	a	a	-	-	-	a	a	a	a	-	a	b	a	-	a	b	-	-	b	b	-	b	b	-	a	b	b	a	b	b	a	-	b	b	b	-	a	b	a	b	a
chr06	34271009	T	-	a	a	a	a	-	a	a	-	-	-	a	a	a	a	-	a	b	a	-	a	b	-	-	b	b	-	b	b	-	a	b	b	a	b	b	a	-	b	b	b	-	a	b	a	b	a
chr06	34281541	C	b	a	a	-	-	b	-	a	b	a	-	-	a	a	a	b	a	a	a	a	a	-	b	-	b	b	b	b	b	a	a	b	b	-	b	-	a	-	b	b	b	-	a	b	a	b	-
chr06	34284603	C	-	a	a	a	-	b	-	a	b	-	-	-	a	a	a	b	a	-	a	a	a	b	b	a	b	b	-	b	-	a	a	b	b	-	b	-	-	a	b	a	b	a	a	b	-	-	-
chr06	34284661	C	-	a	a	a	-	b	-	a	b	-	-	-	a	a	a	b	a	-	a	a	a	b	b	a	b	b	-	b	-	a	a	b	b	-	b	-	-	a	b	b	b	a	a	b	-	-	-
chr06	34290422	G	b	a	a	a	a	-	a	a	b	-	-	a	a	a	a	b	a	b	a	a	a	b	b	a	b	b	b	b	b	a	a	b	b	a	b	b	a	a	b	h	b	a	a	b	a	b	a
chr06	34291636	G	b	a	a	-	-	-	a	a	b	-	-	-	a	a	a	b	a	b	a	-	a	-	-	a	b	b	-	b	b	a	a	b	b	a	b	-	a	-	b	b	b	-	a	-	-	b	-
chr06	34300784	C	-	a	-	a	-	b	-	a	-	-	-	a	a	a	a	b	a	b	a	-	a	b	-	a	b	b	b	b	b	a	a	b	b	-	b	b	a	a	b	-	b	-	a	b	-	-	a
chr06	34300832	A	-	a	-	a	-	b	-	a	-	-	-	a	a	a	a	b	a	b	a	-	a	b	-	a	b	b	b	b	b	a	a	b	b	-	b	b	a	a	b	-	b	-	a	b	-	-	a
chr06	34300866	G	-	a	-	a	-	b	-	a	-	-	-	a	a	a	a	b	a	b	a	-	a	b	-	a	b	b	b	b	b	a	a	b	b	-	b	b	a	a	b	-	b	-	a	b	-	-	a
chr06	34301078	A	b	a	-	a	-	b	-	a	-	-	-	a	a	a	a	b	a	b	a	-	a	b	b	a	b	b	b	b	b	a	a	b	b	-	b	b	a	a	b	-	b	-	a	b	-	-	a
chr06	34302645	T	b	a	a	a	a	-	a	a	b	a	-	-	a	a	a	b	a	b	a	a	a	-	b	-	b	-	b	b	b	a	a	b	b	-	b	b	-	a	b	b	b	a	a	b	-	b	a
chr06	34303601	G	b	a	-	a	-	b	a	a	b	a	-	-	a	a	a	b	a	b	a	-	a	b	b	a	b	b	-	b	b	-	a	b	b	a	b	b	a	a	b	b	b	-	a	b	a	b	-
chr06	34303632	G	b	a	-	a	-	b	a	a	b	a	-	-	a	a	a	b	a	b	a	-	a	b	b	a	b	b	-	b	b	-	a	b	b	a	b	b	a	a	b	b	b	-	a	b	a	b	-
chr06	34320810	A	-	a	-	a	-	b	a	-	-	a	-	a	a	a	a	b	a	b	a	-	a	-	b	-	-	b	-	b	b	-	a	b	b	-	b	b	-	a	b	a	b	a	-	b	a	-	-
chr06	34321081	G	b	a	a	a	a	b	a	a	-	a	-	a	a	a	a	b	a	b	a	a	a	-	b	-	b	b	b	b	b	-	a	b	b	-	b	b	-	a	b	-	b	a	-	b	a	b	-
chr06	34321155	A	-	a	-	a	-	b	-	a	b	-	-	a	a	a	a	b	a	-	a	-	a	b	b	-	-	b	-	-	-	a	-	b	b	-	b	b	a	-	b	b	-	-	-	b	a	-	-
chr06	34321367	C	b	a	-	a	-	b	-	a	b	-	-	a	a	a	a	b	a	b	a	a	a	b	b	-	b	b	-	-	b	a	a	b	b	-	b	b	a	-	b	b	-	-	a	b	a	b	a
chr06	34325248	C	b	a	-	a	a	b	a	a	-	-	-	a	a	a	a	b	a	b	a	a	a	b	b	-	b	b	b	b	-	a	a	b	b	-	b	-	a	a	b	a	-	-	a	b	-	-	a
chr06	34325577	G	b	a	-	a	a	b	a	a	-	-	-	a	a	a	a	b	a	b	a	a	a	b	b	-	b	b	b	b	-	a	a	b	b	-	b	-	a	a	b	b	-	-	a	b	-	-	a
chr06	34334499	G	b	a	a	-	-	b	a	a	b	a	-	a	a	a	a	b	a	b	a	a	a	b	b	a	b	b	b	b	b	-	-	b	b	a	b	b	a	a	b	b	b	a	a	-	-	b	a
chr06	34334620	G	b	a	a	-	-	b	a	a	b	a	-	a	a	a	a	b	a	b	a	a	a	b	b	a	b	b	b	b	b	-	-	b	b	a	b	b	a	a	b	b	b	a	a	-	-	b	a
chr06	34337471	C	-	a	-	-	a	b	a	a	b	a	a	a	a	a	a	-	a	-	a	a	a	-	-	a	b	b	b	b	b	a	a	b	b	-	b	b	a	a	b	b	b	a	a	-	-	b	-
chr06	34337486	A	-	a	-	-	a	b	a	a	b	a	a	a	a	a	a	-	a	b	a	a	a	-	-	a	b	b	b	b	b	a	a	b	b	-	b	b	a	a	b	b	b	a	a	-	-	b	-
chr06	34337492	C	-	a	-	-	a	b	a	a	b	a	a	a	a	a	a	-	a	b	a	a	a	-	-	a	b	b	b	b	b	a	a	b	b	-	b	b	a	a	b	b	b	a	a	-	-	b	-
chr06	34356828	C	b	a	a	a	a	-	a	a	-	-	-	a	a	a	a	b	a	b	a	a	a	-	b	-	b	-	b	b	b	a	a	b	b	a	b	b	a	-	b	b	b	a	a	b	a	b	a
chr06	34359874	A	-	a	a	a	a	b	a	a	b	-	a	a	a	a	a	-	a	b	a	a	a	b	-	a	b	b	b	b	b	a	a	b	b	a	b	b	-	a	b	b	b	-	a	-	a	b	-
chr06	34359895	A	-	a	a	a	a	b	a	a	b	-	a	a	a	a	a	-	a	b	a	a	a	b	-	a	b	b	b	b	b	a	a	b	b	a	b	b	-	a	b	b	b	-	a	-	a	b	-
chr06	34359921	A	-	a	a	a	a	b	a	a	b	-	a	a	a	a	a	-	a	b	a	a	a	b	-	a	b	b	b	b	b	a	a	b	b	a	b	b	-	a	b	b	b	-	a	-	a	b	-
chr06	34372241	C	b	a	a	a	a	b	a	a	a	-	-	-	-	a	a	b	a	b	a	-	a	b	b	-	b	b	b	b	b	-	-	b	b	a	b	b	-	a	b	b	b	-	a	b	a	b	a
chr06	34372251	A	b	a	a	a	a	b	a	a	a	-	-	-	-	a	a	b	a	b	a	-	a	a	b	-	b	b	b	b	b	-	-	b	b	a	b	b	-	a	b	b	b	-	a	b	a	b	a
chr06	34373189	G	b	a	a	a	a	-	a	-	-	a	-	a	a	a	a	b	a	-	a	a	a	-	-	-	-	-	-	-	-	-	a	b	b	-	b	b	-	-	b	b	-	a	a	b	a	-	-
chr06	34374679	G	b	a	a	a	a	b	a	a	-	-	-	a	a	a	a	b	a	b	a	a	a	b	b	a	b	b	b	b	-	a	a	b	b	a	b	b	-	a	b	b	b	a	a	b	-	b	a
chr06	34374929	A	b	a	a	a	a	b	a	a	-	-	-	a	a	a	a	b	a	b	a	a	a	b	b	a	b	b	b	b	-	a	a	b	b	a	b	b	-	a	b	a	b	a	a	b	-	b	a
chr06	34375199	A	b	a	a	-	-	-	a	a	b	-	-	a	a	a	a	b	a	b	a	a	a	b	b	a	b	b	b	b	b	a	-	b	b	a	b	b	a	-	b	b	b	a	a	b	a	b	a
chr06	34375251	G	b	a	a	-	-	-	a	a	b	-	-	a	a	a	a	b	a	b	a	a	a	b	b	a	b	b	b	b	b	a	-	b	b	a	b	b	a	-	b	b	b	a	a	b	a	b	a
chr06	34383485	T	-	a	a	a	a	-	a	a	-	a	-	a	a	a	a	b	a	b	a	-	a	-	b	-	b	b	-	-	b	-	a	b	b	-	b	-	-	-	b	a	b	a	a	b	-	b	a
chr06	34383496	G	-	a	a	a	a	-	a	a	-	a	-	a	a	a	a	b	a	b	a	-	a	-	b	-	b	b	-	-	b	-	a	b	b	-	b	-	-	-	b	a	b	a	a	b	-	b	a
chr06	34383879	G	b	a	a	a	a	-	a	a	b	-	a	a	a	a	a	b	a	b	a	a	a	b	b	-	b	b	-	b	-	a	a	b	b	a	b	-	a	a	b	b	b	a	a	b	a	b	a
chr06	34387919	A	b	a	a	a	a	b	a	a	-	-	-	a	-	a	a	-	a	-	a	-	a	b	-	a	b	b	-	b	-	a	a	b	b	-	b	-	a	-	b	b	b	a	a	b	-	-	a
chr06	34388299	A	b	a	a	a	a	b	a	a	-	-	-	a	-	a	a	-	a	-	a	-	a	b	-	a	b	b	-	b	-	a	a	b	b	-	b	-	a	-	b	b	b	a	a	b	-	-	a
chr06	34400730	A	-	a	-	a	a	-	a	a	b	-	-	a	a	a	a	b	a	a	a	a	a	b	-	-	-	-	-	-	b	a	a	b	b	-	-	b	a	a	a	-	-	-	a	-	-	-	-
chr06	34400742	C	-	a	-	a	a	-	a	a	b	-	-	a	a	a	a	b	a	a	a	a	a	b	-	-	-	-	-	-	b	a	a	b	b	-	-	b	a	a	a	-	-	-	a	-	-	-	-
chr06	34400767	T	-	a	-	a	a	-	a	a	b	-	-	a	a	a	a	b	a	b	a	a	a	b	-	-	-	-	-	-	b	a	a	b	b	-	-	b	a	a	b	-	-	-	a	-	-	-	-
chr06	34401041	A	-	a	-	a	a	-	a	a	b	-	-	a	a	a	a	b	a	a	a	a	a	b	-	-	-	-	-	-	b	a	a	b	b	-	-	b	a	a	a	-	-	-	a	-	-	-	-
chr06	34401064	C	-	a	-	a	a	-	a	a	b	-	-	a	a	a	a	b	a	b	a	a	a	b	-	-	-	-	-	-	b	a	a	b	b	-	-	b	a	a	b	-	-	-	a	-	-	-	-
chr06	34401168	C	-	a	a	a	a	b	a	a	b	a	-	a	a	a	a	b	a	b	a	a	a	b	-	-	b	b	b	b	b	a	a	b	b	a	b	-	a	a	b	-	b	a	a	b	-	b	a
chr06	34401173	C	-	a	a	a	a	b	a	a	b	a	-	a	a	a	a	b	a	b	a	a	a	b	-	-	b	b	b	b	b	a	a	b	b	a	b	-	a	a	b	-	b	a	a	b	-	b	a
chr06	34401203	T	-	a	a	a	a	b	a	a	b	a	-	a	a	a	a	b	a	b	a	a	a	b	-	-	b	b	b	b	b	a	a	b	b	a	b	-	a	a	b	-	b	a	a	b	-	b	a
chr06	34401208	C	-	a	a	a	a	b	a	a	b	a	-	a	a	a	a	b	a	b	a	a	a	b	-	-	b	b	b	b	b	a	a	b	b	a	b	-	a	a	b	-	b	a	a	b	-	b	a
chr06	34406090	C	b	a	a	-	a	-	a	a	b	-	a	-	a	a	a	b	a	b	a	-	a	b	b	-	b	b	b	b	b	a	-	b	b	-	b	b	a	a	b	b	b	-	a	b	a	b	a
chr06	34406276	T	b	a	a	-	a	-	a	a	b	-	a	-	a	a	a	b	a	b	a	-	a	b	b	-	b	b	b	b	b	a	-	b	b	-	b	b	a	a	b	b	b	-	a	-	a	b	a
chr06	34406537	G	-	a	a	a	a	b	a	a	b	a	-	a	a	a	a	-	a	b	a	a	a	b	-	a	b	b	b	b	b	a	a	b	b	-	b	b	a	a	b	b	b	a	a	b	a	b	a
chr06	34406589	G	-	a	a	a	a	b	a	a	b	a	-	a	a	a	a	-	a	b	a	a	a	b	-	a	b	b	b	b	b	a	a	b	b	-	b	b	a	a	b	b	b	a	a	b	a	b	a
chr06	34406591	C	-	a	a	a	a	b	a	a	b	a	-	a	a	a	a	-	a	b	a	a	a	b	-	a	b	b	b	b	b	a	a	b	b	-	b	b	a	a	b	b	b	a	a	b	a	b	a
chr06	34416819	G	-	a	a	a	a	b	a	-	-	-	-	a	a	a	a	b	a	b	a	a	a	-	b	a	b	b	-	b	b	a	a	b	b	a	-	b	-	a	b	b	b	a	a	b	-	-	a
chr06	34416822	G	-	a	a	a	a	b	a	-	-	-	-	a	a	a	a	b	a	b	a	a	a	-	b	a	b	b	-	b	b	a	a	b	b	a	-	b	-	b	b	b	b	a	a	b	-	-	a
chr06	34416995	T	b	a	a	a	a	b	a	-	b	-	-	a	-	a	a	b	a	b	a	a	a	-	b	a	b	b	-	b	b	a	a	b	b	a	-	b	-	b	b	b	b	a	a	b	-	-	a
chr06	34419407	T	b	a	a	-	a	b	-	-	-	-	a	-	a	a	a	b	-	-	a	-	a	-	-	-	b	b	-	-	b	a	a	b	b	a	b	-	-	a	b	-	b	-	a	b	-	b	a
chr06	34419480	G	b	a	a	-	a	b	-	-	-	-	a	-	a	a	a	b	-	-	a	-	a	-	-	-	b	b	-	-	b	a	a	b	b	a	b	-	-	a	b	-	b	-	a	b	-	b	a
chr06	34438205	A	b	a	a	a	a	b	a	a	b	a	-	a	a	a	a	b	a	b	a	a	a	b	b	a	b	b	b	b	b	a	a	b	b	a	b	b	-	a	b	b	b	a	a	b	a	b	a
chr06	34438265	T	b	a	a	a	a	b	a	a	b	a	-	a	a	a	a	b	a	b	a	a	a	b	b	a	b	b	b	b	b	a	a	b	b	a	b	b	-	a	b	b	b	a	a	b	a	b	a
chr06	34438683	G	b	a	a	a	a	b	-	a	b	-	-	-	a	a	a	b	a	b	a	-	a	b	b	a	b	b	b	b	b	a	a	b	b	a	b	b	-	a	b	a	-	-	a	b	-	b	a
chr06	34439363	T	b	a	-	a	-	-	a	a	b	-	-	a	a	a	a	b	a	b	a	a	a	b	-	a	b	b	-	b	b	a	a	b	b	-	b	-	a	a	b	b	b	a	a	b	-	b	a
chr06	34442110	C	-	a	-	a	-	-	-	a	-	-	-	-	a	a	a	b	a	b	a	-	a	-	-	-	b	b	b	b	b	-	a	b	b	-	b	b	a	-	b	-	-	-	a	b	-	-	-
chr06	34442139	A	-	a	-	a	-	-	-	a	-	-	-	-	a	a	a	b	a	b	a	-	a	-	-	-	b	b	b	b	b	-	a	b	b	-	b	b	a	-	b	-	-	-	a	b	-	-	-
chr06	34442140	G	-	a	-	a	-	-	-	a	-	-	-	-	a	a	a	b	a	b	a	-	a	-	-	-	b	b	b	b	b	-	a	b	b	-	b	b	a	-	b	-	-	-	a	b	-	-	-
chr06	34442469	T	b	a	-	a	-	-	-	a	-	-	-	-	a	a	a	b	a	b	a	-	a	-	b	-	b	b	b	b	b	-	a	b	b	-	b	b	a	-	b	-	-	-	a	b	-	-	-
chr06	34444283	T	-	a	-	a	-	b	a	a	-	a	-	a	a	a	a	-	a	b	a	a	a	b	-	-	b	-	b	-	b	a	-	b	b	-	b	-	a	-	b	b	b	-	a	b	a	b	a
chr06	34444302	C	-	a	-	a	-	b	a	a	-	a	-	a	a	a	a	-	a	b	a	a	a	b	-	-	b	-	b	-	b	a	-	b	b	-	b	-	a	-	b	b	b	-	a	b	a	b	a
chr06	34444308	A	-	a	-	a	-	b	a	a	-	a	-	a	a	a	a	-	a	b	a	a	a	b	-	-	b	-	b	-	b	a	-	b	b	-	b	-	a	-	b	b	b	-	a	b	a	b	a
chr06	34444315	T	-	a	-	a	-	b	a	a	-	a	-	a	a	a	a	-	a	b	a	a	a	b	-	-	b	-	b	-	b	a	-	b	b	-	b	-	a	-	b	b	b	-	a	b	a	b	a
chr06	34444316	G	-	a	-	a	-	b	a	a	-	a	-	a	a	a	a	-	a	b	a	a	a	b	-	-	b	-	b	-	b	a	-	b	b	-	b	-	a	-	b	b	b	-	a	b	a	b	a
chr06	34444512	G	b	a	-	a	-	b	a	a	-	a	-	a	a	a	a	b	a	b	a	a	a	b	b	-	b	-	b	-	b	a	-	b	b	-	b	-	a	-	b	b	b	-	a	b	a	b	a
chr06	34444574	T	-	a	-	a	-	b	a	a	b	a	-	a	a	a	a	b	a	b	a	a	a	b	-	a	b	b	b	b	b	-	a	b	b	a	b	b	a	a	b	b	b	-	a	b	a	b	a
chr06	34444787	A	-	a	-	a	-	b	a	a	b	a	-	a	a	a	a	a	a	b	a	a	a	b	-	a	b	b	b	b	-	-	a	b	b	a	b	b	a	a	b	b	b	-	a	b	a	b	a
chr06	34444809	A	-	a	-	a	-	b	a	a	b	a	-	a	a	a	a	b	a	b	a	a	a	b	-	a	b	b	b	b	-	-	a	b	b	a	b	b	a	a	b	b	b	-	a	b	a	b	a
chr06	34457393	T	-	a	a	-	a	b	-	a	b	a	-	a	a	a	a	b	a	b	a	-	a	-	-	a	b	b	-	b	b	a	a	b	b	a	b	b	-	a	b	b	b	-	a	b	a	b	a
chr06	34457401	A	-	a	a	-	a	b	-	a	b	a	-	a	a	a	a	b	a	b	a	-	a	-	-	a	b	b	-	b	b	a	a	b	b	a	b	b	-	a	b	b	b	-	a	b	a	b	a
chr06	34457413	C	-	a	a	-	a	b	-	a	b	a	-	a	a	a	a	b	a	b	a	-	a	-	-	a	b	b	-	b	b	a	a	b	b	a	b	b	-	a	b	b	b	-	a	b	a	b	a
chr06	34466403	A	b	a	a	a	a	b	a	a	b	-	a	-	a	a	a	b	a	b	a	a	a	b	b	a	b	b	-	b	b	a	a	b	b	a	b	b	a	a	b	b	b	-	a	b	a	b	a
chr06	34479359	T	b	a	-	-	-	-	a	a	-	-	-	-	-	a	a	b	a	b	a	-	-	-	b	-	b	-	b	b	-	-	a	b	b	a	-	b	a	-	b	b	b	-	a	b	-	b	a
chr06	34487237	A	b	a	a	-	a	-	a	-	-	-	-	a	-	-	-	b	a	b	a	-	a	-	b	-	b	b	b	-	-	a	-	b	b	-	b	b	-	-	b	-	b	b	a	a	-	b	a
chr06	34498957	A	b	a	a	a	a	b	a	a	-	-	a	a	a	a	a	b	a	b	a	-	a	-	b	a	b	b	b	b	b	a	a	b	b	a	b	b	-	a	b	b	b	-	a	a	a	b	a
chr06	34502056	G	b	a	-	a	a	b	a	a	-	a	-	-	a	a	a	b	a	a	a	a	a	b	b	-	b	b	b	b	-	a	a	b	b	-	-	b	-	a	b	b	b	a	-	a	-	b	-
chr06	34502398	G	b	a	a	a	a	-	-	a	b	a	-	a	a	a	a	b	a	b	a	a	a	b	b	a	b	b	-	b	b	a	a	b	b	a	b	b	a	a	b	b	b	-	a	a	-	b	a
chr06	34506057	C	b	a	a	a	-	b	-	a	-	-	-	a	a	a	a	b	a	b	a	-	a	b	b	a	b	b	b	b	-	a	a	b	b	a	b	-	-	a	b	b	b	-	a	a	-	b	a
chr06	34506520	C	-	a	a	a	a	-	a	a	b	-	-	-	a	a	a	b	a	b	a	a	a	b	-	a	b	b	b	b	-	-	a	b	b	a	b	-	a	a	b	b	b	-	a	-	-	b	a
chr06	34506532	T	-	a	a	a	a	-	a	a	b	-	-	-	a	a	a	b	a	b	a	a	a	b	-	a	b	b	b	b	-	-	a	b	b	a	b	-	a	a	b	b	b	-	a	-	-	b	a
chr06	34506559	A	-	a	a	a	a	-	a	a	b	-	-	-	a	a	a	b	a	b	a	a	a	b	-	a	b	b	b	b	-	-	a	b	b	a	b	-	a	a	b	b	b	-	a	-	-	b	a
chr06	34514258	G	b	a	a	a	a	b	a	a	b	a	-	a	a	a	a	b	a	b	a	a	a	-	b	a	b	b	b	b	b	a	a	b	b	a	b	-	-	a	b	b	b	-	a	a	a	b	a
chr06	34527631	A	b	a	a	a	-	-	a	a	-	-	-	-	a	a	a	b	a	b	a	-	a	-	b	a	-	-	-	b	-	-	a	b	b	-	b	b	a	-	b	-	b	-	a	-	-	b	a
chr06	34528386	A	-	a	a	a	a	b	a	a	b	-	-	a	a	a	a	-	a	b	a	a	a	b	-	a	b	b	b	b	b	a	a	b	b	-	b	b	a	a	b	b	b	a	a	a	a	b	a
chr06	34528390	T	-	a	a	a	a	b	a	a	b	-	-	a	a	a	a	-	a	b	a	a	a	b	-	a	b	b	b	b	b	a	a	b	b	-	b	b	a	a	b	b	b	a	a	a	a	b	a
chr06	34528442	T	-	a	a	a	a	b	a	a	b	-	-	a	a	a	a	-	a	b	a	a	a	b	-	a	b	b	b	b	b	a	a	b	b	-	b	b	a	a	b	b	b	a	a	a	a	b	a
chr06	34539077	C	-	a	-	-	a	b	a	a	-	a	-	a	a	a	a	-	a	b	a	a	a	b	-	-	b	b	b	b	b	-	-	b	b	-	b	b	a	a	b	b	b	-	a	a	-	b	-
chr06	34539086	G	-	a	-	-	a	b	a	a	-	a	-	a	a	a	a	-	a	b	a	a	a	b	-	-	b	b	b	b	b	-	-	b	b	-	b	b	a	a	b	b	b	-	a	a	-	b	-
chr06	34539395	G	-	a	-	-	a	b	a	a	-	a	-	a	a	a	a	b	a	b	a	a	a	b	b	-	b	b	b	b	b	-	-	b	b	-	b	b	a	a	b	b	b	-	a	a	-	b	-
chr06	34550310	G	b	a	-	a	-	b	-	a	-	-	-	a	a	a	a	b	a	b	a	a	a	b	b	a	b	-	b	b	b	-	-	b	b	a	b	b	a	-	b	b	b	a	a	a	-	b	-
chr06	34550545	A	-	a	-	a	-	b	-	a	-	-	-	a	a	a	a	b	a	b	a	a	a	b	-	a	b	-	b	b	b	a	-	b	b	a	b	b	a	-	b	b	b	a	a	a	-	b	-
chr06	34550571	T	-	a	-	a	-	b	-	a	-	-	-	a	a	a	a	b	a	b	a	a	a	b	-	a	b	-	b	b	b	a	-	b	b	a	b	b	a	-	b	b	b	a	a	a	-	b	-
chr06	34550583	C	-	a	-	a	-	b	-	a	-	-	-	a	a	a	a	b	a	b	a	a	a	b	-	a	b	-	b	b	b	a	-	b	b	a	b	b	a	-	b	b	b	a	a	a	-	b	-
chr06	34553391	A	-	a	a	a	a	b	a	a	-	-	-	-	a	a	a	b	a	b	a	a	a	b	b	a	b	b	-	b	b	a	a	b	b	-	b	-	a	a	b	a	b	a	a	a	-	-	-
chr06	34553667	T	-	a	a	a	a	b	a	a	-	-	-	-	a	a	a	b	a	b	a	a	a	b	b	a	b	b	-	b	b	a	a	b	b	-	b	-	a	a	b	b	b	a	a	a	-	b	-
chr06	34553668	C	-	a	a	a	a	b	a	a	-	-	-	-	a	a	a	b	a	b	a	a	a	b	b	a	b	b	-	b	b	a	a	b	b	-	b	-	a	a	b	b	b	a	a	a	-	b	-
chr06	34553937	G	b	a	a	a	a	b	a	a	b	a	-	a	a	a	a	b	a	b	a	a	a	b	b	a	b	b	b	b	-	a	a	b	b	a	b	b	a	a	b	b	b	a	a	a	a	b	-
chr06	34554095	T	b	a	a	a	a	b	a	a	b	a	-	a	a	a	a	b	a	b	a	a	a	b	b	a	b	b	b	b	b	a	a	b	b	a	b	b	a	a	b	b	b	a	a	a	a	b	-
chr06	34554186	G	b	a	a	a	-	b	a	a	b	a	-	a	a	a	a	b	a	b	a	a	a	b	b	a	b	b	b	b	b	-	a	b	b	-	b	b	-	a	b	b	b	a	a	a	a	b	a
chr06	34558251	C	-	a	a	a	a	b	a	a	b	a	-	a	a	a	a	b	a	b	a	a	a	-	-	a	b	b	b	-	b	a	a	b	b	a	b	b	a	a	b	a	b	a	a	a	-	b	a
chr06	34561298	T	b	a	-	a	a	b	-	a	b	-	-	a	a	a	a	b	a	b	a	-	a	b	-	-	b	-	b	b	b	a	a	b	b	-	b	b	-	a	b	-	b	a	a	a	-	-	a
chr06	34561592	A	b	a	-	a	a	b	-	a	b	-	-	a	a	a	a	b	a	b	a	-	a	b	-	-	b	-	b	b	b	a	a	b	b	-	b	b	-	a	b	-	b	a	a	a	-	-	a
chr06	34563621	A	b	a	a	a	a	-	a	a	b	a	a	-	a	a	a	b	a	b	a	a	a	b	b	-	b	b	b	b	b	-	a	b	b	a	b	-	a	a	b	h	b	a	a	a	-	b	a
chr06	34578323	G	b	a	a	a	a	b	-	a	-	-	-	-	a	a	a	b	a	b	a	a	a	b	b	-	b	b	b	b	b	a	a	b	b	a	b	-	a	-	b	b	b	-	a	a	a	b	a
chr06	34578332	A	b	a	a	a	a	b	-	a	-	-	-	-	a	a	a	b	a	b	a	a	a	b	b	-	b	b	b	b	b	a	a	b	b	a	b	-	a	-	b	b	b	-	a	a	a	b	a
chr06	34583071	A	-	a	-	a	-	-	-	a	-	a	a	a	-	a	a	b	a	-	a	-	a	-	b	-	-	b	-	-	-	a	a	b	b	-	b	b	-	a	b	-	b	-	a	a	-	-	-
chr06	34587219	C	b	a	a	a	a	-	a	a	-	-	-	-	-	a	a	b	a	b	a	a	a	-	b	-	b	b	b	b	b	-	a	b	b	a	b	b	a	-	b	b	-	a	a	a	-	b	a
chr06	34587225	G	b	a	a	a	a	-	a	a	-	-	-	-	-	a	a	b	a	b	a	a	a	-	b	-	b	b	b	b	b	-	a	b	b	a	b	b	a	-	b	b	-	a	a	a	-	b	a
chr06	34591186	G	b	a	a	a	a	-	a	a	b	-	-	-	a	a	a	b	a	b	a	-	a	-	b	-	b	b	b	b	b	a	a	b	b	a	b	-	a	a	b	h	b	-	a	a	a	b	-
chr06	34594902	G	b	a	a	a	-	b	a	a	b	a	a	a	a	a	a	b	a	-	a	a	a	-	b	a	h	b	b	b	b	a	a	b	b	a	b	b	a	a	b	-	b	-	a	a	a	b	a
chr06	34619391	A	b	a	a	a	a	b	-	a	b	-	-	a	a	a	a	b	a	b	a	-	a	-	b	-	b	b	b	-	b	-	a	b	b	a	b	-	a	a	b	b	b	-	a	a	-	b	-
chr06	34623580	G	b	a	a	a	a	b	-	a	b	-	-	a	a	a	a	b	a	b	a	-	a	b	b	-	b	-	b	b	b	a	a	b	b	a	b	b	-	a	b	b	b	-	a	-	a	b	a
chr06	34623846	G	b	a	a	a	a	b	-	a	b	-	-	a	a	a	a	b	a	b	a	-	a	b	b	-	b	-	b	b	b	a	a	b	b	a	b	b	-	a	b	b	b	-	a	-	a	b	a
chr06	34625662	T	b	a	a	a	a	b	a	a	b	a	-	a	a	a	a	b	a	b	a	a	a	-	b	-	b	b	b	b	b	a	a	b	b	a	b	b	a	a	b	b	b	-	a	a	-	b	-
chr06	34628852	C	b	a	a	a	a	b	-	a	b	a	-	a	-	a	a	b	a	b	a	a	a	b	b	a	b	b	-	b	-	a	a	b	b	-	b	b	a	-	b	b	b	a	a	-	a	b	a
chr06	34628875	T	b	a	a	a	a	b	-	a	b	a	-	a	-	a	a	b	a	b	a	a	a	b	b	a	b	b	-	b	-	a	a	b	b	-	b	b	a	-	b	b	b	a	a	-	a	b	a
chr06	34629572	G	b	a	a	a	a	b	-	a	-	a	-	-	a	a	a	b	a	b	a	a	a	b	b	-	b	b	b	b	b	a	a	b	b	a	b	b	a	a	b	b	b	-	a	a	-	b	a
chr06	34640783	C	b	a	-	a	a	b	-	a	-	-	a	-	a	a	a	b	a	b	a	a	a	b	b	-	b	b	b	b	b	-	a	b	b	-	b	-	a	a	a	b	b	-	a	a	-	b	-
chr06	34642595	C	b	a	a	-	a	b	-	a	-	-	-	a	a	a	a	b	a	b	a	a	-	b	b	-	b	-	b	a	b	-	a	b	b	a	b	b	-	-	b	b	b	-	a	a	a	b	a
chr06	34647881	C	b	a	-	a	a	-	a	a	b	a	-	-	a	a	a	b	a	b	a	a	a	-	b	a	b	b	b	a	b	-	a	b	b	-	b	b	a	a	b	b	b	-	a	a	a	b	a
chr06	34648338	A	b	a	a	-	a	b	a	a	b	a	-	a	a	a	a	b	a	b	a	-	a	-	b	-	b	b	b	a	b	a	a	b	b	a	b	-	a	a	b	b	b	a	a	a	a	b	a
chr06	34648354	T	b	a	a	-	a	b	a	a	b	a	-	a	a	a	a	b	a	b	a	-	a	-	b	-	b	b	b	a	b	a	a	b	b	a	b	-	a	a	b	b	b	a	a	a	a	b	a
chr06	34648405	G	b	a	a	-	a	b	a	a	b	a	-	a	a	a	a	b	a	b	a	-	a	-	b	-	b	b	b	a	b	a	a	b	b	a	b	-	a	a	b	b	b	a	a	a	a	b	a
chr06	34648588	A	b	a	a	-	a	b	a	a	-	a	-	a	a	a	a	b	a	a	a	-	a	-	b	-	b	b	-	a	-	a	a	b	b	a	b	-	a	a	b	b	b	a	a	a	a	-	a
chr06	34648626	G	b	a	a	-	a	b	a	a	-	a	-	a	a	a	a	b	a	a	a	-	a	-	b	-	b	b	-	a	a	a	a	b	b	a	b	-	a	a	b	b	b	a	a	a	a	-	a
chr06	34652711	C	b	a	a	-	a	b	a	-	b	a	a	a	a	a	a	b	a	b	a	a	a	b	b	a	b	b	-	a	-	-	a	b	b	a	b	-	a	a	b	b	b	a	a	a	-	b	a
chr06	34652753	G	b	a	a	-	a	b	a	-	b	a	a	a	a	a	a	b	a	b	a	a	a	b	b	a	b	b	-	a	-	-	a	b	b	a	b	-	a	a	b	b	b	a	a	a	-	b	a
chr06	34666604	A	b	a	a	-	-	-	a	-	-	-	-	-	-	a	a	b	a	b	a	-	a	-	-	-	b	-	-	a	b	-	a	b	b	a	-	b	-	-	b	b	b	-	a	a	a	b	a
chr06	34699528	A	b	a	-	-	a	b	-	a	-	-	-	a	a	a	a	b	-	b	a	a	a	-	-	a	b	b	b	a	b	-	-	b	b	a	-	b	a	-	b	a	-	a	a	a	-	b	a
chr06	34699628	T	-	a	-	-	a	b	-	a	-	-	-	a	a	a	a	b	-	b	a	a	a	-	-	a	b	b	b	a	b	-	-	b	b	a	-	b	a	-	b	b	-	a	a	a	-	b	a
chr06	34699653	A	-	a	-	-	a	b	-	a	-	-	-	a	a	a	a	b	-	b	a	a	a	-	-	a	b	b	b	a	b	-	-	b	b	a	-	b	a	-	b	a	-	a	a	a	-	b	a
chr06	34699689	A	-	a	-	-	a	b	-	a	-	-	-	a	a	a	a	b	-	b	a	a	a	-	-	a	b	b	b	a	b	-	-	b	b	a	-	b	a	-	b	b	-	a	a	a	-	b	a
chr06	34699713	C	-	a	a	-	a	b	a	a	-	-	-	a	a	a	a	-	a	b	a	a	a	-	-	-	b	-	-	a	-	a	a	b	b	-	b	-	-	a	b	h	-	-	a	a	a	b	a
chr06	34699773	A	-	a	a	-	a	b	a	a	-	-	-	a	a	a	a	-	a	b	a	a	a	-	-	-	b	-	-	a	-	a	a	b	b	-	b	-	-	a	b	b	-	-	a	a	a	b	a
chr06	34700043	G	-	a	a	-	a	b	a	a	-	-	-	a	a	a	a	-	a	b	a	a	a	-	-	-	b	-	-	a	-	a	a	b	b	-	b	-	-	a	b	h	-	-	a	a	a	b	a
chr06	34700053	T	-	a	a	-	a	b	a	a	-	-	-	a	a	a	a	-	a	b	a	a	a	-	-	-	b	-	-	a	-	a	a	b	b	-	b	-	-	a	b	b	-	-	a	a	a	b	a
chr06	34708952	A	-	a	a	a	a	-	a	a	-	-	-	a	a	a	a	-	a	b	a	-	a	-	-	-	b	-	-	a	-	a	a	b	b	a	-	-	-	a	b	a	b	-	a	b	a	-	a
chr06	34708974	A	-	a	a	a	a	-	a	a	-	-	-	a	a	a	a	-	a	b	a	-	a	-	-	-	b	-	-	a	-	a	a	b	b	a	-	-	-	a	b	a	b	-	a	b	a	-	a
chr06	34709012	T	-	a	a	a	a	-	a	a	-	-	-	a	a	a	a	-	a	b	a	-	a	-	-	-	b	-	-	a	-	a	a	b	b	a	-	-	-	a	b	a	b	-	a	b	a	-	a
chr06	34709027	C	-	a	a	a	a	-	a	a	-	-	-	a	a	a	a	-	a	b	a	-	a	-	-	-	b	-	-	a	-	a	a	b	b	a	-	-	-	a	b	a	b	-	a	b	a	-	a
chr06	34712570	A	b	a	a	a	-	b	a	a	-	a	-	a	a	a	a	b	a	a	a	-	a	b	b	a	h	b	b	a	-	a	a	b	b	a	b	b	a	a	b	b	b	a	a	a	-	b	a
chr06	34712597	G	b	a	a	a	-	b	a	a	-	a	-	a	a	a	a	b	a	b	a	-	a	b	b	a	b	b	b	a	-	a	a	b	b	a	b	b	a	a	b	b	b	a	a	a	-	b	a
chr06	34722419	G	b	a	a	a	-	b	a	a	b	a	a	-	a	a	a	b	a	b	a	a	a	-	-	a	b	b	b	a	b	a	a	b	b	a	b	b	a	a	b	b	b	-	a	a	a	b	a
chr06	34722549	C	b	a	a	a	-	b	a	a	b	a	a	-	a	a	a	b	a	b	a	a	a	-	-	a	b	b	b	a	b	a	a	b	b	a	b	b	a	a	b	b	b	-	a	a	a	b	a
chr06	34739697	C	-	a	a	a	a	b	a	a	b	a	-	a	a	a	a	-	a	b	a	a	a	b	-	a	b	b	b	a	b	a	a	b	b	-	b	b	a	a	b	h	b	a	a	a	-	b	a
chr06	34739709	C	-	a	a	a	a	b	a	a	b	a	-	a	a	a	a	-	a	b	a	a	a	b	-	a	b	b	b	a	b	a	a	b	b	-	b	b	a	a	b	b	b	a	a	a	-	b	a
chr06	34754764	T	-	a	a	a	a	b	a	a	b	-	-	a	a	a	a	-	a	-	a	a	a	-	-	-	b	-	b	a	b	a	a	b	b	-	b	-	a	a	b	b	b	-	a	-	a	b	-
chr06	34754799	T	-	a	a	a	a	b	a	a	b	-	-	a	a	a	a	-	a	-	a	a	a	-	-	-	b	-	b	a	b	a	a	b	b	-	b	-	a	a	b	b	b	-	a	-	a	b	-
chr06	34754839	G	-	a	a	a	a	b	a	a	b	-	-	a	a	a	a	-	a	-	a	a	a	-	-	-	b	-	b	a	b	a	a	b	b	-	b	-	a	a	b	b	b	-	a	-	a	b	-
chr06	34754840	T	-	a	b	a	a	b	a	b	b	-	-	a	a	a	a	-	a	-	a	a	a	-	-	-	b	-	b	a	b	a	a	b	b	-	b	-	a	a	b	b	b	-	a	-	a	b	-
chr06	34754841	T	-	a	a	a	a	b	a	a	b	-	-	a	a	a	a	-	a	-	a	a	a	-	-	-	b	-	b	a	b	a	a	b	b	-	b	-	a	a	b	b	b	-	a	-	a	b	-
chr06	34782819	A	b	a	a	-	a	-	a	b	b	a	-	a	a	a	a	b	a	b	a	-	a	-	b	a	b	-	-	a	b	-	a	b	b	a	b	b	-	a	b	b	b	a	a	a	a	b	a
chr06	34792637	G	b	a	a	a	a	b	-	-	b	a	-	a	a	a	a	b	a	b	a	a	a	b	b	a	b	-	-	a	b	a	a	b	b	-	b	b	a	a	b	-	b	a	a	a	-	b	-
chr06	34793146	T	b	a	a	a	a	b	a	b	b	a	a	-	a	a	a	b	a	b	a	a	a	b	b	a	b	b	b	a	b	a	a	b	b	a	b	b	a	a	b	b	b	a	a	a	-	b	a
chr06	34793838	G	b	a	a	a	-	b	a	b	b	a	a	a	a	a	a	b	a	b	a	a	a	b	b	a	b	b	b	a	b	a	a	b	b	a	-	b	a	a	b	b	b	a	a	a	-	b	a
chr06	34794063	T	b	a	a	a	-	b	a	b	b	a	a	a	a	a	a	b	a	b	a	a	a	b	b	a	b	b	b	a	b	a	a	b	b	a	-	b	a	a	b	b	b	a	a	a	-	b	a
chr06	34794097	A	b	a	a	a	-	b	a	b	b	a	a	a	a	a	a	b	a	b	a	a	a	b	b	a	b	b	b	a	b	a	a	b	b	a	-	b	a	a	b	b	b	a	a	a	-	b	a
chr06	34806477	G	-	a	-	-	a	b	-	b	-	-	-	-	a	a	a	b	a	-	a	-	a	-	-	a	b	b	-	a	-	-	a	b	b	-	b	b	-	-	b	-	b	a	-	a	-	b	-
chr06	34806509	A	b	a	a	a	a	b	a	b	b	-	-	a	a	a	a	b	a	b	a	a	a	b	b	a	b	b	b	a	b	a	a	b	b	a	b	b	a	a	b	b	b	a	a	a	a	b	a
chr06	34806803	T	-	a	a	a	a	b	a	b	b	-	-	a	a	a	a	b	a	-	a	a	a	b	b	a	b	b	b	a	b	a	a	b	b	a	b	-	a	a	b	b	b	-	a	a	a	b	a
chr06	34806861	T	-	a	a	a	a	b	a	b	b	-	-	a	a	a	a	b	a	-	a	a	a	b	b	a	b	b	b	a	b	a	a	b	b	a	b	-	a	a	b	b	b	-	a	a	a	b	a
chr06	34808030	T	-	a	a	a	a	b	a	-	b	b	-	a	a	a	a	-	a	b	a	a	a	b	-	-	b	b	-	a	b	a	a	b	b	-	b	b	a	a	b	b	b	a	a	a	a	b	a
chr06	34808104	C	-	a	a	a	a	b	-	-	b	a	-	a	a	a	a	-	a	b	a	a	a	b	-	-	b	b	-	a	b	a	a	b	b	-	b	b	a	a	b	b	b	a	a	a	a	b	a
chr06	34808108	C	-	a	a	a	a	b	-	-	b	a	-	a	a	a	a	-	a	b	a	a	a	b	-	-	b	b	-	a	b	a	a	b	b	-	b	b	a	a	b	b	b	a	a	a	a	b	a
chr06	34808112	G	-	a	a	a	a	b	-	-	b	b	-	a	a	a	a	-	a	b	a	a	a	b	-	-	b	b	-	a	b	a	a	b	b	-	b	b	a	a	b	b	b	a	a	a	a	b	a
chr06	34808114	A	-	a	a	a	a	b	-	-	b	a	-	a	a	a	a	-	a	b	a	a	a	b	-	-	b	b	-	a	b	a	a	b	b	-	b	b	a	a	b	b	b	a	a	a	a	b	a
chr06	34808303	T	b	a	a	a	a	b	-	b	b	b	-	a	a	a	a	b	a	b	a	a	a	b	b	-	b	b	-	a	b	a	a	b	b	-	b	b	a	a	b	b	b	a	a	a	a	b	a
chr06	34813708	T	-	a	-	a	a	b	-	-	b	a	-	a	-	a	a	b	a	b	a	-	a	-	b	-	b	b	-	-	b	a	a	b	b	-	b	b	a	a	b	b	b	-	a	-	a	b	-
chr06	34818567	A	-	a	a	a	a	b	-	-	b	-	-	a	a	a	a	-	a	b	a	a	a	b	-	a	b	b	b	a	-	a	a	b	b	a	b	-	-	a	b	b	b	-	a	a	-	b	-
chr06	34818594	G	-	a	a	a	a	b	-	-	b	-	-	a	a	a	a	-	a	b	a	a	a	b	-	a	b	b	b	a	-	a	a	b	b	a	b	-	-	a	b	b	b	-	a	a	-	b	-
chr06	34818615	A	-	a	a	a	a	b	-	-	b	-	-	a	a	a	a	-	a	b	a	a	a	b	-	a	b	b	b	a	-	a	a	b	b	a	b	-	-	a	b	b	b	-	a	a	-	b	-
chr06	34818639	C	-	a	a	a	a	b	-	-	b	-	-	a	a	a	a	-	a	b	a	a	a	b	-	a	b	b	b	a	-	a	a	b	b	a	b	-	-	a	b	b	b	-	a	a	-	b	-
chr06	34818640	A	-	a	a	a	a	b	-	-	b	-	-	a	a	a	a	-	a	b	a	a	a	b	-	a	b	b	b	a	-	a	a	b	b	a	b	-	-	a	b	b	b	-	a	a	-	b	-
chr06	34818858	A	-	a	a	a	a	b	-	-	b	-	-	a	a	a	a	-	a	b	a	a	a	b	-	a	b	b	b	a	-	a	a	b	b	a	b	-	-	a	b	b	b	-	a	a	-	b	a
chr06	34819141	T	-	a	a	a	a	b	a	-	b	a	a	a	a	a	a	-	a	b	a	-	a	b	-	a	b	b	-	a	b	a	a	b	b	a	b	b	a	a	b	b	b	a	a	a	a	b	a
chr06	34819191	T	-	a	a	a	a	b	a	-	b	a	a	a	a	a	a	-	a	b	a	-	a	b	-	a	b	b	-	a	b	a	a	b	b	a	b	b	a	a	b	b	b	a	a	a	a	b	a
chr06	34819202	A	-	a	a	a	a	b	a	-	b	a	a	a	a	a	a	-	a	b	a	-	a	b	-	a	b	b	-	a	b	a	a	b	b	a	b	b	a	a	b	b	b	a	a	a	a	b	a
chr06	34824092	C	-	a	a	a	a	-	-	-	b	-	-	a	a	a	a	-	a	b	a	-	a	-	-	a	b	b	-	a	b	-	a	b	-	-	-	-	a	a	b	b	-	-	a	a	-	b	a
chr06	34824101	C	-	a	a	a	a	-	-	-	b	-	-	a	a	a	a	-	a	b	a	-	a	-	-	a	b	b	-	a	b	-	a	b	-	-	-	-	a	a	b	b	-	-	a	a	-	b	a
chr06	34824122	G	-	a	a	a	a	-	-	-	b	-	-	a	a	a	a	-	a	b	a	-	a	-	-	a	b	b	-	a	b	-	a	b	-	-	-	-	a	a	b	b	-	-	a	a	-	b	a
chr06	34824127	A	-	a	a	a	a	-	-	-	b	-	-	a	a	a	a	-	a	b	a	-	a	-	-	a	b	b	-	a	b	-	a	b	-	-	-	-	a	a	b	b	-	-	a	a	-	b	a
chr06	34824139	T	-	a	a	a	a	-	-	-	b	-	-	a	a	a	a	-	a	b	a	-	a	-	-	a	b	b	-	a	b	-	a	b	-	-	-	-	a	a	b	b	-	-	a	a	-	b	a
chr06	34824153	T	-	a	a	a	a	-	-	-	b	-	-	a	a	a	a	-	a	b	a	-	a	-	-	a	b	b	-	a	b	-	a	b	-	-	-	-	a	a	b	b	-	-	a	a	-	b	a
chr06	34824312	G	b	a	a	a	a	-	-	-	b	-	-	a	a	a	a	b	a	b	a	-	a	-	-	a	b	b	-	a	b	-	a	b	-	-	-	b	a	a	b	b	-	-	a	a	-	b	a
chr06	34824959	A	-	a	-	a	-	b	a	b	b	-	-	-	a	a	a	b	a	b	a	a	a	-	b	-	-	b	b	a	-	a	a	b	b	a	b	b	-	a	b	a	b	-	a	a	-	-	a
chr06	34827232	C	b	-	a	-	a	-	-	b	b	-	-	a	a	a	a	b	a	b	-	-	a	b	-	-	b	-	b	-	b	a	-	b	b	-	b	b	-	a	b	-	b	-	-	a	a	-	-
chr06	34827261	A	b	-	a	-	a	-	-	b	b	-	-	a	a	a	a	b	a	b	-	-	a	b	-	-	b	-	b	-	b	a	-	b	b	-	b	b	-	a	b	-	b	-	-	a	a	-	-
chr06	34827712	C	b	a	a	a	a	b	a	b	b	b	-	a	a	a	a	b	a	b	a	-	a	b	b	a	b	b	b	a	b	a	a	b	b	a	b	b	a	a	b	b	b	-	a	a	-	b	-
chr06	34827949	T	-	a	a	a	a	b	a	-	b	b	-	a	a	a	a	-	a	b	a	-	a	b	-	a	b	b	b	a	b	a	a	b	b	a	b	b	a	a	b	b	b	-	a	a	-	b	-
chr06	34827956	A	-	a	a	a	a	b	a	-	b	b	-	a	a	a	a	-	a	b	a	-	a	b	-	a	b	b	b	a	b	a	a	b	b	a	b	b	a	a	b	b	b	-	a	a	-	b	-
chr06	34827974	A	-	a	a	a	a	b	a	-	b	b	-	a	a	a	a	-	a	b	a	-	a	b	-	a	b	b	b	a	b	a	a	b	b	a	b	b	a	a	b	b	b	-	a	a	-	b	-
chr06	34833197	T	-	a	a	a	a	b	-	-	b	-	-	a	a	a	a	-	a	b	a	-	a	b	-	a	b	b	b	a	b	-	a	b	b	a	-	b	a	-	b	b	b	a	a	a	-	b	a
chr06	34833199	T	-	a	a	a	a	b	-	-	b	-	-	a	a	a	a	-	a	b	a	-	a	b	-	a	b	b	b	a	b	-	a	b	b	a	-	b	a	-	b	b	b	a	a	a	-	b	a
chr06	34833200	A	-	a	a	a	a	b	-	-	b	-	-	a	a	a	a	-	a	b	a	-	a	b	-	a	b	b	b	a	b	-	a	b	b	a	-	b	a	-	b	b	b	a	a	a	-	b	a
chr06	34833375	G	b	a	a	a	a	b	-	b	b	-	-	a	a	a	a	b	a	b	a	-	a	b	-	a	b	b	b	a	b	-	a	b	b	a	-	b	a	-	b	b	b	a	a	a	-	b	a
chr06	34833491	G	b	a	a	a	a	-	a	b	b	a	-	a	a	a	a	b	a	b	a	a	a	b	b	-	b	b	b	a	b	a	a	b	b	a	b	-	a	a	b	b	b	a	a	a	-	b	a
chr06	34833678	C	b	a	a	a	a	-	a	b	b	a	-	a	a	a	a	b	a	b	a	a	a	b	b	-	b	b	b	a	b	a	a	b	b	a	b	-	a	a	b	b	b	a	a	a	-	b	a
chr06	34833703	C	b	a	a	a	a	-	a	b	b	a	-	a	a	a	a	b	a	b	a	a	a	b	b	-	b	b	b	a	b	a	a	b	b	a	b	-	a	a	b	b	b	a	a	a	-	b	a
chr06	34835291	A	-	a	a	a	a	b	-	-	b	-	-	a	a	a	a	-	a	b	a	-	a	-	-	-	-	b	-	a	b	-	a	b	b	a	b	b	a	a	b	b	-	-	a	-	a	-	a
chr06	34835327	G	-	a	a	a	a	b	-	-	b	-	-	a	a	a	a	-	a	b	a	-	a	-	-	-	-	b	-	a	b	-	a	b	b	a	b	b	a	a	b	b	-	-	a	-	a	-	a
chr06	34835353	T	-	a	a	a	a	b	-	-	b	-	-	a	a	a	a	-	a	b	a	-	a	-	-	-	-	b	-	a	b	-	a	b	b	a	b	b	a	a	b	b	-	-	a	-	a	-	a
chr06	34835500	G	b	a	a	a	a	b	-	b	b	-	-	a	a	a	a	b	a	b	a	-	a	-	-	-	-	b	-	a	-	-	a	b	b	a	b	b	a	a	b	b	-	-	a	-	a	-	b
chr06	34835577	C	b	a	a	a	a	b	-	b	b	-	-	a	a	a	a	b	a	b	a	-	a	-	-	-	-	b	-	a	-	-	a	b	b	a	b	b	a	a	b	b	-	-	a	-	a	-	a
chr06	34836682	T	b	a	a	a	a	-	a	b	b	b	-	a	-	a	a	b	a	b	a	b	a	b	b	-	b	-	b	a	b	a	a	b	b	a	b	-	a	a	b	b	b	a	a	a	-	b	a
chr06	34848300	T	-	a	a	a	-	b	a	b	b	a	-	a	a	a	a	b	a	b	a	a	a	b	b	a	b	b	b	a	b	a	a	b	b	a	b	-	a	a	b	b	b	-	a	-	a	-	a
chr06	34848333	T	-	a	a	a	-	b	a	b	b	a	-	a	a	a	a	b	a	b	a	a	a	b	b	a	b	b	b	a	b	a	a	b	b	a	b	-	a	a	b	b	b	-	a	-	a	-	a
chr06	34851669	C	b	a	a	a	a	b	a	-	-	a	-	-	a	a	a	b	a	b	a	a	a	b	b	a	b	b	b	a	b	a	a	b	b	a	b	-	a	a	b	-	b	a	a	a	a	b	a
chr06	34857829	G	b	a	a	a	-	-	-	b	b	-	-	a	-	a	a	b	a	b	a	-	a	-	b	-	b	b	b	a	b	a	a	b	b	-	b	b	a	-	b	b	b	-	a	a	-	b	a
chr06	34857880	T	b	a	a	a	-	-	-	b	b	-	-	a	-	a	a	b	a	b	a	-	a	-	b	-	b	b	b	a	b	a	a	b	b	-	b	b	a	-	b	b	b	-	a	a	-	b	a
chr06	34862445	T	b	a	a	a	a	-	a	b	b	b	-	a	a	a	a	b	a	b	a	-	a	b	b	a	b	b	-	a	b	a	a	b	b	a	b	-	-	a	b	b	b	-	a	a	-	b	a
chr06	34862504	A	b	a	a	a	a	-	a	b	b	a	-	a	a	a	a	b	a	b	a	-	a	b	b	a	b	b	-	a	b	a	a	b	b	a	b	-	-	a	b	a	b	-	a	a	-	b	a
chr06	34863159	T	b	a	a	a	a	b	a	b	b	-	-	a	a	a	a	b	a	b	a	a	a	b	b	a	b	b	b	a	b	a	a	b	b	a	b	b	a	a	b	b	b	a	a	a	-	b	a
chr06	34867776	G	b	a	a	a	-	b	a	b	-	-	-	a	a	a	a	b	a	b	a	a	a	-	b	a	b	b	b	a	b	a	a	b	b	a	b	-	a	a	b	h	b	-	a	a	a	b	a
chr06	34879765	G	b	a	-	a	a	b	-	b	-	-	a	a	a	a	a	b	a	b	a	-	a	-	-	-	b	b	b	a	b	-	a	b	b	-	b	b	-	a	b	b	-	-	a	a	a	b	a
chr06	34881232	A	b	a	a	a	-	b	-	b	b	-	a	-	a	a	a	b	a	a	a	a	a	b	b	a	b	b	b	a	b	a	a	b	b	-	b	b	a	a	b	b	b	a	a	a	a	b	a
chr06	34881244	C	b	a	a	a	-	b	-	b	b	-	a	-	a	a	a	b	a	a	a	a	a	b	b	a	b	b	b	a	b	a	a	b	b	-	b	b	a	a	b	b	b	a	a	a	a	b	a
chr06	34884096	T	b	a	-	-	a	b	-	b	-	a	-	a	a	a	a	b	a	-	a	-	a	b	b	-	b	b	-	a	b	-	a	b	b	-	b	-	-	a	b	b	b	a	a	a	a	b	a
chr06	34887526	T	b	a	a	a	a	-	a	b	b	-	-	a	a	a	a	b	a	b	a	-	a	b	b	a	b	b	b	a	b	a	a	b	b	a	b	-	-	a	b	b	b	-	a	a	-	b	a
chr06	34889216	C	b	a	a	a	a	b	a	b	-	a	-	a	a	a	a	b	a	b	a	a	a	-	b	-	b	b	b	-	b	a	a	b	b	-	b	b	a	a	b	-	b	-	a	-	a	b	-
chr06	34898808	C	b	a	a	a	-	b	a	b	b	a	a	a	a	a	a	b	a	b	a	-	a	-	b	-	b	b	b	a	b	a	a	b	b	a	b	-	a	-	b	b	b	a	a	a	a	b	-
chr06	34898894	T	b	a	a	a	-	b	a	b	b	a	a	a	a	a	a	b	a	b	a	-	a	-	b	-	b	b	b	a	b	a	a	b	b	a	b	-	a	-	b	b	b	a	a	a	a	b	-
chr06	34899057	C	b	a	a	a	-	b	a	b	b	a	a	a	a	a	a	b	a	b	a	-	a	-	b	a	b	b	b	a	-	a	a	b	b	a	b	b	a	-	b	b	b	a	a	a	a	b	-
chr06	34908920	A	-	a	a	a	a	b	a	-	b	a	a	a	a	a	a	-	a	b	a	a	a	b	-	a	b	b	b	a	b	a	a	b	b	a	b	b	a	a	b	b	b	a	a	a	a	b	a
chr06	34908928	C	-	a	a	a	a	b	a	-	b	a	a	a	a	a	a	-	a	b	a	a	a	b	-	a	b	b	b	a	b	a	a	b	b	a	b	b	a	a	b	h	b	a	a	a	a	b	a
chr06	34908940	G	-	a	a	a	a	b	a	-	b	a	a	a	a	a	a	-	a	b	a	a	a	b	-	a	b	b	b	a	b	a	a	b	b	a	b	b	a	a	b	h	b	a	a	a	a	b	a
chr06	34908959	G	-	a	a	a	a	b	a	-	b	a	a	a	a	a	a	-	a	b	a	a	a	b	-	a	b	b	b	a	b	a	a	b	b	a	b	b	a	a	b	h	b	a	a	a	a	b	a
chr06	34908979	C	-	a	a	a	a	b	a	-	b	a	a	a	a	a	a	-	a	b	a	a	a	b	-	a	b	b	b	a	b	a	a	b	b	a	b	b	a	a	b	h	b	a	a	a	a	b	a
chr06	34922811	C	-	a	a	a	a	-	-	b	b	a	a	a	-	a	a	b	a	-	a	-	a	-	b	-	b	-	-	a	b	a	a	b	b	a	b	b	a	a	b	b	b	-	a	a	a	-	a
chr06	34923768	T	b	a	-	-	-	b	a	b	b	-	-	a	a	a	a	b	a	b	a	-	a	-	b	a	b	b	-	a	b	a	a	b	b	a	b	b	-	a	b	b	b	-	a	a	a	b	-
chr06	34925930	T	b	a	a	a	a	b	a	-	-	a	-	a	a	a	a	b	a	b	a	-	a	-	b	-	b	b	b	a	b	a	a	b	b	a	b	b	a	a	b	b	b	a	a	a	a	b	a
chr06	34925959	A	b	a	a	a	a	b	a	-	-	a	-	a	a	a	a	b	a	b	a	-	a	-	b	-	b	b	b	a	b	a	a	b	b	a	b	b	a	a	b	b	b	a	a	a	a	b	a
chr06	34926143	C	b	a	a	a	a	b	a	-	b	a	-	a	a	a	a	b	a	b	a	-	a	-	b	-	b	b	b	a	b	a	a	b	b	a	b	b	a	a	b	b	b	a	a	a	a	b	a
chr06	34936219	C	b	a	a	a	-	b	-	b	b	-	a	a	a	a	a	b	a	b	a	a	a	b	b	a	b	b	b	a	b	a	a	b	b	a	b	b	a	-	b	b	b	-	a	a	-	b	a
chr06	34938302	A	b	a	a	a	a	b	a	b	b	-	-	a	a	a	a	b	a	b	a	a	a	b	b	-	b	b	b	a	b	a	a	b	b	a	b	b	-	a	b	b	b	-	a	-	-	b	-
chr06	34950811	A	-	a	a	a	a	b	a	-	b	-	a	a	a	a	a	-	a	b	a	a	a	b	-	a	b	b	b	a	b	a	a	b	b	-	b	b	a	a	b	b	b	a	-	-	a	b	a
chr06	34950868	A	-	a	a	a	a	b	a	-	b	-	a	a	a	a	a	-	a	b	a	a	a	b	-	a	b	b	b	a	b	a	a	b	b	-	b	b	a	a	b	b	b	a	-	-	a	b	a
chr06	34950876	C	-	a	a	a	a	b	a	-	b	-	a	a	a	a	a	-	a	b	a	a	a	b	-	a	b	b	b	a	b	a	a	b	b	-	b	b	a	a	b	b	b	a	-	-	a	b	a
chr06	34950953	C	b	a	a	a	a	b	a	b	b	a	-	a	a	a	a	b	a	b	a	a	a	b	b	a	b	b	b	a	b	a	a	b	b	a	b	b	-	a	b	h	b	a	a	a	-	b	a
chr06	34958136	G	b	a	a	a	a	b	a	b	b	a	-	a	a	a	a	b	a	b	a	a	a	b	b	a	b	-	b	a	b	a	a	b	b	a	b	-	a	a	b	b	b	a	a	a	-	b	a
chr06	34983168	G	-	a	a	-	a	b	a	b	-	-	a	-	a	a	a	b	a	b	a	-	a	-	-	-	b	b	-	a	-	-	a	b	b	-	b	b	-	a	b	b	b	-	a	a	-	b	a
chr06	34983781	A	b	a	a	a	a	b	a	b	-	a	a	a	a	a	a	b	a	b	a	a	a	b	b	-	b	b	b	a	-	a	a	b	b	-	b	b	a	a	b	b	b	-	a	a	a	-	a
chr06	34989047	G	b	a	a	a	a	b	a	b	b	a	a	a	a	a	a	b	a	b	a	a	a	b	b	a	b	b	b	a	b	a	a	b	b	a	b	b	a	a	b	h	b	-	a	a	a	b	a
chr06	34993912	A	b	a	a	a	a	-	a	b	b	-	a	a	a	a	a	b	a	b	a	a	a	b	b	-	b	b	b	a	b	a	a	b	b	a	b	b	a	a	b	h	b	a	a	a	-	b	-
chr06	35025202	A	b	a	-	a	a	b	-	b	b	-	-	-	a	a	a	b	a	b	a	-	a	b	b	-	b	-	-	a	b	-	-	b	b	-	b	b	a	-	b	a	b	-	-	a	-	b	-
chr06	35035268	T	b	a	a	a	a	-	a	b	b	-	-	-	a	a	a	b	a	b	a	-	a	-	b	a	b	-	b	a	b	a	a	b	b	a	b	b	a	a	b	h	b	a	a	a	a	b	a
chr06	35035287	A	b	a	a	a	a	-	a	b	b	-	-	-	a	a	a	b	a	b	a	-	a	-	b	a	b	-	b	a	b	a	a	b	b	a	b	b	a	a	b	h	b	a	a	a	a	b	a
chr06	35051289	G	-	a	-	a	a	-	a	-	b	a	-	a	a	a	a	-	a	b	a	a	a	b	-	-	b	b	b	a	b	-	a	b	b	-	b	b	a	a	b	a	b	a	a	a	a	b	-
chr06	35051292	G	-	a	-	a	a	-	a	-	b	a	-	a	a	a	a	-	a	b	a	a	a	b	-	-	b	b	b	a	b	-	a	b	b	-	b	b	a	a	b	a	b	a	a	a	a	b	-
chr06	35051296	G	-	a	-	a	a	-	a	-	b	a	-	a	a	a	a	-	a	b	a	a	a	b	-	-	b	b	b	a	b	-	a	b	b	-	b	b	a	a	b	a	b	a	a	a	a	b	-
chr06	35061054	T	b	a	a	a	a	b	a	b	b	-	-	a	a	a	a	b	a	b	a	a	a	b	b	a	b	b	b	a	-	-	a	b	b	-	b	b	a	a	b	b	b	-	a	a	a	b	a
chr06	35064699	A	b	a	-	a	a	b	a	b	b	-	a	-	a	a	a	b	a	b	a	-	-	-	b	-	b	b	b	a	b	a	-	b	b	a	b	-	a	a	b	b	-	-	a	a	-	b	a
chr06	35064878	T	b	a	-	a	a	b	a	b	b	-	a	-	a	a	a	b	a	b	a	-	-	-	b	-	b	b	b	a	b	a	-	b	b	a	b	-	b	a	b	b	-	-	a	a	-	b	a
chr06	35068961	A	b	a	-	a	a	-	-	b	b	a	-	-	a	a	a	b	a	a	a	a	a	a	b	a	b	b	b	a	b	-	a	b	b	a	b	b	-	a	b	a	b	a	a	a	a	b	a
chr06	35069009	A	a	a	-	a	a	-	-	b	b	a	-	-	a	a	a	b	a	a	a	a	a	a	b	a	b	b	b	a	b	-	a	b	b	a	b	b	-	a	b	a	b	a	a	a	a	b	a
chr06	35073478	C	b	a	-	a	a	b	-	b	b	-	-	a	a	a	a	b	a	b	a	a	a	b	b	a	b	-	b	a	b	a	a	b	b	a	b	-	a	-	b	b	b	a	a	a	-	b	-
chr06	35073841	A	b	a	a	-	a	-	a	b	b	a	a	a	a	a	a	b	a	b	a	a	a	b	b	-	b	b	b	a	b	a	a	b	b	a	b	b	-	a	b	-	b	-	a	a	a	b	a
chr06	35074091	T	b	a	a	a	a	-	a	b	b	-	-	-	a	a	a	b	a	b	a	-	a	-	b	a	b	b	b	a	b	a	a	b	b	a	b	-	-	a	b	b	b	-	a	a	a	b	a
chr06	35077533	C	b	a	a	a	-	b	a	b	b	a	-	a	a	a	a	b	a	b	a	a	a	-	b	a	b	b	b	a	b	a	a	b	b	a	b	b	a	a	b	b	b	-	a	-	a	b	a
chr06	35082251	C	b	a	a	a	a	b	-	b	b	-	-	-	a	a	a	b	a	-	a	-	a	b	-	a	b	-	b	a	-	-	a	b	b	-	b	-	a	a	b	a	b	-	a	-	-	b	-
chr06	35082254	G	b	a	a	a	a	b	-	b	b	-	-	-	a	a	a	b	a	-	a	-	a	b	-	a	b	-	b	a	-	-	a	b	b	-	b	-	a	a	b	a	b	-	a	-	-	b	-
chr06	35084118	C	b	a	a	a	-	b	a	b	-	-	-	-	a	a	a	b	a	b	a	-	a	-	b	a	b	b	-	-	-	a	a	b	b	-	b	-	a	-	b	-	b	-	a	a	a	-	-
chr06	35093914	T	b	a	a	a	a	b	a	b	b	-	-	a	a	a	a	b	a	b	a	a	a	b	b	-	b	b	b	a	-	-	a	b	b	a	b	b	a	a	b	-	b	-	-	-	a	b	-
chr06	35094262	G	b	a	a	a	a	b	a	b	b	-	-	a	a	a	a	b	a	b	a	a	a	b	b	-	b	b	b	a	-	-	a	b	b	a	b	b	a	a	b	-	b	-	-	-	a	b	-
chr06	35097527	G	b	a	a	a	a	b	a	b	-	a	-	a	a	a	a	b	a	b	a	a	a	b	b	a	b	b	-	a	b	a	a	b	b	a	b	b	-	-	b	a	b	-	a	a	a	b	-
chr06	35097652	G	-	a	a	a	a	b	a	-	-	a	-	a	a	a	a	-	a	b	a	a	a	b	-	a	b	b	-	a	b	a	a	b	b	a	b	b	-	-	b	a	b	-	a	a	a	b	-
chr06	35097653	G	-	a	a	a	a	b	a	-	-	a	-	a	a	a	a	-	a	b	a	a	a	b	-	a	b	b	-	a	b	a	a	b	b	a	b	b	-	-	b	a	b	-	a	a	a	b	-
chr06	35097654	G	-	a	a	a	a	b	a	-	-	a	-	a	a	a	a	-	a	b	a	a	a	b	-	a	b	b	-	a	b	a	a	b	b	a	b	b	-	-	b	a	b	-	a	a	a	b	-
chr06	35097655	G	-	a	a	a	a	b	a	-	-	a	-	a	a	a	a	-	a	b	a	a	a	b	-	a	b	b	-	a	b	a	a	b	b	a	b	b	-	-	b	a	b	-	a	a	a	b	-
chr06	35105752	A	b	a	a	a	a	b	a	b	b	a	-	a	a	a	a	b	a	b	a	a	a	b	b	a	b	-	b	a	b	a	a	b	b	a	b	-	-	a	b	b	b	a	a	a	a	b	a
chr06	35105809	A	b	a	a	a	a	b	a	b	b	a	-	a	a	a	a	b	a	b	a	a	a	b	b	a	b	-	b	a	b	a	a	b	b	a	b	-	-	a	b	b	b	a	a	a	a	b	a
chr06	35106052	T	b	a	a	a	a	b	a	b	-	-	-	a	a	a	a	b	a	b	a	-	a	b	-	-	-	b	-	a	-	a	-	b	b	-	-	-	a	-	b	a	b	a	a	-	a	-	-
chr06	35106113	T	b	a	a	a	a	b	a	b	-	-	-	a	a	a	a	b	a	b	a	-	a	b	-	-	-	b	-	a	-	a	-	b	b	-	-	-	a	-	b	a	b	a	a	-	a	-	-
chr06	35109913	C	b	a	a	a	a	b	a	b	b	a	-	a	a	a	a	b	a	b	a	-	a	b	b	a	b	b	b	a	b	a	a	b	b	a	b	b	a	a	b	b	b	-	a	a	a	b	a
chr06	35109917	A	b	a	a	a	a	b	a	b	b	a	-	a	a	a	a	b	a	b	a	-	a	b	b	a	b	b	b	a	b	a	a	b	b	a	b	b	a	a	b	b	b	-	a	a	a	b	a
chr06	35110829	T	b	a	a	a	a	-	a	b	b	a	-	-	a	a	a	b	a	b	a	a	a	b	b	a	b	b	-	a	b	a	a	b	b	a	b	-	-	-	b	b	b	a	a	a	a	b	a
chr06	35119245	G	b	a	-	-	-	-	a	b	b	-	a	-	a	a	a	b	a	b	a	a	a	-	-	-	b	-	-	a	-	a	-	b	b	a	-	b	a	a	b	b	b	-	a	-	-	b	-
chr06	35119291	G	b	a	-	-	-	-	a	b	b	-	a	-	a	a	a	b	a	b	a	a	a	-	-	-	b	-	-	a	-	a	-	b	b	a	-	b	a	a	b	b	b	-	a	-	-	b	-
chr06	35121626	T	b	a	a	a	a	b	a	b	b	-	-	a	a	a	a	b	a	b	a	a	a	b	b	a	b	b	b	a	b	a	a	b	b	a	b	b	-	a	b	a	b	-	a	a	-	b	a
chr06	35121628	G	b	a	a	a	a	b	a	b	b	-	-	a	a	a	a	b	a	b	a	a	a	b	b	a	b	b	b	a	b	a	a	b	b	a	b	b	-	a	b	a	b	-	a	a	-	b	a
chr06	35121675	A	b	a	a	a	a	b	a	b	b	-	-	a	a	a	a	b	a	b	a	a	a	b	b	a	b	b	b	a	b	a	a	b	b	a	b	b	-	a	b	a	b	-	a	a	-	b	a
chr06	35121979	G	b	a	a	a	a	b	a	b	b	-	-	a	a	a	a	b	a	b	a	a	a	b	b	a	b	b	b	a	b	a	a	b	b	a	b	b	-	a	b	a	b	-	a	a	-	b	a
chr06	35122025	G	-	a	a	a	a	b	-	-	b	a	-	a	a	a	a	b	a	-	a	a	a	b	-	a	b	b	b	a	b	a	a	b	b	a	b	-	a	a	b	b	b	a	a	a	a	b	a
chr06	35122065	C	-	a	a	a	a	b	-	-	b	a	-	a	a	a	a	b	a	-	a	a	a	b	-	a	b	b	b	a	b	a	a	b	b	a	b	-	a	a	b	b	b	a	a	a	a	b	a
[truncated: 145 more rows]
[truncated: 392 more columns]
