# Supplementary material for: Identification of QTLs for 14 Agronomically Important Traits in Setaria italica Based on SNPs Generated from High-Throughput Sequencing
Source: G3 (Bethesda). 2017 Mar 31;7(5):1587–94. doi: 10.1534/g3.117.041517 (PMC5427501; doi:10.1534/g3.117.041517)
Supplement: Supplementary file 4 [file 1587TableS1.zip › Table S1/chr07.ab.xlsx]

## Sheet: Sheet1
chr	pos	A2	1	2	3	4	5	6	7	8	9	10	11	12	13	14	15	16	17	18	19	20	21	22	23	24	25	26	27	28	29	30	31	32	33	34	35	36	37	38	39	40	41	42	43	44	45	46	47
chr07	178276	G	b	b	b	a	a	b	a	b	a	b	a	-	a	b	b	a	b	a	a	a	b	b	a	a	a	a	b	a	-	a	b	b	b	-	b	b	a	-	a	a	a	b	a	b	-	a	b
chr07	178623	A	b	b	b	a	a	b	a	b	a	b	a	-	a	b	b	a	b	a	a	a	b	b	a	a	a	a	b	a	-	a	b	b	b	-	b	b	a	-	a	a	a	b	-	b	-	a	b
chr07	180248	G	-	-	b	a	-	-	-	b	-	b	a	-	-	-	b	a	-	a	a	-	-	-	-	a	a	a	-	-	-	-	b	b	b	-	-	-	-	-	a	b	a	-	-	-	-	a	b
chr07	180284	G	-	-	b	a	-	-	-	b	-	b	a	-	-	-	b	a	-	a	a	-	-	-	-	a	a	a	-	-	-	-	b	b	b	-	-	-	-	-	a	b	a	-	-	-	-	b	b
chr07	181006	T	-	b	b	a	a	b	a	-	a	-	a	a	a	b	b	a	b	-	a	a	b	b	a	a	a	a	b	a	a	a	b	b	b	b	b	b	a	a	a	b	a	-	a	b	-	a	b
chr07	181008	A	-	b	b	a	a	b	a	-	a	-	a	a	a	b	b	a	b	-	a	a	b	b	a	a	a	a	b	a	a	a	b	b	b	b	b	b	a	a	a	b	a	-	a	b	-	a	b
chr07	181012	G	-	b	b	a	a	b	a	-	a	-	a	a	a	b	b	a	b	-	a	a	b	b	a	a	a	a	b	a	a	a	b	b	b	b	b	b	a	a	a	b	a	-	a	b	-	a	b
chr07	181034	C	-	b	b	a	a	b	a	-	a	-	a	a	a	b	b	a	b	-	a	a	b	b	a	a	a	a	b	a	a	a	b	b	b	b	b	b	a	a	a	b	a	-	a	b	-	a	b
chr07	181874	C	-	b	b	-	-	b	a	b	a	-	-	a	-	b	b	a	b	a	a	-	b	b	-	-	a	a	b	a	-	a	b	b	b	b	-	b	a	-	a	a	-	b	a	b	-	a	b
chr07	181917	A	-	b	b	-	-	b	a	b	a	-	-	a	-	b	b	a	b	a	a	-	b	b	-	-	a	a	b	a	-	a	b	b	b	b	-	b	a	-	a	a	-	b	a	b	-	a	b
chr07	184115	A	-	b	b	a	a	b	a	-	a	-	-	a	a	b	b	a	b	a	a	a	b	b	a	a	a	a	b	a	a	a	b	b	b	b	b	-	-	a	a	b	a	-	a	b	b	a	b
chr07	184150	G	-	b	b	a	a	b	a	-	a	-	-	a	a	b	b	a	b	a	a	a	b	b	a	a	a	a	b	a	a	a	b	b	b	b	b	-	-	a	a	b	a	-	a	b	b	a	b
chr07	184405	C	b	b	b	a	a	b	a	b	a	-	-	a	a	b	b	a	b	a	a	a	b	b	a	a	a	a	b	a	a	a	b	b	b	b	b	-	-	a	a	b	a	-	a	b	b	a	b
chr07	187301	G	b	b	b	-	a	b	-	b	a	b	-	a	b	b	b	a	b	a	a	a	b	b	-	-	a	b	b	a	a	-	b	b	b	-	b	b	-	b	-	b	-	-	a	b	-	a	b
chr07	187465	T	b	b	b	a	a	b	-	b	a	b	a	a	a	b	b	a	b	a	a	a	b	b	a	a	a	a	b	a	a	a	b	b	b	b	b	b	-	a	a	b	a	b	a	b	b	a	b
chr07	188275	A	b	b	b	a	a	b	a	b	a	-	-	a	a	b	b	a	b	a	a	a	b	b	a	-	a	a	b	a	a	a	b	b	b	-	b	b	a	a	a	b	a	b	a	b	b	a	b
chr07	188569	C	b	b	b	a	a	b	a	b	a	-	-	a	a	b	b	a	b	a	a	a	b	b	a	-	a	a	b	a	a	a	b	b	b	b	b	b	a	a	a	b	a	b	a	b	b	a	b
chr07	189531	T	b	b	b	a	a	b	a	b	a	-	a	a	a	b	b	a	b	-	a	a	b	b	a	a	a	-	b	a	a	a	b	b	b	b	b	-	a	a	a	b	a	-	a	b	b	a	b
chr07	189554	T	b	b	b	a	a	b	a	b	a	-	a	a	a	b	b	a	b	-	a	a	b	b	a	a	a	-	b	a	a	a	b	b	b	b	b	-	a	a	a	b	a	-	a	b	b	a	b
chr07	189575	G	b	b	b	a	a	b	a	b	a	-	a	a	a	b	b	a	b	-	a	a	b	b	a	a	a	-	b	a	a	a	b	b	b	b	b	-	a	a	a	b	a	-	a	b	b	a	b
chr07	189623	C	b	b	b	a	-	-	a	b	a	b	-	a	a	b	b	a	b	a	a	-	b	-	a	a	a	a	b	a	-	a	b	b	b	b	b	b	a	-	a	h	a	-	a	b	b	a	b
chr07	190863	C	b	b	b	a	-	-	a	-	a	-	-	a	-	b	b	-	b	a	a	a	b	-	-	-	a	a	-	-	a	-	-	b	b	b	-	b	a	a	-	a	a	b	a	-	-	a	b
chr07	190974	T	b	b	b	a	-	-	a	-	a	-	-	a	-	b	b	-	b	a	a	a	b	-	-	-	a	a	-	-	a	-	-	b	b	b	-	b	a	a	-	b	-	b	a	-	-	a	b
chr07	191067	G	b	b	b	a	a	b	-	b	a	-	a	a	-	b	b	a	b	a	a	a	b	b	a	a	a	a	b	a	-	a	b	b	b	b	b	b	-	a	a	h	a	a	a	b	b	a	b
chr07	191282	G	b	b	b	a	a	b	-	b	a	-	a	a	-	b	b	a	b	a	a	a	b	b	a	a	a	a	b	a	-	a	b	b	b	b	b	b	-	a	a	h	a	a	a	b	b	a	b
chr07	192850	T	b	b	b	a	a	-	a	b	a	-	-	a	a	b	b	a	b	a	a	a	b	-	a	a	a	a	b	a	a	a	b	b	b	b	b	b	-	a	a	h	a	-	a	b	-	a	b
chr07	193055	T	b	b	b	a	a	-	a	b	a	-	-	a	a	b	b	a	b	a	a	a	b	-	a	a	a	a	b	a	a	a	b	b	b	b	b	b	-	a	a	h	a	-	a	b	-	a	b
chr07	193119	T	b	b	b	a	a	-	a	b	a	-	-	a	a	b	b	a	b	a	a	a	b	-	a	a	a	a	b	a	a	a	b	b	b	b	b	b	-	a	a	h	a	-	a	b	-	a	b
chr07	194524	T	b	b	b	-	-	b	-	b	a	b	a	a	a	b	b	a	b	a	a	a	b	b	a	-	a	h	-	a	-	a	b	b	b	b	b	b	a	a	a	h	a	-	a	b	b	a	b
chr07	194535	T	b	b	b	-	-	b	-	b	a	b	a	a	a	b	b	a	b	a	a	a	b	b	a	-	a	h	-	a	-	a	b	b	b	b	b	b	a	a	a	h	a	-	a	b	b	a	b
chr07	195041	G	b	b	b	a	a	b	a	b	a	b	-	a	a	b	b	a	b	a	a	a	b	b	a	-	a	a	b	a	a	a	b	b	b	b	b	b	-	a	a	h	a	-	a	b	b	a	b
chr07	196036	C	b	b	b	-	a	b	a	b	a	-	-	a	a	b	b	a	b	a	a	-	b	-	a	a	a	-	b	a	a	a	b	b	b	-	-	-	a	-	a	b	a	-	a	b	b	a	b
chr07	196168	A	b	b	b	-	a	b	a	b	a	-	-	a	a	b	b	a	b	a	a	-	b	-	a	a	a	-	b	a	a	a	b	b	b	-	-	b	a	-	a	b	a	-	a	b	b	a	b
chr07	196196	T	b	b	b	-	a	b	a	b	a	-	-	a	a	b	b	a	b	a	a	-	b	-	a	a	a	-	b	a	a	a	b	b	b	-	-	b	a	-	a	b	a	-	a	b	b	a	b
chr07	199437	A	-	-	b	-	-	b	-	b	-	b	-	-	a	b	b	a	b	a	a	a	b	-	a	-	-	a	-	-	-	a	b	b	b	-	b	-	a	-	a	b	-	b	-	b	-	-	b
chr07	204417	T	b	b	b	-	-	b	-	b	-	-	-	a	a	b	b	a	b	a	a	-	b	b	-	-	a	a	-	a	-	-	b	b	b	-	-	b	-	-	a	b	a	-	a	-	-	a	-
chr07	216890	G	-	b	b	a	a	b	a	-	a	b	a	a	a	b	b	a	b	a	a	a	b	b	a	a	a	b	b	a	a	a	b	b	b	-	b	b	-	a	a	h	a	-	a	b	b	a	b
chr07	216905	G	-	b	b	a	a	b	a	-	a	b	a	a	a	b	b	a	b	a	a	a	b	b	a	a	a	b	b	a	a	a	b	b	b	-	b	b	-	a	a	h	a	-	a	b	b	a	b
chr07	220624	C	b	b	b	a	a	b	a	b	-	-	-	a	a	b	b	a	b	a	a	a	b	b	a	-	a	a	b	a	a	-	b	b	b	b	b	b	-	a	a	b	a	-	a	-	-	a	b
chr07	227372	T	b	b	b	a	a	b	a	-	a	b	-	a	a	b	b	a	b	a	a	a	b	b	a	a	a	a	b	-	a	-	b	b	b	-	b	-	a	a	a	b	a	b	a	-	-	a	-
chr07	227407	C	b	b	b	a	a	b	a	-	a	b	-	a	a	b	b	a	b	a	a	a	b	b	a	a	a	a	b	-	a	-	b	b	b	-	b	-	a	a	a	b	a	b	a	-	-	a	-
chr07	269391	T	-	-	-	a	a	b	-	b	-	-	-	a	a	b	b	-	b	a	a	a	b	b	a	-	a	a	-	a	a	-	b	b	b	-	b	-	-	a	a	b	a	-	a	-	-	-	-
chr07	272032	T	b	b	-	a	a	b	-	b	-	-	-	a	a	b	b	a	b	a	a	a	b	b	a	a	a	a	b	a	a	-	b	b	b	b	b	-	a	a	a	b	a	b	a	b	b	a	b
chr07	272241	T	b	b	-	a	a	b	-	b	-	-	-	a	a	b	b	a	b	a	a	a	b	b	a	a	a	a	b	a	a	-	b	b	b	b	b	-	a	a	a	b	a	b	a	b	b	a	b
chr07	276210	G	b	b	b	a	a	b	-	b	a	b	-	a	a	b	b	a	b	a	a	a	b	b	a	a	a	a	b	a	a	a	b	b	b	b	b	-	-	a	a	h	a	-	a	b	b	a	b
chr07	276344	T	b	b	b	a	a	b	-	b	a	b	-	a	a	b	b	a	b	a	a	a	b	b	a	a	a	a	b	a	a	a	b	b	b	b	b	-	a	a	a	h	a	-	a	b	b	a	b
chr07	281505	T	b	b	b	a	a	b	a	b	a	-	-	a	a	b	b	a	b	a	a	a	b	b	a	-	a	a	b	a	a	-	b	b	b	b	b	b	a	a	a	b	a	-	a	-	b	a	-
chr07	281726	A	b	b	b	a	-	b	a	b	a	-	-	a	a	b	b	a	b	a	a	a	b	b	a	-	a	a	b	a	a	-	b	b	b	b	b	b	a	a	a	a	a	-	a	-	b	a	b
chr07	291180	G	b	b	b	a	-	-	a	-	a	-	-	-	a	-	-	a	b	a	a	-	b	-	-	-	a	-	b	a	a	-	b	b	b	-	b	b	a	-	a	b	-	b	a	b	-	a	b
chr07	295942	A	-	b	b	-	a	-	a	b	a	-	a	a	a	-	b	a	b	a	a	-	b	-	a	a	a	a	b	a	-	a	-	b	b	-	b	b	a	-	a	-	a	-	-	-	-	-	-
chr07	296799	A	b	b	b	a	a	b	a	b	a	b	-	a	a	b	b	a	b	a	a	a	b	b	a	a	a	a	b	a	a	a	b	b	b	b	b	b	a	a	a	h	a	b	a	b	b	a	b
chr07	296865	A	b	b	b	a	a	b	a	b	a	b	-	a	a	b	b	a	b	a	a	a	b	b	a	a	a	a	b	a	a	a	b	b	b	b	b	b	a	a	a	b	a	b	a	b	b	a	b
chr07	297054	T	b	b	b	a	a	b	a	b	a	b	-	a	a	b	b	a	b	a	a	a	b	b	a	a	a	a	b	a	a	a	b	b	b	b	b	b	a	a	a	h	a	b	a	b	b	a	b
chr07	297075	T	b	b	b	a	a	b	a	b	a	b	-	a	a	b	b	a	b	a	a	a	b	b	a	a	a	a	b	a	a	a	b	b	b	b	b	b	a	a	a	h	a	b	a	b	b	a	b
chr07	301427	G	b	b	b	a	a	b	a	b	a	b	a	a	a	b	b	a	b	a	a	a	b	-	a	a	a	a	b	a	a	a	b	b	b	b	b	b	a	a	a	b	a	-	a	b	b	a	b
chr07	301607	G	b	b	b	a	a	b	a	b	a	b	a	a	a	b	b	a	b	a	a	a	b	-	a	a	a	a	b	a	a	a	b	b	b	b	b	b	a	a	a	b	a	-	a	b	b	a	b
chr07	303022	C	-	b	-	a	a	b	-	-	-	b	a	a	a	b	b	a	b	a	a	a	b	b	a	a	a	a	-	a	a	a	b	b	b	b	b	-	a	-	a	b	a	b	a	b	b	a	b
chr07	303037	C	-	b	-	a	a	b	-	-	-	b	a	a	a	b	b	a	b	a	a	a	b	b	a	a	a	a	-	a	a	a	b	b	b	b	b	-	a	-	a	b	a	b	a	b	b	a	b
chr07	303042	T	-	b	-	a	a	b	-	-	-	b	a	a	a	b	b	a	b	a	a	a	b	b	a	a	a	a	-	a	a	a	b	b	b	b	b	-	a	-	a	b	a	b	a	b	b	a	b
chr07	303917	T	b	b	b	a	a	-	a	-	a	b	a	a	a	b	b	a	b	a	a	a	b	-	-	-	a	-	b	a	a	a	-	b	b	b	b	b	a	a	a	a	a	b	a	b	-	a	b
chr07	304078	T	b	b	b	a	a	-	a	-	a	b	a	a	a	b	b	a	b	a	a	a	b	-	-	-	a	-	b	a	a	a	-	b	b	b	b	b	a	a	a	a	a	b	a	b	-	a	b
chr07	304180	A	-	b	-	-	a	b	a	-	a	b	a	a	a	b	b	a	b	-	a	a	b	a	a	a	a	a	b	a	-	-	b	b	b	b	b	b	a	a	a	b	-	-	a	b	-	a	b
chr07	304207	T	-	b	-	-	a	b	a	-	a	b	a	a	a	b	b	a	b	-	a	a	b	b	a	a	a	a	b	a	-	-	b	b	b	b	b	b	a	a	a	b	-	-	b	b	-	b	b
chr07	304472	T	b	b	-	-	a	b	a	b	a	b	a	a	a	b	b	a	b	-	a	a	b	b	a	a	a	a	b	a	-	-	b	b	b	b	b	b	a	a	a	b	-	-	a	b	-	a	b
chr07	304508	A	b	b	-	-	a	b	a	b	a	b	a	a	a	b	b	a	b	-	a	a	b	b	a	a	a	a	b	a	-	-	b	b	b	b	b	b	a	a	a	b	-	-	a	b	-	a	b
chr07	311059	A	-	b	-	a	a	b	-	-	-	-	-	-	a	b	b	a	b	-	a	a	b	-	a	-	-	-	-	a	-	-	b	b	b	-	b	b	a	-	a	-	a	-	a	-	b	-	-
chr07	311080	T	-	b	-	a	a	b	-	-	-	-	-	-	a	b	b	a	b	-	a	a	b	-	a	-	-	-	-	a	-	-	b	b	b	-	b	b	a	-	a	-	a	-	a	-	b	-	-
chr07	311090	A	-	b	-	a	a	b	-	-	-	-	-	-	a	b	b	a	b	-	a	a	b	-	a	-	-	-	-	a	-	-	b	b	b	-	b	b	a	-	a	-	a	-	a	-	b	-	-
chr07	311392	G	-	b	-	a	a	b	-	b	-	-	-	-	a	b	b	a	b	-	a	a	b	-	a	-	-	-	-	a	-	-	b	b	b	-	b	b	a	-	a	-	a	-	a	-	b	-	-
chr07	311434	T	-	b	-	a	a	b	-	b	-	-	-	-	a	b	b	a	b	-	a	a	b	-	a	-	-	-	-	a	-	-	b	b	b	-	b	b	a	-	a	-	a	-	a	-	b	-	-
chr07	323932	G	-	-	b	a	a	-	-	-	-	-	a	a	a	-	b	a	b	a	a	a	-	-	a	-	-	a	-	a	a	-	b	-	b	-	-	-	a	a	a	a	-	-	a	-	-	-	-
chr07	328175	T	b	b	b	a	-	b	-	b	a	b	-	a	a	b	b	a	b	a	a	-	b	b	a	a	a	a	b	a	a	a	b	b	b	-	b	b	a	a	a	b	a	-	a	-	b	a	b
chr07	328421	C	b	b	b	a	-	b	-	b	a	b	-	a	a	b	b	a	b	a	a	-	b	b	a	a	a	a	b	a	a	a	b	b	b	-	b	b	a	a	a	a	a	-	a	-	b	a	b
chr07	328460	A	b	b	b	a	-	b	-	b	a	b	-	a	a	b	b	a	b	a	a	-	b	b	a	a	a	a	b	a	a	a	b	b	b	-	b	b	a	a	a	a	a	-	a	-	b	a	b
chr07	330609	C	b	b	-	a	a	b	-	b	a	b	-	-	a	b	b	a	b	a	a	a	b	b	-	-	a	a	b	a	a	-	b	b	b	b	b	-	a	a	a	b	a	b	a	b	a	a	b
chr07	332461	T	b	b	b	a	a	-	a	b	-	b	-	-	a	b	-	a	b	a	a	a	b	-	a	-	a	b	-	a	-	a	b	b	b	b	-	-	-	-	a	b	a	b	a	-	b	a	b
chr07	332462	G	b	b	b	a	a	-	a	b	-	b	-	-	a	b	-	a	b	a	a	a	b	-	a	-	a	b	-	a	-	a	b	b	b	b	-	-	-	-	a	b	a	b	a	-	b	a	b
chr07	362079	A	b	b	b	-	-	-	-	b	-	-	-	a	a	b	b	a	b	a	a	-	b	-	a	a	a	a	b	a	-	-	b	b	b	-	b	-	a	a	a	b	a	b	a	b	-	a	-
chr07	362999	C	b	b	b	a	a	b	a	b	a	-	-	a	a	b	b	a	b	b	a	-	b	b	a	a	a	a	b	a	a	-	-	b	b	-	b	b	b	a	a	b	a	b	a	-	b	a	-
chr07	374718	C	b	-	-	a	a	b	-	b	-	-	-	a	a	b	b	a	b	a	a	-	b	-	a	-	a	a	-	a	a	-	b	b	b	-	b	b	a	a	a	a	a	-	a	-	-	a	-
chr07	387489	A	b	b	-	a	a	-	a	b	a	b	-	-	a	b	b	a	-	h	a	-	b	b	a	a	a	a	b	a	a	a	b	b	b	b	b	-	a	-	a	b	-	-	a	b	b	a	b
chr07	387499	A	b	b	-	a	a	-	a	b	a	b	-	-	a	b	b	a	-	h	a	-	b	b	a	a	a	a	b	a	a	a	b	b	b	b	b	-	a	-	a	b	-	-	a	b	b	a	b
chr07	391267	A	b	b	b	-	-	b	-	b	a	-	a	-	-	b	b	a	b	a	a	a	b	-	-	-	a	-	b	a	a	-	-	b	b	b	-	-	-	-	-	a	a	-	a	b	b	a	b
chr07	391297	A	b	b	b	-	-	b	-	b	a	-	a	-	-	b	b	a	b	a	a	a	b	-	-	-	a	-	b	a	a	-	-	b	b	b	-	-	-	-	-	a	a	-	a	b	b	a	b
chr07	391576	G	-	-	b	-	a	-	-	b	-	-	a	a	a	-	b	a	-	a	-	-	b	-	a	-	a	a	-	a	a	-	b	b	b	-	-	-	a	a	a	b	-	-	-	-	-	-	-
chr07	391588	G	-	-	b	-	a	-	-	b	-	-	a	a	a	-	b	a	-	a	-	-	b	-	a	-	a	a	-	a	a	-	b	b	b	-	-	-	a	a	a	b	-	-	-	-	-	-	-
chr07	391887	T	-	-	b	-	a	-	-	b	-	-	a	a	a	-	b	a	-	a	-	-	b	-	a	-	a	a	-	a	a	-	b	b	b	-	-	-	a	-	a	b	-	-	-	-	-	-	-
chr07	394357	C	b	b	b	a	-	b	a	-	a	b	-	a	a	b	b	a	b	a	a	a	b	b	a	a	a	a	-	a	a	a	b	b	b	b	b	b	-	a	a	b	a	b	a	b	b	a	b
chr07	394377	C	b	b	b	a	-	b	a	-	a	b	-	a	a	b	b	a	b	a	a	a	b	b	a	a	a	a	-	a	a	a	b	b	b	b	b	b	-	a	a	b	a	b	a	b	b	a	b
chr07	394629	A	b	b	b	a	-	b	a	b	a	b	-	a	a	b	b	a	b	a	a	a	b	b	a	a	a	a	-	a	a	a	b	b	b	b	b	b	-	a	a	b	a	b	a	b	b	a	b
chr07	394630	G	b	b	b	a	-	b	a	b	a	b	-	a	a	b	b	a	b	a	a	a	b	b	a	a	a	a	-	a	a	a	b	b	b	b	b	b	-	a	a	b	a	b	a	b	b	a	b
chr07	394698	T	-	b	b	a	a	b	a	-	-	-	-	a	-	b	b	a	b	a	a	a	b	-	-	a	a	-	-	a	a	-	b	b	b	-	b	b	-	-	a	b	-	-	-	b	-	a	-
chr07	394751	A	-	b	b	a	a	b	a	-	-	-	-	a	-	b	b	a	b	a	a	a	b	-	-	a	a	-	-	a	a	-	b	b	b	-	b	b	-	-	a	b	-	-	-	b	-	a	-
chr07	394782	T	-	b	b	a	a	b	a	-	-	-	-	a	-	b	b	a	b	a	a	a	b	-	-	a	a	-	-	a	a	-	b	b	b	-	b	b	-	-	a	b	-	-	-	-	-	a	-
chr07	394785	G	-	b	b	a	a	b	a	-	-	-	-	a	-	b	b	a	b	a	a	a	b	-	-	a	a	-	-	a	a	-	b	b	b	-	b	b	-	-	a	b	-	-	-	-	-	a	-
chr07	395020	A	-	b	b	a	a	b	a	-	-	-	-	a	-	b	b	a	b	a	a	a	b	-	-	a	a	-	-	a	a	-	b	b	b	-	b	b	-	-	a	b	-	-	-	b	-	a	-
chr07	396459	T	-	b	b	a	a	-	a	-	a	-	-	-	a	b	b	a	b	a	a	a	b	-	a	a	a	a	b	a	a	a	b	b	b	b	b	-	-	a	a	a	a	-	a	b	b	a	b
chr07	396475	C	-	b	b	a	a	-	a	-	a	-	-	-	a	b	b	a	b	a	a	a	b	-	a	a	a	a	b	a	a	a	b	b	b	b	b	-	-	a	a	a	a	-	a	b	b	a	b
chr07	396492	T	-	b	b	a	a	-	a	-	a	-	-	-	a	b	b	a	b	a	a	a	b	-	a	a	a	a	b	a	a	a	b	b	b	b	b	-	-	a	a	a	a	-	a	b	b	a	b
chr07	396498	A	-	b	b	a	a	-	a	-	a	-	-	-	a	b	b	a	b	a	a	a	b	-	a	a	a	a	b	a	a	a	b	b	b	b	b	-	-	a	a	b	a	-	a	b	b	a	b
chr07	396627	T	b	b	b	a	a	b	a	-	a	-	-	-	a	b	b	a	b	a	a	a	b	-	a	a	a	a	b	a	a	a	b	b	b	b	b	-	-	a	a	a	a	-	a	b	b	a	b
chr07	403012	C	b	b	b	a	a	b	a	b	a	-	-	a	a	b	b	a	b	a	a	-	b	b	a	a	a	-	b	a	a	-	b	b	b	b	b	b	a	a	a	b	a	-	a	b	-	a	b
chr07	403201	G	b	b	b	a	a	b	a	b	a	-	-	a	a	b	b	a	b	a	a	-	b	b	a	a	a	-	b	a	a	-	b	b	b	b	b	b	a	a	a	b	a	-	a	b	-	a	b
chr07	405939	A	b	b	b	a	-	b	a	b	a	b	-	a	a	b	b	a	b	a	a	a	b	b	a	-	a	-	b	a	a	a	b	b	b	b	b	-	a	a	a	h	a	b	a	b	b	a	b
chr07	406004	A	b	b	b	a	-	b	a	b	a	b	-	a	a	b	b	a	b	a	a	a	b	b	a	-	a	-	b	a	a	a	b	b	b	b	b	-	a	a	a	b	a	b	a	b	b	a	b
chr07	409052	G	-	b	b	-	-	-	a	-	-	-	-	a	-	b	b	a	b	a	a	a	b	b	-	a	a	-	b	a	a	a	b	b	b	b	-	b	-	-	a	b	a	-	a	b	b	a	b
chr07	409066	A	-	b	b	-	-	-	a	-	-	-	-	a	-	b	b	a	b	a	a	a	b	b	-	a	a	-	b	a	a	a	b	b	b	b	-	b	-	-	a	b	a	-	a	b	b	a	b
chr07	409104	C	-	b	b	-	-	-	a	-	-	-	-	a	-	b	b	a	b	a	a	a	b	b	-	a	a	-	b	a	a	a	b	b	b	b	-	b	-	-	a	b	a	-	a	b	b	a	b
chr07	409113	C	-	b	b	-	-	-	a	-	-	-	-	a	-	b	b	a	b	a	a	a	b	b	-	a	a	-	b	a	a	a	b	b	b	b	-	b	-	-	a	b	a	-	a	b	b	a	b
chr07	409117	A	-	b	b	-	-	-	a	-	-	-	-	a	-	b	b	a	b	a	a	a	b	b	-	a	a	-	b	a	a	a	b	b	b	b	-	b	-	-	a	b	a	-	a	b	b	a	b
chr07	409125	A	-	b	b	-	-	-	a	-	-	-	-	a	-	b	b	a	b	a	a	a	b	b	-	a	a	-	b	a	a	a	b	b	b	b	-	b	-	-	a	b	a	-	a	b	b	a	b
chr07	409199	T	b	b	b	-	-	-	a	-	-	-	-	a	-	b	b	a	b	a	a	a	b	-	-	a	a	-	b	a	a	a	b	b	b	b	-	b	-	-	a	b	a	-	a	b	b	a	b
chr07	409304	T	-	b	b	a	a	b	a	-	a	b	a	a	a	b	b	a	b	a	a	a	b	b	a	a	a	a	b	a	a	-	b	b	b	b	b	b	a	a	a	b	a	b	a	b	-	a	b
chr07	409338	G	-	b	b	a	a	b	a	-	a	b	a	a	a	b	b	a	b	a	a	a	b	b	a	a	a	a	b	a	a	-	b	b	b	b	b	b	a	a	a	b	a	b	a	b	-	a	b
chr07	409528	A	b	b	b	a	a	b	a	b	a	b	a	a	a	b	b	a	b	a	a	a	b	b	-	-	a	a	b	a	a	-	b	b	b	b	b	b	a	a	a	b	a	b	a	b	-	a	b
chr07	409529	T	b	b	b	a	a	b	a	b	a	b	a	a	a	b	b	a	b	a	a	a	b	b	-	-	a	a	b	a	a	-	b	b	b	b	b	b	a	a	a	b	a	b	a	b	-	a	b
chr07	409541	A	b	b	b	a	a	b	a	b	a	b	a	a	a	b	b	a	b	a	a	a	b	b	-	-	a	a	b	a	a	-	b	b	b	b	b	b	a	a	a	b	a	b	a	b	-	a	b
chr07	437168	A	-	b	b	a	a	b	a	b	a	-	-	a	a	b	b	a	b	a	a	a	b	b	a	-	a	a	b	a	a	a	b	b	b	b	b	b	a	a	a	a	-	-	a	b	-	a	b
chr07	454089	A	b	b	b	a	-	-	a	b	-	b	-	a	-	b	b	a	b	a	a	a	b	-	-	-	a	-	b	a	-	a	b	b	b	b	b	-	a	-	a	b	a	b	a	-	b	a	-
chr07	454154	A	b	b	b	a	-	-	a	b	-	b	-	a	-	b	b	a	b	a	a	a	b	-	-	-	a	-	b	a	-	a	b	b	b	b	b	-	a	-	a	b	a	b	a	-	b	a	-
chr07	470643	G	b	b	b	a	a	b	a	b	a	-	-	a	a	b	b	a	b	a	a	a	b	-	a	a	a	a	b	a	a	-	b	b	b	b	b	-	-	a	a	a	a	b	a	b	-	-	-
chr07	479973	T	b	b	b	a	a	b	a	b	a	b	a	a	a	b	b	a	b	a	a	a	b	b	a	a	a	a	b	a	a	a	b	b	b	b	b	b	a	a	a	b	a	-	a	b	b	a	b
chr07	496126	A	-	b	b	a	a	-	-	-	a	-	-	a	a	b	b	a	b	a	a	a	b	-	a	-	a	a	b	a	a	a	b	b	b	-	b	-	a	a	a	b	a	-	a	-	-	a	b
chr07	496378	G	-	b	b	a	a	-	-	-	a	-	-	a	a	b	b	-	b	a	a	a	b	-	-	-	a	a	b	a	-	-	b	b	b	-	b	-	a	a	a	b	a	-	a	-	-	a	b
chr07	496425	C	-	b	b	a	a	-	-	-	a	-	-	a	a	b	b	-	b	a	a	a	b	-	-	-	a	a	b	a	-	-	b	b	b	-	b	-	a	a	a	b	a	-	a	-	-	a	b
chr07	502195	G	b	b	b	-	a	b	-	-	-	-	-	-	a	-	b	a	-	-	a	-	-	-	a	-	a	-	-	a	a	-	b	b	b	-	b	-	a	-	a	-	-	-	a	-	-	-	b
chr07	502426	T	b	b	b	-	a	-	a	b	-	-	a	-	a	b	b	a	b	a	a	-	b	-	a	a	a	a	-	a	-	a	b	b	b	-	b	-	-	a	a	b	a	-	a	-	b	a	b
chr07	510464	T	b	b	b	a	a	b	a	b	a	b	a	a	-	b	b	a	b	a	a	a	b	b	a	a	a	a	b	a	a	a	b	b	b	b	b	b	a	a	a	h	a	a	a	b	-	a	b
chr07	510523	T	b	b	b	a	a	b	a	b	a	b	a	a	-	b	b	a	b	a	a	a	b	b	a	a	a	a	b	a	a	a	b	b	b	b	b	b	a	a	a	b	a	a	a	b	-	a	b
chr07	510541	T	b	b	b	a	a	b	a	b	a	b	a	a	-	b	b	a	b	a	a	a	b	b	a	a	a	a	b	a	a	a	b	b	b	b	b	b	a	a	a	b	a	a	a	b	-	a	b
chr07	510700	T	b	b	b	a	a	b	a	b	a	b	a	a	-	b	b	a	b	a	a	a	b	b	a	a	a	a	b	a	a	a	b	b	b	b	b	b	a	a	a	b	a	a	a	b	-	a	b
chr07	511383	G	b	b	-	-	a	b	-	b	a	-	a	a	a	b	b	a	b	a	a	a	b	b	a	-	-	b	b	a	a	-	b	b	b	-	b	-	a	-	a	a	a	b	a	b	-	-	b
chr07	511672	C	b	b	-	-	a	b	-	b	a	-	a	-	a	b	b	a	b	a	a	a	b	-	a	-	-	b	b	a	-	-	b	b	b	-	b	-	a	-	a	a	a	b	a	b	-	-	b
chr07	513000	A	b	b	-	a	a	-	a	b	a	b	a	a	a	b	b	a	b	a	a	-	b	b	-	a	a	a	b	a	a	a	b	b	b	b	b	b	a	a	a	b	a	b	a	b	b	a	b
chr07	513195	C	b	b	-	a	a	-	a	b	a	b	a	a	a	b	b	a	b	a	a	-	b	b	a	a	a	a	b	a	a	a	b	b	b	-	b	b	a	a	a	b	a	b	a	b	b	a	b
chr07	513773	C	-	b	b	a	a	b	-	-	a	b	-	a	a	b	b	a	b	-	a	a	b	-	a	-	-	a	-	a	a	a	b	b	b	-	b	b	-	a	a	b	a	-	-	b	-	a	-
chr07	513775	A	-	b	b	a	a	b	-	-	a	b	-	a	a	b	b	a	b	-	a	a	b	-	a	-	-	a	-	a	a	a	b	b	b	-	b	b	-	a	a	b	a	-	-	b	-	a	-
chr07	513799	G	-	b	b	a	a	b	-	-	a	b	-	a	a	b	b	a	b	a	a	a	b	-	a	-	-	a	-	a	a	a	b	b	b	-	b	b	-	a	a	b	a	-	-	b	-	a	-
chr07	514392	T	b	b	b	a	a	b	a	b	a	-	a	a	a	b	b	a	b	a	a	a	b	b	a	a	a	a	b	a	a	a	b	b	b	b	b	b	a	a	a	b	a	b	a	b	b	a	b
chr07	514570	A	b	b	b	a	a	b	a	b	a	-	a	a	a	b	b	a	b	a	a	a	b	b	a	a	a	a	b	a	a	a	b	b	b	b	b	b	a	a	a	b	a	b	a	b	b	a	b
chr07	515695	A	b	b	b	-	a	b	a	b	a	-	a	a	a	b	b	a	b	a	a	a	b	b	a	a	a	a	b	a	-	a	b	b	b	b	b	b	-	-	a	b	-	-	a	b	-	a	b
chr07	515776	A	b	b	b	-	a	b	a	b	a	-	a	a	a	b	b	a	b	a	a	a	b	b	a	a	a	a	b	a	-	a	b	b	b	b	b	b	-	-	a	b	-	-	a	b	-	a	b
chr07	520218	C	b	b	b	-	a	b	-	b	a	b	-	a	a	b	b	a	b	a	a	-	b	-	a	a	-	b	-	-	a	-	b	-	b	-	b	-	-	-	a	b	a	-	a	b	-	-	-
chr07	520223	T	b	b	b	-	a	b	-	b	a	b	-	a	a	b	b	a	b	a	a	-	b	-	a	a	-	b	-	-	a	-	b	-	b	-	b	-	-	-	a	b	a	-	a	b	-	-	-
chr07	520493	C	b	b	b	-	a	b	-	b	-	b	-	-	a	b	b	a	b	a	a	-	b	-	a	a	a	-	-	-	-	-	b	-	b	-	b	-	-	-	a	a	a	-	a	b	-	-	-
chr07	520530	A	b	b	b	-	a	b	-	b	-	b	-	-	a	b	b	a	b	a	a	-	b	-	a	a	a	-	-	-	-	-	b	-	b	-	b	-	-	-	a	b	a	-	a	b	-	-	-
chr07	520657	A	b	b	-	a	a	-	a	b	a	-	-	a	a	b	b	a	b	-	a	a	b	-	-	a	a	a	b	a	-	a	b	b	b	b	b	b	-	a	a	b	a	-	a	b	b	-	b
chr07	520675	T	b	b	-	a	a	-	a	b	a	-	-	a	a	b	b	a	b	-	a	a	b	-	-	a	a	a	b	a	-	a	b	b	b	b	b	b	-	a	a	b	a	-	a	b	b	-	b
chr07	520706	C	b	b	-	a	a	-	a	b	a	-	-	a	a	b	b	a	b	-	a	a	b	-	-	a	a	a	b	a	-	a	b	b	b	b	b	b	-	a	a	b	a	-	a	b	b	-	b
chr07	520928	C	b	b	-	a	a	-	a	b	a	-	-	a	a	b	b	-	b	-	a	a	b	-	-	-	a	a	b	a	-	-	b	b	b	b	b	b	-	a	a	b	a	-	-	b	b	-	b
chr07	520954	T	b	b	-	a	a	-	a	b	a	-	-	a	a	b	b	-	b	-	a	a	b	-	-	-	a	a	b	a	-	-	b	b	b	b	b	b	-	a	a	b	a	-	-	b	b	-	b
chr07	520967	A	b	b	-	a	a	-	a	b	a	-	-	a	a	b	b	-	b	-	a	a	b	-	-	-	a	a	b	a	-	-	b	b	b	b	b	b	-	a	a	b	a	-	-	b	b	-	b
chr07	524308	G	-	-	b	a	-	-	-	b	a	-	-	a	-	-	b	a	b	-	-	-	b	-	a	-	-	-	b	-	-	-	b	b	b	-	b	-	a	a	a	-	a	b	-	-	-	-	-
chr07	524669	G	-	-	b	a	-	-	-	b	a	-	a	a	-	-	b	a	b	-	-	-	b	-	a	-	-	-	b	-	-	-	b	b	b	-	b	-	a	a	a	-	a	b	-	-	-	-	-
chr07	526360	T	b	b	b	a	-	-	-	b	a	-	-	-	-	b	b	a	b	a	a	-	b	-	-	a	a	a	b	a	-	a	-	b	b	-	b	b	a	a	a	b	a	-	a	b	b	a	b
chr07	532707	C	-	b	b	a	a	b	a	b	a	b	-	-	a	b	b	a	b	-	a	-	b	b	a	a	-	-	-	a	a	-	b	b	b	-	b	b	-	-	a	b	a	-	a	-	b	-	-
chr07	532724	C	-	b	b	a	a	b	a	b	a	b	-	-	a	b	b	a	b	-	a	-	b	b	a	a	-	-	-	a	a	-	b	b	b	-	b	b	-	-	a	b	a	-	a	-	b	-	-
chr07	539134	T	b	b	b	a	a	b	a	b	-	b	a	a	a	b	b	a	b	a	a	b	b	b	a	a	a	a	b	a	a	a	b	b	b	b	b	-	-	a	a	b	a	-	a	-	b	a	-
chr07	539162	A	b	b	b	a	a	b	a	b	-	b	a	a	a	b	b	a	b	a	a	a	b	b	a	a	a	a	b	a	a	a	b	b	b	b	b	-	-	a	a	b	a	-	a	-	b	a	-
chr07	539184	T	b	b	b	a	a	b	a	b	-	b	a	a	a	b	b	a	b	a	a	a	b	b	a	a	a	a	b	a	a	a	b	b	b	b	b	-	-	a	a	b	a	-	a	-	b	a	-
chr07	543331	T	b	b	b	a	a	b	a	b	a	-	a	-	a	b	b	a	b	a	a	a	b	b	a	-	a	a	b	a	a	a	b	b	b	b	b	b	a	-	a	b	a	b	a	b	b	a	b
chr07	543385	A	-	b	-	a	a	b	-	-	a	-	a	a	a	b	b	a	b	a	a	a	b	b	-	a	-	a	-	a	a	-	b	b	b	-	-	b	a	a	a	b	a	b	a	b	b	a	-
chr07	543417	A	-	b	-	a	a	b	-	-	a	-	a	a	a	b	b	a	b	a	a	a	b	b	-	a	-	a	-	a	a	-	b	b	b	-	-	b	a	a	a	a	a	b	a	b	b	a	-
chr07	543423	T	-	b	-	a	a	b	-	-	a	-	a	a	a	b	b	a	b	a	a	a	b	b	-	a	-	a	-	a	a	-	b	b	b	-	-	b	a	a	a	a	a	b	a	b	b	a	-
chr07	543696	C	-	b	-	a	a	b	-	-	a	-	a	a	a	b	b	a	b	a	a	a	b	b	-	a	-	a	-	a	a	-	b	b	b	-	-	b	a	a	a	a	a	b	a	b	b	a	-
chr07	543726	G	-	b	-	a	a	b	-	-	a	-	a	a	a	b	b	a	b	a	a	a	b	b	-	a	-	a	-	a	a	-	b	b	b	-	-	b	a	a	a	a	a	b	a	b	b	a	-
chr07	543736	G	-	b	-	a	a	b	-	-	a	-	a	a	a	b	b	a	b	a	a	a	b	b	-	a	-	a	-	a	a	-	b	b	b	-	-	b	a	a	a	a	a	b	a	b	b	a	-
chr07	543768	G	-	b	-	a	a	b	-	-	a	-	a	a	a	b	b	a	b	a	a	a	b	b	-	a	-	a	-	a	a	-	b	b	b	-	-	b	a	a	a	a	a	b	a	b	b	a	-
chr07	550183	A	-	b	b	a	a	b	a	-	a	b	-	a	a	b	b	a	b	a	a	a	b	b	a	a	a	a	b	a	a	a	b	b	b	b	b	b	a	a	a	h	a	b	a	b	b	a	b
chr07	550194	A	-	b	b	a	a	b	a	-	a	b	-	a	a	b	b	a	b	a	a	a	b	b	a	a	a	a	b	a	a	a	b	b	b	b	b	b	a	a	a	h	a	b	a	b	b	a	b
chr07	550215	G	-	b	b	a	a	b	a	-	a	b	-	a	a	b	b	a	b	a	a	a	b	b	a	a	a	a	b	a	a	a	b	b	b	b	b	b	a	a	a	h	a	b	a	b	b	a	b
chr07	550376	T	b	b	b	a	a	b	a	b	a	b	-	a	a	b	b	a	b	a	a	a	b	b	a	a	a	a	b	a	a	a	b	b	b	b	b	b	a	a	a	b	a	b	a	b	b	a	b
chr07	550412	G	b	b	b	a	a	b	a	b	a	b	-	a	a	b	b	a	b	a	a	a	b	b	a	a	a	a	b	a	a	a	b	b	b	b	b	b	a	a	a	b	a	b	a	b	b	a	b
chr07	550424	G	b	b	b	a	a	b	a	b	a	b	-	a	a	b	b	a	b	a	a	a	b	b	a	a	a	a	b	a	a	a	b	b	b	b	b	b	a	a	a	b	a	b	a	b	b	a	b
chr07	551862	T	b	b	b	a	a	b	a	b	a	-	a	a	a	b	b	a	b	a	a	a	b	b	a	-	a	a	b	-	a	-	b	b	b	b	b	b	-	-	a	b	a	b	a	b	b	a	b
chr07	564019	G	b	b	b	a	a	b	a	b	a	b	-	a	a	b	b	a	b	a	a	a	b	b	a	a	a	a	-	a	a	a	b	b	b	b	b	b	a	a	a	a	a	-	a	b	b	a	-
chr07	570099	G	-	b	b	a	a	b	-	-	a	-	a	-	a	b	b	a	-	a	a	a	b	b	a	a	a	a	-	a	a	a	b	b	b	-	b	-	-	a	a	-	a	b	a	-	b	a	b
chr07	571361	A	-	-	-	a	a	-	-	-	a	-	-	a	a	-	b	a	b	a	a	a	-	-	a	-	a	a	-	a	a	a	b	-	b	-	-	-	-	a	a	b	a	-	a	-	-	a	b
chr07	571372	A	-	-	-	a	a	-	-	-	a	-	-	a	a	-	b	a	b	a	a	a	-	-	a	-	a	a	-	a	a	a	b	-	b	-	-	-	-	a	a	a	a	-	a	-	-	a	b
chr07	571416	C	-	-	-	a	a	-	-	-	a	-	-	a	a	-	b	a	b	a	a	a	-	-	a	-	a	a	-	a	a	a	b	-	b	-	-	-	-	a	a	a	a	-	a	-	-	a	b
chr07	571417	A	-	-	-	a	a	-	-	-	a	-	-	a	a	-	b	a	b	a	a	a	-	-	a	-	a	a	-	a	a	a	b	-	b	-	-	-	-	a	a	a	a	-	a	-	-	a	b
chr07	571651	G	b	b	b	a	a	b	-	b	a	-	a	a	a	b	b	a	b	a	a	a	b	b	a	-	a	a	b	a	a	a	b	b	b	b	b	-	-	a	a	b	a	b	a	b	b	a	b
chr07	574574	G	b	b	-	-	a	b	a	b	-	b	-	a	-	b	b	a	b	a	a	-	b	b	a	a	a	a	b	a	-	-	b	b	b	-	b	-	-	a	a	-	a	-	a	b	-	a	-
chr07	574638	T	b	b	-	-	a	b	a	b	-	b	-	a	-	b	b	a	b	a	a	-	b	b	a	a	a	a	b	a	-	-	b	b	b	-	b	-	-	a	a	-	a	-	a	b	-	a	-
chr07	574908	C	b	b	-	-	a	b	a	b	-	b	-	a	a	b	b	a	b	a	a	-	b	b	a	a	a	a	b	a	-	-	b	b	b	-	b	-	-	a	a	-	a	-	a	b	-	a	-
chr07	574910	G	b	b	-	-	a	b	a	b	-	b	-	a	a	b	b	a	b	a	a	-	b	b	a	a	a	a	b	a	-	-	b	b	b	-	b	-	-	a	a	-	a	-	a	b	-	a	-
chr07	576330	A	b	b	b	a	a	b	a	-	-	b	-	a	a	b	b	a	b	a	a	a	b	b	-	a	a	a	b	-	-	a	b	b	b	b	b	b	-	a	a	a	a	-	a	-	b	a	b
chr07	576462	T	b	b	b	a	a	b	a	-	-	b	-	a	a	b	b	a	b	a	a	a	b	b	-	a	a	a	b	-	-	a	b	b	b	b	b	b	-	a	a	a	a	-	a	-	b	a	b
chr07	576510	G	b	b	b	a	a	b	a	-	-	b	-	a	a	b	b	a	b	a	a	a	b	b	-	a	a	a	b	-	-	a	b	b	b	b	b	b	-	a	a	a	a	-	a	-	b	a	b
chr07	579469	G	b	b	b	a	a	b	a	b	a	b	a	a	a	b	b	a	b	a	a	-	b	b	a	-	a	-	-	a	a	a	b	b	b	b	b	b	a	a	a	-	a	b	a	b	b	a	-
chr07	579510	C	b	b	b	a	a	b	a	b	a	b	a	a	a	b	b	a	b	a	a	-	b	b	a	-	a	-	-	a	a	a	b	b	b	b	b	b	a	a	a	-	a	b	a	b	b	a	-
chr07	579786	A	-	b	b	a	a	b	a	-	a	b	a	a	a	b	b	a	b	a	a	-	b	b	a	-	a	-	-	a	a	a	b	b	b	b	b	b	a	a	a	-	a	b	a	b	b	a	-
chr07	579806	A	-	b	b	a	a	b	a	-	a	b	a	a	a	b	b	a	b	a	a	-	b	b	a	-	a	-	-	a	a	a	b	b	b	b	b	b	a	a	a	-	a	b	a	b	b	a	-
chr07	579826	G	-	b	b	a	a	b	a	-	a	b	a	a	a	b	b	a	b	a	a	-	b	b	a	-	a	-	-	a	a	a	b	b	b	b	b	b	a	a	a	-	a	b	a	b	b	a	-
chr07	582606	T	b	b	b	a	-	b	a	b	a	b	a	a	a	b	b	a	b	a	a	a	b	b	-	-	a	a	b	a	a	-	b	b	b	b	b	b	a	a	a	b	a	b	a	b	b	a	b
chr07	582836	A	b	b	b	a	-	-	a	b	a	b	a	a	a	b	b	a	b	a	a	a	b	a	a	a	a	a	b	a	a	a	b	b	b	-	b	b	a	a	a	b	a	b	a	b	b	a	b
chr07	582857	A	b	b	b	a	-	-	a	b	a	b	a	a	a	b	b	a	b	a	a	a	b	a	a	a	a	a	b	a	a	a	b	b	b	-	b	b	a	a	a	b	a	b	a	b	b	a	b
chr07	583387	C	b	b	b	a	a	b	-	b	a	b	-	a	a	b	b	a	b	a	a	a	b	b	a	-	a	-	b	a	-	a	b	b	b	-	-	b	a	a	a	a	a	b	a	b	-	a	a
chr07	583411	T	b	b	b	a	b	b	-	b	a	b	-	a	a	b	b	a	b	a	a	a	b	b	a	-	a	-	b	a	-	b	b	b	b	-	-	b	a	a	a	b	a	b	a	b	-	a	b
chr07	583424	T	b	b	b	a	b	b	-	b	a	b	-	a	a	b	b	a	b	a	a	a	b	b	a	-	a	-	b	a	-	a	b	b	b	-	-	b	a	a	a	b	a	b	a	b	-	a	b
chr07	583426	C	b	b	b	a	a	b	-	b	a	b	-	a	a	b	b	a	b	a	a	a	b	b	a	-	a	-	b	a	-	a	b	b	b	-	-	b	a	a	a	a	a	b	a	b	-	a	a
chr07	588257	G	b	b	b	a	a	b	a	b	a	b	a	a	a	b	b	a	b	a	a	a	b	b	a	a	a	b	-	a	a	-	b	b	b	b	b	b	-	a	a	b	a	-	a	b	b	a	b
chr07	588631	G	b	b	b	a	a	b	a	b	a	-	a	a	a	b	b	a	b	b	a	-	b	b	a	a	a	-	-	a	-	a	b	b	b	-	b	b	-	-	a	b	a	-	a	-	b	a	b
chr07	602165	C	b	b	b	a	a	-	a	b	-	b	-	-	a	b	b	a	b	a	a	a	b	b	a	a	a	a	b	a	a	a	b	b	b	b	b	b	a	a	a	a	a	b	a	a	-	a	-
chr07	608550	G	-	b	b	a	a	b	-	b	a	-	-	a	a	b	b	a	b	a	a	a	a	-	-	-	a	a	-	a	a	a	b	b	b	-	-	-	-	a	a	-	a	-	a	a	-	a	b
chr07	608794	A	b	b	-	-	-	b	-	b	-	-	-	-	a	b	b	a	b	a	a	-	a	-	-	-	a	a	b	a	a	-	b	b	b	-	-	b	-	a	a	-	a	b	-	-	-	-	b
chr07	609088	A	b	b	-	-	-	b	-	b	-	-	-	-	a	b	b	a	b	a	a	-	a	-	-	-	a	a	b	a	-	-	b	b	b	-	-	b	-	a	a	-	a	b	-	-	-	-	b
chr07	609432	C	-	b	b	-	a	b	a	-	-	b	-	-	a	b	b	-	b	a	a	a	a	-	-	-	a	b	-	a	a	-	b	b	b	-	b	b	-	-	a	-	a	-	a	a	-	a	b
chr07	609690	C	b	b	b	a	-	b	-	b	a	-	-	-	-	b	b	a	b	a	a	-	a	-	-	a	a	a	b	a	-	a	b	b	-	b	b	-	a	a	a	b	-	-	a	a	b	a	b
chr07	610278	A	b	b	b	a	-	-	a	b	-	b	-	a	a	b	b	a	b	a	a	a	a	b	a	a	a	a	b	a	a	a	b	b	b	b	b	b	-	-	a	b	a	-	a	a	b	a	-
chr07	610281	A	b	b	b	a	-	-	a	b	-	b	-	a	a	b	b	a	b	a	a	a	a	b	a	a	a	a	b	a	a	a	b	b	b	b	b	b	-	-	a	b	a	-	a	a	b	a	-
chr07	611860	C	b	b	-	a	-	-	a	b	-	-	a	a	a	b	b	a	b	a	a	-	a	b	a	a	a	-	b	a	a	a	b	b	b	b	b	b	-	a	a	h	a	b	a	a	b	a	b
chr07	616008	G	-	b	-	a	-	-	a	b	-	-	a	a	a	b	b	-	b	a	a	-	a	-	-	-	a	-	-	a	-	-	-	b	b	-	-	-	-	b	a	-	a	b	a	-	-	-	-
chr07	616022	A	-	b	-	a	-	-	a	b	-	-	a	a	a	b	b	-	b	a	a	-	a	-	-	-	a	-	-	a	-	-	-	b	b	-	-	-	-	a	a	-	a	b	a	-	-	-	-
chr07	619870	T	-	b	b	a	-	-	a	-	a	-	-	-	a	b	b	-	b	-	a	-	a	-	-	-	a	a	-	a	a	-	b	b	b	-	-	b	-	a	a	b	a	-	a	a	-	a	b
chr07	628007	C	-	b	b	a	-	-	a	-	a	-	-	a	a	b	b	-	b	a	a	-	a	-	-	-	a	a	-	-	-	-	b	b	b	-	b	-	a	a	a	-	a	-	a	a	-	a	-
chr07	628031	T	-	b	b	a	-	-	a	-	a	-	-	a	a	b	b	-	b	a	a	-	a	-	-	-	a	a	-	-	-	-	b	b	b	-	b	-	a	a	a	-	a	-	a	a	-	a	-
chr07	628039	C	-	b	b	a	-	-	a	-	a	-	-	a	a	b	b	-	b	a	a	-	a	-	-	-	a	a	-	-	-	-	b	b	b	-	b	-	a	a	a	-	a	-	a	a	-	a	-
chr07	628064	A	-	b	b	a	-	-	a	-	a	-	-	a	a	b	b	-	b	a	a	-	a	-	-	-	a	a	-	-	-	-	b	b	b	-	b	-	a	a	a	-	a	-	a	a	-	b	-
chr07	628181	T	b	b	b	a	-	-	a	-	a	-	-	a	a	b	b	a	b	b	a	-	a	-	a	-	a	a	-	-	-	a	b	b	b	-	b	-	a	a	a	b	a	-	a	a	-	b	-
chr07	628206	A	b	b	b	a	-	-	a	-	a	-	-	a	a	b	b	a	b	a	a	-	a	-	a	-	a	a	-	-	-	a	b	b	b	-	b	-	a	a	a	b	a	-	a	a	-	a	-
chr07	681306	T	b	b	b	a	-	b	-	b	-	-	-	-	a	b	b	a	b	a	a	a	a	-	-	-	a	a	b	a	-	a	b	b	b	-	b	b	a	-	a	a	a	b	a	-	-	a	b
chr07	681550	C	-	a	b	a	-	b	-	b	-	-	-	-	a	b	b	a	b	a	a	a	a	-	-	-	a	a	b	a	-	a	b	b	b	-	b	b	a	-	a	b	a	b	a	-	-	a	b
chr07	682335	C	b	b	b	a	a	b	a	b	a	b	-	a	a	b	b	a	b	a	a	a	a	b	a	a	a	a	-	a	a	-	b	b	b	-	b	b	a	a	a	b	-	b	a	a	b	a	-
chr07	682430	G	-	b	b	a	a	b	a	-	a	b	-	a	a	b	b	-	b	a	a	a	a	-	-	-	a	b	-	a	a	-	b	b	b	b	b	b	a	a	a	b	a	b	a	a	b	a	b
chr07	683439	A	-	b	-	a	a	b	-	-	a	-	-	-	a	b	b	a	b	a	a	a	a	-	a	a	a	a	b	a	a	a	b	b	b	-	b	b	a	a	a	a	a	b	a	a	b	a	-
chr07	683471	C	-	b	-	a	a	b	-	-	a	-	-	-	a	b	b	a	b	a	a	a	a	-	a	a	a	a	b	a	a	a	b	b	b	-	b	b	a	a	a	a	a	b	a	a	b	a	-
chr07	683506	C	-	b	-	a	a	b	-	-	a	-	-	-	a	b	b	a	b	a	a	a	a	-	a	a	a	a	b	a	a	a	b	b	b	-	b	b	a	a	a	a	a	b	a	a	b	a	-
chr07	688784	C	b	b	b	a	a	b	a	b	a	-	-	a	a	b	b	a	b	a	h	a	a	b	a	a	a	b	b	a	a	a	b	b	b	-	b	b	a	a	a	b	a	b	a	a	b	a	b
chr07	689390	G	b	-	b	a	a	b	a	b	a	-	a	a	a	b	b	a	b	a	a	a	a	b	a	b	a	b	b	a	a	a	b	b	b	-	b	-	a	a	a	b	a	-	a	a	b	a	-
chr07	703905	A	b	b	b	a	a	b	a	b	a	b	-	a	a	b	b	a	b	a	a	a	a	b	a	a	a	a	b	a	a	a	b	b	b	-	a	-	a	a	a	b	a	-	a	a	b	a	b
chr07	706834	A	-	b	b	-	a	b	-	-	a	b	a	a	a	b	b	a	b	a	a	a	a	b	a	a	a	a	b	a	a	-	b	b	b	b	a	b	a	a	a	b	a	-	a	a	-	a	-
chr07	706853	G	-	b	b	-	a	b	-	-	a	b	a	a	a	b	b	a	b	a	a	a	a	b	a	a	a	a	b	a	a	-	b	b	b	b	a	b	a	a	a	b	a	-	a	a	-	a	-
chr07	706865	T	-	b	b	-	a	b	-	-	a	b	a	a	a	b	b	a	b	a	a	a	a	b	a	a	a	a	b	a	a	-	b	b	b	b	a	b	a	a	a	b	a	-	a	a	-	a	-
chr07	708949	A	-	b	b	a	-	b	-	-	a	-	-	-	-	b	b	a	b	a	a	-	a	-	a	-	a	b	-	a	a	a	b	b	b	b	a	a	a	-	a	h	a	-	a	a	b	a	b
chr07	708994	G	-	b	b	a	-	b	-	-	a	-	-	-	-	b	b	a	b	a	a	-	a	-	a	-	a	b	-	a	a	a	b	b	b	b	a	a	a	-	a	h	a	-	a	a	b	a	b
chr07	708997	A	-	b	b	a	-	b	-	-	a	-	-	-	-	b	b	a	b	a	a	-	a	-	a	-	a	b	-	a	a	a	b	b	b	b	a	a	a	-	a	b	a	-	a	a	b	a	b
chr07	709105	G	-	b	b	a	-	b	-	-	a	-	-	-	-	b	b	a	b	a	a	-	a	-	a	-	a	b	-	a	a	a	b	b	b	b	a	a	a	-	a	b	a	-	a	a	-	a	b
chr07	709143	T	-	b	b	a	-	b	-	-	a	-	-	-	-	b	b	a	b	a	a	-	a	-	a	-	a	b	-	a	a	a	b	b	b	b	a	a	a	-	a	h	a	-	a	a	-	a	b
chr07	709164	T	-	b	b	a	-	b	-	-	a	-	-	-	-	b	b	a	b	a	a	-	a	-	a	-	a	b	-	a	a	a	b	b	b	b	a	a	a	-	a	b	a	-	a	a	-	a	b
chr07	759811	T	b	b	b	a	a	b	a	b	a	-	-	a	a	b	b	a	b	a	a	-	a	b	a	a	a	a	b	a	a	a	b	b	b	b	a	-	a	a	a	b	a	-	a	a	b	a	b
chr07	764830	A	-	b	b	-	a	-	a	-	a	-	-	-	-	b	b	-	b	a	a	-	a	-	-	-	a	-	b	a	a	-	b	b	b	-	a	-	-	-	-	b	a	-	a	-	-	a	b
chr07	787152	A	b	b	b	a	a	b	a	b	a	-	-	a	a	b	b	a	b	a	a	a	a	a	a	-	a	a	b	a	a	a	b	b	b	b	a	a	a	a	a	b	a	b	a	a	b	a	b
chr07	1001647	C	b	b	-	a	a	b	a	-	a	-	-	a	a	b	b	a	b	a	a	-	a	a	-	a	a	-	-	a	a	-	-	b	b	b	a	-	-	a	-	b	a	b	a	-	b	a	b
chr07	1001669	C	b	b	-	a	a	b	a	-	a	-	-	a	a	b	b	a	b	a	a	-	a	a	-	a	a	-	-	a	a	-	-	b	b	b	a	-	-	a	-	b	a	b	a	-	b	a	b
chr07	1001719	C	b	b	-	a	a	b	a	-	a	-	-	a	a	b	b	a	b	a	a	-	a	a	-	a	a	-	-	a	a	-	-	b	b	b	a	-	-	a	-	b	a	b	a	-	b	a	b
chr07	1001727	A	b	b	-	a	a	b	a	-	a	-	-	a	a	b	b	a	b	a	a	-	a	a	-	a	a	-	-	a	a	-	-	b	b	b	a	-	-	a	-	b	a	b	a	-	b	a	b
chr07	1001823	C	b	b	-	a	a	b	a	-	a	-	-	a	a	b	b	a	b	a	a	-	a	a	-	a	a	-	-	a	a	-	-	b	b	b	a	-	-	a	-	b	a	b	a	-	b	a	b
chr07	1002142	A	b	b	b	a	a	b	-	b	a	-	-	a	a	b	b	a	b	a	a	a	a	a	a	-	a	b	-	a	a	a	b	b	b	-	a	-	a	a	a	b	a	-	a	a	-	a	b
chr07	1003526	C	-	b	b	a	-	-	-	-	a	-	-	-	a	b	b	a	-	a	a	-	a	a	-	-	a	-	b	a	a	-	b	b	b	-	a	-	-	-	a	b	a	-	a	-	-	a	b
chr07	1005189	G	b	b	b	a	a	b	a	b	-	b	-	a	a	b	b	a	b	a	a	a	a	a	a	-	a	a	b	a	a	a	b	b	b	-	a	a	a	-	a	b	a	a	a	a	b	a	-
chr07	1005228	G	b	b	b	a	a	b	a	b	-	b	-	a	a	b	b	a	b	a	a	a	a	a	a	-	a	a	b	a	a	a	b	b	b	-	a	a	a	-	a	b	a	a	a	a	b	a	-
chr07	1005495	T	b	b	b	a	a	b	a	b	-	b	-	a	a	b	b	a	b	a	a	a	a	a	a	-	a	a	b	a	a	a	b	b	b	-	a	a	a	-	a	b	a	a	a	a	b	a	-
chr07	1015445	T	b	b	-	a	a	b	-	b	-	-	-	-	a	-	b	a	-	a	a	a	a	a	a	-	a	-	b	a	a	a	-	b	b	b	a	a	a	-	a	b	-	-	a	a	-	a	b
chr07	1015603	A	b	b	-	-	a	b	-	b	-	-	-	-	a	-	b	a	-	a	a	a	a	a	-	-	a	-	-	a	a	a	-	b	b	b	a	a	a	-	a	b	-	-	a	a	-	a	b
chr07	1038063	A	b	b	b	-	a	b	a	b	-	-	-	-	a	b	b	a	-	a	a	a	a	a	-	-	a	a	-	a	a	-	b	b	b	-	a	-	a	a	a	b	a	-	a	a	b	a	-
chr07	1047790	T	b	-	b	a	a	-	a	b	a	-	a	a	a	b	b	a	-	a	a	a	a	-	a	a	a	-	-	a	-	-	b	b	b	-	a	a	a	a	a	-	a	-	a	a	-	-	-
chr07	1048243	T	b	b	b	a	a	b	a	b	a	b	a	a	a	b	b	a	b	a	a	a	a	a	a	a	a	-	-	a	a	a	b	b	b	b	a	a	a	a	a	b	a	b	a	a	b	a	b
chr07	1081337	C	-	b	b	a	-	-	-	-	a	-	-	a	-	b	b	a	b	a	a	-	a	-	-	-	a	a	-	a	a	-	-	b	b	b	a	a	a	-	a	b	-	-	a	a	-	a	-
chr07	1081395	C	-	b	b	a	-	-	-	-	a	-	-	a	-	b	b	a	b	a	a	-	a	-	-	-	a	a	-	a	a	-	-	b	b	b	a	a	a	-	a	b	-	-	a	a	-	a	-
chr07	1081484	C	b	b	b	a	-	-	-	b	a	-	-	a	-	b	b	a	b	a	a	-	a	-	a	-	a	a	-	a	a	-	-	b	b	b	a	a	a	-	a	b	-	-	a	a	-	a	-
chr07	1081555	T	b	b	b	a	-	-	-	b	a	-	-	a	-	b	b	a	b	a	a	-	a	-	a	-	a	a	-	a	a	-	-	b	b	b	a	a	a	-	a	b	-	-	a	a	-	a	-
chr07	1081603	A	-	b	b	-	a	b	-	-	-	b	-	-	a	b	b	-	b	-	a	-	a	-	-	-	-	-	b	-	-	-	b	b	b	-	-	-	a	a	a	b	-	b	-	a	b	-	b
chr07	1081611	C	-	b	b	-	a	b	-	-	-	b	-	-	a	b	b	-	b	-	a	-	a	-	-	-	-	-	b	-	-	-	b	b	b	-	-	-	a	a	a	b	-	b	-	a	b	-	b
chr07	1087075	G	b	b	b	a	a	b	a	b	a	b	-	a	a	b	b	a	b	a	a	a	a	a	a	a	a	-	-	a	a	a	b	b	b	b	a	a	a	a	a	b	a	-	a	a	b	a	b
chr07	1088580	C	b	b	b	a	a	b	a	b	a	b	-	a	a	b	b	-	b	a	a	a	a	a	-	-	a	a	b	a	a	-	b	b	b	b	a	a	a	a	a	b	a	b	a	a	-	a	b
chr07	1089837	C	b	b	b	a	a	b	a	b	a	b	-	a	a	b	b	a	b	a	a	a	a	-	a	a	a	a	b	a	a	a	b	b	b	b	a	a	a	a	a	b	a	-	a	a	b	a	b
chr07	1089852	G	b	b	b	a	a	b	a	b	a	b	-	a	a	b	b	a	b	a	a	a	a	-	a	a	a	a	b	a	a	a	b	b	b	b	a	a	a	a	a	b	a	-	a	a	b	a	b
chr07	1090007	C	b	b	b	a	a	b	a	b	a	b	-	a	a	b	b	a	b	a	a	a	a	-	a	a	a	a	b	a	a	a	b	b	b	b	a	a	a	a	a	b	a	-	a	a	b	a	b
chr07	1092878	T	-	b	b	a	a	b	a	-	a	-	a	a	a	b	b	a	b	a	a	a	a	a	a	a	a	a	b	a	a	a	b	b	b	-	a	-	a	a	a	b	-	b	a	a	b	a	b
chr07	1097934	A	-	b	-	a	a	b	a	b	a	b	-	a	a	b	b	a	b	a	a	a	a	a	a	a	a	a	b	a	a	a	b	b	b	b	a	a	a	a	a	b	a	b	a	a	-	a	b
chr07	1098894	C	b	b	-	a	a	-	a	b	a	-	-	a	a	b	b	-	b	-	a	a	a	-	-	-	a	a	-	a	-	-	b	b	b	-	a	a	a	a	a	a	a	b	a	a	b	a	b
chr07	1098956	G	b	b	-	a	a	-	a	b	a	-	-	a	a	b	b	-	b	-	a	a	a	-	-	-	a	a	-	a	-	-	b	b	b	-	a	a	a	a	a	b	a	b	a	a	b	a	b
chr07	1113705	T	b	b	b	a	-	-	-	b	a	b	a	-	-	b	b	a	b	a	a	a	a	-	a	a	a	-	b	a	a	a	b	b	b	b	a	-	-	a	a	h	a	-	a	a	-	a	b
chr07	1138706	T	b	b	b	-	-	b	a	b	a	-	-	a	a	b	b	a	b	a	a	-	a	-	-	a	a	a	b	a	a	a	b	b	b	b	a	-	-	a	a	-	a	b	a	a	-	a	b
chr07	1139093	C	b	b	b	-	a	-	a	b	a	b	-	a	a	b	b	a	b	a	a	a	a	a	a	a	a	a	-	a	a	a	b	b	b	-	a	-	a	a	a	b	a	b	a	a	b	a	b
chr07	1140645	T	b	b	b	-	a	-	-	b	-	-	-	-	-	b	b	a	b	a	a	a	a	-	a	a	a	a	b	a	a	a	b	b	b	-	a	-	a	a	a	b	a	-	a	-	b	a	b
chr07	1143210	G	-	b	-	-	a	b	a	-	a	-	-	-	-	b	b	a	b	a	a	-	a	-	a	-	a	-	-	a	a	-	-	b	b	-	a	a	-	-	a	b	a	-	a	-	-	a	-
chr07	1144882	T	b	b	b	a	a	b	a	b	a	b	a	-	a	b	b	a	b	a	a	a	a	a	-	a	a	a	b	a	-	-	b	b	b	b	a	a	-	a	a	b	a	-	a	a	-	a	b
chr07	1144893	G	b	b	b	a	a	b	a	b	a	b	a	-	a	b	b	a	b	a	a	a	a	a	-	a	a	a	b	a	-	-	b	b	b	b	a	a	-	a	a	b	a	-	a	a	-	a	b
chr07	1145177	T	b	b	b	a	a	b	a	b	a	b	a	a	a	b	b	a	b	a	a	a	a	a	a	a	a	a	b	a	-	-	b	b	b	b	a	a	-	a	a	b	a	-	a	a	-	a	b
chr07	1145193	C	b	b	b	a	a	b	a	b	a	b	a	a	a	b	b	a	b	a	a	a	a	a	a	a	a	a	b	a	-	-	b	b	b	b	a	a	-	a	a	b	a	-	a	a	-	a	b
chr07	1166746	T	b	b	b	a	-	-	a	b	a	b	-	a	a	b	b	a	b	a	a	a	a	-	a	a	a	a	-	a	a	a	-	b	b	-	a	a	a	a	a	a	a	-	a	a	b	a	-
chr07	1168761	A	b	b	b	a	-	-	-	b	-	-	-	-	a	b	b	a	b	a	a	-	a	a	a	-	a	b	b	-	-	a	b	b	b	-	a	-	a	-	a	b	a	-	a	-	b	-	b
chr07	1168773	A	b	b	b	a	-	-	-	b	-	-	-	-	a	b	b	a	b	a	a	-	a	a	a	-	a	b	b	-	-	a	b	b	b	-	a	-	a	-	a	a	a	-	a	-	b	-	b
chr07	1174782	T	-	b	-	a	a	b	a	b	a	-	a	a	a	b	b	a	b	a	a	a	a	a	a	-	a	a	-	a	a	a	b	b	b	b	a	a	-	a	a	b	a	-	a	a	b	a	b
chr07	1174840	G	-	b	-	a	a	b	a	b	a	-	a	a	a	b	b	a	b	a	a	a	a	a	a	-	a	a	-	a	a	a	b	b	b	b	a	a	-	a	a	b	a	-	a	a	b	a	b
chr07	1174845	C	-	b	-	a	a	b	a	b	a	-	a	a	a	b	b	a	b	a	a	a	a	a	a	-	a	a	-	a	a	a	b	b	b	b	a	a	-	a	a	b	a	-	a	a	b	a	b
chr07	1182507	G	b	b	b	a	a	b	a	b	-	b	a	a	a	b	b	a	b	a	a	a	a	a	a	a	a	a	b	a	a	a	b	b	b	-	a	a	a	-	a	b	a	-	a	a	-	a	-
chr07	1182508	T	b	b	b	a	a	b	a	b	-	b	a	a	a	b	b	a	b	a	a	a	a	a	a	a	a	a	b	a	a	a	b	b	b	-	a	a	a	-	a	b	a	-	a	a	-	a	-
chr07	1251803	C	b	b	b	-	a	-	a	b	a	-	a	a	a	b	b	a	b	a	a	a	a	a	a	-	a	a	b	a	a	-	b	b	b	-	a	a	a	a	a	b	a	-	a	a	b	a	b
chr07	1253764	G	b	b	-	a	-	b	a	b	a	-	-	-	a	b	b	a	b	a	a	-	a	a	a	a	a	-	-	a	a	a	b	b	b	b	a	a	a	a	a	b	a	-	a	a	b	a	b
chr07	1253766	A	b	b	-	a	-	b	a	b	a	-	-	-	a	b	b	a	b	a	a	-	a	a	a	a	a	-	-	a	a	a	b	b	b	b	a	a	a	a	a	a	a	-	a	a	b	a	b
chr07	1256305	C	b	b	-	-	a	b	a	b	-	b	-	a	-	b	b	a	b	-	a	a	a	-	a	-	a	a	b	-	a	a	-	b	b	-	a	a	a	-	a	-	a	b	-	a	b	a	-
chr07	1263197	G	b	b	b	a	a	b	a	b	a	-	-	a	a	b	b	a	b	a	a	a	a	a	a	a	a	a	b	a	a	a	b	b	b	b	a	a	a	a	a	b	a	b	a	a	-	a	b
chr07	1266104	T	-	b	b	a	-	b	-	-	a	b	-	a	a	b	b	a	-	a	a	a	a	-	a	a	a	-	b	a	a	-	b	b	b	b	-	a	-	a	a	b	-	-	a	a	-	a	b
chr07	1267295	A	-	b	b	a	a	-	-	-	a	b	-	a	a	b	b	-	b	-	a	a	a	a	-	-	a	-	-	a	-	-	b	b	b	b	a	a	a	a	a	b	a	b	a	a	-	a	b
chr07	1267586	C	b	b	b	a	a	-	-	-	a	b	-	a	a	b	b	a	b	-	a	a	a	a	-	-	a	-	-	a	-	a	b	b	b	b	a	a	a	a	a	b	a	b	a	a	-	a	b
chr07	1280957	A	b	b	b	-	a	-	a	b	a	b	a	a	a	b	b	a	b	a	a	a	a	-	a	-	a	a	b	a	-	a	b	b	b	b	a	a	-	a	a	b	a	b	a	a	b	a	b
chr07	1280972	A	b	b	b	-	a	-	a	b	a	b	a	a	a	b	b	a	b	a	a	a	a	-	a	-	a	a	b	a	-	a	b	b	b	b	a	a	-	a	a	b	a	b	a	a	b	a	b
chr07	1280978	A	b	b	b	-	a	-	a	b	a	b	a	a	a	b	b	a	b	a	a	a	a	-	a	-	a	a	b	a	-	a	b	b	b	b	a	a	-	a	a	b	a	b	a	a	b	a	b
chr07	1284778	T	b	b	b	a	a	b	a	b	a	b	-	a	a	b	b	a	b	a	a	a	a	-	a	a	a	a	b	a	a	a	b	b	b	b	a	-	a	a	a	h	a	b	a	a	b	a	b
chr07	1284799	G	b	b	b	a	a	b	a	b	a	b	-	a	a	b	b	a	b	a	a	a	a	-	a	a	a	a	b	a	a	a	b	b	b	b	a	-	a	a	a	h	a	b	a	a	b	a	b
chr07	1292650	G	b	b	b	a	a	b	a	b	a	b	-	-	a	b	b	a	b	a	a	a	a	a	a	-	a	a	b	a	-	a	b	b	b	b	a	a	a	a	a	h	a	-	a	a	b	a	b
chr07	1292664	T	b	b	b	a	a	b	a	b	a	b	-	-	a	b	b	a	b	a	a	a	a	a	a	-	a	a	b	a	-	a	b	b	b	b	a	a	a	a	a	h	a	-	a	a	b	a	b
chr07	1292847	T	b	b	b	a	a	b	a	b	a	b	-	-	a	b	b	a	b	a	a	a	a	a	a	-	a	a	b	a	-	a	b	b	b	b	a	a	a	a	a	h	a	-	a	a	b	a	b
chr07	1292855	A	b	b	b	a	a	b	a	b	a	b	-	-	a	b	b	a	b	a	a	a	a	a	a	-	a	a	b	a	-	a	b	b	b	b	a	a	a	a	a	h	a	-	a	a	b	a	b
chr07	1294156	G	b	b	b	-	a	b	-	b	-	b	-	-	a	b	b	a	b	a	a	a	a	a	-	a	a	a	-	a	a	a	b	b	b	b	a	a	-	a	a	b	a	-	a	a	-	a	b
chr07	1294173	T	b	b	b	-	a	b	-	b	-	b	-	-	a	b	b	a	b	a	a	a	a	a	-	a	a	a	-	a	a	a	b	b	b	b	a	a	-	a	a	b	a	-	a	a	-	a	b
chr07	1294846	A	-	b	b	a	a	b	a	-	a	-	-	a	a	b	b	a	-	a	a	a	-	-	-	-	a	a	-	a	a	-	b	b	-	-	a	-	a	a	a	b	a	b	a	a	b	a	b
chr07	1294895	G	-	b	b	a	a	b	a	-	a	-	-	a	a	b	b	a	-	a	a	a	-	-	-	-	a	a	-	a	a	-	b	b	-	-	a	-	a	a	a	b	a	b	a	a	b	a	b
chr07	1296390	T	-	b	b	-	-	b	-	-	a	-	-	-	-	b	b	-	b	-	a	-	a	a	-	-	-	a	b	a	-	-	b	b	b	b	a	a	a	a	a	b	a	b	-	a	b	a	b
chr07	1296793	G	b	b	b	a	a	b	a	b	a	b	a	a	a	b	b	a	b	a	a	-	a	a	a	a	a	a	b	a	a	-	b	b	b	-	a	a	a	a	a	h	a	b	a	a	b	a	b
chr07	1296955	A	-	b	b	a	a	b	a	-	a	b	a	a	a	b	b	-	b	a	a	-	a	a	-	-	a	a	b	a	a	-	b	b	b	-	a	a	a	a	a	b	a	b	a	a	b	a	b
chr07	1297004	T	-	b	b	a	a	b	a	-	a	b	a	a	a	b	b	-	b	a	a	-	a	a	-	-	a	a	b	a	a	-	b	b	b	-	a	a	a	a	a	b	a	b	a	a	b	a	b
chr07	1297072	T	-	b	b	a	a	b	-	-	-	b	-	a	a	b	b	a	b	-	a	a	a	a	-	-	a	b	b	-	a	-	b	b	b	b	a	a	-	-	a	a	a	-	a	a	b	-	b
chr07	1297933	C	-	b	b	a	a	b	a	-	a	b	a	a	a	b	b	a	b	a	a	-	a	a	a	a	a	h	b	a	a	a	b	b	b	b	a	a	a	a	a	b	a	b	a	a	b	a	b
chr07	1345746	A	b	b	-	-	-	-	a	b	a	-	-	-	-	b	b	a	b	a	a	-	a	-	a	-	a	a	-	a	-	-	-	b	b	-	-	-	a	-	a	a	a	-	a	-	b	a	b
chr07	1345888	G	b	b	-	-	-	-	a	b	a	-	-	-	-	b	b	a	b	a	a	-	a	-	a	-	a	a	-	a	-	-	-	b	b	-	-	-	-	-	a	b	a	-	a	-	b	a	b
chr07	1363171	G	-	b	-	-	a	b	a	-	a	b	a	a	a	b	b	-	b	b	a	-	a	a	-	-	a	a	b	a	a	-	b	b	b	b	a	a	a	-	a	a	a	b	a	a	b	-	-
chr07	1367560	A	b	b	b	a	a	b	a	b	a	-	-	a	a	b	b	a	b	h	a	a	a	a	a	-	a	b	b	a	a	a	b	b	b	b	a	a	a	a	a	b	a	b	a	a	b	a	b
chr07	1368537	A	b	b	b	a	a	b	a	b	-	b	a	a	a	b	b	a	b	a	a	-	a	-	a	a	a	a	b	a	-	a	b	b	b	-	a	a	-	a	a	b	a	-	a	a	b	a	b
chr07	1383478	T	-	b	b	-	-	-	a	-	a	-	-	-	a	b	b	-	b	a	a	a	a	-	-	-	a	b	-	a	-	-	b	b	b	b	a	-	a	-	a	b	a	-	a	a	b	a	b
chr07	1383719	A	b	b	b	a	a	b	a	b	a	b	a	a	a	b	b	a	b	a	a	a	a	a	a	a	a	a	b	a	a	a	b	b	b	b	a	a	a	a	a	b	a	b	a	a	b	a	b
chr07	1383980	A	b	b	b	a	a	b	a	b	a	b	a	a	a	b	b	a	b	a	a	a	a	a	a	a	a	a	b	a	a	a	b	b	b	b	a	a	a	a	a	b	a	b	a	a	b	a	b
chr07	1383999	G	b	b	b	a	a	b	a	b	a	b	a	a	a	b	b	a	b	a	a	a	a	a	a	a	a	a	b	a	a	a	b	b	b	b	a	a	a	a	a	b	a	b	a	a	b	a	b
chr07	1384005	G	b	b	b	a	a	b	a	b	a	b	a	a	a	b	b	a	b	a	a	a	a	a	a	a	a	a	b	a	a	a	b	b	b	b	a	a	a	a	a	b	a	b	a	a	b	a	b
chr07	1387103	C	-	b	b	-	a	b	-	-	a	b	a	-	a	b	b	-	b	a	a	a	a	a	-	-	a	a	b	a	a	-	b	b	b	b	a	a	a	a	a	-	a	-	a	-	-	a	-
chr07	1387148	C	-	b	b	-	a	b	-	-	a	b	a	-	a	b	b	-	b	a	a	a	a	a	-	-	a	a	b	a	a	-	b	b	b	b	a	a	a	a	a	-	a	-	a	-	-	a	-
chr07	1387173	A	-	b	b	-	a	b	-	-	a	b	a	-	a	b	b	-	b	a	a	a	a	a	-	-	a	a	b	a	a	-	b	b	b	b	a	a	a	a	a	-	a	-	a	-	-	a	-
chr07	1397488	C	-	b	b	-	a	b	-	-	-	b	-	-	a	b	b	a	b	a	a	a	a	a	a	a	a	a	b	a	a	a	b	b	b	b	a	-	-	a	a	b	a	-	a	a	b	a	b
chr07	1397853	C	b	b	b	a	a	b	a	b	a	b	a	a	a	b	b	a	b	a	a	a	a	a	a	a	a	a	b	a	a	a	b	b	b	b	a	a	a	a	a	h	a	b	a	a	b	a	b
chr07	1398495	A	b	b	b	a	a	b	a	b	a	-	a	a	a	b	b	a	b	a	a	-	a	-	a	-	a	-	b	-	-	-	b	b	b	-	a	a	-	a	a	b	a	-	a	a	-	a	b
chr07	1398529	G	b	b	b	a	a	b	a	b	a	-	a	a	a	b	b	a	b	a	a	-	a	-	a	-	a	-	b	-	-	-	b	b	b	-	a	a	-	a	a	b	a	-	a	a	-	a	b
chr07	1406580	C	b	b	b	a	a	b	a	b	a	-	-	-	a	b	b	a	b	a	a	a	a	-	a	a	a	a	-	a	a	a	b	b	b	-	a	-	-	a	a	-	a	-	a	a	b	a	b
chr07	1414796	G	b	b	b	a	a	a	a	b	a	b	a	a	a	b	b	a	b	a	a	-	a	a	a	a	a	a	b	-	-	a	b	b	b	b	a	a	a	a	a	b	a	b	a	a	-	a	b
chr07	1414880	T	-	b	b	-	a	a	-	-	a	b	-	-	a	b	b	-	b	a	a	a	a	a	-	-	-	-	-	a	-	-	b	b	b	b	a	a	a	a	a	b	a	-	a	a	-	a	b
chr07	1414884	A	-	b	b	-	a	a	-	-	a	b	-	-	a	b	b	-	b	a	a	a	a	a	-	-	-	-	-	a	-	-	b	b	b	b	a	a	a	a	a	b	a	-	a	a	-	a	b
chr07	1414904	G	-	b	b	-	a	a	-	-	a	b	-	-	a	b	b	-	b	a	a	a	a	a	-	-	-	-	-	a	-	-	b	b	b	b	a	a	a	a	a	b	a	-	a	a	-	a	b
chr07	1414920	T	-	b	b	-	a	a	-	-	a	b	-	-	a	b	b	-	b	a	a	a	a	a	-	-	-	-	-	a	-	-	b	b	b	b	a	a	a	a	a	b	a	-	a	a	-	a	b
chr07	1415069	T	b	b	b	a	a	a	-	b	a	b	-	a	a	b	b	a	b	a	a	a	a	a	a	a	a	-	-	a	a	a	b	b	b	b	a	a	a	a	a	b	a	-	a	a	-	a	b
chr07	1415084	G	b	b	b	a	a	a	-	b	a	b	-	a	a	b	b	a	b	a	a	a	a	a	a	a	a	-	-	a	a	a	b	b	b	b	a	a	a	a	a	b	a	-	a	a	-	a	b
chr07	1419033	G	b	b	b	a	a	a	a	b	a	b	a	a	a	b	b	-	b	a	a	a	a	a	-	-	a	a	b	a	a	-	b	b	b	b	a	-	a	a	a	b	a	b	a	a	-	a	b
chr07	1419061	T	b	b	b	a	a	a	a	b	a	b	a	a	a	b	b	-	b	a	a	a	a	a	-	-	a	a	b	a	a	-	b	b	b	b	a	-	a	a	a	b	a	b	a	a	-	a	b
chr07	1419095	A	b	b	b	a	a	a	a	b	a	b	a	a	a	b	b	-	b	a	a	a	a	a	-	-	a	a	b	a	a	-	b	b	b	b	a	-	a	a	a	b	a	b	a	a	-	a	b
chr07	1419101	T	b	b	b	a	a	a	a	b	a	b	a	a	a	b	b	-	b	a	a	a	a	a	-	-	a	a	b	a	a	-	b	b	b	b	a	-	a	a	a	b	a	b	a	a	-	a	b
chr07	1419292	G	-	b	b	a	a	a	a	-	a	b	a	a	a	b	b	-	b	a	a	a	a	a	-	-	a	a	b	a	a	-	b	b	b	b	a	-	a	a	a	b	a	b	a	a	-	a	b
chr07	1419302	T	-	b	b	a	a	a	a	-	a	b	a	a	a	b	b	-	b	a	a	a	a	a	-	-	a	a	b	a	a	-	b	b	b	b	a	-	a	a	a	b	a	b	a	a	-	a	b
chr07	1419323	C	-	b	b	a	a	a	a	-	a	b	a	a	a	b	b	-	b	a	a	a	a	a	-	-	a	a	b	a	a	-	b	b	b	b	a	-	a	a	a	b	a	b	a	a	-	a	b
chr07	1419343	A	-	b	b	a	a	a	a	-	a	b	a	a	a	b	b	-	b	a	a	a	a	a	-	-	a	a	b	a	a	-	b	b	b	b	a	-	a	a	a	b	a	b	a	a	-	a	b
chr07	1419344	T	-	b	b	a	a	a	a	-	a	b	a	a	a	b	b	-	b	a	a	a	a	a	-	-	a	a	b	a	a	-	b	b	b	b	a	-	a	a	a	b	a	b	a	a	-	a	b
chr07	1419357	G	-	b	b	a	a	a	a	-	a	b	a	a	a	b	b	-	b	a	a	a	a	a	-	-	a	a	b	a	a	-	b	b	b	b	a	-	a	a	a	b	a	b	a	a	-	a	b
chr07	1421808	G	-	b	b	a	a	a	a	b	a	-	-	a	a	b	b	a	b	a	a	-	a	a	a	a	a	a	b	a	a	a	b	b	b	b	a	a	a	a	a	b	a	b	a	a	b	a	b
chr07	1421840	C	-	b	b	a	a	a	a	b	a	-	-	a	a	b	b	a	b	a	a	-	a	a	a	a	a	a	b	a	a	a	b	b	b	b	a	a	a	a	a	b	a	b	a	a	b	a	b
chr07	1421841	T	-	b	b	a	a	a	a	b	a	-	-	a	a	b	b	a	b	a	a	-	a	a	a	a	a	a	b	a	a	a	b	b	b	b	a	a	a	a	a	b	a	b	a	a	b	a	b
chr07	1422028	C	-	b	b	a	a	a	a	-	a	-	-	a	a	b	b	-	b	a	a	-	a	a	-	-	a	a	b	a	a	-	b	b	b	b	a	a	a	a	a	b	a	b	a	a	b	a	b
chr07	1422036	A	-	b	b	a	a	a	a	-	a	-	-	a	a	b	b	-	b	a	a	-	a	a	-	-	a	a	b	a	a	-	b	b	b	b	a	a	a	a	a	b	a	b	a	a	b	a	b
chr07	1422070	G	-	b	b	a	a	a	a	-	a	-	-	a	a	b	b	-	b	a	a	-	a	a	-	-	a	a	b	a	a	-	b	b	b	b	a	a	a	a	a	b	a	b	a	a	b	a	b
chr07	1422088	A	-	b	b	a	a	a	a	-	a	-	-	a	a	b	b	-	b	a	a	-	a	a	-	-	a	a	b	a	a	-	b	b	b	b	a	a	a	a	a	b	a	b	a	a	b	a	b
chr07	1426261	C	b	b	b	a	a	a	a	b	a	b	a	a	a	b	b	a	b	a	a	a	a	a	a	a	a	a	b	a	a	a	b	b	b	b	a	a	-	a	a	b	a	b	a	a	-	a	b
chr07	1426294	T	b	b	b	a	a	b	a	b	a	b	a	a	a	b	b	a	b	a	a	a	a	a	a	a	a	a	b	a	a	a	b	b	b	b	a	a	-	a	a	b	a	b	a	a	-	a	b
chr07	1427124	T	-	b	b	a	a	a	a	-	-	-	-	a	a	b	b	a	b	a	a	a	a	a	a	-	a	a	-	a	-	-	b	b	b	b	a	a	a	a	a	-	a	-	a	a	-	a	b
chr07	1428280	C	b	b	b	-	-	a	-	b	-	-	a	-	a	b	b	a	b	a	-	a	a	-	a	-	-	-	-	a	-	a	a	b	b	-	a	a	a	a	a	-	a	-	a	a	b	-	b
chr07	1428965	G	b	b	b	a	-	a	-	b	a	b	-	-	a	b	b	a	b	a	a	a	a	-	a	a	a	h	b	a	a	-	b	b	b	-	a	-	-	a	a	b	a	-	a	-	b	a	b
chr07	1430563	T	b	b	b	-	a	a	a	b	a	b	-	-	a	b	b	a	b	a	a	-	a	a	a	-	a	a	-	a	-	a	b	b	b	-	a	a	a	a	a	b	a	-	a	-	b	a	b
chr07	1430810	T	b	b	b	a	a	a	a	b	a	b	-	-	a	b	b	a	b	a	a	-	a	a	a	a	a	a	-	a	a	a	b	b	b	-	a	a	a	a	a	b	a	-	a	-	b	a	b
chr07	1443714	A	b	b	b	a	a	a	a	b	a	b	a	a	a	b	b	a	b	a	a	a	a	a	a	a	a	a	-	a	a	a	b	b	b	-	a	a	a	a	a	b	a	b	a	-	-	a	b
chr07	1449990	G	-	b	b	a	-	a	-	-	-	-	-	-	a	b	b	-	b	-	a	a	a	a	-	-	a	a	-	a	a	-	b	b	b	-	-	-	-	-	-	-	a	b	a	a	-	a	-
chr07	1452920	G	b	b	b	-	-	a	-	b	a	b	a	a	a	b	b	a	b	a	a	-	a	-	a	a	a	a	b	a	-	-	b	b	b	-	a	-	a	a	a	b	a	-	a	a	-	a	b
chr07	1452932	C	b	b	b	-	-	a	-	b	a	b	a	a	a	b	b	a	b	a	a	-	a	-	a	a	a	a	b	a	-	-	b	b	b	-	a	-	a	a	a	a	a	-	a	a	-	a	b
chr07	1463899	G	b	b	b	-	a	a	a	-	a	-	a	a	a	b	b	a	b	a	a	-	a	-	-	a	a	-	b	a	a	a	-	b	b	b	-	a	a	-	a	a	-	b	a	a	-	a	b
chr07	1463937	C	b	b	b	-	a	a	a	-	a	-	a	a	a	b	b	a	b	a	a	-	a	-	-	a	a	-	b	a	a	a	-	b	b	b	-	a	a	-	a	a	-	b	a	a	-	a	b
chr07	1465341	G	b	b	-	a	a	a	-	b	a	b	-	a	a	b	b	a	b	a	a	-	a	a	a	a	a	a	b	a	a	a	b	b	b	-	a	a	-	a	a	b	a	b	a	a	-	a	b
chr07	1465376	G	b	b	-	a	a	a	-	b	a	b	-	a	a	b	b	a	b	a	a	-	a	a	a	a	a	b	b	a	a	a	b	b	b	-	a	a	-	a	a	b	a	b	a	a	-	a	b
chr07	1466108	T	b	-	b	-	a	-	-	-	a	-	-	a	-	-	b	a	-	a	a	-	a	-	-	-	a	a	-	-	a	-	b	b	b	b	a	-	-	-	a	-	a	b	a	a	-	a	-
chr07	1467341	C	-	b	b	-	a	a	a	-	-	-	-	a	-	b	b	a	b	-	a	a	a	a	a	-	a	b	b	a	a	a	b	b	b	-	a	a	-	a	a	b	a	-	a	-	-	a	b
chr07	1467343	G	-	b	b	-	a	a	a	-	-	-	-	a	-	b	b	a	b	-	a	a	a	a	a	-	a	b	b	a	a	a	b	b	b	-	a	a	-	a	a	b	a	-	a	-	-	a	b
chr07	1467387	G	-	b	b	-	a	a	a	-	-	-	-	a	-	b	b	a	b	-	a	a	a	a	a	-	a	b	b	a	a	a	b	b	b	-	a	a	-	a	a	b	a	-	a	-	-	a	b
chr07	1467421	T	-	b	b	-	a	a	a	-	-	-	-	a	-	b	b	a	b	-	a	a	a	a	a	-	a	b	b	a	a	a	b	b	b	-	a	a	-	a	a	b	a	-	a	-	-	a	b
chr07	1467991	T	b	b	b	-	-	a	-	b	a	b	-	-	-	b	b	a	b	-	a	-	a	-	a	a	a	a	-	a	-	-	b	b	b	-	-	a	-	a	a	b	a	-	a	a	b	a	b
chr07	1468011	G	b	b	b	-	-	a	-	b	a	b	-	-	-	b	b	a	b	-	a	-	a	-	a	a	a	a	-	a	-	-	b	b	b	-	-	a	-	a	a	b	a	-	a	a	b	a	b
chr07	1468365	T	b	b	b	-	-	a	-	b	a	b	-	-	-	b	b	a	b	-	a	-	a	-	a	a	a	a	-	a	-	-	b	b	b	-	-	a	-	a	a	b	a	-	a	a	b	a	b
chr07	1468408	A	b	b	b	a	-	a	a	b	a	b	-	a	a	b	b	a	b	a	a	a	a	a	a	-	a	a	b	a	a	a	b	b	b	-	a	a	a	a	a	b	a	-	a	a	b	a	b
chr07	1468444	C	b	b	b	a	-	a	a	b	a	b	-	a	a	b	b	a	b	a	a	a	a	a	a	-	a	a	b	a	a	a	b	b	b	-	a	a	a	a	a	a	a	-	a	a	b	a	b
chr07	1468622	C	b	b	b	a	-	a	a	b	a	b	-	a	a	b	b	a	b	a	a	a	a	a	a	-	a	a	b	a	a	a	b	b	b	-	a	a	a	a	a	a	a	-	a	a	b	a	b
chr07	1483672	G	b	b	b	a	a	a	a	b	a	b	-	a	-	b	b	a	b	a	a	a	a	a	a	a	a	a	b	a	a	-	b	b	b	b	a	a	-	a	a	a	a	-	a	a	b	a	b
chr07	1483938	G	b	b	-	-	a	a	a	b	a	b	-	a	a	b	b	a	b	a	a	a	a	a	-	-	a	a	b	a	a	a	b	b	b	b	a	a	-	a	a	a	a	b	a	a	b	a	b
chr07	1486313	A	b	b	b	a	-	-	a	b	-	b	-	a	a	b	b	a	b	a	a	-	a	-	a	-	a	a	b	a	a	a	-	b	b	b	-	a	a	-	a	a	-	-	a	a	b	a	b
chr07	1487081	A	-	-	b	a	-	a	-	-	-	b	-	a	a	b	b	-	b	b	a	-	a	a	-	-	a	-	b	a	-	-	b	b	b	-	a	a	a	-	a	a	-	b	a	a	b	-	b
chr07	1487102	A	-	-	b	a	-	a	-	-	-	b	-	a	a	b	b	-	b	b	a	-	a	a	-	-	a	-	b	a	-	-	b	b	b	-	a	a	a	-	a	a	-	b	a	a	b	-	b
chr07	1487108	C	-	-	b	a	-	a	-	-	-	b	-	a	a	b	b	-	b	b	a	-	a	a	-	-	a	-	b	a	-	-	b	b	b	-	a	a	a	-	a	a	-	b	a	a	b	-	b
chr07	1487133	C	-	-	b	a	-	a	-	-	-	b	-	a	a	b	b	-	b	b	a	-	a	a	-	-	a	-	b	a	-	-	b	b	b	-	a	a	a	-	a	a	-	b	a	a	b	-	b
chr07	1487412	G	b	b	b	a	-	a	-	b	-	b	-	a	a	b	b	a	b	b	a	-	a	a	a	-	a	-	b	a	-	a	b	b	b	-	a	a	a	-	a	a	-	b	a	a	b	-	-
chr07	1494844	A	-	b	b	a	a	a	a	-	a	b	a	a	a	b	b	a	b	h	a	a	a	a	a	-	a	a	-	a	a	-	b	b	b	-	a	a	a	a	a	a	a	-	a	a	-	a	-
chr07	1494862	A	-	b	b	a	a	a	a	-	a	b	a	a	a	b	b	a	b	h	a	a	a	a	a	-	a	a	-	a	a	-	b	b	b	-	a	a	a	a	a	a	a	-	a	a	-	a	-
chr07	1494884	A	-	b	b	a	a	a	a	-	a	b	a	a	a	b	b	a	b	h	a	a	a	a	a	-	a	a	-	a	a	-	b	b	b	-	a	a	a	a	a	a	a	-	a	a	-	a	-
chr07	1496401	G	-	b	b	a	a	a	a	-	a	-	-	a	a	b	b	a	b	a	a	a	a	a	a	-	a	b	b	a	a	-	b	b	b	-	a	a	a	a	a	a	a	b	a	a	-	a	b
chr07	1516350	C	-	b	b	a	a	a	a	-	-	b	-	a	a	b	b	a	b	a	a	a	a	-	a	a	a	a	b	a	a	-	b	b	b	b	a	-	a	a	a	a	a	b	a	a	b	a	b
chr07	1516495	G	b	b	b	a	a	a	a	b	-	b	-	a	a	b	b	a	b	a	a	a	a	-	a	a	a	a	b	a	a	b	b	b	b	b	a	-	a	a	a	a	a	b	a	a	b	a	b
chr07	1516518	T	b	b	b	a	a	a	a	b	-	b	-	a	a	b	b	a	b	a	a	a	a	-	a	a	a	a	b	a	a	b	b	b	b	b	a	-	a	a	a	a	a	b	a	a	b	a	b
chr07	1517225	A	-	b	b	-	-	-	a	-	a	b	-	-	-	b	b	a	b	-	a	-	a	-	-	-	a	a	-	a	a	-	b	b	b	-	a	-	-	-	a	a	a	b	-	-	b	-	-
chr07	1517246	G	-	b	b	-	-	-	a	-	a	b	-	-	-	b	b	a	b	-	a	-	a	-	-	-	a	a	-	a	a	-	b	b	b	-	a	-	-	-	a	a	a	b	-	-	b	-	-
chr07	1517261	T	-	b	b	-	-	-	a	-	a	b	-	-	-	b	b	a	b	-	a	-	a	-	-	-	a	b	-	a	a	-	b	b	b	-	a	-	-	-	a	a	a	b	-	-	b	-	-
chr07	1521074	G	b	b	b	a	a	a	a	b	a	b	-	a	a	b	b	a	b	a	a	-	a	a	a	-	a	a	b	a	a	b	b	b	b	b	a	a	a	a	a	a	a	-	a	a	b	a	b
chr07	1521261	A	b	b	b	a	a	a	a	b	a	b	-	a	a	b	b	a	b	a	a	-	a	a	a	-	a	a	b	a	a	b	b	b	b	b	a	a	a	a	a	a	a	-	a	a	b	a	b
chr07	1522823	G	b	b	-	a	a	-	-	-	a	-	-	-	a	b	b	a	b	-	a	-	a	-	a	-	a	-	b	-	-	-	b	b	b	-	a	a	-	-	a	a	-	-	a	a	-	a	-
chr07	1525413	T	b	b	b	a	a	b	a	b	a	b	-	-	a	b	b	-	b	a	a	a	a	a	-	-	a	a	b	a	a	b	b	b	b	b	a	a	a	a	a	a	a	b	-	a	b	a	-
chr07	1525424	A	b	b	b	a	a	a	a	b	a	b	-	-	a	b	b	-	b	a	a	a	a	a	-	-	a	a	b	a	a	b	b	b	b	b	a	a	a	a	a	a	a	b	-	a	b	a	-
chr07	1525569	G	-	b	b	a	a	a	a	-	a	b	-	-	a	b	b	a	b	a	a	a	a	a	a	a	a	a	b	a	a	b	b	b	b	b	a	a	a	a	a	a	a	b	a	a	b	a	-
chr07	1525630	G	-	b	b	a	a	a	a	-	a	b	-	-	a	b	b	a	b	a	a	a	a	a	a	a	a	a	b	a	a	b	b	b	b	b	a	a	a	a	a	a	a	b	a	a	b	a	-
chr07	1525998	C	b	b	b	a	-	a	a	b	-	-	a	a	a	b	b	a	b	a	a	-	a	a	a	a	a	a	b	a	a	b	b	b	b	b	a	a	a	-	a	a	a	b	a	a	b	a	b
chr07	1531715	T	b	b	b	a	a	b	a	b	a	b	-	a	a	b	b	a	b	a	a	a	a	-	a	a	a	b	b	a	a	-	b	b	b	b	a	a	a	b	a	a	a	-	a	a	b	a	b
chr07	1552075	C	b	b	b	a	a	a	a	b	a	b	-	a	a	b	b	a	b	a	a	a	a	a	-	-	a	a	b	a	a	b	b	b	b	b	a	a	a	a	a	a	a	b	a	a	b	a	b
chr07	1552294	C	-	b	b	a	a	a	a	-	a	b	-	a	a	b	b	-	b	a	a	a	a	a	-	-	a	a	b	a	a	-	b	b	b	-	a	a	a	a	a	a	a	b	a	a	b	a	b
chr07	1566688	G	b	b	b	a	a	-	a	b	a	b	-	-	a	b	b	a	b	a	a	a	a	-	a	-	a	a	b	a	a	-	b	b	b	b	a	-	a	a	a	a	a	b	a	a	b	a	b
chr07	1567541	C	b	b	-	a	-	a	a	b	a	b	-	a	a	b	b	a	b	a	a	-	a	-	a	a	a	a	b	a	a	b	b	b	b	b	a	-	-	a	a	a	a	-	a	a	b	a	b
chr07	1574963	A	b	b	b	-	-	-	-	b	a	-	-	a	a	b	b	a	b	a	a	a	a	a	a	-	a	a	-	a	a	-	a	b	b	b	a	-	a	a	a	a	a	-	a	a	-	a	b
chr07	1580077	G	-	b	b	a	a	a	a	-	a	-	a	a	a	b	b	a	b	a	a	a	a	a	a	-	a	a	b	a	a	b	b	b	b	b	a	a	-	a	a	a	a	b	a	-	-	a	b
chr07	1580112	C	-	b	b	a	a	a	a	-	a	-	a	a	a	b	b	a	b	a	a	a	a	a	a	-	a	a	b	a	a	b	b	b	b	b	a	a	-	a	a	a	a	b	a	-	-	a	b
chr07	1580117	C	-	b	b	a	a	a	a	-	a	-	a	a	a	b	b	a	b	a	a	a	a	a	a	-	a	a	b	a	a	b	b	b	b	b	a	a	-	a	a	a	a	b	a	-	-	a	b
chr07	1580267	A	-	b	b	a	a	a	a	-	a	-	a	a	a	b	b	a	b	a	a	a	a	a	a	a	a	a	-	a	a	b	b	b	b	b	a	a	-	a	a	a	a	b	a	-	-	a	-
chr07	1580317	C	-	b	b	a	a	a	a	-	a	-	a	a	a	b	b	a	b	a	a	a	a	a	a	a	a	a	-	a	a	b	b	b	b	b	a	a	-	a	a	a	a	b	a	-	-	a	-
chr07	1584042	A	b	b	b	a	a	a	a	b	a	-	-	-	a	b	b	a	b	a	a	a	a	a	a	a	a	a	-	a	a	b	b	b	b	-	a	a	-	a	a	a	a	b	a	a	-	a	b
chr07	1590115	C	b	b	b	a	a	a	a	b	a	b	-	a	a	b	b	a	b	a	a	-	a	-	-	-	a	-	b	a	a	b	b	b	b	-	a	a	a	a	a	a	a	b	a	a	b	a	b
chr07	1591111	T	-	b	-	a	a	a	a	-	a	-	a	a	a	b	b	a	b	a	a	a	a	a	-	-	a	a	b	a	a	b	b	b	b	b	a	a	a	a	a	a	a	-	a	a	-	a	b
chr07	1591119	G	-	b	-	a	a	a	a	-	a	-	a	a	a	b	b	a	b	a	a	a	a	a	-	-	a	a	b	a	a	b	b	b	b	b	a	a	a	a	a	a	a	-	a	a	-	a	b
chr07	1591307	G	b	b	-	a	a	a	a	-	a	-	a	a	a	b	b	a	b	a	a	a	a	a	a	-	a	a	b	a	a	b	b	b	b	b	a	a	a	a	a	a	a	-	a	a	-	a	b
chr07	1591336	T	b	b	-	a	a	a	a	-	a	-	a	a	a	b	b	a	b	a	a	a	a	a	a	-	a	a	b	a	a	b	b	b	b	b	a	a	a	a	a	a	a	-	a	a	-	a	b
chr07	1594189	G	b	b	b	a	a	a	-	b	a	b	a	a	a	b	b	a	b	a	a	-	a	a	a	-	a	a	b	a	a	b	b	b	b	b	a	a	a	a	a	a	a	-	a	a	b	a	b
chr07	1594859	C	-	b	b	a	a	a	a	-	a	-	a	a	a	b	b	a	b	a	a	a	a	a	-	-	a	a	b	a	a	-	b	b	b	b	a	a	a	a	a	a	a	-	a	a	b	a	b
chr07	1596591	C	b	b	b	a	a	a	a	b	a	b	-	a	a	b	b	a	b	a	a	a	a	a	a	a	a	-	b	a	a	b	b	b	b	b	a	a	a	h	a	a	a	b	a	a	-	a	b
chr07	1605682	T	-	b	b	a	a	a	-	-	a	-	a	a	a	b	b	-	b	-	a	a	a	a	-	-	a	a	b	-	a	b	b	b	b	-	a	-	a	a	a	a	a	-	a	a	-	-	b
chr07	1627454	T	b	b	b	-	-	a	-	b	a	b	-	a	a	b	b	a	b	a	a	a	a	a	a	-	a	-	b	a	a	b	b	b	b	b	a	-	a	a	a	a	a	b	-	a	-	-	b
chr07	1628596	T	b	b	b	a	a	a	a	b	a	b	-	a	a	b	b	-	b	b	a	a	a	a	a	a	a	-	b	a	a	b	b	b	b	-	a	-	-	a	a	a	a	-	a	a	b	a	b
chr07	1628605	C	b	b	b	a	a	a	a	b	a	b	-	a	a	b	b	-	b	b	a	a	a	a	a	a	a	-	b	a	a	b	b	b	b	-	a	-	-	a	a	a	a	-	a	a	b	a	b
chr07	1630942	A	b	b	b	a	a	a	-	b	a	b	-	a	a	b	b	a	b	-	a	-	a	a	a	-	a	-	-	a	a	b	b	b	b	b	a	a	-	a	a	a	a	b	a	a	-	a	-
chr07	1634368	G	b	-	b	a	-	a	a	-	-	-	a	a	a	b	-	a	b	a	a	a	a	-	a	a	a	a	-	a	a	-	-	b	b	b	a	a	-	a	a	a	a	-	a	a	-	a	b
chr07	1634433	A	b	-	b	a	-	a	a	-	-	-	a	a	a	b	-	a	b	a	a	a	a	-	a	a	a	a	-	a	a	-	-	b	b	b	a	a	-	a	a	a	a	-	a	a	-	a	b
chr07	1637620	G	b	b	b	a	a	a	a	b	a	-	a	-	a	b	b	a	b	a	a	a	a	a	a	a	a	a	b	a	a	b	b	b	b	b	a	a	a	a	a	a	a	b	a	a	-	a	b
chr07	1642024	C	b	b	b	a	a	a	a	b	a	-	a	a	a	b	b	a	b	a	a	a	a	-	a	a	a	a	b	a	a	b	b	b	b	b	a	a	a	a	a	a	a	b	a	a	b	a	b
chr07	1662160	A	b	b	b	a	a	a	-	b	a	-	-	a	a	b	b	a	b	a	a	a	a	-	a	a	a	-	-	a	a	b	b	b	b	-	a	a	a	a	a	a	a	b	a	a	b	a	-
chr07	1662192	C	b	b	b	a	a	a	-	b	a	-	-	a	a	b	b	a	b	a	a	a	a	-	a	a	a	-	-	a	a	b	b	b	b	-	a	a	a	a	a	a	a	b	a	a	b	a	-
chr07	1662668	T	b	b	b	a	a	-	-	b	a	b	-	a	a	b	b	a	b	a	a	a	a	a	a	-	a	a	b	a	a	b	b	b	b	-	-	a	a	a	a	a	a	-	a	a	-	a	b
chr07	1662690	A	b	b	b	a	a	-	-	b	a	b	-	a	a	b	b	a	b	a	a	a	a	a	a	-	a	a	b	a	a	b	b	b	b	-	-	a	a	a	a	a	a	-	a	a	-	a	b
chr07	1662905	G	b	b	b	a	a	-	-	b	a	b	-	a	a	b	b	a	b	a	a	a	a	a	a	-	a	a	b	a	a	b	b	b	b	-	-	a	a	a	a	a	a	-	a	a	-	a	b
chr07	1690259	C	-	b	b	a	a	a	a	-	a	b	-	a	a	b	b	a	b	a	a	a	a	a	a	a	a	a	-	a	a	-	b	b	b	b	a	a	a	a	a	a	a	-	a	a	-	a	b
chr07	1690270	C	-	b	b	a	a	a	a	-	a	b	-	a	a	b	b	a	b	a	a	a	a	a	a	a	a	a	-	a	a	-	b	b	b	b	a	a	a	a	a	a	a	-	a	a	-	a	b
chr07	1690279	T	-	b	b	a	a	a	a	-	a	b	-	a	a	b	b	a	b	a	a	a	a	a	a	a	a	a	-	a	a	-	b	b	b	b	a	a	a	a	a	a	a	-	a	a	-	a	b
chr07	1690294	T	-	b	b	a	a	a	a	-	a	b	-	a	a	b	b	a	b	a	a	a	a	a	a	a	a	a	-	a	a	-	b	b	b	b	a	a	a	a	a	a	a	-	a	a	-	a	b
chr07	1693553	A	b	b	b	a	a	a	a	b	a	b	a	a	a	b	b	a	b	a	a	a	a	a	a	a	a	a	b	a	a	b	b	b	b	-	a	a	a	a	a	a	a	-	a	a	-	a	b
chr07	1693704	C	-	b	b	a	a	a	a	-	a	b	-	a	a	b	b	a	b	a	a	a	a	-	a	a	a	a	b	a	a	-	-	b	b	-	a	a	a	-	a	a	a	-	a	a	-	a	b
chr07	1693731	C	-	b	b	a	a	a	a	-	a	b	-	a	a	b	b	a	b	a	a	a	a	-	a	a	a	a	b	a	a	-	-	b	b	-	a	a	a	-	a	a	a	-	a	a	-	a	b
chr07	1693752	C	-	b	b	a	a	a	a	-	a	b	-	a	a	b	b	a	b	a	a	a	a	-	a	a	a	a	b	a	a	-	-	b	b	-	a	a	a	-	a	a	a	-	a	a	-	a	b
chr07	1715217	C	b	b	b	a	-	a	-	b	-	b	-	-	-	b	b	a	b	-	-	-	a	a	-	-	a	-	b	-	a	b	b	b	b	b	-	-	-	-	-	a	-	b	-	-	-	a	b
chr07	1715218	A	b	b	b	a	-	a	-	b	-	b	-	-	-	b	b	a	b	-	-	-	a	a	-	-	a	-	b	-	a	b	b	b	b	b	-	-	-	-	-	a	-	b	-	-	-	a	b
chr07	1715235	T	b	b	b	a	-	a	-	b	-	b	-	-	-	b	b	a	b	-	-	-	a	a	-	-	a	-	b	-	a	b	b	b	b	b	-	-	-	-	-	b	-	b	-	-	-	a	b
chr07	1749337	C	b	b	b	-	a	a	a	b	-	-	a	a	a	b	b	a	b	a	a	a	a	a	a	a	a	a	-	a	a	b	b	b	b	-	a	a	a	a	a	a	a	b	a	a	-	a	b
chr07	1749394	A	b	b	b	-	a	a	a	b	-	-	a	a	a	b	b	a	b	a	a	a	a	a	a	a	a	a	-	a	a	b	b	b	b	-	a	a	a	a	a	a	a	b	a	a	-	a	b
chr07	1750756	G	-	b	b	a	-	-	a	-	-	-	-	-	-	b	b	a	b	a	a	-	a	-	-	-	a	-	-	-	-	-	b	b	b	-	-	-	-	-	-	a	-	b	-	a	b	a	-
chr07	1752664	A	b	b	b	a	a	a	a	b	a	b	a	a	-	b	b	a	b	a	a	a	a	a	a	a	a	a	b	a	-	b	b	b	b	b	a	a	a	-	a	a	a	b	a	a	-	a	b
chr07	1752844	T	-	b	b	a	a	a	a	-	a	b	a	a	-	b	b	-	b	a	a	a	a	a	-	-	a	a	b	a	-	-	b	b	b	b	a	a	a	-	a	a	a	-	a	a	-	a	b
chr07	1752864	T	-	b	b	a	a	a	a	-	a	b	a	a	-	b	b	-	b	a	a	a	a	a	-	-	a	a	b	a	-	-	b	b	b	b	a	a	a	-	a	a	a	-	a	a	-	a	b
chr07	1752868	T	-	b	b	a	a	a	a	-	a	b	a	a	-	b	b	-	b	a	a	a	a	a	-	-	a	a	b	a	-	-	b	b	b	b	a	a	a	-	a	a	a	-	a	a	-	a	b
chr07	1752881	T	-	b	b	a	a	a	a	-	a	b	a	a	-	b	b	-	b	a	a	a	a	a	-	-	a	a	b	a	-	-	b	b	b	b	a	a	a	-	a	a	a	-	a	a	-	a	b
chr07	1752888	G	-	b	b	a	a	a	a	-	a	b	a	a	-	b	b	-	b	a	a	a	a	a	-	-	a	a	b	a	-	-	b	b	b	b	a	a	a	-	a	a	a	-	a	a	-	a	b
chr07	1753731	A	b	b	b	a	a	-	a	b	-	-	-	a	a	b	b	a	b	b	a	a	a	-	a	a	a	-	b	-	-	b	b	b	b	b	a	a	-	-	a	a	a	b	a	a	-	a	b
chr07	1757241	A	-	b	b	a	a	a	a	-	a	b	-	a	a	b	b	-	b	a	a	a	a	a	-	-	a	a	b	a	a	b	b	b	b	b	a	-	a	a	a	a	a	-	a	-	-	a	b
chr07	1757257	G	-	b	b	a	a	a	a	-	a	b	-	a	a	b	b	-	b	a	a	a	a	a	-	-	a	a	b	a	a	b	b	b	b	b	a	-	a	a	a	a	a	-	a	-	-	a	b
chr07	1757258	C	-	b	b	a	a	a	a	-	a	b	-	a	a	b	b	-	b	a	a	a	a	a	-	-	a	a	b	a	a	b	b	b	b	b	a	-	a	a	a	a	a	-	a	-	-	a	b
chr07	1757263	A	-	b	b	a	a	a	a	-	a	b	-	a	a	b	b	-	b	a	a	a	a	a	-	-	a	a	b	a	a	b	b	b	b	b	a	-	a	a	a	a	a	-	a	-	-	a	b
chr07	1757308	A	-	b	b	a	a	a	a	-	a	b	-	a	a	b	b	-	b	a	a	a	a	a	-	-	a	a	b	a	a	b	b	b	b	b	a	-	a	a	a	h	a	-	a	-	-	a	b
chr07	1760375	C	-	b	b	a	a	a	a	-	a	-	-	a	b	b	b	-	b	a	a	-	a	-	-	-	a	a	b	a	a	b	b	b	b	b	a	a	a	a	a	a	a	b	a	a	-	a	b
chr07	1760424	T	-	b	b	a	a	a	a	-	a	-	-	a	b	b	b	-	b	a	a	-	a	-	-	-	a	a	b	a	a	b	b	b	b	b	a	a	a	a	a	a	a	b	a	a	-	a	b
chr07	1760546	G	b	b	b	a	a	a	a	b	a	-	-	a	b	b	b	a	b	a	a	-	a	-	a	a	a	a	b	a	a	b	b	b	b	b	a	a	a	a	a	a	a	b	a	a	-	a	b
chr07	1760567	G	b	b	b	a	a	a	a	b	a	-	-	a	b	b	b	a	b	a	a	-	a	-	a	a	a	a	b	a	a	b	b	b	b	b	a	a	a	a	a	a	a	b	a	a	-	a	b
chr07	1761635	T	b	b	b	a	-	-	-	b	-	b	-	-	a	b	b	a	b	-	a	a	a	a	a	-	a	a	b	a	a	-	b	b	b	-	a	-	b	a	a	a	a	-	a	a	b	-	b
chr07	1762660	G	-	-	-	-	a	-	-	-	a	-	-	-	-	b	b	-	b	a	a	a	a	-	-	-	-	a	-	-	-	b	b	b	b	-	a	-	-	-	a	-	a	-	-	-	-	-	-
chr07	1762683	C	-	-	-	-	a	-	-	-	a	-	-	-	-	b	b	-	b	a	a	a	a	-	-	-	-	a	-	-	-	b	b	b	b	-	a	-	-	-	a	-	a	-	-	-	-	-	-
chr07	1763076	T	b	b	b	-	-	a	-	b	a	b	-	a	a	b	b	a	b	a	a	-	a	a	-	-	a	a	-	a	-	b	b	b	b	-	-	-	-	a	a	-	a	-	-	a	-	a	b
chr07	1763099	G	b	b	b	-	-	a	-	b	a	b	-	a	a	b	b	a	b	a	a	-	a	a	-	-	a	a	-	a	-	b	b	b	b	-	-	-	-	a	a	-	a	-	-	a	-	a	b
chr07	1763107	A	b	b	b	-	-	a	-	b	a	b	-	a	a	b	b	a	b	a	a	-	a	a	-	-	a	a	-	a	-	b	b	b	b	-	-	-	-	a	a	-	a	-	-	a	-	a	b
chr07	1763122	T	b	b	b	-	-	a	-	b	a	b	-	a	a	b	b	a	b	a	a	-	a	a	-	-	a	a	-	a	-	b	b	b	b	-	-	-	-	a	a	-	a	-	-	a	-	a	b
chr07	1763472	C	b	b	b	-	-	a	-	b	a	b	-	a	a	b	b	a	b	a	a	-	a	a	-	a	a	a	-	a	-	b	b	b	b	-	-	-	-	a	a	-	a	-	-	a	-	a	b
chr07	1773998	G	b	b	b	a	a	a	a	b	a	b	-	a	a	b	b	a	b	a	a	a	a	a	a	a	a	a	b	a	a	b	b	b	b	b	a	a	a	a	a	a	a	-	a	a	-	a	b
chr07	1780625	T	-	b	b	a	a	a	a	-	a	b	a	a	a	b	b	-	b	a	a	a	a	a	-	-	a	a	b	a	-	-	b	b	b	b	a	a	-	a	a	a	a	b	a	a	b	a	b
chr07	1780641	C	-	b	b	a	a	a	a	-	a	b	a	a	a	b	b	-	b	a	a	a	a	a	-	-	a	a	b	a	-	-	b	b	b	b	a	a	-	a	a	a	a	b	a	a	b	a	b
chr07	1781714	G	-	b	b	-	a	a	a	-	-	-	-	a	a	b	b	a	b	a	a	a	a	a	a	-	a	-	-	a	-	-	b	b	b	-	a	a	-	a	a	a	a	b	-	-	-	-	-
chr07	1781729	G	-	b	b	-	a	a	a	-	-	-	-	a	a	b	b	a	b	a	a	a	a	a	a	-	a	-	-	a	-	-	b	b	b	-	a	a	-	a	a	a	a	b	-	-	-	-	-
chr07	1782011	T	-	b	b	-	a	a	a	b	-	-	-	a	a	b	b	a	b	a	a	a	a	a	-	-	a	-	-	a	-	-	b	b	b	-	a	a	-	a	a	a	a	b	-	-	-	-	-
chr07	1789739	C	-	b	b	-	a	a	a	b	-	-	a	a	a	b	b	a	b	a	a	-	a	a	a	-	a	-	-	a	-	b	b	b	b	b	-	-	-	a	a	a	a	-	a	-	-	a	-
chr07	1803388	G	b	b	b	a	a	a	a	b	-	-	-	a	a	b	b	a	b	a	a	a	a	a	-	-	a	a	b	a	a	b	b	b	b	-	a	a	-	a	a	a	a	b	a	-	-	a	b
chr07	1816016	A	b	b	b	a	a	-	a	b	-	-	a	a	a	b	b	a	b	a	a	a	a	a	a	a	a	a	b	a	a	b	b	b	b	b	a	-	-	-	a	a	a	b	a	-	-	-	-
chr07	1819648	G	b	b	b	a	a	a	-	b	a	b	-	a	a	b	b	a	b	a	a	-	a	a	a	a	a	a	-	a	a	-	b	b	b	b	a	a	a	a	a	a	a	-	a	-	-	a	-
chr07	1827410	C	-	b	b	a	a	a	a	-	a	b	-	a	a	b	b	a	b	a	a	a	a	-	-	-	a	a	b	a	a	-	b	b	b	b	a	a	-	a	a	a	a	-	a	a	-	a	b
chr07	1827469	G	-	b	b	a	a	a	a	-	a	b	-	a	a	b	b	a	b	a	a	a	a	-	-	-	a	a	b	a	a	-	b	b	b	b	a	a	-	a	a	a	a	-	a	a	-	a	b
chr07	1827676	A	b	b	b	a	a	a	a	b	a	b	-	a	a	b	b	a	b	a	a	a	a	-	a	a	a	a	b	a	a	b	b	b	b	b	a	a	-	a	a	a	a	-	a	a	-	a	b
chr07	1827700	G	b	b	b	a	a	a	a	b	a	b	-	a	a	b	b	a	b	a	a	a	a	-	a	a	a	a	b	a	a	b	b	b	b	b	a	a	-	a	a	a	a	-	a	a	-	a	b
chr07	1828444	T	b	b	b	a	a	a	a	b	a	b	-	a	a	b	b	a	b	a	a	-	a	a	a	-	a	a	b	a	a	b	b	b	b	-	a	a	a	a	a	a	a	-	a	a	-	a	b
chr07	1828479	C	b	b	b	a	a	a	a	b	a	b	-	a	a	b	b	a	b	a	a	-	a	a	a	-	a	a	b	a	a	b	b	b	b	-	a	a	a	a	a	a	a	-	a	a	-	a	b
chr07	1828498	C	b	b	b	a	a	a	a	b	a	b	-	a	a	b	b	a	b	a	a	-	a	a	a	-	a	a	b	a	a	b	b	b	b	-	a	a	a	a	a	a	a	-	a	a	-	a	b
chr07	1838669	C	b	b	b	a	a	-	a	-	-	-	-	-	a	b	b	a	b	a	a	-	a	-	a	-	a	-	b	a	a	-	-	b	b	-	a	-	-	a	a	a	a	-	a	-	-	a	b
chr07	1840251	C	-	b	b	-	-	-	-	-	-	-	-	-	a	b	b	a	-	-	a	-	a	-	-	a	-	a	-	a	-	b	-	b	b	-	a	a	-	a	a	a	-	-	-	a	b	-	-
chr07	1840275	C	-	b	b	-	-	-	-	-	-	-	-	-	a	b	b	a	-	-	a	-	a	-	-	a	a	a	-	a	-	b	-	b	b	-	a	a	-	a	a	a	-	-	-	a	b	-	-
chr07	1842315	C	-	-	-	-	-	-	-	-	a	-	-	a	-	-	b	a	b	a	a	a	a	-	-	-	a	-	-	-	a	b	b	b	b	b	a	-	a	-	a	b	-	-	-	-	-	-	-
chr07	1859033	C	b	b	b	a	a	a	a	b	-	b	-	a	a	b	b	a	b	a	a	a	a	-	a	a	a	-	b	a	a	-	b	b	b	-	a	-	a	a	a	a	a	b	a	a	-	a	b
chr07	1859052	T	b	b	b	a	a	a	a	b	-	b	-	a	a	b	b	a	b	a	a	a	a	-	a	a	a	-	b	a	a	-	b	b	b	-	a	-	a	a	a	a	a	b	a	a	-	a	b
chr07	1859315	A	b	b	b	a	a	a	a	b	-	b	-	a	a	b	b	a	b	a	a	a	a	-	a	a	a	-	b	a	a	-	b	b	b	-	a	-	a	a	a	a	a	b	a	a	-	a	b
chr07	1859339	G	b	b	b	a	a	a	a	b	-	b	-	a	a	b	b	a	b	a	a	a	a	-	a	a	a	-	b	a	a	-	b	b	b	-	a	-	a	a	a	a	a	b	a	a	-	a	b
chr07	1867269	G	b	b	b	a	a	a	a	b	a	b	a	a	a	b	b	a	b	a	a	a	a	a	a	a	a	-	b	a	a	b	b	b	b	b	a	a	a	a	a	b	a	b	a	-	b	a	b
chr07	1867297	T	b	b	b	a	a	a	a	b	a	b	a	a	a	b	b	a	b	a	a	a	a	a	a	a	a	-	b	a	a	b	b	b	b	b	a	a	a	a	a	b	a	b	a	-	b	a	b
chr07	1867487	C	b	b	b	a	a	a	a	b	a	b	a	a	a	b	b	a	b	a	a	a	a	a	a	a	a	-	b	a	a	b	b	b	b	b	a	a	a	a	a	b	a	b	a	-	b	a	b
chr07	1870643	C	b	b	b	-	-	a	-	-	-	b	-	-	a	b	b	a	-	-	a	-	a	a	-	a	a	a	b	a	-	-	b	b	b	b	a	a	a	-	-	a	-	-	a	a	-	a	b
chr07	1872305	A	b	b	b	a	a	a	a	b	a	-	-	a	a	b	b	a	b	h	a	a	a	a	a	a	a	a	b	a	a	b	b	b	b	b	a	a	a	a	a	h	a	-	a	a	b	a	b
chr07	1872492	G	b	b	b	a	a	a	a	b	a	-	-	a	a	b	b	a	b	h	a	a	a	a	a	a	a	b	b	a	a	b	b	b	b	b	a	a	a	a	a	h	a	-	a	a	b	a	b
chr07	1873946	C	b	b	b	a	a	a	a	b	a	b	a	a	a	b	b	a	b	a	a	a	a	a	a	a	a	a	b	a	a	-	b	b	b	-	a	a	a	a	a	a	a	-	a	a	b	a	b
chr07	1880463	C	b	b	b	-	a	a	-	b	-	b	a	a	a	b	b	a	b	-	a	a	a	a	a	a	a	a	-	a	-	-	b	b	b	-	a	a	a	a	a	a	a	b	a	a	b	a	b
chr07	1888729	T	b	b	b	-	-	-	a	b	-	-	a	-	a	b	-	a	b	a	a	-	-	-	-	a	a	-	-	a	-	b	-	b	-	b	-	-	-	-	a	-	a	-	a	a	-	-	b
chr07	1888786	G	b	b	b	-	-	-	a	b	-	-	a	-	a	b	-	a	b	a	a	-	-	-	-	a	a	-	-	a	-	b	-	b	-	b	-	-	-	-	a	-	a	-	a	a	-	-	b
chr07	1888906	A	b	b	b	-	-	-	a	b	-	-	a	-	a	b	-	a	b	a	a	-	-	-	-	a	a	-	-	a	-	b	-	b	-	b	-	-	-	-	a	-	a	-	a	a	-	-	b
chr07	1888933	C	b	b	b	-	-	-	a	b	-	-	a	-	a	b	-	a	b	a	a	-	-	-	-	a	a	-	-	a	-	b	-	b	-	b	-	-	-	-	a	-	a	-	a	a	-	-	b
chr07	1889008	A	-	b	b	a	a	a	a	-	-	-	a	a	a	b	b	a	b	a	a	a	a	a	-	-	a	-	-	a	a	-	b	b	b	-	a	a	a	a	a	h	a	-	a	a	b	a	b
chr07	1889044	A	-	b	b	a	a	a	a	-	-	-	a	a	a	b	b	a	b	a	a	a	a	a	-	-	a	-	-	a	a	-	b	b	b	-	a	a	a	a	a	h	a	-	a	a	b	a	b
chr07	1889061	A	-	b	b	a	a	a	a	-	-	-	a	a	a	b	b	a	b	a	a	a	a	a	-	-	a	-	-	a	a	-	b	b	b	-	a	a	a	a	a	h	a	-	a	a	b	a	b
chr07	1889070	T	-	b	b	a	a	a	a	-	-	-	a	a	a	b	b	a	b	a	a	a	a	a	-	-	a	-	-	a	a	-	b	b	b	-	a	a	a	a	a	h	a	-	a	a	b	a	b
chr07	1889091	A	-	b	b	a	a	a	a	-	-	-	a	a	a	b	b	a	b	a	a	a	a	a	-	-	a	-	-	a	a	-	b	b	b	-	a	a	a	a	a	h	a	-	a	a	b	a	b
chr07	1889285	T	b	b	b	a	a	a	a	b	-	-	a	a	a	b	b	a	b	a	a	a	a	a	a	-	a	-	-	a	a	-	b	b	b	-	a	a	a	a	a	h	b	-	a	a	b	a	b
chr07	1889342	C	b	b	b	a	a	a	a	b	-	-	a	a	a	b	b	a	b	a	a	a	a	a	a	-	a	-	-	a	a	-	b	b	b	-	a	a	a	a	a	h	a	-	a	a	b	a	b
chr07	1897812	T	b	b	b	-	-	-	a	b	a	b	-	-	-	b	b	a	b	a	a	a	a	a	-	a	a	a	-	a	a	b	b	b	-	-	-	a	-	a	a	b	a	b	a	a	-	a	b
chr07	1898002	C	b	b	b	-	-	-	a	b	a	b	-	-	-	b	b	a	b	a	a	a	a	a	-	a	a	a	-	a	a	b	b	b	-	-	-	a	-	a	a	b	a	b	a	a	-	a	b
chr07	1898008	T	b	b	b	-	-	-	a	b	a	b	-	-	-	b	b	a	b	a	a	a	a	a	-	a	a	a	-	a	a	b	b	b	-	-	-	a	-	a	a	b	a	b	a	a	-	a	b
chr07	1898052	T	b	b	b	-	-	-	a	b	a	b	-	-	-	b	b	a	b	a	a	a	a	a	-	a	a	a	-	a	a	b	b	b	-	-	-	a	-	a	a	b	a	b	a	a	-	a	b
chr07	1898533	G	b	b	b	a	a	b	a	b	a	b	-	a	-	b	b	a	b	a	a	-	a	a	a	a	a	a	-	a	a	b	b	b	b	b	a	a	a	a	a	a	a	-	a	a	-	a	b
chr07	1904909	G	-	b	b	a	-	a	a	b	-	-	-	-	a	b	b	a	b	a	b	a	a	-	a	-	a	a	-	a	-	-	b	b	b	-	a	-	a	a	a	-	a	-	a	a	b	-	-
chr07	1905165	C	-	b	b	a	-	a	a	b	-	-	-	-	a	b	b	a	b	a	b	a	a	-	a	-	a	a	-	a	-	-	b	b	b	-	a	-	a	a	a	-	a	-	a	a	b	-	-
chr07	1908004	A	b	b	b	a	a	-	-	-	a	-	-	a	a	b	b	a	b	a	a	-	a	-	-	-	a	-	-	a	a	-	-	b	b	b	a	a	-	a	a	a	-	-	a	a	-	a	b
chr07	1908087	A	b	b	b	a	a	-	-	-	a	-	-	a	a	b	b	a	b	a	a	-	a	-	-	-	a	-	-	a	a	-	-	b	b	b	a	a	-	a	a	a	-	-	a	a	-	a	b
chr07	1908164	T	b	b	b	a	a	-	-	-	a	-	-	a	a	b	b	a	b	a	a	-	a	-	-	-	a	-	-	a	a	-	-	b	b	b	a	a	-	a	a	b	-	-	a	a	-	a	b
chr07	1908187	A	b	b	b	a	a	-	-	-	a	-	-	a	a	b	b	a	b	a	a	-	a	-	-	-	a	-	-	a	a	-	-	b	b	b	a	a	-	a	a	a	-	-	a	a	-	a	b
chr07	1908211	A	b	b	b	a	a	-	-	-	a	-	-	a	a	b	b	a	b	a	a	-	a	-	-	-	a	-	-	a	a	-	-	b	b	b	a	a	-	a	a	a	-	-	a	a	-	a	b
chr07	1908266	C	b	b	b	a	a	a	-	b	a	b	a	a	a	b	b	a	b	a	a	-	a	a	a	-	a	a	-	a	a	b	b	b	b	b	a	a	a	a	a	a	a	-	a	a	-	a	b
chr07	1908599	A	-	b	b	a	a	a	-	b	a	b	a	a	a	b	b	a	b	a	a	-	a	a	a	-	a	a	-	a	a	b	b	b	b	-	a	a	a	a	a	a	a	-	a	a	-	a	b
chr07	1910242	C	-	b	b	a	a	a	a	-	-	b	-	a	a	b	b	a	b	a	a	a	a	a	a	a	a	a	b	a	-	b	b	b	b	-	a	a	a	a	a	-	a	b	-	a	b	-	-
chr07	1910314	G	-	b	b	a	a	a	a	-	-	b	-	a	a	b	b	a	b	a	a	a	a	a	a	a	a	a	b	a	-	b	b	b	b	-	a	a	a	a	a	-	a	b	-	a	b	-	-
chr07	1910396	A	-	-	-	-	a	a	-	b	a	b	-	a	a	b	b	a	b	b	a	a	a	-	-	-	a	a	b	-	-	-	b	b	b	-	-	a	a	-	h	a	b	-	-	-	b	-	-
chr07	1910424	A	-	-	-	-	a	a	-	b	a	b	-	a	a	b	b	a	b	a	a	a	a	-	-	-	a	a	b	-	-	-	b	b	b	-	-	a	a	-	a	a	a	-	-	-	b	-	-
chr07	1910429	G	-	-	-	-	a	a	-	b	a	b	-	a	a	b	b	a	b	a	a	a	a	-	-	-	a	b	b	-	-	-	b	b	b	-	-	a	a	-	a	a	a	-	-	-	b	-	-
chr07	1910694	C	-	-	-	-	a	a	-	b	a	b	-	a	a	b	b	a	b	a	a	a	a	-	a	-	a	a	b	-	-	-	b	b	b	-	a	a	a	-	a	a	a	-	a	-	b	a	-
chr07	1910769	C	-	-	-	-	a	a	-	b	a	b	-	a	a	b	b	a	b	a	a	a	a	-	a	-	a	a	b	-	-	-	b	b	b	-	a	a	a	-	a	a	a	-	a	-	b	a	-
chr07	1910770	G	-	-	-	-	a	a	-	b	a	b	-	a	a	b	b	a	b	a	a	a	a	-	a	-	a	b	b	-	-	-	b	b	b	-	a	a	a	-	a	a	a	-	a	-	b	a	-
chr07	1911367	C	b	b	b	a	-	a	a	b	a	-	-	-	a	b	b	a	b	a	-	a	a	-	a	a	a	a	-	a	-	b	b	b	b	-	a	a	-	a	a	-	a	b	a	-	-	-	-
chr07	1911429	C	b	b	b	a	-	a	a	b	a	-	-	-	a	b	b	a	b	a	-	a	a	-	a	a	a	a	-	a	-	b	b	b	b	-	a	a	-	a	a	-	a	b	a	-	-	-	-
chr07	1912267	C	b	b	b	a	a	-	a	b	a	b	a	a	a	b	b	a	b	a	a	a	a	a	a	a	a	a	b	a	a	b	b	b	b	b	a	a	a	a	a	a	a	b	a	a	b	a	b
chr07	1912269	A	b	b	b	a	a	-	a	b	a	b	a	a	a	b	b	a	b	a	a	a	a	a	a	a	a	a	b	a	a	b	b	b	b	b	a	a	a	a	a	a	a	b	a	a	b	a	b
chr07	1912289	G	b	b	b	a	a	-	a	b	a	b	a	a	a	b	b	a	b	a	a	a	a	a	a	a	a	a	b	a	a	b	b	b	b	b	a	a	a	a	a	a	a	b	a	a	b	a	b
chr07	1912658	G	-	b	b	a	a	a	a	-	a	-	a	a	-	b	b	a	b	a	a	a	a	a	a	a	a	a	b	a	a	-	b	b	b	b	a	a	a	a	a	a	a	-	a	a	b	a	b
chr07	1912672	G	-	b	b	a	a	a	a	-	a	-	a	a	-	b	b	a	b	a	a	a	a	a	a	a	a	a	b	a	a	-	b	b	b	b	a	a	a	a	a	a	a	-	a	a	b	a	b
chr07	1912865	A	b	b	b	a	a	a	a	b	a	-	a	a	-	b	b	a	b	a	a	a	a	a	a	a	a	a	b	a	a	-	b	b	b	b	a	a	a	a	a	a	a	-	a	a	b	a	b
chr07	1912932	A	b	b	b	a	a	a	a	b	a	-	a	a	-	b	b	a	b	a	a	a	a	a	a	a	a	a	b	a	a	-	b	b	b	b	a	a	a	a	a	a	a	-	a	a	b	a	b
chr07	1913083	C	-	b	b	a	-	a	a	-	-	-	-	-	a	-	b	a	b	a	-	a	a	-	a	a	a	-	-	a	a	b	-	b	b	-	a	-	a	a	a	-	a	-	-	-	-	-	b
chr07	1929039	C	b	b	b	a	a	h	a	b	a	-	a	a	a	b	b	a	b	a	a	a	a	a	a	-	a	a	-	a	a	b	b	b	b	b	a	a	-	a	a	a	a	b	a	a	b	a	b
chr07	1932591	T	b	b	b	-	-	-	-	b	-	b	-	-	-	b	b	a	b	a	a	-	-	-	-	-	-	a	b	-	-	b	b	b	b	b	a	-	-	-	a	-	a	b	-	a	-	a	-
chr07	1939997	A	b	b	-	a	a	a	a	-	a	-	a	-	a	b	b	a	b	a	a	a	a	a	-	-	-	b	-	a	a	-	b	b	b	-	a	a	a	a	a	a	a	-	a	a	-	-	b
chr07	1945829	A	b	b	b	a	a	a	-	b	-	a	-	a	-	b	b	a	b	b	a	a	a	a	a	a	a	b	b	a	a	b	b	b	b	b	a	a	a	a	a	a	a	b	a	a	-	a	b
chr07	1945846	T	b	b	b	a	a	a	-	b	-	b	-	a	-	b	b	a	b	b	a	a	a	a	a	a	a	b	b	a	a	b	b	b	b	b	a	a	a	b	a	a	a	b	a	a	-	a	b
chr07	1945906	T	b	b	b	a	a	a	-	b	-	b	-	a	-	b	b	a	b	b	a	a	a	a	a	a	a	b	b	a	a	b	b	b	b	b	a	a	a	b	a	a	a	b	a	a	-	a	b
chr07	1946253	A	b	b	b	a	-	a	a	b	a	b	a	a	a	b	b	a	b	a	a	a	a	a	a	a	a	a	b	a	a	b	b	b	b	b	a	a	a	a	a	a	a	b	a	a	b	a	b
chr07	1948383	A	b	b	b	a	a	a	a	b	a	b	-	a	a	b	b	a	b	a	a	a	a	a	a	a	a	a	-	a	a	b	b	b	b	b	a	-	-	a	a	a	a	-	a	-	b	a	b
chr07	1948545	C	b	b	b	a	-	a	a	b	a	b	-	a	a	b	b	a	b	a	a	a	a	a	a	a	a	a	-	a	a	b	b	b	b	b	a	-	-	a	a	a	a	-	a	-	b	a	b
chr07	1949233	A	b	b	b	a	a	a	a	b	a	b	-	a	a	b	b	a	b	a	a	a	a	a	-	a	a	-	-	a	a	-	a	b	b	-	a	-	-	a	a	a	a	b	a	-	-	-	b
chr07	1949289	T	b	b	b	a	a	a	a	b	a	b	-	a	a	b	b	a	b	a	a	a	a	a	-	a	a	-	-	a	a	-	b	b	b	-	a	-	-	a	a	a	a	b	a	-	-	-	b
chr07	1975003	T	b	b	b	a	a	b	a	b	-	b	-	a	a	b	b	-	b	a	a	-	a	a	-	-	a	a	b	a	a	b	b	b	b	-	a	a	a	a	a	a	a	-	a	a	b	a	b
chr07	1975260	C	b	b	b	a	a	a	a	b	-	b	-	a	a	b	b	a	b	a	a	a	a	a	a	a	a	a	b	a	a	b	b	b	b	-	a	a	a	a	a	a	a	-	a	a	b	a	b
chr07	1975280	G	b	b	b	a	a	b	a	b	-	b	-	a	a	b	b	a	b	a	a	a	a	a	a	a	a	a	b	a	a	b	b	b	b	-	a	a	a	a	a	a	a	-	a	a	b	a	b
chr07	1976528	A	-	b	b	-	-	h	-	-	a	b	-	a	a	b	b	a	b	a	a	-	a	a	a	-	a	-	b	a	a	b	b	b	b	-	a	a	-	a	a	a	a	-	a	a	-	a	-
chr07	1976545	G	-	b	b	-	-	h	-	-	a	b	-	a	a	b	b	a	b	a	a	-	a	a	a	-	a	-	b	a	a	b	b	b	b	-	a	a	-	a	a	a	a	-	a	a	-	a	-
chr07	1976593	G	-	b	b	-	-	h	-	-	a	b	-	a	a	b	b	a	b	a	a	-	a	a	a	-	a	-	b	a	a	b	b	b	b	-	a	a	-	a	a	a	a	-	a	a	-	a	-
chr07	1977475	T	b	b	-	a	a	-	a	b	a	b	-	a	a	b	b	-	b	-	a	a	a	-	-	-	-	a	-	a	-	b	b	b	b	-	a	a	a	-	a	b	a	b	a	a	b	-	-
chr07	1977595	G	-	b	b	a	a	a	-	-	a	b	a	a	a	b	b	a	b	a	a	-	a	-	a	a	a	h	b	a	a	-	b	b	b	-	a	a	a	a	a	a	a	b	a	a	b	a	b
chr07	1977602	T	-	b	b	a	a	a	-	-	a	b	a	a	a	b	b	a	b	a	a	-	a	-	a	a	a	h	b	a	a	-	b	b	b	-	a	a	a	a	a	a	a	b	a	a	b	a	b
chr07	1998745	T	b	b	b	a	a	-	-	b	a	b	-	a	a	b	b	a	b	a	a	a	a	a	a	a	a	a	b	a	-	b	b	b	b	-	a	a	-	a	a	a	a	-	a	a	b	a	-
chr07	1998765	G	b	b	b	a	a	-	-	b	a	b	-	a	a	b	b	a	b	a	a	a	a	a	a	a	a	a	b	a	-	b	b	b	b	-	a	a	-	a	a	a	a	-	a	a	b	a	-
chr07	2001829	G	b	b	b	a	-	a	-	b	-	b	-	-	-	b	b	a	b	b	-	-	a	-	-	-	-	-	b	a	a	b	b	b	b	-	-	a	a	b	a	a	-	-	-	-	b	-	b
chr07	2002158	T	b	b	b	a	-	a	-	-	-	b	-	-	-	b	b	-	b	a	-	-	a	-	-	-	-	-	-	a	a	b	b	b	b	-	a	a	a	-	a	a	-	-	-	-	-	-	-
chr07	2002182	T	b	b	b	a	-	a	-	-	-	b	-	-	-	b	b	-	b	a	-	-	a	-	-	-	-	-	-	b	a	b	b	b	b	-	a	a	a	-	a	a	-	-	-	-	-	-	-
chr07	2002402	C	b	-	b	a	a	-	-	b	a	-	-	a	a	b	b	a	b	a	a	-	a	-	a	-	a	-	-	a	a	-	b	b	b	-	a	-	-	a	a	-	a	-	a	a	-	-	b
chr07	2002709	C	b	-	b	a	a	-	-	b	a	-	-	a	a	b	b	a	b	a	a	-	a	-	a	-	-	-	-	a	a	-	b	b	b	-	a	-	-	a	a	-	a	-	a	a	-	-	b
chr07	2005111	T	b	b	b	a	a	a	a	b	-	-	-	a	a	b	b	a	b	a	a	a	a	a	a	a	a	a	b	a	a	-	b	b	b	b	a	-	a	a	a	a	a	-	a	a	-	a	b
chr07	2005317	T	b	b	b	a	a	a	a	b	-	-	-	a	a	b	b	a	b	a	a	a	a	a	a	a	a	a	b	a	a	-	b	b	b	b	a	-	a	a	a	a	a	-	a	a	-	a	b
chr07	2009035	A	b	b	b	a	a	a	a	b	a	b	-	-	a	b	b	a	b	a	a	a	a	a	a	-	a	a	b	a	a	b	b	b	b	b	a	a	a	-	a	a	a	-	a	a	b	a	b
chr07	2017335	A	-	-	b	a	a	a	-	-	a	-	-	a	a	-	b	a	-	a	a	a	a	a	a	a	a	a	-	a	-	-	-	b	b	-	a	-	-	-	a	-	a	-	a	-	-	a	b
chr07	2017649	G	-	-	b	a	a	a	-	-	a	-	-	a	a	-	b	a	-	a	a	a	a	a	a	a	-	a	-	a	-	-	-	b	-	-	a	-	-	-	a	-	a	-	a	-	-	a	-
chr07	2024274	G	-	b	b	a	a	b	a	-	a	-	-	a	a	b	b	a	b	a	a	-	a	a	a	a	a	-	-	a	a	-	b	b	b	b	a	a	a	a	a	a	a	b	a	a	b	a	b
chr07	2030616	A	b	b	b	a	a	a	a	b	-	-	-	-	a	b	b	a	b	a	a	a	a	-	a	-	a	a	b	a	a	b	b	b	b	b	a	a	a	a	a	a	a	b	a	a	-	a	b
chr07	2032153	T	-	b	-	-	a	a	-	-	-	-	a	a	-	b	b	-	b	-	a	a	a	-	-	-	-	-	-	a	-	b	-	b	b	-	a	-	-	a	a	-	-	b	-	-	-	a	b
chr07	2032912	A	-	b	b	a	a	h	a	-	a	b	-	a	-	b	b	-	b	h	a	a	a	a	-	-	a	a	b	a	a	b	b	b	b	b	a	-	a	a	a	a	a	b	a	a	-	a	b
chr07	2033109	T	-	b	b	a	a	h	b	-	a	b	-	a	-	b	b	-	b	h	a	a	a	a	-	-	a	a	b	a	a	b	b	b	b	b	a	-	a	a	a	a	a	b	a	a	-	a	b
chr07	2034138	G	-	b	b	a	a	a	a	-	a	b	-	a	a	b	b	a	b	a	a	a	a	a	a	a	a	h	b	a	a	-	b	b	b	b	a	-	a	a	a	a	a	b	a	a	b	a	b
chr07	2049396	T	b	b	b	a	a	a	a	b	a	-	-	-	a	b	b	a	b	b	a	a	a	-	-	a	a	-	b	a	a	-	b	b	b	-	a	-	a	a	a	-	a	-	a	a	-	-	-
chr07	2049718	A	b	b	b	a	b	a	a	b	a	-	-	-	a	b	b	a	b	b	a	a	a	-	-	a	a	-	b	a	a	-	b	b	b	-	a	-	a	a	a	-	a	-	a	a	-	-	-
chr07	2076510	G	b	b	b	a	a	a	a	b	a	-	-	a	a	b	b	a	b	a	a	a	a	a	a	a	a	a	-	a	a	-	b	b	b	b	a	-	a	a	a	a	a	-	a	a	b	a	b
chr07	2082271	A	b	b	b	a	a	a	a	b	a	b	a	a	a	b	b	a	b	a	a	a	a	a	a	-	a	a	b	a	a	-	b	b	b	b	a	-	a	a	a	a	a	b	a	a	-	a	b
chr07	2099464	A	b	b	b	a	a	a	a	b	a	-	-	a	a	b	b	a	b	a	a	a	a	a	a	a	a	a	b	a	a	b	b	b	b	-	a	a	a	a	a	a	a	b	a	-	b	a	b
chr07	2107164	A	b	-	b	-	a	a	a	b	-	b	-	-	a	b	b	a	b	a	a	a	a	a	-	a	-	a	b	-	-	-	b	b	b	-	a	a	-	-	a	a	a	-	-	-	b	-	-
chr07	2108283	T	b	b	b	-	-	-	a	-	-	-	-	a	-	b	b	a	b	a	a	-	a	-	a	-	a	a	b	a	-	-	b	b	b	-	-	a	-	-	a	a	-	-	a	a	-	a	-
chr07	2122201	A	b	b	b	a	a	a	a	b	a	b	a	a	a	b	b	a	b	a	a	a	a	a	a	a	a	a	b	a	a	b	b	b	b	-	a	a	a	a	a	a	a	-	a	a	b	a	b
chr07	2140942	T	b	b	b	a	a	a	-	b	a	b	-	a	a	b	b	a	b	a	a	a	a	-	a	a	a	a	b	-	a	b	b	b	b	b	a	a	a	a	a	a	a	b	a	a	b	a	b
chr07	2140987	T	b	b	b	a	a	a	-	b	a	b	-	a	a	b	b	a	b	a	a	a	a	-	a	a	a	a	b	-	a	b	b	b	b	b	a	a	a	a	a	a	a	b	a	a	b	a	b
chr07	2384582	C	-	b	b	a	a	a	a	-	a	-	-	-	a	b	b	a	b	a	a	-	a	a	a	a	a	-	-	a	a	b	b	b	b	-	a	a	a	a	a	a	a	-	a	a	b	a	b
chr07	2613257	C	b	b	b	a	a	a	-	b	a	b	-	a	a	b	b	a	b	a	a	-	a	a	a	a	a	a	b	a	-	b	b	b	b	b	a	a	a	a	a	h	a	b	a	a	-	a	b
chr07	2613443	T	b	b	b	a	a	a	-	b	a	b	-	a	a	b	b	a	b	a	a	-	a	a	a	a	a	a	b	a	-	b	b	b	b	b	a	a	a	a	a	h	a	b	a	a	-	a	b
chr07	2613488	C	b	b	b	a	a	a	-	b	a	b	-	a	a	b	b	a	b	a	a	-	a	a	a	a	a	a	b	a	-	b	b	b	b	b	a	a	a	a	a	h	a	b	a	a	-	a	b
chr07	2633372	G	-	b	b	a	a	a	a	b	a	b	a	a	a	b	b	a	b	a	a	-	a	a	a	a	a	-	-	-	-	-	b	b	b	-	a	a	a	a	a	a	a	-	a	a	b	-	-
chr07	2633396	G	-	b	b	a	a	a	a	b	a	b	a	a	a	b	b	a	b	a	a	-	a	a	a	a	a	-	-	-	-	-	b	b	b	-	a	a	a	a	a	a	a	-	a	a	b	-	-
chr07	2633411	C	-	b	b	a	a	a	a	b	a	b	a	a	a	b	b	a	b	a	a	-	a	a	a	a	a	-	-	-	-	-	b	b	b	-	a	a	a	a	a	a	a	-	a	a	b	-	-
chr07	2638709	T	b	b	b	-	-	a	a	b	a	-	-	a	-	b	b	a	b	a	a	-	a	a	a	-	a	a	-	a	-	b	-	b	b	b	a	a	-	a	a	a	-	b	a	a	b	a	b
chr07	2638758	T	b	b	b	-	-	a	a	b	a	-	-	a	-	b	b	a	b	a	a	-	a	a	a	-	a	a	-	a	-	b	-	b	b	b	a	a	-	a	a	a	-	b	a	a	b	a	b
chr07	2645786	C	b	b	b	-	a	-	-	b	-	-	-	-	-	b	b	a	b	a	a	-	a	a	a	-	a	a	b	-	a	b	b	b	b	b	-	-	-	-	-	a	-	b	a	-	b	-	b
chr07	2692520	T	b	b	b	a	a	a	a	b	a	b	-	-	a	b	b	a	b	-	a	a	a	a	a	a	a	a	-	a	-	b	b	b	b	b	a	a	a	a	a	b	a	b	a	a	-	-	-
chr07	2692529	T	b	b	b	a	a	a	a	b	a	b	-	-	a	b	b	a	b	-	a	a	a	a	a	a	a	a	-	a	-	b	b	b	b	b	a	a	a	a	a	b	a	b	a	a	-	-	-
chr07	2701040	T	b	b	b	a	a	a	a	b	a	b	-	a	a	b	b	a	b	a	a	a	a	-	a	a	a	a	-	a	-	b	b	b	b	-	a	-	-	a	a	a	a	b	a	a	b	a	b
chr07	2701183	A	b	b	-	a	a	a	-	b	a	b	-	a	a	b	b	a	b	a	a	a	a	a	a	-	a	a	b	a	a	b	b	b	b	b	a	a	a	a	a	a	a	-	a	a	b	a	b
chr07	2701870	C	b	b	b	-	a	a	a	b	a	b	a	a	a	b	b	a	b	a	a	a	a	-	a	-	a	a	b	a	a	b	b	b	b	b	a	a	-	a	a	-	a	b	a	a	b	a	b
chr07	2704839	G	-	-	b	a	a	a	-	b	a	-	-	a	a	b	b	a	-	a	a	a	a	a	a	-	a	-	-	a	a	b	a	-	b	-	a	-	-	a	a	a	a	-	a	a	-	a	-
chr07	2706021	G	b	b	b	a	a	a	a	b	a	-	-	a	a	b	b	a	b	a	a	a	a	a	a	a	a	a	b	a	a	-	b	b	b	b	a	-	a	a	a	a	a	-	a	a	b	a	b
chr07	2708569	C	b	b	b	a	a	a	a	b	a	b	a	a	a	b	b	a	b	a	a	a	a	a	a	a	a	a	b	a	a	b	b	b	b	b	a	a	-	a	a	h	a	-	a	a	b	a	b
chr07	2716307	C	b	b	b	-	-	a	-	b	-	-	-	a	a	b	b	a	b	-	a	a	a	-	a	a	a	a	-	a	a	b	b	b	b	-	a	a	a	a	a	a	a	-	a	a	b	-	b
chr07	2716322	A	b	b	b	-	-	a	-	b	-	-	-	a	a	b	b	a	b	-	a	a	a	-	a	a	a	a	-	a	a	b	b	b	b	-	a	a	a	a	a	a	a	-	a	a	b	-	b
chr07	2716524	T	b	b	b	-	-	a	-	b	-	-	-	a	a	b	b	a	b	-	a	a	a	-	a	a	a	a	-	a	a	b	b	b	b	-	a	a	a	a	a	a	a	-	a	a	b	-	b
chr07	2723868	C	-	b	b	-	a	-	-	b	-	-	-	a	a	b	b	a	b	-	a	a	a	a	a	a	-	-	b	-	a	-	b	b	b	-	a	a	a	b	a	a	a	-	-	a	-	-	-
chr07	2724158	C	-	b	b	-	a	-	-	b	-	-	-	a	a	b	b	a	b	-	a	a	a	a	a	a	-	-	b	-	-	-	b	b	b	-	a	a	a	a	a	a	a	-	-	a	-	-	-
chr07	2725338	G	b	b	b	a	-	-	a	b	a	b	a	a	a	b	b	a	b	a	a	a	a	a	a	a	a	a	b	a	a	b	b	b	b	b	a	a	a	a	a	a	a	b	a	a	-	a	b
chr07	2725511	C	b	b	b	a	-	-	a	b	a	b	a	a	a	b	b	a	b	a	a	a	a	a	a	a	a	a	b	a	a	b	b	b	b	b	a	a	a	a	a	a	a	b	a	a	-	a	b
chr07	2725866	A	b	b	-	a	-	-	-	-	-	b	a	a	-	b	b	a	b	a	a	-	a	a	a	a	a	-	-	a	a	-	b	b	b	b	a	a	-	a	a	a	a	-	a	a	-	a	b
chr07	2726087	G	b	b	-	a	-	-	-	-	-	b	a	a	-	b	b	a	b	a	a	-	a	a	a	a	a	-	-	a	a	-	b	b	b	b	a	a	-	a	a	a	a	-	a	a	-	a	b
chr07	2726116	T	b	b	-	a	-	-	-	-	-	b	a	a	-	b	b	a	b	a	a	-	a	a	a	a	a	-	-	a	a	-	b	b	b	b	a	a	-	a	a	a	a	-	a	a	-	a	b
chr07	2727893	C	b	b	-	a	a	b	-	-	-	-	-	-	a	b	b	a	b	a	-	-	a	-	-	-	a	a	-	a	-	-	b	b	b	-	-	-	-	a	a	-	a	-	a	a	-	-	-
chr07	2733529	C	b	b	b	a	-	a	-	b	a	b	-	a	a	b	b	-	b	a	a	-	a	a	-	-	a	a	-	a	-	b	b	b	b	-	a	a	a	a	a	-	a	-	a	a	-	a	b
chr07	2733542	A	b	b	b	a	-	a	-	b	a	b	-	a	a	b	b	-	b	a	a	-	a	a	-	-	a	a	-	a	-	b	b	b	b	-	a	a	a	a	a	-	a	-	a	a	-	a	b
chr07	2733547	T	b	b	b	a	-	a	-	b	a	b	-	a	a	b	b	-	b	a	a	-	a	a	-	-	a	a	-	a	-	b	b	b	b	-	a	a	a	a	a	-	a	-	a	a	-	a	b
chr07	2733568	A	b	b	b	a	-	a	-	b	a	b	-	a	a	b	b	-	b	a	a	-	a	a	-	-	a	a	-	a	-	b	b	b	b	-	a	a	a	a	a	-	a	-	a	a	-	a	b
chr07	2733594	A	b	b	b	a	-	a	-	b	a	b	-	a	a	b	b	-	b	a	a	-	a	a	-	-	a	a	-	a	-	b	b	b	b	-	a	a	a	a	a	-	a	-	a	a	-	a	b
chr07	2733601	T	b	b	b	a	-	a	-	b	a	b	-	a	a	b	b	-	b	a	a	-	a	a	-	-	a	a	-	a	-	b	b	b	b	-	a	a	a	a	a	-	a	-	a	a	-	a	b
chr07	2741614	T	b	b	b	a	a	-	a	b	a	-	-	-	a	b	b	a	b	a	a	a	a	-	-	a	a	a	-	a	a	b	b	b	b	-	-	-	-	a	a	a	a	-	a	a	b	a	b
chr07	2761456	G	b	b	b	-	-	a	a	b	a	-	-	a	a	b	b	a	b	a	a	-	a	a	-	-	a	a	b	a	a	b	b	b	b	b	a	a	a	a	a	h	a	b	a	a	b	-	-
chr07	2761496	G	b	b	b	-	-	a	a	b	a	-	-	a	a	b	b	a	b	a	a	-	a	a	-	-	a	a	b	a	a	b	b	b	b	b	a	a	a	a	a	h	a	b	a	a	b	-	-
chr07	2761516	A	b	b	b	-	-	a	a	b	a	-	-	a	a	b	b	a	b	a	a	-	a	a	-	-	a	a	b	a	a	b	b	b	b	b	a	a	a	a	a	h	a	b	a	a	b	-	-
chr07	2761708	T	b	b	b	-	a	a	-	b	a	-	-	a	a	b	b	a	b	a	a	-	a	a	a	a	a	a	b	a	a	b	b	b	b	b	a	a	a	a	a	a	a	b	a	a	b	-	-
chr07	2763513	C	b	b	b	a	a	a	a	b	-	b	-	a	a	b	b	a	b	a	a	a	a	a	a	a	a	a	b	a	a	b	b	b	b	b	a	a	a	a	a	a	a	-	a	a	b	a	b
chr07	2763572	C	b	b	b	a	a	a	a	b	-	b	-	a	a	b	b	a	b	a	a	a	a	a	a	a	a	a	b	a	a	b	b	b	b	b	a	a	a	a	a	a	a	-	a	a	b	a	b
chr07	2776592	A	b	b	b	-	-	a	a	b	-	b	a	a	a	b	b	a	b	b	a	a	a	a	a	a	a	a	b	a	a	b	b	b	b	b	a	a	a	a	a	h	a	b	a	a	b	a	b
chr07	2796710	T	b	b	-	a	a	a	a	b	-	-	-	a	a	b	b	a	b	a	b	a	a	a	a	-	a	b	b	a	-	b	-	b	b	b	a	-	-	-	a	h	-	b	a	a	-	a	-
chr07	2796915	A	b	b	-	a	a	a	a	b	-	-	-	a	a	b	b	a	b	a	a	a	a	a	a	-	a	a	b	a	-	b	b	b	b	b	a	-	-	-	a	h	-	b	a	a	-	a	-
chr07	2799182	A	b	b	b	a	a	h	a	b	a	b	-	a	a	b	b	a	b	a	a	a	a	a	a	a	a	a	b	a	a	b	b	b	b	-	a	a	a	a	a	a	a	-	a	a	b	a	-
chr07	2805693	T	b	b	b	-	a	b	-	b	-	-	-	a	a	b	b	a	b	-	a	a	a	-	-	-	a	a	b	a	a	-	-	b	b	b	a	-	a	a	a	a	a	b	a	a	-	a	b
chr07	2805733	G	b	b	b	-	a	b	-	b	-	-	-	a	a	b	b	a	b	-	a	a	a	-	-	-	a	a	b	a	a	-	-	b	b	b	a	-	a	a	a	a	a	b	a	a	-	a	b
chr07	2818881	A	-	-	b	a	-	a	a	-	a	-	-	a	a	-	b	a	b	a	a	a	a	a	a	a	a	a	-	a	a	-	-	b	b	-	a	a	a	a	a	-	a	-	a	a	-	a	-
chr07	2821837	G	-	b	b	a	a	a	a	-	a	b	-	a	a	b	b	a	b	a	a	a	a	a	a	-	a	-	b	a	-	-	b	b	b	b	a	a	-	a	a	a	a	-	a	a	-	a	b
chr07	2821858	C	-	b	b	a	a	a	a	-	a	b	-	a	a	b	b	a	b	a	a	a	a	a	a	-	a	-	b	a	-	-	b	b	b	b	a	a	-	a	a	a	a	-	a	a	-	a	b
chr07	2827622	T	b	b	b	a	-	-	a	b	a	b	-	a	a	b	b	a	b	a	a	a	a	-	-	a	a	-	b	-	-	-	b	b	b	-	-	-	-	a	a	h	a	-	a	a	-	a	b
chr07	2827810	A	b	b	b	a	-	-	a	b	a	b	-	a	a	b	b	a	b	a	a	a	a	-	-	a	a	-	b	-	-	-	b	b	b	-	-	-	-	a	a	a	a	-	a	a	-	a	b
chr07	2835833	C	-	b	-	-	a	b	a	-	-	-	-	a	a	b	b	a	b	-	a	a	a	a	a	a	a	a	-	a	-	-	b	b	b	-	a	a	a	a	a	a	a	b	a	a	b	a	-
chr07	2835834	G	-	b	-	-	a	b	a	-	-	-	-	a	a	b	b	a	b	-	a	a	a	a	a	a	a	a	-	a	-	-	b	b	b	-	a	a	a	a	a	a	a	b	a	a	b	a	-
chr07	2843911	A	b	b	b	a	a	a	a	b	a	b	a	a	a	b	b	-	b	a	a	-	a	-	-	-	a	a	-	a	a	b	b	b	b	-	a	a	a	a	a	a	a	b	a	a	b	a	b
chr07	2843921	T	b	b	b	a	a	a	a	b	a	b	a	a	a	b	b	-	b	a	a	-	a	-	-	-	a	b	-	a	a	b	b	b	b	-	a	a	a	a	a	a	a	b	a	a	b	a	b
chr07	2843948	G	b	b	b	a	a	a	a	b	a	b	a	a	a	b	b	-	b	a	a	-	a	-	-	-	a	b	-	a	a	b	b	b	b	-	a	a	a	a	a	a	a	b	a	a	b	a	b
chr07	2843961	G	b	b	b	a	a	a	a	b	a	b	a	a	a	b	b	-	b	a	a	-	a	-	-	-	a	b	-	a	a	b	b	b	b	-	a	a	a	a	a	a	a	b	a	a	b	a	b
chr07	2859639	C	b	b	b	a	a	a	-	b	a	b	a	a	a	b	b	a	b	a	a	a	a	a	a	-	a	b	b	a	a	b	b	b	b	b	a	a	a	a	a	a	a	b	a	a	b	a	b
chr07	2861225	C	b	b	b	-	-	a	a	b	a	b	-	a	a	b	b	a	b	a	a	a	-	-	a	-	a	a	b	a	a	-	b	b	b	b	a	-	a	-	a	a	a	b	a	a	b	a	b
chr07	2865559	A	b	b	b	-	a	a	-	b	a	b	-	-	a	b	b	-	b	a	a	-	-	-	-	-	a	a	b	-	a	b	b	b	b	b	-	-	-	-	-	b	a	-	a	-	-	a	b
chr07	2865571	C	b	b	b	-	a	a	-	b	a	b	-	-	a	b	b	-	b	a	a	-	-	-	-	-	a	a	b	-	a	b	b	b	b	b	-	-	-	-	-	b	a	-	a	-	-	a	b
chr07	2865604	C	b	b	b	-	a	a	-	b	a	b	-	-	a	b	b	-	b	a	a	-	-	-	-	-	a	a	b	-	a	b	b	b	b	b	-	-	-	-	-	b	a	-	a	-	-	a	b
chr07	2867387	C	b	b	b	-	a	a	a	b	a	b	a	a	-	b	b	a	b	a	a	a	a	a	a	a	a	a	b	a	a	b	b	b	b	b	a	a	-	a	a	a	a	b	a	a	b	a	b
chr07	2867388	T	b	b	b	-	a	a	a	b	a	b	a	a	-	b	b	a	b	a	a	a	a	a	a	a	a	a	b	a	a	b	b	b	b	b	a	a	-	a	a	a	a	b	a	a	b	a	b
chr07	2873571	C	b	b	b	a	a	a	a	b	a	b	a	a	a	b	b	-	b	a	a	a	a	a	-	-	a	a	b	a	-	b	b	b	b	b	a	a	a	a	a	a	a	b	a	a	-	a	b
chr07	2873579	G	b	b	b	a	a	a	a	b	a	b	a	a	a	b	b	-	b	a	a	a	a	a	-	-	a	a	b	a	-	b	b	b	b	b	a	a	a	a	a	a	a	b	a	a	-	a	b
chr07	2876038	G	-	b	b	-	-	a	-	b	-	-	-	a	a	b	b	-	b	a	a	-	a	-	-	a	a	-	b	a	-	-	b	b	b	-	a	-	-	a	a	-	-	b	-	-	-	-	-
chr07	2896801	G	b	b	-	a	-	a	a	b	a	b	-	a	a	b	b	a	b	a	a	-	a	a	a	a	a	b	b	a	a	b	-	b	b	b	a	a	-	a	a	-	a	-	a	a	-	a	-
chr07	2896802	G	b	b	-	a	-	a	a	b	a	b	-	a	a	b	b	a	b	a	a	-	a	a	a	a	a	b	b	a	a	b	-	b	b	b	a	a	-	a	a	-	a	-	a	a	-	a	-
chr07	2897056	G	-	b	-	a	-	a	a	-	a	b	-	a	a	b	b	a	b	a	a	-	a	a	a	a	a	b	b	a	-	-	-	b	b	b	a	a	-	a	a	-	a	-	a	a	-	a	-
chr07	2898449	A	b	b	b	a	a	a	a	b	a	b	-	a	a	b	b	a	b	-	a	-	a	-	a	a	a	a	b	a	a	b	b	b	b	b	a	b	a	a	a	a	a	-	a	a	b	a	-
chr07	2905833	C	b	-	-	a	-	a	a	-	a	b	-	a	a	b	b	-	b	a	a	a	a	-	-	-	a	a	-	a	-	-	b	b	b	-	a	-	-	a	a	a	a	-	a	-	b	a	-
chr07	2906107	A	b	-	-	a	a	a	a	-	a	b	-	a	a	b	b	a	b	a	a	a	a	-	a	-	a	a	-	a	-	-	b	b	b	-	a	-	-	a	a	a	a	-	a	-	b	a	-
chr07	2906136	C	b	-	-	a	a	a	a	-	a	b	-	a	a	b	b	a	b	a	a	a	a	-	a	-	a	a	-	a	-	-	b	b	b	-	a	-	-	a	a	a	a	-	a	-	b	a	-
chr07	2906166	A	b	-	-	a	a	a	a	-	a	b	-	a	a	b	b	a	b	a	a	a	a	-	a	-	a	a	-	a	-	-	b	b	b	-	a	-	-	a	a	a	a	-	a	-	b	a	-
chr07	2928439	G	b	b	-	-	-	-	a	b	a	-	-	a	-	b	b	a	b	-	-	-	a	-	a	a	-	a	-	a	a	-	b	b	b	-	a	a	a	a	a	-	a	-	a	-	-	-	-
chr07	2936862	T	b	-	b	a	a	-	a	b	a	-	-	a	a	b	b	a	b	a	a	a	a	a	-	a	a	-	b	-	-	-	b	b	b	-	a	-	a	-	a	a	a	-	a	a	-	-	-
chr07	2945850	G	b	b	b	-	a	b	-	b	-	-	a	a	a	b	b	a	b	a	a	a	a	a	a	-	a	-	-	a	a	-	b	b	b	b	a	-	-	a	a	b	a	-	a	a	b	a	b
chr07	2951145	C	b	b	b	a	a	b	-	b	-	b	-	a	-	b	b	a	b	-	a	-	a	-	-	a	a	-	b	a	a	b	b	b	b	b	-	-	a	-	a	a	a	-	a	a	b	-	b
chr07	2958678	G	b	b	b	a	-	a	-	b	a	b	a	a	a	b	b	a	b	a	a	a	a	a	a	a	a	b	b	a	a	b	b	b	b	b	a	a	a	a	a	a	a	b	a	a	-	-	b
chr07	2958679	A	b	b	b	a	-	a	-	b	a	b	a	a	a	b	b	a	b	a	a	a	a	a	a	a	a	a	b	a	a	b	b	b	b	b	a	a	a	a	a	a	a	b	a	a	-	-	b
chr07	2958868	C	b	b	b	a	-	a	-	b	a	b	a	a	a	b	b	a	b	a	a	a	a	a	a	a	a	a	b	a	a	b	b	b	b	b	a	a	a	a	a	a	a	b	a	a	-	-	b
chr07	2958889	G	b	b	b	a	-	a	-	b	a	b	a	a	a	b	b	a	b	a	a	a	a	a	a	a	a	b	b	a	a	b	b	b	b	b	a	a	a	a	a	a	a	b	a	b	-	-	b
chr07	2993305	T	b	b	b	-	a	a	a	b	-	-	-	a	a	b	b	a	b	a	a	-	a	-	-	-	a	b	b	a	a	b	b	b	b	b	-	a	a	a	a	-	a	-	-	a	b	-	b
chr07	2993572	G	-	b	b	-	a	a	a	-	-	-	-	a	a	b	b	a	b	a	a	-	a	-	-	-	a	b	b	-	a	-	b	b	b	b	-	a	a	a	a	-	a	-	-	a	b	-	b
chr07	2993589	T	-	b	b	-	a	a	a	-	-	-	-	a	a	b	b	a	b	a	a	-	a	-	-	-	a	b	b	-	a	-	b	b	b	b	-	a	a	a	a	-	a	-	-	a	b	-	b
chr07	2995911	A	b	b	b	a	a	a	-	b	-	b	-	a	a	b	b	a	b	a	a	a	a	a	-	a	a	a	b	a	a	b	b	b	b	b	a	-	b	a	a	a	a	-	a	a	b	a	b
chr07	2996254	C	b	b	b	a	a	a	-	b	-	b	-	a	a	b	b	a	b	a	a	a	a	a	-	a	a	a	b	a	a	b	b	b	b	b	a	-	a	a	a	a	a	-	a	a	b	a	b
chr07	3004394	T	-	b	b	-	a	-	-	-	a	b	-	a	-	b	b	a	b	b	a	-	-	-	-	-	a	-	b	a	a	-	b	b	b	b	-	-	a	-	a	h	a	b	a	-	-	a	-
chr07	3004447	T	-	b	b	-	a	-	-	-	a	b	-	a	-	b	b	a	b	b	a	-	-	-	-	-	a	-	b	a	a	-	b	b	b	b	-	-	a	-	a	h	a	b	a	-	-	a	-
chr07	3004459	A	-	b	b	-	a	-	-	-	a	b	-	a	-	b	b	a	b	a	a	-	-	-	-	-	a	-	b	a	a	-	b	b	b	b	-	-	a	-	a	h	a	b	a	-	-	a	-
chr07	3010108	G	b	b	b	a	a	b	a	-	a	b	-	-	a	b	b	a	b	a	a	a	a	a	a	a	a	a	b	a	a	b	b	b	b	-	a	a	a	a	a	a	a	b	a	a	b	a	b
chr07	3010328	G	-	b	b	a	a	b	a	-	a	b	-	-	a	b	b	a	b	a	a	a	a	a	a	a	a	a	b	a	a	b	b	b	b	-	a	a	a	a	a	a	a	b	a	a	b	a	b
chr07	3010329	C	-	b	b	a	a	a	a	-	a	b	-	-	a	b	b	a	b	a	a	a	a	a	a	a	a	a	b	a	a	b	b	b	b	-	a	a	a	a	a	a	a	b	a	a	b	a	b
chr07	3010397	C	-	b	b	a	a	a	a	-	a	b	-	-	a	b	b	a	b	a	a	a	a	a	a	a	a	a	b	a	a	b	b	b	b	-	a	a	a	a	a	a	a	b	a	a	b	a	b
chr07	3012319	G	-	b	b	-	-	b	a	-	-	-	-	a	a	b	b	a	b	a	a	-	a	a	-	a	a	a	-	a	-	-	b	b	b	-	a	-	-	a	a	-	a	-	a	-	-	-	-
chr07	3012607	T	-	b	b	-	-	b	a	-	a	-	-	a	a	b	b	a	b	a	a	-	a	a	-	a	a	b	-	a	-	-	b	b	b	-	a	-	-	a	a	-	a	-	a	-	-	-	-
chr07	3012620	C	-	b	b	-	-	b	a	-	a	-	-	a	a	b	b	a	b	a	a	-	a	a	-	a	a	b	-	a	-	-	b	b	b	-	a	-	-	a	a	-	a	-	a	-	-	-	-
chr07	3019059	C	b	b	b	a	a	a	a	b	a	b	a	a	a	b	b	a	b	a	a	a	a	a	-	a	a	a	b	a	a	b	b	b	b	b	a	a	a	a	a	a	a	-	a	a	b	a	b
chr07	3019086	A	b	b	b	a	a	a	a	b	a	b	a	a	a	b	b	a	b	a	a	a	a	a	-	a	a	a	b	a	a	b	b	b	b	b	a	a	a	a	a	a	a	-	a	a	b	a	b
chr07	3022814	T	b	b	b	a	a	-	-	-	a	b	-	-	a	-	b	a	b	a	-	-	a	-	-	a	a	-	-	-	-	-	b	b	b	-	a	-	a	-	a	a	a	b	a	-	-	a	-
chr07	3024040	T	b	b	b	a	-	a	a	b	a	-	a	a	a	b	b	a	b	a	a	a	a	a	a	-	a	a	-	a	a	b	b	b	b	b	a	a	a	a	a	a	-	a	a	a	b	a	b
chr07	3024152	G	-	-	-	a	a	a	-	-	-	-	-	-	a	-	b	a	b	-	a	-	a	-	a	-	a	a	-	a	a	b	-	-	b	-	a	a	a	-	a	a	a	-	a	a	-	-	-
chr07	3024199	A	-	-	-	a	a	a	-	-	-	-	-	-	a	-	a	a	b	-	a	-	a	-	a	-	a	a	-	a	a	b	-	-	b	-	a	a	a	-	a	a	a	-	a	a	-	-	-
chr07	3024445	G	-	-	-	a	a	a	-	-	-	-	-	-	a	-	a	a	b	-	a	-	a	-	a	-	a	a	-	a	a	b	-	-	-	-	a	a	a	-	a	a	a	-	a	a	-	-	-
chr07	3024449	G	-	-	-	a	a	a	-	-	-	-	-	-	a	-	a	a	b	-	a	-	a	-	a	-	a	a	-	a	a	b	-	-	-	-	a	a	a	-	a	a	a	-	a	a	-	-	-
chr07	3024495	G	-	-	-	a	a	a	-	-	-	-	-	-	a	-	a	a	b	-	a	-	a	-	a	-	a	a	-	a	a	b	-	-	-	-	a	a	a	-	a	a	a	-	a	a	-	-	-
chr07	3042419	C	b	b	-	a	a	a	a	b	a	-	-	a	a	-	b	a	b	a	a	a	a	a	-	-	a	a	b	-	a	-	b	b	b	-	a	a	-	a	a	-	a	-	a	a	-	a	-
chr07	3042429	G	b	b	-	a	a	a	a	b	a	-	-	a	a	-	b	a	b	a	a	a	a	a	-	-	a	a	b	-	a	-	b	b	b	-	a	a	-	a	a	-	a	-	a	a	-	a	-
chr07	3046689	A	b	b	-	a	a	-	a	b	a	-	-	a	a	b	b	a	b	h	a	a	a	a	-	-	a	a	-	a	a	b	b	b	b	-	a	a	a	a	a	a	a	-	a	a	-	a	b
chr07	3057084	T	-	b	b	a	a	b	-	-	-	b	-	a	a	b	b	a	b	a	a	a	a	a	-	a	a	a	b	a	a	b	b	b	b	b	a	a	a	a	a	a	a	b	a	a	-	a	b
chr07	3057085	C	-	b	b	a	a	a	-	-	-	b	-	a	a	b	b	a	b	a	a	a	a	a	-	a	a	a	b	a	a	b	b	b	b	b	a	a	a	a	a	a	a	b	a	a	-	a	b
chr07	3057109	A	-	b	b	a	a	a	-	-	-	b	-	a	a	b	b	a	b	a	a	a	a	a	-	a	a	a	b	a	a	b	b	b	b	b	a	a	a	a	a	a	a	b	a	a	-	a	b
chr07	3057137	G	-	b	b	a	a	b	-	-	-	b	-	a	a	b	b	a	b	a	a	a	a	a	-	a	a	a	b	a	a	b	b	b	b	b	a	a	a	a	a	a	a	b	a	a	-	a	b
chr07	3073700	T	b	b	b	a	a	a	a	b	a	-	-	-	a	b	b	a	b	a	h	-	a	a	a	a	a	-	b	a	-	b	b	b	b	b	a	a	a	a	a	a	a	b	a	a	b	a	b
chr07	3084374	T	b	b	-	-	-	-	a	b	a	-	-	-	-	b	b	a	b	a	a	a	a	a	a	-	a	a	-	a	a	b	b	b	b	-	a	-	a	a	a	a	a	-	a	-	-	a	b
chr07	3084396	C	b	b	-	-	-	-	a	b	a	-	-	-	-	b	b	a	b	a	a	a	a	a	a	-	a	a	-	a	a	b	b	b	b	-	a	-	a	a	a	a	a	-	a	-	-	a	b
chr07	3091049	A	b	b	b	a	a	a	a	b	a	b	a	a	a	b	b	a	b	-	a	a	a	a	a	a	a	b	-	a	a	-	b	b	b	b	a	a	a	a	a	a	a	b	a	a	-	a	b
chr07	3091062	T	b	b	b	a	a	a	a	b	a	b	a	a	a	b	b	a	b	-	a	a	a	a	a	a	a	b	-	a	a	-	b	b	b	b	a	a	a	a	a	a	a	b	a	a	-	a	b
chr07	3101325	G	-	b	b	a	a	a	a	-	a	b	a	a	a	b	b	a	b	a	a	a	a	a	a	a	a	a	b	a	a	b	b	b	b	b	a	a	a	a	a	a	a	b	a	a	b	a	b
chr07	3101326	T	-	b	b	a	a	a	a	-	a	b	a	a	a	b	b	a	b	a	a	a	a	a	a	a	a	b	b	a	a	b	b	b	b	b	a	a	b	a	a	a	a	b	a	a	b	a	b
chr07	3101331	G	-	b	b	a	a	a	a	-	a	b	a	a	a	b	b	a	b	a	a	a	a	a	a	a	a	a	b	a	a	b	b	b	b	b	a	a	a	a	a	a	a	b	a	a	b	a	b
chr07	3103935	C	-	b	b	a	-	a	a	a	a	-	a	a	a	b	b	a	b	a	a	a	a	a	a	a	a	a	b	a	a	-	b	b	b	b	a	a	a	a	a	a	a	-	a	a	-	a	b
chr07	3103958	A	-	b	b	a	-	a	a	a	a	-	a	a	a	b	b	a	b	a	a	a	a	a	a	a	a	a	b	a	a	-	b	b	b	b	a	a	a	a	a	a	a	-	a	a	-	a	b
chr07	3103968	C	-	b	b	a	-	a	a	a	a	-	a	a	a	b	b	a	b	a	a	a	a	a	a	a	a	a	b	a	a	-	b	b	b	b	a	a	a	a	a	a	a	-	a	a	-	a	b
chr07	3104011	C	-	b	b	a	-	a	a	a	a	-	a	a	a	b	b	a	b	a	a	a	a	a	a	a	a	a	b	a	a	-	b	b	b	b	a	a	a	a	a	a	a	-	a	a	-	a	b
chr07	3104292	T	-	b	b	a	a	b	-	-	-	b	-	a	-	b	b	a	b	a	a	a	a	a	-	-	-	a	b	a	-	-	b	b	b	b	a	-	a	b	a	-	a	-	-	-	b	a	b
chr07	3109608	G	-	b	-	a	a	-	a	b	a	-	-	a	a	b	b	a	b	a	a	a	a	-	a	a	a	-	b	-	a	-	b	b	b	-	a	-	a	a	a	a	a	-	a	a	-	-	b
chr07	3109889	A	b	b	-	a	a	-	a	b	a	-	-	a	a	b	b	a	b	a	a	a	a	-	a	a	a	-	b	-	a	-	b	b	b	-	a	-	a	a	a	a	a	-	a	a	-	a	b
chr07	3109894	G	b	b	-	a	a	-	a	b	a	-	-	a	a	b	b	a	b	a	a	a	a	-	a	a	a	-	b	-	a	-	b	b	b	-	a	-	a	a	a	a	a	-	a	a	-	a	b
chr07	3110111	C	b	b	b	-	a	a	a	b	-	b	a	a	a	b	b	a	b	a	a	a	a	a	a	a	a	a	b	a	a	-	b	b	b	b	a	a	a	a	a	a	a	b	a	a	-	a	b
chr07	3123790	T	b	b	b	a	a	-	a	b	a	-	-	-	a	b	b	a	b	a	a	-	a	-	a	a	a	b	b	a	a	b	b	b	b	-	a	a	a	a	a	a	a	b	a	a	b	a	b
chr07	3125463	C	b	b	b	-	-	-	a	b	a	-	-	a	-	b	b	a	b	a	a	a	a	-	a	-	a	a	b	a	a	b	b	b	b	b	a	a	a	a	a	a	a	b	a	a	b	a	b
chr07	3142496	A	-	b	b	a	a	a	a	-	a	b	a	a	a	b	b	a	b	a	a	a	a	a	a	-	a	-	b	a	a	-	a	b	b	b	a	a	a	a	a	a	a	b	a	-	b	a	-
chr07	3142520	T	-	b	b	a	a	a	a	-	a	b	a	a	a	b	b	a	b	a	a	a	a	a	a	-	a	-	b	a	a	-	b	b	b	b	a	a	a	a	a	a	a	b	a	-	b	a	-
chr07	3142547	A	-	b	b	a	a	a	a	-	a	b	a	a	a	b	b	a	b	a	a	a	a	a	a	-	a	-	b	a	a	-	a	b	b	b	a	a	a	a	a	a	a	b	a	-	b	a	-
chr07	3142553	C	-	h	b	a	a	a	a	-	a	b	a	a	a	b	b	a	b	a	a	a	a	a	a	-	a	-	b	a	a	-	a	h	h	b	a	a	a	a	a	a	a	b	a	-	b	a	-
chr07	3142659	T	-	b	-	a	a	a	a	-	a	b	a	a	a	b	b	a	b	a	a	a	a	a	a	-	a	-	b	a	a	-	a	b	b	b	a	a	a	a	a	a	a	b	a	a	b	a	-
chr07	3142661	G	-	b	-	a	a	a	a	-	a	b	a	a	a	b	b	a	b	a	a	a	a	a	a	-	a	-	b	a	a	-	a	b	b	b	a	a	a	a	a	a	a	b	a	a	b	a	-
chr07	3142708	C	-	b	-	a	a	a	a	-	a	b	a	a	a	b	b	a	b	a	a	a	a	a	a	-	a	-	b	a	a	-	a	b	b	b	a	a	a	a	a	a	a	b	a	a	b	a	-
chr07	3149718	T	b	h	b	-	a	a	a	b	a	-	-	-	a	b	b	a	b	a	a	a	a	a	a	a	a	b	b	a	a	-	b	b	b	-	a	a	a	a	a	a	a	b	a	a	b	a	b
chr07	3152968	A	-	b	b	a	a	a	a	-	a	b	a	a	a	b	-	a	b	a	a	-	a	a	a	-	-	a	b	a	-	-	b	b	b	-	a	-	a	a	a	a	a	b	a	-	-	a	b
chr07	3152991	G	-	b	b	a	a	a	a	-	a	b	a	a	a	b	-	a	b	a	a	-	a	a	a	-	-	a	b	a	-	-	b	b	b	-	a	-	a	a	a	b	a	b	a	-	-	a	b
chr07	3153003	C	-	b	b	a	a	a	a	-	a	b	a	a	a	b	-	a	b	a	a	-	a	a	a	-	-	a	b	a	-	-	b	b	b	-	a	-	a	a	a	a	a	b	a	-	-	a	b
chr07	3153301	C	b	b	b	a	a	a	a	b	a	b	a	a	a	b	-	a	b	a	a	-	a	a	a	-	-	a	b	a	a	-	b	b	b	b	a	-	a	a	a	a	a	b	a	-	-	a	b
chr07	3186511	T	-	b	b	-	-	a	a	-	-	-	-	a	a	b	b	a	b	a	a	a	a	-	a	-	a	b	b	a	-	-	b	b	b	b	a	a	a	a	a	-	a	b	a	a	b	a	b
chr07	3186528	T	-	b	b	-	-	a	a	-	-	-	-	a	a	b	b	a	b	a	a	a	a	-	a	-	a	b	b	a	-	-	b	b	b	b	a	a	a	a	a	-	a	b	a	a	b	a	b
chr07	3186571	G	-	b	b	-	-	a	a	-	-	-	-	a	a	b	b	a	b	a	a	a	a	-	a	-	a	b	b	a	-	-	b	b	b	b	a	a	a	a	a	-	a	b	a	a	b	a	b
chr07	3186847	C	-	b	-	-	-	a	a	-	-	-	-	a	a	b	b	a	b	a	a	a	a	a	a	-	a	b	b	a	-	-	b	b	b	b	a	a	a	a	a	-	a	b	a	a	-	a	-
chr07	3186853	A	-	b	-	-	-	a	a	-	-	-	-	a	a	b	b	a	b	a	a	a	a	a	a	-	a	b	b	a	-	-	b	b	b	b	a	a	a	a	a	-	a	b	a	a	-	a	-
chr07	3187116	C	b	b	b	a	-	a	a	b	a	-	-	-	a	b	b	a	b	a	a	a	a	a	-	a	a	a	b	a	-	b	b	b	b	b	a	a	a	a	a	-	a	-	a	a	-	-	b
chr07	3187553	A	b	b	b	a	a	a	a	b	a	b	-	a	a	b	b	a	b	a	a	a	a	a	a	a	a	a	b	a	a	b	b	b	b	b	a	a	a	a	a	a	a	-	a	a	b	a	b
chr07	3194571	C	b	b	b	a	a	-	a	b	-	b	-	a	a	b	b	a	b	a	a	-	a	a	a	a	a	a	-	a	-	b	b	b	b	b	a	a	a	-	a	a	a	b	a	a	-	a	-
chr07	3194594	G	b	b	b	a	a	-	a	b	-	b	-	a	a	b	b	a	b	a	a	-	a	a	a	a	a	a	-	a	-	b	b	b	b	b	a	a	a	-	a	a	a	b	a	a	-	a	-
chr07	3194842	T	-	b	b	-	a	-	a	-	-	b	-	a	a	b	b	a	b	a	a	-	a	a	a	-	a	a	-	a	-	-	b	b	b	b	a	a	a	-	a	a	a	b	a	a	-	a	-
chr07	3194845	T	-	b	b	-	a	-	a	-	-	b	-	b	b	b	b	a	b	a	a	-	a	a	a	-	a	a	-	a	-	-	b	b	b	b	a	a	a	-	a	a	a	b	a	a	-	a	-
chr07	3194891	G	-	b	b	-	a	-	a	-	-	b	-	a	a	b	b	a	b	a	a	-	a	a	a	-	a	a	-	a	-	-	b	b	b	b	a	a	a	-	a	a	a	b	a	a	-	a	-
chr07	3194916	T	-	b	b	-	a	-	a	-	-	b	-	a	a	b	b	a	b	a	a	-	a	a	a	-	a	a	-	a	-	-	b	b	b	b	a	a	a	-	a	a	a	b	a	a	-	a	-
chr07	3210918	T	b	b	b	a	a	-	a	b	a	-	-	a	a	b	b	a	b	a	a	-	a	a	a	a	a	a	b	a	a	b	-	b	b	b	a	-	a	a	a	a	a	b	a	a	-	a	b
chr07	3210979	C	b	b	b	a	a	-	a	b	a	-	-	a	a	b	b	a	b	a	a	-	a	a	a	a	a	a	b	a	a	b	-	b	b	b	a	-	a	a	a	a	a	b	a	a	-	a	b
chr07	3222155	G	-	b	-	a	-	a	-	-	-	b	-	-	a	-	b	a	b	a	a	-	a	-	a	-	-	-	-	-	-	b	b	-	b	-	-	a	a	a	a	-	-	b	-	a	-	-	-
chr07	3222434	A	b	b	b	a	a	a	a	b	a	b	a	a	a	b	b	a	b	a	a	a	a	-	a	a	a	-	b	a	a	-	b	b	b	b	a	a	a	a	a	h	a	b	a	a	-	a	b
chr07	3222556	C	-	b	b	a	a	a	a	-	a	b	a	a	a	b	b	a	b	a	a	a	a	-	a	a	a	-	b	a	a	-	b	b	b	b	a	a	a	a	a	a	a	b	a	a	-	a	b
chr07	3222560	T	-	b	b	a	a	a	a	-	a	b	a	a	a	b	b	a	b	a	a	a	a	-	a	a	a	-	b	a	a	-	b	b	b	b	a	a	a	a	a	a	a	b	a	a	-	a	b
chr07	3222579	G	-	b	b	a	a	a	a	-	a	b	a	a	a	b	b	a	b	a	a	a	a	-	a	a	a	-	b	a	a	-	b	b	b	b	a	a	a	a	a	a	a	b	a	a	-	a	b
chr07	3222593	C	-	b	b	a	a	a	a	-	a	b	a	a	a	b	b	a	b	a	a	a	a	-	a	a	a	-	b	a	a	-	b	b	b	b	a	a	a	a	a	a	a	b	a	a	-	a	b
chr07	3231640	A	b	b	b	a	-	-	a	-	-	-	-	-	a	-	b	a	b	a	a	a	a	a	-	-	a	a	-	a	a	-	b	b	b	-	a	-	-	a	a	-	a	-	a	-	b	-	b
chr07	3255078	C	-	b	b	a	a	a	a	-	-	-	-	a	-	b	b	a	b	-	a	-	a	-	a	a	a	-	b	a	a	-	b	b	b	b	a	-	a	a	a	a	a	-	a	a	b	a	-
chr07	3263397	G	b	b	b	a	a	a	a	b	a	b	-	a	a	b	b	a	b	a	a	a	a	-	a	-	a	b	-	a	a	b	b	b	b	b	a	a	a	a	a	h	a	-	a	a	b	a	b
chr07	3263532	A	b	b	b	a	a	a	a	-	a	b	-	a	a	b	b	a	b	a	a	a	a	-	a	-	a	a	-	a	a	b	b	b	b	b	a	a	a	a	a	a	a	-	a	a	b	a	b
chr07	3265419	G	b	b	-	a	-	-	a	b	a	-	a	b	a	b	b	a	b	a	a	a	a	a	a	a	a	a	-	a	a	b	b	b	b	b	a	-	-	a	a	a	a	b	a	a	-	a	b
chr07	3273198	C	b	b	b	a	a	-	a	b	-	b	-	-	a	b	b	a	b	a	a	a	a	-	a	a	a	a	b	a	a	-	b	b	b	-	-	a	a	-	a	a	-	-	-	a	-	-	-
chr07	3273215	T	b	b	b	a	a	-	a	b	-	b	-	-	a	b	b	a	b	a	a	a	a	-	a	a	a	a	b	a	a	-	b	b	b	-	-	a	a	-	a	a	-	-	-	a	-	-	-
chr07	3273268	C	b	b	b	a	a	-	a	b	-	b	-	-	a	b	b	a	b	a	a	a	a	-	a	a	a	a	b	a	a	-	b	b	b	-	-	a	a	-	a	a	-	-	-	a	-	-	-
chr07	3273546	C	b	b	b	a	a	-	a	b	-	b	-	-	a	b	b	a	b	a	a	a	a	-	a	a	a	a	b	a	a	-	b	b	b	-	-	a	-	-	a	a	-	-	-	a	-	-	-
chr07	3287616	C	b	b	b	-	-	a	a	b	a	b	-	b	a	b	b	a	b	a	a	-	a	a	a	a	a	a	b	a	a	b	b	b	b	b	a	a	a	a	a	a	a	b	a	a	-	a	b
chr07	3287722	T	-	b	b	-	-	b	a	-	a	b	-	b	a	b	b	-	b	a	a	-	a	a	-	-	a	a	b	a	a	b	b	b	b	b	a	a	a	a	a	a	a	b	a	a	-	a	b
chr07	3294606	A	b	b	b	a	a	-	-	b	a	-	-	b	a	b	b	a	b	a	a	-	a	a	a	-	a	a	b	a	a	b	b	b	b	b	a	a	a	a	a	a	a	b	a	a	b	a	b
chr07	3301080	T	-	b	-	-	a	-	a	b	a	b	-	b	-	b	b	a	b	-	a	a	a	a	-	-	-	a	-	a	-	b	b	b	b	-	a	-	-	-	a	a	a	b	-	-	-	-	b
chr07	3301083	T	-	b	-	-	a	-	a	b	a	b	-	b	-	b	b	a	b	-	a	a	a	a	-	-	-	a	-	a	-	b	b	b	b	-	a	-	-	-	a	a	a	b	-	-	-	-	b
chr07	3310990	C	b	b	b	-	a	a	a	b	a	b	-	b	a	b	b	a	b	a	a	-	a	a	a	-	a	-	b	a	-	b	b	b	b	b	a	a	a	a	a	a	a	-	a	-	-	a	b
chr07	3311155	A	b	b	b	-	a	a	a	b	a	b	-	b	a	b	b	a	b	a	a	-	a	a	a	-	a	-	b	a	-	b	b	b	b	b	a	a	a	a	a	a	a	-	a	-	-	a	b
chr07	3312444	G	b	b	-	-	a	-	a	-	-	-	-	-	-	b	b	a	-	a	a	-	-	a	a	-	a	-	b	a	-	-	b	b	b	-	-	-	a	a	-	a	-	b	a	-	-	a	b
chr07	3317257	A	b	b	b	a	a	a	-	b	a	b	-	b	-	b	b	a	b	-	a	-	a	a	a	a	a	a	-	a	a	b	b	b	b	-	-	a	a	-	a	a	a	b	a	-	b	-	b
chr07	3317313	A	b	b	b	a	a	a	-	b	a	b	-	b	-	b	b	a	b	-	a	-	a	a	a	a	a	a	-	a	a	b	b	b	b	-	-	a	a	-	a	a	a	b	a	-	b	-	b
chr07	3317324	T	b	b	b	a	a	b	-	b	a	b	-	b	-	b	b	a	b	-	a	-	a	a	a	a	a	a	-	a	a	b	b	b	b	-	-	a	a	-	a	a	a	b	a	-	b	-	b
chr07	3317611	T	b	b	b	a	a	b	-	b	a	b	-	b	-	b	b	a	b	-	a	-	a	a	a	a	a	a	-	a	a	b	b	b	b	-	-	a	a	-	a	b	a	b	a	-	b	-	b
chr07	3317617	C	b	b	b	a	a	a	-	b	a	b	-	b	-	b	b	a	b	-	a	-	a	a	a	a	a	a	-	a	a	b	b	b	b	-	-	a	a	-	a	a	a	b	a	-	b	-	b
chr07	3322300	A	b	b	-	a	a	a	-	b	a	-	-	b	a	b	b	a	b	a	a	a	a	a	a	a	a	b	b	a	a	-	b	b	b	b	a	-	-	a	a	a	a	-	a	-	b	a	b
chr07	3325639	C	-	b	b	a	a	a	a	-	a	b	-	b	a	b	b	a	b	h	a	a	a	a	-	-	a	a	b	a	a	-	-	b	b	b	a	a	a	-	a	a	a	-	a	a	b	a	b
chr07	3363504	C	b	-	b	a	a	-	-	b	-	-	a	-	a	b	b	a	b	-	a	-	a	-	a	-	-	a	-	a	a	-	-	b	b	-	a	-	a	a	a	-	a	b	a	-	b	-	-
chr07	3364872	C	b	b	b	a	a	a	a	b	a	-	a	b	a	b	b	a	b	a	a	a	a	a	a	-	a	a	b	a	a	-	b	b	b	b	a	-	a	a	a	a	a	b	a	a	b	a	b
chr07	3439992	C	b	b	b	a	-	a	a	b	-	b	a	b	a	b	b	a	b	a	a	a	a	a	a	a	a	h	a	a	a	b	b	b	b	-	a	a	a	a	a	a	a	b	a	a	b	a	b
chr07	3441401	C	b	b	b	a	a	a	a	b	-	b	a	b	a	b	b	a	b	a	a	-	a	-	a	a	a	a	-	a	a	-	b	b	b	b	a	a	a	a	a	a	-	b	a	a	b	a	b
chr07	3441402	G	b	b	b	a	a	a	a	b	-	b	a	b	a	b	b	a	b	a	a	-	a	-	a	a	a	a	-	a	a	-	b	b	b	b	a	a	a	a	a	a	-	b	a	a	b	a	b
chr07	3578777	G	b	b	b	a	a	a	a	b	a	b	a	b	a	b	b	-	b	a	a	a	a	a	-	-	a	b	b	a	a	-	b	b	b	-	-	-	a	a	a	a	a	b	a	a	b	a	b
chr07	3578786	T	b	b	b	a	a	a	a	b	a	b	a	b	a	b	b	-	b	a	a	a	a	a	-	-	a	b	b	a	a	-	b	b	b	-	-	-	a	a	a	a	a	b	a	a	b	a	b
chr07	3578798	T	b	b	b	a	a	a	a	b	a	b	a	b	a	b	b	-	b	a	a	a	a	a	-	-	a	b	b	a	a	-	b	b	b	-	-	-	a	a	a	a	a	b	a	a	b	a	b
chr07	3578849	T	b	b	b	a	a	a	a	b	a	b	a	b	a	b	b	-	b	a	a	a	a	a	-	-	a	b	b	a	a	-	b	b	b	-	-	-	a	a	a	a	a	b	a	a	b	a	b
chr07	3624463	T	b	b	-	-	a	-	-	b	a	a	-	-	a	b	b	a	b	a	a	-	a	-	a	-	a	-	-	a	a	-	b	a	b	-	a	a	-	-	a	-	a	-	a	a	-	a	b
chr07	3624472	G	b	b	-	-	a	-	-	b	a	a	-	-	a	b	b	a	b	a	a	-	a	-	a	-	a	-	-	a	a	-	b	a	b	-	a	a	-	-	a	-	a	-	a	a	-	a	b
chr07	3624710	G	b	b	-	-	a	-	-	b	a	a	-	-	a	b	b	a	b	a	a	-	a	-	a	-	a	-	-	a	a	-	b	a	b	-	a	a	-	-	a	-	a	-	a	a	-	a	b
chr07	3640370	C	-	b	b	a	a	a	a	-	-	-	-	b	a	b	b	a	b	a	a	a	a	a	a	a	a	-	b	a	a	-	b	a	b	b	a	-	a	a	a	a	a	-	a	a	b	a	b
chr07	3640385	G	-	b	b	a	a	a	a	-	-	-	-	b	a	b	b	a	b	a	a	a	a	a	a	a	a	-	b	a	a	-	b	a	b	b	a	-	a	a	a	a	a	-	a	a	b	a	b
chr07	3642217	A	-	b	b	a	-	-	a	-	a	a	a	b	a	b	b	a	b	a	a	a	a	a	-	a	a	-	-	a	a	-	-	a	b	b	-	a	a	-	a	a	a	b	a	a	-	a	b
chr07	3642233	T	-	b	b	a	-	-	a	-	a	a	a	b	a	b	b	a	b	a	a	a	a	a	-	a	a	-	-	a	a	-	-	a	b	b	-	a	a	-	a	a	a	b	a	a	-	a	b
chr07	3642284	T	-	b	b	a	-	-	a	-	a	a	a	b	a	b	b	a	b	a	a	a	a	a	-	a	a	-	-	a	a	-	-	a	b	b	-	a	a	-	a	a	a	b	a	a	-	a	b
chr07	3642293	C	-	b	b	a	-	-	a	-	a	a	a	b	a	b	b	a	b	a	a	a	a	a	-	a	a	-	-	a	a	-	-	a	b	b	-	a	a	-	a	a	a	b	a	a	-	a	b
chr07	3645681	T	b	b	b	a	a	a	a	b	a	a	a	b	a	b	b	a	b	a	a	-	a	a	a	a	a	a	-	a	a	b	b	a	b	b	a	a	a	a	a	a	a	-	a	a	-	a	b
chr07	3662540	C	b	b	b	a	a	a	a	b	a	a	a	b	a	b	b	a	b	a	a	a	a	-	a	a	a	a	b	a	a	b	b	a	b	-	a	a	a	a	a	a	a	b	a	a	b	a	b
chr07	3662557	C	b	b	b	a	a	a	a	b	a	a	a	b	a	b	b	a	b	a	a	a	a	-	a	a	a	a	b	a	a	b	b	a	b	-	a	a	a	a	a	a	a	b	a	a	b	a	b
chr07	3663335	A	b	b	b	a	a	a	-	b	a	a	-	b	a	b	b	a	b	a	a	-	a	a	a	-	a	b	b	a	a	b	b	a	b	-	a	a	-	a	a	a	a	b	a	a	b	a	b
chr07	3663337	G	b	b	b	a	a	a	-	b	a	a	-	b	a	b	b	a	b	a	a	-	a	a	a	-	a	b	b	a	a	b	b	a	b	-	a	a	-	a	a	a	a	b	a	a	b	a	b
chr07	3663675	T	b	b	b	-	a	b	a	b	-	-	-	b	a	b	b	a	b	a	a	a	a	-	a	-	a	-	-	a	a	b	b	a	b	b	a	a	a	a	a	a	a	-	a	a	b	a	b
chr07	3663676	T	b	b	b	-	a	b	a	b	-	-	-	b	a	b	b	a	b	a	a	a	a	-	a	-	a	-	-	a	a	b	b	a	b	b	a	a	a	a	a	a	a	-	a	a	b	a	b
chr07	3670717	C	b	b	b	a	a	-	a	-	a	-	a	b	a	b	b	a	b	a	a	a	a	a	a	a	a	b	-	a	a	b	-	a	b	b	a	-	-	a	a	a	a	b	a	a	b	a	b
chr07	3670718	A	b	b	b	a	a	-	a	-	a	-	a	b	a	b	b	a	b	a	a	a	a	a	a	a	a	a	-	a	a	b	-	a	b	b	a	-	-	a	a	a	a	b	a	a	b	a	b
chr07	3672689	A	b	b	b	a	a	h	a	b	a	-	-	b	a	b	b	a	b	a	a	-	a	-	a	a	a	b	b	a	a	b	b	a	b	b	a	-	a	a	a	a	a	-	a	-	-	a	b
chr07	3697885	G	b	b	-	a	-	b	a	b	a	-	-	-	a	b	b	a	b	a	a	a	a	-	a	-	a	b	b	a	a	b	b	a	b	-	-	b	-	a	a	b	a	-	a	a	b	a	b
chr07	3700052	A	b	b	-	a	a	a	a	b	a	a	-	b	a	b	b	a	b	a	a	a	a	a	a	-	a	a	b	a	a	b	b	a	b	-	a	a	a	a	a	a	a	-	a	a	b	a	b
chr07	3701371	C	b	b	b	a	a	a	-	b	a	a	a	b	a	b	b	a	b	a	a	-	a	a	a	a	a	a	b	a	a	b	b	a	b	b	a	a	-	-	a	a	-	b	a	a	-	a	b
chr07	3701560	G	b	b	b	a	a	a	-	b	a	a	a	b	a	b	b	a	b	a	a	-	a	a	a	a	a	a	b	a	a	b	b	a	b	b	a	a	-	-	a	a	-	b	a	a	-	a	b
chr07	3701779	C	b	b	b	a	a	a	a	-	a	a	a	-	a	b	b	a	b	-	a	-	a	a	-	a	a	a	-	a	-	-	b	a	b	-	a	-	a	a	a	a	a	-	a	-	b	a	-
chr07	3705085	A	b	b	-	-	a	a	a	b	-	-	-	b	a	b	b	a	b	a	a	-	a	a	a	a	a	a	b	a	a	b	-	a	b	b	a	a	a	a	a	a	a	-	a	-	b	a	b
chr07	3710504	A	b	b	-	a	a	a	a	b	a	-	a	b	a	b	b	a	b	a	a	a	a	a	a	-	a	a	b	a	a	b	b	a	b	b	a	-	-	a	a	a	a	b	a	a	-	a	b
chr07	3710668	C	-	b	-	a	a	a	a	-	a	-	a	b	a	b	b	a	b	a	a	a	a	a	a	a	a	a	b	a	a	-	b	a	b	b	a	-	-	a	a	a	a	b	a	a	-	a	b
chr07	3710700	A	-	b	-	a	a	a	a	-	a	-	a	b	a	b	b	a	b	a	a	a	a	a	a	a	a	a	b	a	a	-	b	a	b	b	a	-	-	a	a	a	a	b	a	a	-	a	b
chr07	3710723	C	-	b	-	a	a	a	a	-	a	-	a	b	a	b	b	a	b	a	a	a	a	a	a	a	a	a	b	a	a	-	b	a	b	b	a	-	-	a	a	a	a	b	a	a	-	a	b
chr07	3710730	T	-	b	-	a	a	a	a	-	a	-	a	b	a	b	b	a	b	a	a	a	a	a	a	a	a	a	b	a	a	-	b	a	b	b	a	-	-	a	a	a	a	b	a	a	-	a	b
chr07	3710823	T	b	b	b	a	a	a	a	b	a	-	-	b	a	b	b	a	b	b	a	a	a	a	a	a	a	a	b	a	a	b	b	a	b	-	a	a	a	a	a	a	a	-	a	a	-	a	b
chr07	3710832	C	b	b	b	a	a	h	a	b	a	-	-	b	a	b	b	a	b	b	a	a	a	a	a	a	a	a	b	a	a	b	b	a	b	-	a	a	a	a	a	a	a	-	a	a	-	a	b
chr07	3711438	G	b	b	b	a	a	a	a	b	a	a	-	b	a	b	b	a	b	a	a	a	a	a	a	-	a	a	b	a	a	-	b	a	b	b	a	a	a	a	a	a	a	-	a	a	b	a	b
chr07	3711589	T	b	b	b	a	a	-	a	b	a	a	-	b	a	b	b	a	b	a	a	a	a	-	a	-	a	h	b	a	a	b	b	a	b	b	a	a	a	a	a	a	a	b	a	a	b	a	b
chr07	3711613	T	b	b	b	a	a	-	a	b	a	a	-	b	a	b	b	a	b	a	a	a	a	-	a	-	a	h	b	a	a	b	b	a	b	b	a	a	a	a	a	a	a	b	a	a	b	a	b
chr07	3711784	T	b	b	b	a	a	-	a	b	a	a	-	b	a	b	b	a	b	a	a	a	a	-	a	-	a	h	b	a	a	b	b	a	b	b	a	a	a	a	a	a	a	b	a	a	b	a	b
chr07	3711789	A	b	b	b	a	a	-	a	b	a	a	-	b	a	b	b	a	b	a	a	a	a	-	a	-	a	h	b	a	a	b	b	a	b	b	a	a	a	a	a	a	a	b	a	a	b	a	b
chr07	3716024	C	b	b	b	a	a	a	a	b	a	a	-	b	a	b	b	a	b	a	a	a	a	a	-	a	a	a	-	a	a	-	b	a	b	b	a	a	a	a	a	a	a	-	a	a	-	a	b
chr07	3716052	A	b	b	b	a	a	a	a	b	a	a	-	b	a	b	b	a	b	a	a	a	a	a	-	a	a	a	-	a	a	-	b	a	b	b	a	a	a	a	a	a	a	-	a	a	-	a	b
chr07	3716265	A	-	b	b	a	a	a	a	-	a	a	-	b	a	b	b	a	b	a	a	a	a	a	-	a	a	a	-	a	a	-	b	a	b	b	a	a	a	a	a	a	a	-	a	a	-	a	b
chr07	3716310	C	-	b	b	a	a	b	a	-	a	a	-	b	a	b	b	a	b	a	a	a	a	a	-	a	a	a	-	a	a	-	b	a	b	b	a	a	a	a	a	a	a	-	a	a	-	a	b
chr07	3716339	A	-	b	b	a	a	a	a	-	a	a	-	b	a	b	b	a	b	a	a	a	a	a	-	a	a	a	-	a	a	-	b	a	b	b	a	a	a	a	a	a	a	-	a	a	-	a	b
chr07	3717417	T	-	b	b	a	a	a	a	-	a	-	-	b	a	b	b	a	b	a	a	-	a	-	a	a	a	a	-	a	a	b	b	a	b	b	a	-	a	a	a	a	a	b	a	a	-	a	b
chr07	3717452	T	-	b	b	a	a	a	a	-	a	-	-	b	a	b	b	a	b	a	a	-	a	-	a	a	a	a	-	a	a	b	b	a	b	b	a	-	a	a	a	a	a	b	a	a	-	a	b
chr07	3717501	A	-	b	b	a	a	a	a	-	a	-	-	b	a	b	b	a	b	a	a	-	a	-	a	a	a	a	-	a	a	b	b	a	b	b	a	-	a	a	a	a	a	b	a	a	-	a	b
chr07	3717711	A	-	b	b	a	a	a	a	b	a	-	-	b	a	b	b	a	b	a	a	-	a	-	a	a	a	a	-	a	a	b	b	a	b	b	a	-	a	a	a	a	a	b	a	a	-	a	b
chr07	3718527	A	b	b	b	a	a	a	a	b	a	a	-	-	a	b	b	a	b	a	a	a	a	a	a	a	a	a	b	a	a	b	b	a	b	b	a	a	a	a	a	a	a	b	a	a	-	a	b
chr07	3718582	T	b	b	b	a	a	a	a	b	a	a	-	-	a	b	b	a	b	a	a	a	a	a	a	a	a	a	b	a	a	b	b	a	b	b	a	a	a	a	a	a	a	b	a	a	-	a	b
chr07	3719592	C	-	b	-	a	a	h	a	-	a	-	a	b	a	b	b	a	b	a	a	a	a	a	a	a	a	a	b	a	a	b	b	a	b	b	a	a	a	a	a	a	a	b	a	a	b	a	b
chr07	3719606	A	-	b	-	a	a	h	a	-	a	-	a	b	a	b	b	a	b	a	a	a	a	a	a	a	a	a	b	a	a	b	b	a	b	b	a	a	a	a	a	a	a	b	a	a	b	a	b
chr07	3719651	T	-	b	-	a	a	h	a	-	a	-	a	b	a	b	b	a	b	a	a	a	a	a	a	a	a	a	b	a	a	b	b	a	b	b	a	a	a	a	a	a	a	b	a	a	b	a	b
chr07	3719758	T	-	b	-	a	a	h	a	-	a	-	a	b	a	b	b	a	b	a	a	a	a	a	a	a	a	a	b	a	a	-	b	a	b	b	a	a	a	a	a	a	a	b	a	a	b	a	b
chr07	3719763	G	-	b	-	a	a	h	a	-	a	-	a	b	a	b	b	a	b	a	a	a	a	a	a	a	a	a	b	a	a	-	b	a	b	b	a	a	a	a	a	a	a	b	a	a	b	a	b
chr07	3719776	T	-	b	-	a	a	h	a	-	a	-	a	b	a	b	b	a	b	a	a	a	a	a	a	a	a	a	b	a	a	-	b	a	b	b	a	a	a	a	a	a	a	b	a	a	b	a	b
chr07	3720400	C	b	b	b	a	a	a	a	b	a	-	-	b	-	b	b	a	b	a	a	a	a	a	a	-	a	b	b	a	a	-	b	a	b	b	a	a	a	a	a	a	a	-	a	a	-	a	b
chr07	3721205	T	-	-	-	a	a	a	a	b	a	-	a	-	a	-	-	a	b	a	a	a	a	a	-	-	a	a	-	a	a	-	b	a	b	-	a	-	a	a	a	a	-	b	a	a	-	a	-
chr07	3723237	G	b	b	b	a	a	a	a	b	a	a	-	b	a	b	b	a	b	a	a	-	a	a	a	a	a	a	b	a	a	b	b	a	b	b	a	a	-	a	a	a	a	b	a	a	b	a	b
chr07	3723549	C	b	b	b	a	a	a	a	b	a	a	a	b	-	b	b	a	b	a	a	a	a	a	a	a	a	a	b	a	a	b	b	a	b	b	a	a	a	a	a	a	a	b	a	a	b	a	b
chr07	3723594	C	b	b	b	a	a	a	a	b	a	a	a	b	-	b	b	a	b	a	a	a	a	a	a	a	a	a	b	a	a	b	b	a	b	b	a	a	a	a	a	a	a	b	a	a	b	a	b
chr07	3723908	A	b	b	b	-	a	a	a	b	a	a	a	-	a	b	b	a	b	h	a	a	a	a	a	a	a	a	b	a	a	b	b	a	b	b	a	-	a	a	a	a	a	b	a	a	-	a	b
chr07	3723911	A	b	b	b	-	a	a	a	b	a	a	a	-	a	b	b	a	b	h	a	a	a	a	a	a	a	a	b	a	a	b	b	a	b	b	a	-	a	a	a	a	a	b	a	a	-	a	b
chr07	3724071	G	b	b	b	-	a	a	a	b	a	a	a	-	a	b	b	a	b	h	a	a	a	a	a	a	a	a	-	a	a	b	b	a	b	b	a	-	a	a	a	a	a	b	a	a	-	a	b
chr07	3724097	T	b	b	b	-	a	a	a	b	a	a	a	-	a	b	b	a	b	h	a	a	a	a	a	a	a	a	a	a	a	b	b	a	b	b	a	-	a	a	a	a	a	b	a	a	-	a	b
chr07	3728292	A	-	b	b	a	a	a	a	b	a	a	-	-	a	b	b	a	b	a	a	a	a	a	a	a	a	a	-	a	-	-	-	a	b	-	a	-	a	a	a	a	a	-	a	a	-	a	-
chr07	3728380	G	-	b	b	a	a	a	a	b	a	a	-	-	a	b	b	a	b	a	a	a	a	a	a	a	a	a	-	a	-	-	-	a	b	-	a	-	a	a	a	a	a	-	a	a	-	a	-
chr07	3729868	A	b	b	b	a	a	a	-	b	a	a	a	b	a	b	b	a	b	a	a	a	a	a	a	a	a	-	b	a	-	b	b	a	b	b	a	-	a	a	a	a	a	b	a	a	-	a	b
chr07	3732533	C	-	-	b	a	-	a	a	b	a	a	-	-	a	-	b	a	-	-	a	a	a	a	a	a	a	a	-	a	a	b	b	a	b	-	a	a	-	a	a	a	a	-	a	a	-	a	-
chr07	3732535	G	-	-	b	a	-	a	a	b	a	a	-	-	a	-	b	a	-	-	a	a	a	a	a	a	a	a	-	a	a	b	b	a	b	-	a	a	-	a	a	a	a	-	a	a	-	a	-
chr07	3733035	G	b	b	b	a	-	a	a	b	a	-	a	b	a	b	b	a	b	a	a	a	a	a	a	a	a	a	b	a	a	-	b	a	b	b	a	a	a	a	a	a	a	-	a	a	b	a	-
chr07	3737360	T	b	b	b	a	a	a	a	b	a	-	-	b	a	b	b	a	b	h	a	a	a	a	a	a	a	a	b	a	a	b	b	a	b	b	a	a	a	a	a	a	a	-	a	a	-	a	b
chr07	3738082	C	-	b	b	a	-	a	-	b	a	a	-	b	a	b	b	a	b	a	a	-	a	a	-	-	a	-	-	-	a	b	-	a	b	-	a	a	a	a	a	-	-	b	a	a	-	-	b
chr07	3738145	G	-	b	b	a	-	a	-	b	a	a	-	b	a	b	b	a	b	a	a	-	a	a	-	-	a	-	-	-	a	b	-	a	b	-	a	a	a	a	a	-	-	b	a	a	-	-	b
chr07	3741814	T	-	b	b	-	a	a	-	-	-	-	-	-	-	b	b	a	b	a	a	a	a	-	-	a	-	-	b	a	-	-	b	a	b	-	a	-	a	b	a	a	a	-	a	a	-	-	-
chr07	3756965	T	b	b	b	a	a	a	a	b	a	-	-	b	a	b	b	a	b	a	a	a	a	a	a	a	a	a	b	a	a	b	b	a	b	b	a	a	a	a	a	a	a	-	a	a	b	a	b
chr07	3757148	T	b	b	b	a	a	a	a	b	a	-	-	b	a	b	b	a	b	a	a	a	a	a	a	a	a	a	b	a	a	b	b	a	b	b	a	a	a	a	a	a	a	-	a	a	b	a	b
chr07	3757229	C	b	b	b	a	a	a	a	b	a	-	-	b	a	b	b	a	b	a	a	a	a	a	a	a	a	a	b	a	a	b	b	a	b	b	a	a	a	a	a	a	a	-	a	a	b	a	b
chr07	3762962	A	b	b	b	a	a	a	a	b	a	a	-	b	a	b	b	a	b	a	a	-	a	-	a	a	a	a	b	a	a	b	b	a	b	b	a	-	a	a	a	a	a	b	a	a	b	a	-
chr07	3763015	A	b	b	b	a	a	a	a	b	a	a	-	b	a	b	b	a	b	a	a	-	a	-	a	a	a	a	b	a	a	b	b	a	b	b	a	-	a	a	a	a	a	b	a	a	b	a	-
chr07	3763156	C	b	b	b	a	a	a	a	b	a	a	-	b	a	b	b	a	b	a	a	-	a	-	a	a	a	a	b	a	a	b	b	a	b	b	a	-	a	a	a	a	a	b	a	a	b	a	-
chr07	3763912	C	b	b	b	a	-	-	a	-	-	-	-	-	a	-	b	-	b	a	a	-	-	-	a	a	a	a	-	a	-	b	-	a	b	-	-	a	-	a	-	a	-	b	a	-	-	a	-
chr07	3764143	A	b	b	-	a	-	a	a	b	a	-	-	b	a	b	b	a	b	a	a	a	a	-	a	-	a	-	b	a	a	b	b	a	b	b	a	a	a	-	a	a	a	-	a	-	b	a	b
chr07	3765332	A	b	b	-	a	a	a	a	b	a	a	-	-	a	b	b	a	b	a	a	a	a	-	a	a	a	a	b	a	a	b	b	a	b	b	a	a	a	-	a	-	a	b	a	a	b	a	b
chr07	3765387	C	b	b	-	a	a	a	a	b	a	a	-	-	a	b	b	a	b	a	a	a	a	-	a	a	a	a	b	a	a	b	b	a	b	b	a	a	a	-	a	-	a	b	a	a	b	a	b
chr07	3768064	A	b	b	-	a	a	a	a	b	a	-	-	b	a	b	b	a	b	a	a	a	a	a	a	-	a	-	a	a	-	-	b	a	b	-	a	-	a	a	a	a	a	-	a	a	b	-	b
chr07	3768088	G	b	b	-	a	a	a	a	b	a	-	-	b	a	b	b	a	b	a	a	a	a	a	a	-	a	-	a	a	-	-	b	a	b	-	a	-	a	a	a	a	a	-	a	a	b	-	b
chr07	3773495	A	-	-	b	-	-	-	-	-	-	a	-	b	-	b	b	a	b	a	a	a	a	-	a	-	a	a	-	-	-	-	-	a	b	-	a	a	a	-	a	a	a	-	a	-	-	a	-
chr07	3773519	T	-	-	b	-	-	-	-	-	-	a	-	b	-	b	b	a	b	a	a	a	a	-	a	-	a	a	-	-	-	-	-	a	b	-	a	a	a	-	a	a	a	-	a	-	-	a	-
chr07	3773521	A	-	-	b	-	-	-	-	-	-	a	-	b	-	b	b	a	b	a	a	a	a	-	a	-	a	a	-	-	-	-	-	a	b	-	a	a	a	-	a	a	a	-	a	-	-	a	-
chr07	3781492	A	-	b	-	-	a	b	-	b	-	-	-	-	a	b	b	-	b	-	a	a	a	-	a	a	-	a	-	-	-	-	-	a	b	-	-	-	a	-	a	-	a	-	-	-	-	-	-
chr07	3784459	C	-	b	b	a	a	a	-	-	a	-	-	b	a	b	b	a	b	a	a	a	a	a	a	a	a	a	-	-	a	-	b	a	b	b	a	a	-	a	a	a	a	-	a	-	-	-	b
chr07	3784487	T	-	b	b	a	a	a	-	-	a	-	-	b	a	b	b	a	b	a	a	a	a	a	a	a	a	a	-	-	a	-	b	a	b	b	a	a	-	a	a	a	a	-	a	-	-	-	b
chr07	3784759	A	-	b	b	a	a	a	-	b	a	-	-	b	a	b	b	a	b	a	a	a	a	a	a	a	a	a	-	a	a	b	b	a	b	b	a	-	-	a	a	a	a	-	a	-	-	-	b
chr07	3784792	C	-	b	b	a	a	a	-	b	a	-	-	b	a	b	b	a	b	a	a	a	a	a	a	a	a	a	-	a	a	b	b	a	b	b	a	a	-	a	a	a	a	-	a	-	-	-	b
chr07	3786463	T	b	b	b	a	a	a	-	b	-	-	-	b	-	b	b	a	b	a	a	a	a	-	a	a	a	a	b	a	a	-	b	a	b	b	a	-	a	a	a	a	a	-	a	-	b	a	-
chr07	3787436	C	b	b	b	a	-	a	a	b	a	-	-	b	a	b	b	a	b	a	a	a	a	-	a	a	a	a	b	a	a	-	b	a	b	b	a	-	-	a	a	a	a	-	a	a	-	a	b
chr07	3787517	C	b	b	b	a	-	a	a	b	a	-	-	b	a	b	b	a	b	a	a	a	a	-	a	a	a	a	b	a	a	-	b	a	b	b	a	-	-	a	a	a	a	-	a	a	-	a	b
chr07	3787715	A	b	b	b	a	-	a	a	b	a	-	-	b	a	b	b	a	b	a	a	a	a	a	a	a	a	a	b	a	a	-	b	a	b	b	a	-	-	a	a	a	a	-	a	a	-	a	b
chr07	3787740	G	b	b	b	a	-	a	a	b	a	-	-	b	a	b	b	a	b	a	a	a	a	a	a	a	a	a	b	a	a	-	b	a	b	b	a	-	-	a	a	a	a	-	a	a	-	a	b
chr07	3790703	A	-	b	b	-	a	-	a	-	a	a	-	-	a	b	b	a	b	a	a	a	a	-	a	-	a	a	b	a	a	-	b	a	b	b	a	-	a	-	a	a	a	-	a	a	b	a	b
chr07	3790704	A	-	b	b	-	a	-	a	-	a	a	-	-	a	b	b	a	b	a	a	a	a	-	a	-	a	a	b	a	a	-	b	a	b	b	a	-	a	-	a	a	a	-	a	a	b	a	b
chr07	3790705	A	-	b	b	-	a	-	a	-	a	a	-	-	a	b	b	a	b	a	a	a	a	-	a	-	a	a	b	a	a	-	b	a	b	b	a	-	a	-	a	a	a	-	a	a	b	a	b
chr07	3790706	C	-	b	b	-	a	-	a	-	a	a	-	-	a	b	b	a	b	h	a	a	a	-	a	-	a	a	b	a	a	-	b	a	b	b	a	-	a	-	a	a	a	-	a	a	b	a	b
chr07	3810470	A	-	b	b	a	-	a	-	b	a	-	a	b	a	b	b	a	b	a	a	a	a	a	-	a	a	a	-	a	a	-	b	a	b	b	a	a	a	a	a	-	a	b	a	a	-	a	b
chr07	3825516	T	b	b	-	a	a	a	a	b	a	a	-	b	a	b	b	a	b	a	a	a	a	a	a	a	a	a	-	a	a	b	b	a	b	b	a	-	a	a	a	a	a	b	a	a	-	a	b
chr07	3825533	C	b	b	-	a	a	a	a	b	a	a	-	b	a	b	b	a	b	a	a	a	a	a	a	a	a	a	-	a	a	b	b	a	b	b	a	-	a	a	a	a	a	b	a	a	-	a	b
chr07	3827488	C	-	b	b	a	a	a	a	-	a	-	-	b	a	b	b	a	b	h	a	a	a	a	a	a	a	a	b	a	a	-	b	a	b	b	a	a	a	a	a	a	a	b	a	a	b	a	b
chr07	3827513	C	-	b	b	a	a	a	a	-	a	-	-	b	a	b	b	a	b	h	a	a	a	a	a	a	a	a	b	a	a	-	b	a	b	b	a	a	a	a	a	a	a	b	a	a	b	a	b
chr07	3827514	T	-	b	b	a	a	b	a	-	a	-	-	b	a	b	b	a	b	h	a	a	a	a	a	a	a	a	b	a	a	-	b	a	b	b	a	a	a	a	a	a	a	b	a	a	b	a	b
chr07	3827518	C	-	b	b	a	a	a	a	-	a	-	-	b	a	b	b	a	b	h	a	a	a	a	a	a	a	a	b	a	a	-	b	a	b	b	a	a	a	a	a	a	a	b	a	a	b	a	b
chr07	3827695	G	b	b	b	a	a	b	a	b	a	-	-	b	a	b	b	a	b	h	a	a	a	a	a	a	a	a	b	a	a	-	b	a	b	b	a	a	a	a	a	a	a	b	a	a	b	a	b
chr07	3828160	C	b	b	b	-	a	-	a	-	-	-	-	-	a	b	b	a	b	a	a	-	a	a	a	a	a	a	b	a	a	-	b	a	b	-	a	a	-	-	a	a	-	-	a	a	b	-	b
chr07	3832554	T	b	b	-	a	a	-	a	b	a	a	-	b	a	b	b	a	b	a	a	a	a	-	a	a	a	a	b	a	a	-	b	a	b	-	a	a	a	a	a	a	a	b	a	-	-	a	b
chr07	3840001	T	-	b	b	-	-	-	-	-	a	a	-	b	-	b	b	-	b	a	-	-	-	-	-	a	b	a	b	-	-	-	b	a	b	b	-	a	-	-	a	-	-	b	-	-	-	-	b
chr07	3840002	G	-	b	b	-	-	-	-	-	a	a	-	b	-	b	b	-	b	a	-	-	-	-	-	a	b	a	b	-	-	-	b	a	b	b	-	a	-	-	a	-	-	b	-	-	-	-	b
chr07	3840037	T	-	b	b	-	-	-	-	-	a	a	-	b	-	b	b	-	b	a	-	-	-	-	-	a	b	a	b	-	-	-	b	a	b	b	-	a	-	-	a	-	-	b	-	-	-	-	b
chr07	3850115	G	b	b	b	-	-	-	-	b	a	-	-	b	a	b	b	a	b	a	a	-	a	-	a	a	a	a	-	a	-	b	b	a	b	b	a	a	a	a	a	a	a	-	a	a	b	a	b
chr07	3850365	G	b	b	b	-	-	-	-	b	a	-	-	b	a	b	b	a	b	a	a	-	a	-	a	a	a	a	-	a	-	b	b	a	b	b	a	-	a	a	a	a	a	-	a	a	b	a	b
chr07	3850416	A	b	b	b	-	-	-	-	b	a	-	-	b	a	b	b	a	b	a	a	-	a	-	a	a	a	a	-	a	-	b	b	a	b	b	a	-	a	a	a	a	a	-	a	a	b	a	b
chr07	3850422	C	b	b	b	-	-	-	-	b	a	-	-	b	a	b	b	a	b	a	a	-	a	-	a	a	a	a	-	a	-	b	b	a	b	b	a	-	a	a	a	a	a	-	a	a	b	a	b
chr07	3850757	C	b	b	b	a	a	a	a	b	a	-	-	b	a	b	b	a	b	a	a	a	a	-	a	-	a	h	b	a	a	b	b	a	b	b	a	a	a	a	a	a	a	b	a	a	b	a	b
chr07	3850795	C	b	b	b	a	a	a	a	b	a	-	-	b	a	b	b	a	b	a	a	a	a	-	a	-	a	h	b	a	a	b	b	a	b	b	a	a	a	a	a	a	a	b	a	a	b	a	b
chr07	3851134	T	b	b	b	a	a	b	a	b	-	-	-	b	a	b	b	a	b	a	a	a	a	a	a	-	a	a	b	a	a	b	b	a	b	b	a	a	a	a	a	a	a	b	a	a	-	a	b
chr07	3851174	G	b	b	b	a	a	b	a	b	-	-	-	b	a	b	b	a	b	a	a	a	a	a	a	-	a	a	b	a	a	b	b	a	b	b	a	a	a	a	a	a	a	b	a	a	-	a	b
chr07	3853335	C	b	b	b	-	-	a	a	b	a	a	-	b	a	b	b	a	b	a	a	a	a	-	a	a	a	-	b	-	a	-	b	a	b	-	a	-	a	a	a	-	a	b	a	a	-	-	b
chr07	3860485	C	b	b	b	a	a	h	-	b	a	a	a	b	a	b	b	a	b	a	a	a	a	a	a	a	a	a	-	a	a	-	b	a	b	-	a	a	a	a	a	a	a	b	a	a	b	a	b
chr07	3860501	T	b	b	b	a	a	h	-	b	a	a	a	b	a	b	b	a	b	a	a	a	a	a	a	a	a	a	-	a	a	-	b	a	b	-	a	a	a	a	a	a	a	b	a	a	b	a	b
chr07	3864613	T	b	b	-	-	a	-	a	b	a	a	a	b	a	b	b	a	b	a	a	-	a	a	a	-	a	-	b	-	a	b	b	a	b	b	a	-	-	-	a	-	a	b	a	a	-	a	b
chr07	3872927	T	-	b	-	a	-	a	a	-	a	a	-	-	a	b	-	a	b	a	a	a	h	-	-	a	a	a	b	a	a	-	b	a	-	-	b	-	a	a	a	a	a	-	h	a	b	a	-
chr07	3878577	C	-	b	-	a	a	-	a	-	-	a	-	b	a	b	b	a	b	a	a	a	a	a	-	-	a	a	-	a	-	-	b	a	b	-	a	a	a	a	a	-	a	-	a	a	-	a	b
chr07	3878854	T	b	b	-	a	a	a	a	b	-	a	-	b	a	b	b	a	b	a	a	a	a	a	-	a	a	-	b	a	-	b	b	a	b	-	a	a	a	a	a	-	a	-	a	a	b	a	b
chr07	3878872	G	b	b	-	a	a	a	a	b	-	a	-	b	a	b	b	a	b	a	a	a	a	a	-	a	a	-	b	a	-	b	b	a	b	-	a	a	a	a	a	-	a	-	a	a	b	a	b
chr07	3879450	T	-	b	b	a	-	a	-	b	-	-	-	b	-	b	b	a	b	-	a	-	a	a	a	a	a	-	-	-	-	b	b	a	b	-	a	-	a	-	a	b	-	-	-	a	b	-	-
chr07	3879459	A	-	b	b	a	-	a	-	b	-	-	-	b	-	b	b	a	b	-	a	-	a	a	a	a	a	-	-	-	-	b	b	a	b	-	a	-	a	-	a	b	-	-	-	a	b	-	-
chr07	3879729	A	-	b	b	a	-	a	a	-	a	-	-	b	a	b	b	a	b	-	a	-	a	a	a	a	a	a	-	-	a	-	b	a	b	-	a	-	a	-	a	a	-	-	a	a	b	a	-
chr07	3879737	T	-	b	b	a	-	a	a	-	a	-	-	b	a	b	b	a	b	-	a	-	a	a	a	a	a	a	-	-	a	-	b	a	b	-	a	-	a	-	a	a	-	-	a	a	b	a	-
chr07	3879764	T	-	b	b	a	-	a	a	-	a	-	-	b	a	b	b	a	b	-	a	-	a	a	a	a	a	a	-	-	a	-	b	a	b	-	a	-	a	-	a	a	-	-	a	a	b	a	-
chr07	3879779	G	-	b	b	a	-	a	a	-	a	-	-	b	a	b	b	a	b	-	a	-	a	a	a	a	a	a	-	-	a	-	b	a	b	-	a	-	a	-	a	a	-	-	a	a	b	a	-
chr07	3879792	T	-	b	b	a	-	a	a	-	a	-	-	b	a	b	b	a	b	-	a	-	a	a	a	a	a	a	-	-	a	-	b	a	b	-	a	-	a	-	a	a	-	-	a	a	b	a	-
chr07	3882381	C	b	b	b	a	-	a	a	-	-	-	-	b	a	b	-	a	b	a	a	a	a	-	-	-	a	a	-	a	-	b	-	a	b	-	a	a	-	a	-	b	a	b	a	a	-	a	b
chr07	3888591	G	b	b	b	a	-	a	a	b	-	-	-	-	a	b	b	a	b	-	a	a	a	a	a	-	a	a	-	a	a	-	b	a	b	-	a	a	a	-	a	a	a	b	-	a	-	a	b
chr07	3888895	C	-	b	-	a	-	a	a	-	-	-	-	-	a	b	b	a	b	-	a	a	a	a	a	-	a	a	-	a	-	-	b	a	b	-	a	a	a	-	a	a	a	b	-	a	-	a	b
chr07	3888933	C	-	b	-	a	-	a	a	-	-	-	-	-	a	b	b	a	b	-	a	a	a	a	a	-	a	a	-	a	-	-	b	a	b	-	a	a	a	-	a	a	a	b	-	a	-	a	b
chr07	3888934	G	-	b	-	a	-	a	a	-	-	-	-	-	a	b	b	a	b	-	a	a	a	a	a	-	a	a	-	a	-	-	b	a	b	-	a	a	a	-	a	a	a	b	-	a	-	a	b
chr07	3888937	A	-	b	-	a	-	a	a	-	-	-	-	-	a	b	b	a	b	-	a	a	a	a	a	-	a	a	-	a	-	-	b	a	b	-	a	a	a	-	a	a	a	b	-	a	-	a	b
chr07	3888969	T	-	b	-	a	-	a	a	-	-	-	-	-	a	b	b	a	b	-	a	a	a	a	a	-	a	a	-	a	-	-	b	a	b	-	a	a	a	-	a	a	a	b	-	a	-	a	b
chr07	3888972	T	-	b	-	a	-	a	a	-	-	-	-	-	a	b	b	a	b	-	a	a	a	a	a	-	a	a	-	a	-	-	b	a	b	-	a	a	a	-	a	a	a	b	-	a	-	a	b
chr07	3891208	T	b	b	-	-	a	a	a	b	a	a	-	b	a	b	b	a	b	a	a	a	a	a	a	a	a	-	-	a	a	b	b	a	b	-	a	-	a	a	a	a	a	-	-	a	-	-	b
chr07	3891465	T	b	b	-	-	a	a	a	b	a	a	-	b	a	b	b	a	b	a	a	a	a	a	a	a	a	-	-	a	a	b	b	a	b	-	a	-	a	a	a	a	a	-	-	a	-	-	b
chr07	3891496	T	b	b	-	-	a	a	a	b	a	a	-	b	a	b	b	a	b	a	a	a	a	a	a	a	a	-	-	a	a	b	b	a	b	-	a	-	a	a	a	a	a	-	-	a	-	-	b
chr07	3891803	G	b	b	b	a	a	a	-	b	a	a	a	b	a	b	b	a	b	a	a	a	a	a	a	-	a	a	b	a	a	b	b	a	b	-	a	a	a	-	a	a	a	b	a	a	b	a	b
chr07	3893551	A	b	b	b	a	a	a	a	b	a	a	-	b	a	b	b	a	b	a	a	a	a	a	a	-	a	a	b	a	a	b	b	a	b	b	a	a	a	a	a	a	a	b	a	a	b	a	b
chr07	3893602	T	b	b	b	a	a	a	a	b	a	a	-	b	a	b	b	a	b	a	a	a	a	a	a	-	a	a	b	a	a	b	b	a	b	b	a	a	a	a	a	a	a	b	a	a	b	a	b
chr07	3893745	G	b	b	b	a	a	a	a	b	a	a	-	b	a	b	b	a	b	a	a	a	a	a	a	-	a	a	b	a	a	b	b	a	b	b	a	a	a	a	a	a	a	b	a	a	b	a	b
chr07	3893764	C	b	b	b	a	a	a	a	b	a	a	-	b	a	b	b	a	b	a	a	a	a	a	a	-	a	a	b	a	a	b	b	a	b	b	a	a	a	a	a	a	a	b	a	a	b	a	b
chr07	3895012	T	b	b	b	a	-	-	a	b	-	-	a	-	a	b	b	a	b	b	a	a	a	-	a	a	a	-	b	a	a	b	b	a	b	b	a	a	a	a	a	a	a	-	a	-	b	-	-
chr07	3897003	A	b	b	b	-	a	a	a	b	a	b	-	b	a	b	b	a	b	a	a	a	a	a	a	a	a	a	b	a	-	b	b	a	b	b	a	a	a	a	a	a	a	-	a	a	-	a	b
chr07	3900147	T	b	b	b	a	a	-	a	b	a	a	-	-	a	b	b	a	b	a	a	-	a	a	a	-	a	a	b	a	a	b	b	a	b	b	a	-	-	a	a	a	a	-	a	a	b	a	b
chr07	3918804	G	b	b	b	a	a	a	a	b	a	-	-	b	a	b	b	a	b	a	a	-	a	a	a	-	a	a	b	a	a	b	b	a	b	b	a	a	a	a	a	a	a	-	a	a	b	a	b
chr07	3932615	A	-	b	b	a	a	h	-	b	a	a	-	b	a	b	b	a	b	a	a	a	a	a	a	-	a	a	b	a	a	b	b	a	b	-	a	a	-	a	a	a	a	b	a	-	-	a	b
chr07	3932848	C	-	b	b	a	a	a	-	-	a	a	-	b	a	b	b	a	b	a	a	a	a	a	-	-	a	a	b	a	a	b	b	a	b	-	a	a	-	a	a	a	a	b	a	-	-	a	b
chr07	3932875	T	-	b	b	a	a	a	-	-	a	a	-	b	a	b	b	a	b	a	a	a	a	a	-	-	a	a	b	a	a	b	b	a	b	-	a	a	-	a	a	b	a	b	a	-	-	a	b
chr07	3947504	C	-	b	-	a	a	b	-	b	-	a	-	b	a	b	b	a	b	a	a	a	a	a	a	a	a	-	b	a	-	-	b	a	b	-	a	a	a	a	a	a	a	b	a	a	b	a	b
chr07	3994932	G	b	b	b	a	a	a	-	b	a	a	a	b	a	b	b	a	b	a	a	a	a	a	a	-	a	a	b	a	a	-	b	a	b	-	a	a	-	a	a	a	a	b	a	a	b	a	b
chr07	3994954	G	b	b	b	a	a	a	-	b	a	a	a	b	a	b	b	a	b	a	a	a	a	a	a	-	a	a	b	a	a	-	b	a	b	-	a	a	-	a	a	a	a	b	a	a	b	a	b
chr07	3994981	T	b	b	b	a	a	a	-	b	a	a	a	b	a	b	b	a	b	a	a	a	a	a	a	-	a	a	b	a	a	-	b	a	b	-	a	a	-	a	a	a	a	b	a	a	b	a	b
chr07	3995818	A	-	b	b	a	a	a	a	b	a	a	-	b	-	b	b	a	b	a	a	a	a	a	a	-	a	a	b	-	a	b	b	a	b	-	a	a	a	a	a	a	-	-	a	a	b	a	b
chr07	3995869	A	-	b	b	a	a	a	a	b	a	a	-	b	-	b	b	a	b	a	a	a	a	a	a	-	a	a	b	-	a	b	b	a	b	-	a	a	a	a	a	a	-	-	a	a	b	a	b
chr07	3997635	G	b	b	b	a	-	a	a	b	a	-	-	b	a	b	b	a	b	a	a	a	a	a	a	a	a	a	b	a	a	-	b	a	b	b	a	-	a	a	a	a	a	b	a	a	-	a	b
chr07	3997676	G	b	b	b	a	-	a	a	b	a	-	-	b	a	b	b	a	b	a	a	a	a	a	a	a	a	a	b	a	a	-	b	a	b	b	a	-	a	a	a	a	a	b	a	a	-	a	b
chr07	3997694	T	b	b	b	a	-	a	a	b	a	-	-	b	a	b	b	a	b	a	a	a	a	a	a	a	a	a	b	a	a	-	b	a	b	b	a	-	a	a	a	a	a	b	a	a	-	a	b
chr07	4003776	C	-	b	b	-	a	-	-	-	-	-	-	b	-	b	b	-	b	-	-	-	a	a	a	-	-	-	-	-	-	-	b	a	b	-	a	a	-	a	a	-	a	-	-	-	-	-	b
chr07	4003796	A	-	b	b	-	a	-	-	-	-	-	-	b	-	b	b	-	b	-	-	-	a	a	a	-	-	-	-	-	-	-	b	a	b	-	a	a	-	a	a	-	a	-	-	-	-	-	b
chr07	4003815	A	-	b	b	-	a	-	-	-	-	-	-	b	-	b	b	-	b	-	-	-	a	a	a	-	-	-	-	-	-	-	b	a	b	-	a	a	-	a	a	-	a	-	-	-	-	-	b
chr07	4003825	C	-	b	b	-	a	-	-	-	-	-	-	b	-	b	b	-	b	-	-	-	a	a	a	-	-	-	-	-	-	-	b	a	b	-	a	a	-	a	a	-	a	-	-	-	-	-	b
chr07	4022480	G	-	b	b	a	a	a	a	-	a	a	a	b	a	b	-	a	-	a	a	a	a	-	-	-	a	a	-	a	a	b	-	a	b	-	a	a	a	a	a	a	a	-	a	a	b	a	-
chr07	4022529	G	-	b	b	a	a	a	a	-	a	a	a	b	a	b	-	a	-	a	a	a	a	-	-	-	a	a	-	a	a	b	-	a	b	-	a	a	a	a	a	a	a	-	a	a	b	a	-
chr07	4035606	G	b	b	b	a	a	a	-	b	-	a	-	-	a	b	b	a	b	a	a	-	a	a	a	a	a	a	-	a	a	b	b	a	b	b	a	-	a	a	a	a	a	-	a	a	b	a	-
chr07	4035618	A	b	b	b	a	a	a	-	b	-	a	-	-	a	b	b	a	b	a	a	-	a	a	a	a	a	a	-	a	a	b	b	a	b	b	a	-	a	a	a	a	a	-	a	a	b	a	-
chr07	4035683	T	b	b	b	a	a	a	-	b	-	a	-	-	a	b	b	a	b	a	a	-	a	a	a	a	a	a	-	a	a	b	b	a	b	b	a	-	a	a	a	a	a	-	a	a	b	a	-
chr07	4036564	C	b	b	b	a	a	a	a	b	-	-	a	b	a	b	b	a	b	a	a	a	a	a	a	a	a	a	b	a	a	b	b	a	b	b	a	a	a	a	a	a	a	b	a	a	b	a	b
chr07	4036754	G	b	b	b	a	a	a	a	b	-	-	a	b	a	b	b	a	b	a	a	a	a	a	a	a	a	a	b	a	a	b	b	a	b	b	a	a	a	a	a	a	a	b	a	a	-	a	b
chr07	4036915	A	b	b	b	a	a	-	a	b	a	-	-	-	a	b	b	a	b	a	a	a	a	a	a	a	a	-	-	a	a	-	b	a	b	b	a	a	a	-	a	a	a	-	a	a	-	-	b
chr07	4056249	G	-	b	b	a	a	a	a	-	a	-	-	b	a	b	b	a	b	-	a	a	a	a	-	-	a	a	b	a	a	b	b	a	b	b	a	a	-	a	a	a	a	b	a	a	b	a	b
chr07	4056258	T	-	b	b	a	a	a	a	-	a	-	-	b	a	b	b	a	b	-	a	a	a	a	-	-	a	a	b	a	a	b	b	a	b	b	a	a	-	a	a	a	a	b	a	a	b	a	b
chr07	4057799	T	-	b	b	-	a	a	a	-	a	a	a	b	a	b	b	a	b	h	a	a	a	-	a	a	h	a	b	a	a	-	b	a	b	b	a	-	a	a	a	a	a	b	a	a	-	a	b
chr07	4057819	C	-	b	b	-	a	a	a	-	a	a	a	b	a	b	b	a	b	a	a	a	a	-	a	a	a	a	b	a	a	-	b	a	b	b	a	-	a	a	a	a	a	b	a	a	-	a	b
chr07	4057843	A	-	b	b	-	a	a	a	-	a	a	a	b	a	b	b	a	b	a	a	a	a	-	a	a	a	a	b	a	a	-	b	a	b	b	a	-	a	a	a	a	a	b	a	a	-	a	b
chr07	4057846	G	-	b	b	-	a	a	a	-	a	a	a	b	a	b	b	a	b	a	a	a	a	-	a	a	a	a	b	a	a	-	b	a	b	b	a	-	a	a	a	a	a	b	a	a	-	a	b
chr07	4057855	A	-	b	b	-	a	a	a	-	a	a	a	b	a	b	b	a	b	a	a	a	a	-	a	a	a	a	b	a	a	-	b	a	b	b	a	-	a	a	a	a	a	b	a	a	-	a	b
chr07	4057997	T	b	b	b	-	a	b	a	b	a	a	a	b	a	b	b	a	b	a	a	a	a	-	-	-	a	a	b	a	a	b	b	a	b	b	a	-	a	a	a	a	a	-	a	a	-	a	b
chr07	4058018	C	b	b	b	-	a	b	a	b	a	a	a	b	a	b	b	a	b	a	a	a	a	-	-	-	a	a	b	a	a	b	b	a	b	b	a	-	a	a	a	a	a	-	a	a	-	a	b
chr07	4058050	T	b	b	b	-	a	b	a	b	a	a	a	b	a	b	b	a	b	a	a	a	a	-	-	-	a	a	b	a	a	b	b	a	b	b	a	-	a	a	a	a	a	-	a	a	-	a	b
chr07	4058090	A	-	b	-	a	-	-	-	-	a	-	a	b	a	b	b	a	b	a	a	-	a	-	a	-	a	a	-	-	a	b	b	a	b	b	a	-	-	a	a	a	a	-	a	a	b	a	b
chr07	4075665	G	-	b	b	-	a	-	a	-	-	-	-	b	a	b	b	a	b	a	a	-	a	a	a	a	a	a	b	-	a	-	b	a	b	-	a	a	a	a	a	a	a	b	h	a	-	a	-
chr07	4085390	G	-	b	b	a	a	h	a	-	a	a	-	b	a	b	b	a	b	a	a	a	a	a	a	a	a	a	b	a	a	-	b	a	b	b	a	a	a	a	a	a	a	b	a	a	b	a	b
chr07	4085408	C	-	b	b	a	a	h	a	-	a	a	-	b	a	b	b	a	b	a	a	a	a	a	a	a	a	a	b	a	a	-	b	a	b	b	a	a	a	a	a	a	a	b	a	a	b	a	b
chr07	4086542	C	b	b	b	a	a	a	a	b	a	b	-	b	a	b	b	a	b	a	a	a	a	a	-	a	a	a	-	a	a	b	b	a	b	b	a	a	a	-	a	a	a	b	a	a	b	a	-
chr07	4086559	A	b	b	b	a	a	a	a	b	a	b	-	b	a	b	b	a	b	a	a	a	a	a	-	a	a	a	-	a	a	b	b	a	b	b	a	a	a	-	a	a	a	b	a	a	b	a	-
chr07	4107449	T	b	b	b	a	a	a	a	b	-	-	-	-	a	b	b	a	b	a	a	a	a	-	a	-	a	a	b	a	a	b	b	a	b	b	a	a	-	a	a	a	a	-	a	a	b	a	b
chr07	4118804	C	b	b	b	a	a	a	a	b	a	a	-	-	a	b	b	a	b	a	a	a	a	a	a	a	a	a	b	a	a	b	b	a	b	-	a	a	a	a	a	a	a	b	a	a	b	a	b
chr07	4119491	C	b	b	b	-	a	-	-	b	a	a	-	b	a	b	b	a	b	a	a	a	a	a	-	a	a	a	b	-	a	b	b	a	b	b	a	-	-	a	a	a	a	b	a	a	b	a	b
chr07	4127575	G	b	b	b	a	a	a	a	b	a	a	-	-	a	b	b	a	b	a	a	-	a	a	a	a	a	a	-	a	a	b	-	a	b	b	a	-	a	a	a	a	a	b	a	a	b	a	b
chr07	4129293	C	b	b	b	-	a	b	-	b	a	a	-	b	a	b	b	a	b	a	a	a	a	a	a	a	a	a	b	a	a	b	b	a	b	b	a	a	-	a	a	a	a	b	a	a	b	a	b
chr07	4129776	C	b	b	b	-	-	-	a	b	-	-	-	-	-	b	b	a	b	a	a	-	a	a	a	-	a	a	b	a	a	b	-	a	b	-	a	a	a	-	a	a	-	b	a	-	-	a	b
chr07	4129870	C	b	b	b	-	-	-	a	b	-	-	-	-	-	b	b	a	b	a	a	-	a	a	a	-	a	a	b	a	a	b	-	a	b	-	a	a	a	-	a	a	-	b	a	-	-	a	b
chr07	4131371	C	b	b	b	a	a	a	a	b	a	a	-	-	a	b	b	a	b	a	a	-	a	a	a	a	a	a	b	a	a	b	b	a	b	-	a	-	-	a	a	a	a	-	a	a	b	a	-
chr07	4131644	G	b	b	b	a	a	a	a	b	a	a	-	-	a	b	b	a	b	a	a	-	a	a	a	a	a	a	b	a	a	b	b	a	b	-	a	-	-	a	a	a	a	-	a	a	b	a	-
chr07	4133017	A	b	b	b	a	a	a	a	b	a	-	-	b	a	b	b	a	b	a	a	a	a	a	a	a	a	a	b	a	a	-	b	a	b	b	a	-	a	a	a	a	a	-	a	a	-	a	-
chr07	4133324	C	b	b	b	a	a	a	a	b	a	-	-	b	a	b	b	a	b	a	a	a	a	a	a	a	a	a	b	a	a	-	b	a	b	b	a	-	a	a	a	a	a	-	a	a	-	a	-
chr07	4135665	G	b	b	b	a	a	a	a	b	-	a	-	-	a	b	b	a	b	-	a	a	a	-	-	-	a	-	-	a	a	b	b	a	b	b	a	a	a	-	a	a	a	-	a	a	-	a	b
chr07	4137577	G	b	b	b	a	a	b	a	b	a	-	-	b	-	b	b	a	b	a	a	-	a	-	-	-	a	a	b	a	a	b	b	a	b	b	a	-	a	a	a	a	a	b	a	a	-	a	b
chr07	4137584	T	b	b	b	a	a	b	a	b	a	-	-	b	-	b	b	a	b	a	a	-	a	-	-	-	a	a	b	a	a	b	b	a	b	b	a	-	a	a	a	h	a	b	a	a	-	a	b
chr07	4138174	G	b	b	b	a	a	a	-	b	-	a	-	b	a	b	b	a	b	a	a	a	a	a	a	a	a	-	b	a	-	-	b	a	b	b	a	a	a	a	a	-	-	b	a	a	-	a	-
chr07	4138301	C	b	b	-	-	a	-	a	b	a	-	-	b	-	b	b	a	b	a	a	a	-	-	-	-	a	a	b	a	a	b	b	a	b	b	a	-	a	-	-	-	a	-	a	-	b	a	b
chr07	4138502	C	b	b	-	-	a	-	a	b	a	-	-	b	-	b	b	a	b	a	a	a	-	-	-	-	a	a	b	a	a	b	b	a	b	b	a	-	a	-	-	-	a	-	a	-	b	a	b
chr07	4138775	A	b	b	b	a	a	a	a	b	a	a	a	b	a	b	b	a	b	h	a	a	a	a	a	a	a	a	b	a	a	b	b	a	b	-	a	a	-	a	a	a	a	-	a	a	b	a	b
chr07	4138780	A	b	b	b	a	a	a	a	b	a	a	a	b	a	b	b	a	b	h	a	a	a	a	a	a	a	a	b	a	a	b	b	a	b	-	a	a	-	a	a	a	a	-	a	a	b	a	b
chr07	4139550	A	b	b	b	a	a	a	a	b	a	-	a	b	a	b	b	a	b	a	a	a	a	-	-	-	a	-	b	a	a	b	b	a	b	b	a	a	a	a	a	a	a	b	a	a	b	a	b
chr07	4139748	A	b	b	b	a	a	a	a	b	a	-	a	b	a	b	b	a	b	a	a	a	a	a	-	-	a	-	b	a	a	b	b	a	b	b	a	a	a	a	a	a	a	-	a	a	b	a	b
chr07	4139763	T	b	b	b	a	a	a	a	b	a	-	a	b	a	b	b	a	b	a	a	a	a	a	-	-	a	-	b	a	a	b	b	a	b	b	a	a	a	a	a	a	a	-	a	a	b	a	b
chr07	4140549	A	b	b	-	a	a	a	a	b	a	-	-	b	a	b	b	a	b	a	a	-	a	a	a	-	a	a	b	a	a	b	b	a	b	b	a	-	a	a	a	a	a	-	a	a	b	a	b
chr07	4142908	C	-	b	b	-	a	a	-	-	a	-	-	b	a	b	b	a	b	a	a	a	a	-	-	-	a	a	-	-	-	-	b	a	b	b	-	a	-	a	a	a	a	b	a	a	-	a	-
chr07	4142917	C	-	b	b	-	a	a	-	-	a	-	-	b	a	b	b	a	b	a	a	a	a	-	-	-	a	a	-	-	-	-	b	a	b	b	-	a	-	a	a	a	a	b	a	a	-	a	-
chr07	4142944	T	-	b	b	-	a	a	-	-	a	-	-	b	a	b	b	a	b	a	a	a	a	-	-	-	a	a	-	-	-	-	b	a	b	b	-	a	-	a	a	a	a	b	a	a	-	a	-
chr07	4144044	C	-	b	b	a	a	h	a	-	a	a	-	b	a	b	b	a	b	a	a	a	a	a	a	a	a	a	-	a	a	-	b	a	b	-	a	a	a	a	a	a	a	-	a	a	b	a	b
chr07	4144053	A	-	b	b	a	a	h	a	-	a	a	-	b	a	b	b	a	b	a	a	a	a	a	a	a	a	a	-	a	a	-	b	a	b	-	a	a	a	a	a	a	a	-	a	a	b	a	b
chr07	4144056	G	-	b	b	a	a	h	a	-	a	a	-	b	a	b	b	a	b	a	a	a	a	a	a	a	a	a	-	a	a	-	b	a	b	-	a	a	a	a	a	a	a	-	a	a	b	a	b
chr07	4144581	T	b	b	-	a	a	a	a	b	a	a	a	b	a	b	b	a	b	a	a	a	a	a	a	-	a	a	b	a	a	b	b	a	b	b	a	a	a	a	a	a	a	-	a	a	-	a	b
chr07	4144652	A	b	b	-	a	a	a	a	b	a	a	a	b	a	b	b	a	b	a	a	a	a	a	a	-	a	a	b	a	a	b	b	a	b	b	a	a	a	a	a	a	a	-	a	a	-	a	b
chr07	4144653	A	b	b	-	a	a	a	a	b	a	a	a	b	a	b	b	a	b	a	a	a	a	a	a	-	a	a	b	a	a	b	b	a	b	b	a	a	a	a	a	a	a	-	a	a	-	a	b
chr07	4144831	G	-	b	-	a	a	a	a	-	a	a	a	b	a	b	b	a	b	a	a	a	a	a	a	-	a	a	b	a	a	-	b	a	b	-	a	a	a	a	a	a	a	-	a	a	-	a	b
chr07	4144858	C	-	b	-	a	a	a	a	-	a	a	a	b	a	b	b	a	b	a	a	a	a	a	a	-	a	a	b	a	a	-	b	a	b	-	a	a	a	a	a	a	a	-	a	a	-	a	b
chr07	4144942	C	-	-	-	-	-	a	-	b	-	-	-	-	a	-	b	a	b	a	a	a	a	-	a	-	a	a	-	-	-	-	b	a	b	-	a	-	-	a	a	-	a	-	-	-	-	a	-
chr07	4145382	T	-	-	b	-	-	a	-	b	a	-	-	-	a	b	b	a	b	a	-	a	a	a	-	-	-	a	-	-	-	-	b	a	b	-	-	-	-	a	a	-	a	b	-	a	-	-	b
chr07	4145394	T	-	-	b	-	-	a	-	b	a	-	-	-	a	b	b	a	b	a	-	a	a	a	-	-	-	a	-	-	-	-	b	a	b	-	-	-	-	a	a	-	a	b	-	a	-	-	b
chr07	4145709	A	-	-	b	-	-	a	-	b	a	-	-	-	a	b	b	a	b	a	-	a	a	a	-	-	a	a	-	-	-	-	b	a	b	-	-	-	-	a	a	-	a	b	-	a	-	-	b
chr07	4165683	T	b	b	b	a	a	a	a	b	a	a	a	b	a	b	b	a	b	a	a	a	a	-	-	a	a	a	b	a	a	b	b	a	b	b	a	a	-	a	a	a	a	b	a	a	b	a	b
chr07	4170387	T	b	b	b	a	a	a	a	b	a	-	-	b	a	b	b	a	b	a	a	a	a	a	a	a	a	a	b	a	a	b	b	a	b	b	a	a	a	a	a	a	a	b	a	a	-	a	b
chr07	4170398	A	b	b	b	a	a	a	a	b	a	-	-	b	a	b	b	a	b	a	a	a	a	a	a	a	a	a	b	a	a	b	b	a	b	b	a	a	a	a	a	a	a	b	a	a	-	a	b
chr07	4188737	A	b	b	-	a	a	a	a	b	a	a	-	b	a	b	b	a	b	a	a	a	a	a	a	a	a	a	-	a	-	-	b	a	b	b	a	-	a	a	a	a	a	-	a	a	-	a	b
chr07	4189105	A	b	b	b	a	a	a	a	b	a	a	a	b	a	b	b	a	b	a	a	a	a	a	a	a	a	-	b	a	-	-	b	a	b	b	a	-	-	a	a	a	a	-	a	a	b	a	b
chr07	4189112	A	b	b	b	a	a	a	a	b	a	a	a	b	a	b	b	a	b	a	a	a	a	a	a	a	a	-	b	a	-	-	b	a	b	b	a	-	-	a	a	a	a	-	a	a	b	a	b
chr07	4194416	T	-	b	b	a	a	a	-	b	a	-	-	b	-	b	b	a	b	a	a	a	a	a	a	a	a	b	b	a	a	b	b	a	b	b	a	-	-	a	a	a	a	-	a	a	b	a	-
chr07	4194441	A	-	b	b	a	a	a	-	b	a	-	-	b	-	b	b	a	b	a	a	a	a	a	a	a	a	b	b	a	a	b	b	a	b	b	a	-	-	a	a	a	a	-	a	a	b	a	-
chr07	4194490	G	-	b	b	a	a	a	-	b	a	-	-	b	-	b	b	a	b	a	a	a	a	a	a	a	a	b	b	a	a	b	b	a	b	b	a	-	-	a	a	a	a	-	a	a	b	a	-
chr07	4195122	G	b	b	b	-	-	-	a	b	a	-	-	-	-	-	b	a	b	-	a	-	-	-	-	-	a	b	-	-	a	-	-	a	b	b	-	a	-	-	a	-	a	b	a	a	-	a	b
chr07	4195161	T	b	b	b	-	-	-	a	b	a	-	-	-	-	-	b	a	b	-	a	-	-	-	-	-	a	b	-	-	a	-	-	a	b	b	-	a	-	-	a	-	a	b	a	a	-	a	b
chr07	4198007	A	b	b	b	a	a	-	a	b	a	a	a	b	a	b	b	a	b	a	a	a	a	-	a	-	a	a	b	a	a	b	b	a	b	-	a	a	-	a	a	a	a	-	a	a	-	-	b
chr07	4199854	G	-	b	b	a	a	a	a	-	a	-	-	b	a	b	b	a	b	a	a	a	a	a	a	a	a	a	b	a	a	b	b	a	b	b	a	a	a	a	a	a	a	b	a	a	-	a	b
chr07	4199870	A	-	b	b	a	a	a	a	-	a	-	-	b	a	b	b	a	b	a	a	a	a	a	a	a	a	a	b	a	a	b	b	a	b	b	a	a	a	a	a	a	a	b	a	a	-	a	b
chr07	4199887	C	-	b	b	a	a	a	a	-	a	-	-	b	a	b	b	a	b	a	a	a	a	a	a	a	a	a	b	a	a	b	b	a	b	b	a	a	a	a	a	a	a	b	a	a	-	a	b
chr07	4201643	C	b	b	-	a	a	-	-	b	-	a	-	b	a	b	b	a	b	-	a	a	a	a	a	a	a	a	b	a	-	b	b	a	b	b	a	-	a	-	a	a	a	b	a	a	b	a	b
chr07	4201680	T	b	b	-	a	a	-	-	b	-	a	-	b	a	b	b	a	b	-	a	a	a	a	a	a	a	a	b	a	-	b	b	a	b	b	a	-	a	-	a	a	a	b	a	a	b	a	b
chr07	4203883	C	-	b	b	a	a	a	a	-	a	a	a	b	a	b	b	a	b	a	a	a	a	a	a	-	a	a	b	a	a	-	b	a	b	b	a	a	a	a	a	a	-	b	a	-	b	a	b
chr07	4203884	G	-	b	b	a	a	a	a	-	a	a	a	b	a	b	b	a	b	a	a	b	a	a	a	-	a	b	b	a	a	-	b	a	b	b	a	a	a	a	a	a	-	b	a	-	b	a	b
chr07	4204044	A	b	b	b	a	a	a	a	b	a	a	a	b	a	b	b	a	b	a	a	a	a	a	a	-	a	a	b	a	a	b	b	a	b	b	a	a	a	a	a	a	-	b	a	-	b	a	b
chr07	4204440	T	b	b	b	a	a	a	a	b	a	-	-	b	a	b	b	a	b	a	a	a	a	a	a	-	a	a	b	a	-	b	b	a	b	b	a	-	a	a	a	a	a	b	a	a	b	a	b
chr07	4206907	A	b	b	b	a	-	-	a	-	a	-	-	b	a	b	b	a	b	a	a	a	a	a	a	-	a	-	b	a	a	b	b	a	b	b	a	-	a	-	a	a	a	b	a	a	-	a	b
chr07	4207513	G	-	b	b	-	-	a	-	b	a	-	-	-	-	b	b	a	b	-	a	a	a	-	-	-	a	a	-	a	-	b	-	a	b	-	-	a	a	a	a	a	a	-	a	a	-	-	-
chr07	4207557	G	-	b	b	-	-	a	-	b	a	-	-	-	-	b	b	a	b	-	a	a	a	-	-	-	a	a	-	a	-	b	-	a	b	-	-	a	a	a	a	a	a	-	a	a	-	-	-
chr07	4208127	T	-	b	b	a	a	a	a	b	-	-	-	b	a	b	b	a	b	-	a	a	a	a	a	a	a	b	b	a	-	b	b	a	b	-	a	-	a	a	a	h	a	-	a	a	b	a	-
chr07	4208134	C	-	b	b	a	a	a	a	b	-	-	-	b	a	b	b	a	b	-	a	a	a	a	a	a	a	b	b	a	-	b	b	a	b	-	a	-	a	a	a	a	a	-	a	a	b	a	-
chr07	4208203	A	-	b	b	a	a	a	a	b	-	-	-	b	a	b	b	a	b	-	a	a	a	a	a	a	a	b	b	a	-	b	b	a	b	-	a	-	a	a	a	h	a	-	a	a	b	a	-
chr07	4212627	T	b	b	b	-	a	b	a	b	a	-	-	-	a	b	b	a	b	a	a	-	a	-	a	-	a	b	b	a	a	b	b	a	b	b	a	a	-	a	a	a	a	b	a	a	-	a	b
chr07	4214427	T	-	-	b	-	-	-	-	b	-	-	-	b	a	b	b	a	b	a	a	a	a	-	a	-	-	a	-	a	-	-	b	a	b	-	a	-	-	-	a	a	a	-	-	a	-	-	-
chr07	4214448	C	-	-	b	-	-	-	-	b	-	-	-	b	a	b	b	a	b	a	a	a	a	-	a	-	-	a	-	a	-	-	b	a	b	-	a	-	-	-	a	a	a	-	-	a	-	-	-
chr07	4223129	G	-	b	b	a	a	a	-	-	a	-	a	b	a	b	b	a	b	a	a	a	a	-	-	a	a	a	b	a	a	b	b	a	b	b	a	-	a	a	a	a	a	-	a	a	-	a	b
chr07	4223169	A	-	b	b	a	a	a	-	-	a	-	a	b	a	b	b	a	b	a	a	a	a	-	-	a	a	a	b	a	a	b	b	a	b	b	a	-	a	a	a	a	a	-	a	a	-	a	b
chr07	4228995	T	-	b	b	a	a	a	a	-	a	a	-	b	a	b	b	a	b	a	a	a	a	a	a	a	a	b	b	a	a	-	b	a	b	b	a	a	a	a	a	a	a	b	a	a	b	a	b
chr07	4229053	C	-	b	b	a	a	a	a	-	a	a	-	b	a	b	b	a	b	a	a	a	a	a	a	a	a	b	b	a	a	-	b	a	b	b	a	a	a	a	a	a	a	b	a	a	b	a	b
chr07	4230483	A	-	b	b	a	a	-	a	-	-	a	a	b	a	b	b	a	b	a	a	a	a	-	a	-	a	-	b	a	a	-	b	a	b	-	a	a	-	a	a	-	a	-	a	a	b	a	b
chr07	4230524	A	-	b	b	a	a	-	a	-	-	a	a	b	a	b	b	a	b	a	a	a	a	-	a	-	a	-	b	a	a	-	b	a	b	-	a	a	-	a	a	-	a	-	a	a	b	a	b
chr07	4230526	T	-	b	b	a	a	-	a	-	-	a	a	b	a	b	b	a	b	a	a	a	a	-	a	-	a	-	b	a	a	-	b	a	b	-	a	a	-	a	a	-	a	-	a	a	b	a	b
chr07	4230529	C	-	b	b	a	a	-	a	-	-	a	a	b	a	b	b	a	b	a	a	a	a	-	a	-	a	-	b	a	a	-	b	a	b	-	a	a	-	a	a	-	a	-	a	a	b	a	b
chr07	4230728	G	b	b	b	a	a	-	a	b	-	a	a	b	a	b	b	a	b	a	a	a	a	-	a	-	a	-	b	a	a	b	b	a	b	-	a	a	-	a	a	-	a	-	a	a	b	a	b
chr07	4230785	T	-	b	b	a	a	a	a	-	a	a	a	b	a	b	b	a	b	a	a	a	a	a	a	a	a	a	b	a	a	-	b	a	b	b	a	-	a	a	a	a	a	-	a	a	b	a	b
chr07	4231208	G	b	b	b	a	a	a	a	b	-	a	a	b	a	b	b	a	b	a	a	a	a	a	a	a	a	a	b	a	-	b	b	a	b	b	a	a	a	a	a	a	a	b	a	a	b	a	b
chr07	4231238	A	b	b	b	a	a	a	a	b	-	a	a	b	a	b	b	a	b	a	a	a	a	a	a	a	a	a	b	a	-	b	b	a	b	b	a	a	a	a	a	a	a	b	a	a	b	a	b
chr07	4233705	C	-	b	b	-	-	b	a	-	-	-	-	b	a	b	b	a	b	-	a	-	a	-	-	-	-	a	b	a	-	-	b	a	b	-	a	a	-	a	-	a	a	b	-	-	b	-	-
chr07	4233732	A	-	b	b	-	-	a	a	-	-	-	-	b	a	b	b	a	b	-	a	-	a	-	-	-	-	a	b	a	-	-	b	a	b	-	a	a	-	a	-	a	a	b	-	-	b	-	-
chr07	4238691	T	-	b	b	-	-	-	-	b	-	-	-	b	a	b	b	-	b	-	a	-	-	-	-	-	-	a	-	-	-	-	b	a	b	b	a	-	-	-	-	-	-	-	-	-	b	-	b
chr07	4238693	C	-	b	b	-	-	-	-	b	-	-	-	b	a	b	b	-	b	-	a	-	-	-	-	-	-	a	-	-	-	-	b	a	b	b	a	-	-	-	-	-	-	-	-	-	b	-	b
chr07	4240689	A	b	b	b	a	a	h	a	b	-	a	-	b	a	b	b	a	b	a	a	a	a	a	a	a	a	a	b	a	a	b	b	a	b	b	a	a	a	a	a	a	a	b	a	a	b	a	b
chr07	4247707	T	b	b	b	a	-	a	a	b	a	-	-	b	a	b	b	a	b	a	a	a	a	a	-	a	a	a	-	a	-	b	b	a	b	-	a	a	-	a	a	a	a	-	a	a	b	a	b
chr07	4247968	C	b	b	b	a	-	a	a	b	a	-	-	b	a	b	b	a	b	a	a	a	a	a	-	a	a	a	-	a	-	b	b	a	b	-	a	a	-	a	a	a	a	-	a	a	b	a	b
chr07	4248015	T	b	b	b	a	-	a	a	b	a	-	-	b	a	b	b	a	b	a	a	a	a	a	-	a	a	a	-	a	-	b	b	a	b	-	a	a	-	a	a	a	a	-	a	a	b	a	b
chr07	4249102	G	b	b	b	-	a	b	a	b	a	-	-	b	a	b	b	a	b	a	a	a	a	a	a	a	a	b	b	a	a	b	b	a	b	b	a	a	a	a	a	a	a	b	a	a	-	a	b
chr07	4249168	C	b	b	b	-	a	b	a	b	a	-	-	b	a	b	b	a	b	a	a	a	a	a	a	a	a	b	b	a	a	b	b	a	b	b	a	a	a	a	a	a	a	b	a	a	-	a	b
chr07	4249287	G	b	b	b	-	a	b	a	b	a	-	-	b	a	b	b	a	b	a	a	a	a	a	a	a	a	h	b	a	a	b	b	a	b	b	a	a	a	a	a	a	a	b	a	a	-	a	b
chr07	4249390	C	b	b	b	-	-	a	a	-	a	a	-	-	a	b	-	a	b	-	a	-	a	a	a	-	a	-	-	a	a	b	-	a	b	-	-	-	a	-	-	a	-	-	a	a	-	a	-
chr07	4249407	G	b	b	b	-	-	a	a	-	a	a	-	-	a	b	-	a	b	-	a	-	a	a	a	-	a	-	-	a	a	b	-	a	b	-	-	-	a	-	-	a	-	-	a	a	-	a	-
chr07	4249443	T	b	b	b	-	-	a	a	-	a	a	-	-	a	b	-	a	b	-	a	-	a	a	a	-	a	-	-	a	a	b	-	a	b	-	-	-	a	-	-	a	-	-	a	a	-	a	-
chr07	4249586	G	b	b	b	-	-	a	a	-	a	a	-	-	a	b	-	a	b	-	a	-	a	a	a	-	a	-	-	a	a	b	-	a	b	-	-	-	a	-	-	a	-	-	a	a	-	a	-
chr07	4250289	T	b	b	b	a	a	a	a	b	-	-	-	b	a	b	b	a	b	b	a	a	a	a	-	a	a	a	b	a	-	b	b	a	b	b	a	a	-	a	a	a	a	b	a	a	b	a	b
chr07	4250528	T	b	b	b	a	a	a	a	b	-	-	a	b	a	b	b	a	b	a	a	a	a	a	-	a	a	a	b	a	-	b	b	a	b	b	a	a	-	a	a	a	a	b	a	a	b	a	b
chr07	4250711	G	b	b	b	a	a	a	a	b	-	-	a	b	a	b	b	a	b	a	a	a	a	a	-	a	a	a	b	a	a	b	b	a	b	b	a	-	a	a	a	a	a	b	a	a	-	a	b
chr07	4251060	A	b	b	b	a	a	a	a	b	a	a	a	b	a	b	b	a	b	a	a	-	a	a	a	a	a	a	b	a	a	b	b	a	b	b	a	a	a	a	a	a	a	b	a	a	b	a	b
chr07	4251106	A	b	b	b	a	a	a	a	b	a	a	a	b	a	b	b	a	b	a	a	-	a	a	a	a	a	a	b	a	a	b	b	a	b	b	a	a	a	a	a	a	a	b	a	a	b	a	b
chr07	4252384	C	b	b	-	-	a	a	a	-	a	-	-	-	a	b	-	a	b	a	a	-	a	-	-	-	a	a	-	a	-	b	-	a	b	-	-	-	-	a	a	-	a	-	a	-	-	-	b
chr07	4252922	T	b	b	b	a	-	-	-	-	a	a	-	-	-	b	b	a	b	a	a	-	a	-	-	a	a	a	-	a	a	b	-	a	b	-	a	a	a	-	-	-	-	b	a	a	-	a	b
chr07	4254632	A	b	b	b	a	a	a	-	b	a	a	a	b	a	b	b	a	b	a	a	a	a	a	a	a	a	a	b	a	a	b	b	a	b	b	a	-	-	a	a	a	a	b	a	a	-	a	b
chr07	4254650	G	b	b	b	a	a	a	-	b	a	a	a	b	a	b	b	a	b	a	a	a	a	a	a	a	a	a	b	a	a	b	b	a	b	b	a	-	-	a	a	a	a	b	a	a	-	a	b
chr07	4254868	T	b	b	b	a	a	a	a	b	a	a	a	b	a	b	b	a	b	a	a	a	a	a	a	a	a	a	b	a	a	b	b	a	b	b	a	-	-	a	a	a	a	b	a	a	-	a	b
chr07	4255357	G	b	b	b	a	a	b	a	-	a	-	-	b	a	b	b	a	b	a	a	a	a	a	a	a	a	b	b	a	a	b	-	a	b	b	a	a	a	-	a	a	-	b	a	-	-	a	-
chr07	4258324	C	-	b	b	a	a	a	a	-	a	a	a	b	a	b	b	a	b	a	a	a	a	a	a	a	a	a	b	a	a	-	b	a	b	b	a	a	a	a	a	a	a	b	a	a	b	a	b
chr07	4258333	T	-	b	b	a	a	a	a	-	a	a	a	b	a	b	b	a	b	a	a	a	a	a	a	a	a	a	b	a	a	-	b	a	b	b	a	a	a	a	a	a	a	b	a	a	b	a	b
chr07	4258351	C	-	b	b	a	a	a	a	-	a	a	a	b	a	b	b	a	b	a	a	a	a	a	a	a	a	a	b	a	a	-	b	a	b	b	a	a	a	a	a	a	a	b	a	a	b	a	b
chr07	4258480	G	b	b	b	a	a	a	a	b	a	a	a	b	a	b	b	a	b	a	a	a	a	a	a	a	a	a	b	a	a	b	b	a	b	b	a	a	a	a	a	a	a	b	a	a	b	a	b
chr07	4260106	A	-	b	b	a	-	a	a	-	a	a	-	b	a	b	b	a	b	a	a	a	a	a	-	a	a	a	b	a	-	-	b	a	b	b	a	a	a	a	a	a	a	-	a	a	-	a	b
chr07	4260134	C	-	b	b	a	-	a	a	-	a	a	-	b	a	b	b	a	b	a	a	a	a	a	-	a	a	a	b	a	-	-	b	a	b	b	a	a	a	a	a	a	a	-	a	a	-	a	b
chr07	4260187	A	-	b	b	a	-	a	a	-	a	a	-	b	a	b	b	a	b	a	a	a	a	a	-	a	a	a	b	a	-	-	b	a	b	b	a	a	a	a	a	a	a	-	a	a	-	a	b
chr07	4263999	T	-	-	b	a	a	b	-	b	a	a	-	b	a	b	b	a	b	-	a	a	a	a	-	-	-	-	-	-	-	b	b	a	b	-	a	-	a	a	a	-	a	b	-	a	-	-	b
chr07	4267587	C	-	b	b	-	a	h	-	-	a	a	-	b	a	b	b	a	b	a	a	a	a	-	a	-	a	b	b	-	-	-	b	a	b	-	a	-	-	-	a	a	-	-	a	a	-	a	-
chr07	4267628	A	-	b	b	-	a	h	-	-	a	a	-	b	a	b	b	a	b	a	a	a	a	-	a	-	a	b	b	-	-	-	b	a	b	-	a	-	-	-	a	a	-	-	a	a	-	a	-
chr07	4267913	G	-	b	b	-	a	h	-	b	a	a	-	b	a	b	b	a	b	-	a	a	a	-	a	-	a	b	b	-	-	b	b	a	b	b	a	-	-	-	a	a	-	b	a	a	-	a	-
chr07	4267984	G	b	b	b	a	-	a	-	b	-	a	a	b	a	b	b	a	b	a	a	-	a	-	-	-	a	a	b	a	-	-	b	a	b	b	a	a	-	a	a	b	a	-	a	a	-	a	-
chr07	4271289	G	-	b	b	-	a	a	a	-	-	-	-	-	a	b	b	a	b	a	a	-	a	a	a	-	a	-	b	a	a	-	b	a	b	-	a	-	a	-	a	-	a	-	a	a	b	a	b
chr07	4271319	A	-	b	b	-	a	a	a	-	-	-	-	-	a	b	b	a	b	a	a	-	a	a	a	-	a	-	b	a	a	-	b	a	b	-	a	-	a	-	a	-	a	-	a	a	b	a	b
chr07	4271348	C	-	b	b	-	a	a	a	-	-	-	-	-	a	b	b	a	b	a	a	-	a	a	a	-	a	-	b	a	a	-	b	a	b	-	a	-	a	-	a	-	a	-	a	a	b	a	b
chr07	4271613	G	b	b	b	a	a	b	a	b	a	-	a	-	a	b	b	a	b	a	a	a	a	a	a	a	a	a	b	a	a	b	b	a	b	b	a	a	a	a	a	a	a	b	a	a	b	a	b
chr07	4271617	T	b	b	b	a	a	b	a	b	a	-	a	-	a	b	b	a	b	a	a	a	a	a	a	a	a	a	b	a	a	b	b	a	b	b	a	a	a	a	a	a	a	b	a	a	b	a	b
chr07	4271686	A	b	b	b	a	a	b	a	b	a	-	a	-	a	b	b	a	b	a	a	a	a	a	a	a	a	a	b	a	a	b	b	a	b	b	a	a	a	a	a	a	a	b	a	a	b	a	b
chr07	4273033	T	-	b	b	a	a	a	a	b	-	-	-	b	a	b	b	a	-	b	a	a	a	a	-	a	a	b	-	a	-	-	b	a	b	-	a	a	a	a	a	-	a	b	-	-	b	a	b
chr07	4274384	T	-	b	b	a	a	a	a	-	a	-	-	b	a	b	h	a	b	a	a	a	a	a	a	-	a	-	b	a	a	-	b	a	b	-	a	-	a	a	a	a	a	-	-	a	b	a	b
chr07	4274403	T	-	b	b	a	a	a	a	-	a	-	-	b	a	b	b	a	b	a	a	a	a	a	a	-	a	-	b	a	a	-	b	a	b	-	a	-	a	a	a	a	a	-	-	a	b	a	b
chr07	4274405	A	-	b	b	a	a	a	a	-	a	-	-	b	a	b	h	a	b	a	a	a	a	a	a	-	a	-	b	a	a	-	b	a	b	-	a	-	a	a	a	a	a	-	-	a	b	a	b
chr07	4274423	A	-	b	b	a	a	a	a	-	a	-	-	b	a	b	b	a	b	a	a	a	a	a	a	-	a	-	b	a	a	-	b	a	b	-	a	-	a	a	a	h	a	-	-	a	b	a	b
chr07	4274679	T	b	b	b	a	a	a	a	b	a	-	-	b	a	b	b	a	b	a	a	a	a	a	a	-	a	-	b	a	a	-	b	a	b	-	a	-	a	a	a	a	a	-	-	a	b	a	b
chr07	4274774	G	b	b	b	-	a	-	-	b	-	b	-	b	-	b	b	a	b	a	a	-	-	-	-	-	a	b	-	-	a	b	b	a	b	-	a	a	-	-	a	-	-	b	a	a	-	a	b
chr07	4275326	T	b	b	b	a	a	a	a	b	a	a	-	b	a	b	b	a	b	a	a	-	a	a	a	-	-	a	-	-	-	b	b	a	b	-	a	-	-	a	a	a	a	-	a	a	b	a	b
chr07	4294488	C	-	b	b	a	a	h	-	-	a	a	-	b	a	b	b	a	b	a	a	a	a	a	a	a	a	a	b	a	a	b	b	a	b	-	a	a	a	a	a	a	a	b	a	a	b	a	b
chr07	4294539	C	-	b	b	a	a	h	-	-	a	a	-	b	a	b	b	a	b	a	a	a	a	a	a	a	a	a	b	a	a	b	b	a	b	-	a	a	a	a	a	a	a	b	a	a	b	a	b
chr07	4294552	A	-	b	b	a	a	h	-	-	a	a	-	b	a	b	b	a	b	a	a	a	a	a	a	a	a	a	b	a	a	b	b	a	b	-	a	a	a	a	a	a	a	b	a	a	b	a	b
chr07	4295497	G	-	b	-	-	a	-	-	-	-	-	-	-	a	b	b	a	-	-	a	a	a	-	-	a	a	a	b	a	-	b	-	a	b	b	-	-	-	a	a	a	a	-	a	a	-	a	-
chr07	4295511	G	-	b	-	-	a	-	-	-	-	-	-	-	a	b	b	a	-	-	a	a	a	-	-	a	a	a	b	a	-	b	-	a	b	b	-	-	-	a	a	a	a	-	a	a	-	a	-
chr07	4299275	G	b	b	b	a	a	a	a	b	a	-	a	b	a	b	b	a	b	a	a	a	a	a	a	a	a	a	b	a	a	b	b	a	b	b	a	a	a	a	a	a	a	b	a	a	b	a	-
chr07	4299311	T	b	b	b	a	a	a	a	b	a	-	a	b	a	b	b	a	b	a	a	a	a	a	a	a	a	a	b	a	a	b	b	a	b	b	a	a	a	a	a	a	a	b	a	a	b	a	-
chr07	4299322	G	b	b	b	a	a	a	a	b	a	-	a	b	a	b	b	a	b	a	a	a	a	a	a	a	a	a	b	a	a	b	b	a	b	b	a	a	a	a	a	a	a	b	a	a	b	a	-
chr07	4299332	G	b	b	b	a	a	a	a	b	a	-	a	b	a	b	b	a	b	a	a	a	a	a	a	a	a	a	b	a	a	b	b	a	b	b	a	a	a	a	a	a	a	b	a	a	b	a	-
chr07	4299340	C	b	b	b	a	a	a	a	b	a	-	a	b	a	b	b	a	b	a	a	a	a	a	a	a	a	a	b	a	a	b	b	a	b	b	a	a	a	a	a	a	a	b	a	a	b	a	-
chr07	4301111	A	-	b	b	a	a	b	-	-	-	a	a	b	a	b	b	a	b	a	a	-	a	a	a	a	a	b	b	a	a	b	b	a	b	b	a	-	a	a	a	h	a	-	a	a	-	a	b
chr07	4301112	G	-	b	b	a	a	b	-	-	-	a	a	b	a	b	b	a	b	a	a	-	a	a	a	a	a	b	b	a	a	b	b	a	b	b	a	-	a	a	a	a	a	-	a	a	-	a	b
chr07	4301136	T	-	b	b	a	a	b	-	-	-	a	a	b	a	b	b	a	b	a	a	-	a	a	a	a	a	b	b	a	a	b	b	a	b	b	a	-	a	a	a	a	a	-	a	a	-	a	b
chr07	4332901	T	b	b	b	a	a	h	a	b	a	a	-	b	a	b	b	a	b	a	a	a	a	a	a	a	a	a	b	a	-	b	b	a	b	b	a	a	a	a	a	h	a	-	a	a	-	a	b
chr07	4333026	G	b	b	b	a	a	h	a	b	a	a	-	b	a	b	b	a	b	a	a	a	a	a	a	a	a	a	b	a	-	b	b	a	b	b	a	a	a	a	a	a	a	-	a	a	-	a	b
chr07	4333067	T	b	b	b	a	a	h	a	b	a	a	-	b	a	b	b	a	b	a	a	a	a	a	a	a	a	a	b	a	-	b	b	a	b	b	a	a	a	a	a	h	a	-	a	a	-	a	b
chr07	4333109	A	b	b	b	a	a	h	a	b	a	a	-	b	a	b	b	a	b	a	a	a	a	a	a	a	a	a	b	a	-	b	b	a	b	b	a	a	a	a	a	a	a	-	a	a	-	a	b
chr07	4338905	A	b	b	b	a	a	a	a	b	-	a	-	b	a	b	b	a	b	a	a	a	a	a	a	-	a	a	b	a	a	b	b	a	b	-	a	a	a	a	a	a	a	-	a	a	b	a	b
chr07	4338923	T	b	b	b	a	a	a	a	b	-	a	-	b	a	b	b	a	b	a	a	a	a	a	a	-	a	a	b	a	a	b	b	a	b	-	a	a	a	a	a	a	a	-	a	a	b	a	b
chr07	4339704	C	-	b	b	-	a	a	a	-	a	-	a	b	a	b	b	a	b	a	a	a	a	-	a	a	a	a	-	a	a	-	b	a	b	b	a	a	a	-	a	-	a	-	a	-	b	a	b
chr07	4339732	T	-	b	b	-	a	a	a	-	a	-	a	b	a	b	b	a	b	b	a	a	a	-	a	a	a	a	-	a	a	-	b	a	b	b	a	a	a	-	a	-	a	-	h	-	b	a	b
chr07	4339743	T	-	b	b	-	a	a	a	-	a	-	a	b	a	b	b	a	b	b	a	a	a	-	a	a	a	a	-	a	a	-	b	a	b	b	a	a	a	-	a	-	a	-	a	-	b	a	b
chr07	4339763	C	-	b	b	-	a	a	a	-	a	-	a	b	a	b	b	a	b	b	a	a	a	-	a	a	a	h	-	a	a	-	b	a	b	b	a	a	a	-	a	-	a	-	a	-	b	a	b
chr07	4339881	T	b	b	b	-	a	a	a	b	a	-	a	b	a	b	b	a	b	b	a	a	a	-	a	a	a	a	-	a	a	b	b	a	b	b	a	a	a	-	a	-	a	-	a	-	b	a	b
chr07	4339902	C	b	b	b	-	a	a	a	b	a	-	a	b	a	b	b	a	b	a	a	a	a	-	a	a	a	a	-	a	a	b	b	a	b	b	a	a	a	-	a	-	a	-	a	-	b	a	b
chr07	4353329	G	b	b	-	a	a	a	a	b	a	a	a	b	a	b	b	a	b	a	a	a	a	-	a	a	a	h	b	a	a	b	b	a	b	b	a	-	a	a	a	a	a	b	a	a	-	a	b
chr07	4353339	C	b	b	-	a	a	a	a	b	a	a	a	b	a	b	b	a	b	a	a	a	a	-	a	a	a	h	b	a	a	b	b	a	b	b	a	-	a	a	a	a	a	b	a	a	-	a	b
chr07	4353563	G	b	b	-	a	a	a	a	b	a	a	a	b	a	b	b	a	b	a	a	a	a	-	a	a	a	h	b	a	-	b	b	a	b	b	a	a	a	a	a	a	a	b	a	a	-	a	b
chr07	4358528	G	-	b	-	-	-	a	a	b	a	-	-	-	-	b	b	a	b	-	a	-	a	-	a	-	a	a	-	a	-	b	-	a	b	-	a	a	a	a	a	a	a	b	a	-	-	a	-
chr07	4365170	G	b	b	b	a	a	-	a	b	a	a	a	b	a	b	b	a	b	a	a	a	a	a	a	a	a	b	b	a	a	b	b	a	b	-	a	a	a	a	a	-	a	-	a	a	-	a	b
chr07	4366035	C	b	b	b	a	a	-	-	b	a	-	-	b	a	b	b	a	b	a	a	a	a	a	a	a	a	a	b	a	a	b	b	a	b	b	a	a	a	a	a	a	a	b	a	a	-	a	b
chr07	4369629	C	b	b	b	-	a	a	-	b	a	a	-	-	-	b	b	a	b	a	a	a	a	a	a	a	a	a	-	a	a	-	b	a	b	-	a	a	a	a	a	a	a	-	a	a	-	a	b
chr07	4374678	C	b	b	b	a	a	a	-	b	a	a	a	-	a	b	b	a	b	a	a	a	a	-	a	a	a	a	b	a	a	b	b	a	b	b	a	a	a	a	a	a	a	b	a	a	a	a	b
chr07	4380785	C	-	b	b	a	-	a	a	b	a	-	-	-	a	b	b	a	b	-	a	a	a	a	a	-	a	-	b	a	a	b	b	a	b	b	a	a	-	a	a	a	a	b	a	a	-	a	b
chr07	4385757	A	b	b	b	-	a	a	a	b	-	-	-	b	-	b	b	a	b	a	a	a	a	a	-	a	a	b	-	a	-	b	b	a	b	-	a	-	a	a	a	a	a	-	a	a	-	a	b
chr07	4386571	A	b	b	b	a	-	b	a	b	a	a	a	b	a	b	b	a	b	a	a	a	a	-	a	-	a	a	-	a	a	b	b	a	b	b	a	a	a	a	a	a	a	-	a	a	-	a	b
chr07	4386628	G	b	b	b	a	-	b	a	b	a	a	a	b	a	b	b	a	b	a	a	a	a	-	a	-	a	a	-	a	a	b	b	a	b	b	a	a	a	a	a	a	a	-	a	a	-	a	b
chr07	4389047	C	b	b	b	a	a	a	a	b	a	a	a	b	a	b	b	a	b	a	a	a	a	a	a	-	a	a	b	a	a	b	b	a	b	b	a	a	a	a	a	a	a	b	a	a	-	a	b
chr07	4389425	A	-	b	-	a	a	a	-	b	-	-	-	-	-	b	b	a	-	a	a	-	a	a	a	-	a	b	-	a	-	-	b	a	b	-	a	a	-	a	a	-	a	-	a	a	b	-	b
chr07	4389468	C	-	b	-	a	a	a	-	b	-	-	-	-	-	b	b	a	-	a	a	-	a	a	a	-	a	b	-	a	-	-	b	a	b	-	a	a	-	a	a	-	a	-	a	a	b	-	b
chr07	4398584	C	b	b	-	a	-	a	a	-	-	-	-	-	-	b	b	a	b	a	a	a	a	a	a	a	a	-	-	a	-	b	b	a	b	-	a	-	-	a	a	-	-	-	a	a	-	a	b
chr07	4398588	A	b	b	-	a	-	a	a	-	-	-	-	-	-	b	b	a	b	a	a	a	a	a	a	a	a	-	-	a	-	b	b	a	b	-	a	-	-	a	a	-	-	-	a	a	-	a	b
chr07	4399650	T	b	b	b	a	a	-	a	b	a	a	-	b	a	b	b	a	b	a	a	a	a	a	a	-	a	a	-	a	a	b	b	a	b	b	a	a	a	a	a	a	a	b	a	a	b	a	b
chr07	4399651	C	b	b	b	a	a	-	a	b	a	a	-	b	a	b	b	a	b	a	a	a	a	a	a	-	a	a	-	a	a	b	b	a	b	b	a	a	a	a	a	a	a	b	a	a	b	a	b
chr07	4404236	G	b	b	-	-	-	a	a	-	-	-	-	-	-	b	-	a	-	a	a	a	a	-	-	a	a	a	b	a	a	-	b	a	b	b	a	-	-	a	a	a	-	b	a	a	-	a	b
chr07	4404237	C	b	b	-	-	-	a	a	-	-	-	-	-	-	b	-	a	-	a	a	a	a	-	-	a	a	a	b	a	a	-	b	a	b	b	a	-	-	a	a	a	-	b	a	a	-	a	b
chr07	4407865	T	b	b	-	-	-	a	a	-	a	a	a	-	a	-	-	a	-	a	a	-	a	-	a	a	a	a	-	a	a	-	-	a	b	b	-	-	a	a	a	a	a	-	a	a	-	a	-
chr07	4435766	C	b	b	b	-	-	a	-	b	a	a	-	-	a	b	b	a	b	b	a	a	a	a	a	-	a	a	-	a	a	b	-	a	b	b	a	a	a	-	a	a	-	-	a	a	b	a	b
chr07	4435791	G	b	b	b	-	-	a	-	b	a	a	-	-	a	b	b	a	b	b	a	a	a	a	a	-	a	a	-	a	a	b	-	a	b	b	a	a	a	-	a	a	-	-	a	a	b	a	b
chr07	4437596	A	b	b	-	a	a	a	-	b	-	a	a	-	a	b	b	a	b	a	a	a	a	a	a	-	a	a	b	a	a	b	b	a	b	b	-	a	-	a	a	a	a	-	a	a	b	a	b
chr07	4438275	G	b	b	b	a	a	b	-	b	a	a	a	b	a	b	b	a	b	a	a	a	a	a	a	a	a	a	b	a	a	b	b	a	b	b	a	-	a	a	a	a	a	-	a	a	b	a	b
chr07	4438780	A	b	b	b	a	a	a	-	b	a	a	a	b	a	b	b	a	b	a	a	a	a	a	a	-	a	a	b	a	a	b	b	a	b	b	a	a	a	a	a	a	a	b	a	a	b	a	b
chr07	4439098	A	b	b	b	-	-	-	a	b	-	-	-	b	-	b	b	-	b	b	-	-	a	b	a	-	-	b	b	-	-	b	b	a	b	b	-	-	-	-	-	b	-	b	-	-	b	a	b
chr07	4443533	A	b	b	b	-	a	-	a	b	a	-	-	b	a	b	-	a	b	a	a	a	a	-	a	a	a	a	b	a	a	b	b	a	b	-	a	a	a	-	a	a	a	-	a	a	b	a	b
chr07	4443559	A	b	b	b	-	a	-	a	b	a	-	-	b	a	b	-	a	b	a	a	a	a	-	a	a	a	a	b	a	a	b	b	a	b	-	a	a	a	-	a	a	a	-	a	a	b	a	b
chr07	4443569	T	b	b	b	-	a	-	a	b	a	-	-	b	a	b	-	a	b	a	a	a	a	-	a	a	a	a	b	a	a	b	b	a	b	-	a	a	a	-	a	a	a	-	a	a	b	a	b
chr07	4449862	G	b	b	b	-	-	-	a	b	-	a	-	b	a	b	b	a	b	b	a	a	a	-	a	a	a	a	-	a	-	b	b	a	b	-	a	a	a	-	a	a	a	-	a	a	b	a	b
chr07	4463566	A	b	b	b	-	a	a	a	b	a	-	-	b	a	b	b	a	b	a	a	a	a	-	a	-	a	a	-	a	a	b	b	a	b	b	a	a	a	a	a	a	a	b	a	a	b	a	b
chr07	4463727	G	b	b	b	-	a	a	a	b	a	-	-	b	a	b	b	a	b	a	a	a	a	-	a	-	a	a	-	a	a	b	b	a	b	b	a	a	a	a	a	a	a	b	a	a	b	a	b
chr07	4471529	C	-	b	b	a	a	a	a	-	a	-	-	b	a	b	b	a	b	a	a	-	a	a	-	a	a	a	-	a	a	-	b	a	b	b	a	a	a	a	a	a	a	-	a	a	b	a	-
chr07	4471548	C	-	b	b	a	a	a	a	-	a	-	-	b	a	b	b	a	b	a	a	-	a	a	-	a	a	a	-	a	a	-	b	a	b	b	a	a	a	a	a	a	a	-	a	a	b	a	-
chr07	4471583	T	-	b	b	a	a	a	a	-	a	-	-	b	a	b	b	a	b	a	a	-	a	a	-	a	a	a	-	a	a	-	b	a	b	b	a	a	a	a	a	a	a	-	a	a	b	a	-
chr07	4471584	G	-	b	b	a	a	a	a	-	a	-	-	b	a	b	b	a	b	a	a	-	a	a	-	a	a	a	-	a	a	-	b	a	b	b	a	a	a	a	a	a	a	-	a	a	b	a	-
chr07	4476086	C	b	b	b	a	a	a	-	b	a	a	-	b	a	b	b	a	b	a	a	a	a	a	a	-	a	a	b	a	a	b	b	a	b	b	a	-	-	a	a	a	a	-	a	a	-	a	-
chr07	4478857	T	b	b	b	a	a	a	a	b	a	-	-	b	a	b	b	a	b	a	a	a	a	a	a	a	a	a	b	a	a	b	b	a	b	-	a	a	a	a	a	a	a	b	a	-	b	a	b
chr07	4479300	T	b	b	b	a	a	a	a	b	a	a	-	b	a	b	b	a	b	a	a	a	a	a	-	a	a	a	b	a	-	b	b	a	b	b	a	a	a	a	a	a	a	b	a	a	b	a	b
chr07	4479355	T	b	b	b	a	a	a	a	b	a	a	-	b	a	b	b	a	b	a	a	a	a	a	-	a	a	a	b	a	-	b	b	a	b	b	a	a	a	a	a	a	a	b	a	a	b	a	b
chr07	4491982	A	b	b	b	a	a	a	a	b	-	-	a	b	a	b	b	a	b	a	a	a	a	a	a	-	a	a	b	a	a	-	-	a	b	b	a	-	-	a	a	h	a	b	a	a	b	a	b
chr07	4498752	C	b	b	b	a	a	a	a	b	a	-	-	b	a	b	b	a	b	a	a	a	a	a	a	a	a	a	b	a	a	-	b	a	b	b	a	a	a	a	a	a	a	b	a	a	-	a	b
chr07	4501198	T	b	b	b	a	a	-	-	b	a	-	a	b	a	b	b	a	b	a	a	a	a	a	a	a	a	a	b	a	-	b	b	a	b	b	a	a	a	a	a	a	a	b	a	-	b	-	b
chr07	4501257	G	b	b	b	a	a	-	-	b	a	-	a	b	a	b	b	a	b	a	a	a	a	a	a	a	a	a	b	a	-	b	b	a	b	b	a	a	a	a	a	a	a	b	a	-	b	-	b
chr07	4502730	A	b	b	-	a	a	a	a	-	a	a	a	-	a	-	b	a	b	a	a	a	a	-	a	-	a	-	-	a	-	-	b	a	b	-	a	a	a	a	a	a	a	-	a	a	-	a	-
chr07	4503237	C	b	b	b	a	a	a	a	b	a	a	a	b	a	b	b	a	b	a	a	a	a	a	a	-	a	a	-	a	a	b	b	a	b	b	a	-	-	a	a	a	a	-	a	a	-	a	-
chr07	4503392	C	b	b	b	a	a	a	a	b	a	a	a	b	a	b	b	a	b	a	a	a	a	a	a	-	a	a	-	a	a	b	b	a	b	b	a	-	-	a	a	a	a	-	a	a	-	a	-
chr07	4503432	G	b	b	b	a	a	a	a	b	a	a	a	b	a	b	b	a	b	a	a	a	a	a	a	-	a	a	-	a	a	b	b	a	b	b	a	-	-	a	a	a	a	-	a	a	-	a	-
chr07	4503472	T	b	b	b	a	a	a	a	b	a	a	a	b	a	b	b	a	b	a	a	a	a	a	a	-	a	a	-	a	a	b	b	a	b	b	a	-	-	a	a	a	a	-	a	a	-	a	-
chr07	4504164	A	b	b	b	a	-	a	a	b	a	a	-	b	a	b	b	a	b	a	a	a	a	a	a	a	a	a	b	a	a	b	b	a	b	b	a	a	-	a	a	a	a	b	a	a	b	a	b
chr07	4505648	C	-	-	-	-	a	-	a	-	a	a	-	-	-	b	b	-	-	-	a	-	a	-	-	-	-	-	-	-	-	-	b	a	b	-	a	-	-	-	a	a	a	b	-	a	-	-	-
chr07	4506013	C	-	-	-	-	a	-	a	-	a	a	-	b	-	b	b	-	-	-	a	-	-	-	-	-	-	-	-	-	-	-	b	a	b	-	a	-	-	-	a	-	a	b	-	a	-	-	-
chr07	4507205	T	b	b	b	-	a	a	a	-	-	-	a	-	a	-	b	a	b	a	a	-	a	a	a	a	a	-	b	a	a	-	b	a	b	-	a	a	a	a	a	a	a	-	a	a	-	-	-
chr07	4507571	T	b	b	b	-	-	a	a	-	-	-	a	-	a	-	b	a	b	a	a	-	a	a	a	a	a	-	b	a	a	-	b	a	b	-	a	a	a	a	a	a	a	-	a	a	-	-	-
chr07	4507871	T	b	b	b	a	a	a	a	b	a	a	-	b	a	b	b	a	b	a	a	-	a	a	a	a	a	a	b	a	a	b	b	a	b	b	a	a	a	a	a	a	a	b	a	a	b	a	b
chr07	4508106	A	b	b	b	a	a	a	a	b	a	a	-	b	a	b	b	a	b	a	a	-	a	a	a	a	a	a	b	a	a	b	b	a	b	b	a	a	a	a	a	a	a	b	a	a	b	a	b
chr07	4508189	A	-	b	b	a	-	a	-	-	-	-	a	-	a	b	b	a	b	-	a	a	a	-	a	a	a	-	-	-	-	b	b	a	b	-	a	a	a	a	a	-	a	-	-	a	b	a	b
chr07	4508801	C	b	b	b	a	a	h	a	b	a	a	-	b	a	b	b	a	b	a	a	a	a	a	a	a	a	a	b	a	a	-	b	a	b	b	a	a	-	a	a	a	a	b	a	a	b	a	b
chr07	4515829	G	b	b	-	-	a	-	-	b	a	b	-	-	a	b	b	a	b	a	a	a	a	-	-	-	a	a	b	a	a	b	b	a	b	-	a	a	a	a	a	a	a	b	a	a	b	a	b
chr07	4515960	C	b	b	-	-	b	-	-	b	a	b	-	-	a	b	b	a	b	a	a	a	a	-	-	-	a	a	b	a	a	b	b	a	b	-	a	a	a	a	a	a	a	b	a	a	b	a	b
chr07	4517269	G	-	b	b	a	a	b	a	-	a	a	a	b	a	b	b	a	b	a	a	a	a	a	a	a	a	-	b	a	a	b	b	a	b	b	a	a	-	a	a	-	a	b	a	a	-	a	b
chr07	4517319	G	-	b	b	a	a	b	a	-	a	a	a	b	a	b	b	a	b	a	a	a	a	a	a	a	a	-	b	a	a	b	b	a	b	b	a	a	-	a	a	-	a	b	a	a	-	a	b
chr07	4519069	T	b	b	b	a	a	a	a	b	a	a	-	b	a	b	b	a	b	a	a	a	a	a	a	a	a	a	b	a	-	b	b	a	b	b	a	a	a	a	a	a	a	b	a	a	b	a	b
chr07	4520373	T	b	b	-	a	-	-	a	-	a	-	-	-	-	-	b	-	b	a	a	-	a	-	-	a	a	a	-	a	a	-	-	a	-	-	-	-	-	-	a	-	-	-	a	-	-	a	b
chr07	4521374	A	b	b	-	a	a	a	a	b	a	-	-	b	a	b	b	a	b	a	a	-	a	a	a	a	a	a	b	a	a	b	b	a	b	b	a	a	a	a	a	a	a	b	a	a	b	a	b
chr07	4521376	G	b	b	-	a	a	a	a	b	a	-	-	b	a	b	b	a	b	a	a	-	a	a	a	a	a	a	b	a	a	b	b	a	b	b	a	a	a	a	a	h	a	b	a	a	b	a	b
chr07	4521591	C	b	b	-	a	a	a	a	b	a	-	-	b	a	b	b	a	b	a	a	-	a	a	a	a	a	a	b	a	a	b	b	a	b	b	a	a	a	a	a	a	a	b	a	a	b	a	b
chr07	4532817	T	b	b	b	a	a	a	a	b	a	b	a	b	a	b	b	a	b	a	a	a	a	a	a	-	a	b	b	a	a	b	b	a	b	-	a	a	a	a	a	a	a	-	a	a	-	a	b
chr07	4532852	A	b	b	b	a	a	a	a	b	a	a	a	b	a	b	b	a	b	a	a	a	a	a	a	-	a	b	b	a	a	b	b	a	b	-	a	a	a	a	a	a	a	-	a	a	-	a	b
chr07	4533736	T	-	b	-	-	a	b	-	-	-	-	-	b	a	b	b	a	b	-	a	-	a	-	-	-	a	-	-	-	-	-	b	a	b	-	-	-	-	a	a	-	a	-	-	a	-	a	-
chr07	4535007	G	b	b	b	a	a	-	-	b	a	-	-	b	-	b	b	a	b	-	a	a	a	a	a	a	a	a	-	-	-	-	b	a	b	-	-	-	a	a	a	-	a	-	a	a	-	-	-
chr07	4536402	G	b	b	-	a	-	-	a	b	-	-	-	-	-	-	-	a	-	-	a	-	a	-	-	-	a	-	b	a	-	-	-	a	b	b	a	-	-	-	a	a	-	b	a	a	b	a	-
chr07	4544600	T	b	b	b	a	a	a	a	b	a	a	a	b	a	b	b	a	b	a	a	a	a	a	a	a	a	-	b	a	a	b	b	a	b	-	a	a	a	a	a	a	a	b	a	a	b	a	b
chr07	4546340	G	-	b	-	a	-	a	a	-	-	-	a	b	-	b	b	-	b	a	a	a	a	a	-	-	a	-	b	a	-	b	b	a	b	-	-	-	-	a	a	a	a	-	a	a	-	a	-
chr07	4546395	G	-	b	-	a	-	a	a	-	-	-	a	b	-	b	b	-	b	a	a	a	a	a	-	-	a	-	b	a	-	b	b	a	b	-	-	-	-	a	a	a	a	-	a	a	-	a	-
chr07	4546475	A	b	b	b	a	a	a	-	-	a	a	a	b	a	b	b	a	b	a	a	a	a	a	a	-	a	a	b	a	a	b	b	a	b	b	a	a	a	a	a	a	a	b	a	a	b	-	b
chr07	4547008	A	b	b	b	a	a	a	a	b	a	a	a	-	-	b	b	a	b	a	a	a	a	-	-	a	a	-	b	a	a	b	b	a	b	b	a	a	a	a	a	b	a	b	a	a	b	a	b
chr07	4550778	T	-	b	b	a	a	a	a	-	a	a	a	b	a	b	b	a	b	a	a	-	a	a	-	a	a	a	-	a	-	b	b	a	b	-	a	a	a	a	a	a	a	-	a	a	-	a	b
chr07	4551193	G	-	b	b	-	-	-	-	-	-	-	-	b	a	b	b	a	b	-	-	-	a	-	-	-	-	b	-	-	a	b	b	a	b	-	a	a	a	a	a	a	a	-	a	a	-	-	-
chr07	4551207	A	-	b	b	-	-	-	-	-	-	-	-	b	a	b	b	a	b	-	-	-	a	-	-	-	-	a	-	-	a	b	b	a	b	-	a	a	a	a	a	a	a	-	a	a	-	-	-
chr07	4552738	A	-	b	b	-	a	a	a	-	a	a	-	-	a	b	b	a	b	a	a	a	a	a	a	a	a	a	-	a	-	b	b	a	b	b	a	a	a	a	a	a	a	-	a	a	b	-	b
chr07	4553732	C	-	b	b	a	a	a	-	-	a	a	-	b	a	b	b	a	b	a	a	a	a	a	a	a	a	-	-	a	a	b	b	a	b	-	a	a	a	a	a	a	a	b	a	a	b	a	b
chr07	4553757	T	-	b	b	a	a	a	-	-	a	a	-	b	a	b	b	a	b	a	a	a	a	a	a	a	a	-	-	a	a	b	b	a	b	-	a	a	a	a	a	a	a	b	a	a	b	a	b
chr07	4553795	C	-	b	b	a	a	a	-	-	a	a	-	b	a	b	b	a	b	a	a	a	a	a	a	a	a	-	-	a	a	b	b	a	b	-	a	a	a	a	a	a	a	b	a	a	b	a	b
chr07	4553799	A	-	b	b	a	a	a	-	-	a	a	-	b	a	b	b	a	b	a	a	a	a	a	a	a	a	-	-	a	a	b	b	a	b	-	a	a	a	a	a	a	a	b	a	a	b	a	b
chr07	4554010	G	-	b	b	a	a	a	-	-	a	a	-	b	a	b	b	a	b	a	a	a	a	a	a	a	a	-	-	a	a	-	b	a	b	-	a	a	a	a	a	a	a	b	a	a	b	a	b
chr07	4554641	A	b	b	-	a	a	a	a	b	a	a	-	b	a	b	b	a	b	a	a	a	a	a	a	a	a	-	-	a	a	-	b	a	b	-	a	a	a	a	a	a	a	-	a	a	b	a	b
chr07	4555281	A	b	b	b	a	a	a	a	b	a	a	a	b	a	b	b	a	b	a	a	a	a	a	a	a	a	a	b	a	a	b	b	a	b	-	a	a	a	a	a	a	a	-	a	a	-	a	b
chr07	4555295	G	b	b	b	a	a	a	a	b	a	a	a	b	a	b	b	a	b	a	a	a	a	a	a	a	a	a	b	a	a	b	b	a	b	-	a	a	a	a	a	a	a	-	a	a	-	a	b
chr07	4557212	A	b	b	b	a	a	a	a	b	a	-	a	b	a	b	b	a	b	a	a	a	a	a	a	-	a	a	b	a	a	b	b	a	b	-	a	a	-	a	a	a	a	b	a	a	-	a	b
chr07	4557472	T	b	b	b	a	a	a	a	b	a	-	a	b	a	b	b	a	b	a	a	a	a	a	a	-	a	a	b	a	a	b	b	a	b	-	a	a	-	a	a	a	a	b	a	a	-	a	b
chr07	4557506	C	b	b	b	a	a	a	a	b	a	-	a	b	a	b	b	a	b	a	a	a	a	a	a	-	a	a	b	a	a	b	b	a	b	-	a	a	-	a	a	a	a	b	a	a	-	a	b
chr07	4569260	G	b	b	b	-	-	-	-	b	-	-	-	b	-	b	b	a	b	b	-	-	a	-	-	a	-	-	b	-	-	b	b	a	b	-	-	a	-	-	a	-	a	-	-	a	b	-	b
chr07	4570543	G	b	b	b	a	a	a	a	b	-	a	-	b	a	b	b	a	b	a	a	a	a	a	a	-	a	a	b	a	-	-	b	a	b	-	a	-	-	a	a	-	a	-	a	a	-	a	-
chr07	4571178	G	b	b	b	a	a	a	a	b	a	-	a	b	a	b	b	a	b	a	a	a	a	a	a	a	a	-	b	a	a	b	b	a	b	-	a	a	a	a	a	a	a	b	a	a	b	a	b
chr07	4573895	T	b	b	b	a	a	b	a	b	a	a	a	b	a	b	b	a	b	b	a	-	a	a	a	a	a	-	-	a	a	b	b	a	b	b	a	-	-	a	a	a	a	-	a	a	-	a	b
chr07	4573948	A	b	b	b	a	a	b	a	b	a	a	a	b	a	b	b	a	b	a	a	-	a	a	a	a	a	-	-	a	a	b	b	a	b	b	a	-	-	a	a	a	a	-	a	a	-	a	b
chr07	4575648	G	b	b	-	a	a	-	-	b	a	-	-	b	a	b	b	a	b	a	a	a	a	-	-	-	-	-	b	-	a	a	b	a	b	-	-	a	-	-	a	a	a	-	-	a	-	a	-
chr07	4592708	G	b	b	b	a	a	b	a	b	a	a	-	b	a	b	b	a	b	a	a	a	a	a	a	-	a	a	-	a	a	b	b	a	b	b	a	a	a	a	a	a	a	-	a	a	b	a	b
chr07	4592918	C	b	b	b	a	a	a	a	b	a	a	-	b	a	b	b	a	b	a	a	a	a	a	a	-	a	a	-	a	a	b	b	a	b	b	a	a	a	a	a	a	a	-	a	a	b	a	b
chr07	4600014	A	b	-	b	a	a	-	-	b	a	-	-	b	a	b	b	a	b	a	a	-	a	a	a	a	-	a	b	a	-	b	b	a	b	-	a	-	-	a	a	a	a	-	-	a	-	a	-
chr07	4600373	A	-	-	-	a	a	-	-	-	a	-	-	b	a	b	b	a	b	a	a	-	a	-	a	a	-	a	b	a	-	-	-	a	b	-	a	-	-	a	a	a	a	-	-	a	-	a	-
chr07	4600403	G	-	-	-	a	a	-	-	-	a	-	-	b	a	b	b	a	b	a	a	-	a	-	a	a	-	a	b	a	-	-	-	a	b	-	a	-	-	a	a	a	a	-	-	a	-	a	-
chr07	4600413	T	-	-	-	a	a	-	-	-	a	-	-	b	a	b	b	a	b	a	a	-	a	-	a	a	-	a	b	a	-	-	-	a	b	-	a	-	-	a	a	a	a	-	-	a	-	a	-
chr07	4602855	A	-	b	b	-	-	-	-	-	a	a	-	b	a	-	b	a	b	-	a	-	a	a	-	a	a	-	-	a	-	-	b	a	b	-	-	-	a	a	a	-	a	b	a	a	-	-	-
chr07	4603204	A	b	b	b	-	a	-	-	-	a	-	-	-	-	b	b	a	b	-	a	-	a	-	-	-	a	a	-	a	a	-	-	a	b	b	-	a	-	-	a	a	-	-	a	-	b	a	b
chr07	4603270	C	b	b	b	-	a	-	-	-	a	-	-	-	-	b	b	a	b	-	a	-	a	-	-	-	a	a	-	a	a	-	-	a	b	b	-	a	-	-	a	a	-	-	a	-	b	a	b
chr07	4605549	C	b	b	b	-	a	a	a	b	a	-	a	b	a	b	b	a	b	a	a	a	a	a	a	-	a	a	-	a	a	-	b	a	b	-	a	a	-	a	a	a	a	-	a	a	b	a	b
chr07	4605717	G	b	b	b	-	a	a	a	b	a	-	a	b	a	b	b	a	b	a	a	-	a	a	a	-	a	a	-	a	a	-	b	a	b	-	a	a	-	a	a	a	a	-	a	a	b	a	b
chr07	4606032	T	b	b	b	a	a	a	a	b	a	a	-	b	a	b	b	a	b	a	a	a	a	a	a	a	a	a	b	a	a	b	b	a	b	-	a	a	-	a	a	a	a	b	a	a	b	a	b
chr07	4606324	G	b	b	b	a	a	a	a	b	a	a	-	b	a	b	b	a	b	a	a	a	a	a	a	a	a	a	b	a	a	b	b	a	b	-	a	a	-	a	a	a	a	b	a	a	b	a	b
chr07	4607446	C	b	b	b	a	a	a	a	b	a	a	a	-	a	b	b	a	b	-	a	a	a	a	a	-	a	a	b	a	a	b	b	a	b	-	a	-	a	a	a	a	a	-	a	-	-	a	-
chr07	4608599	T	b	b	-	-	a	-	-	b	-	a	-	b	a	b	b	a	-	-	b	-	a	-	a	-	a	a	b	a	a	-	-	a	b	b	a	a	-	-	a	-	a	-	a	-	-	a	b
chr07	4608602	A	b	b	-	-	a	-	-	b	-	a	-	b	a	b	b	a	-	-	a	-	a	-	a	-	a	a	b	a	a	-	-	a	b	b	a	a	-	-	a	-	a	-	a	-	-	a	b
chr07	4608808	C	b	-	b	-	-	-	-	-	-	-	-	-	-	b	-	a	b	-	-	-	a	a	a	a	a	-	-	a	-	-	-	a	b	-	a	-	-	-	-	-	-	-	a	-	-	-	-
chr07	4623452	A	-	b	b	a	a	a	a	b	a	a	-	b	a	b	b	a	b	a	a	a	a	a	a	a	h	a	b	a	a	b	b	a	b	-	a	-	a	a	a	a	a	-	a	-	b	a	-
chr07	4623474	C	-	b	b	a	a	a	a	b	a	a	-	b	a	b	b	a	b	a	a	a	a	a	a	a	a	a	b	a	a	b	b	a	b	-	a	-	a	a	a	a	a	-	a	-	b	a	-
chr07	4640814	G	b	b	b	a	a	a	a	b	a	a	-	-	-	b	b	a	b	a	a	-	a	-	-	a	a	b	b	a	a	b	b	a	b	-	a	a	-	a	a	a	a	-	a	a	b	a	-
chr07	4642173	G	b	b	b	-	a	-	a	-	a	-	-	-	-	b	b	a	-	a	a	-	a	a	-	-	a	a	b	-	a	b	-	a	b	b	a	a	a	-	-	-	a	b	a	a	b	a	b
chr07	4642366	C	b	b	b	-	a	-	a	-	a	-	-	-	-	b	b	a	-	a	a	-	a	a	-	-	a	a	b	-	a	b	-	a	b	b	a	a	a	-	-	-	a	b	a	a	b	a	b
chr07	4642699	T	b	b	b	a	-	-	a	-	a	a	-	-	-	b	-	a	b	a	a	-	a	-	-	-	a	-	b	a	-	-	-	a	b	b	-	a	-	a	a	a	-	b	a	a	b	a	b
chr07	4646241	T	b	b	b	a	a	a	-	b	-	a	-	b	a	b	b	a	b	a	a	a	a	a	a	a	a	a	-	a	a	b	b	a	b	b	a	-	a	a	a	a	a	-	a	a	b	a	b
chr07	4646530	T	b	b	b	-	a	a	a	b	a	a	-	b	a	b	b	a	b	a	a	a	a	a	a	a	a	a	b	a	a	b	b	a	b	b	a	-	-	a	a	a	a	b	a	a	b	a	b
chr07	4646670	G	b	b	b	-	a	a	a	b	a	a	-	b	a	b	b	a	b	a	a	a	a	a	a	a	a	a	b	a	a	b	b	a	b	b	a	-	-	a	a	a	a	b	a	a	b	a	b
chr07	4648033	C	-	b	b	a	a	a	a	-	-	a	a	b	a	b	b	a	b	a	a	a	a	a	a	a	a	b	b	a	a	b	b	a	b	b	a	a	a	a	a	a	a	b	a	a	-	a	b
chr07	4648068	G	-	b	b	a	a	a	a	-	-	a	a	b	a	b	b	a	b	a	a	a	a	a	a	a	a	b	b	a	a	b	b	a	b	b	a	a	a	a	a	a	a	b	a	a	-	a	b
chr07	4648076	G	-	b	b	a	a	a	a	-	-	a	a	b	a	b	b	a	b	a	a	a	a	a	a	a	a	b	b	a	a	b	b	a	b	b	a	a	a	a	a	a	a	b	a	a	-	a	b
chr07	4648926	G	-	b	-	a	a	a	a	b	a	-	-	b	a	b	b	a	b	-	a	-	a	-	-	-	a	a	-	a	-	b	b	a	b	-	a	a	a	a	a	a	a	b	-	-	b	a	-
chr07	4648948	C	-	b	-	a	a	a	a	b	a	-	-	b	a	b	b	a	b	-	a	-	a	-	-	-	a	a	-	a	-	b	b	a	b	-	a	a	a	a	a	a	a	b	-	-	b	a	-
chr07	4649249	A	-	b	-	a	a	a	a	b	a	-	-	b	a	b	b	a	b	-	a	-	a	-	-	-	a	a	-	a	-	b	b	a	b	-	a	a	a	a	a	a	a	b	-	-	b	a	-
chr07	4649254	G	-	b	-	a	a	a	a	b	a	-	-	b	a	b	b	a	b	-	a	-	a	-	-	-	a	a	-	a	-	b	b	a	b	-	a	a	a	a	a	a	a	b	-	-	b	a	-
chr07	4649261	G	-	b	-	a	a	a	a	b	a	-	-	b	a	b	b	a	b	-	a	-	a	-	-	-	a	a	-	a	-	b	b	a	b	-	a	a	a	a	a	a	a	b	-	-	b	a	-
chr07	4650004	C	b	-	-	a	a	a	a	-	a	a	a	-	a	b	-	a	-	a	a	a	a	a	a	a	a	a	-	a	a	-	-	a	b	b	a	a	-	a	a	a	a	-	a	a	-	a	-
chr07	4650005	A	b	-	-	a	a	a	a	-	a	a	a	-	a	b	-	a	-	a	a	a	a	a	a	a	a	a	-	a	a	-	-	a	b	b	a	a	-	a	a	a	a	-	a	a	-	a	-
chr07	4650036	G	b	-	-	a	a	a	a	-	a	a	a	-	a	b	-	a	-	a	a	a	a	a	a	a	a	a	-	a	a	-	-	a	b	b	a	a	-	a	a	a	a	-	a	a	-	a	-
chr07	4650231	C	b	-	-	a	a	a	a	-	a	a	a	-	a	b	-	a	-	a	a	a	a	a	a	a	a	a	-	a	a	-	-	a	b	b	a	a	-	a	a	a	a	-	a	a	-	a	-
chr07	4657236	A	b	b	b	a	a	a	a	b	a	a	-	b	a	b	b	a	b	a	a	a	a	a	a	a	a	h	b	a	-	b	b	a	b	b	a	a	a	a	a	a	a	b	a	a	b	a	b
chr07	4658484	G	b	b	b	a	a	a	a	b	a	a	-	-	a	b	b	a	b	a	a	a	a	a	a	a	a	a	b	a	a	b	b	a	b	b	a	a	a	a	a	a	a	-	a	a	b	a	b
chr07	4658503	T	b	b	b	a	a	a	a	b	a	a	-	-	a	b	b	a	b	a	a	a	a	a	a	a	a	a	b	a	a	b	b	a	b	b	a	a	a	a	a	a	a	-	a	a	b	a	b
chr07	4658741	C	b	b	b	a	a	a	a	b	a	a	-	-	a	b	b	a	b	a	a	a	a	a	a	a	a	a	b	a	a	b	b	a	b	-	a	a	a	a	a	a	a	-	a	a	b	a	b
chr07	4658752	A	b	b	b	a	a	a	a	b	a	a	-	-	a	b	b	a	b	a	a	a	a	a	a	a	a	a	b	a	a	b	b	a	b	-	a	a	a	a	a	a	a	-	a	a	b	a	b
chr07	4660015	A	b	b	b	a	a	a	a	b	a	a	a	b	a	b	b	a	b	a	a	a	a	a	a	-	a	b	b	a	a	b	b	a	b	b	a	a	-	a	a	a	a	b	a	a	b	a	b
chr07	4660146	C	b	b	b	a	a	a	a	b	a	a	a	b	a	b	b	a	b	a	a	a	a	a	a	-	a	b	b	a	a	b	b	a	b	b	a	a	-	a	a	a	a	b	a	a	b	a	b
chr07	4664328	A	-	b	b	a	a	-	a	b	a	-	-	b	a	b	b	a	b	a	a	a	a	-	a	-	a	a	b	a	a	b	b	a	b	-	a	a	-	a	a	a	a	b	a	a	b	a	b
chr07	4664355	A	-	b	b	a	a	-	a	b	a	-	-	b	a	b	b	a	b	a	a	a	a	-	a	-	a	a	b	a	a	b	b	a	b	-	a	a	-	a	a	a	a	b	a	a	b	a	b
chr07	4666054	G	h	b	b	a	a	a	a	b	a	-	-	b	a	b	b	a	b	a	a	a	a	a	a	a	a	a	-	a	a	b	b	a	b	b	a	a	-	a	a	a	a	b	a	a	b	a	b
chr07	4666284	T	b	b	b	a	a	a	a	b	a	-	-	b	a	b	b	a	b	a	a	a	a	a	a	a	a	a	-	a	a	b	b	a	b	b	a	a	-	a	a	h	a	b	a	a	b	a	b
chr07	4668500	A	b	b	-	a	-	a	a	b	a	a	a	-	a	b	b	a	b	a	a	a	a	a	a	-	a	a	b	a	-	-	b	a	b	b	a	a	a	a	a	a	-	-	a	a	-	a	b
chr07	4668538	T	b	b	-	a	-	a	a	b	a	a	a	-	a	b	b	a	b	a	a	a	a	a	a	-	a	a	b	a	-	-	b	a	b	b	a	a	a	a	a	b	-	-	a	a	-	a	b
chr07	4668552	C	b	b	-	a	-	a	a	b	a	a	a	-	a	b	b	a	b	a	a	a	a	a	a	-	a	a	b	a	-	-	b	a	b	b	a	a	a	a	a	a	-	-	a	a	-	a	b
chr07	4668780	A	-	-	-	a	a	-	a	-	a	-	-	b	a	b	b	a	b	-	a	a	a	a	a	a	a	-	-	a	a	b	b	a	b	b	-	a	-	a	a	a	a	-	a	a	-	a	b
chr07	4668803	T	-	-	-	a	a	-	a	-	a	-	-	b	a	b	b	a	b	-	a	a	a	a	a	a	a	-	-	a	a	b	b	a	b	b	-	a	-	a	a	a	a	-	a	a	-	a	b
chr07	4669011	C	-	-	-	a	a	-	a	-	a	-	-	b	a	b	b	a	b	-	a	a	a	a	a	a	a	-	-	a	a	b	b	a	b	b	-	a	-	a	a	a	a	-	a	a	-	-	-
chr07	4671544	T	b	b	b	a	-	-	a	b	a	-	-	b	a	b	b	a	b	a	a	-	a	-	-	a	a	a	b	a	a	b	b	a	b	b	-	b	a	a	a	a	a	-	a	a	b	a	b
chr07	4671748	C	b	b	b	a	-	-	a	b	a	-	-	b	a	h	b	a	b	a	a	-	a	-	-	a	a	a	b	a	a	b	b	a	b	b	-	a	a	a	a	a	a	-	a	a	b	a	b
chr07	4675435	T	b	b	b	-	-	b	-	b	a	a	a	b	-	b	b	a	b	b	a	a	a	-	-	-	-	a	b	-	-	b	b	a	b	b	a	a	a	a	a	-	a	b	-	a	b	-	b
chr07	4675694	A	b	b	b	-	-	a	-	b	a	a	a	b	a	b	b	a	b	a	a	a	a	-	-	-	-	a	b	-	a	b	b	a	b	b	a	a	a	a	a	-	a	b	-	a	b	-	-
chr07	4675711	T	b	b	b	-	-	b	-	b	a	a	a	b	a	b	b	a	b	b	a	a	a	-	-	-	-	a	b	-	a	b	b	a	b	b	a	a	a	a	a	-	a	b	-	a	b	-	-
chr07	4689666	C	b	b	-	a	a	a	a	b	a	-	-	b	a	b	b	a	b	a	a	a	a	-	a	a	a	a	-	a	-	b	b	a	b	b	a	a	a	a	a	b	a	b	a	-	b	a	b
chr07	4689732	G	b	b	-	a	a	a	a	b	a	-	-	b	a	b	b	a	b	a	a	a	a	-	a	a	a	a	-	a	-	b	b	a	b	b	a	a	a	a	a	a	a	b	a	-	b	a	b
chr07	4691275	A	b	b	b	a	a	b	-	b	a	a	a	b	a	b	b	a	b	-	a	a	a	a	a	-	a	b	-	a	a	-	b	a	b	b	a	a	a	a	a	a	a	-	a	a	-	a	b
chr07	4691584	A	b	b	b	a	a	b	-	b	a	a	a	b	a	b	b	a	b	-	a	a	a	a	a	-	a	b	-	-	a	b	b	a	b	b	a	a	a	a	a	a	a	-	a	a	-	a	b
chr07	4692189	A	b	b	b	a	a	a	a	b	-	a	-	b	a	b	b	a	b	a	a	a	a	a	-	-	a	a	b	a	a	b	-	a	b	-	a	a	-	a	a	-	a	-	a	a	-	a	-
chr07	4692495	G	b	b	b	a	a	a	a	b	-	a	-	b	a	b	b	a	b	a	a	a	a	a	-	-	a	a	b	a	a	b	-	a	b	-	a	a	-	a	a	-	a	-	a	a	-	a	-
chr07	4708209	A	-	b	b	a	-	a	a	b	-	-	-	-	a	b	b	a	b	a	a	a	a	-	-	a	a	-	-	a	a	b	b	a	b	-	-	-	-	-	a	-	a	-	-	-	-	-	-
chr07	4710249	G	b	b	-	a	a	a	a	b	a	a	-	b	a	b	b	a	b	a	a	a	a	a	a	a	a	b	b	a	a	b	b	a	b	b	a	a	a	a	a	h	a	b	a	a	b	a	b
chr07	4716007	T	b	b	b	a	a	a	a	b	a	-	-	-	a	b	b	a	b	a	a	a	a	a	a	-	a	a	-	a	a	-	b	a	b	-	a	a	a	a	a	a	a	b	a	a	b	a	b
chr07	4726648	C	-	b	b	a	a	a	a	-	a	a	-	b	a	b	b	a	b	a	a	a	a	a	a	a	a	a	-	a	a	-	b	a	b	-	a	a	a	a	a	a	a	-	a	a	b	a	-
chr07	4727217	G	-	b	b	-	-	a	-	-	a	-	-	b	a	b	b	a	b	a	-	a	a	-	a	a	-	-	b	-	a	-	b	a	b	b	a	a	-	a	a	a	a	b	a	a	-	-	b
chr07	4727547	G	b	b	b	-	-	a	-	b	a	-	-	b	a	b	b	a	b	a	-	a	a	-	a	a	-	-	b	-	a	b	b	a	b	b	a	a	-	a	a	a	a	b	a	-	-	-	b
chr07	4731187	C	b	b	b	a	a	a	a	b	-	a	a	b	a	b	b	a	b	a	a	a	a	a	a	a	a	b	b	a	a	b	b	a	b	b	a	a	a	-	a	a	a	b	a	a	b	a	b
chr07	4731406	T	-	b	b	a	a	a	a	-	-	a	a	b	a	b	b	a	b	a	a	a	a	a	a	a	a	b	b	a	a	-	b	a	b	b	a	a	a	-	a	a	a	b	a	a	b	a	b
chr07	4731464	C	-	b	b	a	a	a	a	-	-	a	a	b	a	b	b	a	b	a	a	a	a	a	a	a	a	b	b	a	a	-	b	a	b	b	a	a	a	-	a	a	a	b	a	a	b	a	b
chr07	4731465	A	-	b	b	a	a	a	a	-	-	a	a	b	a	b	b	a	b	a	a	a	a	a	a	a	a	b	b	a	a	-	b	a	b	b	a	a	a	-	a	a	a	b	a	a	b	a	b
chr07	4732560	A	-	b	b	-	a	a	a	-	a	a	a	b	a	b	b	a	b	a	a	a	a	a	a	a	a	a	-	a	a	-	-	a	b	-	a	a	a	a	a	a	a	-	a	a	-	a	-
chr07	4732626	A	-	b	b	-	a	a	a	-	a	a	a	b	a	b	b	a	b	a	a	a	a	a	a	a	a	a	-	a	a	-	-	a	b	-	a	a	a	a	a	a	a	-	a	a	-	a	-
chr07	4738108	C	b	b	b	a	-	b	a	b	a	-	-	b	a	b	b	a	b	-	a	a	a	a	-	-	a	a	b	-	a	-	b	a	b	-	a	a	a	a	a	a	a	-	a	-	-	-	-
chr07	4738113	G	b	b	b	a	-	b	a	b	a	-	-	b	a	b	b	a	b	-	a	a	a	a	-	-	a	a	b	-	a	-	b	a	b	-	a	a	a	a	a	a	a	-	a	-	-	-	-
chr07	4738129	A	b	b	b	a	-	b	a	b	a	-	-	b	a	b	b	a	b	-	a	a	a	a	-	-	a	a	b	-	a	-	b	a	b	-	a	a	a	a	a	a	a	-	a	-	-	-	-
chr07	4740585	C	b	b	b	-	-	b	-	b	-	-	-	b	a	b	b	a	b	a	a	a	-	a	-	-	a	a	-	-	-	b	b	a	b	b	a	a	-	-	-	-	a	-	a	a	b	-	-
chr07	4741157	T	b	b	b	a	a	-	-	b	a	-	-	b	a	b	b	a	b	a	a	-	a	a	-	-	a	b	b	a	a	b	-	a	b	b	a	a	-	a	a	a	a	-	a	a	b	a	b
chr07	4741171	A	b	b	b	a	a	-	-	b	a	-	-	b	a	b	b	a	b	a	a	-	a	a	-	-	a	a	b	a	a	b	-	a	b	b	a	a	-	a	a	a	a	-	a	a	b	a	b
chr07	4743308	T	b	b	b	a	a	a	a	b	a	-	-	b	a	b	b	a	b	a	a	a	a	-	a	-	a	-	b	a	a	b	b	a	b	b	a	-	a	a	a	a	a	-	a	a	b	a	b
chr07	4744024	G	b	b	b	-	-	b	a	b	-	a	-	b	a	b	b	a	b	a	a	a	a	-	a	-	a	a	-	a	a	b	b	a	b	-	a	-	-	a	a	a	a	-	a	a	b	a	b
chr07	4745337	C	b	b	b	-	-	a	-	b	-	a	a	b	-	b	b	a	b	a	a	a	a	-	-	-	a	-	b	a	a	b	b	a	b	b	-	-	-	a	a	a	a	b	a	a	-	a	b
chr07	4745338	A	b	b	b	-	-	a	-	b	-	a	a	b	-	b	b	a	b	a	a	a	a	-	-	-	a	-	b	a	a	b	b	a	b	b	-	-	-	a	a	a	a	b	a	a	-	a	b
chr07	4747170	T	b	b	b	-	a	a	a	b	a	a	-	b	a	b	b	a	b	a	a	a	a	a	a	a	a	a	b	a	a	b	b	a	b	b	a	a	a	a	a	a	a	b	a	a	b	a	b
chr07	4747181	T	b	b	b	-	a	a	a	b	a	a	-	b	a	b	b	a	b	a	a	a	a	a	a	a	a	a	b	a	a	b	b	a	b	b	a	a	a	a	a	b	a	b	a	a	b	a	b
chr07	4747341	T	b	b	b	a	a	a	a	b	a	a	-	b	a	b	b	a	b	a	a	a	a	a	a	a	a	a	b	a	a	b	b	a	b	b	a	a	a	a	a	a	a	b	a	a	b	a	b
chr07	4747548	C	-	b	b	a	a	a	a	b	a	-	-	b	a	b	b	a	b	a	a	a	a	-	a	a	a	a	b	a	a	b	b	a	b	b	a	-	a	a	a	a	a	-	a	-	b	a	-
chr07	4749452	T	b	b	b	-	-	-	-	b	a	a	-	-	a	b	b	a	b	a	a	-	a	-	a	-	a	a	b	a	a	b	b	a	b	b	a	-	a	a	a	b	-	b	a	a	-	-	b
chr07	4752203	T	b	-	b	-	a	-	a	b	a	-	a	b	a	b	b	a	b	-	a	a	a	-	-	-	a	a	b	-	a	-	b	a	b	b	-	a	a	a	a	-	-	b	a	a	-	a	-
chr07	4752522	T	b	-	b	-	a	-	a	b	a	-	a	b	a	b	b	a	b	-	a	a	a	-	-	-	a	a	b	-	a	-	b	a	b	b	-	a	a	a	a	-	-	b	a	a	-	a	-
chr07	4752767	C	-	b	-	a	a	-	a	b	a	-	-	-	a	-	b	a	b	a	a	a	a	a	a	a	a	a	-	a	a	-	b	a	b	-	a	a	-	a	a	-	a	b	a	a	-	a	-
chr07	4758474	C	b	b	b	-	-	-	a	-	a	-	-	-	-	b	b	a	b	a	a	-	a	a	-	a	a	a	b	a	a	-	b	a	b	b	a	a	a	a	a	a	a	b	a	a	-	a	b
chr07	4758495	C	b	b	b	-	-	-	a	-	a	-	-	-	-	b	b	a	b	a	a	-	a	a	-	a	a	a	b	a	a	-	b	a	b	b	a	a	a	a	a	a	a	b	a	a	-	a	b
chr07	4758661	G	b	b	b	-	-	-	a	-	a	-	-	-	-	b	b	a	b	a	a	-	a	a	-	-	a	a	b	a	a	-	b	a	b	b	a	a	a	a	a	a	a	b	a	a	-	a	b
chr07	4760237	G	b	b	b	a	a	a	a	b	a	a	-	b	a	b	b	a	b	a	a	a	a	a	a	a	a	a	b	a	a	b	b	a	b	-	a	a	a	a	a	a	a	-	a	a	b	a	b
chr07	4760412	A	b	b	b	a	a	a	a	b	a	a	-	b	a	b	b	a	b	a	a	a	a	a	a	a	a	a	b	a	a	b	b	a	b	-	a	a	a	a	a	a	a	-	a	a	b	a	b
chr07	4761059	T	-	b	b	a	a	a	a	b	a	a	a	b	a	b	b	a	b	a	a	a	a	a	a	a	a	a	b	a	a	b	b	a	b	b	a	a	a	a	a	a	a	b	a	a	b	a	b
chr07	4761092	T	-	b	b	a	a	a	a	b	a	a	a	b	a	b	b	a	b	a	a	a	a	a	a	a	a	a	b	a	a	b	b	a	b	b	a	a	a	a	a	a	a	b	a	a	b	a	b
chr07	4762164	C	b	b	b	a	a	a	a	b	a	a	-	-	a	b	b	a	b	a	a	a	a	a	a	a	a	a	b	a	a	b	b	a	b	b	a	a	a	a	a	a	a	b	a	a	b	a	b
chr07	4762576	G	b	b	b	a	a	-	a	b	a	b	-	b	a	b	b	a	b	a	a	a	a	a	a	a	a	a	b	a	a	b	b	a	b	-	a	a	a	a	a	a	a	-	a	a	-	-	-
chr07	4762608	G	b	b	b	a	a	-	a	b	a	b	-	b	a	b	b	a	b	a	a	a	a	a	a	a	a	a	b	a	a	b	b	a	b	-	a	a	a	a	a	a	a	-	a	a	-	-	-
chr07	4769565	C	b	b	-	a	a	a	a	b	-	-	a	-	a	b	b	a	b	a	a	a	a	a	a	a	a	a	b	a	a	b	b	a	b	-	a	-	-	a	a	a	a	b	a	a	b	a	-
chr07	4769614	C	b	b	-	a	a	a	a	b	-	-	a	-	a	b	b	a	b	a	a	a	a	a	a	a	a	a	b	a	a	b	b	a	b	-	a	-	-	a	a	a	a	b	a	a	b	a	-
chr07	4769787	G	-	b	b	-	a	a	a	-	-	b	a	b	a	b	b	a	b	a	a	a	a	a	a	-	a	a	b	a	a	b	b	a	b	-	a	a	-	a	a	a	a	-	a	a	-	a	-
chr07	4771867	G	b	b	-	a	a	a	a	b	a	-	a	b	a	b	b	a	b	a	a	a	a	a	a	a	a	a	b	-	a	b	b	a	b	b	a	-	-	a	a	a	a	-	a	a	b	a	b
chr07	4772136	C	b	b	-	a	a	a	a	b	a	-	a	b	a	b	b	a	b	a	a	a	a	a	a	a	a	a	b	-	a	b	b	a	b	b	a	-	-	a	a	a	a	-	a	a	b	a	b
chr07	4774186	C	b	b	b	a	a	a	a	b	a	-	a	b	a	b	b	a	b	a	a	a	a	-	a	a	a	a	b	a	a	-	b	a	b	b	a	a	a	a	a	a	a	b	a	a	b	a	b
chr07	4784732	T	b	b	b	a	a	-	a	b	a	a	-	-	a	b	b	a	b	a	a	-	a	-	a	-	a	a	b	a	a	b	b	a	b	-	a	a	a	a	a	-	a	-	a	a	b	a	b
chr07	4784756	C	b	b	b	a	a	-	a	b	a	a	-	-	a	b	b	a	b	a	a	-	a	-	a	-	a	a	b	a	a	b	b	a	b	-	a	a	a	a	a	-	a	-	a	a	b	a	b
chr07	4792472	G	-	b	b	a	a	a	-	-	a	a	-	b	a	b	b	a	b	a	a	a	a	a	a	a	a	a	b	a	a	-	b	a	b	b	a	a	-	a	a	-	a	b	a	-	-	a	-
chr07	4792502	G	-	b	b	a	a	a	-	-	a	a	-	b	a	b	b	a	b	b	a	a	a	a	a	a	a	a	b	a	a	-	b	a	b	b	a	a	-	a	a	-	a	b	a	-	-	a	-
chr07	4793468	T	b	b	b	a	a	b	-	b	a	a	-	b	a	b	b	a	b	a	a	a	a	a	a	a	a	a	b	a	a	b	b	a	b	b	a	-	a	a	a	b	a	b	a	a	-	a	b
chr07	4793664	A	b	b	b	a	a	b	-	b	a	-	-	b	a	b	b	a	b	a	a	a	a	a	-	-	a	a	b	a	a	b	b	a	b	b	a	-	a	a	a	b	a	b	-	a	-	a	b
chr07	4793996	C	b	b	b	a	a	a	a	b	a	a	-	b	a	b	b	a	b	a	a	a	a	a	a	a	a	-	b	a	a	b	b	a	b	b	a	a	a	a	a	a	a	-	a	a	-	a	b
chr07	4794190	T	b	b	b	-	-	a	a	b	-	-	a	b	a	b	b	a	b	b	a	a	a	-	-	-	a	-	b	a	a	b	b	a	b	b	a	h	-	a	a	a	a	b	a	a	-	a	b
chr07	4795044	C	-	b	-	a	a	a	-	b	a	-	-	-	a	b	b	a	b	a	a	a	a	a	a	a	a	-	b	-	-	b	b	a	b	-	a	a	-	a	a	a	a	-	a	a	b	a	b
chr07	4795995	A	b	-	b	a	-	a	a	b	-	a	a	b	a	b	b	a	b	a	a	-	a	a	a	-	a	-	b	a	a	-	b	a	b	-	-	-	-	a	a	a	a	b	a	a	b	a	-
chr07	4796245	G	b	-	b	a	-	a	a	b	-	a	a	b	a	b	b	a	b	b	a	-	a	a	a	-	a	-	b	a	a	-	b	a	b	-	-	-	-	a	a	a	a	b	a	a	b	a	-
chr07	4797907	A	b	b	b	a	a	a	a	b	a	a	-	b	a	b	b	a	b	a	a	a	a	a	a	a	a	a	b	a	a	b	b	a	b	-	a	a	a	a	a	a	a	b	a	a	-	a	b
chr07	4800686	T	b	b	-	a	a	-	-	b	a	a	a	b	a	b	b	a	b	a	a	a	-	a	a	a	a	-	b	a	-	-	b	a	b	b	a	a	-	a	a	a	a	b	a	-	-	a	-
chr07	4801058	G	b	b	b	-	a	-	a	b	a	-	a	-	-	b	b	a	b	a	a	-	a	-	a	a	a	a	b	a	-	b	b	a	b	b	a	a	a	-	a	a	a	-	a	a	b	a	b
chr07	4801914	A	b	b	b	a	a	a	a	b	a	a	a	b	a	b	b	a	b	a	a	a	a	-	a	a	a	a	-	a	a	b	b	a	b	-	a	-	a	a	a	a	a	-	a	a	-	a	b
chr07	4807341	G	b	b	b	a	a	a	a	b	a	a	a	b	a	b	b	a	b	a	a	-	a	a	a	a	a	a	b	a	a	b	b	a	b	b	a	a	a	-	a	a	a	b	a	a	-	a	b
chr07	4807563	A	b	b	b	a	a	a	a	b	a	a	a	b	a	b	b	a	b	a	a	-	a	a	a	a	a	a	b	a	a	b	b	a	b	b	a	a	a	-	a	a	a	b	a	a	-	a	b
chr07	4808018	A	b	-	b	-	a	-	-	b	-	-	-	-	a	b	b	a	b	a	a	a	a	-	a	-	a	-	b	a	-	-	b	a	b	-	a	-	a	-	a	a	a	-	-	-	-	-	-
chr07	4808355	A	b	b	b	a	a	a	a	b	a	a	-	b	a	b	b	a	b	a	a	a	a	a	a	-	a	h	b	a	a	-	-	a	b	b	a	a	-	a	a	a	a	b	a	a	b	a	b
chr07	4808361	T	b	b	b	a	a	a	a	b	a	a	-	b	a	b	b	a	b	a	a	a	a	a	a	-	a	h	b	a	a	-	-	a	b	b	a	a	-	a	a	a	a	b	a	a	b	a	b
chr07	4809356	G	b	b	b	b	-	-	-	b	a	a	-	b	a	b	b	a	b	a	a	-	a	a	a	a	a	a	b	a	a	-	b	a	b	b	a	a	-	a	a	a	a	-	a	-	b	a	b
chr07	4812854	G	b	b	b	-	a	a	a	b	a	-	-	b	a	b	b	a	b	a	a	-	a	-	a	-	a	a	b	a	a	b	b	a	b	b	a	a	a	a	a	a	a	b	a	a	-	a	b
chr07	4812912	C	b	b	b	-	a	a	a	b	a	-	-	b	a	b	b	a	b	a	a	-	a	-	a	-	a	a	b	a	a	b	b	a	b	b	a	a	a	a	a	a	a	b	a	a	-	a	b
chr07	4813052	A	b	b	b	-	a	a	a	b	a	-	-	b	a	b	b	a	b	a	a	-	a	-	a	-	a	a	b	a	a	b	b	a	b	b	a	a	a	a	a	a	a	b	a	a	-	a	b
chr07	4814683	C	b	b	b	a	-	-	a	b	a	-	a	b	a	b	b	a	b	a	a	-	a	-	a	-	a	a	b	a	a	b	b	a	b	-	-	-	a	a	a	a	a	b	a	a	b	a	b
chr07	4816308	G	b	b	a	-	a	a	a	b	a	-	-	b	a	b	b	a	b	a	a	a	a	a	a	a	a	a	-	a	-	b	b	a	b	-	-	-	-	a	a	a	a	-	a	a	-	a	b
chr07	4817312	C	-	b	b	-	-	-	-	-	-	a	-	b	-	b	b	-	b	-	a	a	a	-	-	-	-	b	b	-	-	b	b	a	b	-	-	-	-	-	a	-	a	b	-	-	-	-	b
chr07	4817733	T	b	-	b	a	a	a	-	b	-	a	a	b	a	b	b	a	b	a	a	a	a	a	a	-	a	a	b	a	a	-	b	a	b	b	a	a	a	a	a	b	a	b	a	a	b	a	b
chr07	4817958	A	b	-	b	a	a	a	-	b	-	a	a	b	a	b	b	a	b	a	a	a	a	a	a	-	a	a	b	a	a	-	b	a	b	b	a	a	a	a	a	a	a	b	a	a	b	a	b
chr07	4818104	G	-	b	b	a	-	a	-	b	a	a	-	b	a	b	b	a	-	a	a	-	a	a	a	-	a	a	b	a	a	b	b	a	b	b	a	-	-	a	a	a	a	-	a	a	-	-	-
chr07	4818109	A	-	b	b	a	-	a	-	b	a	a	-	b	a	b	b	a	-	a	a	-	a	a	a	-	a	a	b	a	a	b	b	a	b	b	a	-	-	a	a	a	a	-	a	a	-	-	-
chr07	4818484	C	b	b	-	a	-	a	-	-	a	-	-	b	a	b	b	a	b	a	a	a	a	a	-	a	a	a	b	a	-	b	b	a	b	b	a	a	-	-	a	b	a	-	a	a	-	a	b
chr07	4818515	T	b	b	-	a	-	a	-	-	a	-	-	b	a	b	b	a	b	a	a	a	a	a	-	a	a	a	b	a	-	b	b	a	b	b	a	a	-	-	a	a	a	-	a	a	-	a	b
chr07	4818674	C	-	b	-	a	-	a	-	-	a	-	-	b	a	b	b	a	b	a	a	a	a	a	-	a	a	a	b	a	-	-	b	a	b	b	a	a	-	-	a	a	a	-	a	a	-	a	b
chr07	4819274	C	-	b	b	-	-	-	a	-	a	a	-	b	-	b	b	a	b	-	a	a	a	a	a	-	a	a	-	a	a	-	-	a	b	b	a	a	a	-	a	a	a	b	a	a	b	a	b
chr07	4819289	T	-	b	b	a	-	-	a	-	a	a	-	b	-	b	b	a	b	-	a	a	a	a	a	-	a	a	-	a	a	-	-	a	b	b	a	a	a	-	a	a	a	b	a	a	b	a	b
chr07	4819290	G	-	b	b	a	-	-	a	-	a	a	-	b	-	b	b	a	b	-	a	a	a	a	a	-	a	a	-	a	a	-	-	a	b	b	a	a	a	-	a	a	a	b	a	a	b	a	b
chr07	4822124	A	b	b	b	a	a	a	a	b	a	-	a	b	a	b	b	a	b	a	a	a	a	-	a	a	a	b	b	a	-	b	b	a	b	b	a	a	-	a	a	h	a	-	a	a	-	a	b
chr07	4822172	T	b	b	b	a	a	a	a	b	a	-	a	b	a	b	b	a	b	a	a	a	a	-	a	a	a	b	b	a	-	b	b	a	b	b	a	a	-	a	a	h	a	-	a	a	-	a	b
chr07	4822326	A	b	b	b	-	-	-	a	-	-	-	-	b	-	b	b	a	b	a	-	-	-	-	-	-	a	a	b	a	-	b	b	a	b	b	-	-	-	-	a	-	-	b	a	-	b	-	b
chr07	4822495	A	b	b	b	-	-	-	a	-	-	-	-	b	-	b	b	a	b	a	-	-	-	-	-	-	a	a	b	a	-	b	b	a	b	b	-	-	-	-	a	-	-	b	a	-	b	-	b
chr07	4823409	C	b	b	b	a	a	a	a	b	-	-	-	b	a	b	b	a	b	a	a	-	a	-	-	-	a	-	b	a	-	a	b	a	b	b	a	-	-	a	a	a	a	b	a	a	-	-	b
chr07	4823423	A	b	b	b	a	a	a	a	b	-	-	-	b	a	b	b	a	b	a	a	-	a	-	-	-	a	-	b	a	-	a	b	a	b	b	a	-	-	a	a	b	a	b	a	a	-	-	b
chr07	4824467	A	-	b	b	a	a	a	a	-	a	a	-	b	a	b	b	a	b	a	a	a	a	a	a	a	a	a	b	a	a	-	b	a	b	-	a	a	a	-	a	a	a	-	a	a	-	a	b
chr07	4824506	G	-	b	b	a	a	a	a	-	a	a	-	b	a	b	b	a	b	a	a	a	a	a	a	a	a	a	b	a	a	-	b	a	b	-	a	a	a	-	a	a	a	-	a	a	-	a	b
chr07	4824785	G	b	b	b	a	a	a	a	b	a	a	-	b	a	b	b	a	b	a	a	a	a	a	a	a	a	a	b	a	a	-	b	a	b	-	a	a	a	-	a	a	a	-	a	a	-	a	b
chr07	4825145	A	b	b	b	a	a	a	-	b	-	-	-	b	a	b	b	a	b	a	a	a	a	a	a	-	a	a	b	a	-	-	b	a	b	b	a	a	a	a	a	a	a	-	a	a	-	a	b
chr07	4825401	C	b	b	b	a	a	a	-	b	a	-	-	b	a	b	b	a	b	a	a	a	a	a	a	-	a	a	b	a	-	-	b	a	b	b	a	a	a	a	a	a	a	-	a	a	-	a	b
chr07	4827296	G	b	b	b	a	a	b	a	b	a	b	a	b	a	b	b	a	b	a	a	a	a	a	a	a	a	a	b	a	a	b	b	a	b	-	a	a	a	a	a	a	a	-	a	a	b	a	b
chr07	4827343	T	b	b	b	a	a	b	a	b	a	b	a	b	a	b	b	a	b	a	a	a	a	a	a	a	a	a	b	a	a	b	b	a	b	-	a	a	a	a	a	a	a	-	a	a	b	a	b
chr07	4830372	T	b	b	b	-	a	a	a	b	a	a	a	b	a	b	b	a	b	a	a	-	a	a	-	-	a	a	-	a	-	-	b	a	b	b	a	-	a	a	a	a	a	-	a	a	-	a	-
chr07	4830396	T	b	b	b	-	a	a	a	b	a	a	a	b	a	b	b	a	b	a	a	-	a	a	-	-	a	a	-	a	-	-	b	a	b	b	a	-	a	a	a	a	a	-	a	a	-	a	-
chr07	4831878	C	b	b	b	a	a	a	-	b	-	-	a	b	a	b	b	a	b	-	a	-	a	a	a	-	a	-	-	a	a	-	b	a	b	b	a	a	-	a	a	a	a	-	a	a	-	a	b
chr07	4831956	G	b	b	b	a	a	a	-	b	-	-	a	b	a	b	b	a	b	-	a	-	a	a	a	-	a	-	-	a	a	-	b	a	b	b	a	a	-	a	a	a	a	-	a	a	-	a	b
chr07	4832751	C	b	b	b	-	-	-	-	b	a	-	-	b	a	b	b	a	-	a	a	-	-	-	-	-	a	-	-	a	a	b	-	a	b	-	a	a	-	a	a	-	a	-	a	a	b	a	-
chr07	4832899	G	b	b	b	-	-	-	-	b	a	-	-	b	a	b	b	a	-	a	a	-	-	-	-	-	a	-	-	a	a	b	-	a	b	-	a	a	-	a	a	-	a	-	a	a	b	a	-
chr07	4833216	G	b	b	-	-	a	a	-	b	a	-	-	b	a	b	b	a	b	-	a	-	a	a	a	-	a	a	-	a	-	b	b	a	b	-	-	-	-	a	a	a	a	-	a	a	-	a	b
chr07	4833586	C	b	b	b	-	a	a	a	b	-	a	-	-	a	b	b	a	b	a	a	a	a	a	a	a	a	a	b	a	-	-	b	a	b	b	a	-	a	a	a	a	a	-	a	-	b	a	b
chr07	4839728	A	-	b	b	a	-	b	a	-	a	a	-	b	a	b	b	a	b	a	a	a	a	a	a	a	a	a	-	a	-	b	b	a	b	-	a	a	a	a	a	a	a	b	a	a	-	-	b
chr07	4839736	T	-	b	b	a	-	b	a	-	a	a	-	b	a	b	b	a	b	a	a	a	a	a	a	a	a	a	-	a	-	b	b	a	b	-	a	a	a	a	a	a	a	b	a	a	-	-	b
chr07	4839790	G	-	b	b	a	-	b	a	-	a	a	-	b	a	b	b	a	b	a	a	a	a	a	a	a	a	a	-	a	-	b	b	a	b	-	a	a	a	a	a	a	a	b	a	a	-	-	b
chr07	4849120	T	b	b	b	a	a	h	a	b	a	a	-	b	a	b	b	a	b	a	a	a	a	a	b	-	a	a	b	a	a	-	b	a	b	b	a	a	-	-	a	a	-	b	a	a	-	a	b
chr07	4849687	A	b	b	b	a	a	a	a	b	a	a	a	b	a	b	b	a	b	a	a	a	a	a	a	a	a	a	b	a	a	b	b	a	b	b	a	a	-	a	a	a	a	-	a	a	b	a	b
chr07	4850836	T	b	-	b	-	-	-	-	-	-	-	-	b	-	b	b	-	b	-	a	-	a	-	-	-	-	b	-	-	a	-	b	a	b	-	a	a	-	a	a	-	a	-	-	-	-	-	-
chr07	4850894	T	b	-	b	-	-	-	-	-	-	-	-	b	-	b	b	-	b	-	a	-	a	-	-	-	-	b	-	-	a	-	b	a	b	-	a	a	-	a	a	-	a	-	-	-	-	-	-
chr07	4851758	G	b	-	b	-	a	a	a	b	-	-	-	b	a	b	b	a	b	a	a	-	a	a	a	-	a	-	b	a	-	-	b	a	b	-	-	-	-	a	a	-	a	-	a	a	-	a	b
chr07	4851784	G	b	-	b	-	a	a	a	b	-	-	-	b	a	b	b	a	b	a	a	-	a	a	a	-	a	-	b	a	-	-	b	a	b	-	-	-	-	a	a	-	a	-	a	a	-	a	b
chr07	4854034	A	-	b	-	-	a	a	a	-	-	-	-	-	-	-	-	-	-	a	a	-	a	-	-	-	a	-	-	a	-	b	-	a	b	b	a	a	-	-	-	a	-	-	a	a	b	a	b
chr07	4854063	A	-	b	-	-	a	a	a	-	-	-	-	-	-	-	-	-	-	a	a	-	a	-	-	-	a	-	-	a	-	b	-	a	b	b	a	a	-	-	-	a	-	-	a	a	b	a	b
chr07	4854443	C	b	b	b	a	a	a	a	b	a	-	-	b	a	b	b	a	b	a	a	a	a	a	a	-	a	a	b	a	a	-	b	a	b	b	a	a	-	a	a	a	a	-	a	a	-	a	b
chr07	4855111	G	b	b	-	a	a	-	a	b	a	a	-	b	a	b	b	a	b	a	a	a	a	-	a	a	a	a	b	a	a	b	b	a	b	-	a	a	a	a	a	a	a	b	a	a	b	a	-
chr07	4857327	T	-	b	b	a	a	a	a	-	a	-	a	b	a	b	-	a	-	a	a	-	a	a	a	-	a	-	-	a	a	b	b	a	b	-	a	-	a	a	a	-	a	b	a	a	b	a	-
chr07	4857658	T	b	b	b	a	a	b	-	b	a	a	-	b	a	b	b	a	b	a	a	-	a	-	a	a	a	-	b	a	a	b	b	a	b	b	a	a	-	a	a	a	a	b	a	a	b	a	b
chr07	4858312	T	-	b	b	a	a	b	a	-	a	a	a	b	-	b	b	a	b	a	a	-	a	-	a	a	a	a	b	a	a	b	b	a	b	b	a	-	a	a	a	a	a	-	a	a	b	a	b
chr07	4858332	C	-	b	b	a	a	b	a	-	a	a	a	b	-	b	b	a	b	a	a	-	a	-	a	a	a	a	b	a	a	b	b	a	b	b	a	-	a	a	a	a	a	-	a	a	b	a	b
chr07	4859792	C	b	b	b	-	-	a	a	b	-	-	-	-	a	-	b	a	b	a	a	a	a	-	a	-	a	a	-	a	a	-	-	a	b	-	a	-	-	-	a	a	a	b	a	-	-	a	b
chr07	4863484	T	b	b	b	a	a	a	a	b	a	-	-	b	a	b	b	a	b	a	a	a	a	a	a	-	a	-	b	a	-	-	b	a	b	b	a	a	a	a	a	a	a	-	a	a	b	a	b
chr07	4863995	C	b	b	b	a	a	-	-	b	a	a	-	-	a	b	b	a	b	a	a	-	a	a	-	-	a	a	-	a	a	-	b	a	b	-	a	a	-	a	a	a	a	b	a	-	-	a	b
chr07	4864141	A	b	b	b	a	a	-	a	b	a	a	-	-	a	b	b	a	b	a	a	-	a	a	-	-	a	a	-	a	a	-	b	a	b	-	a	a	-	a	a	a	a	b	a	-	-	a	b
chr07	4864194	A	b	b	b	a	a	-	a	b	a	a	-	-	a	b	b	a	b	a	a	-	a	a	-	-	a	a	-	a	a	-	b	a	b	-	a	a	-	a	a	a	a	b	a	-	-	a	b
chr07	4866111	A	b	b	b	a	a	a	-	b	a	a	a	b	a	b	b	a	b	a	a	-	a	a	a	a	a	a	b	a	-	b	-	a	b	b	a	-	-	a	a	b	a	b	a	-	b	a	b
chr07	4866123	C	b	b	b	a	a	a	-	b	a	a	a	b	a	b	b	a	b	a	a	-	a	a	a	a	a	a	b	a	-	b	-	a	b	b	a	-	-	a	a	b	a	b	a	-	b	a	b
chr07	4871968	G	b	b	b	a	a	-	a	-	-	a	-	-	-	b	b	a	-	a	a	-	a	-	a	-	a	a	b	a	a	b	b	a	b	b	a	-	-	a	a	a	a	-	a	-	b	a	-
chr07	4871979	A	b	b	b	a	a	-	a	-	-	a	-	-	-	b	b	a	-	a	a	-	a	-	a	-	a	a	b	a	a	b	b	a	b	b	a	-	-	a	a	a	a	-	a	-	b	a	-
chr07	4872019	T	b	b	b	a	a	-	a	b	a	a	-	-	a	b	b	a	b	a	a	a	a	a	-	-	a	a	b	a	-	-	b	a	b	b	a	a	-	-	a	a	a	-	a	a	-	a	b
chr07	4872091	A	b	b	b	a	a	-	a	b	a	a	-	-	a	b	b	a	b	a	a	a	a	a	-	-	a	a	b	a	-	-	b	a	b	b	a	a	-	-	a	a	a	-	a	a	-	a	b
chr07	4876593	A	b	b	b	a	a	h	a	b	a	a	a	b	a	b	b	a	b	a	a	a	a	a	a	a	a	-	b	a	a	b	b	a	b	b	a	a	a	a	a	a	a	-	a	a	b	a	b
chr07	4880435	G	b	b	-	-	a	a	a	b	a	a	-	b	a	b	b	a	b	a	a	-	a	a	a	a	a	b	-	a	a	b	b	a	b	-	a	-	a	a	a	a	a	-	a	a	-	a	b
chr07	4880471	C	b	b	-	-	a	a	a	b	a	a	-	b	a	b	b	a	b	a	a	-	a	a	a	a	a	b	-	a	a	b	b	a	b	-	a	-	a	a	a	a	a	-	a	a	-	a	b
chr07	4884412	A	b	b	b	a	a	-	-	b	a	a	-	b	a	b	b	a	b	a	a	-	a	a	a	a	a	a	b	a	a	b	b	a	b	b	a	a	a	a	a	a	a	-	a	a	-	a	b
chr07	4886291	T	b	b	b	a	a	h	a	b	a	-	-	b	a	b	b	a	b	a	a	a	a	a	a	a	a	a	b	a	a	b	b	a	b	b	a	a	-	a	a	-	a	b	a	a	b	a	-
chr07	4886535	G	b	b	b	a	a	h	a	b	a	-	-	b	a	b	b	a	b	a	a	a	a	a	a	a	a	a	b	a	a	b	b	a	b	b	a	a	-	a	a	-	a	b	a	a	b	a	-
chr07	4890193	T	b	b	-	-	a	a	-	-	-	a	a	b	a	b	b	a	b	b	a	a	a	a	a	-	-	b	-	a	a	b	b	a	b	b	a	-	-	a	a	a	a	-	a	a	-	a	-
chr07	4890533	G	b	b	-	-	a	a	-	-	-	a	a	b	a	b	b	a	b	b	a	a	a	a	a	-	-	b	-	a	a	b	b	a	b	b	a	-	-	a	a	a	a	-	a	a	-	a	-
chr07	4890548	C	b	b	-	-	a	a	-	-	-	a	a	b	a	b	b	a	b	b	a	a	a	a	a	-	-	b	-	a	a	b	b	a	b	b	a	-	-	a	a	a	a	-	a	a	-	a	-
chr07	4891953	G	b	b	b	a	a	b	a	b	a	-	-	b	a	b	b	a	b	a	a	a	a	a	a	a	a	b	-	a	a	b	b	a	b	b	a	-	-	a	a	a	a	b	a	a	b	a	b
chr07	4892135	G	b	b	b	a	a	b	a	b	a	-	-	b	a	b	b	a	b	a	a	a	a	a	a	a	a	b	-	a	a	b	b	a	b	b	a	-	-	a	a	a	a	b	a	a	b	a	b
chr07	4892877	C	b	b	b	a	-	a	a	b	a	a	a	b	a	b	b	a	b	a	a	a	a	a	a	a	a	a	b	a	a	b	b	a	b	b	a	a	a	a	a	a	a	-	a	a	b	a	b
chr07	4893103	G	b	b	b	a	a	a	a	b	-	-	-	b	a	b	b	a	b	-	a	-	a	-	-	-	a	-	-	-	a	b	b	a	b	b	a	a	-	a	a	a	-	b	a	a	b	-	b
chr07	4893496	G	b	b	b	a	a	a	a	b	-	-	-	b	a	b	b	a	b	-	a	-	a	-	-	-	a	-	-	-	a	b	b	a	b	b	a	a	-	a	a	a	-	b	a	a	b	-	b
chr07	4899931	C	b	b	b	a	a	a	a	b	-	-	a	-	a	b	b	a	b	a	a	-	a	a	a	-	a	a	b	a	a	b	b	a	b	b	-	-	a	a	a	a	a	-	a	a	-	a	b
chr07	4905331	G	b	b	b	a	a	a	a	b	a	a	-	b	a	b	b	a	b	a	a	a	a	a	a	a	a	a	b	a	a	b	b	a	b	-	a	a	a	a	a	a	a	-	a	a	b	a	b
chr07	4907206	C	b	b	b	a	a	a	a	b	a	a	-	b	a	b	b	a	b	b	a	a	a	a	-	-	a	b	b	a	a	b	b	a	b	b	a	-	a	a	a	a	a	b	a	a	-	a	b
chr07	4913978	T	b	b	b	a	a	a	a	b	a	-	-	b	a	b	b	a	b	a	a	a	a	-	a	-	a	b	-	a	a	b	b	a	b	-	a	a	a	a	a	a	a	b	a	a	b	a	-
chr07	4915711	A	-	b	b	a	a	b	-	-	-	-	-	-	a	b	b	a	b	a	a	a	a	a	a	a	a	-	b	a	-	-	b	a	b	-	-	-	-	a	a	a	a	-	a	a	b	-	a
chr07	4918487	T	b	b	b	a	a	a	a	b	a	a	a	b	a	b	b	a	b	a	a	a	a	a	a	a	a	b	b	a	a	b	b	a	b	b	a	a	a	a	a	a	a	b	a	a	b	a	b
chr07	4918520	G	b	b	b	a	a	a	a	b	a	a	a	b	a	b	b	a	b	a	a	a	a	a	a	a	a	b	b	a	a	b	b	a	b	b	a	a	a	a	a	a	a	b	a	a	b	a	b
chr07	4924643	A	-	-	-	a	-	-	-	-	-	a	a	b	a	b	b	a	b	a	-	-	a	a	a	a	a	a	-	a	-	b	b	a	b	-	a	a	a	a	a	a	a	-	-	-	b	a	b
chr07	4924644	G	-	-	-	a	-	-	-	-	-	a	a	b	a	b	b	a	b	a	-	-	a	a	a	a	a	a	-	a	-	b	b	a	b	-	a	a	a	a	a	a	a	-	-	-	b	a	b
chr07	4927894	G	b	-	b	a	-	b	a	b	-	-	-	-	a	b	b	a	b	a	a	-	a	-	a	a	-	a	b	a	-	-	b	a	b	-	a	-	a	a	a	a	a	-	a	a	-	-	b
chr07	4936266	T	b	b	b	a	a	a	a	b	a	a	-	b	-	b	b	a	b	a	a	a	a	a	a	a	a	a	-	a	a	-	b	a	b	b	a	a	a	-	a	b	a	b	a	a	-	a	b
chr07	4942903	A	b	b	b	a	a	a	a	b	a	-	a	b	a	b	b	a	b	a	a	a	a	a	a	a	a	-	b	a	a	b	b	a	b	b	a	-	a	a	a	a	a	b	a	-	b	a	-
chr07	4943216	A	b	b	b	a	a	a	a	-	a	a	-	b	a	b	b	a	b	a	a	a	a	a	a	a	a	b	b	a	a	b	b	a	b	b	a	a	a	a	a	a	a	-	a	a	b	a	b
chr07	4943370	C	b	b	b	a	a	a	a	b	a	a	-	b	a	b	b	a	b	a	a	a	a	a	a	a	a	b	b	a	a	b	b	a	b	b	a	a	a	a	a	a	a	-	a	a	b	a	b
chr07	4944782	A	-	b	b	-	a	-	-	b	a	a	a	-	a	b	b	-	b	-	a	a	a	a	-	-	a	-	b	a	-	-	b	a	b	b	-	-	a	-	a	a	-	b	a	-	-	a	-
chr07	4950564	C	b	-	-	a	a	a	a	b	a	a	-	b	a	b	b	a	b	a	a	a	a	a	a	a	a	a	b	a	a	b	b	a	b	b	a	a	a	a	a	a	a	b	a	a	-	a	b
chr07	4952012	C	-	b	b	a	a	a	a	b	a	-	-	b	a	b	b	a	b	a	a	a	a	-	a	-	a	-	b	-	-	-	b	a	b	-	-	-	a	a	a	-	a	-	-	-	b	-	b
chr07	4954727	G	b	b	b	a	-	-	a	-	a	-	b	b	a	b	b	a	b	a	a	-	a	-	-	a	a	a	b	a	a	-	b	a	b	b	a	-	-	a	a	a	a	-	a	a	b	a	-
chr07	4956151	T	b	b	-	a	a	a	-	-	a	a	a	b	-	b	b	a	b	a	a	-	a	-	a	-	a	a	b	a	-	-	b	a	b	b	a	-	-	a	a	a	a	b	a	a	-	a	-
chr07	4960491	C	b	b	b	a	a	a	a	-	a	-	-	-	a	b	b	a	b	a	a	a	a	-	a	a	a	a	b	a	a	b	b	a	b	b	a	a	a	a	a	-	a	-	a	a	b	-	b
chr07	4960553	A	b	b	b	a	a	a	a	-	a	-	-	-	a	b	b	a	b	a	a	a	a	-	a	a	a	a	b	a	a	b	b	a	b	b	a	a	a	a	a	-	a	-	a	a	b	-	b
chr07	4960817	G	b	b	b	a	a	a	a	-	a	-	-	-	a	b	b	a	b	a	a	a	a	-	a	a	a	a	b	a	a	b	b	a	b	b	a	-	a	a	a	-	a	-	-	a	b	-	b
chr07	4964399	G	b	b	b	a	a	a	a	b	a	a	a	b	a	b	b	a	b	a	a	a	a	a	a	a	a	a	b	a	a	b	b	a	b	b	a	a	a	a	a	a	a	-	a	-	-	a	b
chr07	4965207	G	b	-	b	a	a	a	a	b	a	-	-	b	a	b	b	a	b	a	a	a	a	-	a	-	a	a	b	a	a	-	b	a	b	-	a	a	a	a	a	a	a	b	a	a	b	a	-
chr07	4965519	A	b	-	b	a	a	a	a	b	a	-	-	b	a	b	b	a	b	a	a	a	a	-	a	-	a	a	b	a	a	-	b	a	b	-	a	a	a	a	a	a	a	b	a	a	b	a	-
chr07	4965532	A	b	-	b	a	a	a	a	b	a	-	-	b	a	b	b	a	b	a	a	a	a	-	a	-	a	a	b	a	a	-	b	a	b	-	a	a	a	a	a	a	a	b	a	a	b	a	-
chr07	4967740	A	b	b	b	a	a	a	a	b	a	-	a	b	a	b	b	a	b	a	a	a	a	-	-	a	a	a	b	a	a	b	-	a	b	b	a	a	-	a	a	a	a	b	a	a	-	a	b
chr07	4969326	A	b	-	b	a	a	a	-	b	a	-	-	b	a	b	b	a	b	-	a	a	a	a	a	-	a	b	-	a	a	b	b	a	b	-	a	a	a	a	a	a	a	-	a	a	-	a	-
chr07	4978794	C	b	b	b	a	a	-	a	b	a	a	-	b	a	b	b	a	b	a	a	a	a	a	a	a	a	a	-	a	a	b	b	a	b	b	a	a	a	-	a	a	a	-	a	a	-	a	b
chr07	4982233	G	b	b	b	a	a	b	a	b	a	a	a	-	a	b	b	a	b	h	a	a	a	-	a	a	a	a	b	a	a	b	b	a	b	b	a	a	a	a	a	a	a	b	a	a	b	a	b
chr07	4982268	A	b	b	b	a	a	a	a	b	a	a	a	-	a	b	b	a	b	h	a	a	a	-	a	a	a	a	b	a	a	b	b	a	b	b	a	a	a	a	a	a	a	b	a	a	b	a	b
chr07	4982381	A	b	b	b	a	a	a	a	b	a	a	a	-	a	b	b	a	b	h	a	a	a	-	a	a	a	a	b	a	a	b	b	a	b	b	a	a	a	a	a	a	a	b	a	a	b	a	b
chr07	4982429	C	b	b	b	a	a	a	a	b	a	a	a	-	a	b	b	a	b	h	a	a	a	-	a	a	a	a	b	a	a	b	b	a	b	b	a	a	a	a	a	a	a	b	a	a	b	a	b
chr07	4982455	G	b	b	b	a	a	b	a	b	a	a	a	-	a	b	b	a	b	h	a	a	a	-	a	a	a	a	b	a	a	b	b	a	b	b	a	a	a	a	a	a	a	b	a	a	b	a	b
chr07	4986550	C	b	b	b	a	-	-	a	-	-	-	-	-	-	b	b	a	-	h	a	-	a	-	-	-	a	a	b	a	-	b	b	a	b	-	-	a	a	a	a	a	a	-	a	-	b	-	b
chr07	4986992	G	b	b	b	a	a	a	a	b	a	a	-	b	a	b	b	a	b	a	a	a	a	a	a	a	a	a	b	a	a	b	b	a	b	b	a	-	a	a	a	a	a	b	a	a	b	a	b
chr07	4990037	C	-	b	b	a	-	a	a	-	a	-	-	b	a	b	b	a	b	-	a	a	a	a	a	-	-	a	-	a	-	b	b	a	b	-	a	a	a	a	a	-	a	b	-	a	-	-	-
chr07	4990057	C	-	b	b	a	-	a	a	-	a	-	-	b	a	b	b	a	b	-	a	a	a	a	a	-	-	a	-	a	-	b	b	a	b	-	a	a	a	a	a	-	a	b	-	a	-	-	-
chr07	4990256	A	-	b	b	a	-	a	a	b	a	-	-	b	a	b	b	a	b	-	a	a	a	a	a	-	a	a	-	a	-	b	b	a	b	-	a	a	a	a	a	-	a	b	a	a	-	-	-
chr07	4991648	T	-	b	b	a	a	a	a	b	a	-	-	b	a	b	b	a	b	b	a	a	a	a	a	a	a	a	b	a	-	b	b	a	b	b	a	a	a	a	a	a	a	-	a	a	-	a	-
chr07	4991649	C	-	b	b	a	a	a	a	b	a	-	-	b	a	b	b	a	b	a	a	a	a	a	a	a	a	a	b	a	-	b	b	a	b	b	a	a	a	a	a	a	a	-	a	a	-	a	-
chr07	4991864	T	-	b	b	a	a	a	a	-	a	-	-	b	a	b	b	a	b	a	a	a	a	a	a	-	a	a	b	a	a	-	b	h	b	b	a	a	a	a	a	a	a	-	b	a	-	a	-
chr07	4991888	G	-	b	b	a	a	a	a	-	a	-	-	b	a	b	b	a	b	a	a	a	a	a	a	-	a	a	b	a	a	-	b	a	b	b	a	a	a	a	a	a	a	-	a	a	-	a	-
chr07	4991903	G	-	b	b	a	a	a	a	-	a	-	-	b	a	b	b	a	b	a	a	a	a	a	a	-	a	a	b	a	a	-	b	a	b	b	a	a	a	a	a	a	a	-	a	a	-	a	-
chr07	4991949	G	-	b	b	a	a	a	a	-	a	-	-	b	a	b	b	a	b	a	a	a	a	a	a	-	a	a	b	a	a	-	b	a	b	b	a	a	a	a	a	a	a	-	a	a	-	a	-
chr07	4996453	A	b	b	b	-	a	h	a	b	-	a	-	b	a	b	b	a	b	a	a	a	a	-	a	-	a	a	b	a	a	b	b	a	b	b	a	a	-	a	a	a	a	b	a	a	-	a	b
chr07	4996506	C	b	b	b	-	a	h	a	b	-	a	-	b	a	b	b	a	b	a	a	a	a	-	a	-	a	a	b	a	a	b	b	a	b	b	a	a	-	a	a	a	a	b	a	a	-	a	b
chr07	4998209	G	b	b	-	a	-	a	-	b	a	-	-	b	a	b	b	a	b	a	a	a	a	-	a	a	a	a	b	a	-	b	b	a	b	-	a	a	a	a	a	a	a	b	a	a	-	a	b
chr07	5000411	T	b	b	b	a	a	a	a	b	a	a	-	b	a	b	b	a	b	a	a	a	a	a	a	a	h	a	b	a	-	-	b	a	b	-	a	a	a	a	a	a	a	-	a	a	b	h	b
chr07	5000478	T	b	b	b	a	a	a	a	b	a	a	-	b	a	b	b	a	b	a	a	a	a	a	a	a	a	a	b	a	-	-	b	a	b	-	a	a	a	a	a	a	a	-	a	a	b	a	b
chr07	5000518	A	b	b	b	a	a	a	-	b	a	a	-	b	a	b	b	a	b	a	a	a	a	a	a	-	a	a	b	a	a	b	b	a	b	b	a	a	-	a	a	a	a	b	a	a	-	a	b
chr07	5000595	G	b	b	b	a	a	b	-	b	a	a	-	b	a	b	b	a	b	a	a	a	a	a	a	-	a	a	b	a	a	b	b	a	b	b	a	a	-	a	a	a	a	b	a	a	-	a	b
chr07	5008574	T	b	b	b	a	a	a	a	b	a	a	a	b	a	b	b	a	b	a	a	a	a	a	a	a	a	a	b	a	a	b	b	a	b	b	a	a	-	a	a	a	a	b	a	a	b	a	b
chr07	5008892	G	b	b	b	a	a	-	a	-	-	a	-	b	a	b	b	a	b	a	a	a	a	-	a	a	a	-	b	a	a	b	b	a	b	b	a	-	-	a	a	a	a	-	a	-	-	a	b
chr07	5009303	T	b	b	b	a	a	h	a	-	a	a	a	b	a	b	b	a	b	a	a	a	a	a	a	-	a	a	b	a	a	b	b	a	b	-	a	a	-	a	a	a	a	-	a	a	-	a	-
chr07	5009305	G	b	b	b	a	a	h	a	-	a	a	a	b	a	b	b	a	b	a	a	a	a	a	a	-	a	a	b	a	a	b	b	a	b	-	a	a	-	a	a	a	a	-	a	a	-	a	-
chr07	5009335	G	b	b	b	a	a	h	a	-	a	a	a	b	a	b	b	a	b	a	a	a	a	a	a	-	a	a	b	a	a	b	b	a	b	-	a	a	-	a	a	a	a	-	a	a	-	a	-
chr07	5009536	T	b	b	b	a	a	h	a	b	a	a	a	b	a	b	b	-	b	a	a	a	a	a	-	-	a	a	b	a	a	b	b	a	b	-	a	a	-	a	a	a	a	-	a	a	-	a	-
chr07	5009556	T	b	b	b	a	a	h	a	b	a	a	a	b	a	b	b	-	b	a	a	a	a	a	-	-	a	a	b	a	a	b	b	a	b	-	a	a	-	a	a	a	a	-	a	a	-	a	-
chr07	5011848	C	-	-	b	a	a	a	a	-	a	a	-	-	a	b	-	a	b	a	a	a	a	a	a	a	a	a	-	a	a	-	a	a	b	-	a	a	a	a	a	a	a	-	a	-	-	a	-
chr07	5012158	C	-	-	b	a	a	a	a	-	a	a	-	-	a	b	-	a	b	a	a	a	a	a	a	a	a	a	-	a	a	-	-	a	b	-	a	a	a	a	a	a	a	-	a	-	-	a	-
chr07	5012170	T	-	-	b	a	a	a	a	-	a	a	-	-	a	b	-	a	b	b	a	a	a	a	a	a	a	a	-	a	a	-	-	a	b	-	a	a	a	a	a	a	a	-	a	-	-	a	-
chr07	5013751	C	b	b	b	a	a	a	-	b	a	a	-	-	a	b	b	a	b	a	a	a	a	a	a	-	a	-	-	a	-	-	-	a	b	-	a	-	a	a	a	a	a	-	a	a	b	a	-
chr07	5014458	T	b	b	b	-	-	b	a	b	-	a	a	b	a	b	b	a	b	a	a	a	a	a	a	a	a	a	-	a	a	b	b	a	b	-	a	-	-	a	a	a	a	b	a	a	b	-	b
chr07	5014765	A	b	b	b	-	-	a	a	b	-	a	a	b	a	b	b	a	b	a	a	a	a	a	a	-	a	a	b	a	a	b	b	a	b	-	a	-	-	a	a	a	a	b	a	a	b	-	b
chr07	5015845	A	b	b	b	-	a	a	a	b	-	-	-	b	a	b	b	a	b	a	a	-	a	a	a	-	a	a	-	a	-	b	b	a	b	b	a	-	a	a	a	a	a	-	a	a	a	a	-
chr07	5015886	G	b	b	b	-	a	a	a	b	-	-	-	b	a	b	b	a	b	a	a	-	a	a	a	-	a	a	-	a	-	b	b	a	b	b	a	-	a	a	a	a	a	-	a	a	b	a	-
chr07	5016161	G	b	b	b	-	a	a	a	b	-	-	-	b	a	b	b	a	b	a	a	-	a	a	a	-	a	a	-	a	-	b	b	a	b	b	a	-	-	a	a	a	a	-	a	a	b	a	-
chr07	5016302	A	-	b	-	a	a	a	a	-	a	-	a	-	a	-	-	a	b	a	a	a	a	a	a	a	h	a	b	a	a	-	-	h	-	b	a	a	-	a	a	a	a	-	a	a	-	a	-
chr07	5019608	G	-	b	b	a	a	a	-	b	a	a	-	b	a	b	b	a	b	a	a	-	a	-	a	a	a	-	-	-	-	-	b	a	b	b	a	a	a	a	a	a	a	-	a	a	-	a	-
chr07	5020068	T	-	b	b	a	a	-	a	-	a	a	-	-	a	b	b	a	b	-	a	a	a	-	a	a	a	a	-	a	-	b	b	a	b	-	a	a	a	a	a	-	a	-	-	a	b	-	-
chr07	5025549	G	-	-	-	a	-	a	-	-	a	-	-	-	a	-	b	a	b	a	a	-	a	-	-	-	a	a	-	-	-	-	b	a	b	-	a	a	-	a	a	a	a	-	-	a	-	a	-
chr07	5026642	C	b	b	b	a	a	b	a	b	a	a	a	b	a	b	b	a	b	-	a	a	a	a	a	-	a	a	b	a	a	b	b	a	b	-	a	a	-	a	a	a	a	b	a	a	-	a	b
chr07	5026657	G	b	b	b	a	a	b	a	b	a	a	a	b	a	b	b	a	b	-	a	a	a	a	a	-	a	a	b	a	a	b	b	a	b	-	a	a	-	a	a	a	a	b	a	a	-	a	b
chr07	5026880	G	b	b	b	a	a	b	a	b	a	a	a	b	b	b	b	a	b	-	a	a	a	a	a	-	a	a	b	a	a	b	b	a	b	-	a	a	-	a	a	a	a	b	a	a	-	a	b
chr07	5041695	T	b	b	b	a	-	b	-	-	-	a	-	-	a	-	b	a	b	a	a	-	a	-	a	a	-	b	-	-	a	-	b	a	b	-	a	a	a	a	a	b	a	-	a	a	b	-	-
chr07	5042975	G	-	a	a	a	a	a	a	b	a	-	a	-	a	-	-	a	b	a	a	a	a	a	a	-	a	-	-	a	a	-	b	a	b	-	a	a	a	a	a	a	a	-	a	a	-	a	-
chr07	5050507	T	a	b	b	a	a	a	a	-	-	-	-	b	a	b	b	a	b	a	a	a	a	a	a	-	a	-	b	a	a	b	b	a	b	b	a	a	a	a	a	a	a	-	a	a	b	a	b
chr07	5050558	C	b	b	b	a	a	a	a	-	-	-	-	b	a	b	b	a	b	a	a	a	a	a	a	-	a	-	b	a	a	b	b	a	b	b	a	a	a	a	a	a	a	-	a	a	b	a	b
chr07	5050789	A	b	b	b	a	a	a	a	-	-	-	-	b	a	b	b	a	b	a	a	a	a	a	a	-	a	-	b	a	a	b	b	a	b	b	a	a	a	a	a	a	a	-	a	a	b	a	b
chr07	5051861	G	b	b	b	a	a	a	a	b	a	-	-	b	a	b	b	a	b	a	a	a	a	a	-	-	a	a	b	a	a	b	b	a	b	b	a	a	a	a	a	a	a	b	a	a	-	a	b
chr07	5051868	A	b	b	b	a	a	a	a	b	a	-	-	b	a	b	b	a	b	a	a	a	a	a	-	-	a	a	b	a	a	b	b	a	b	b	a	a	a	a	a	a	a	b	a	a	-	a	b
chr07	5052036	T	b	b	b	a	a	a	a	b	a	-	-	b	a	b	b	a	b	a	a	a	a	a	-	-	a	a	b	a	a	b	b	a	b	b	a	a	a	a	a	a	a	b	a	a	-	a	b
chr07	5052067	A	b	b	b	a	a	a	a	b	a	-	-	b	a	b	b	a	b	a	a	a	a	a	-	-	a	a	b	a	a	b	b	a	b	b	a	a	a	a	a	a	a	b	a	a	-	a	b
chr07	5052082	C	b	b	b	a	a	a	a	b	a	-	-	b	a	b	b	a	b	a	a	a	a	a	-	-	a	a	b	a	a	b	b	a	b	b	a	a	a	a	a	a	a	b	a	a	-	a	b
chr07	5082663	C	b	b	b	a	a	a	a	b	a	a	a	b	a	b	b	a	b	a	a	a	a	a	a	a	a	a	-	a	a	b	b	a	b	b	a	a	a	a	a	a	-	b	a	-	-	a	b
chr07	5087483	C	b	b	b	a	-	-	a	b	a	-	-	b	a	b	b	-	b	a	a	a	a	-	-	-	a	-	b	a	a	-	b	a	b	b	a	-	a	a	a	a	a	b	a	-	b	a	b
chr07	5087489	G	b	b	b	a	-	-	a	b	a	-	-	b	a	b	b	-	b	a	a	a	a	-	-	-	a	-	b	a	a	-	b	a	b	b	a	-	a	a	a	a	a	b	a	-	b	a	b
chr07	5087591	A	-	b	b	a	a	a	-	b	a	-	-	b	a	b	b	a	b	a	a	-	a	a	a	-	a	h	b	a	a	b	b	a	b	b	a	a	a	a	a	a	a	b	a	a	b	a	b
chr07	5087770	T	-	b	b	a	a	a	-	b	a	-	-	b	a	b	b	a	b	a	a	-	a	a	a	-	a	h	b	a	a	b	b	a	b	b	a	a	a	a	a	a	a	b	a	a	b	a	b
chr07	5111822	T	b	b	b	a	a	-	a	b	a	a	-	b	a	b	b	a	b	h	a	a	a	a	a	a	a	b	b	a	a	b	b	a	b	-	a	a	a	a	a	a	a	b	a	a	b	a	b
chr07	5114983	G	b	b	-	a	-	-	a	-	a	-	-	b	-	b	b	a	b	a	a	a	-	-	a	a	a	-	b	a	a	-	b	a	b	b	-	a	-	a	a	a	a	-	a	a	b	a	b
chr07	5115917	G	b	b	b	a	a	a	a	b	a	a	a	b	a	b	b	a	b	a	a	a	a	a	-	a	a	a	b	a	a	b	b	a	b	b	a	a	a	a	a	a	a	-	a	a	b	a	b
chr07	5115933	C	b	b	b	a	a	a	a	b	a	a	a	b	a	b	b	a	b	a	a	a	a	a	-	a	a	a	b	a	a	b	b	a	b	b	a	a	a	a	a	a	a	-	a	a	b	a	b
chr07	5122872	G	b	b	b	a	a	a	a	b	a	a	-	b	a	b	b	a	b	a	a	a	a	a	a	a	a	a	b	a	a	b	b	a	b	b	a	-	-	a	a	a	a	b	a	a	b	a	b
chr07	5123044	A	b	b	b	a	a	a	a	b	a	a	-	b	a	b	b	a	b	a	a	a	a	a	a	a	a	a	b	a	a	b	b	a	b	b	a	-	-	a	a	a	a	b	a	a	b	a	b
chr07	5123451	T	b	b	b	a	-	-	-	-	a	a	-	-	a	b	b	a	b	a	a	-	-	-	a	a	a	-	-	a	-	b	b	a	b	b	a	a	a	a	-	a	a	-	a	a	b	a	b
chr07	5123571	A	-	b	b	a	-	-	-	-	a	a	-	-	a	b	b	-	b	a	a	-	-	-	-	-	a	-	-	a	-	-	b	a	b	b	a	a	a	a	-	a	a	-	a	a	b	a	b
chr07	5123592	T	-	b	b	a	-	-	-	-	a	a	-	-	a	b	b	-	b	a	a	-	-	-	-	-	a	-	-	a	-	-	b	a	b	b	a	a	a	a	-	a	a	-	a	a	b	a	b
chr07	5123595	T	-	b	b	a	-	-	-	-	a	a	-	-	a	b	b	-	b	a	a	-	-	-	-	-	a	-	-	a	-	-	b	a	b	b	a	a	a	a	-	a	a	-	a	a	b	a	b
chr07	5123603	C	-	b	b	a	-	-	-	-	a	a	-	-	a	b	b	-	b	a	a	-	-	-	-	-	a	-	-	a	-	-	b	a	b	b	a	a	a	a	-	a	a	-	a	a	b	a	b
chr07	5123973	T	b	b	b	a	a	a	a	b	a	-	-	b	a	b	b	a	b	a	a	a	a	-	a	a	a	a	b	a	-	b	b	a	b	b	a	a	a	a	a	a	-	-	a	a	-	a	b
chr07	5123997	A	b	b	b	a	a	a	a	b	a	-	-	b	a	b	b	a	b	a	a	a	a	-	a	a	a	a	b	a	-	b	b	a	b	b	a	a	a	a	a	a	-	-	a	a	-	a	b
chr07	5124030	G	b	b	b	a	a	a	a	b	-	a	-	-	a	b	b	a	b	a	a	a	a	a	a	a	a	a	-	a	a	-	b	a	b	-	a	a	a	a	a	a	a	-	a	a	-	a	-
chr07	5124053	C	b	b	b	a	a	a	a	b	-	a	-	-	a	b	b	a	b	a	a	a	a	a	a	a	a	a	-	a	a	-	b	a	b	-	a	a	a	a	a	a	a	-	a	a	-	a	-
chr07	5128184	G	b	b	b	a	a	a	a	b	a	-	a	b	a	b	b	a	b	a	a	a	a	a	a	a	a	a	b	a	a	b	b	a	b	-	a	a	-	a	a	a	a	b	a	a	-	a	b
chr07	5130081	T	b	b	b	a	a	a	a	b	a	b	a	b	a	b	b	a	b	a	a	a	a	a	a	-	a	a	b	a	a	b	b	a	b	b	a	a	-	a	a	a	a	b	a	a	-	a	b
chr07	5133386	G	b	b	-	a	-	a	-	-	a	-	-	b	a	b	b	a	b	-	a	a	a	a	-	-	a	-	b	a	a	-	b	a	b	-	a	a	-	-	a	-	a	-	a	-	-	-	-
chr07	5133421	A	b	b	-	a	-	a	-	-	a	-	-	b	a	b	b	a	b	-	a	a	a	a	-	-	a	-	b	a	a	-	b	a	b	-	a	a	-	-	a	-	a	-	a	-	-	-	-
chr07	5136346	T	b	b	b	a	a	a	a	b	a	a	a	b	a	b	b	a	b	a	a	a	a	a	a	-	a	a	b	a	a	-	b	a	b	b	a	a	a	a	a	h	a	-	a	a	b	a	b
chr07	5136949	A	b	b	b	a	a	a	a	b	a	a	-	b	a	b	b	a	b	h	a	a	a	a	a	a	a	a	b	a	a	b	b	a	b	b	a	a	a	a	a	a	a	-	a	a	b	a	b
chr07	5136984	C	b	b	b	a	a	a	a	b	a	a	-	b	a	b	b	a	b	h	a	a	a	a	a	a	a	a	b	a	a	b	b	a	b	b	a	a	a	a	a	h	a	-	a	a	b	a	b
chr07	5137015	T	b	b	b	a	a	a	a	b	a	a	-	b	a	b	b	a	b	h	a	a	a	a	a	a	a	a	b	a	a	b	b	a	b	b	a	a	a	a	a	a	a	-	a	a	b	a	b
chr07	5137466	T	b	b	b	a	a	a	a	b	a	a	-	b	a	b	b	a	b	a	a	a	a	a	a	a	a	b	b	a	a	b	b	a	b	b	a	-	a	a	a	a	a	b	a	a	b	a	-
chr07	5137677	T	b	b	b	a	a	a	a	b	a	a	-	b	a	b	b	a	b	a	a	a	a	a	a	a	a	b	b	a	a	b	b	a	b	b	a	-	a	a	a	a	a	b	a	a	b	a	-
chr07	5139642	T	b	b	b	-	-	-	a	b	a	-	-	-	a	b	b	a	b	a	a	-	a	-	-	-	a	-	b	a	a	b	b	a	b	-	-	a	-	-	-	a	-	b	a	-	-	a	b
chr07	5139784	C	b	b	b	-	a	-	a	b	-	-	-	-	a	b	-	a	b	a	a	a	a	-	-	a	a	-	-	a	a	-	b	a	b	b	a	-	-	-	a	a	a	-	a	-	-	a	-
chr07	5139896	A	b	b	b	-	a	-	a	b	-	-	-	-	-	b	-	a	b	a	a	a	a	-	-	a	a	-	-	a	a	-	b	a	b	b	a	-	-	-	a	a	a	-	a	-	-	a	-
chr07	5149308	C	b	b	b	a	a	a	a	b	-	a	a	b	-	b	b	a	b	-	a	-	a	a	a	-	-	a	-	a	a	-	b	a	b	-	-	-	a	-	a	a	a	b	a	-	b	a	b
chr07	5149600	C	-	b	b	a	a	a	a	-	-	a	a	b	-	b	b	-	b	-	a	-	a	a	-	-	-	a	-	a	a	-	b	a	b	-	-	-	a	-	a	a	-	b	-	-	b	a	b
chr07	5151011	C	a	b	b	a	a	a	a	b	-	a	a	b	a	b	b	a	b	a	a	a	a	a	a	-	a	a	b	a	a	b	b	a	b	-	a	a	a	a	a	a	a	a	a	a	a	a	b
chr07	5151185	T	b	b	b	a	a	a	a	b	-	a	a	b	a	b	b	a	b	a	a	a	a	a	a	-	a	a	b	a	a	b	b	a	b	-	a	a	a	a	a	a	a	b	a	a	-	a	b
chr07	5151221	A	b	b	b	a	a	a	a	b	-	a	a	b	a	b	b	a	b	a	a	a	a	a	a	-	a	a	b	a	a	b	b	a	b	-	a	a	a	a	a	a	a	b	a	a	-	a	b
chr07	5151895	T	b	b	b	a	a	a	a	b	a	a	a	b	a	b	b	a	b	a	a	a	a	a	a	-	a	b	b	a	a	b	b	a	b	b	a	a	a	a	a	b	a	b	a	a	-	a	-
chr07	5154727	C	b	b	b	a	a	a	a	b	a	a	a	b	a	b	b	a	b	a	a	a	a	a	a	a	a	a	-	a	a	b	b	a	b	b	a	a	-	-	a	a	a	b	a	a	-	a	b
chr07	5154964	C	b	b	b	a	a	a	a	b	a	a	a	b	a	b	b	a	b	a	a	a	a	a	a	a	a	a	-	a	a	b	b	a	b	b	a	a	-	-	a	a	a	b	a	a	-	a	b
chr07	5158839	C	b	b	b	a	a	h	a	b	a	-	-	b	a	b	b	a	b	a	a	a	a	a	a	a	a	a	b	a	a	-	b	a	b	b	a	a	-	a	a	a	a	-	a	a	-	-	b
chr07	5160145	T	-	b	b	a	a	h	a	b	a	-	a	b	a	b	b	a	b	a	a	a	a	a	a	a	a	b	b	a	a	b	b	a	b	b	a	-	a	a	a	a	a	-	a	a	-	a	b
chr07	5160561	A	b	b	b	a	a	a	-	b	-	-	a	-	a	b	b	a	b	a	a	a	a	a	a	-	a	a	-	a	a	b	b	a	b	b	a	-	a	a	a	a	a	-	a	a	b	a	b
chr07	5160745	T	b	b	b	a	a	a	-	b	-	-	b	b	a	b	b	a	b	h	h	a	a	a	a	-	a	a	b	a	a	b	b	h	b	b	a	-	a	a	a	b	a	-	a	a	b	h	b
chr07	5160812	A	b	b	b	a	a	a	-	b	-	-	a	-	a	b	b	a	b	a	a	a	a	a	a	-	a	a	-	a	a	b	b	a	b	b	a	-	a	a	a	a	a	-	a	a	b	a	b
chr07	5161020	C	b	b	b	a	-	a	a	b	a	a	-	b	a	b	b	a	b	a	a	a	a	-	-	a	a	a	b	a	a	b	b	a	b	b	a	a	a	a	a	a	a	b	a	a	b	a	b
chr07	5161035	T	b	b	b	a	-	a	a	b	a	a	-	b	a	b	b	a	b	a	a	a	a	-	-	a	a	a	b	a	a	b	b	a	b	b	a	a	a	a	a	a	a	b	a	a	b	a	b
chr07	5161646	T	-	b	b	a	a	a	a	-	a	-	-	b	a	b	b	a	b	a	a	-	a	a	-	-	a	a	-	a	-	b	b	a	b	-	a	a	-	a	a	a	a	b	a	-	-	a	-
chr07	5161669	T	-	b	b	a	a	a	a	-	a	-	-	b	a	b	b	a	b	a	a	-	a	a	-	-	a	a	-	a	-	b	b	a	b	-	a	a	-	a	a	a	b	b	a	-	-	a	-
chr07	5161699	C	-	b	b	a	a	a	a	-	a	-	-	b	a	b	b	a	b	a	a	-	a	a	-	-	a	a	-	a	-	b	b	a	b	-	a	a	-	a	a	a	a	b	a	-	-	a	-
chr07	5161700	A	-	b	b	a	a	a	a	-	a	-	-	b	a	b	b	a	b	a	a	-	a	a	-	-	a	a	-	a	-	b	b	a	b	-	a	a	-	a	a	a	a	b	a	-	-	a	-
chr07	5161712	C	-	b	b	a	a	a	a	-	a	-	-	b	a	b	b	a	b	a	a	-	a	a	-	-	a	a	-	a	-	b	b	a	b	-	a	a	-	a	a	a	a	b	a	-	-	a	-
chr07	5161978	C	b	b	b	a	a	-	-	b	a	-	-	b	a	b	b	a	b	-	a	-	a	a	a	a	-	a	-	a	-	b	b	a	b	-	a	a	-	a	a	a	a	b	-	-	-	-	-
chr07	5176140	G	b	b	b	a	a	a	a	b	a	-	-	b	a	b	b	a	b	a	a	a	a	a	a	-	a	-	-	-	a	b	b	a	b	-	a	-	a	-	a	a	a	b	a	a	b	a	-
chr07	5177326	G	b	b	b	-	a	a	-	-	-	-	-	b	a	b	b	a	-	a	a	-	a	-	-	a	a	a	-	a	-	-	b	a	b	-	-	-	-	a	a	-	-	-	a	-	-	-	-
chr07	5178443	C	b	b	b	-	-	a	-	b	a	-	-	b	-	b	b	a	b	a	a	-	a	-	-	-	a	a	-	a	-	-	b	a	b	b	a	-	-	-	a	-	-	-	a	a	b	-	-
chr07	5180522	G	b	b	b	a	a	a	a	b	a	-	-	-	a	b	b	a	b	a	a	a	a	a	a	a	a	a	-	a	a	b	-	a	b	b	a	-	a	a	a	a	a	a	a	-	-	a	b
chr07	5180880	C	b	b	b	a	a	-	a	-	-	-	-	b	-	b	b	a	-	a	a	-	a	a	a	-	a	b	b	a	-	b	b	a	b	b	-	a	a	-	a	-	-	b	a	a	-	a	-
chr07	5181069	C	b	b	b	a	a	a	a	-	-	-	-	b	a	b	b	a	-	a	a	-	a	a	a	a	a	-	b	a	-	b	b	a	b	b	-	a	a	-	a	-	-	b	a	a	-	a	-
chr07	5181077	C	b	b	b	a	a	a	a	-	-	-	-	b	a	b	b	a	-	a	a	-	a	a	a	a	a	-	b	a	-	b	b	a	b	b	-	a	a	-	a	-	-	b	a	a	-	a	-
chr07	5181662	C	-	b	b	a	a	a	a	-	a	a	-	b	a	b	b	a	b	-	a	a	a	a	-	a	-	a	-	a	a	b	b	a	b	-	a	a	-	a	a	a	a	-	-	a	b	-	-
chr07	5181674	C	-	b	b	a	a	a	a	-	a	a	-	b	a	b	b	a	b	-	a	a	a	a	-	a	-	a	-	a	a	b	b	a	b	-	a	a	-	a	a	a	a	-	-	a	b	-	-
chr07	5184612	G	-	b	b	a	-	a	a	-	a	-	a	b	a	b	b	a	b	a	a	a	a	a	-	-	a	-	b	a	a	-	b	a	b	-	a	-	a	a	a	a	a	b	a	a	b	-	b
chr07	5184630	G	-	b	b	a	-	a	a	-	a	-	a	b	a	b	b	a	b	a	a	a	a	a	-	-	a	-	b	a	a	-	b	a	b	-	a	-	a	a	a	a	a	b	a	a	b	-	b
chr07	5184668	C	-	b	b	a	-	a	a	-	a	-	a	b	a	b	b	a	b	a	a	a	a	a	-	-	a	-	b	a	a	-	b	a	b	-	a	-	a	a	a	a	a	b	a	a	b	-	b
chr07	5194776	C	b	b	-	a	-	-	a	b	a	-	-	b	a	b	b	a	b	a	a	-	a	-	-	-	a	-	-	a	a	-	-	a	b	b	a	-	-	-	-	a	-	-	a	a	-	a	b
chr07	5195755	T	-	b	b	a	a	a	-	-	-	a	a	b	a	b	b	a	b	a	a	a	a	-	a	a	a	a	b	a	a	b	b	a	b	b	a	a	-	a	a	a	a	-	a	a	b	-	-
chr07	5195985	A	-	b	b	a	a	a	-	-	-	a	a	b	a	b	b	a	b	a	a	a	a	-	a	a	a	a	b	a	a	b	b	a	b	b	a	a	-	a	a	a	a	-	a	a	b	-	-
chr07	5196023	G	-	b	b	a	a	a	-	-	-	a	a	b	a	b	b	a	b	a	a	a	a	-	a	a	a	a	b	a	a	b	b	a	b	b	a	a	-	a	a	a	a	-	a	a	b	-	-
chr07	5197434	C	b	b	b	a	a	a	a	b	a	a	a	b	a	b	b	a	b	a	a	a	a	a	a	-	a	a	-	a	a	b	b	a	b	-	a	a	a	a	a	a	a	-	a	a	-	a	b
chr07	5197479	T	b	b	b	a	a	a	a	b	a	a	a	b	a	b	b	a	b	a	a	a	a	a	a	-	a	b	-	a	a	b	b	a	b	-	a	a	a	a	a	a	a	-	a	a	-	a	b
chr07	5197692	A	b	b	b	a	a	a	a	b	a	a	a	b	a	b	b	a	b	a	a	a	a	a	a	-	a	a	b	a	a	b	b	a	b	-	a	a	a	a	a	a	a	-	a	a	-	a	b
chr07	5198446	T	b	b	b	-	a	a	a	b	a	a	-	-	a	b	b	a	b	a	a	-	a	-	-	-	a	b	-	a	-	-	b	a	b	b	a	-	-	-	a	a	a	-	a	-	b	a	b
chr07	5200568	A	b	b	b	a	a	a	a	-	a	-	a	-	a	b	b	a	b	a	a	-	a	a	a	-	a	a	-	a	a	-	b	a	b	b	-	a	a	a	a	a	-	-	a	a	-	a	b
chr07	5208838	A	b	b	b	a	a	a	-	b	a	a	-	b	a	b	b	a	b	a	a	a	a	a	a	a	a	a	b	a	a	b	b	a	b	b	a	a	a	a	a	a	a	b	a	a	b	a	b
chr07	5209104	A	b	b	b	a	a	a	-	b	a	a	-	b	a	b	b	a	b	a	a	a	a	a	a	a	a	a	b	a	a	b	b	a	b	b	a	a	a	a	a	a	a	b	a	a	b	a	b
chr07	5209143	G	b	b	b	a	a	a	-	b	a	a	-	b	a	b	b	a	b	a	a	a	a	a	a	a	a	a	b	a	a	b	b	a	b	b	a	a	a	a	a	a	a	b	a	a	b	a	b
chr07	5214535	A	-	b	b	a	a	a	a	-	a	a	-	b	a	b	b	a	b	a	a	-	a	a	a	a	a	a	b	a	-	-	b	a	b	b	a	a	-	a	a	a	a	b	a	a	b	a	b
chr07	5214536	G	-	b	b	a	a	a	a	-	a	a	-	b	a	b	b	a	b	a	a	-	a	a	a	a	a	a	b	a	-	-	b	a	b	b	a	a	-	a	a	a	a	b	a	a	b	a	b
chr07	5214575	T	-	b	b	a	a	b	a	-	a	a	-	b	a	b	b	a	b	a	a	-	a	a	a	a	a	a	b	a	-	-	b	a	b	b	a	a	-	a	a	a	a	b	a	a	b	a	b
chr07	5214594	T	-	b	b	a	a	a	a	-	a	a	-	b	a	b	b	a	b	a	a	-	a	a	a	a	a	a	b	a	-	-	b	a	b	b	a	a	-	a	a	a	a	b	a	a	b	a	b
chr07	5214597	T	-	b	b	a	a	a	a	-	a	a	-	b	a	b	b	a	b	a	a	-	a	a	a	a	a	a	b	a	-	-	b	a	b	b	a	a	-	a	a	a	a	b	a	a	b	a	b
chr07	5214785	T	b	b	b	a	a	a	a	b	a	a	-	b	a	b	b	a	-	a	a	-	a	a	a	a	a	a	b	a	-	b	b	a	b	-	a	a	-	a	a	a	a	b	a	a	b	a	b
chr07	5214856	G	b	b	b	a	a	a	a	b	a	a	-	b	a	b	b	a	-	a	a	-	a	a	a	a	a	a	b	a	-	b	b	a	b	-	a	a	-	a	a	a	a	b	a	a	b	a	b
chr07	5215664	C	-	b	b	a	a	a	-	b	-	-	a	b	a	b	b	a	b	-	a	-	a	a	-	a	a	a	b	a	-	-	b	a	b	b	a	-	-	a	a	-	-	b	a	a	-	-	-
chr07	5215665	C	-	b	b	a	a	a	-	b	-	-	a	b	a	b	b	a	b	-	a	-	a	a	-	a	a	a	b	a	-	-	b	a	b	b	a	-	-	a	a	-	-	b	a	a	-	-	-
chr07	5215768	A	b	b	b	-	a	a	a	b	a	-	a	b	a	b	b	a	b	a	a	-	a	a	-	a	a	a	b	a	a	b	b	a	b	b	a	a	a	a	a	a	-	-	a	a	b	a	b
chr07	5215909	A	-	b	b	-	a	a	a	-	a	-	a	b	a	b	b	a	b	a	a	-	a	a	-	a	a	a	b	a	a	-	b	a	b	b	-	a	a	a	a	a	-	-	a	-	b	a	b
chr07	5215937	G	-	b	b	-	a	a	a	-	a	-	a	b	a	b	b	a	b	a	a	-	a	a	-	a	a	a	b	a	a	-	b	a	b	b	-	a	a	a	a	a	-	-	a	-	b	a	b
chr07	5215952	G	-	b	b	-	a	a	a	-	a	-	a	b	a	b	b	a	b	a	a	-	a	a	-	a	a	a	b	a	a	-	b	a	b	b	-	a	a	a	a	a	-	-	a	-	b	a	b
chr07	5215969	T	-	b	b	-	a	a	a	-	a	-	a	b	a	b	b	a	b	a	a	-	a	a	-	a	a	a	b	a	a	-	b	a	b	b	-	a	a	a	a	a	-	-	a	-	b	a	b
chr07	5216528	C	b	b	b	a	-	b	a	b	a	a	-	b	a	b	b	a	b	a	a	-	a	a	a	-	a	a	b	a	a	-	b	a	b	b	a	a	a	a	a	a	a	b	a	a	b	a	b
chr07	5216701	G	b	b	b	a	-	b	a	b	a	a	-	b	a	b	b	a	b	a	a	-	a	a	a	-	a	a	b	a	a	-	b	a	b	b	a	a	a	a	a	a	a	b	a	a	b	a	b
chr07	5216708	A	b	b	b	a	-	b	a	b	a	a	-	b	a	b	b	a	b	a	a	-	a	a	a	-	a	a	b	a	a	-	b	a	b	b	a	a	a	a	a	a	a	b	a	a	b	a	b
chr07	5232098	C	b	b	b	a	-	a	-	b	a	a	-	b	a	b	b	a	b	a	a	a	a	a	a	a	a	b	b	a	a	b	b	a	b	b	a	-	a	a	a	a	a	b	a	-	b	a	b
chr07	5237146	T	b	b	b	a	a	a	a	b	a	a	-	b	a	b	b	a	b	a	a	a	a	a	a	a	a	a	-	a	a	b	b	a	b	b	a	a	a	a	a	a	-	b	a	a	b	a	b
chr07	5237155	G	b	b	b	a	a	a	a	b	a	a	-	b	a	b	b	a	b	a	a	a	a	a	a	a	a	a	-	a	a	b	b	a	b	b	a	a	a	a	a	a	-	b	a	a	b	a	b
chr07	5237490	C	b	b	b	-	a	a	a	-	a	-	a	b	a	b	b	a	b	b	a	-	a	a	-	a	a	a	-	a	a	b	b	a	b	b	a	a	a	a	a	a	a	b	a	-	-	-	b
chr07	5237767	G	b	b	b	-	a	a	a	-	a	-	a	b	a	b	b	a	b	b	a	-	a	a	-	a	a	a	-	a	-	b	b	a	b	b	a	a	a	a	a	h	a	b	a	-	-	-	b
chr07	5245533	A	b	b	b	a	a	a	a	b	-	a	-	b	a	b	b	a	b	a	a	-	a	a	a	a	a	a	b	a	a	b	b	a	b	-	a	a	a	-	a	a	a	-	a	a	-	a	-
chr07	5248871	T	-	b	-	-	a	-	-	b	-	-	a	-	-	b	b	-	b	-	a	-	a	-	a	a	a	-	-	-	-	-	b	a	b	-	-	-	-	a	a	a	a	-	-	-	-	-	-
chr07	5249220	A	-	b	-	-	a	-	-	b	-	-	a	-	-	b	b	-	b	-	a	-	a	-	-	a	a	-	-	-	-	-	b	a	b	-	-	-	-	a	a	a	a	-	-	-	-	-	-
chr07	5249321	C	-	b	b	-	a	a	a	b	a	a	-	b	a	b	b	a	b	a	a	-	a	a	a	-	a	a	b	a	a	-	b	a	b	b	a	a	-	a	a	a	a	-	a	a	-	a	-
chr07	5249551	T	-	b	b	-	a	a	a	b	a	a	-	b	a	b	b	a	b	a	a	-	a	a	a	-	a	a	b	a	a	-	b	a	b	b	a	a	-	a	a	a	a	-	a	a	-	a	-
chr07	5271566	C	b	b	b	-	-	a	a	b	-	-	a	b	a	b	b	a	b	-	a	a	a	a	-	a	a	a	b	a	-	b	-	a	b	-	a	a	-	a	a	-	a	b	a	a	b	a	b
chr07	5271598	G	b	b	b	-	-	a	a	b	-	-	a	b	a	b	b	a	b	-	a	a	a	a	-	a	a	a	b	a	-	b	-	a	b	-	a	a	-	a	a	-	a	b	a	a	b	a	b
chr07	5271875	C	b	b	b	-	-	a	a	b	-	-	a	b	a	b	b	a	b	-	a	a	a	a	-	a	a	a	b	a	-	b	-	a	b	-	a	-	a	a	a	-	a	b	a	a	b	a	b
chr07	5276312	T	b	b	b	-	a	a	-	b	a	-	-	b	a	b	b	a	b	-	a	a	a	-	a	-	a	a	b	-	-	b	b	a	b	b	a	a	-	a	a	a	a	-	-	a	b	a	b
chr07	5276339	G	b	b	b	-	a	a	-	b	a	-	-	b	a	b	b	a	b	-	a	a	a	-	a	-	a	a	b	-	-	b	b	a	b	b	a	a	-	a	a	a	a	-	-	a	b	a	b
chr07	5276636	A	b	b	b	-	a	a	-	b	a	-	-	b	a	b	b	a	b	-	a	a	a	-	a	-	a	a	b	-	-	-	b	a	b	b	a	a	-	a	a	a	a	-	-	a	b	a	b
chr07	5291174	G	-	b	b	a	a	b	a	-	a	-	-	-	a	b	b	a	b	a	a	a	a	a	a	-	a	a	b	a	a	-	b	a	b	-	a	a	a	-	a	a	a	-	a	a	-	-	b
chr07	5291180	T	-	b	b	a	a	b	a	-	a	-	-	-	a	b	b	a	b	a	a	a	a	a	a	-	a	a	b	a	a	-	b	a	b	-	a	a	a	-	a	a	a	-	a	a	-	-	b
chr07	5291224	T	-	b	b	a	a	b	a	-	a	-	-	-	a	b	b	a	b	a	a	a	a	a	a	-	a	a	b	a	a	-	b	a	b	-	a	a	a	-	a	a	a	-	a	a	-	-	b
chr07	5291522	C	b	b	b	a	a	b	a	-	a	-	-	-	a	b	b	a	b	a	a	a	a	a	a	-	a	a	b	a	a	b	b	a	b	-	a	a	a	-	a	a	a	-	a	a	-	-	b
chr07	5292911	G	b	b	-	a	a	b	a	b	-	-	-	b	a	b	b	a	b	a	a	a	a	a	-	-	a	-	-	a	a	-	b	a	b	-	a	a	a	a	a	a	a	-	a	a	-	-	-
chr07	5292937	T	b	b	-	a	a	b	a	b	-	-	-	b	a	b	b	a	b	a	a	a	a	a	-	-	a	-	-	a	a	-	b	a	b	-	a	a	a	a	a	a	a	-	a	a	-	-	-
chr07	5292938	T	b	b	-	a	a	b	a	b	-	-	-	b	a	b	b	a	b	a	a	a	a	a	-	-	a	-	-	a	a	-	b	a	b	-	a	a	a	a	a	a	a	-	a	a	-	-	-
chr07	5292957	G	b	b	-	a	a	b	a	b	-	-	-	b	a	b	b	a	b	a	a	a	a	a	-	-	a	-	-	a	a	-	b	a	b	-	a	a	a	a	a	a	a	-	a	a	-	-	-
chr07	5292966	A	b	b	-	a	a	b	a	b	-	-	-	b	a	b	b	a	b	a	a	a	a	a	-	-	a	-	-	a	a	-	b	a	b	-	a	a	a	a	a	a	a	-	a	a	-	-	-
chr07	5296356	C	b	b	-	a	a	a	a	b	a	a	a	b	a	b	b	a	b	a	a	a	a	a	a	-	a	a	b	a	-	b	b	a	b	-	a	-	a	a	a	a	a	-	a	a	b	a	b
chr07	5296399	C	b	b	-	a	a	a	a	b	a	a	a	b	a	b	b	a	b	a	a	a	a	a	a	-	a	a	b	a	-	b	b	a	b	-	a	-	a	a	a	a	a	-	a	a	b	a	b
chr07	5308991	T	b	b	-	a	-	a	a	-	a	-	-	-	a	-	-	a	-	a	a	a	a	a	a	-	a	a	-	a	a	-	b	a	b	-	a	a	-	a	a	a	a	-	a	a	-	a	b
chr07	5310670	C	b	b	b	-	-	-	-	b	-	-	-	b	-	b	b	-	b	-	-	-	a	-	-	-	a	-	b	-	-	b	b	a	b	b	-	-	-	-	a	a	-	-	a	-	b	-	b
chr07	5311911	G	-	-	-	a	a	a	a	-	a	a	a	-	a	-	b	a	b	a	a	a	a	a	a	-	a	a	b	a	a	-	-	a	b	-	a	a	a	a	a	a	a	-	a	a	-	a	-
chr07	5321290	A	b	b	b	-	-	a	a	b	-	-	-	b	a	b	b	a	b	-	a	-	a	a	-	-	a	a	b	a	-	-	b	a	b	b	-	-	a	a	a	a	-	-	a	a	b	a	b
chr07	5321320	C	b	b	b	-	-	a	a	b	-	-	-	b	a	b	b	a	b	-	a	-	a	a	-	-	a	a	b	a	-	-	b	a	b	b	-	-	a	a	a	a	-	-	a	a	b	a	b
chr07	5321464	G	b	b	b	-	-	a	a	b	-	-	-	b	a	b	b	a	b	-	a	-	a	a	-	-	a	a	b	a	-	-	b	a	b	b	-	-	a	a	a	a	-	-	a	a	b	a	b
chr07	5321505	T	b	b	b	-	-	a	a	b	-	-	-	b	a	b	b	a	b	-	a	-	a	a	-	-	a	a	b	a	-	-	b	a	b	b	-	-	a	a	a	a	-	-	a	a	b	a	b
chr07	5323546	T	-	-	b	a	a	a	a	b	a	a	-	-	a	-	b	a	b	a	a	a	a	a	a	a	a	a	-	-	-	-	-	a	b	-	a	a	-	-	a	a	a	b	a	-	-	a	-
chr07	5323569	G	-	-	b	a	a	a	a	b	a	a	-	-	a	-	b	a	b	a	a	a	a	a	a	a	a	a	-	-	-	-	-	a	b	-	a	a	-	-	a	a	a	b	a	-	-	a	-
chr07	5326839	T	-	-	b	a	-	a	a	b	-	-	-	b	a	b	b	a	b	-	a	a	-	a	-	a	a	-	b	a	a	b	b	a	b	-	a	a	a	a	a	a	-	b	a	-	-	-	b
chr07	5332710	A	b	b	b	a	-	a	a	-	-	-	-	-	a	b	b	a	b	a	a	a	-	-	a	-	a	-	b	a	a	-	-	a	b	-	-	-	-	a	-	-	-	b	a	a	-	a	b
chr07	5332745	T	b	b	b	a	-	a	a	-	-	-	-	-	a	b	b	a	b	a	a	a	-	-	a	-	a	-	b	a	a	-	-	a	b	-	-	-	-	a	-	-	-	b	a	a	-	a	b
chr07	5332919	A	b	b	b	a	-	a	a	b	a	a	-	b	a	b	b	a	b	-	a	-	a	a	a	a	a	-	b	a	a	b	b	a	b	-	a	a	a	a	a	b	a	b	a	-	-	a	-
chr07	5333233	A	b	b	b	a	-	a	a	b	a	a	-	b	a	b	b	a	b	-	a	-	a	a	a	a	a	-	b	a	a	b	b	a	b	-	a	a	a	a	a	a	a	b	a	-	-	a	-
chr07	5333853	G	b	b	b	a	a	a	a	b	a	a	-	b	a	b	b	a	b	a	a	-	a	a	-	a	a	a	-	a	a	b	b	a	b	b	a	a	-	a	a	a	a	b	a	a	-	-	-
chr07	5337144	G	b	b	b	-	-	-	a	-	a	-	-	-	a	b	b	a	b	a	a	-	-	-	a	-	a	-	-	a	a	b	b	a	b	b	a	a	-	a	a	a	-	-	a	a	b	a	b
chr07	5337500	A	b	b	b	a	a	-	a	b	a	a	-	b	a	b	b	a	b	a	a	a	a	a	a	a	a	a	b	a	a	b	b	a	b	b	a	-	-	a	a	a	a	-	a	a	b	a	b
chr07	5337515	A	b	b	b	a	a	-	a	b	a	a	-	b	a	b	b	a	b	a	a	a	a	a	a	a	a	a	b	a	a	b	b	a	b	b	a	-	-	a	a	a	a	-	a	a	b	a	b
chr07	5337644	C	b	b	b	a	a	-	a	b	a	a	-	b	a	b	b	a	b	a	a	a	a	a	a	a	a	a	b	a	a	b	b	a	b	b	a	-	-	a	a	a	a	-	a	a	b	a	-
chr07	5337795	T	b	b	b	a	a	a	a	b	a	a	-	b	a	b	b	a	b	a	a	a	a	a	a	a	a	a	b	a	a	b	b	a	b	a	a	a	a	a	a	a	a	-	a	a	b	a	b
chr07	5337821	G	b	b	b	a	a	a	a	b	a	a	-	b	a	b	b	a	b	a	a	a	a	a	a	a	a	a	b	a	a	b	b	a	b	b	a	a	a	b	a	a	a	-	a	a	b	a	b
chr07	5337994	C	b	b	b	a	a	a	a	b	a	a	-	b	a	b	b	a	b	a	a	a	a	a	a	a	a	a	b	a	a	b	b	a	b	b	a	a	a	a	a	a	a	-	a	a	b	a	b
chr07	5354244	T	b	b	b	a	a	a	a	b	-	-	-	b	a	b	b	a	b	a	a	a	a	a	a	-	a	a	b	a	a	b	b	a	b	b	a	a	a	a	a	a	a	-	a	a	b	a	b
chr07	5354687	A	b	b	b	-	a	h	-	b	-	a	-	-	a	b	b	-	b	b	a	-	a	-	-	-	-	-	-	a	-	-	b	-	b	-	-	-	a	a	a	a	a	-	-	-	b	-	-
chr07	5354688	A	b	b	b	-	a	h	-	b	-	a	-	-	a	b	b	-	b	b	a	-	a	-	-	-	-	-	-	a	-	-	b	-	b	-	-	-	a	a	a	a	a	-	-	-	b	-	-
chr07	5354697	A	b	b	b	-	a	h	-	b	-	a	-	-	a	b	b	-	b	b	a	-	a	-	-	-	-	-	-	a	-	-	b	-	b	-	-	-	a	a	a	a	a	-	-	-	b	-	-
chr07	5354713	A	b	b	b	-	a	h	-	b	-	a	-	-	a	b	b	-	b	b	a	-	a	-	-	-	-	-	-	a	-	-	b	-	b	-	-	-	a	a	a	a	a	-	-	-	b	-	-
chr07	5355074	A	b	b	b	-	a	h	-	b	-	a	-	-	a	b	b	a	b	b	a	-	a	-	-	-	-	-	-	a	-	-	b	-	b	-	-	-	a	a	a	a	a	-	-	-	b	-	-
chr07	5355294	A	b	b	b	a	a	a	a	b	a	a	-	b	a	b	b	a	b	a	a	a	a	a	a	a	a	a	b	a	a	b	b	a	b	b	a	a	a	a	a	a	a	-	a	a	-	a	b
chr07	5355887	A	-	b	b	a	a	a	-	b	a	a	a	b	a	b	b	a	b	-	a	a	a	a	-	a	-	a	b	a	-	-	b	a	b	-	a	a	a	a	a	a	a	b	a	a	-	a	b
chr07	5356248	C	b	b	b	a	a	a	a	b	a	-	-	b	a	b	b	a	b	a	a	a	a	a	a	a	a	a	b	a	-	b	b	a	b	b	a	a	a	a	a	a	a	b	a	a	b	a	b
chr07	5356416	C	b	b	b	a	a	a	a	b	a	-	-	b	a	b	b	a	b	a	a	a	a	a	a	-	a	a	b	a	a	b	b	a	b	b	a	a	a	a	a	a	a	b	a	-	b	a	b
chr07	5356915	T	-	-	-	a	a	a	a	-	a	a	a	-	a	-	b	a	-	a	a	a	a	a	-	-	a	a	-	a	a	-	b	a	b	-	a	a	a	a	a	a	a	-	a	a	-	a	b
chr07	5356928	C	-	-	-	a	a	a	a	-	a	a	a	-	a	-	b	a	-	a	a	a	a	a	-	-	a	a	-	a	a	-	b	a	b	-	a	a	a	a	a	a	a	-	a	a	-	a	b
chr07	5370784	C	b	b	b	a	a	a	a	b	a	a	-	b	a	b	b	a	b	h	a	a	a	a	a	-	a	a	b	a	a	b	b	a	b	b	a	a	-	a	a	a	a	b	a	a	b	a	b
chr07	5382567	A	b	b	b	-	-	-	-	-	-	a	-	b	a	-	b	a	b	a	a	-	a	-	a	-	a	-	-	a	a	b	b	a	b	-	-	-	-	-	a	a	a	-	a	a	b	a	b
chr07	5382919	C	b	-	-	a	a	-	-	b	a	a	-	b	a	b	b	a	b	a	a	a	a	a	-	a	a	-	-	-	a	-	b	a	b	-	a	-	-	a	a	a	a	b	a	a	-	-	-
chr07	5384005	C	b	b	b	a	a	a	-	b	a	-	a	b	a	b	b	a	b	a	a	a	a	a	a	a	a	a	b	a	a	b	b	a	b	b	a	a	a	a	a	a	a	b	a	-	b	a	b
chr07	5384019	C	b	b	b	a	a	a	-	b	a	-	a	b	a	b	b	a	b	a	a	a	a	a	a	a	a	a	b	a	a	b	b	a	b	b	a	a	a	a	a	a	a	b	a	-	b	a	b
chr07	5385697	G	b	b	b	a	-	b	a	b	a	-	a	b	a	b	b	a	b	a	-	a	a	a	a	-	a	b	-	a	a	b	b	a	b	-	a	a	-	a	a	a	a	b	a	a	b	a	b
chr07	5385765	A	b	b	b	a	-	a	a	b	a	-	a	b	a	b	b	a	b	a	-	a	a	a	a	-	a	b	-	a	a	b	b	a	b	-	a	a	-	a	a	a	a	b	a	a	b	a	b
chr07	5385768	T	b	b	b	a	-	b	a	b	a	-	a	b	a	b	b	a	b	a	-	a	a	a	a	-	a	b	-	a	a	b	b	a	b	-	a	a	-	a	a	a	a	b	a	a	b	a	b
chr07	5388355	G	b	b	b	a	a	b	a	b	a	a	-	b	a	b	b	a	b	a	a	a	a	a	a	a	a	a	b	a	-	b	b	a	b	b	a	a	a	a	a	a	a	b	a	a	b	a	b
chr07	5388576	A	b	b	b	a	a	b	a	b	a	a	-	b	a	b	b	a	b	a	a	a	a	a	a	a	a	a	b	a	-	b	b	a	b	b	a	a	a	a	a	a	a	b	a	a	b	a	b
chr07	5388618	G	b	b	b	a	a	b	a	b	a	a	-	b	a	b	b	a	b	a	a	a	a	a	a	a	a	a	b	a	-	b	b	a	b	b	a	a	a	a	a	a	a	b	a	a	b	a	b
chr07	5389319	G	b	b	b	a	a	-	a	b	a	-	-	b	a	b	b	a	b	-	a	a	a	a	a	-	a	-	-	a	a	b	b	a	b	-	a	-	a	a	a	a	a	-	a	a	b	a	b
chr07	5396653	C	b	b	b	a	a	a	a	b	a	a	a	b	a	b	b	a	b	a	a	a	a	a	a	a	a	a	b	a	a	b	b	a	b	b	a	a	-	a	a	a	a	-	a	a	-	a	b
chr07	5398362	T	b	-	b	a	a	b	-	b	-	-	-	b	a	b	b	a	b	a	a	a	a	a	a	-	a	-	b	a	a	b	b	a	b	b	a	a	a	a	a	a	a	-	a	a	b	a	b
chr07	5419797	A	b	b	b	a	a	h	a	b	a	a	-	b	a	b	b	a	b	a	a	-	a	a	a	a	a	a	b	a	a	b	b	a	b	b	-	-	a	a	a	a	a	-	a	a	b	a	b
chr07	5420314	G	b	b	b	a	-	a	a	b	a	a	a	b	a	b	b	a	b	a	a	a	a	-	a	-	a	b	b	a	-	-	b	a	b	-	a	a	-	a	a	a	a	-	a	a	b	a	b
chr07	5420553	G	-	b	b	a	-	a	a	-	a	a	a	b	a	b	b	a	b	a	a	a	a	-	a	a	a	b	b	a	-	-	b	a	b	-	a	a	-	a	a	a	a	-	a	a	b	a	-
chr07	5431705	G	b	b	b	a	a	a	a	b	-	-	-	-	a	b	b	a	b	-	a	a	a	a	a	a	a	a	b	a	a	b	b	a	b	b	a	a	a	a	a	a	a	b	a	a	b	a	b
chr07	5431773	T	b	b	b	a	a	a	a	b	-	-	-	-	a	b	b	a	b	-	a	a	a	a	a	a	a	a	b	a	a	b	b	a	b	b	a	a	a	a	a	a	a	b	a	a	b	a	b
chr07	5454566	A	b	b	b	a	a	a	a	b	a	-	-	b	a	b	b	a	b	a	a	a	a	a	-	a	a	a	-	a	a	-	b	a	b	-	a	-	a	a	a	a	-	b	a	-	-	a	b
chr07	5456313	C	b	b	b	-	-	-	a	b	a	-	-	-	-	b	b	a	-	a	a	a	-	-	-	a	a	b	-	a	a	b	b	a	b	-	-	-	a	-	-	a	a	b	a	a	b	a	b
chr07	5459629	T	-	b	b	-	-	a	-	-	-	a	-	b	a	b	b	a	b	-	a	a	a	-	a	-	a	-	-	-	-	b	b	a	b	-	-	-	-	a	a	-	a	-	a	a	-	-	-
chr07	5460929	T	b	b	b	a	a	a	a	b	a	a	-	b	a	b	b	a	b	a	a	-	a	a	a	a	a	a	b	a	a	b	b	a	b	b	a	-	-	a	a	a	a	-	a	a	b	a	b
chr07	5461673	C	-	b	-	-	a	a	a	b	a	-	-	b	a	b	b	a	b	a	a	a	a	a	a	a	a	a	-	a	-	b	b	a	b	-	a	a	a	a	a	a	a	-	a	a	-	a	b
chr07	5461960	A	-	b	-	-	a	a	a	b	a	-	-	b	a	b	b	a	b	a	a	a	a	a	a	a	a	a	-	a	-	b	b	a	b	-	a	a	a	a	a	a	a	-	a	a	-	a	b
chr07	5462080	C	b	b	b	a	a	a	a	b	a	a	a	b	-	b	b	a	b	a	a	a	a	a	a	a	a	a	b	a	-	b	b	a	b	b	a	-	-	a	a	a	a	b	a	a	b	-	-
chr07	5462103	G	b	b	b	a	a	a	a	b	a	a	a	b	-	b	b	a	b	b	a	a	a	a	a	a	a	a	b	a	-	b	b	a	b	b	a	-	-	a	a	a	a	b	a	a	b	-	-
chr07	5464449	G	b	b	b	a	a	b	a	b	a	a	a	b	a	b	b	a	b	a	a	a	a	a	a	a	a	a	b	a	b	b	b	a	b	b	a	a	-	a	a	a	a	b	a	a	-	a	b
chr07	5464660	A	b	b	b	a	a	a	a	b	a	a	a	b	a	b	b	a	b	a	a	a	a	a	a	a	a	a	b	a	a	b	b	a	b	b	a	a	-	a	a	a	a	b	a	a	-	a	b
chr07	5470655	T	b	b	b	a	-	a	a	b	-	a	-	-	a	b	b	a	-	-	a	-	a	-	a	a	-	-	-	a	a	-	b	a	b	b	a	a	-	-	a	a	-	-	a	-	-	a	b
chr07	5474063	G	b	b	b	-	a	a	a	b	a	-	-	b	a	b	b	a	b	a	a	a	a	a	a	a	a	a	b	a	a	b	b	a	b	-	a	a	a	a	a	a	a	-	a	a	b	a	b
chr07	5474068	C	b	b	b	-	a	a	a	b	a	-	-	b	a	b	b	a	b	a	a	a	a	a	a	a	a	a	b	a	a	b	b	a	b	-	a	a	a	a	a	a	a	-	a	a	b	a	b
chr07	5485906	T	-	-	b	-	a	a	a	b	a	-	-	b	a	b	b	a	b	a	a	a	a	a	a	a	a	a	-	a	a	b	b	a	b	-	a	-	a	a	a	a	a	-	a	a	-	a	-
chr07	5486082	C	-	b	-	a	a	a	a	-	a	-	a	b	a	b	b	a	b	-	a	-	a	-	a	a	a	-	-	a	-	-	b	a	b	-	a	a	a	a	a	-	a	-	-	-	b	a	b
chr07	5486091	A	-	b	-	a	a	a	a	-	a	-	a	b	a	b	b	a	b	-	a	-	a	-	a	a	a	-	-	a	-	-	b	a	b	-	a	a	a	a	a	-	a	-	-	-	b	a	b
chr07	5486461	C	b	b	-	a	a	a	a	b	a	-	a	b	a	b	b	a	b	-	a	-	a	-	a	a	a	-	-	a	-	-	b	a	b	-	-	a	a	a	a	-	a	-	-	-	b	a	b
chr07	5488867	T	b	b	b	-	-	a	a	b	a	a	-	b	-	b	b	a	b	a	a	-	a	a	a	-	a	-	b	a	a	b	b	a	b	b	a	a	a	a	a	a	a	b	a	a	b	a	b
chr07	5489347	G	b	b	b	a	a	-	-	b	a	a	a	b	a	b	b	a	b	a	a	a	a	a	a	a	a	b	b	a	a	b	b	a	b	b	a	a	a	a	a	a	a	b	a	a	b	a	-
chr07	5489651	G	b	b	b	a	a	-	-	b	a	a	a	b	a	b	b	a	b	a	a	a	a	a	a	-	a	b	b	a	a	b	b	a	b	b	a	-	a	a	a	a	a	b	a	a	b	a	-
chr07	5490330	G	b	b	b	a	a	a	a	b	a	a	-	b	a	b	b	a	b	a	a	a	a	a	a	a	a	a	b	a	a	b	b	a	b	b	a	a	-	a	a	a	a	b	a	a	-	-	b
chr07	5490535	A	-	b	b	a	a	a	a	-	a	a	-	b	a	b	b	a	b	a	a	a	a	a	a	a	a	a	b	a	a	-	b	a	b	b	a	a	-	a	a	a	a	b	a	a	-	-	b
chr07	5490573	G	-	b	b	a	a	a	a	-	a	a	-	b	a	b	b	a	b	a	a	a	a	a	a	a	a	a	b	a	a	-	b	a	b	b	a	a	-	a	a	a	a	b	a	a	-	-	b
chr07	5491618	T	b	b	b	a	a	a	-	b	a	-	a	b	a	b	b	a	b	a	a	a	a	a	a	a	a	a	b	a	a	b	b	a	b	b	a	a	a	a	a	a	a	b	a	a	b	a	b
chr07	5492595	T	b	b	b	a	a	a	a	b	a	-	a	b	-	b	b	a	b	b	a	a	a	a	a	-	a	b	-	a	a	b	b	a	b	b	a	a	a	a	a	a	a	-	a	a	b	a	b
chr07	5493393	C	b	b	b	a	a	a	a	b	a	a	-	b	a	b	b	a	b	a	a	a	a	a	a	a	a	a	b	a	a	b	b	a	b	-	a	a	a	a	a	a	a	-	a	a	-	a	b
chr07	5493398	A	b	b	b	a	a	a	a	b	a	a	-	b	a	b	b	a	b	a	a	a	a	a	a	a	a	a	b	a	a	b	b	a	b	-	a	a	a	a	a	a	a	-	a	a	-	a	b
chr07	5493643	G	b	b	b	a	a	a	a	b	a	a	-	b	a	b	b	a	b	a	a	a	a	a	a	a	a	a	b	a	a	b	b	a	b	-	a	a	a	a	a	a	a	-	a	a	-	a	b
chr07	5493664	A	b	b	b	a	a	a	a	b	a	a	-	b	a	b	b	a	b	a	a	a	a	a	a	a	a	a	b	a	a	b	b	a	b	-	a	a	a	a	a	a	a	-	a	a	-	a	b
chr07	5498666	C	b	b	b	-	a	a	a	b	-	-	a	b	a	b	b	a	b	-	a	a	a	-	-	a	-	-	-	a	-	-	b	a	b	-	a	-	-	-	a	-	a	b	-	-	-	-	-
chr07	5498672	A	b	b	b	-	a	a	a	b	-	-	a	b	a	b	b	a	b	-	a	a	a	-	-	a	-	-	-	a	-	-	b	a	b	-	a	-	-	-	a	-	a	b	-	-	-	-	-
chr07	5499300	G	b	b	b	a	a	a	a	b	a	a	a	b	a	b	b	a	b	a	a	a	a	a	-	a	a	-	b	a	a	b	-	a	b	b	a	a	a	a	a	a	a	b	a	a	b	a	b
chr07	5499323	T	b	b	b	a	a	a	a	b	a	a	a	b	a	b	b	a	b	a	a	a	a	a	-	a	a	-	b	a	a	b	-	a	b	b	a	a	a	a	a	a	a	b	a	a	b	a	b
chr07	5499505	A	b	b	b	a	a	a	a	b	a	a	a	b	a	b	b	a	b	a	a	a	a	a	-	a	a	-	b	a	a	b	-	a	b	b	a	a	a	a	a	a	a	b	a	a	b	a	b
chr07	5499961	G	-	-	-	-	-	-	-	b	a	-	-	-	a	b	b	a	-	-	a	a	a	-	-	-	a	a	-	a	-	-	-	a	b	-	a	-	-	-	a	a	a	-	-	-	b	-	-
chr07	5499992	G	-	-	-	-	-	-	-	b	a	-	-	-	a	b	b	a	-	-	a	a	a	-	-	-	a	a	-	a	-	-	-	a	b	-	a	-	-	-	a	a	a	-	-	-	b	-	-
chr07	5502187	T	b	b	b	a	a	a	a	b	a	a	-	b	a	b	b	a	b	a	a	a	a	a	a	a	a	-	-	a	-	b	b	a	b	-	a	a	-	a	a	a	a	b	a	a	b	a	b
chr07	5504256	A	b	b	b	a	a	a	-	b	a	-	-	b	a	b	b	a	b	a	a	a	a	a	a	a	-	a	-	a	-	-	b	a	b	-	a	-	a	a	a	-	a	b	-	a	-	a	b
chr07	5504676	T	b	b	b	a	b	-	a	b	a	-	-	b	a	b	b	a	b	-	a	-	a	a	-	a	a	-	b	a	-	-	b	a	b	-	a	a	a	a	a	a	a	-	a	a	-	a	-
chr07	5506405	C	b	b	b	a	a	a	a	-	a	a	-	b	a	b	b	a	b	a	a	a	a	a	-	-	a	-	b	a	a	b	b	a	b	b	a	a	-	-	a	a	a	-	a	a	b	a	b
chr07	5514862	T	b	b	b	a	a	h	a	b	a	a	a	b	a	b	b	a	b	a	a	a	a	a	-	-	a	b	b	a	a	b	b	a	b	b	a	-	a	a	a	a	a	-	a	a	b	a	b
chr07	5514911	G	b	b	b	a	a	h	a	b	a	a	a	b	a	b	b	a	b	a	a	a	a	a	-	-	a	b	b	a	a	b	b	a	b	b	a	-	a	a	a	a	a	-	a	a	b	a	b
chr07	5520758	C	b	-	b	a	a	b	a	b	a	a	a	b	a	b	b	a	b	a	a	a	a	a	a	-	a	a	b	a	-	b	b	a	b	-	a	a	a	a	a	a	a	-	a	a	b	a	-
chr07	5522082	C	b	b	b	a	a	-	a	b	-	-	-	-	a	b	b	a	-	a	a	-	a	-	-	-	a	b	-	a	a	b	b	a	b	b	a	a	a	a	a	a	a	-	a	a	b	a	b
chr07	5525548	A	b	-	b	a	a	a	-	b	a	-	-	b	a	b	b	a	b	a	a	a	a	a	a	-	a	-	-	a	a	b	b	a	b	b	a	a	a	a	a	-	a	-	a	a	-	a	b
chr07	5527501	C	-	b	b	-	-	a	-	-	a	a	-	b	-	b	b	-	b	a	a	-	a	-	b	-	a	a	b	a	a	-	b	a	b	-	a	-	a	a	a	-	a	-	a	a	b	a	b
chr07	5527506	A	-	b	b	-	-	a	-	-	a	a	-	b	-	b	b	-	b	a	a	-	a	-	b	-	a	a	b	a	a	-	b	a	b	-	a	-	a	a	a	-	a	-	a	a	b	a	b
chr07	5540018	A	b	b	b	-	a	a	a	b	a	a	a	b	a	b	b	a	b	a	a	a	a	a	a	a	a	a	b	a	a	-	b	a	b	b	a	a	a	a	a	a	a	b	a	a	-	a	b
chr07	5545718	C	b	-	b	a	-	a	a	b	a	-	a	b	a	b	b	a	b	a	a	a	a	a	a	-	a	a	b	a	a	b	b	a	b	b	a	-	a	a	a	a	a	-	a	a	-	a	b
chr07	5546124	C	-	b	b	a	a	b	a	-	a	a	-	b	a	b	b	a	b	a	a	-	a	a	-	-	a	a	-	a	a	b	b	a	b	-	a	a	-	a	a	a	a	b	a	a	b	a	b
chr07	5546154	G	-	b	b	a	a	b	a	-	a	a	-	b	a	b	b	a	b	a	a	-	a	a	-	-	a	a	-	a	a	b	b	a	b	-	a	a	-	a	a	a	a	b	a	a	b	a	b
chr07	5546170	G	-	b	b	a	a	b	a	-	a	a	-	b	a	b	b	a	b	a	a	-	a	a	-	-	a	a	-	a	a	b	b	a	b	-	a	a	-	a	a	a	a	b	a	a	b	a	b
chr07	5546495	C	-	b	b	a	a	b	a	b	a	a	-	b	a	b	b	a	b	a	a	-	a	a	-	-	a	a	-	a	a	b	b	a	b	-	a	a	-	a	a	a	a	b	a	a	b	a	-
chr07	5546548	C	-	b	b	a	-	b	-	-	-	-	-	b	-	b	b	a	b	a	-	-	a	-	-	-	-	-	b	-	-	-	b	-	b	b	-	-	-	-	-	a	a	b	a	a	b	a	b
chr07	5546550	A	-	b	b	a	-	b	-	-	-	-	-	b	-	b	b	a	b	a	-	-	a	-	-	-	-	-	b	-	-	-	b	-	b	b	-	-	-	-	-	a	a	b	a	a	b	a	b
chr07	5546596	C	-	b	b	a	-	b	-	-	-	-	-	b	-	b	b	a	b	a	-	-	a	-	-	-	-	-	b	-	-	-	b	-	b	b	-	-	-	-	-	a	a	b	a	a	b	a	b
chr07	5547097	G	b	b	b	a	a	a	-	b	-	-	-	b	a	b	b	a	b	a	a	a	a	-	-	a	a	a	b	a	a	b	-	a	b	b	a	a	-	a	a	a	a	b	a	-	b	a	-
chr07	5547104	C	b	b	b	a	a	a	-	b	-	-	-	b	a	b	b	a	b	a	a	a	a	-	-	a	a	a	b	a	a	b	-	a	b	b	a	a	-	a	a	a	a	b	a	-	b	a	-
chr07	5547366	C	-	b	b	a	a	a	a	-	a	a	a	b	a	b	b	-	b	a	a	a	a	a	-	-	a	a	b	a	a	b	b	a	b	b	a	a	a	a	a	a	a	b	a	a	b	a	b
chr07	5547411	T	-	b	b	a	a	a	a	-	a	a	a	b	a	b	b	-	b	a	a	a	a	a	-	-	a	a	b	a	a	b	b	a	b	b	a	a	a	a	a	h	a	b	a	a	b	a	b
chr07	5547554	T	b	b	b	a	a	a	a	b	a	a	a	b	a	b	b	a	b	a	a	a	a	a	a	a	a	a	b	a	a	b	b	a	b	b	a	a	a	a	a	a	a	b	a	a	b	a	b
chr07	5549319	G	-	b	-	a	a	a	a	-	a	-	-	b	a	b	b	a	b	-	a	-	a	-	-	-	a	a	-	a	-	-	b	a	b	b	a	-	-	a	a	a	a	-	a	a	-	a	-
chr07	5549742	C	b	b	b	a	a	a	a	b	-	a	a	b	a	b	b	a	b	a	a	a	a	a	a	-	a	a	-	a	-	b	b	a	b	b	a	a	-	a	a	a	a	b	a	-	b	a	b
chr07	5554905	C	b	b	b	-	-	a	a	-	a	a	-	b	-	b	b	a	b	-	a	a	a	-	a	-	a	a	b	a	-	-	-	a	b	b	a	-	-	a	a	a	a	-	a	a	-	a	b
chr07	5555552	G	b	b	b	a	a	-	-	b	a	a	a	b	a	b	b	a	b	b	a	a	a	-	b	-	a	a	-	a	-	b	b	a	b	b	a	a	-	a	a	a	a	-	a	a	-	a	b
chr07	5558961	G	b	b	b	-	a	-	-	b	a	-	-	b	a	b	b	a	b	-	a	-	a	a	-	-	a	a	-	a	-	b	b	a	b	-	a	-	a	a	a	a	a	-	a	-	-	a	b
chr07	5558979	A	b	b	b	-	a	-	-	b	a	-	-	b	a	b	b	a	b	-	a	-	a	a	-	-	a	a	-	a	-	b	b	a	b	-	a	-	a	a	a	a	a	-	a	-	-	a	b
chr07	5559269	A	-	b	b	-	a	-	-	-	a	-	-	b	a	b	b	a	b	-	a	-	a	a	-	-	a	a	-	a	-	b	b	a	b	-	a	-	a	a	a	a	a	-	a	-	-	a	b
chr07	5559315	G	-	b	b	-	a	-	-	-	a	-	-	b	a	b	b	a	b	-	a	-	a	a	-	-	a	a	-	a	-	b	b	a	b	-	a	-	a	a	a	a	a	-	a	-	-	a	b
chr07	5559372	C	b	b	b	a	a	a	a	b	a	-	a	b	a	b	b	a	b	a	a	-	a	a	-	a	a	a	b	a	a	b	b	a	b	b	a	a	a	a	a	a	a	b	a	a	b	a	b
chr07	5559675	C	b	b	b	a	a	a	a	b	a	-	a	b	a	b	b	a	b	a	a	-	a	a	-	a	a	a	b	a	a	b	b	a	b	b	a	a	a	a	a	a	a	b	a	a	b	a	b
chr07	5561001	G	b	b	b	a	a	a	a	b	a	a	-	b	a	b	b	a	b	h	a	a	a	a	a	-	a	a	b	a	a	b	b	a	b	b	a	-	a	a	a	a	a	-	a	a	b	a	b
chr07	5561008	G	b	b	b	a	a	a	a	b	a	a	-	b	a	b	b	a	b	h	a	a	a	a	a	-	a	a	b	a	a	b	b	a	b	b	a	-	a	a	a	a	a	-	a	a	b	a	b
chr07	5561264	C	b	b	b	a	a	a	a	b	a	a	-	b	a	b	b	a	b	h	a	a	a	a	a	-	a	a	b	a	a	b	b	a	b	b	a	a	a	a	a	a	a	-	a	a	b	a	b
chr07	5564687	T	b	-	b	a	-	a	-	b	-	-	-	b	a	b	b	a	-	a	-	a	a	-	a	a	a	-	-	-	a	b	b	a	b	-	-	-	-	a	a	-	-	b	a	a	-	-	-
chr07	5566497	C	b	b	b	a	a	a	a	b	a	-	-	b	a	b	b	a	b	a	a	a	a	a	a	a	a	a	b	a	a	b	b	a	b	b	a	a	a	a	a	a	a	b	a	a	-	a	b
chr07	5567887	C	b	b	b	a	a	a	a	b	a	a	-	b	a	b	b	a	b	a	a	a	a	a	a	-	a	a	b	a	a	b	b	a	b	-	a	-	a	a	a	a	a	b	a	a	b	a	b
chr07	5569339	G	b	b	b	a	a	a	a	b	a	-	a	b	a	b	b	a	b	a	a	-	a	a	a	-	a	b	-	a	a	-	b	a	b	b	a	-	a	a	a	a	a	-	a	-	b	-	b
chr07	5569633	T	b	b	b	a	a	a	a	b	a	-	a	b	a	b	b	a	b	a	a	-	a	a	a	-	a	b	-	a	a	-	b	a	b	b	a	-	a	a	a	a	a	-	a	-	b	-	b
chr07	5569686	G	b	b	b	a	a	a	a	b	a	-	a	b	a	b	b	a	b	a	a	-	a	a	a	-	a	b	-	a	a	-	b	a	b	b	a	-	a	a	a	a	a	-	a	-	b	-	b
chr07	5572629	A	b	b	b	a	-	a	-	b	-	a	-	-	a	b	b	a	b	a	a	a	a	a	a	-	a	a	-	-	a	-	b	a	b	b	a	-	a	a	a	-	a	-	a	a	-	-	b
chr07	5573553	A	b	b	b	a	-	a	a	b	-	-	a	b	a	b	b	a	b	a	a	-	a	-	a	-	a	-	b	a	a	b	b	a	b	-	a	-	-	a	a	a	a	-	a	a	b	a	b
chr07	5580621	G	b	b	b	a	a	-	a	b	a	a	a	b	a	b	b	a	b	b	a	a	a	-	a	a	a	a	-	a	a	b	b	a	b	b	a	-	a	a	a	-	a	-	a	a	-	a	-
chr07	5580683	G	b	b	b	a	a	a	a	b	a	b	-	b	a	b	b	a	b	a	a	a	a	a	a	-	a	a	b	a	-	-	b	a	b	b	a	-	-	a	a	a	a	b	a	a	-	a	b
chr07	5588457	T	b	b	b	a	a	a	a	b	a	-	-	-	a	b	b	a	b	a	a	a	a	a	a	-	a	a	b	a	a	b	b	a	b	b	a	a	a	a	a	a	a	b	a	a	b	a	b
chr07	5588605	A	b	b	b	a	-	a	-	b	a	-	a	b	a	b	b	a	b	a	a	a	a	a	a	a	a	a	-	a	-	b	b	a	b	-	a	a	-	b	a	a	a	-	a	a	b	a	b
chr07	5595145	C	b	b	-	a	a	a	a	b	a	-	a	b	a	b	b	a	b	a	a	a	a	-	a	-	a	-	b	a	a	-	-	a	b	-	a	-	a	-	a	a	a	b	a	a	b	a	b
chr07	5595338	T	b	b	-	a	a	a	-	b	a	-	a	b	a	b	b	a	b	a	a	a	a	-	a	a	a	-	b	a	a	-	-	a	b	b	a	-	a	-	a	a	a	b	a	a	b	a	b
chr07	5595354	A	b	b	-	a	a	a	-	b	a	-	a	b	a	b	b	a	b	a	a	a	a	-	a	a	a	-	b	a	a	-	-	a	b	b	a	-	a	-	a	h	a	b	a	a	b	a	b
chr07	5595896	T	-	b	b	-	a	a	-	b	a	-	-	-	a	b	b	a	b	-	a	-	a	a	a	-	a	a	-	a	-	-	b	a	b	-	a	a	a	a	a	-	a	-	a	a	b	a	-
chr07	5595913	G	b	b	b	-	-	a	a	-	-	-	a	b	-	b	a	a	b	a	a	a	-	-	a	a	a	a	b	a	-	b	b	a	b	b	a	-	-	-	a	a	a	b	a	a	b	a	b
chr07	5595985	T	b	b	b	-	-	a	a	-	-	-	a	b	-	b	b	a	b	a	a	a	-	-	a	a	a	a	b	a	-	b	b	a	b	b	a	-	-	-	a	a	a	b	a	a	b	a	b
chr07	5596116	A	b	b	b	-	-	a	a	-	-	-	a	b	-	b	b	a	b	a	a	a	-	-	a	a	a	a	b	a	-	b	b	a	b	b	a	-	-	-	a	a	a	b	a	a	b	a	b
chr07	5597380	T	b	b	-	a	-	a	a	b	a	a	-	b	a	b	b	a	b	a	a	a	a	a	a	a	a	b	b	a	a	b	b	a	b	-	a	a	a	a	a	a	a	b	a	a	b	a	b
chr07	5597688	C	b	b	b	a	a	a	a	b	a	-	-	b	a	b	b	a	b	a	a	a	a	a	a	a	a	-	-	a	a	-	b	a	b	b	a	a	a	a	a	a	a	b	a	a	-	a	-
chr07	5598674	C	-	b	b	a	a	a	a	-	a	a	a	b	a	b	b	a	b	a	a	a	a	a	a	a	a	a	b	a	a	-	b	a	b	b	a	a	a	a	a	a	a	b	a	a	b	a	b
chr07	5598726	T	-	b	b	a	a	a	a	-	a	a	a	b	a	b	b	a	b	a	a	a	a	a	a	a	a	b	b	a	a	-	b	a	b	b	a	a	a	a	a	a	a	b	a	a	b	a	b
chr07	5598746	T	-	b	b	a	a	a	a	-	a	a	a	b	a	b	b	a	b	a	a	a	a	a	a	a	a	b	b	a	a	-	b	a	b	b	a	a	a	a	a	a	a	b	a	a	b	a	b
chr07	5598906	C	b	b	b	a	a	a	a	b	a	a	a	b	a	b	b	a	b	a	a	a	a	a	a	a	a	a	b	a	a	-	b	a	b	b	a	a	a	a	a	a	a	b	a	a	b	a	b
chr07	5599136	A	b	b	-	a	-	-	a	b	a	a	-	-	a	b	b	a	b	a	a	a	a	a	-	a	a	b	b	-	a	b	b	a	b	b	a	-	a	a	a	a	-	-	a	a	-	a	b
chr07	5599365	G	-	b	-	a	-	-	a	-	a	a	-	-	a	b	b	a	b	a	a	a	a	a	-	a	a	b	b	-	a	-	b	a	b	b	a	-	a	a	a	a	-	-	a	a	-	a	b
chr07	5599376	G	-	b	-	a	-	-	a	-	a	a	-	-	a	b	b	a	b	a	a	a	a	a	-	a	a	b	b	-	a	-	b	a	b	b	a	-	a	a	a	a	-	-	a	a	-	a	b
chr07	5599377	C	-	b	-	a	-	-	a	-	a	a	-	-	a	b	b	a	b	a	a	a	a	a	-	a	a	b	b	-	a	-	b	a	b	b	a	-	a	a	a	a	-	-	a	a	-	a	b
chr07	5600044	C	-	b	b	a	-	-	a	-	-	-	a	b	a	b	b	a	b	a	a	a	a	-	a	-	a	a	b	a	a	b	-	a	b	-	a	-	a	-	a	a	a	-	a	-	-	a	b
chr07	5603164	A	b	b	b	a	-	a	-	b	a	-	-	b	-	b	b	a	b	a	a	a	a	a	a	-	a	a	b	a	-	b	b	a	b	b	a	a	-	a	a	a	a	-	a	a	b	a	b
chr07	5603190	A	b	b	b	a	-	a	-	b	a	-	-	b	-	b	b	a	b	a	a	a	a	a	a	-	a	a	b	a	-	b	b	a	b	b	a	a	-	a	a	a	a	-	a	a	b	a	b
chr07	5604902	T	b	b	b	a	-	b	-	b	-	a	-	b	-	b	b	a	b	a	a	-	a	-	-	a	a	b	-	a	a	b	b	a	b	b	a	a	a	a	a	a	a	b	a	a	-	a	b
chr07	5605287	T	b	b	b	a	a	-	a	b	a	-	-	b	a	b	b	a	b	a	a	a	a	a	-	a	a	a	b	a	a	b	b	a	b	b	a	a	a	-	a	a	a	b	a	a	b	a	b
chr07	5605305	C	b	b	b	a	a	-	a	b	a	-	-	b	a	b	b	a	b	a	a	a	a	a	-	a	a	a	b	a	a	b	b	a	b	b	a	a	a	-	a	a	a	b	a	a	b	a	b
chr07	5605489	A	b	b	b	a	a	b	a	b	a	-	-	b	a	b	b	a	b	a	a	a	a	a	a	a	a	a	b	a	a	b	b	a	b	b	a	a	a	-	a	a	a	b	a	a	b	a	b
chr07	5606187	C	b	b	b	a	a	a	a	b	-	a	-	b	a	b	b	a	b	a	a	a	a	a	a	a	a	a	b	a	-	-	b	a	b	-	a	-	-	a	a	a	a	b	a	a	-	a	b
chr07	5609453	A	b	b	b	-	a	a	a	b	a	a	-	-	a	b	b	a	b	a	a	a	a	a	a	a	a	b	b	a	a	-	b	a	b	b	a	-	a	a	a	a	a	b	a	-	b	a	b
chr07	5611609	A	b	b	b	a	a	a	a	b	-	-	a	b	a	b	b	a	b	a	a	-	a	a	-	-	a	-	b	-	a	b	b	a	b	-	a	-	-	-	a	a	-	b	a	a	-	a	b
chr07	5616370	G	b	-	b	a	a	-	a	b	a	a	-	b	a	b	b	a	b	a	a	-	a	a	a	a	a	a	b	a	a	b	b	a	b	-	a	-	a	a	a	a	a	-	a	a	b	a	b
chr07	5622938	G	b	b	b	a	a	a	a	b	a	a	a	b	a	b	b	a	b	a	a	a	a	a	a	a	a	a	b	a	a	b	b	a	b	b	a	a	a	a	a	a	a	b	a	a	b	a	b
chr07	5623075	G	b	b	b	a	a	a	a	b	a	a	a	b	a	b	b	a	b	a	a	a	a	a	a	a	a	a	b	a	a	b	b	a	b	b	a	a	a	a	a	a	a	b	a	a	b	a	b
chr07	5623108	A	b	b	b	a	a	a	a	b	a	a	a	b	a	b	b	a	b	a	a	a	a	a	a	a	a	a	b	a	a	b	b	a	b	b	a	a	a	a	a	a	a	b	a	a	b	a	b
chr07	5627017	C	b	b	b	-	-	b	a	b	a	a	-	b	a	b	b	a	b	-	a	a	a	-	a	a	a	a	b	-	a	b	-	a	b	-	a	-	-	a	a	a	a	-	a	a	b	a	-
chr07	5627340	T	-	b	b	-	-	b	a	b	a	a	-	b	a	b	b	a	b	-	a	a	a	-	a	a	a	a	b	-	a	b	-	a	b	-	a	-	-	a	a	a	a	-	a	a	b	a	-
chr07	5637492	C	-	b	b	-	a	a	a	-	a	-	-	b	a	b	b	a	b	a	a	a	a	a	a	a	a	a	b	a	a	b	b	a	b	b	a	a	a	a	a	a	a	-	a	-	b	a	b
chr07	5637640	G	b	b	b	a	a	b	a	b	a	-	-	b	a	b	b	a	b	a	a	a	a	a	a	a	a	a	b	a	a	b	b	a	b	b	a	a	a	a	a	a	a	-	a	-	-	a	b
chr07	5640040	T	-	b	-	a	a	a	-	b	-	a	-	b	a	b	b	a	b	a	a	a	a	a	a	-	a	-	-	a	-	b	b	a	b	-	-	-	a	a	a	a	a	-	a	-	-	-	b
chr07	5640070	A	-	b	-	a	a	a	-	b	-	a	-	b	a	b	b	a	b	a	a	a	a	a	a	-	a	-	-	a	-	b	b	a	b	-	-	-	a	a	a	a	a	-	a	-	-	-	b
chr07	5640367	T	-	b	-	a	a	a	-	b	a	a	-	b	a	b	b	a	b	a	a	a	a	a	a	-	a	-	-	a	-	b	b	a	b	-	-	-	a	a	a	a	a	-	a	-	-	-	b
chr07	5640420	C	-	b	-	a	a	a	-	b	a	a	-	b	a	b	b	a	b	a	a	a	a	a	a	-	a	-	-	a	-	b	b	a	b	-	-	-	a	a	a	a	a	-	a	-	-	-	b
chr07	5641427	G	b	b	b	a	a	a	a	b	a	-	a	b	a	b	b	a	b	a	a	a	a	a	-	-	a	a	b	a	a	b	b	a	b	-	a	a	a	a	a	a	a	-	a	a	b	a	b
chr07	5641441	A	b	b	b	a	a	a	a	b	a	-	a	b	a	b	b	a	b	a	a	a	a	a	-	-	a	a	b	a	a	b	b	a	b	-	a	a	a	a	a	a	a	-	a	a	b	a	b
chr07	5641462	A	b	b	b	a	a	a	a	b	a	-	a	b	a	b	b	a	b	a	a	a	a	a	-	-	a	a	b	a	a	b	b	a	b	-	a	a	a	a	a	a	a	-	a	a	b	a	b
chr07	5641785	A	b	b	b	a	a	a	a	b	a	a	-	b	a	b	b	a	b	a	a	a	a	-	a	a	a	a	-	a	a	b	b	a	b	b	a	a	a	a	a	a	a	-	a	a	b	a	b
chr07	5641985	G	b	b	b	a	a	a	a	b	a	a	-	b	a	b	b	a	b	a	a	a	a	-	a	a	a	a	-	a	a	b	b	a	b	b	a	a	a	a	a	a	a	-	a	a	b	a	b
chr07	5647212	C	-	b	b	a	a	-	-	b	-	-	-	b	a	b	b	a	b	a	a	a	a	-	-	-	a	a	-	a	a	-	b	a	b	b	a	a	-	-	a	a	a	b	a	a	b	a	-
chr07	5647215	T	-	b	b	a	a	-	-	b	-	-	-	b	a	b	b	a	b	a	a	a	a	-	-	-	a	a	-	a	a	-	b	a	b	b	a	a	-	-	a	a	a	b	a	a	b	a	-
chr07	5652403	T	b	b	b	a	a	a	a	b	-	-	-	b	a	b	b	a	b	h	a	-	a	a	a	a	a	a	b	a	a	b	b	a	b	b	a	a	-	a	a	a	a	b	a	a	b	a	b
chr07	5652886	A	b	b	b	-	-	b	a	b	-	-	-	b	-	b	b	a	b	a	-	-	-	-	-	-	a	b	b	a	a	b	b	a	b	b	-	-	-	a	a	-	-	b	a	a	b	-	b
chr07	5667382	T	b	b	b	a	a	b	a	-	-	-	-	b	a	b	b	a	b	a	a	a	a	-	a	a	a	a	b	a	a	b	b	a	b	b	a	a	a	a	a	a	a	-	a	a	-	a	b
chr07	5667648	A	b	b	b	a	a	b	a	-	-	-	-	b	a	b	b	a	b	a	a	a	a	-	a	a	a	a	b	a	a	b	b	a	b	b	a	a	a	a	a	a	a	-	a	a	-	a	-
chr07	5667721	T	b	b	-	-	-	a	a	-	-	-	-	-	-	-	-	a	b	-	a	-	a	-	-	a	a	-	b	a	a	b	-	a	b	-	a	a	-	-	a	-	a	-	a	-	-	a	b
chr07	5667732	A	b	b	-	-	-	a	a	-	-	-	-	-	-	-	-	a	b	-	a	-	a	-	-	a	a	-	b	a	a	b	-	a	b	-	a	a	-	-	a	-	a	-	a	-	-	a	b
chr07	5667798	G	b	b	-	-	-	a	a	-	-	-	-	-	-	-	-	a	b	-	a	-	a	-	-	a	a	-	b	a	a	b	-	a	b	-	a	a	-	-	a	-	a	-	a	-	-	a	b
chr07	5667912	C	-	b	-	-	-	a	a	-	-	-	-	-	-	-	-	a	b	-	a	-	a	-	-	a	a	-	b	a	a	-	-	a	b	-	a	a	-	-	a	-	a	-	a	-	-	a	b
chr07	5667916	C	-	b	-	-	-	a	a	-	-	-	-	-	-	-	-	a	b	-	a	-	a	-	-	a	a	-	b	a	a	-	-	a	b	-	a	a	-	-	a	-	a	-	a	-	-	a	b
chr07	5669729	C	b	b	b	a	a	a	-	b	a	a	a	b	a	b	b	a	b	a	a	a	a	a	a	a	a	a	b	a	a	b	b	a	b	b	a	a	-	a	a	a	a	b	a	a	-	a	b
chr07	5669734	C	b	b	b	a	a	a	-	b	a	a	a	b	a	b	b	a	b	a	a	a	a	a	a	a	a	a	b	a	a	b	b	a	b	b	a	a	-	a	a	a	a	b	a	a	-	a	b
chr07	5672733	T	b	b	b	a	a	a	a	b	a	a	-	b	a	b	b	a	b	a	a	a	a	a	a	a	a	a	b	a	a	b	b	a	b	b	a	a	a	a	a	a	a	b	a	a	b	a	b
chr07	5672924	C	-	b	b	a	a	a	a	-	a	a	-	b	a	b	b	a	b	a	a	a	a	a	a	a	a	a	b	a	a	-	b	a	b	b	a	a	a	a	a	a	a	b	a	a	b	a	b
chr07	5672937	T	-	b	b	a	a	a	a	-	a	a	-	b	a	b	b	a	b	a	a	a	a	a	a	a	a	a	b	a	a	-	b	a	b	b	a	a	a	a	a	a	a	b	a	a	b	a	b
chr07	5672967	G	-	b	b	a	a	a	a	-	a	a	-	b	a	b	b	a	b	a	a	a	a	a	a	a	a	a	b	a	a	-	b	a	b	b	a	a	a	a	a	a	a	b	a	a	b	a	b
chr07	5672990	G	-	b	b	a	a	a	a	-	a	a	-	b	a	b	b	a	b	a	a	a	a	a	a	a	a	a	b	a	a	-	b	a	b	b	a	a	a	a	a	a	a	b	a	a	b	a	b
chr07	5673061	A	b	-	b	a	-	a	a	b	-	a	-	-	a	b	b	a	b	a	a	-	a	-	-	-	-	a	b	-	-	b	b	a	b	-	a	-	a	a	a	a	a	-	-	a	b	-	-
chr07	5673122	G	b	-	b	a	-	a	a	b	-	a	-	-	a	b	b	a	b	a	a	-	a	-	-	-	-	a	b	-	-	b	b	a	b	-	a	-	a	a	a	a	a	-	-	a	b	-	-
chr07	5675919	G	b	b	b	-	a	a	-	b	a	-	-	b	-	b	b	a	b	a	a	-	-	-	-	a	a	-	-	a	a	b	b	a	b	b	-	a	-	-	a	-	-	-	a	-	b	a	b
chr07	5676345	T	-	b	b	-	-	a	a	b	a	a	-	-	a	b	b	a	b	b	a	a	a	a	a	-	a	a	-	a	a	-	b	a	b	-	a	a	a	a	b	a	a	-	-	a	b	a	b
chr07	5676672	A	b	b	b	-	-	a	a	b	a	a	-	-	a	b	b	a	b	b	a	a	a	a	a	-	a	-	-	a	a	-	b	a	b	-	a	a	a	a	a	a	a	-	-	a	b	b	b
chr07	5680908	T	b	b	-	a	-	-	a	b	a	a	-	b	a	b	b	a	b	a	a	-	a	-	-	a	a	b	b	a	a	b	b	a	b	b	a	a	-	a	a	a	-	-	a	a	b	a	b
chr07	5680959	G	b	b	-	a	-	-	a	b	a	a	-	b	a	b	b	a	b	a	a	-	a	-	-	a	a	b	b	a	a	b	b	a	b	b	a	a	-	a	a	a	-	-	a	a	b	a	b
chr07	5683900	G	b	b	-	a	a	-	a	b	a	-	-	b	a	b	b	a	b	a	a	-	a	a	a	a	a	-	b	a	-	b	b	a	b	b	a	-	-	b	a	a	a	-	a	a	-	a	b
chr07	5685841	C	b	b	-	a	-	a	a	b	a	-	-	b	a	b	b	a	b	a	a	-	a	a	a	a	a	a	-	a	-	b	b	a	b	-	-	-	a	a	a	a	a	b	a	a	-	a	-
chr07	5696051	G	b	b	b	-	-	-	a	-	a	a	-	-	a	b	b	a	b	a	a	-	a	-	-	-	a	a	b	-	-	b	b	a	b	-	-	-	-	-	a	a	a	-	a	a	-	a	b
chr07	5696721	G	b	b	b	a	a	a	a	b	-	-	-	b	a	b	b	a	b	a	a	-	a	a	a	-	a	-	-	a	a	b	b	a	b	b	a	a	a	a	a	a	a	b	a	a	b	a	b
chr07	5696756	T	b	b	b	a	a	a	a	b	-	-	-	b	a	b	b	a	b	a	a	-	a	a	a	-	a	-	-	a	a	b	b	a	b	b	a	a	a	a	a	a	a	b	a	a	b	a	b
chr07	5708736	A	b	b	b	a	a	a	a	b	a	a	a	b	a	b	b	a	b	a	a	a	a	a	a	-	a	b	b	a	a	b	b	a	b	b	a	a	a	a	a	a	a	b	a	a	b	a	b
chr07	5708993	T	b	b	b	a	a	b	a	b	a	a	a	b	a	b	b	a	b	a	a	a	a	a	a	-	a	b	b	a	a	b	b	a	b	b	a	a	a	a	a	h	a	b	a	a	-	a	b
chr07	5709844	C	-	b	b	-	a	a	a	-	a	a	a	b	a	b	b	a	b	a	a	a	a	a	a	a	a	a	b	a	a	b	b	a	b	b	a	-	a	a	a	a	a	b	a	a	b	a	-
chr07	5710055	A	-	b	b	a	a	a	a	-	a	a	a	b	a	b	b	a	b	a	a	a	a	a	a	a	a	a	b	a	a	b	b	a	b	b	a	-	a	a	a	a	a	b	a	a	-	a	-
chr07	5710088	C	-	b	b	a	a	a	a	-	a	a	a	b	a	b	b	a	b	a	a	a	a	a	a	a	a	a	b	a	a	b	b	a	b	b	a	-	a	a	a	a	a	b	a	a	-	a	-
chr07	5712900	C	b	b	b	-	a	a	-	b	a	a	-	b	a	b	b	a	b	a	a	-	a	a	-	-	a	a	b	a	a	-	b	a	b	-	a	a	-	a	a	a	a	-	a	a	b	-	b
chr07	5712978	T	b	b	b	-	a	a	-	b	a	a	-	b	a	b	b	a	b	a	a	-	a	a	-	-	a	a	b	a	a	-	b	a	b	-	a	a	-	a	a	a	a	-	a	a	b	-	b
chr07	5713235	A	b	b	b	-	a	a	-	b	a	a	-	b	a	b	b	a	b	a	a	-	a	a	-	-	a	a	b	-	a	-	b	a	b	-	a	a	-	a	a	a	a	-	a	a	b	-	b
chr07	5719554	C	-	b	b	-	a	-	-	-	a	a	-	-	a	b	b	a	b	a	a	a	a	-	a	-	a	-	-	a	a	-	b	a	b	-	a	-	-	a	a	a	a	-	a	-	-	a	b
chr07	5719573	T	-	b	b	-	a	-	-	-	a	a	-	-	a	b	b	a	b	a	a	a	a	-	a	-	a	-	-	a	a	-	b	a	b	-	a	-	-	a	a	a	a	-	a	-	-	a	b
chr07	5719580	A	-	b	b	-	a	-	-	-	a	a	-	-	a	b	b	a	b	a	a	a	a	-	a	-	a	-	-	a	a	-	b	a	b	-	a	-	-	a	a	a	a	-	a	-	-	a	b
chr07	5722575	A	b	b	b	a	a	a	a	b	-	-	-	b	a	b	b	a	b	a	a	a	a	a	a	a	a	a	b	a	a	b	b	a	b	b	a	-	a	a	a	a	a	b	a	a	b	a	-
chr07	5722859	T	b	b	b	a	a	a	a	b	-	-	-	b	a	b	b	a	b	a	a	a	a	a	a	a	a	a	b	a	a	b	b	a	b	b	a	-	a	a	a	a	a	b	a	a	b	a	-
chr07	5722862	C	b	b	b	a	a	a	a	b	-	-	-	b	a	b	b	a	b	a	a	a	a	a	a	a	a	a	b	a	a	b	b	a	b	b	a	-	a	a	a	a	a	b	a	a	b	a	-
chr07	5726019	G	b	b	b	-	-	a	a	b	a	a	-	b	a	b	b	a	b	a	a	a	a	a	a	a	a	b	b	a	a	b	b	a	b	b	a	a	a	a	a	a	a	b	a	a	b	a	b
chr07	5726020	C	b	b	b	-	-	a	a	b	a	a	-	b	a	b	b	a	b	a	a	a	a	a	a	a	a	a	b	a	a	b	b	a	b	b	a	a	a	a	a	a	a	b	a	a	b	a	b
chr07	5726347	C	-	b	-	a	-	a	-	-	a	a	a	b	a	b	b	a	b	-	a	a	a	-	a	a	a	b	-	-	a	-	b	a	b	-	a	-	a	a	a	a	a	-	a	a	-	a	-
chr07	5726361	C	-	b	-	a	-	a	-	-	a	a	a	b	a	b	b	a	b	-	a	a	a	-	a	a	a	b	-	-	a	-	b	a	b	-	a	-	a	a	a	a	a	-	a	a	-	a	-
chr07	5726369	C	-	b	-	a	-	a	-	-	a	a	a	b	a	b	b	a	b	-	a	a	a	-	a	a	a	b	-	-	a	-	b	a	b	-	a	-	a	a	a	a	a	-	a	a	-	a	-
chr07	5726389	T	-	b	-	a	-	a	-	-	a	a	a	b	a	b	b	a	b	-	a	a	a	-	a	a	a	b	-	-	a	-	b	a	b	-	a	-	a	a	a	a	a	-	a	a	-	a	-
chr07	5734537	C	b	b	-	-	-	-	a	b	a	-	a	b	-	b	b	a	-	a	a	-	a	-	-	a	a	a	b	a	a	-	b	a	b	-	a	a	a	a	a	a	-	-	a	a	b	a	b
chr07	5736310	A	b	b	b	a	a	a	a	b	b	-	-	-	a	b	b	h	b	a	a	a	a	b	a	-	a	a	-	a	a	b	b	a	b	b	a	-	-	a	a	a	a	b	h	a	-	b	b
chr07	5736483	G	-	b	-	a	a	a	a	-	a	-	-	-	a	b	b	a	b	a	a	a	a	-	a	-	a	a	-	a	a	b	b	a	b	b	a	-	-	a	a	a	a	-	a	a	-	-	-
chr07	5738874	G	b	b	b	a	-	a	a	b	a	-	-	b	a	b	b	a	b	a	a	a	a	a	-	a	a	a	b	a	a	b	b	a	b	b	a	a	a	a	a	a	a	-	a	a	-	a	b
chr07	5739093	C	-	b	b	a	-	a	-	-	a	-	-	b	a	b	b	a	b	a	a	a	a	a	-	a	a	a	b	a	a	-	b	a	b	b	a	-	a	a	a	a	a	-	a	a	-	a	b
chr07	5739095	G	-	b	b	a	-	a	-	-	a	-	-	b	a	b	b	a	b	a	a	a	a	a	-	a	a	a	b	a	a	-	b	a	b	b	a	-	a	a	a	a	a	-	a	a	-	a	b
chr07	5739123	C	-	b	b	a	-	a	-	-	a	-	-	b	a	b	b	a	b	a	a	a	a	a	-	a	a	a	b	a	a	-	b	a	b	b	a	-	a	a	a	a	a	-	a	a	-	a	b
chr07	5743219	C	b	b	b	a	a	b	a	b	a	a	a	b	a	b	b	a	b	a	a	a	a	a	a	-	a	a	b	a	a	b	b	a	b	b	a	a	a	a	a	a	a	-	a	a	b	a	b
chr07	5744349	G	b	b	b	a	a	a	-	b	a	-	-	b	a	b	b	a	b	a	a	a	a	-	-	-	a	-	-	-	a	b	b	a	b	b	a	a	a	a	a	a	a	-	a	-	-	a	-
chr07	5745237	A	b	-	b	-	a	a	-	b	-	-	-	-	a	b	b	a	b	a	a	-	a	a	b	a	a	a	-	a	-	b	b	a	b	b	a	-	-	-	a	a	a	-	-	-	-	-	b
chr07	5758540	A	b	b	b	a	a	-	a	b	a	a	-	b	a	b	b	a	b	a	a	a	a	-	a	a	a	a	-	a	a	b	-	a	b	b	a	a	a	a	a	a	a	b	a	-	b	a	b
chr07	5758605	T	b	b	b	a	a	-	a	b	a	a	-	b	a	b	b	a	b	a	a	a	a	-	a	a	a	a	-	a	a	b	-	a	b	b	a	a	a	a	a	b	a	b	a	-	b	a	b
chr07	5761033	G	b	b	b	-	-	-	-	b	a	-	a	b	a	b	b	a	b	b	a	-	a	-	-	-	-	b	-	a	-	b	b	a	b	b	-	-	-	-	a	a	-	b	-	-	b	a	b
chr07	5761088	C	b	b	b	-	-	-	-	b	a	-	a	b	a	b	b	a	b	a	a	-	a	-	-	-	-	b	-	a	-	b	b	a	b	b	-	-	-	-	a	a	-	a	-	-	b	a	b
chr07	5761093	A	b	b	b	-	-	-	-	b	a	-	a	b	a	b	b	a	b	a	a	-	a	-	-	-	-	b	-	a	-	b	b	a	b	b	-	-	-	-	a	a	-	b	-	-	b	b	b
chr07	5761368	A	b	b	b	-	-	-	-	b	a	-	a	b	a	b	b	a	b	a	a	-	a	-	-	-	-	b	-	a	-	b	b	a	b	b	-	-	-	-	a	a	a	b	-	-	b	a	b
chr07	5762415	C	b	b	b	a	a	b	a	b	a	a	-	b	a	b	b	a	b	a	a	a	a	a	a	a	a	b	b	a	a	b	b	a	b	b	-	a	a	a	a	a	a	b	a	a	-	a	-
chr07	5770443	G	b	b	b	a	a	a	-	b	a	a	-	b	a	b	b	a	b	a	a	a	a	-	a	a	a	a	-	a	-	b	b	a	b	b	a	a	a	a	a	a	a	b	a	a	-	a	b
chr07	5771760	C	b	b	b	a	a	a	a	-	-	-	-	b	a	b	b	a	b	a	a	a	a	a	a	a	a	a	b	a	a	b	b	a	b	b	a	-	-	a	a	a	a	-	a	a	b	a	b
chr07	5771770	G	b	b	b	a	a	a	a	-	-	-	-	b	a	b	b	a	b	a	a	a	a	a	a	a	a	a	b	a	a	b	b	a	b	b	a	-	-	a	a	a	a	-	a	a	b	a	b
chr07	5771962	T	b	b	b	a	a	a	a	-	-	-	-	b	a	b	b	a	b	a	a	a	a	a	a	a	a	a	b	a	a	b	b	a	b	b	a	-	-	a	a	a	a	-	a	a	b	a	b
chr07	5775274	G	b	b	-	a	a	b	-	b	-	a	-	-	a	b	b	a	b	a	a	a	a	-	a	a	a	a	b	a	-	b	b	a	b	-	a	a	a	a	a	-	a	-	a	-	-	a	b
chr07	5775810	A	b	b	b	a	a	a	a	b	a	-	a	b	a	b	b	a	b	a	a	a	a	a	a	a	a	a	b	a	a	b	b	a	b	b	a	a	-	a	a	a	a	b	a	a	-	a	b
chr07	5775824	A	b	b	b	a	a	a	a	b	a	-	a	b	a	b	b	a	b	a	a	a	a	a	a	a	a	a	b	a	a	b	b	a	b	b	a	a	-	a	a	a	a	b	a	a	-	a	b
chr07	5781587	C	-	b	b	-	a	-	a	b	a	-	-	b	a	b	b	a	b	-	a	-	a	-	a	-	a	-	-	a	-	-	b	a	b	-	a	a	-	-	a	-	a	-	-	a	b	a	-
chr07	5782434	G	b	b	b	a	a	a	a	b	a	a	-	b	a	b	b	a	b	a	a	a	a	a	a	a	a	-	-	a	a	b	b	a	b	-	a	-	a	a	a	a	a	-	a	a	-	a	b
chr07	5783345	C	b	b	b	a	a	a	a	b	a	a	-	b	a	b	b	a	b	a	a	a	a	a	a	a	a	a	-	a	a	b	b	a	b	-	a	a	a	a	a	a	a	-	a	a	b	a	b
chr07	5784549	C	b	b	b	a	b	a	a	b	a	a	-	b	a	b	b	a	b	a	a	a	a	a	a	a	a	a	-	a	a	b	b	a	b	b	a	a	a	a	a	a	a	b	a	a	-	a	-
chr07	5784797	T	b	b	b	a	a	a	a	b	a	a	-	b	a	b	b	a	b	a	a	a	a	a	a	a	a	a	-	a	a	b	b	a	b	b	a	a	a	a	a	a	a	b	a	a	-	a	-
chr07	5785773	G	b	b	b	a	a	b	a	b	a	a	-	b	a	b	b	a	b	a	a	a	a	a	a	a	a	a	b	a	a	b	b	a	b	b	a	a	a	-	a	a	a	b	a	a	b	a	b
chr07	5785812	T	b	b	b	a	a	b	a	b	b	a	-	b	a	b	b	a	b	a	a	a	a	a	a	a	a	a	b	a	a	b	b	a	b	b	a	a	a	-	a	a	a	b	a	a	b	a	b
chr07	5785951	G	b	b	b	a	a	b	a	b	a	a	-	b	a	b	b	a	b	a	a	a	a	a	a	a	a	a	b	a	a	b	b	a	b	b	a	a	a	-	a	a	a	b	a	a	b	a	b
chr07	5785985	C	b	b	b	a	a	b	a	b	a	a	-	b	a	b	b	a	b	a	a	a	a	a	a	a	a	a	b	a	a	b	b	a	b	b	a	a	a	-	a	a	a	b	a	a	b	a	b
chr07	5787533	A	-	b	-	-	a	a	a	-	a	a	-	b	a	b	b	a	b	a	a	-	a	-	a	-	a	a	b	a	a	-	b	a	b	b	a	-	a	a	a	a	-	b	a	a	-	a	b
chr07	5787558	C	-	b	-	-	a	a	a	-	a	a	-	b	a	b	b	a	b	b	a	-	a	-	a	-	a	a	b	a	a	-	b	a	b	b	a	-	a	a	a	a	-	b	a	a	-	a	b
chr07	5787578	C	-	b	-	-	a	a	a	-	a	a	-	b	a	b	b	a	b	a	a	-	a	-	a	-	a	a	b	a	a	-	b	a	b	b	a	-	a	a	a	a	-	b	a	a	-	a	b
chr07	5787838	C	b	b	-	-	a	a	a	b	a	a	-	b	a	b	b	a	b	a	a	-	a	-	a	-	a	a	b	a	a	b	b	a	b	b	a	-	a	a	a	a	-	b	a	a	-	a	b
chr07	5789195	T	b	b	b	-	a	-	-	-	a	-	-	b	-	b	b	a	b	a	a	-	a	a	a	a	a	a	-	a	a	b	b	a	b	-	a	-	a	a	a	a	a	-	a	a	b	a	b
chr07	5789532	T	b	b	b	-	a	-	-	-	a	-	-	b	-	b	b	a	b	a	a	-	a	a	a	a	a	a	-	a	a	b	b	a	b	-	a	-	a	a	a	a	a	-	a	a	b	a	b
chr07	5789846	T	b	b	b	a	a	a	a	b	a	-	-	b	a	b	b	a	b	a	a	a	a	a	a	a	a	a	b	a	a	-	b	a	b	b	a	a	a	a	a	a	a	b	a	a	b	a	b
chr07	5792193	A	b	-	b	-	-	-	a	b	-	a	-	-	a	b	b	a	b	-	a	-	a	-	-	-	a	a	b	a	-	b	b	a	b	-	a	a	-	-	a	-	a	-	a	-	-	-	-
chr07	5801980	A	b	b	b	a	a	a	a	b	a	-	-	b	a	b	b	a	b	a	a	a	a	a	a	-	a	a	b	a	a	b	b	a	b	b	a	-	-	a	a	h	a	b	a	a	-	a	b
chr07	5807667	T	b	-	b	a	a	a	-	b	a	-	a	b	a	b	b	a	b	-	a	a	a	a	a	-	a	-	-	a	-	b	b	a	b	-	-	a	-	a	a	a	a	-	a	a	b	a	-
chr07	5807938	C	b	-	b	a	a	a	-	b	a	-	a	b	a	b	b	a	b	-	a	a	a	a	a	-	a	-	-	a	-	b	b	a	b	-	-	a	-	a	a	a	a	-	a	a	b	a	-
chr07	5807952	G	b	-	b	a	a	a	-	b	a	-	a	b	a	b	b	a	b	-	a	a	a	a	a	-	a	-	-	a	-	b	b	a	b	-	-	a	-	a	a	a	a	-	a	a	b	a	-
chr07	5808042	T	b	b	b	a	a	a	a	b	a	-	-	b	a	b	b	a	b	a	a	a	a	a	a	a	a	a	b	a	-	-	b	a	b	b	a	-	-	a	a	a	a	b	a	a	-	a	b
chr07	5809124	C	b	b	b	a	a	a	a	b	a	a	a	b	a	b	b	a	-	a	a	-	a	a	a	-	a	a	-	a	a	b	b	a	b	-	a	-	a	a	a	-	a	-	a	a	-	a	b
chr07	5847088	T	b	b	b	a	a	a	-	b	a	-	a	b	a	b	b	a	b	a	a	a	a	a	a	a	a	a	-	a	a	b	b	a	b	b	a	-	-	a	a	a	a	-	a	a	b	a	b
chr07	5847449	A	-	b	-	a	-	h	a	-	-	-	-	-	a	b	b	a	-	b	-	-	a	a	a	-	a	-	-	-	-	-	b	a	b	-	a	-	-	a	a	a	a	-	a	a	b	-	b
chr07	5850930	C	b	b	b	a	a	a	a	b	a	a	a	b	a	b	b	a	b	a	a	a	a	a	a	a	a	a	b	a	a	b	b	a	b	b	a	a	a	a	a	a	a	-	a	a	b	a	b
chr07	5853804	A	-	b	b	a	-	a	a	b	-	a	a	-	a	b	b	a	b	a	a	a	a	-	a	a	a	a	b	a	a	b	b	a	b	b	a	-	a	a	a	a	a	-	-	a	-	a	-
chr07	5854879	C	-	b	b	-	a	a	-	b	a	-	a	b	a	b	b	a	b	a	-	a	a	a	a	-	-	a	-	-	-	-	b	a	b	-	-	-	-	a	a	a	a	-	-	-	-	-	-
chr07	5893819	G	b	b	b	a	a	a	a	b	a	a	-	b	a	b	b	a	b	a	a	a	a	a	a	a	a	a	b	a	a	b	b	a	b	b	a	a	a	a	a	a	a	-	a	a	b	a	b
chr07	5895983	A	b	b	b	a	a	a	a	b	a	-	-	b	a	b	b	a	b	a	a	a	a	a	a	a	a	a	b	a	a	b	b	a	b	-	a	-	-	a	a	a	a	-	a	a	-	a	b
chr07	5896311	G	b	b	b	a	a	a	a	b	a	-	-	b	a	b	b	a	b	-	a	a	a	a	a	a	a	-	b	a	-	b	b	a	b	-	a	-	-	a	a	a	a	-	-	a	-	a	b
chr07	5907254	C	b	-	-	-	a	a	a	b	a	a	a	-	a	b	-	a	b	a	a	a	a	a	a	a	a	b	-	a	a	-	b	a	-	b	a	a	a	a	a	a	a	-	a	a	-	a	b
chr07	5907557	C	b	b	b	a	a	a	a	b	a	-	a	b	a	b	b	a	b	a	a	a	a	a	a	a	a	a	a	a	a	-	b	a	b	-	a	a	a	a	a	a	a	b	a	a	-	a	b
chr07	5920137	G	b	b	-	a	a	a	-	b	a	-	-	-	a	b	b	a	b	a	a	-	a	a	-	a	a	-	-	a	-	b	-	a	b	-	-	-	-	-	a	a	a	-	a	a	-	a	-
chr07	5920295	C	b	b	-	a	a	a	-	b	a	-	-	-	a	b	b	a	b	a	a	-	a	a	-	a	a	-	-	a	-	b	-	a	b	-	-	-	-	-	a	a	a	-	a	a	-	a	-
chr07	5931781	T	b	b	b	a	a	-	-	b	-	a	-	b	a	b	b	a	b	-	a	a	a	a	a	-	a	-	b	a	a	b	b	a	b	b	a	a	a	a	a	a	a	-	-	-	b	a	-
chr07	5936814	T	b	-	b	a	-	-	-	b	a	-	-	-	a	b	-	a	b	a	a	-	a	-	-	-	a	a	b	a	a	b	-	a	b	b	a	-	-	-	a	-	a	-	a	a	b	a	b
chr07	5956890	G	-	b	-	a	-	-	a	b	a	-	-	b	a	b	b	a	b	a	a	a	a	a	a	a	a	a	b	a	-	b	b	a	b	-	a	a	-	a	a	a	a	-	-	a	-	a	-
chr07	5961439	C	b	b	b	-	-	-	a	b	-	-	-	-	-	b	b	a	b	a	a	-	a	-	a	-	a	a	-	a	a	b	b	a	b	-	-	a	-	-	-	a	a	-	a	-	-	a	b
chr07	5964226	C	b	b	b	a	a	a	a	b	a	-	-	b	a	b	b	a	b	a	a	a	a	a	-	a	a	a	b	a	a	-	b	a	b	b	a	a	a	a	a	a	a	-	a	a	-	a	b
chr07	5969792	C	-	b	b	a	-	-	a	-	a	a	a	b	a	b	b	a	b	a	a	-	a	-	-	-	a	-	b	a	a	-	b	a	b	b	a	a	a	a	a	a	a	b	a	a	-	a	b
chr07	5973355	G	-	b	b	-	a	a	-	-	-	a	-	-	-	b	-	a	-	a	a	-	a	-	-	a	a	a	-	a	a	-	-	a	b	b	a	a	a	-	a	a	-	b	a	a	b	a	b
chr07	5974789	A	b	b	b	a	a	a	a	-	a	a	a	b	a	b	b	a	b	a	a	a	a	a	a	-	a	a	-	a	-	-	b	a	b	b	a	b	-	a	a	a	a	-	a	a	-	a	b
chr07	5993727	C	b	b	b	-	-	-	a	-	-	-	-	b	-	b	b	a	b	a	a	-	a	-	a	-	a	a	-	a	a	b	b	a	b	-	a	a	-	-	a	a	-	-	a	a	-	a	b
chr07	5993877	T	b	b	b	a	a	a	a	b	a	a	a	b	a	b	b	a	b	a	a	a	a	a	a	-	a	a	-	a	-	-	b	a	b	b	a	-	-	a	a	a	a	-	a	a	b	a	b
chr07	5994167	G	b	b	b	a	a	a	a	b	a	a	a	b	a	b	b	a	b	a	a	a	a	a	a	-	a	a	-	a	-	-	b	a	b	b	a	-	-	a	a	a	a	-	a	a	b	a	b
chr07	5996152	G	b	b	-	a	a	a	a	b	a	a	-	b	a	b	b	a	b	a	a	a	a	a	a	a	a	a	b	a	a	b	b	a	b	-	a	a	a	-	a	a	a	b	a	a	b	a	-
chr07	5997421	G	b	b	-	a	a	a	a	b	a	a	-	b	a	b	b	a	b	a	a	-	a	a	-	a	a	a	b	a	a	b	b	a	b	b	a	a	-	a	a	a	a	-	a	a	-	-	b
chr07	6000521	C	b	b	b	a	a	a	-	b	a	-	-	b	a	b	b	a	b	a	a	a	a	a	-	a	a	a	-	a	-	b	b	a	b	b	a	a	a	-	a	a	a	-	a	a	-	-	-
chr07	6002412	T	b	b	b	a	-	a	a	-	a	-	-	b	-	b	b	a	b	-	a	a	a	a	a	-	a	-	-	a	a	-	-	a	b	-	a	a	a	a	a	a	a	b	a	a	-	a	b
chr07	6011774	G	b	b	b	a	a	a	a	b	a	-	-	b	a	b	b	a	b	a	a	a	a	a	-	a	a	-	b	a	a	b	b	a	b	b	a	a	a	a	a	a	a	b	a	a	-	a	b
chr07	6014352	T	b	b	b	a	-	a	a	b	-	a	a	b	-	b	b	a	b	a	a	a	a	-	a	a	a	a	-	a	a	b	b	a	b	b	a	a	a	a	a	a	a	-	a	a	b	a	b
chr07	6017682	G	b	b	b	a	a	a	a	b	a	a	-	b	a	b	b	a	b	a	a	a	a	a	a	a	a	a	b	a	a	b	b	a	b	b	a	a	a	a	a	a	a	-	a	a	-	a	b
chr07	6017888	T	b	b	b	a	a	h	a	b	a	a	-	b	a	b	b	a	b	a	a	a	a	a	a	a	a	a	b	a	a	b	b	a	b	b	a	a	a	a	a	a	a	b	a	a	-	a	b
chr07	6034131	T	-	b	b	a	-	-	a	-	a	-	-	-	a	b	b	a	b	a	a	-	a	a	a	-	a	a	-	a	-	-	b	a	b	-	a	a	-	-	a	a	a	-	a	a	-	a	b
chr07	6035071	C	b	b	b	-	a	a	a	b	a	a	a	b	a	b	b	a	b	a	a	-	a	a	a	a	a	a	b	a	a	b	b	a	b	b	a	a	a	a	a	a	a	a	a	a	-	a	b
chr07	6043897	G	b	b	b	a	a	b	a	b	a	a	-	b	a	b	b	a	b	a	a	a	a	a	a	-	a	b	b	a	-	b	b	a	b	b	a	a	a	a	a	a	a	b	a	-	-	a	-
chr07	6043978	T	-	b	b	-	a	-	b	b	-	-	-	-	-	b	b	-	b	-	-	-	a	-	-	a	-	-	-	-	-	b	b	a	b	-	a	b	a	-	a	-	-	-	-	-	-	-	-
chr07	6046132	A	b	b	-	a	a	a	-	b	a	a	a	-	a	b	b	a	b	a	a	-	a	a	-	a	a	a	b	a	a	b	b	a	b	-	a	-	-	-	a	-	a	b	-	a	-	a	b
chr07	6047924	A	-	b	b	a	a	-	-	b	a	a	-	-	a	b	b	a	b	a	a	-	a	a	a	-	a	a	b	a	a	b	b	a	b	b	a	-	a	a	a	a	a	-	a	a	b	a	b
[truncated: 3,060 more rows]
[truncated: 392 more columns]
