# Supplementary material for: Identification of QTLs for 14 Agronomically Important Traits in Setaria italica Based on SNPs Generated from High-Throughput Sequencing
Source: G3 (Bethesda). 2017 Mar 31;7(5):1587–94. doi: 10.1534/g3.117.041517 (PMC5427501; doi:10.1534/g3.117.041517)
Supplement: Supplementary file 4 [file 1587TableS1.zip › Table S1/chr08.ab.xlsx]

## Sheet: Sheet1
chr	pos	A2	1	2	3	4	5	6	7	8	9	10	11	12	13	14	15	16	17	18	19	20	21	22	23	24	25	26	27	28	29	30	31	32	33	34	35	36	37	38	39	40	41	42	43	44	45	46	47
chr08	17453	T	b	b	a	-	-	a	b	b	-	-	a	-	b	a	a	a	b	b	a	-	a	b	a	-	b	a	-	b	-	a	b	b	a	a	a	-	b	a	b	-	b	-	b	-	a	a	b
chr08	18937	G	b	b	-	-	-	-	-	-	a	-	-	b	-	-	-	-	b	-	a	a	a	-	a	a	b	a	-	b	-	-	b	b	a	a	a	-	-	-	b	-	-	-	b	-	-	a	-
chr08	20338	C	b	b	a	a	a	a	-	b	a	b	a	b	b	a	a	a	b	b	a	a	a	b	a	a	b	h	a	b	a	a	b	b	a	a	a	a	b	a	b	h	b	a	b	b	a	a	b
chr08	57596	T	-	b	a	a	a	a	b	-	-	b	-	b	b	a	a	a	b	b	a	a	a	-	a	a	b	a	a	b	a	a	b	b	a	-	a	a	-	a	b	a	b	-	b	b	a	a	b
chr08	57606	G	-	b	a	a	a	b	b	-	-	b	-	b	b	a	a	a	b	b	a	a	a	-	a	a	b	a	a	b	a	a	b	b	a	-	a	a	-	a	b	a	b	-	b	b	a	a	b
chr08	57625	T	-	b	a	a	a	a	b	-	-	b	-	b	b	a	a	a	b	b	a	a	a	-	a	a	b	a	a	b	a	a	b	b	a	-	a	a	-	a	b	a	b	-	b	b	a	a	b
chr08	57782	G	b	b	a	a	a	a	b	b	-	b	-	b	b	a	a	a	b	b	a	a	a	-	a	a	b	a	a	b	a	a	b	b	a	-	a	-	-	a	b	a	b	-	b	b	a	a	b
chr08	57813	T	b	b	a	a	a	a	b	b	-	b	-	b	b	a	a	a	b	b	a	a	a	-	a	a	b	a	a	b	a	a	b	b	a	-	a	-	-	a	b	a	b	-	b	b	a	a	b
chr08	59590	A	b	b	a	a	-	a	b	b	a	b	-	-	b	a	a	a	b	b	a	a	a	-	a	-	b	a	a	b	a	a	b	b	a	-	a	-	-	a	b	a	b	-	b	b	a	a	b
chr08	66036	C	b	b	a	-	-	a	b	-	-	-	-	-	-	a	a	-	b	b	a	-	a	b	-	a	b	b	-	b	-	-	b	b	a	a	-	a	-	a	b	-	-	-	b	b	a	a	b
chr08	66214	C	b	b	a	-	-	a	b	-	-	-	-	-	-	a	a	-	b	b	a	-	a	b	-	a	b	b	-	b	-	-	b	b	a	a	-	a	-	a	b	b	-	-	b	-	a	a	b
chr08	66237	A	b	b	a	-	-	a	b	-	-	-	-	-	-	a	a	-	b	b	a	-	a	b	-	a	b	b	-	b	-	-	b	b	a	a	-	a	-	a	b	b	-	-	b	-	a	a	b
chr08	71979	T	b	b	a	-	a	a	b	b	a	-	-	b	b	a	a	a	b	b	a	a	a	-	a	a	b	a	a	b	-	a	b	b	a	-	a	a	b	-	b	-	b	-	b	b	-	a	-
chr08	72673	T	b	b	a	a	a	a	-	b	a	b	a	b	b	a	a	a	b	b	a	a	a	b	a	-	b	-	a	b	-	-	b	b	a	a	b	a	b	a	b	a	b	a	b	b	-	a	b
chr08	78446	T	b	b	a	a	-	a	-	b	-	b	a	b	b	a	a	a	-	b	a	-	a	b	-	-	-	-	-	b	a	a	-	b	a	-	a	-	b	a	b	-	b	a	-	b	a	-	-
chr08	78793	A	b	b	a	a	-	a	-	b	-	b	a	b	b	a	a	a	-	b	a	-	a	b	-	-	-	-	-	b	a	-	-	b	a	-	a	-	b	a	b	-	-	a	-	b	a	-	-
chr08	78804	A	b	b	a	a	-	a	-	b	-	b	a	b	b	a	a	a	-	b	a	-	a	b	-	-	-	-	-	b	a	-	-	b	a	-	a	-	b	a	b	-	-	a	-	b	a	-	-
chr08	80821	A	b	b	a	a	a	a	b	b	-	-	-	b	b	a	a	a	b	b	a	a	a	-	a	a	b	a	a	b	a	a	b	b	a	a	a	a	b	a	b	a	b	a	b	b	-	a	b
chr08	81573	G	b	b	a	a	a	a	b	b	a	-	-	b	b	a	a	a	b	b	a	a	a	b	a	a	b	a	a	b	a	-	b	b	a	a	a	-	b	a	b	b	b	a	b	b	a	a	b
chr08	83437	G	-	b	a	-	-	-	b	-	-	-	-	b	b	-	a	-	b	b	a	a	a	b	-	-	b	-	-	b	-	-	b	b	a	-	-	-	b	a	b	b	b	-	b	b	-	-	b
chr08	83476	T	-	b	a	-	-	-	b	-	-	-	-	b	b	-	a	-	b	b	a	a	a	b	-	-	b	-	-	b	-	-	b	b	a	-	-	-	b	a	b	b	b	-	b	b	-	-	b
chr08	83492	G	-	b	a	-	-	-	b	-	-	-	-	b	b	-	a	-	b	b	a	a	a	b	-	-	b	-	-	b	-	-	b	b	a	-	-	-	b	a	b	b	b	-	b	b	-	-	b
chr08	83766	A	-	b	a	-	-	-	b	-	-	b	-	b	b	-	a	-	b	b	a	a	a	b	-	-	b	-	-	b	-	-	b	b	a	-	-	-	b	a	b	a	b	-	b	b	-	-	b
chr08	85246	C	-	b	a	-	-	a	-	b	-	-	-	-	b	a	a	a	b	-	a	-	a	b	-	-	-	b	-	b	-	-	b	b	a	a	-	-	-	a	b	a	b	-	-	b	-	a	-
chr08	86739	G	b	-	-	a	-	-	-	-	a	-	-	b	-	a	a	a	-	b	a	-	-	b	-	a	b	-	a	-	a	a	b	b	a	a	-	-	-	-	-	b	-	-	b	-	-	a	b
chr08	86769	T	b	-	-	a	-	-	-	-	a	-	-	b	-	a	a	a	-	b	a	-	-	b	-	a	b	-	a	-	a	a	b	b	a	a	-	-	-	-	-	b	-	-	b	-	-	a	b
chr08	86904	T	b	-	-	a	-	-	-	-	a	-	-	-	-	a	a	a	-	b	a	-	-	b	-	a	b	-	a	-	a	a	b	b	a	a	-	-	-	-	-	b	-	-	b	-	-	a	b
chr08	86916	T	b	-	-	a	-	-	-	-	a	-	-	-	-	a	a	a	-	b	a	-	-	b	-	a	b	-	a	-	a	a	b	b	a	a	-	-	-	-	-	b	-	-	b	-	-	a	b
chr08	88558	C	-	b	a	a	a	a	-	b	-	b	-	-	b	a	a	a	b	b	a	a	a	-	a	-	b	a	-	b	-	a	b	b	a	-	a	a	b	a	b	-	b	-	b	b	a	a	b
chr08	88611	C	-	b	a	a	a	a	-	b	-	b	-	-	b	a	a	a	b	b	a	a	a	-	a	-	b	a	-	b	-	a	b	b	a	-	a	a	b	a	b	-	b	-	b	b	a	a	b
chr08	88916	C	-	b	a	a	a	a	-	b	-	b	-	-	b	a	a	a	b	b	a	a	a	-	a	-	b	a	-	b	-	a	b	b	a	-	a	a	b	a	b	-	b	-	b	b	a	a	b
chr08	93133	C	b	b	a	a	a	a	b	-	a	b	a	b	b	a	a	a	b	b	a	a	a	b	a	-	b	a	a	b	a	-	b	b	a	a	a	a	b	a	b	a	b	a	b	b	a	a	b
chr08	93138	A	b	b	a	a	a	a	b	-	a	b	a	b	b	a	a	a	b	b	a	a	a	b	a	-	b	a	a	b	a	-	b	b	a	a	a	a	b	a	b	a	b	a	b	b	a	a	b
chr08	93665	G	b	b	a	a	a	a	b	b	a	-	-	b	b	a	a	a	b	b	a	a	a	b	a	-	b	a	a	b	a	a	b	b	a	a	a	-	-	a	b	a	b	a	b	b	a	a	b
chr08	93711	A	b	b	a	a	a	a	b	b	a	-	-	b	b	a	a	a	b	b	h	a	a	b	a	-	b	a	a	b	a	a	b	b	a	a	a	-	-	a	b	a	b	a	b	b	a	a	b
chr08	93735	G	b	b	a	a	a	a	b	b	a	-	-	b	b	a	a	a	b	b	a	a	a	b	a	-	b	a	a	b	a	a	b	b	a	a	a	-	-	a	b	a	b	a	b	b	a	a	b
chr08	93765	G	-	b	-	a	a	-	-	b	a	-	-	b	-	a	a	a	b	b	a	a	a	-	-	-	b	-	-	-	-	-	b	b	a	-	-	-	-	a	b	b	b	a	b	-	a	-	b
chr08	97007	C	b	b	a	a	a	a	-	b	a	-	-	b	b	a	a	a	b	b	a	a	a	b	a	-	b	h	a	b	a	-	b	b	a	a	a	a	b	a	b	a	b	a	b	b	a	a	b
chr08	97565	A	b	b	-	-	-	a	-	-	-	-	-	-	b	a	-	a	-	b	a	-	a	-	-	-	b	a	-	b	-	-	b	b	-	-	-	a	-	a	b	b	-	-	b	b	a	a	-
chr08	112251	T	b	b	a	a	a	a	b	b	-	-	-	b	b	a	a	a	b	b	a	a	a	b	a	-	b	a	a	b	a	-	b	b	a	a	a	a	-	a	b	h	b	-	b	b	a	a	b
chr08	113552	A	b	b	-	a	a	a	b	b	-	b	-	b	b	a	a	a	b	b	a	a	a	-	a	a	b	a	a	b	a	-	b	b	a	a	a	a	b	a	b	b	b	-	b	b	-	a	b
chr08	123400	G	-	b	a	a	a	a	-	-	-	b	-	b	b	a	a	-	b	b	a	a	a	b	-	-	b	a	a	b	a	-	b	b	a	a	a	a	b	a	b	a	b	a	b	b	a	-	b
chr08	123679	G	b	b	a	a	a	a	-	b	a	b	-	b	b	a	a	a	b	b	a	a	a	b	-	a	b	a	a	b	a	a	b	b	a	a	a	a	b	a	b	a	b	a	b	b	a	a	b
chr08	125614	A	b	b	a	-	-	-	-	-	-	-	a	-	b	a	a	a	b	b	a	-	a	b	-	-	b	a	-	b	a	a	-	b	a	a	-	-	-	-	b	a	b	-	b	-	a	a	b
chr08	127544	T	b	b	a	a	a	a	b	b	a	-	-	b	b	a	a	-	b	b	a	a	a	-	-	-	b	h	a	b	a	-	b	b	a	a	a	a	-	a	b	a	b	-	b	b	a	a	b
chr08	127577	A	b	b	a	a	a	a	b	b	a	-	-	b	b	a	a	-	b	b	a	a	a	-	-	-	b	h	a	b	a	-	b	b	a	a	a	a	-	a	b	a	b	-	b	b	a	a	b
chr08	127722	G	b	b	a	a	a	a	b	b	a	-	-	b	b	a	a	a	b	b	a	a	a	-	a	a	b	h	a	b	a	-	b	b	a	a	a	a	-	a	b	a	b	-	b	b	a	a	b
chr08	128218	C	-	b	a	-	-	a	-	-	-	-	-	b	-	a	a	a	b	b	-	-	a	-	a	a	-	-	a	-	-	-	b	b	a	-	a	-	-	a	b	b	b	-	b	-	-	-	-
chr08	135253	T	b	b	a	a	a	-	b	b	a	b	-	-	b	a	a	a	b	b	a	a	a	b	a	a	b	-	-	b	a	a	b	b	a	-	a	a	b	a	b	b	b	a	b	b	-	a	b
chr08	136766	T	b	b	a	a	a	a	b	b	a	b	a	b	b	a	a	a	b	b	a	a	a	b	-	-	b	a	a	b	a	-	b	b	a	a	a	a	b	-	b	h	b	-	b	b	a	a	b
chr08	144887	G	b	b	a	a	-	a	-	b	-	-	-	b	b	a	a	a	b	b	a	a	a	-	a	a	b	a	-	b	a	a	b	b	a	a	a	a	-	a	b	b	b	-	b	b	a	a	b
chr08	150725	G	b	b	a	a	a	a	-	b	a	b	-	b	-	a	a	a	b	b	a	a	a	b	a	a	b	a	a	b	a	-	b	b	a	a	a	-	b	a	b	h	b	a	b	b	-	a	b
chr08	150789	C	b	b	a	a	a	a	-	b	a	b	-	b	-	a	a	a	b	b	a	a	a	b	a	a	b	a	a	b	a	-	b	b	a	a	a	-	b	a	b	h	b	a	b	b	-	a	-
chr08	174946	T	b	b	a	a	a	a	b	b	a	b	-	b	b	a	a	a	b	b	a	a	a	b	a	a	b	a	a	b	a	a	b	b	a	-	a	a	b	a	b	h	b	-	b	b	-	a	b
chr08	176332	T	b	b	a	a	a	a	b	b	-	-	-	b	b	a	a	a	b	b	a	a	a	b	-	-	b	a	-	b	a	a	b	b	a	-	a	-	b	a	b	a	b	a	b	b	-	a	b
chr08	176879	C	b	b	a	-	a	a	b	b	a	b	-	b	b	a	a	a	b	b	a	a	a	b	a	a	b	a	a	b	a	a	b	b	a	a	a	a	b	-	b	b	b	-	b	b	a	a	b
chr08	184678	C	b	b	a	a	a	a	b	b	a	-	-	b	b	a	a	a	b	b	a	a	a	b	a	a	b	-	a	b	a	a	b	b	a	a	a	-	-	-	b	a	b	-	b	b	-	a	b
chr08	188553	C	b	b	a	-	a	a	b	b	a	-	-	b	b	a	a	a	b	b	a	-	a	b	a	-	b	a	-	b	-	a	b	b	a	-	a	a	b	a	b	a	b	a	b	-	-	a	-
chr08	196467	G	b	b	a	-	a	a	b	-	a	-	-	b	b	a	a	a	b	b	a	a	a	b	-	-	b	a	-	b	a	a	b	b	a	a	a	-	b	a	b	-	b	-	b	b	a	a	b
chr08	196474	G	b	b	a	-	a	a	b	-	a	-	-	b	b	a	a	a	b	b	a	a	a	b	-	-	b	a	-	b	a	a	b	b	a	a	a	-	b	a	b	-	b	-	b	b	a	a	b
chr08	197465	A	-	b	-	a	a	a	b	b	-	-	-	-	b	a	a	a	b	b	a	a	a	b	a	-	b	-	a	b	-	a	b	b	a	-	a	a	-	-	b	-	b	a	b	b	a	a	b
chr08	209311	T	-	b	a	-	a	a	-	b	-	b	-	b	b	a	a	a	b	b	a	-	a	-	a	a	b	a	-	b	-	a	b	b	a	a	a	a	-	-	b	a	b	-	b	-	-	a	b
chr08	209652	A	-	b	a	-	a	a	-	b	-	b	-	b	b	a	a	a	b	b	a	-	a	-	a	a	b	a	-	b	-	a	b	b	a	a	a	a	-	-	b	b	b	-	b	-	-	a	b
chr08	209914	A	-	b	a	a	a	a	-	-	-	-	-	-	b	a	a	-	b	b	a	a	a	-	-	-	b	-	-	b	a	-	-	b	a	-	a	-	-	-	b	-	b	-	b	b	-	a	-
chr08	209925	C	-	b	a	a	a	a	-	-	-	-	-	-	b	a	a	-	b	b	a	a	a	-	-	-	b	-	-	b	a	-	-	b	a	-	a	-	-	-	b	-	b	-	b	b	-	a	-
chr08	209932	C	-	b	a	a	a	a	-	-	-	-	-	-	b	a	a	-	b	b	a	a	a	-	-	-	b	-	-	b	a	-	-	b	a	-	a	-	-	-	b	-	b	-	b	b	-	a	-
chr08	209944	T	-	b	a	a	a	a	-	-	-	-	-	-	b	a	a	-	b	b	a	a	a	-	-	-	b	-	-	b	a	-	-	b	a	-	a	-	-	-	b	-	b	-	b	b	-	a	-
chr08	209947	T	-	b	a	a	a	a	-	-	-	-	-	-	b	a	a	-	b	b	a	a	a	-	-	-	b	-	-	b	a	-	-	b	a	-	a	-	-	-	b	-	b	-	b	b	-	a	-
chr08	209990	C	-	b	a	a	a	a	-	-	-	-	-	-	b	a	a	-	b	b	a	a	a	-	-	-	b	-	-	-	a	-	-	b	a	-	a	-	-	-	b	-	b	-	b	b	-	a	-
chr08	209998	T	-	b	a	a	a	a	-	-	-	-	-	-	b	a	a	-	b	b	a	a	a	-	-	-	b	-	-	-	a	-	-	b	a	-	a	-	-	-	b	-	b	-	b	b	-	a	-
chr08	209999	C	-	b	a	a	a	a	-	-	-	-	-	-	b	a	a	-	b	b	a	a	a	-	-	-	b	-	-	-	a	-	-	b	a	-	a	-	-	-	b	-	b	-	b	b	-	a	-
chr08	210000	T	-	b	a	a	a	a	-	-	-	-	-	-	b	a	a	-	b	b	a	a	a	-	-	-	b	-	-	-	a	-	-	b	a	-	a	-	-	-	b	-	b	-	b	b	-	a	-
chr08	210002	A	-	b	a	a	a	a	-	-	-	-	-	-	b	a	a	-	b	b	a	a	a	-	-	-	b	-	-	-	a	-	-	b	a	-	a	-	-	-	b	-	b	-	b	b	-	a	-
chr08	215023	G	b	b	a	-	a	a	b	b	-	-	a	-	-	a	a	a	b	b	a	a	a	-	a	a	b	-	a	b	-	a	b	b	a	-	a	-	b	a	b	a	b	-	b	b	a	a	-
chr08	232923	A	b	b	a	a	a	a	b	b	a	-	a	b	b	a	a	a	b	b	a	-	a	b	a	-	b	-	a	b	-	-	b	b	a	a	a	a	b	a	b	a	b	a	b	b	a	a	b
chr08	234234	T	b	b	a	a	a	a	b	b	-	b	a	b	b	a	a	a	b	b	a	-	a	b	a	-	b	a	a	b	a	a	b	b	a	-	a	a	-	a	b	a	b	a	b	b	a	a	b
chr08	243205	G	b	b	a	a	-	-	b	b	-	b	-	-	b	a	a	a	b	b	a	-	a	b	a	-	b	b	-	b	-	a	b	b	a	-	a	-	-	a	b	a	b	a	b	-	-	a	-
chr08	243271	A	b	b	a	a	-	-	b	b	-	b	-	-	b	a	a	a	b	b	a	-	a	b	a	-	b	a	-	b	-	a	b	b	a	-	a	-	-	a	b	a	b	a	b	-	-	a	-
chr08	277385	G	b	b	a	-	a	-	b	b	a	-	-	b	b	a	a	a	b	b	a	a	a	-	a	-	b	a	a	b	-	a	b	b	a	a	a	-	-	-	b	a	b	a	b	b	a	a	b
chr08	280397	A	b	b	a	-	-	-	b	-	-	-	-	b	-	a	-	a	b	b	a	a	a	-	-	-	b	a	-	b	-	a	b	b	a	-	a	a	-	-	b	b	b	-	b	b	a	a	b
chr08	294765	G	b	b	a	a	a	a	b	b	a	-	-	b	b	a	a	a	b	b	a	a	a	-	a	a	b	a	-	b	a	a	b	b	a	a	a	a	b	a	b	a	b	-	b	b	a	a	b
chr08	294782	G	b	b	a	a	a	a	b	b	a	-	-	b	b	a	a	a	b	b	a	a	a	-	a	a	b	a	-	b	a	a	b	b	a	a	a	a	b	a	b	a	b	-	b	b	a	a	b
chr08	296784	G	-	-	a	-	a	a	b	-	a	-	-	-	-	a	a	a	b	b	a	a	a	-	-	a	-	a	-	-	-	a	-	b	a	a	a	a	-	a	b	a	-	-	b	b	-	-	-
chr08	305668	A	b	b	a	-	a	-	b	b	-	-	-	b	b	a	a	a	b	b	a	-	a	b	a	-	b	a	a	b	a	a	b	b	a	a	a	a	b	a	b	a	b	-	b	b	-	a	-
chr08	310348	C	b	b	-	-	-	-	-	-	-	-	-	-	b	-	-	a	b	b	-	-	-	-	-	-	b	a	-	b	-	-	-	b	a	a	-	-	b	-	-	-	b	-	b	-	-	a	b
chr08	310352	A	b	b	-	-	-	-	-	-	-	-	-	-	b	-	-	a	b	b	-	-	-	-	-	-	b	a	-	b	-	-	-	b	a	a	-	-	b	-	-	-	b	-	b	-	-	a	b
chr08	310354	C	b	b	-	-	-	-	-	-	-	-	-	-	b	-	-	a	b	b	-	-	-	-	-	-	b	a	-	b	-	-	-	b	a	a	-	-	b	-	-	-	b	-	b	-	-	a	b
chr08	310381	C	b	b	-	-	-	-	-	-	-	-	-	-	b	-	-	a	b	b	-	-	-	-	-	-	b	a	-	b	-	-	-	b	a	a	-	-	b	-	-	-	b	-	b	-	-	a	b
chr08	317735	G	-	b	-	a	-	a	b	-	-	-	-	b	b	a	a	a	b	b	a	a	a	-	a	a	b	b	-	b	-	-	b	b	a	a	a	a	b	a	b	b	-	a	b	-	a	a	b
chr08	317778	C	-	b	-	a	-	a	b	-	-	-	-	b	b	a	a	a	b	b	a	a	a	-	a	a	b	a	-	b	-	-	b	b	a	a	a	a	b	a	b	a	-	a	b	-	a	a	b
chr08	318011	T	-	b	-	a	-	a	b	-	-	-	-	b	b	a	a	a	b	b	a	a	a	-	a	a	b	b	-	b	-	-	b	b	a	a	a	a	b	a	b	a	-	a	b	-	a	a	b
chr08	318065	A	-	b	-	a	-	a	b	-	-	-	-	b	b	a	a	a	b	b	a	a	a	-	a	a	b	a	-	b	-	-	b	b	a	a	a	a	b	a	b	b	-	a	b	-	a	a	b
chr08	318069	G	-	b	-	a	-	a	b	-	-	-	-	b	b	a	a	a	b	b	a	a	a	-	a	a	b	b	-	b	-	-	b	b	a	a	a	a	b	a	b	a	-	a	b	-	a	a	b
chr08	318108	A	-	b	-	-	a	a	b	-	-	b	-	b	b	a	a	a	b	b	a	a	a	-	-	-	b	a	-	b	a	-	b	b	a	a	a	a	b	-	b	a	b	-	b	-	a	-	b
chr08	318116	G	-	b	-	-	a	a	b	-	-	b	-	b	b	a	a	a	b	b	a	a	a	-	-	-	b	a	-	b	a	-	b	b	a	a	a	a	b	-	b	a	b	-	b	-	a	-	b
chr08	318326	G	-	h	-	-	a	a	-	b	-	b	-	b	b	a	a	a	b	b	a	a	a	-	a	-	b	a	-	b	a	-	b	b	a	-	a	a	b	-	b	a	b	-	b	-	a	-	-
chr08	318375	G	-	b	-	-	a	a	-	b	-	b	-	b	b	a	a	a	b	b	a	a	a	-	a	-	b	a	-	b	a	-	b	b	a	-	a	a	b	-	b	a	b	-	b	-	a	-	-
chr08	327937	G	b	b	a	a	a	a	b	b	-	b	-	b	-	a	a	a	b	b	a	a	a	b	a	-	b	a	a	-	a	a	b	b	a	-	a	-	-	a	b	b	b	-	b	-	-	-	b
chr08	330012	G	b	b	a	-	-	-	-	b	-	-	-	-	b	a	a	a	b	b	a	a	a	-	-	-	b	a	a	b	a	a	-	b	a	a	a	a	-	-	b	a	-	a	b	b	a	a	-
chr08	330028	G	b	b	a	-	-	-	-	b	-	-	-	-	b	a	a	a	b	b	a	a	a	-	-	-	b	a	a	b	a	a	-	b	a	a	a	a	-	-	b	b	-	a	b	b	a	a	-
chr08	337093	C	-	b	-	a	-	-	-	b	-	-	-	-	b	a	a	a	b	b	a	-	a	b	-	-	b	a	a	-	-	-	b	b	a	a	a	a	-	a	b	a	b	a	b	-	a	a	-
chr08	359850	T	b	b	a	a	a	a	-	-	a	-	a	-	b	a	a	a	b	b	a	a	a	-	a	a	b	a	a	b	a	a	b	b	a	a	a	a	-	a	-	a	-	a	b	-	-	a	-
chr08	359860	A	b	b	a	a	a	a	-	-	a	-	a	-	b	a	a	a	b	b	a	a	a	-	a	a	b	a	a	b	a	a	b	b	a	a	a	a	-	a	-	a	-	a	b	-	-	a	-
chr08	361020	T	-	b	a	a	a	-	b	b	-	-	-	-	-	a	a	a	b	b	a	a	a	-	a	-	b	a	a	-	a	-	b	b	a	-	a	a	-	a	b	-	b	a	b	-	-	a	b
chr08	361189	A	-	b	a	a	a	-	-	-	-	-	-	-	-	a	a	a	b	-	a	a	a	-	a	-	b	a	a	-	-	-	-	b	a	-	a	a	-	a	b	-	-	a	b	-	-	a	-
chr08	361190	T	-	b	a	a	a	-	-	-	-	-	-	-	-	a	a	a	b	-	a	a	a	-	a	-	b	b	a	-	-	-	-	b	a	-	a	a	-	a	b	-	-	a	b	-	-	a	-
chr08	361223	C	-	b	a	a	a	-	-	-	-	-	-	-	-	a	a	a	b	-	a	a	a	-	a	-	b	a	a	-	-	-	-	b	a	-	a	a	-	a	b	-	-	a	b	-	-	a	-
chr08	419791	T	b	b	-	a	b	-	b	b	a	b	-	b	b	a	a	a	b	b	a	a	a	b	a	a	b	a	-	b	a	a	b	b	a	-	a	a	b	a	b	a	b	a	b	b	a	a	b
chr08	419871	A	b	b	-	a	b	-	b	b	a	b	-	b	b	a	a	a	b	b	a	a	a	b	a	a	b	a	-	b	a	a	b	b	a	-	a	a	b	a	b	a	b	a	b	b	a	a	b
chr08	519369	G	b	b	-	a	a	a	-	b	a	b	-	b	b	b	a	a	b	b	a	-	a	b	a	-	b	a	a	b	a	-	b	b	a	-	-	a	b	-	b	a	b	a	b	b	-	a	a
chr08	519632	C	b	b	-	a	a	a	-	b	a	b	-	b	b	b	a	a	b	b	a	-	a	b	a	-	b	a	a	b	-	-	b	b	a	-	-	a	b	-	b	a	b	a	b	b	-	a	a
chr08	520663	G	-	b	-	a	a	a	b	b	a	-	-	b	-	b	a	a	b	-	a	-	a	b	a	a	b	-	-	b	a	a	b	b	a	a	a	a	-	a	b	a	b	-	b	b	-	a	-
chr08	524577	T	-	b	a	a	a	a	b	b	-	-	a	b	b	b	a	a	b	b	a	a	a	b	a	a	b	a	a	b	a	a	b	b	a	a	a	a	-	b	b	-	b	-	b	b	a	a	a
chr08	524805	C	-	-	-	-	a	-	-	-	-	-	-	-	-	b	-	-	-	b	a	-	a	-	a	-	b	-	-	-	-	a	b	b	a	-	-	-	-	-	b	-	b	-	-	-	a	a	-
chr08	563405	G	-	b	a	a	a	a	b	-	-	-	a	-	b	b	a	a	b	b	a	a	a	-	-	-	b	a	-	b	-	a	b	b	a	a	a	-	-	a	b	a	b	-	b	b	-	a	a
chr08	563475	A	-	b	a	a	a	a	b	-	-	-	a	-	b	b	a	a	b	b	a	a	a	-	-	-	b	a	-	b	-	a	b	b	a	a	a	-	-	a	b	a	b	-	b	b	-	a	a
chr08	563477	G	-	b	a	a	a	a	b	-	-	-	a	-	b	b	a	a	b	b	a	a	a	-	-	-	b	a	-	b	-	a	b	b	a	a	a	-	-	a	b	a	b	-	b	b	-	a	a
chr08	563648	C	b	b	a	a	a	a	b	b	a	-	a	-	b	b	a	a	b	b	a	a	a	-	-	-	b	a	-	b	-	a	b	b	a	a	a	-	-	a	b	a	b	-	b	b	-	a	a
chr08	563705	A	b	b	a	a	a	a	b	b	a	-	a	-	b	b	a	a	b	b	a	a	a	-	-	-	b	a	-	b	-	a	b	b	a	a	a	-	-	a	b	a	b	-	b	b	-	a	a
chr08	563749	G	b	b	a	a	a	a	b	b	a	b	a	b	b	b	a	a	b	b	a	-	a	b	a	a	b	a	a	b	a	a	b	b	a	a	a	-	b	a	b	a	b	-	b	b	a	a	a
chr08	563757	A	b	b	a	a	a	a	b	b	a	b	a	b	b	b	a	a	b	b	a	-	a	b	a	a	b	a	a	b	a	a	b	b	a	a	a	-	b	a	b	a	b	-	b	b	a	a	a
chr08	563760	A	b	b	a	a	a	a	b	b	a	b	a	b	b	b	a	a	b	b	a	-	a	b	a	a	b	a	a	b	a	a	b	b	a	a	a	-	b	a	b	a	b	-	b	b	a	a	a
chr08	563971	G	b	b	a	a	a	a	b	b	a	b	a	b	b	b	a	a	b	b	a	-	a	b	a	a	b	a	a	b	a	a	b	b	a	a	a	-	b	a	b	a	b	-	b	b	a	a	a
chr08	564693	G	b	b	a	-	a	a	b	-	-	-	-	b	-	b	a	a	b	b	a	a	a	-	a	a	b	a	a	b	a	-	b	b	a	a	-	a	b	a	b	a	b	-	b	b	a	a	a
chr08	564730	A	b	b	a	-	a	a	b	-	-	-	-	b	-	b	a	a	b	b	a	a	a	-	a	a	b	a	a	b	a	-	b	b	a	a	-	a	b	a	b	a	b	-	b	b	a	a	a
chr08	575954	C	b	b	a	a	a	a	b	b	a	-	-	b	b	b	a	a	b	b	a	a	a	b	a	-	b	a	a	b	a	a	b	b	a	-	a	a	b	a	b	a	b	a	b	b	a	a	a
chr08	576147	C	b	b	a	a	a	a	a	b	a	b	-	b	b	b	a	a	b	b	a	-	a	b	a	a	b	a	-	b	a	a	b	b	a	-	a	a	b	a	b	a	b	-	b	b	a	a	a
chr08	576708	G	b	b	-	-	-	-	b	-	-	-	-	-	b	b	a	a	-	-	a	-	-	-	-	-	b	a	a	b	a	-	b	b	a	a	a	a	-	-	-	-	-	-	-	-	-	a	-
chr08	584071	A	b	b	a	a	a	-	-	b	-	b	-	b	b	b	a	a	b	a	a	-	a	b	a	a	b	-	a	b	a	-	b	b	a	-	a	a	-	a	b	-	b	-	b	b	-	-	-
chr08	584137	T	b	b	-	-	-	-	-	-	-	-	-	-	b	b	a	a	b	b	a	-	-	-	-	a	b	a	-	b	a	a	-	b	a	-	a	-	b	-	b	-	b	-	b	b	-	a	a
chr08	640357	A	b	b	a	a	a	a	b	b	a	a	a	b	-	b	a	a	b	b	a	a	a	b	a	a	b	a	-	b	a	a	b	b	a	a	a	a	a	a	b	h	b	a	b	b	a	a	a
chr08	640553	A	b	b	a	-	a	a	b	b	a	a	a	b	-	b	a	a	b	b	a	a	a	b	a	a	b	a	-	b	a	a	b	b	a	a	a	a	a	a	b	h	b	a	b	b	a	a	a
chr08	645373	T	-	-	b	a	-	-	-	b	a	-	a	b	b	b	a	a	b	b	a	-	a	b	-	a	b	-	-	b	-	-	b	b	a	-	-	-	-	a	b	a	b	a	-	-	-	-	-
chr08	645374	C	-	-	a	a	-	-	-	b	a	-	a	b	b	b	a	a	b	b	a	-	a	b	-	a	b	-	-	b	-	-	b	b	a	-	-	-	-	a	b	a	b	a	-	-	-	-	-
chr08	651277	C	b	b	a	-	-	-	-	-	-	-	-	-	-	-	-	a	b	-	a	-	a	-	-	a	b	a	a	-	a	a	-	b	a	-	-	-	-	-	b	-	-	a	b	b	-	-	a
chr08	651289	C	b	b	a	-	-	-	-	-	-	-	-	-	-	-	-	a	b	-	a	-	a	-	-	a	b	a	a	-	a	a	-	b	a	-	-	-	-	-	b	-	-	a	b	b	-	-	a
chr08	651397	A	b	b	a	-	-	-	-	-	-	-	-	-	-	-	-	a	b	-	a	-	a	-	-	a	b	a	a	-	a	a	-	b	a	-	-	-	-	-	b	-	-	a	b	b	-	-	a
chr08	652235	T	b	b	a	a	-	-	b	b	-	a	-	b	b	b	a	a	b	b	a	-	a	-	a	-	b	a	a	b	a	a	b	b	a	-	a	-	a	b	b	a	b	a	b	b	a	a	a
chr08	652252	C	b	b	a	a	-	-	b	b	-	a	-	b	b	b	a	a	b	b	a	-	a	-	a	-	b	a	a	b	a	a	b	b	a	-	a	-	a	b	b	a	b	a	b	b	a	a	a
chr08	655733	T	-	-	-	-	-	-	-	-	-	-	-	-	b	b	a	a	b	-	-	-	a	-	a	-	-	a	-	-	-	-	-	b	a	-	-	-	-	-	-	-	-	-	b	b	-	-	-
chr08	661066	A	-	b	a	a	a	a	b	-	a	a	-	b	b	b	a	a	b	-	a	-	a	b	a	-	b	b	a	b	a	a	b	b	a	a	a	a	-	a	b	a	b	-	b	b	-	a	-
chr08	661101	T	b	b	-	a	a	-	-	b	a	-	a	-	b	b	a	a	b	b	a	a	a	-	a	a	b	-	a	b	a	a	b	b	a	a	a	a	-	a	b	h	b	-	b	-	a	a	a
chr08	663719	A	b	b	-	-	a	a	-	b	a	-	-	-	b	b	a	a	b	b	a	-	a	b	-	a	b	a	a	b	a	a	b	b	a	a	a	-	a	-	b	a	b	-	b	-	a	a	a
chr08	663740	A	b	b	-	-	a	a	-	b	a	-	-	-	b	b	a	a	b	b	a	-	a	b	-	a	b	a	a	b	a	a	b	b	a	a	a	-	a	-	b	a	b	-	b	-	a	a	a
chr08	664072	G	b	b	-	-	a	a	-	b	a	-	-	-	b	b	a	a	b	b	a	-	a	b	-	a	b	a	a	b	a	a	b	b	a	a	a	-	a	-	b	b	b	-	b	-	a	a	a
chr08	673297	T	b	b	a	-	-	-	b	b	-	-	-	-	b	b	a	a	b	b	a	a	a	-	a	a	b	-	a	b	-	-	b	b	a	a	a	a	a	a	b	a	b	-	b	b	-	a	a
chr08	673531	T	b	b	a	-	-	-	b	b	-	-	-	-	b	b	a	a	b	b	a	a	a	-	a	a	b	-	a	b	-	-	b	b	a	a	a	a	a	a	b	a	b	-	b	b	-	a	a
chr08	674606	C	b	b	a	a	a	-	-	b	a	-	-	b	b	b	a	a	b	b	a	-	a	-	a	-	b	a	a	b	a	a	b	b	a	a	a	-	a	a	b	a	b	a	b	-	-	a	a
chr08	674641	G	b	b	a	a	a	-	-	b	a	-	-	b	b	b	a	a	b	b	a	-	a	-	a	-	b	a	a	b	a	a	b	b	a	a	a	-	a	a	b	a	b	a	b	-	-	a	a
chr08	674852	A	b	b	a	a	a	-	-	b	a	-	-	b	b	b	a	a	b	b	a	-	a	-	a	-	b	a	a	b	a	a	b	b	a	a	a	-	a	a	b	a	b	a	b	-	-	a	a
chr08	674855	G	b	b	a	a	a	-	-	b	a	-	-	b	b	b	a	a	b	b	a	-	a	-	a	-	b	a	a	b	a	a	b	b	a	a	a	-	a	a	b	a	b	a	b	-	-	a	a
chr08	675151	A	b	b	a	a	a	a	b	b	a	a	-	-	b	b	a	a	b	b	a	a	a	b	a	-	b	a	a	b	a	a	b	b	a	-	a	a	a	a	b	h	b	-	b	b	-	a	a
chr08	675222	C	b	b	a	a	a	a	b	b	a	a	-	-	b	b	a	a	b	b	a	a	a	b	a	-	b	a	a	b	a	a	b	b	a	-	a	a	a	a	b	h	b	-	b	b	-	a	a
chr08	675396	C	b	b	a	a	a	a	b	b	a	a	-	-	b	b	a	a	b	b	a	a	a	b	a	-	b	a	a	b	a	a	b	b	a	-	a	a	a	a	b	h	b	-	b	b	-	a	a
chr08	675403	A	b	b	a	a	a	a	b	b	a	a	-	-	b	b	a	a	b	b	a	a	a	b	a	-	b	a	a	b	a	a	b	b	a	-	a	a	a	a	b	h	b	-	b	b	-	a	a
chr08	675527	G	b	b	-	-	-	a	b	b	-	-	-	b	b	b	a	a	b	b	a	a	a	b	a	-	b	-	-	b	-	a	b	b	a	-	-	-	-	-	b	b	b	-	b	b	-	b	-
chr08	679694	G	b	b	-	a	-	a	-	b	a	-	a	b	b	b	a	a	b	b	a	-	a	b	a	a	b	a	a	b	a	-	b	b	a	a	a	a	-	a	b	a	b	a	b	b	a	a	a
chr08	679764	C	b	b	-	a	-	a	-	b	a	-	a	b	b	b	a	a	b	b	a	-	a	b	a	a	b	a	a	b	a	-	b	b	a	a	a	a	-	a	b	a	b	a	b	b	a	a	a
chr08	682452	A	b	-	-	-	a	-	-	-	-	-	-	-	-	b	-	-	-	b	a	-	a	-	-	a	b	a	-	-	-	a	-	b	-	-	-	a	a	-	-	-	b	-	b	b	-	a	-
chr08	685511	T	b	b	a	a	-	-	b	b	-	-	-	b	-	b	a	a	b	b	a	a	a	b	a	a	b	a	-	b	a	a	-	b	a	a	-	a	-	-	b	-	b	a	b	b	-	a	a
chr08	685512	C	b	b	a	a	-	-	b	b	-	-	-	b	-	b	a	a	b	b	a	a	a	b	a	a	b	a	-	b	a	a	-	b	a	a	-	a	-	-	b	-	b	a	b	b	-	a	a
chr08	691345	G	-	b	a	-	-	a	b	-	-	-	-	-	-	b	a	a	b	b	a	-	a	-	a	-	-	-	-	-	a	-	b	b	a	-	a	-	-	a	b	a	b	a	-	b	a	-	-
chr08	691350	G	-	b	a	-	-	a	b	-	-	-	-	-	-	b	a	a	b	b	a	-	a	-	a	-	-	-	-	-	a	-	b	b	a	-	a	-	-	a	b	a	b	a	-	b	a	-	-
chr08	691377	G	-	b	a	-	-	a	b	-	-	-	-	-	-	b	a	a	b	b	a	-	a	-	a	-	-	-	-	-	a	-	b	b	a	-	a	-	-	a	b	a	b	a	-	b	a	-	-
chr08	691389	C	-	b	a	-	-	a	b	-	-	-	-	-	-	b	a	a	b	b	a	-	a	-	a	-	-	-	-	-	a	-	b	b	a	-	a	-	-	a	b	a	b	a	-	b	a	-	-
chr08	691399	T	-	b	a	-	-	a	b	-	-	-	-	-	-	b	a	a	b	b	a	-	a	-	a	-	-	-	-	-	b	-	b	b	a	-	a	-	-	a	b	a	b	a	-	b	a	-	-
chr08	691784	A	-	b	-	-	-	-	b	-	-	-	-	b	-	b	-	-	b	b	a	-	-	-	-	-	b	-	-	b	-	-	b	b	a	-	-	-	-	-	b	b	b	-	b	b	-	-	-
chr08	692425	G	b	b	a	a	a	-	b	b	a	a	-	b	b	b	a	a	b	b	a	a	a	b	a	a	b	a	a	b	a	a	b	b	a	a	a	-	a	a	b	a	b	a	b	b	a	a	a
chr08	698126	G	b	b	a	-	-	-	b	b	a	-	a	b	b	b	a	a	b	h	a	a	a	b	a	-	b	a	a	b	a	a	b	b	a	-	a	a	a	-	b	a	b	a	b	b	a	a	a
chr08	698127	C	b	b	a	-	-	-	b	b	a	-	a	b	b	b	a	a	b	h	a	a	a	b	a	-	b	a	a	b	a	a	b	b	a	-	a	a	a	-	b	a	b	a	b	b	a	a	a
chr08	698460	G	b	b	a	a	a	-	b	b	a	-	-	b	b	b	a	a	b	b	a	-	a	b	a	a	b	a	a	b	a	a	b	b	a	a	a	a	-	a	b	a	b	-	b	-	-	a	a
chr08	702929	T	-	b	-	-	a	-	b	b	-	a	-	b	b	b	a	a	b	-	a	-	a	b	a	-	b	a	a	-	-	-	b	b	a	-	a	-	-	a	b	a	-	-	b	b	-	a	-
chr08	710831	C	b	b	a	a	a	a	-	b	a	a	a	b	b	b	a	a	b	b	a	a	a	b	a	a	b	-	-	b	a	-	b	b	a	a	a	-	-	a	b	a	b	-	b	b	-	a	-
chr08	713824	C	-	b	-	-	a	-	-	-	a	-	-	b	b	b	a	a	b	b	a	-	a	b	a	-	b	a	a	b	a	a	b	b	a	-	a	-	a	a	b	a	b	-	b	b	a	a	-
chr08	713870	G	-	b	-	-	a	-	-	-	a	-	-	b	b	b	a	a	b	b	a	-	a	b	a	-	b	a	a	b	a	a	b	b	a	-	a	-	a	a	b	a	b	-	b	b	a	a	-
chr08	713902	T	-	b	-	-	a	-	-	-	a	-	-	b	b	b	a	a	b	b	a	-	a	b	a	-	b	a	a	b	a	a	b	b	a	-	a	-	a	a	b	b	b	-	b	b	a	a	-
chr08	713906	A	-	b	-	-	a	-	-	-	a	-	-	b	b	b	a	a	b	b	a	-	a	b	a	-	b	a	a	b	a	a	b	b	a	-	a	-	a	a	b	a	b	-	b	b	a	a	-
chr08	717116	T	-	-	a	-	-	-	b	b	-	b	-	-	-	b	a	a	b	b	a	a	a	b	a	a	b	b	-	b	-	-	b	b	a	-	a	-	a	-	b	a	b	-	b	b	-	a	a
chr08	717566	T	-	-	a	a	-	-	b	-	-	-	-	b	b	b	-	a	-	b	a	-	a	-	-	a	b	-	-	b	a	-	-	b	a	-	-	-	a	-	-	a	-	-	b	b	-	-	a
chr08	717612	T	-	-	a	a	-	-	b	-	-	-	-	b	b	b	-	a	-	b	a	-	a	-	-	a	b	-	-	b	a	-	-	b	a	-	-	-	a	-	-	a	-	-	b	b	-	-	a
chr08	718040	A	-	-	a	-	a	-	-	-	-	-	-	b	-	-	a	a	b	b	a	-	a	b	-	-	b	-	a	b	-	-	b	b	a	-	a	-	-	a	b	-	b	-	b	-	-	-	-
chr08	718082	C	-	-	a	-	a	-	-	-	-	-	-	b	-	-	a	a	b	b	a	-	a	b	-	-	b	-	a	b	-	-	b	b	a	-	a	-	-	a	b	-	b	-	b	-	-	-	-
chr08	718089	G	-	-	a	-	a	-	-	-	-	-	-	b	-	-	a	a	b	b	a	-	a	b	-	-	b	-	a	b	-	-	b	b	a	-	a	-	-	a	b	-	b	-	b	-	-	-	-
chr08	719455	A	b	b	a	a	a	a	b	b	-	-	-	b	b	b	a	a	b	-	a	a	a	b	a	-	b	-	-	-	a	a	b	b	a	-	-	a	-	-	b	a	b	-	-	b	-	-	a
chr08	720135	T	b	-	-	-	a	a	-	b	a	a	-	b	b	b	a	a	b	-	a	a	a	-	a	a	b	a	a	-	-	-	-	b	a	-	a	a	-	-	b	-	b	-	b	b	-	-	-
chr08	720466	G	-	-	-	-	a	a	-	-	a	a	-	b	b	b	a	a	b	-	a	a	a	-	a	b	b	a	a	-	-	-	-	b	a	-	a	a	-	-	b	-	b	-	b	b	-	-	-
chr08	720488	A	-	-	-	-	a	a	-	-	a	a	-	b	b	b	a	a	b	-	a	a	a	-	a	a	b	a	a	-	-	-	-	b	a	-	a	a	-	-	b	-	b	-	b	b	-	-	-
chr08	720550	C	-	-	-	-	a	a	-	-	a	a	-	b	b	b	a	a	b	-	a	a	a	-	a	a	b	a	a	-	-	-	-	b	a	-	a	a	-	-	b	-	b	-	b	b	-	-	-
chr08	724120	A	b	b	-	a	a	-	b	b	a	-	-	b	b	b	a	a	b	b	a	a	a	b	a	-	b	a	-	b	a	a	b	b	a	a	-	a	a	a	b	a	b	b	b	b	a	a	a
chr08	729810	A	b	b	a	a	a	a	b	b	-	-	-	b	b	b	a	a	b	b	a	a	a	-	a	-	b	a	a	b	a	a	b	b	a	a	a	-	a	-	b	a	b	b	b	b	-	a	a
chr08	729815	G	b	b	a	a	a	a	b	b	-	-	-	b	b	b	a	a	b	b	a	a	a	-	a	-	b	a	a	b	a	a	b	b	a	a	a	-	a	-	b	b	b	b	b	b	-	a	a
chr08	729963	A	-	b	a	a	a	a	b	-	-	-	-	b	b	b	a	a	b	b	a	a	a	-	a	-	b	a	a	b	a	a	b	b	a	a	a	-	a	-	b	a	b	b	b	b	-	a	a
chr08	729991	T	-	b	a	a	a	a	b	-	-	-	-	b	b	b	a	a	b	b	a	a	a	-	a	-	b	a	a	b	a	a	b	b	a	a	a	-	a	-	b	a	b	b	b	b	-	a	a
chr08	730007	A	-	b	a	a	a	a	b	-	-	-	-	b	b	b	a	a	b	b	a	a	a	-	a	-	b	a	a	b	a	a	b	b	a	a	a	-	a	-	b	a	b	b	b	b	-	a	a
chr08	730496	G	b	-	a	-	-	-	-	b	a	-	-	-	b	b	a	a	b	b	a	-	a	-	a	-	-	-	-	-	-	-	b	b	a	-	-	-	-	-	b	a	b	-	-	b	-	-	-
chr08	730524	C	b	-	a	-	-	-	-	b	a	-	-	-	b	b	a	a	b	b	a	-	a	-	a	-	-	-	-	-	-	-	b	b	a	-	-	-	-	-	b	a	b	-	-	b	-	-	-
chr08	736272	A	-	b	a	a	-	a	b	b	a	-	-	b	b	b	a	a	b	b	a	a	a	b	a	-	b	a	a	b	-	-	b	b	a	a	a	-	a	-	b	a	b	b	b	b	-	a	-
chr08	738751	C	b	b	a	a	a	a	b	b	-	-	-	b	b	b	a	a	b	b	a	a	a	-	a	-	b	-	-	b	-	-	b	b	a	a	-	-	-	-	b	-	b	-	b	b	-	a	a
chr08	738754	T	b	b	a	a	a	a	b	b	-	-	-	b	b	b	a	a	b	b	a	a	a	-	a	-	b	-	-	b	-	-	b	b	a	a	-	-	-	-	b	-	b	-	b	b	-	a	a
chr08	743617	C	-	b	a	a	a	a	b	-	a	-	a	b	b	b	a	a	b	b	a	a	a	-	-	a	b	b	-	b	a	a	b	b	a	a	-	a	-	a	b	a	b	b	b	b	-	a	a
chr08	743623	T	-	b	a	a	a	a	b	-	a	-	a	b	b	b	a	a	b	b	a	a	a	-	-	a	b	b	-	b	a	a	b	b	a	a	-	a	-	a	b	a	b	b	b	b	-	a	a
chr08	743625	G	-	b	a	a	a	a	b	-	a	-	a	b	b	b	a	a	b	b	a	a	a	-	-	a	b	b	-	b	a	a	b	b	a	a	-	a	-	a	b	a	b	b	b	b	-	a	a
chr08	743650	G	-	b	a	a	a	a	b	-	a	-	a	b	b	b	a	a	b	b	a	a	a	-	-	a	b	b	-	b	a	a	b	b	a	a	-	a	-	a	b	a	b	b	b	b	-	a	a
chr08	743651	A	-	b	a	a	a	a	b	-	a	-	a	b	b	b	a	a	b	b	a	a	a	-	-	a	b	b	-	b	a	a	b	b	a	a	-	a	-	a	b	a	b	b	b	b	-	a	a
chr08	747622	T	b	b	a	a	a	a	b	b	-	a	-	b	b	b	a	a	b	b	a	a	a	b	a	a	b	a	a	b	-	a	b	b	a	a	a	a	a	a	b	a	b	b	b	b	a	a	a
chr08	749551	A	b	b	a	a	a	a	b	b	a	-	a	b	b	b	a	a	b	b	a	a	a	b	a	a	b	a	a	b	a	a	b	b	a	a	a	a	-	-	b	a	b	b	b	b	-	a	a
chr08	751689	C	-	-	-	-	-	-	b	b	-	a	-	-	-	b	a	a	b	b	a	-	a	-	a	a	-	a	a	-	a	a	-	b	a	-	-	a	a	a	b	-	-	b	-	b	a	-	-
chr08	760533	A	b	b	a	a	-	-	b	b	-	a	-	-	-	-	a	a	b	b	a	-	a	b	a	-	b	-	a	b	a	a	b	b	a	-	a	-	a	a	b	h	b	-	b	b	a	a	a
chr08	760813	C	b	b	a	a	-	-	b	b	-	a	-	-	-	-	a	a	b	b	a	-	a	b	a	-	b	-	a	b	a	a	b	b	a	-	a	-	a	-	b	h	b	-	b	b	a	a	a
chr08	782175	T	b	a	a	a	a	a	b	b	a	a	-	b	-	b	a	a	b	b	a	a	a	b	a	-	b	a	a	b	-	-	b	b	a	a	a	a	a	a	b	a	b	b	b	b	a	a	a
chr08	782399	T	b	a	a	a	a	a	b	b	a	a	-	b	-	b	a	a	b	b	a	a	a	b	a	-	b	a	a	b	-	-	b	b	a	a	a	a	a	a	b	a	b	b	b	b	a	a	a
chr08	782400	A	b	a	a	a	a	a	b	b	a	a	-	b	-	b	a	a	b	b	a	a	a	b	a	-	b	a	a	b	-	-	b	b	a	a	a	a	a	a	b	a	b	b	b	b	a	a	a
chr08	785376	G	-	a	a	a	a	a	b	b	-	a	-	-	b	b	a	a	b	b	a	-	a	b	a	-	b	a	a	b	-	a	b	b	a	-	a	-	a	a	b	a	b	-	b	b	a	a	-
chr08	785680	C	-	a	a	a	a	a	b	b	-	a	-	-	b	b	a	a	b	a	a	-	a	b	a	-	b	a	a	b	-	a	b	b	a	-	a	-	a	a	b	a	b	-	b	b	a	a	-
chr08	786545	G	-	a	a	a	a	-	-	-	-	-	-	b	b	b	a	a	b	-	a	a	a	b	a	a	-	-	-	-	-	a	-	b	a	-	a	-	a	-	-	a	b	-	-	-	-	-	-
chr08	786563	A	-	a	a	a	a	-	-	-	-	-	-	a	b	b	a	a	b	-	a	a	a	b	a	a	-	-	-	-	-	a	-	b	a	-	a	-	a	-	-	a	a	-	-	-	-	-	-
chr08	786574	G	-	a	a	a	a	-	-	-	-	-	-	b	b	b	a	a	b	-	a	a	a	b	a	a	-	-	-	-	-	a	-	b	a	-	a	-	a	-	-	a	b	-	-	-	-	-	-
chr08	786593	C	-	a	a	a	a	-	-	-	-	-	-	b	b	b	a	a	b	-	a	a	a	b	a	a	-	-	-	-	-	a	-	b	a	-	a	-	a	-	-	a	b	-	-	-	-	-	-
chr08	786805	A	-	a	a	a	a	-	-	-	-	-	a	-	b	-	a	a	b	-	a	a	a	b	a	a	-	-	a	-	-	a	-	b	a	a	a	-	a	-	-	a	b	-	-	-	-	-	a
chr08	786826	C	-	a	a	a	a	-	-	-	-	-	a	-	b	-	a	a	b	-	a	a	a	b	a	a	-	-	a	-	-	a	-	b	a	a	a	-	a	-	-	a	b	-	-	-	-	-	a
chr08	786860	T	-	a	a	a	a	-	-	-	-	-	a	-	b	-	a	a	b	-	a	a	a	b	a	a	-	-	a	-	-	a	-	b	a	a	a	-	a	-	-	a	b	-	-	-	-	-	a
chr08	788702	C	-	a	-	-	a	-	-	b	-	-	-	-	b	b	a	a	b	b	a	-	-	-	-	-	b	a	-	b	-	a	-	b	a	-	a	-	-	a	b	-	-	-	-	-	-	-	-
chr08	796330	C	b	a	a	a	a	a	b	b	a	a	-	b	b	b	a	a	b	b	a	-	a	b	a	a	b	-	a	b	a	a	b	b	a	a	a	a	-	a	b	a	b	b	b	b	-	a	a
chr08	797620	C	-	a	a	a	-	-	b	-	a	a	-	-	b	b	a	a	b	b	a	a	a	b	a	-	b	a	a	b	a	-	b	b	a	a	a	-	-	-	b	a	b	-	b	b	-	a	a
chr08	797696	T	-	a	a	a	-	-	b	-	a	a	-	-	b	b	a	a	b	b	a	a	a	b	a	-	b	a	a	b	a	-	b	b	a	a	a	-	-	-	b	a	b	-	b	b	-	a	a
chr08	797697	A	-	a	a	a	-	-	b	-	a	a	-	-	b	b	a	a	b	b	a	a	a	b	a	-	b	a	a	b	a	-	b	b	a	a	a	-	-	-	b	a	b	-	b	b	-	a	a
chr08	798468	G	b	a	a	a	-	a	b	b	-	-	-	-	b	b	a	a	b	b	a	-	a	-	a	-	b	a	-	b	a	a	b	b	a	-	a	-	a	a	b	b	b	-	-	b	-	a	-
chr08	798785	T	b	a	a	a	-	a	b	b	-	-	-	-	b	b	a	a	b	b	a	-	a	-	a	-	b	a	-	b	a	a	b	b	a	-	a	-	a	a	b	a	b	-	-	b	-	a	-
chr08	798792	G	b	a	a	a	-	a	b	b	-	-	-	-	b	b	a	a	b	b	a	-	a	-	a	-	b	a	-	b	a	a	b	b	a	-	a	-	a	a	b	a	b	-	-	b	-	a	-
chr08	798917	G	b	a	a	-	a	-	b	b	-	a	-	b	b	b	a	a	b	b	a	a	a	-	-	a	b	b	a	-	-	a	b	b	a	-	a	a	a	a	b	a	b	-	b	b	a	a	a
chr08	799155	G	b	a	a	-	a	-	b	b	-	a	-	b	b	b	a	a	b	b	a	b	a	-	a	a	b	b	a	-	-	a	b	b	a	-	a	a	a	a	b	a	b	-	b	b	a	a	a
chr08	806726	A	b	a	a	a	-	a	b	b	a	-	-	b	b	b	a	a	b	b	a	-	a	-	a	a	b	-	a	b	a	a	b	b	a	-	a	-	a	a	b	a	b	-	b	b	a	a	a
chr08	806767	C	b	a	a	a	-	a	b	b	a	-	-	b	b	b	a	a	b	b	a	-	a	-	a	a	b	-	a	b	a	a	b	b	a	-	a	-	a	a	b	a	b	-	b	b	a	a	a
chr08	807815	G	-	a	-	-	a	-	-	b	a	a	-	-	-	b	a	a	b	b	a	a	a	-	a	-	h	a	-	-	-	-	-	b	a	-	a	a	a	a	b	a	b	-	h	b	a	a	-
chr08	817729	G	b	a	a	a	a	-	-	b	-	a	-	b	b	b	a	a	b	b	a	a	a	-	a	a	b	a	a	b	a	a	b	b	a	a	a	a	a	a	b	a	b	b	b	b	-	a	-
chr08	817887	A	b	a	-	a	-	a	b	b	-	a	-	-	-	b	a	a	b	b	a	-	a	-	-	-	b	a	a	b	a	a	-	b	a	-	a	-	-	-	b	a	b	b	b	b	a	b	a
chr08	834743	T	b	a	a	a	a	a	b	b	a	a	-	-	b	b	b	a	b	b	a	a	a	b	a	-	b	a	a	b	a	a	a	b	a	a	a	a	a	b	b	a	b	-	b	b	a	a	a
chr08	842147	G	b	a	a	a	-	a	-	b	a	-	-	-	b	b	b	a	b	b	a	a	a	b	a	a	b	a	a	b	a	a	a	b	a	a	a	-	-	a	b	b	b	b	a	b	-	a	a
chr08	863664	G	b	a	a	a	a	a	b	b	a	a	a	b	b	b	b	a	b	b	a	a	a	b	a	a	b	a	a	b	a	a	a	b	a	a	a	-	a	a	b	a	b	-	a	b	a	a	a
chr08	869977	G	-	-	a	-	-	a	-	b	-	-	-	-	b	-	b	a	b	b	a	a	-	b	-	-	b	-	-	-	-	-	-	b	a	-	-	-	-	-	b	-	b	-	-	-	-	-	-
chr08	870430	A	b	a	a	-	a	a	-	b	a	a	-	-	b	b	b	a	b	b	a	-	a	b	a	a	b	a	-	b	a	a	a	b	a	a	a	-	a	a	b	a	b	-	a	b	a	a	a
chr08	870596	G	b	a	a	-	a	a	-	b	a	a	-	b	b	b	b	a	b	b	a	-	a	b	a	a	b	a	-	b	a	a	a	b	a	a	a	-	a	a	b	b	b	-	a	b	a	a	a
chr08	886278	A	b	a	a	a	a	a	b	b	a	a	-	b	b	-	b	a	b	b	a	a	a	b	a	a	b	a	a	b	a	-	a	b	a	a	a	a	-	a	b	a	b	b	a	-	a	a	a
chr08	886329	G	b	a	a	a	a	a	b	b	a	a	-	b	b	-	b	a	b	b	a	a	a	b	a	a	b	a	a	b	a	-	a	b	a	a	a	a	-	a	b	b	b	b	a	-	a	a	a
chr08	1226601	G	a	h	a	a	a	a	a	b	b	a	-	b	b	b	b	a	a	b	a	a	a	b	b	a	b	h	a	b	a	a	a	b	a	a	a	a	a	b	a	a	b	-	a	b	a	a	-
chr08	1293327	G	a	h	a	a	b	-	a	-	b	-	a	-	b	b	b	a	a	b	a	a	a	b	-	a	b	a	b	b	a	a	a	b	a	-	a	a	-	b	a	a	b	-	a	b	a	a	a
chr08	1295107	T	a	a	a	a	-	-	a	-	b	-	-	-	-	b	b	a	a	b	a	-	-	-	-	-	b	-	b	-	-	a	-	b	-	-	a	-	a	b	a	-	-	-	a	b	a	-	a
chr08	1295489	G	a	h	a	a	-	a	a	b	b	-	a	-	b	b	b	a	a	b	a	a	a	b	b	-	b	b	b	b	a	a	a	b	a	a	a	-	a	b	a	a	b	-	a	b	a	a	a
chr08	1295543	T	a	h	a	a	-	a	a	b	b	-	a	-	b	b	b	a	a	b	a	a	a	b	b	-	b	b	b	b	a	a	a	b	a	a	a	-	a	b	a	a	b	-	a	b	a	a	a
chr08	1295755	T	a	h	a	a	-	a	a	b	b	-	a	-	b	b	b	a	a	b	a	a	a	b	b	-	b	b	b	b	a	a	a	b	a	a	a	-	a	b	a	a	b	-	a	b	a	a	a
chr08	1302116	C	a	b	a	a	b	a	a	-	b	a	-	b	b	b	b	a	a	b	a	-	a	b	-	-	b	a	b	b	a	a	a	b	a	-	a	a	-	b	a	a	-	-	a	b	-	a	-
chr08	1302141	G	a	b	a	a	b	a	a	-	b	a	-	b	b	b	b	a	a	b	a	-	a	b	-	-	b	a	b	b	a	a	a	b	a	-	a	a	-	b	a	a	-	-	a	b	-	a	-
chr08	1302178	T	a	b	a	a	b	a	a	-	b	a	-	b	b	b	b	a	a	b	a	-	a	b	-	-	b	a	b	b	a	a	a	b	a	-	a	a	-	b	a	a	-	-	a	b	-	a	-
chr08	1312108	T	a	h	a	a	b	a	a	b	b	-	-	b	b	b	b	a	a	b	a	a	a	-	b	a	b	a	b	b	a	a	a	b	a	a	a	a	a	b	a	a	b	b	a	b	-	a	a
chr08	1313973	C	a	b	a	a	b	a	-	b	b	-	-	b	b	b	b	a	a	b	a	a	a	-	b	-	b	a	b	-	a	-	a	b	a	a	a	-	a	b	a	b	b	b	a	-	a	-	a
chr08	1313998	T	b	b	a	a	b	a	-	b	b	-	-	b	b	b	b	a	a	b	a	a	a	-	b	-	b	a	b	-	a	-	a	b	a	a	a	-	a	b	a	b	b	b	a	-	a	-	a
chr08	1315633	G	a	h	a	a	b	a	a	b	b	-	a	b	-	b	b	a	a	b	a	a	a	b	b	-	b	a	-	b	-	-	a	b	a	a	a	-	a	b	a	a	b	b	a	b	a	a	a
chr08	1315644	A	a	h	a	a	b	a	a	b	b	-	a	b	-	b	b	a	a	b	a	a	a	b	b	-	b	a	-	b	-	-	a	b	a	a	a	-	a	b	a	a	b	b	a	b	a	a	a
chr08	1315969	G	a	h	a	a	b	a	a	b	b	-	a	b	b	b	b	a	a	b	a	a	a	b	b	-	b	b	-	b	-	-	a	b	a	a	a	-	a	b	a	b	b	b	a	b	a	a	a
chr08	1373453	A	a	h	a	a	b	-	a	b	b	-	-	b	b	b	b	a	a	a	a	a	a	b	b	-	b	a	b	b	a	a	a	b	a	-	a	a	-	b	a	-	b	-	a	b	a	a	-
chr08	1373487	C	a	h	a	a	b	-	a	b	b	-	-	b	b	b	b	a	a	a	a	a	a	b	b	-	b	a	b	b	a	a	a	b	a	-	a	a	-	b	a	-	b	-	a	b	a	a	-
chr08	1378600	C	a	h	a	a	b	a	a	b	b	a	a	b	b	b	b	a	a	b	a	a	a	b	b	a	b	a	b	b	a	a	a	b	a	a	a	a	a	b	a	h	b	b	a	b	a	a	a
chr08	1386390	C	-	b	-	-	b	-	-	b	b	-	a	b	b	b	b	a	a	-	a	a	-	b	b	a	b	-	-	b	-	-	-	b	a	-	-	-	-	b	a	-	b	b	-	b	-	-	-
chr08	1386424	T	-	b	-	-	b	-	-	b	b	-	a	b	b	b	b	a	a	b	a	a	-	b	b	a	b	-	-	b	-	-	-	b	a	-	-	-	-	b	a	-	b	b	-	b	-	-	-
chr08	1387627	T	a	h	a	-	b	a	a	b	b	b	a	b	b	b	b	a	a	b	a	a	a	b	b	-	b	a	b	b	a	-	a	b	a	-	a	-	-	-	a	a	b	-	a	b	-	a	-
chr08	1387661	C	a	h	a	-	b	a	a	b	b	a	a	b	b	b	b	a	a	b	a	a	a	b	b	-	b	a	b	b	a	-	a	b	a	-	a	-	-	-	a	a	b	-	a	b	-	a	-
chr08	1387887	G	a	a	a	-	b	a	a	b	b	b	a	b	b	b	b	a	a	b	a	a	a	b	b	-	b	a	b	b	a	-	a	b	a	-	a	-	-	-	a	a	b	-	a	b	-	a	-
chr08	1387939	G	a	a	a	-	b	a	a	b	b	b	a	b	b	b	b	a	a	b	a	a	a	b	b	-	b	a	b	b	a	-	a	b	a	-	a	-	-	-	a	a	b	-	a	b	-	a	-
chr08	1392315	G	-	a	a	-	-	-	a	b	-	-	-	-	b	b	b	a	a	b	a	-	a	-	-	-	b	a	b	b	a	a	-	b	a	a	a	-	-	-	-	a	-	b	a	b	-	a	a
chr08	1392330	C	-	a	a	-	-	-	a	b	-	-	-	-	b	b	b	a	a	b	a	-	a	-	-	-	b	a	b	b	a	a	-	b	a	a	a	-	-	-	-	a	-	b	a	b	-	a	a
chr08	1443959	T	a	h	a	a	b	a	-	b	b	a	-	b	b	b	b	a	a	b	a	a	a	b	b	a	b	-	b	b	a	a	a	b	a	a	a	a	a	b	a	a	b	b	a	b	b	a	a
chr08	1447626	T	a	h	a	a	-	a	-	b	-	a	-	-	-	b	b	a	a	-	-	a	a	-	-	-	b	-	-	b	-	-	a	b	-	-	a	-	-	b	a	a	b	b	a	b	-	a	a
chr08	1447673	A	a	h	a	a	-	a	-	b	-	a	-	-	-	b	b	a	a	-	-	a	a	-	-	-	b	-	-	b	-	-	a	b	-	-	a	-	-	b	a	a	b	b	a	b	-	a	a
chr08	1450214	C	a	b	-	-	-	-	a	-	b	-	-	-	-	b	b	-	a	b	a	-	-	b	-	a	b	-	-	-	-	-	-	b	a	a	a	a	-	-	-	-	b	-	a	b	-	-	-
chr08	1456879	A	a	b	a	a	b	a	a	b	b	a	a	b	b	b	b	a	a	b	a	a	a	b	b	a	b	a	b	b	-	-	a	b	a	-	a	a	a	b	a	-	b	b	a	b	a	a	a
chr08	1466040	T	a	b	a	a	-	-	-	b	b	-	-	-	-	b	b	-	a	b	a	-	a	b	b	-	b	a	b	b	a	a	a	b	a	a	-	a	-	b	a	a	-	b	a	b	-	a	a
chr08	1489006	T	a	a	-	a	-	a	a	b	-	a	-	-	b	b	b	a	a	b	a	a	a	-	-	-	b	a	-	-	-	-	a	b	a	a	a	-	a	-	a	a	-	-	b	-	a	a	a
chr08	1489012	C	a	a	-	a	-	a	a	b	-	a	-	-	b	b	b	a	a	b	a	a	a	-	-	-	b	a	-	-	-	-	a	b	a	a	a	-	a	-	a	a	-	-	b	-	a	a	a
chr08	1489052	C	a	a	-	a	-	a	a	b	-	a	-	-	b	b	b	a	a	b	a	a	a	-	-	-	b	a	-	-	-	-	a	b	a	a	a	-	a	-	a	a	-	-	a	-	a	a	a
chr08	1508706	T	a	h	a	a	b	a	a	b	b	a	-	-	b	b	b	a	a	b	a	a	a	b	-	a	b	b	b	b	-	a	a	b	a	a	a	a	-	b	a	a	b	-	a	b	a	a	a
chr08	1508917	C	a	h	a	a	b	a	a	-	b	a	-	-	b	b	b	a	a	b	a	a	a	b	-	a	b	b	b	b	a	a	a	b	a	a	a	a	-	b	a	a	b	-	a	b	a	a	a
chr08	1508933	T	a	h	a	a	b	a	a	-	b	a	-	-	b	b	b	a	a	b	a	a	a	b	-	a	b	b	b	b	a	a	a	b	a	a	a	a	-	b	a	a	b	-	a	b	a	a	a
chr08	1508971	G	a	h	a	a	b	a	a	-	b	a	-	-	b	b	b	a	a	b	a	a	a	b	-	a	b	b	b	b	a	a	a	b	a	a	a	a	-	b	a	a	b	-	a	b	a	a	a
chr08	1509025	T	a	b	a	a	b	a	a	b	b	a	-	-	b	b	b	a	a	b	a	a	a	b	b	-	b	a	b	b	a	a	a	b	a	-	a	-	a	-	a	-	b	b	a	b	a	a	a
chr08	1509070	C	a	b	a	a	b	a	a	b	b	a	-	-	b	b	b	a	a	b	a	a	a	b	b	-	b	a	b	b	a	a	a	b	a	-	a	-	a	-	a	-	b	b	a	b	a	a	a
chr08	1509319	C	a	a	a	a	b	a	a	b	b	a	-	-	b	b	b	a	a	b	a	a	a	b	b	-	b	a	b	b	a	a	a	b	a	-	a	-	a	-	a	-	b	b	a	b	a	a	a
chr08	1511650	G	a	a	a	-	-	a	a	b	-	-	a	-	b	b	b	a	a	b	a	-	a	-	-	a	-	a	b	b	a	a	a	b	a	a	a	a	a	b	a	a	b	-	a	-	a	a	a
chr08	1519932	G	a	a	a	-	-	a	-	-	-	-	-	-	-	-	b	-	a	-	a	-	a	-	b	a	b	-	-	b	a	a	-	b	-	-	a	-	-	-	-	-	-	b	a	b	a	a	a
chr08	1520785	C	a	h	a	a	b	-	a	b	b	-	-	b	b	b	b	a	a	-	a	a	a	b	b	a	b	a	b	b	a	a	a	b	a	-	a	a	-	-	a	h	b	b	a	b	-	a	a
chr08	1550208	G	a	h	a	a	-	a	a	b	b	-	-	b	b	b	b	a	a	b	a	a	a	b	b	-	b	b	b	b	a	a	-	b	a	a	a	a	a	-	a	h	b	b	a	b	a	a	-
chr08	1558325	T	a	h	a	a	b	a	-	b	b	a	a	b	b	b	b	a	a	b	a	a	a	b	b	a	b	a	b	b	a	a	a	b	a	a	-	-	-	-	a	a	b	b	a	-	-	a	-
chr08	1559138	T	-	h	a	a	b	a	a	b	-	a	-	-	b	b	b	a	a	-	a	a	a	b	b	a	b	a	b	b	-	a	a	b	a	a	a	a	a	b	a	a	b	-	a	b	-	-	-
chr08	1559409	T	a	h	a	a	b	a	a	b	-	-	-	b	b	b	b	a	a	b	a	a	a	b	b	a	b	a	b	b	-	a	a	b	a	a	a	a	a	b	a	a	b	-	a	b	-	b	a
chr08	1559419	T	a	h	a	a	b	a	a	b	-	-	-	b	b	b	b	a	a	b	a	a	a	b	b	a	b	a	b	b	-	a	a	b	a	a	a	a	a	b	a	a	b	-	a	b	-	a	a
chr08	1562386	A	a	a	a	-	b	a	a	b	b	a	a	b	b	b	b	a	a	b	h	a	a	b	b	a	b	a	b	b	a	-	a	b	a	a	a	a	-	b	a	a	b	b	a	b	a	a	a
chr08	1562816	T	a	a	a	a	-	a	a	-	b	a	-	-	-	b	-	a	a	b	a	a	a	-	a	a	b	a	-	b	a	a	a	b	a	a	a	a	a	-	a	a	-	-	a	b	a	a	a
chr08	1563035	A	a	a	a	a	-	a	a	-	b	-	-	-	-	b	-	a	a	a	a	a	a	-	a	a	b	a	-	b	a	a	a	b	a	a	a	a	a	-	a	a	-	-	a	b	a	a	a
chr08	1570901	A	a	h	a	a	b	a	a	b	b	-	-	-	b	b	b	a	a	b	a	a	a	b	b	a	b	a	b	b	a	a	a	b	a	-	a	a	a	b	a	a	b	b	a	b	a	a	a
chr08	1571149	T	a	h	a	-	-	a	-	b	-	a	-	b	b	b	b	a	a	b	a	-	a	b	b	a	b	b	b	b	-	a	a	b	a	a	a	-	a	-	a	-	b	-	a	b	a	a	a
chr08	1571170	T	a	h	a	-	-	a	-	b	-	a	-	b	b	b	b	a	a	b	a	-	a	b	b	a	b	b	b	b	-	a	a	b	a	a	a	-	a	-	a	-	b	-	a	b	a	a	a
chr08	1571421	T	a	h	a	-	b	a	a	b	-	a	-	b	b	b	b	a	a	b	a	-	a	b	b	a	b	b	b	b	-	a	a	b	a	a	a	-	a	-	a	-	b	-	a	b	a	a	a
chr08	1586297	A	a	b	a	-	b	-	-	b	-	a	-	-	b	b	b	a	a	b	a	a	a	-	b	-	b	a	-	b	a	a	a	b	a	a	a	a	a	b	a	-	b	b	a	b	-	a	a
chr08	1586559	G	a	b	a	-	b	-	-	b	-	a	-	-	b	b	b	a	a	b	a	a	a	-	b	-	b	a	-	b	a	a	a	b	a	a	a	a	a	b	a	-	b	b	a	b	-	a	a
chr08	1586566	T	a	b	a	-	b	-	-	b	-	a	-	-	b	b	b	a	a	b	a	a	a	-	b	-	b	a	-	b	a	a	a	b	a	a	a	a	a	b	a	-	b	b	a	b	-	a	a
chr08	1591282	T	a	b	a	a	b	a	a	b	b	-	-	b	b	b	b	a	a	b	a	a	a	b	b	-	b	a	b	b	a	a	a	b	a	a	a	-	-	-	a	b	b	-	a	b	-	a	a
chr08	1598819	C	a	h	a	-	b	a	a	-	b	-	-	b	b	b	b	a	a	b	a	a	a	b	b	a	b	b	b	b	a	-	a	b	a	-	a	-	-	b	a	-	b	b	a	-	-	-	a
chr08	1599040	T	a	h	a	-	b	a	a	-	b	-	-	b	b	b	b	a	a	b	a	a	a	b	b	a	b	b	b	b	a	-	a	b	a	-	a	-	-	b	a	-	b	b	a	-	-	-	a
chr08	1599042	C	a	h	a	-	b	a	a	-	b	-	-	b	b	b	b	a	a	b	a	a	a	b	b	a	b	b	b	b	a	-	a	b	a	-	a	-	-	b	a	-	b	b	a	-	-	-	a
chr08	1602156	C	a	h	a	a	b	a	a	b	b	-	a	b	b	b	b	a	a	b	a	a	a	b	b	-	b	b	-	b	a	-	a	b	a	a	a	-	a	b	a	a	b	-	a	-	a	a	a
chr08	1640520	G	a	a	a	a	b	a	-	b	-	b	a	b	b	b	b	a	a	a	a	-	-	-	b	a	b	b	b	b	a	-	a	b	a	-	a	a	-	-	a	a	b	-	a	b	-	a	a
chr08	1680079	G	a	a	a	a	b	a	a	b	b	a	-	-	b	b	b	a	a	a	b	a	a	-	b	-	b	b	-	b	a	a	a	b	a	a	a	a	a	b	a	a	-	b	a	b	-	a	a
chr08	1680191	T	a	a	a	a	b	a	a	b	b	a	-	-	b	b	b	a	a	a	b	a	a	-	b	-	b	b	-	b	a	a	a	b	a	a	a	a	a	b	a	a	-	b	a	b	-	a	a
chr08	1680307	G	a	a	a	a	b	a	a	b	b	-	-	b	b	b	b	a	a	a	b	a	a	b	b	a	b	b	b	b	a	-	a	b	a	a	a	a	a	b	a	h	b	b	a	b	a	a	a
chr08	1680694	G	-	-	a	-	b	-	-	b	-	-	-	b	-	b	b	a	a	-	-	-	a	-	b	a	b	b	-	b	a	a	a	b	a	-	a	-	-	b	a	-	b	-	-	b	-	-	-
chr08	1680975	G	-	-	a	-	b	-	-	b	-	-	-	b	-	b	b	a	a	-	-	-	a	-	b	a	b	b	-	b	a	a	a	b	a	-	a	-	-	b	a	-	b	-	-	b	-	-	-
chr08	1686626	A	a	-	-	-	-	-	a	b	-	-	-	-	b	-	b	a	-	a	-	a	a	b	-	-	b	-	-	b	-	-	-	b	a	-	a	-	-	b	a	a	b	b	-	-	-	-	-
chr08	1713411	G	a	a	a	a	b	b	a	b	-	-	a	b	b	b	b	a	a	a	b	-	a	b	b	a	b	a	-	b	a	-	a	b	a	a	a	a	-	b	a	a	b	b	a	b	a	a	a
chr08	1713422	G	a	a	a	a	b	b	a	b	-	-	a	b	b	b	b	a	a	a	b	-	a	b	b	a	b	a	-	b	a	-	a	b	a	a	a	a	-	b	a	a	b	b	a	b	a	a	a
chr08	1714572	G	a	a	a	a	b	b	a	b	-	a	-	b	b	b	b	a	a	a	b	-	a	b	b	-	b	a	b	b	a	a	a	b	a	a	a	a	-	b	a	h	b	b	a	b	-	a	a
chr08	1714829	G	a	a	a	a	b	b	a	b	-	a	-	b	b	b	b	a	a	a	b	-	a	b	b	-	b	a	b	b	a	a	a	b	a	a	a	a	-	b	a	h	b	b	a	b	-	a	a
chr08	1715189	T	-	a	-	a	-	-	a	-	b	-	-	-	b	b	b	a	a	-	b	a	-	-	-	-	-	a	-	-	-	a	-	b	a	-	a	-	-	-	a	-	b	b	a	b	-	a	-
chr08	1715625	T	a	a	a	a	-	b	-	b	b	-	a	b	-	b	b	a	a	-	b	a	a	b	b	a	b	a	b	b	a	a	a	b	a	-	a	a	a	b	a	h	b	b	a	b	a	a	a
chr08	1726047	G	-	a	a	a	b	h	-	b	b	a	-	b	-	b	b	a	a	a	b	a	a	-	-	-	b	a	-	b	-	-	a	b	a	a	a	-	a	b	a	a	b	b	a	-	-	a	-
chr08	1726084	T	-	a	a	a	b	h	-	b	b	a	-	b	-	b	b	a	a	a	b	a	a	-	-	-	b	a	-	b	-	-	a	b	a	a	a	-	a	b	a	a	b	b	a	-	-	a	-
chr08	1726317	C	a	a	a	a	-	h	-	-	b	a	-	b	-	b	b	a	a	a	b	a	a	-	-	-	b	a	-	b	-	-	a	b	a	a	a	-	a	b	a	a	b	b	a	-	-	a	a
chr08	1726349	A	a	a	a	a	b	h	-	-	b	a	-	b	-	b	b	a	a	a	b	a	a	-	-	-	b	a	-	b	-	-	a	b	a	a	a	-	a	b	a	a	b	b	a	-	-	a	a
chr08	1726373	C	a	a	a	a	b	h	-	-	b	a	-	b	-	b	b	a	a	a	b	a	a	-	-	-	b	a	-	b	-	-	a	b	a	a	a	-	a	b	a	a	b	b	a	-	-	a	a
chr08	1726398	T	a	a	a	a	b	h	-	-	b	a	-	b	-	b	b	a	a	a	b	a	a	-	-	-	b	a	-	b	-	-	a	b	a	a	a	-	a	b	a	a	b	b	a	-	-	a	a
chr08	1726693	T	a	a	a	a	b	b	a	b	b	-	-	b	b	b	b	a	a	a	b	a	a	b	b	a	b	a	b	b	a	a	a	b	a	-	a	a	a	b	a	b	b	b	a	b	a	a	a
chr08	1726742	G	a	a	a	a	b	b	a	b	b	-	-	b	b	b	b	a	a	a	b	a	a	b	b	a	b	a	b	b	a	a	a	b	a	-	a	a	a	b	a	b	b	b	a	b	a	a	a
chr08	1742399	C	a	a	a	-	b	a	a	b	b	a	a	b	b	b	b	a	a	a	b	a	a	b	b	-	b	a	b	b	a	a	a	b	a	a	a	-	a	b	a	a	b	-	a	b	-	a	a
chr08	1742615	T	a	a	a	-	b	a	a	b	b	a	a	b	b	b	b	a	a	a	b	a	a	b	b	-	b	a	b	b	a	a	a	b	a	a	a	-	a	b	a	a	b	-	a	b	-	a	a
chr08	1743834	G	a	a	-	a	-	-	-	b	b	a	-	-	b	b	b	a	a	a	b	-	a	b	b	-	b	-	b	b	-	a	a	b	a	-	a	a	a	b	a	a	b	-	a	b	a	a	-
chr08	1754577	T	a	a	-	a	b	b	a	b	-	-	-	b	b	b	b	a	a	a	b	-	a	-	b	a	b	-	b	b	a	-	a	b	a	-	a	-	a	-	a	a	b	-	a	b	-	a	a
chr08	1754598	A	a	a	-	a	b	b	a	b	-	-	-	b	b	b	b	a	a	a	b	-	a	-	b	a	b	-	b	b	a	-	a	b	a	-	a	-	a	-	a	a	b	-	a	b	-	a	a
chr08	1757396	T	-	-	a	a	b	-	-	b	b	-	-	-	b	b	b	a	a	-	b	-	a	b	b	-	-	-	b	b	-	-	a	b	a	-	-	-	-	b	a	b	b	-	a	-	-	-	-
chr08	1758280	T	a	a	a	a	-	-	-	b	b	a	a	b	b	b	b	a	a	a	b	a	a	b	-	a	b	a	-	b	-	-	a	b	a	a	a	-	-	b	a	-	b	-	a	-	-	a	-
chr08	1758298	G	a	a	a	a	-	-	-	b	b	a	a	b	b	b	b	a	a	a	b	a	a	b	-	a	b	a	-	b	-	-	a	b	a	a	a	-	-	b	a	-	b	-	a	-	-	a	-
chr08	1759524	C	a	a	-	a	b	a	a	-	b	a	-	b	b	b	b	a	a	a	b	a	a	b	b	-	b	b	b	b	a	a	a	b	a	-	a	a	a	b	a	-	b	-	a	b	-	a	a
chr08	1759758	G	a	a	-	a	b	b	a	-	b	a	-	b	b	b	b	a	a	a	b	-	a	b	b	-	b	b	b	b	a	a	a	b	a	-	a	a	a	b	a	-	b	-	a	b	-	a	a
chr08	1760765	T	a	a	a	a	b	-	a	b	b	a	a	b	-	b	b	a	a	a	b	-	a	-	b	-	b	a	b	b	-	-	-	b	a	-	a	a	a	-	a	a	b	-	a	-	-	a	-
chr08	1760828	A	a	a	a	a	b	-	a	b	b	a	a	b	-	b	b	a	a	a	b	-	a	-	b	-	a	a	b	b	-	-	-	b	a	-	a	a	a	-	a	a	b	-	a	-	-	a	-
chr08	1760972	G	a	a	a	a	b	-	a	b	b	a	a	b	-	b	b	a	a	a	b	-	a	-	b	-	b	a	b	b	-	-	-	b	a	-	a	a	a	-	a	a	b	-	a	-	-	a	-
chr08	1760982	A	a	a	a	a	b	-	a	b	b	a	a	b	-	b	b	a	a	a	b	-	a	-	b	-	b	a	b	b	-	-	-	b	a	-	a	a	a	-	a	a	b	-	a	-	-	a	-
chr08	1761425	T	b	a	-	-	b	b	-	b	-	-	-	b	b	b	b	a	a	a	b	-	a	b	b	a	b	b	b	b	-	a	a	b	a	a	a	a	-	-	a	a	b	-	-	b	-	a	a
chr08	1819868	G	-	a	a	a	-	b	-	-	-	b	-	b	b	b	b	-	a	a	b	a	a	-	-	-	-	-	b	b	a	-	a	b	a	-	a	a	-	b	a	b	b	-	-	b	-	a	-
chr08	1821320	C	-	a	a	a	b	b	a	b	b	-	-	b	b	b	b	b	a	a	b	a	a	b	-	-	b	a	b	b	a	-	a	b	a	a	a	-	a	b	a	-	b	-	a	b	a	a	-
chr08	1823033	T	-	-	-	-	b	-	-	-	b	-	-	b	b	b	b	-	-	a	b	-	a	b	-	a	b	a	b	b	-	a	-	b	-	a	-	-	-	-	a	b	b	b	a	b	-	-	a
chr08	1823052	C	-	-	-	-	b	-	-	-	b	-	-	b	b	b	b	-	-	a	b	-	a	b	-	a	b	a	b	b	-	a	-	b	-	a	-	-	-	-	a	b	b	b	a	b	-	-	a
chr08	1823090	T	-	-	-	-	b	-	-	-	b	-	-	b	b	b	b	-	-	a	b	-	a	b	-	a	b	a	b	b	-	a	-	b	-	a	-	-	-	-	a	b	b	b	a	b	-	-	a
chr08	1825340	A	-	a	-	a	b	b	a	-	b	a	-	b	b	b	b	-	a	-	b	-	a	b	-	a	b	a	b	b	a	-	a	b	a	a	a	a	-	b	a	a	b	-	a	b	-	a	a
chr08	1825349	G	-	a	-	a	b	b	a	-	b	a	-	b	b	b	b	-	a	-	b	-	a	b	-	a	b	a	b	b	a	-	a	b	a	a	a	a	-	b	a	a	b	-	a	b	-	a	a
chr08	1825365	A	-	a	-	a	b	b	a	-	b	a	-	b	b	b	b	-	a	-	b	-	a	b	-	a	b	a	b	b	a	-	a	b	a	a	a	a	-	b	a	a	b	-	a	b	-	a	a
chr08	1825649	T	b	a	-	a	b	b	a	b	b	a	-	b	b	b	b	b	a	-	b	-	a	b	-	a	b	a	b	b	a	a	a	b	a	a	a	a	-	b	a	a	b	-	a	b	-	a	a
chr08	1825695	A	b	a	-	a	b	b	a	b	b	a	-	b	b	b	b	b	a	-	b	-	a	b	-	a	b	a	b	b	a	a	a	b	a	a	a	a	-	b	a	a	b	-	a	b	-	a	a
chr08	1832896	G	b	-	-	-	-	-	-	b	b	-	-	-	b	b	-	-	a	a	b	-	-	-	-	a	b	a	-	b	a	-	-	b	-	a	-	-	-	-	a	-	b	-	a	b	-	a	-
chr08	1833104	A	b	-	-	-	-	-	-	b	b	-	-	-	b	b	-	-	a	a	b	-	-	-	-	a	b	a	-	b	a	-	-	b	-	a	-	-	-	-	a	-	b	-	a	b	-	a	-
chr08	1833460	T	-	a	a	-	-	-	-	-	b	-	-	-	-	-	-	b	a	a	-	-	a	-	-	-	b	-	b	-	a	-	-	b	a	-	-	-	-	-	-	a	-	-	a	-	-	a	a
chr08	1833461	G	-	a	a	-	-	-	-	-	b	-	-	-	-	-	-	b	a	a	-	-	a	-	-	-	b	-	b	-	a	-	-	b	a	-	-	-	-	-	-	a	-	-	a	-	-	a	a
chr08	1833568	G	-	a	a	-	-	-	-	-	b	-	-	-	-	-	-	b	a	a	-	-	a	-	-	-	b	-	b	-	a	-	-	b	a	-	-	-	-	-	-	a	-	-	a	-	-	a	a
chr08	1833616	T	-	a	a	-	-	-	-	-	b	-	-	-	-	-	-	b	a	a	-	-	a	-	-	-	b	-	b	-	a	-	-	b	a	-	-	-	-	-	-	a	-	-	a	-	-	a	a
chr08	1874219	C	b	a	b	b	b	-	-	b	b	-	-	b	-	b	-	-	a	-	-	a	b	b	-	-	-	-	-	b	-	-	b	-	a	-	-	-	a	b	a	b	b	-	b	b	-	-	-
chr08	1874233	C	b	a	b	b	b	-	-	b	b	-	-	b	-	b	-	-	a	-	-	a	b	b	-	-	-	-	-	b	-	-	b	-	a	-	-	-	a	b	a	b	b	-	b	b	-	-	-
chr08	1875163	G	-	a	-	a	b	a	a	-	-	-	-	-	-	b	-	-	a	a	-	-	h	b	-	-	-	a	-	-	-	-	b	-	a	-	a	-	a	b	a	b	b	-	-	-	-	a	a
chr08	1875201	C	-	a	-	a	b	a	a	-	-	-	-	-	-	b	-	-	a	a	-	-	h	b	-	-	-	a	-	-	-	-	b	-	a	-	a	-	a	b	a	b	b	-	-	-	-	a	a
chr08	1875213	A	-	a	-	a	b	a	a	-	-	-	-	-	-	b	-	-	a	a	-	-	h	b	-	-	-	a	-	-	-	-	b	-	a	-	a	-	a	b	a	b	b	-	-	-	-	a	a
chr08	1875218	A	-	a	-	a	b	a	a	-	-	-	-	-	-	b	-	-	a	a	-	-	h	b	-	-	-	a	-	-	-	-	b	-	a	-	a	-	a	b	a	b	b	-	-	-	-	a	a
chr08	1896903	C	b	a	a	a	b	-	a	b	b	a	-	b	b	b	b	b	a	a	b	-	a	b	b	a	b	a	b	b	-	-	a	b	a	a	a	-	a	b	a	b	b	b	a	b	-	a	a
chr08	1908604	C	-	a	a	a	b	-	a	-	b	a	-	b	-	b	b	b	a	a	b	a	a	-	-	-	b	a	b	b	-	a	a	b	a	-	-	-	a	b	a	a	b	-	a	b	a	a	a
chr08	1909993	C	b	a	a	a	b	a	a	b	b	-	-	b	b	b	b	b	a	a	b	a	a	b	b	-	b	a	b	b	a	a	a	b	a	a	a	-	a	b	a	a	b	-	a	b	a	a	a
chr08	1910459	C	-	a	a	a	b	-	a	-	b	-	-	-	b	b	b	-	a	a	b	-	a	b	-	-	b	a	b	b	a	a	a	b	a	-	a	a	a	b	a	a	b	-	a	b	-	a	a
chr08	1910474	A	-	a	a	a	b	-	a	-	b	-	-	-	b	b	b	-	a	a	b	-	a	b	-	-	b	a	b	b	a	a	a	b	a	-	a	a	a	b	a	a	b	-	a	b	-	a	a
chr08	1910477	C	-	a	a	a	b	-	a	-	b	-	-	-	b	b	b	-	a	a	b	-	a	b	-	-	b	a	b	b	a	a	a	b	a	-	a	a	a	b	a	b	b	-	a	b	-	a	a
chr08	1917448	C	b	a	a	-	b	-	a	b	b	a	-	-	b	-	b	b	-	a	b	-	a	-	b	a	b	b	b	b	a	a	-	b	a	-	a	a	-	-	a	a	b	-	a	b	-	a	a
chr08	1917474	G	b	a	a	-	b	-	a	b	b	a	-	-	b	-	b	b	-	a	b	-	a	-	b	a	b	b	b	b	a	a	-	b	a	-	a	a	-	-	a	a	b	-	a	b	-	a	a
chr08	1920723	A	-	a	-	a	b	-	-	-	b	-	-	b	b	b	b	-	a	-	b	-	a	b	-	-	b	a	-	b	-	-	a	b	a	a	a	-	-	b	a	a	b	-	a	-	-	-	-
chr08	1920730	G	-	a	-	a	b	-	-	-	b	-	-	b	b	b	b	-	a	-	b	-	a	b	-	-	b	a	-	b	-	-	a	b	a	a	a	-	-	b	a	a	b	-	a	-	-	-	-
chr08	1920802	G	-	a	-	a	b	-	-	-	b	-	-	b	b	b	b	-	a	-	b	-	a	b	-	-	b	a	-	b	-	-	a	b	a	a	a	-	-	b	a	a	b	-	a	-	-	-	-
chr08	1921416	T	b	a	a	a	b	-	a	b	b	a	-	b	b	b	b	b	a	a	b	a	a	b	b	a	b	a	b	b	a	a	a	b	a	a	a	a	a	b	a	a	b	b	a	b	a	a	a
chr08	1921417	G	b	a	a	a	b	-	a	b	b	a	-	b	b	b	b	b	a	a	b	a	a	b	b	a	b	a	b	b	a	a	a	b	a	a	a	a	a	b	a	a	b	b	a	b	a	a	a
chr08	2070004	T	-	a	a	a	b	b	a	b	b	-	-	b	b	a	b	b	a	a	b	a	a	-	b	-	b	a	b	b	a	a	a	b	a	a	a	-	a	b	a	a	b	b	b	b	a	a	-
chr08	2070016	A	-	a	a	a	b	b	a	b	b	-	-	b	b	a	b	b	a	a	b	a	a	-	b	-	b	a	b	b	a	a	a	b	a	a	a	-	a	b	a	a	b	b	b	b	a	a	-
chr08	2071668	T	-	a	-	-	-	-	-	-	-	-	-	-	b	a	b	-	a	-	b	a	a	-	-	-	b	-	-	b	-	-	-	b	-	-	-	-	-	b	a	a	-	-	b	b	-	a	a
chr08	2071673	T	-	a	-	-	-	-	-	-	-	-	-	-	b	a	b	-	a	-	b	a	a	-	-	-	b	-	-	b	-	-	-	b	-	-	-	-	-	b	a	a	-	-	b	b	-	a	a
chr08	2071703	G	-	a	-	-	-	-	-	-	-	-	-	-	b	a	b	-	a	-	b	a	a	-	-	-	b	-	-	b	-	-	-	b	-	-	-	-	-	b	a	a	-	-	b	b	-	a	a
chr08	2104245	G	b	a	-	-	-	b	a	b	-	a	-	b	b	a	b	b	a	a	b	a	a	b	b	-	b	a	b	b	a	a	a	b	a	-	a	a	a	-	a	b	b	-	b	b	-	-	-
chr08	2115693	A	b	a	a	a	b	a	-	b	b	a	-	-	b	a	b	b	a	a	b	a	a	b	b	a	b	a	b	b	-	a	a	b	a	a	a	-	a	b	a	a	-	-	b	b	a	a	a
chr08	2117280	C	b	a	-	-	-	a	-	b	b	-	-	-	-	a	b	b	a	b	b	a	a	-	-	a	b	a	-	-	a	a	a	b	a	-	a	a	a	-	a	-	b	-	b	-	-	a	-
chr08	2121992	C	b	a	a	a	-	-	a	b	b	-	b	-	b	a	b	b	a	a	b	a	a	a	b	a	b	a	b	b	a	a	a	b	a	a	a	-	a	b	a	a	b	b	b	b	a	a	a
chr08	2136556	G	-	-	a	-	-	b	-	-	-	-	-	b	-	-	b	b	a	-	b	a	a	b	b	-	b	-	-	b	-	a	-	b	a	-	a	a	-	-	a	-	-	-	-	-	a	a	a
chr08	2205292	C	b	a	a	a	b	a	-	b	-	a	-	-	b	a	b	b	a	a	b	a	a	-	b	-	b	b	b	b	a	a	a	b	a	-	a	-	a	b	a	a	b	-	b	b	-	a	a
chr08	2249824	C	-	a	a	a	b	a	a	-	b	a	b	b	b	a	b	-	a	a	b	a	a	a	-	-	b	a	b	b	a	a	a	b	a	-	a	a	a	b	a	a	b	b	b	b	a	a	a
chr08	2249871	C	-	a	a	a	b	a	a	-	b	a	b	b	b	a	b	-	a	a	b	a	a	a	-	-	b	a	b	b	a	a	a	b	a	-	a	a	a	b	a	a	b	b	b	b	a	a	a
chr08	2249877	T	-	a	a	a	b	a	a	-	b	a	b	b	b	a	b	-	a	a	b	a	a	a	-	-	b	a	b	b	a	b	a	b	a	-	a	a	a	b	a	a	b	b	b	b	a	a	a
chr08	2250682	A	b	a	a	a	-	b	a	b	b	a	-	b	b	a	b	b	a	a	b	a	a	a	b	a	b	a	b	b	a	a	a	b	a	-	a	-	a	b	a	a	b	b	b	b	a	a	a
chr08	2251450	C	b	a	a	a	-	-	a	b	b	a	-	b	b	a	b	b	a	a	b	-	a	a	b	-	b	a	b	b	a	a	a	b	a	a	a	a	a	b	a	h	b	-	b	b	a	a	-
chr08	2251515	C	b	a	a	a	-	-	a	b	b	a	-	b	b	a	b	b	a	a	b	-	a	a	b	-	b	a	b	b	a	a	a	b	a	a	a	a	a	b	a	h	b	-	b	b	a	a	-
chr08	2254304	G	-	a	a	a	-	b	a	b	b	-	-	b	b	a	b	b	a	a	b	-	a	-	-	-	b	-	b	b	-	a	a	b	a	-	a	a	a	b	a	a	b	-	b	b	-	a	-
chr08	2366317	A	-	a	a	b	-	a	-	b	b	-	-	b	b	a	b	b	b	a	b	a	a	b	b	a	b	-	-	b	a	a	a	b	a	b	a	a	-	b	a	b	b	b	b	b	a	a	-
chr08	2369500	T	b	a	a	b	a	b	a	b	-	-	b	b	b	a	b	b	b	a	b	-	a	b	b	a	b	a	-	b	a	-	a	b	a	-	a	a	-	b	a	-	b	b	b	b	a	a	a
chr08	2371677	C	b	a	a	-	a	b	a	b	b	a	b	b	b	a	b	b	b	a	b	a	a	-	-	-	b	a	b	b	a	-	a	b	a	b	a	a	a	-	a	b	b	-	b	b	a	a	a
chr08	2371912	C	-	a	a	-	a	a	a	-	b	a	b	b	b	a	b	-	b	a	b	a	a	-	-	-	b	a	b	b	a	-	a	b	a	b	-	a	a	-	a	b	b	-	b	b	a	a	a
chr08	2371913	C	-	a	a	-	a	a	a	-	b	a	b	b	b	a	b	-	b	a	b	a	a	-	-	-	b	a	b	b	a	-	a	b	a	b	-	a	a	-	a	b	b	-	b	b	a	a	a
chr08	2371921	G	-	a	a	-	a	b	a	-	b	a	b	b	b	a	b	-	b	a	b	a	a	-	-	-	b	a	b	b	a	-	a	b	a	b	-	a	a	-	a	b	b	-	b	b	a	a	a
chr08	2371951	G	-	a	a	-	a	b	a	-	b	a	b	b	b	a	b	-	b	a	b	a	a	-	-	-	b	a	b	b	a	-	a	b	a	b	-	a	a	-	a	b	b	-	b	b	a	a	a
chr08	2372864	T	b	a	a	b	-	h	a	b	b	-	-	b	b	a	b	b	b	-	b	a	a	-	-	a	b	a	-	b	a	a	a	b	a	-	a	a	-	b	a	b	b	-	b	b	a	a	a
chr08	2372917	G	b	a	a	b	-	h	a	b	b	-	-	b	b	a	b	b	b	-	b	a	a	-	-	a	b	a	-	b	a	a	a	b	a	-	a	a	-	b	a	b	b	-	b	b	a	a	a
chr08	2373736	T	-	a	a	b	a	a	-	b	b	-	b	b	b	a	b	b	b	a	b	-	a	b	b	a	b	a	b	b	-	-	a	b	a	-	a	a	a	b	a	b	b	b	b	b	a	a	a
chr08	2373737	T	-	a	a	b	a	a	-	b	b	-	b	b	b	a	b	b	b	a	b	-	a	b	b	a	b	a	b	b	-	-	a	b	a	-	a	a	a	b	a	b	b	b	b	b	a	a	a
chr08	2375063	T	b	a	-	b	a	b	a	b	b	a	b	b	b	a	b	b	b	a	b	-	a	b	b	-	b	a	b	b	a	a	a	b	a	-	a	-	a	b	a	b	b	b	b	b	a	a	a
chr08	2375375	C	b	a	-	b	a	b	a	b	b	a	b	b	b	a	b	b	b	a	b	-	a	b	b	-	b	a	b	b	a	a	a	b	a	-	a	-	a	b	a	b	b	b	b	b	a	a	a
chr08	2378763	T	-	a	-	-	-	-	-	-	b	a	-	-	-	a	b	b	-	-	-	a	a	-	-	a	-	-	-	-	-	a	a	b	a	-	a	-	-	b	a	-	b	-	-	-	-	-	-
chr08	2380705	G	b	a	a	b	-	a	-	b	b	-	-	b	b	a	b	b	b	b	b	-	a	b	b	-	b	b	-	b	-	a	a	b	a	b	a	-	-	-	a	h	b	-	b	-	-	a	-
chr08	2381060	C	b	a	a	b	-	a	-	b	b	-	-	b	b	a	b	b	b	b	b	-	a	b	b	-	b	b	-	b	-	a	a	b	a	b	a	-	-	-	a	a	b	-	b	-	-	a	-
chr08	2381072	A	b	a	a	b	-	a	-	b	b	-	-	b	b	a	b	b	b	b	b	-	a	b	b	-	b	b	-	b	-	a	a	b	a	b	a	-	-	-	a	a	b	-	b	-	-	a	-
chr08	2392678	G	b	a	a	b	a	a	a	b	b	a	b	b	b	a	b	b	b	h	b	a	a	b	b	-	b	h	b	b	a	a	a	b	a	b	a	a	-	b	a	h	b	b	b	b	a	a	a
chr08	2398590	A	b	a	a	-	a	b	a	b	b	a	-	b	b	a	b	b	b	a	b	a	a	b	b	-	b	a	b	b	a	a	a	b	a	b	a	a	a	b	a	b	b	b	b	b	a	a	a
chr08	2398775	T	b	a	a	-	a	b	a	b	b	a	-	b	b	a	b	b	b	a	b	a	a	b	b	-	b	a	b	b	a	a	a	b	a	-	a	a	a	b	a	b	b	b	b	b	a	a	a
chr08	2400046	T	b	a	a	b	a	b	a	b	b	a	-	b	-	a	b	b	b	a	b	a	a	b	b	-	b	a	b	b	a	a	a	b	a	b	a	a	a	b	a	b	b	-	b	b	a	a	a
chr08	2410224	C	b	a	a	-	-	b	a	b	b	-	-	-	b	a	b	b	b	a	b	-	a	-	b	-	b	-	-	b	a	a	a	b	a	b	a	-	-	b	a	-	b	b	-	b	-	a	-
chr08	2424894	C	b	a	a	b	a	h	a	b	b	-	b	b	b	a	b	b	b	b	b	a	a	b	a	a	b	a	-	b	a	-	a	b	a	b	a	-	a	b	a	b	b	-	b	b	a	a	a
chr08	2435453	G	-	-	-	b	-	a	-	b	-	-	-	-	b	-	a	b	b	b	b	a	a	-	-	-	b	-	b	b	-	-	a	b	a	-	-	-	b	b	a	-	b	-	b	b	-	-	-
chr08	2436686	T	b	a	a	-	a	b	-	b	b	-	-	b	b	a	a	b	b	b	b	a	a	b	b	a	b	-	b	b	a	-	a	b	a	-	a	-	a	b	a	-	b	-	b	b	-	a	a
chr08	2439910	T	-	-	a	-	a	a	-	b	-	a	-	-	b	a	a	b	b	b	b	a	a	b	-	a	-	b	-	-	-	a	a	b	a	-	a	a	-	b	a	a	-	-	b	b	-	a	-
chr08	2439914	C	-	-	a	-	a	a	-	b	-	a	-	-	b	a	a	b	b	b	b	a	a	b	-	a	-	a	-	-	-	a	a	b	a	-	a	a	-	b	a	a	-	-	b	b	-	a	-
chr08	2440947	A	-	a	-	b	-	b	a	-	b	-	-	-	b	-	-	-	b	b	b	-	a	b	-	-	b	-	b	b	-	-	-	b	a	b	-	-	-	b	-	b	b	b	b	b	a	a	-
chr08	2440948	G	-	a	-	b	-	b	a	-	b	-	-	-	b	-	-	-	b	b	b	-	a	b	-	-	b	-	b	b	-	-	-	b	a	b	-	-	-	b	-	b	b	b	b	b	a	a	-
chr08	2440989	A	-	a	-	b	-	b	a	-	b	-	-	-	b	-	-	-	b	b	b	-	a	b	-	-	b	-	b	b	-	-	-	b	a	b	-	-	-	b	-	b	b	b	b	b	a	a	-
chr08	2441183	C	b	a	-	b	-	b	-	b	b	-	-	b	b	-	-	b	b	b	b	-	a	b	b	-	b	-	b	b	-	-	-	b	a	b	-	-	-	b	-	b	b	b	b	b	a	a	-
chr08	2446664	A	-	a	a	-	a	-	a	-	-	-	-	b	-	a	a	b	b	b	b	-	a	-	b	-	b	-	-	-	-	-	a	b	a	-	a	-	a	b	a	-	-	-	b	-	a	a	a
chr08	2458279	G	b	a	a	b	a	a	-	b	b	-	b	b	b	a	a	b	b	b	b	a	a	b	b	a	b	-	b	b	-	a	a	b	a	b	a	a	a	b	a	b	b	-	b	b	-	a	a
chr08	2459176	A	b	a	a	b	-	b	a	b	-	a	-	-	b	a	a	b	b	b	b	a	a	b	b	-	b	a	-	b	a	a	a	b	a	b	a	-	a	-	a	b	b	b	b	b	a	a	a
chr08	2460130	G	b	a	a	b	a	-	-	b	b	-	-	b	b	a	a	b	b	b	b	a	a	b	b	a	b	-	b	b	-	-	a	b	a	-	a	-	a	b	a	b	b	b	b	b	-	a	-
chr08	2460973	A	b	a	a	b	a	-	-	b	b	-	-	b	-	a	a	b	b	b	b	-	a	b	b	-	b	a	b	b	a	-	a	b	a	-	a	-	a	b	a	a	b	b	b	b	a	a	a
chr08	2460996	C	b	a	a	b	a	-	-	b	b	-	-	b	-	a	a	b	b	b	b	-	a	b	b	-	b	a	b	b	a	-	a	b	a	-	a	-	a	b	a	a	b	b	b	b	a	a	a
chr08	2462331	C	-	a	a	b	-	b	a	b	-	a	b	b	b	a	a	b	b	b	b	a	a	b	b	-	b	a	b	b	-	-	a	b	a	b	a	-	a	b	a	h	b	-	b	b	-	a	a
chr08	2462628	C	b	a	a	-	-	b	a	b	-	-	-	-	b	a	a	b	b	b	b	-	a	-	b	-	b	a	-	-	-	-	a	b	a	-	a	a	a	-	a	b	b	-	b	b	a	-	-
chr08	2469876	T	-	a	a	b	a	b	a	b	b	a	b	b	b	a	a	b	b	-	b	-	a	b	b	-	-	-	-	b	-	a	a	b	a	-	a	a	-	b	a	b	b	b	b	b	b	-	a
chr08	2472564	A	-	a	-	b	-	a	-	b	b	a	-	-	b	a	a	b	b	-	b	-	a	b	b	a	b	a	b	b	-	-	a	b	a	b	a	-	-	-	a	b	b	b	b	b	a	-	-
chr08	2481810	G	-	a	a	b	a	b	a	-	b	b	b	b	b	a	a	-	b	b	b	a	a	b	-	-	b	a	-	b	a	-	a	b	a	b	a	a	a	b	a	b	b	-	b	b	a	a	a
chr08	2481817	G	-	a	a	b	a	b	a	-	b	b	b	b	b	a	a	-	b	b	b	a	a	b	-	-	b	a	-	b	a	-	a	b	a	b	a	a	a	b	a	b	b	-	b	b	a	a	a
chr08	2481831	T	-	a	a	b	a	b	a	-	b	b	b	b	b	a	a	-	b	b	b	a	a	b	-	-	b	a	-	b	a	-	a	b	a	b	a	a	a	b	a	b	b	-	b	b	a	a	b
chr08	2481847	A	-	a	a	b	a	b	a	-	b	a	b	b	b	a	a	-	b	b	b	a	a	b	-	-	b	a	-	b	a	-	a	b	a	b	a	a	a	b	a	b	b	-	b	b	a	a	a
chr08	2490752	C	b	a	a	b	a	b	-	b	b	a	-	b	b	a	a	b	b	b	b	a	a	b	b	a	b	a	b	b	a	a	a	b	a	-	a	a	b	b	a	b	b	b	b	b	a	a	a
chr08	2490794	C	b	a	a	b	a	b	-	b	b	a	-	b	b	a	a	b	b	b	b	a	a	b	b	a	b	a	b	b	a	a	a	b	a	-	a	a	a	b	a	b	b	b	b	b	a	a	a
chr08	2491005	A	b	a	a	b	a	b	-	b	b	a	-	b	b	a	a	b	b	b	b	a	a	b	b	a	b	a	b	b	a	a	a	b	a	-	a	a	a	b	a	b	b	b	b	b	a	a	a
chr08	2498905	G	b	-	a	-	a	-	-	b	-	-	-	-	b	a	a	b	b	b	b	a	a	b	b	-	b	a	b	b	-	a	a	b	a	-	a	a	a	b	a	-	-	-	b	-	a	a	a
chr08	2499429	T	b	a	a	-	a	-	a	b	b	-	b	-	b	a	a	b	b	b	b	-	-	-	b	a	b	a	b	b	-	-	-	b	a	b	a	-	a	b	a	h	-	-	b	b	a	a	a
chr08	2504201	C	b	a	a	b	a	b	a	b	b	-	-	b	b	a	a	b	b	b	b	a	a	b	b	a	b	a	-	b	a	a	a	b	a	-	a	a	-	b	a	b	b	b	b	b	a	a	a
chr08	2504251	C	b	a	a	b	a	b	a	b	b	-	-	b	b	a	a	b	b	b	b	a	a	b	b	a	b	a	-	b	a	a	a	b	a	-	a	a	-	b	a	b	b	b	b	b	a	a	a
chr08	2505271	G	-	a	a	-	a	a	-	-	-	-	b	-	b	a	a	-	-	-	b	a	a	b	-	a	b	-	-	b	a	a	a	b	a	-	a	a	a	-	a	b	b	b	b	b	a	a	-
chr08	2505279	C	-	a	a	-	a	a	-	-	-	-	b	-	b	a	a	-	-	-	b	a	a	b	-	a	b	-	-	b	a	a	a	b	a	-	a	a	a	-	a	b	b	b	b	b	a	a	-
chr08	2505294	G	-	a	a	-	a	a	-	-	-	-	b	-	b	a	a	-	-	-	b	a	a	b	-	a	b	-	-	b	a	a	a	b	a	-	a	a	a	-	a	b	b	b	b	b	a	a	-
chr08	2505296	A	-	a	a	-	a	a	-	-	-	-	b	-	b	a	a	-	-	-	b	a	a	b	-	a	b	-	-	b	a	a	a	b	a	-	a	a	a	-	a	b	b	b	b	b	a	a	-
chr08	2505326	C	-	h	a	-	a	a	-	-	-	-	b	-	b	a	a	-	-	-	b	a	a	b	-	a	b	-	-	b	a	a	a	b	a	-	a	a	a	-	a	b	b	b	b	b	a	a	-
chr08	2505348	T	-	a	a	-	a	a	-	-	-	-	b	-	b	a	a	-	-	-	b	a	a	b	-	a	b	-	-	b	a	a	a	b	a	-	h	b	a	-	h	b	b	b	b	b	a	b	-
chr08	2523236	A	-	a	a	b	a	a	a	b	-	a	-	b	b	a	a	b	b	b	b	a	a	-	-	-	b	-	b	b	a	-	a	b	a	b	a	a	a	b	a	b	b	b	b	b	-	a	a
chr08	2524380	A	b	a	a	b	a	b	-	b	-	-	b	b	b	a	a	b	b	b	b	a	a	b	b	-	b	a	b	b	-	a	a	b	a	b	a	a	a	-	a	h	b	b	b	b	-	a	a
chr08	2543248	C	b	a	a	b	a	b	a	b	-	a	-	b	b	a	a	b	b	b	b	a	a	b	-	a	b	a	b	b	a	a	a	b	a	b	a	a	-	b	a	b	b	-	b	b	-	a	a
chr08	2545906	T	b	a	a	-	-	b	-	b	b	-	-	b	-	a	a	b	b	b	b	a	a	-	b	-	b	-	-	b	-	-	a	b	a	-	a	-	-	b	a	b	b	-	b	b	-	a	-
chr08	2545921	G	b	a	a	-	-	b	-	b	b	-	-	b	-	a	a	b	b	b	b	a	a	-	b	-	b	-	-	b	-	-	a	b	a	-	a	-	-	b	a	b	b	-	b	b	-	a	-
chr08	2547980	C	b	a	a	b	a	b	a	b	b	-	-	-	b	a	a	b	b	b	b	-	a	b	b	a	b	a	b	b	a	a	a	b	a	b	-	a	-	b	a	b	b	b	b	b	-	a	a
chr08	2695682	G	b	a	a	b	a	b	a	b	b	-	-	b	-	a	a	b	b	b	b	a	a	b	b	a	-	a	b	b	a	a	a	b	a	-	a	-	a	b	a	b	-	b	b	b	a	a	a
chr08	2706144	G	-	a	a	b	a	h	a	-	b	-	b	b	b	a	a	b	b	b	b	-	a	b	-	a	b	a	-	b	a	a	a	b	a	-	a	a	a	b	a	h	b	-	b	b	-	a	a
chr08	2706172	T	-	a	a	b	a	h	a	-	b	-	b	b	b	a	a	b	b	b	b	-	a	b	-	a	b	a	-	b	a	a	a	b	a	-	a	a	a	b	a	h	b	-	b	b	-	a	a
chr08	2706173	T	-	a	a	b	a	h	a	-	b	-	b	b	b	a	a	b	b	b	b	-	a	b	-	a	b	a	-	b	a	a	a	b	a	-	a	a	a	b	a	h	b	-	b	b	-	a	a
chr08	2708630	T	-	a	a	-	a	-	a	-	-	-	-	-	-	a	a	-	-	-	-	a	a	-	-	a	-	a	b	-	-	-	a	b	a	-	a	a	a	b	a	-	-	-	-	-	a	-	-
chr08	2721521	C	b	a	a	b	-	b	-	b	b	-	-	b	b	-	a	b	b	b	b	a	a	b	b	-	b	a	b	b	-	a	a	b	a	b	-	-	-	b	a	b	b	-	b	b	-	a	-
chr08	2722218	G	-	a	a	b	a	b	a	-	b	-	-	b	b	a	a	-	b	b	b	a	a	b	-	-	b	a	-	b	a	-	a	b	a	b	a	-	a	b	a	b	b	-	b	b	a	a	a
chr08	2722256	C	-	a	a	b	a	b	a	-	b	-	-	b	b	a	a	-	b	b	b	a	a	b	-	-	b	a	-	b	a	-	a	b	a	b	a	-	a	b	a	b	b	-	b	b	a	a	a
chr08	2722257	A	-	a	a	b	a	b	a	-	b	-	-	b	b	a	a	-	b	b	b	a	a	b	-	-	b	a	-	b	a	-	a	b	a	b	a	-	a	b	a	b	b	-	b	b	a	a	a
chr08	2726021	A	b	a	-	b	-	-	-	b	b	-	b	b	b	-	-	b	b	b	b	a	a	b	-	-	b	-	-	b	a	-	a	b	a	b	-	a	-	b	a	b	b	-	b	b	-	-	a
chr08	2727342	T	-	a	a	b	a	b	a	b	b	a	-	b	b	a	a	b	b	b	b	a	a	b	b	a	b	a	b	-	a	a	a	b	a	-	a	-	a	b	a	b	b	-	b	b	a	a	a
chr08	2727420	A	-	a	a	b	a	a	a	b	b	a	-	b	b	a	a	b	b	b	b	a	a	b	b	a	b	a	b	-	a	a	a	b	a	-	a	-	a	b	a	a	b	-	b	b	a	a	a
chr08	2732621	T	b	-	a	-	-	-	a	b	-	a	-	-	-	a	a	b	b	b	b	-	a	-	-	-	b	a	-	-	-	a	a	b	a	-	-	-	a	-	a	b	-	-	b	-	-	-	-
chr08	2735542	G	b	a	a	b	-	b	a	b	-	-	-	b	b	a	a	b	b	b	b	a	a	-	b	a	b	a	b	b	a	a	a	b	a	b	a	a	a	b	a	b	b	-	b	b	a	-	-
chr08	2735751	T	b	a	a	b	-	b	a	b	-	-	-	b	b	a	a	b	b	b	b	a	a	-	b	a	b	a	b	b	a	a	a	b	a	b	a	a	a	b	a	b	b	-	b	b	a	-	-
chr08	2735772	G	b	a	a	b	-	b	a	b	-	-	-	b	b	a	a	b	b	b	b	a	a	-	b	a	b	a	b	b	a	a	a	b	a	b	a	a	a	b	a	b	b	-	b	b	a	-	-
chr08	2793153	T	b	a	a	-	-	a	a	b	-	-	-	-	-	a	-	-	b	b	b	-	a	-	-	a	b	-	b	b	a	a	-	b	a	b	-	-	-	b	-	a	-	-	b	-	-	a	a
chr08	2793297	C	-	a	a	-	-	a	a	-	-	-	-	-	-	a	-	-	b	b	b	-	a	-	-	a	b	-	b	b	a	a	-	b	a	-	-	-	-	b	-	a	-	-	b	-	-	a	a
chr08	2793342	T	-	a	a	-	-	a	a	-	-	-	-	-	-	a	-	-	b	b	b	-	a	-	-	a	b	-	b	b	a	a	-	b	a	b	-	-	-	b	-	b	-	-	b	-	-	a	a
chr08	2793356	C	-	a	a	-	-	a	a	-	-	-	-	-	-	a	-	-	b	b	b	-	a	-	-	a	b	-	b	b	a	a	-	b	a	b	-	-	-	b	-	b	-	-	b	-	-	a	a
chr08	2796254	C	b	-	a	b	-	-	-	b	b	-	b	-	b	-	a	b	b	b	b	a	-	b	b	-	b	-	-	-	a	a	-	b	a	-	-	-	-	b	-	-	b	-	-	b	-	-	-
chr08	2796258	A	b	-	a	b	-	-	-	b	b	-	b	-	b	-	a	b	b	b	b	a	-	b	b	-	b	-	-	-	a	a	-	b	a	-	-	-	-	b	-	-	b	-	-	b	-	-	-
chr08	2811931	C	-	-	a	-	a	a	-	b	-	a	-	-	-	a	a	b	b	-	b	a	a	b	b	a	b	b	b	b	a	a	a	b	a	-	-	-	-	b	a	-	b	-	b	-	a	-	-
chr08	2811972	A	-	-	a	-	a	a	-	b	-	a	-	-	-	a	a	b	b	-	b	a	a	b	b	a	b	b	b	b	a	a	a	b	a	-	-	-	-	b	a	-	b	-	b	-	a	-	-
chr08	2812326	C	b	-	a	-	a	a	-	b	-	a	-	-	-	a	a	b	b	-	b	a	a	a	b	a	b	b	b	b	a	a	a	b	a	-	-	-	-	b	a	-	b	-	b	-	a	-	-
chr08	2812663	T	b	a	a	b	a	b	a	b	b	a	-	b	b	a	a	b	b	b	b	a	a	b	b	a	b	a	b	b	a	a	a	b	a	b	a	a	a	b	a	b	b	-	b	b	a	a	a
chr08	2813456	G	-	a	a	-	-	b	a	-	b	-	-	b	b	a	a	b	b	b	b	-	a	-	b	a	-	-	-	-	a	a	a	b	a	-	a	-	a	b	a	-	-	-	b	-	-	-	-
chr08	2813496	A	-	a	a	-	-	b	a	-	b	-	-	b	b	a	a	b	b	b	b	-	a	-	b	a	-	-	-	-	a	a	a	b	a	-	a	-	a	b	a	-	-	-	b	-	-	-	-
chr08	2814456	G	b	a	-	b	a	a	-	b	-	-	-	b	b	a	a	b	b	b	b	a	a	-	b	a	b	a	b	b	a	-	a	b	a	b	a	a	a	b	a	b	b	b	b	b	-	a	a
chr08	2814498	T	b	a	-	b	a	a	-	b	-	-	-	b	b	a	a	b	b	b	b	a	a	-	b	a	b	a	b	b	a	-	a	b	a	b	a	a	a	b	a	b	b	b	b	b	-	a	b
chr08	2828068	T	-	a	-	b	a	b	a	-	b	-	-	b	b	a	a	-	b	b	b	-	a	b	-	-	b	a	-	b	a	a	a	b	a	b	a	a	-	b	a	a	b	b	b	b	a	a	a
chr08	2828075	T	-	a	-	b	a	b	a	-	b	-	-	b	b	a	a	-	b	b	b	-	a	b	-	-	b	a	-	b	a	a	a	b	a	b	a	a	-	b	a	a	b	b	b	b	a	a	a
chr08	2828077	T	-	a	-	b	a	b	a	-	b	-	-	b	b	a	a	-	b	b	b	-	a	b	-	-	b	a	-	b	a	a	a	b	a	b	a	a	-	b	a	a	b	b	b	b	a	a	a
chr08	2828098	T	-	a	-	b	a	b	a	-	b	-	-	b	b	a	a	-	b	b	b	-	a	b	-	-	b	a	-	b	a	a	a	b	a	b	a	a	-	b	a	a	b	b	b	b	a	a	a
chr08	2830482	A	b	a	a	b	a	b	-	b	b	a	-	b	-	a	a	b	b	b	b	a	a	b	b	-	b	a	-	b	-	a	a	b	a	b	a	a	a	b	a	a	b	-	b	b	a	a	a
chr08	2865020	T	b	a	-	-	a	-	a	b	b	a	-	-	-	a	a	b	b	b	b	a	a	-	b	-	b	-	-	b	a	-	-	b	a	-	a	a	-	b	a	b	-	b	b	b	-	a	a
chr08	2865209	C	-	a	-	-	a	-	a	b	b	a	-	-	-	a	a	b	b	-	b	a	a	-	-	-	b	-	-	b	-	-	-	b	a	-	a	a	-	b	a	b	-	b	b	b	-	-	-
chr08	2866349	G	b	a	-	-	a	a	-	b	b	a	-	b	b	a	a	b	b	b	b	a	a	b	b	a	b	b	b	b	-	a	a	b	a	-	a	a	a	b	a	h	b	-	b	b	a	a	a
chr08	2869833	A	-	a	a	-	a	b	a	b	b	a	-	-	b	a	a	b	b	b	b	a	a	b	b	a	b	-	b	b	a	a	a	b	a	-	a	a	a	b	a	a	b	b	b	b	-	a	-
chr08	2875273	A	-	a	-	-	a	-	a	-	-	a	-	-	-	a	a	-	b	b	b	a	a	-	-	a	-	a	-	b	-	a	a	b	a	-	a	a	-	-	a	a	b	b	b	b	a	a	a
chr08	2875279	G	-	a	-	-	a	-	a	-	-	a	-	-	-	a	a	-	b	b	b	a	a	-	-	a	-	b	-	b	-	a	a	b	a	-	a	a	-	-	a	a	b	b	b	b	a	a	a
chr08	2875293	C	-	a	-	-	a	-	a	-	-	a	-	-	-	a	a	-	b	b	b	a	a	-	-	a	-	a	-	b	-	a	a	b	a	-	a	a	-	-	a	a	b	b	b	b	a	a	a
chr08	2875614	T	b	a	b	-	a	-	a	b	-	a	-	-	-	a	a	b	b	b	b	a	a	-	b	-	-	b	-	b	-	a	a	b	a	-	a	a	-	-	a	a	b	b	b	b	a	a	a
chr08	2889712	A	b	a	a	b	a	b	a	b	-	a	-	b	b	a	a	b	b	b	b	a	a	-	b	-	b	a	b	b	a	a	a	b	a	b	a	a	a	b	a	h	b	-	b	b	a	a	a
chr08	2893090	T	b	a	a	-	a	b	-	b	b	-	-	b	b	a	a	b	b	b	b	-	a	b	b	a	b	a	b	b	a	a	a	b	a	b	-	a	a	b	a	-	b	-	b	-	-	a	a
chr08	2893354	G	b	a	a	-	a	b	a	b	b	-	-	b	b	a	a	b	b	b	b	-	a	b	b	a	b	a	b	b	a	a	a	b	a	b	-	a	a	b	a	-	b	-	b	-	-	a	a
chr08	2902851	C	b	-	a	-	-	-	-	b	-	-	-	-	b	a	a	b	b	a	b	a	a	b	b	-	-	-	-	-	-	a	a	b	a	-	a	-	-	-	a	-	b	-	b	b	-	-	-
chr08	2908161	A	b	a	-	b	a	a	a	b	-	a	-	b	b	a	a	b	b	a	b	a	a	-	b	a	b	a	-	b	a	-	a	b	a	b	a	a	a	b	a	b	b	b	b	b	-	a	a
chr08	2909698	C	-	a	a	b	a	a	a	-	b	a	-	b	b	a	a	-	b	a	b	a	a	-	-	a	b	a	b	b	a	a	a	b	a	b	a	a	a	b	a	h	b	b	b	b	a	a	a
chr08	2909723	C	-	a	a	b	a	a	a	-	b	a	-	b	b	a	a	-	b	a	b	a	a	-	-	a	b	a	b	b	a	a	a	b	a	b	a	a	a	b	a	h	b	b	b	b	a	a	a
chr08	2909731	A	-	a	a	b	a	a	a	-	b	a	-	b	b	a	a	-	b	a	b	a	a	-	-	a	b	a	b	b	a	a	a	b	a	b	a	a	a	b	a	b	b	b	b	b	a	a	a
chr08	2909850	A	b	a	a	b	a	a	a	b	b	a	-	b	b	a	a	b	b	a	b	a	a	-	b	a	b	a	b	b	a	a	a	b	a	b	a	a	a	b	a	b	b	-	b	b	a	a	-
chr08	2909897	C	b	a	a	b	a	a	a	b	b	a	-	b	b	a	a	b	b	a	b	a	a	-	b	a	b	b	b	b	a	a	a	b	a	b	a	a	a	b	a	h	b	-	b	b	a	a	-
chr08	2912519	C	b	a	a	b	a	b	a	b	b	a	b	b	b	a	a	b	b	a	b	a	a	b	b	a	b	a	b	b	a	a	a	b	a	b	a	a	-	b	a	b	b	b	b	b	a	a	a
chr08	2912525	C	b	a	a	b	a	b	a	b	b	a	b	b	b	a	a	b	b	a	b	a	a	b	b	a	b	a	b	b	a	a	a	b	a	b	a	a	-	b	a	b	b	b	b	b	a	a	a
chr08	2912998	G	-	a	-	b	a	b	a	-	b	a	-	b	-	a	a	b	b	-	b	a	a	b	-	-	b	a	b	b	a	-	a	b	a	b	a	-	-	b	a	b	b	-	b	b	-	a	a
chr08	2920487	T	-	-	-	b	-	b	-	b	-	a	-	b	b	a	a	b	b	-	-	-	a	-	-	-	b	a	b	b	-	-	a	b	a	b	a	-	-	b	-	b	b	-	-	-	-	-	-
chr08	2929936	A	b	a	a	b	-	-	a	-	-	-	b	-	b	a	a	b	b	a	b	a	a	-	-	a	b	a	-	b	a	a	a	b	a	b	-	-	a	b	-	b	b	-	b	b	-	a	-
chr08	2930080	C	b	a	a	b	-	-	a	-	-	-	b	-	b	a	a	b	b	a	b	a	a	-	-	a	b	a	b	b	a	a	a	b	a	b	-	-	a	a	-	b	b	-	b	b	-	a	-
chr08	2930225	G	b	a	a	b	a	-	a	b	b	a	b	b	b	a	a	b	b	a	b	a	a	b	b	a	b	a	b	b	a	a	a	b	a	b	a	a	a	b	a	h	b	b	b	b	a	a	a
chr08	2934836	G	b	a	a	b	a	h	a	b	b	a	-	b	b	a	a	b	b	a	b	-	a	-	b	a	b	a	b	b	-	-	a	b	a	-	a	a	a	b	a	b	b	b	b	b	a	-	a
chr08	2936435	A	b	a	a	b	a	-	a	b	b	-	-	b	b	a	a	b	b	h	b	a	a	b	b	a	b	a	b	b	a	a	-	b	a	b	a	a	-	b	a	b	b	b	b	b	a	a	a
chr08	2939062	A	b	a	a	b	a	a	a	b	b	-	-	-	b	a	a	b	b	h	b	-	a	-	b	-	b	-	b	b	a	a	a	b	a	b	a	-	-	b	a	b	b	-	b	b	a	a	a
chr08	2940129	T	b	a	a	b	a	b	a	b	-	b	-	-	b	a	a	b	b	a	b	a	a	-	b	-	b	a	b	b	a	-	a	b	a	-	a	-	-	b	a	-	b	b	b	b	a	a	a
chr08	2940157	T	b	a	a	b	a	b	a	b	-	b	-	-	b	a	a	b	b	a	b	a	a	-	b	-	b	a	b	b	a	-	a	b	a	-	a	-	-	b	a	-	b	b	b	b	a	a	a
chr08	2940343	C	b	a	-	b	a	b	a	b	-	b	-	-	b	a	a	b	b	a	b	a	a	-	b	-	b	a	b	b	a	-	a	b	a	-	a	-	-	b	a	-	b	b	b	b	a	a	a
chr08	2944912	G	b	a	a	b	a	h	a	b	b	a	-	b	b	a	a	b	b	a	b	a	a	b	b	a	b	a	b	b	a	a	a	b	a	b	a	a	a	b	a	-	b	-	b	b	a	a	a
chr08	2959159	G	b	a	a	b	-	a	a	b	-	a	-	b	b	a	a	b	b	a	b	-	a	b	b	-	b	a	b	b	-	a	a	b	a	-	a	-	-	b	a	b	b	b	b	b	-	a	-
chr08	2966872	A	-	a	a	b	a	b	a	b	b	-	b	-	b	a	a	b	b	-	b	a	a	-	b	a	b	-	b	-	a	-	a	b	a	b	a	-	a	-	a	a	b	b	a	b	a	a	a
chr08	2966887	A	-	a	a	b	a	b	a	b	b	-	b	-	b	a	a	b	b	-	b	a	a	-	b	a	b	-	b	-	a	-	a	b	a	b	a	-	a	-	a	b	b	b	a	b	a	a	a
chr08	2971373	G	b	a	a	b	a	a	a	b	b	a	-	b	b	a	a	b	b	a	b	a	a	b	b	a	b	a	b	b	a	-	a	b	a	-	a	a	a	b	a	h	b	-	a	b	a	a	a
chr08	3026923	T	b	a	a	b	a	b	a	b	b	-	b	-	b	a	a	b	b	a	b	a	a	-	b	-	b	-	b	b	a	-	a	b	a	b	a	-	a	b	a	b	b	b	a	b	-	a	a
chr08	3027148	T	b	a	a	b	a	b	a	b	b	-	b	-	b	a	a	b	b	a	b	a	a	-	b	-	b	a	b	b	a	-	a	b	a	b	a	-	a	b	a	b	b	b	a	b	-	a	a
chr08	3065987	G	-	a	a	b	a	h	a	-	b	-	-	b	b	a	a	-	b	a	b	-	a	b	-	-	b	b	-	b	-	a	a	b	a	b	a	-	-	b	a	b	b	b	a	b	-	a	a
chr08	3065998	C	-	a	a	b	a	h	a	-	b	-	-	b	b	a	a	-	b	a	b	-	a	b	-	-	b	a	-	b	-	a	a	b	a	b	a	-	-	b	a	b	b	b	a	b	-	a	a
chr08	3066041	G	-	a	a	b	a	h	a	-	b	-	-	b	b	a	a	-	b	a	b	-	a	b	-	-	b	b	-	b	-	a	a	b	a	b	a	-	-	b	a	b	b	b	a	b	-	a	a
chr08	3066263	A	b	a	a	b	a	h	a	b	b	-	-	b	b	a	a	b	b	a	b	-	a	b	b	-	b	a	-	b	-	a	a	b	a	b	a	-	-	b	a	b	b	b	a	b	-	a	a
chr08	3070315	C	b	a	a	b	a	b	a	b	b	a	-	b	b	a	a	b	b	a	b	a	a	-	-	a	b	h	b	b	a	a	a	b	a	b	a	a	a	b	a	b	b	-	a	b	a	a	a
chr08	3070548	T	-	a	a	b	a	b	a	-	b	a	-	b	b	a	a	b	b	a	b	a	a	-	-	a	b	h	b	b	b	a	a	b	a	b	a	a	a	b	a	b	b	-	a	b	a	a	a
chr08	3070604	A	-	a	a	b	a	b	a	-	b	a	-	b	b	a	a	b	b	a	b	a	a	-	-	a	b	h	b	b	a	a	a	b	a	b	a	a	a	b	a	a	b	-	a	b	a	a	a
chr08	3070625	G	-	a	a	b	a	b	a	-	b	a	-	b	b	a	a	b	b	a	b	a	a	-	-	a	b	h	b	b	a	a	a	b	a	b	a	a	a	b	a	b	b	-	a	b	a	a	a
chr08	3073635	A	-	-	a	-	-	-	-	-	-	-	b	b	-	-	a	b	b	-	-	a	a	-	b	-	-	-	b	-	-	-	a	b	a	-	a	-	-	-	a	b	-	-	a	b	-	-	-
chr08	3073674	C	b	a	a	b	a	-	a	b	-	-	-	-	-	a	a	b	b	a	b	-	a	-	-	-	b	a	-	b	a	a	-	b	-	-	a	-	-	-	-	a	-	-	a	b	-	a	a
chr08	3073695	A	b	a	a	b	a	-	a	b	-	-	-	-	-	a	a	b	b	a	b	-	a	-	-	-	b	a	-	b	a	a	-	b	-	-	a	-	-	-	-	b	-	-	a	b	-	a	a
chr08	3078201	C	b	a	a	b	a	b	-	b	b	a	-	b	b	a	a	b	b	a	b	-	a	b	b	a	b	a	b	b	a	a	a	b	a	b	a	a	-	b	a	b	b	b	a	b	-	a	a
chr08	3079909	C	b	a	a	-	a	b	a	b	b	a	-	b	b	a	a	b	b	-	b	-	a	b	b	-	b	a	-	b	a	-	a	b	a	-	a	a	-	b	a	b	b	b	a	b	a	-	a
chr08	3080476	G	-	a	a	b	a	b	a	-	-	-	-	b	b	a	a	-	b	-	b	-	a	b	-	-	b	a	-	b	-	a	a	b	a	-	a	a	a	b	a	b	b	a	a	-	-	a	a
chr08	3080518	G	-	a	a	b	a	b	a	-	-	-	-	b	b	a	a	-	b	-	b	-	a	b	-	-	b	a	-	b	-	a	a	b	a	-	a	a	a	b	a	b	b	a	a	-	-	a	a
chr08	3080521	C	-	a	a	b	a	b	a	-	-	-	-	b	b	a	a	-	b	-	b	-	a	b	-	-	b	a	-	b	-	a	a	b	a	-	a	a	a	b	a	b	a	a	a	-	-	a	a
chr08	3080808	C	-	a	a	b	a	b	a	-	-	-	-	b	b	a	a	-	b	-	b	-	a	b	-	-	b	a	-	b	-	a	a	b	a	-	a	a	a	b	a	b	b	a	a	-	-	-	a
chr08	3080826	C	-	a	a	b	a	b	a	-	-	-	-	b	b	a	a	-	b	-	b	-	a	b	-	-	b	a	-	b	-	a	a	b	a	-	a	a	a	b	a	b	b	a	a	-	-	-	a
chr08	3080831	C	-	a	a	b	a	b	a	-	-	-	-	b	b	a	a	-	b	-	b	-	a	b	-	-	b	a	-	b	-	a	a	b	a	-	a	a	a	b	a	b	b	a	a	-	-	-	a
chr08	3080870	A	b	a	a	b	a	b	a	b	b	-	b	b	b	a	a	b	b	a	b	a	a	b	-	a	b	a	-	b	a	a	a	b	a	-	a	-	-	b	a	b	b	b	a	b	a	a	a
chr08	3080928	A	b	a	a	b	a	b	a	b	b	-	b	b	b	a	a	b	b	a	b	a	a	b	-	a	b	a	-	b	a	a	a	b	a	-	a	-	-	b	a	b	b	b	a	b	a	a	a
chr08	3081146	C	-	a	a	b	a	b	a	-	b	-	b	b	b	a	a	-	b	a	b	a	a	b	-	a	b	a	-	b	a	a	a	b	a	-	a	-	-	b	a	b	b	b	a	b	a	a	a
chr08	3081162	A	-	a	a	b	a	b	a	-	b	-	b	b	b	a	a	-	b	a	b	a	a	b	-	a	b	a	-	b	a	a	a	b	a	-	a	-	-	b	a	b	b	b	a	b	a	a	a
chr08	3081186	T	-	a	a	b	a	b	a	-	b	-	b	b	b	a	a	-	b	a	b	a	a	b	-	a	b	a	-	b	a	a	a	b	a	-	a	-	-	b	a	b	b	b	a	b	a	a	a
chr08	3081203	A	-	a	a	b	a	b	a	-	b	-	b	b	b	a	a	-	b	a	b	a	a	b	-	a	b	a	-	b	a	a	a	b	a	-	a	-	-	b	a	b	b	b	a	b	a	a	a
chr08	3084891	T	b	a	-	-	a	b	a	b	-	a	-	b	b	a	a	b	b	a	b	a	a	-	b	a	b	-	-	b	a	a	a	b	a	-	a	a	a	b	a	b	b	-	a	-	-	a	a
chr08	3085030	A	-	a	-	-	a	a	a	b	b	-	-	b	b	a	a	b	b	a	b	a	a	-	b	-	b	a	b	b	-	a	a	b	a	b	a	a	-	b	a	b	-	-	a	b	a	a	a
chr08	3085805	G	-	-	-	b	-	b	-	-	b	-	-	-	b	a	a	b	b	-	b	-	a	b	-	-	-	-	-	b	-	-	-	b	a	-	a	a	a	-	a	b	b	-	-	b	-	-	-
chr08	3090759	A	b	a	a	b	a	b	a	b	b	a	-	-	b	a	a	b	b	a	b	-	a	-	b	-	b	-	b	b	a	a	a	b	a	-	a	-	-	b	a	b	b	b	a	b	a	a	a
chr08	3091041	C	b	a	a	b	a	b	a	b	b	-	-	-	b	a	a	b	b	a	b	-	a	-	b	-	b	-	b	b	a	a	a	b	a	-	a	-	-	b	a	b	b	b	a	b	a	a	a
chr08	3099436	C	-	a	a	b	a	b	-	b	-	a	-	-	b	a	a	b	b	-	-	-	a	-	b	-	b	a	-	b	-	-	a	b	a	-	a	a	-	b	a	b	-	b	-	b	-	-	a
chr08	3099738	G	-	a	a	b	a	b	-	b	-	a	-	-	b	a	a	b	b	-	-	-	a	-	b	-	b	a	-	b	-	-	a	b	a	-	a	a	-	b	a	b	-	-	-	b	-	-	a
chr08	3100766	A	b	a	a	b	a	b	a	b	b	a	b	b	b	a	a	b	b	a	b	a	a	b	b	-	b	a	b	b	-	a	a	b	a	-	a	a	a	b	a	b	b	b	a	b	a	a	a
chr08	3102065	A	b	a	a	b	-	a	a	b	b	a	-	b	b	a	a	b	b	a	b	a	a	b	b	a	b	a	b	b	a	a	a	b	a	b	a	a	a	b	a	b	b	-	a	b	-	a	-
chr08	3102075	A	b	a	a	b	-	a	a	b	b	a	-	b	b	a	a	b	b	a	b	a	a	b	b	a	b	a	b	b	a	a	a	b	a	b	a	a	a	b	a	b	b	-	a	b	-	a	-
chr08	3102314	G	b	a	a	b	a	a	a	b	b	a	-	b	b	a	a	b	b	a	b	a	a	b	-	a	b	a	b	b	a	a	a	b	a	b	a	a	a	b	a	b	b	-	a	b	-	a	-
chr08	3102332	G	b	a	a	b	a	a	a	b	b	a	-	b	b	a	a	b	b	a	b	a	a	b	-	a	b	a	b	b	a	a	a	b	a	b	a	a	a	b	a	b	b	-	a	b	-	a	-
chr08	3104044	C	-	a	a	-	-	-	a	-	-	a	-	b	-	-	a	b	b	a	b	a	-	b	-	-	-	-	-	-	-	-	a	b	a	b	-	a	-	-	a	-	b	-	a	b	-	a	a
chr08	3104060	T	-	a	a	-	-	-	a	-	-	a	-	b	-	-	a	b	b	a	b	a	-	b	-	-	-	-	-	-	-	-	a	b	a	b	-	a	-	-	a	-	b	-	a	b	-	a	a
chr08	3104084	C	-	a	a	-	-	-	a	-	-	a	-	b	-	-	a	b	b	a	b	a	-	b	-	-	-	-	-	-	-	-	a	b	a	b	-	a	-	-	a	-	b	-	a	b	-	a	a
chr08	3104460	C	b	a	a	b	-	b	a	b	b	a	b	b	b	a	a	b	b	a	b	a	a	-	b	-	b	a	b	b	a	a	a	b	a	b	a	a	a	-	a	b	b	b	a	b	a	a	a
chr08	3104643	G	b	a	a	b	-	b	a	b	b	a	b	b	b	a	a	b	b	a	b	a	a	-	b	-	b	a	b	b	a	a	a	b	a	b	a	a	a	-	a	b	b	b	a	b	a	a	a
chr08	3104696	A	b	a	a	b	-	b	a	b	b	a	b	b	b	a	a	b	b	a	b	a	a	-	b	-	b	a	b	b	a	a	a	b	a	b	a	a	a	-	a	b	b	b	a	b	a	a	a
chr08	3107454	C	b	a	-	b	a	b	a	b	b	a	-	b	b	a	a	b	b	a	b	a	a	b	b	a	b	a	-	b	a	a	a	b	a	b	a	a	a	b	a	-	b	b	a	b	-	a	a
chr08	3107471	T	b	a	-	b	a	b	a	b	b	a	-	b	b	a	a	b	b	a	b	a	a	b	b	a	b	a	-	b	a	a	a	b	a	b	a	a	a	b	a	-	b	b	a	b	-	a	a
chr08	3107709	A	b	a	-	b	a	b	a	b	b	a	-	b	b	a	a	b	b	a	b	a	a	b	b	a	b	a	-	b	a	a	a	b	a	b	a	a	a	b	a	-	b	b	a	b	-	a	a
chr08	3108675	A	-	a	a	b	a	a	a	-	-	a	-	-	-	a	a	-	b	a	b	a	a	b	-	a	-	-	b	-	a	a	a	b	a	-	a	a	a	-	a	-	b	b	a	b	a	a	a
chr08	3108676	T	-	a	a	b	a	b	a	-	-	a	-	-	-	a	a	-	b	a	b	a	a	b	-	a	-	-	b	-	a	a	a	b	a	-	a	a	a	-	a	-	b	b	a	b	a	a	a
chr08	3108696	C	-	a	a	b	a	a	a	-	-	a	-	-	-	a	a	-	b	a	b	a	a	b	-	a	-	-	b	-	a	a	a	b	a	-	a	a	a	-	a	-	b	b	a	b	a	a	a
chr08	3108718	A	-	a	a	b	a	a	a	-	-	a	-	-	-	a	a	-	b	a	b	a	a	b	-	a	-	-	b	-	a	a	a	b	a	-	a	a	a	-	a	-	b	b	a	b	a	a	a
chr08	3108875	C	b	a	a	b	a	a	a	b	-	a	-	-	-	a	a	b	b	a	b	a	a	b	-	a	b	-	b	-	a	a	a	b	a	b	a	a	a	-	a	-	b	b	a	b	a	a	a
chr08	3108969	C	-	a	a	b	-	-	-	b	b	-	-	-	b	a	a	b	b	a	b	a	a	b	b	-	b	a	b	b	a	a	a	b	a	-	a	a	-	b	a	b	b	b	a	-	-	a	-
chr08	3109004	T	-	a	a	b	-	-	-	b	b	-	-	-	b	a	a	b	b	a	b	a	a	b	b	-	b	a	b	b	a	a	a	b	a	-	a	a	-	b	a	b	b	b	a	-	-	a	-
chr08	3112515	A	-	-	a	b	a	b	a	-	b	-	-	b	-	a	a	-	b	-	b	a	a	b	-	-	b	a	-	b	-	a	a	b	a	b	a	-	-	b	a	-	b	-	-	b	-	a	-
chr08	3112542	C	-	-	a	b	a	b	a	-	b	-	-	b	-	a	a	-	b	-	b	a	a	b	-	-	b	a	-	b	-	a	a	b	a	b	a	-	-	b	a	-	b	-	-	b	-	a	-
chr08	3112562	A	b	-	a	b	a	b	a	-	b	-	-	b	-	a	a	-	b	-	b	a	a	b	-	-	b	a	-	b	-	a	a	b	a	b	a	-	-	b	a	-	b	-	-	b	-	a	-
chr08	3112571	C	b	-	a	b	a	b	a	-	b	-	-	b	-	a	a	-	b	-	b	a	a	b	-	-	b	a	-	b	-	a	a	b	a	b	a	-	-	b	a	-	b	-	-	b	-	a	-
chr08	3113582	C	b	a	a	-	a	a	-	b	b	-	-	b	b	a	a	b	b	a	b	a	a	b	b	a	b	a	-	b	a	a	a	b	a	-	a	-	a	b	a	b	b	b	a	b	-	a	a
chr08	3113621	T	b	a	a	-	a	a	-	b	b	-	-	b	b	a	a	b	b	a	b	a	a	b	b	a	b	a	-	b	a	a	a	b	a	-	a	-	a	b	a	b	b	b	a	b	-	a	a
chr08	3113927	C	b	a	a	b	-	-	a	b	b	a	b	b	b	a	a	b	b	a	b	a	a	b	b	-	b	a	b	b	a	a	a	b	a	b	a	a	a	b	a	h	b	b	a	b	-	a	a
chr08	3113963	G	b	a	a	b	-	-	a	b	b	a	b	b	b	a	a	b	b	a	b	a	a	b	b	-	b	a	b	b	a	a	a	b	a	b	a	a	a	b	a	h	b	b	a	b	-	a	a
chr08	3114096	T	b	a	a	b	-	-	a	b	b	a	b	b	b	a	a	b	b	a	b	a	a	b	b	-	b	a	b	b	a	a	a	b	a	b	a	a	a	b	a	b	b	b	a	b	-	a	a
chr08	3114134	G	b	a	a	b	-	-	a	b	b	a	b	b	b	a	a	b	b	a	b	a	a	b	b	-	b	a	b	b	a	a	a	b	a	b	a	a	a	b	a	b	b	b	a	b	-	a	a
chr08	3146705	G	b	a	a	-	-	a	a	-	-	a	-	-	-	a	a	b	b	a	b	-	a	-	b	-	b	a	b	b	a	a	a	b	a	-	a	a	-	b	a	-	-	-	a	b	-	a	a
chr08	3149227	C	b	a	a	-	-	b	a	b	b	-	-	b	b	a	a	b	b	a	b	a	a	b	-	-	b	a	b	b	a	-	-	b	a	b	a	a	a	b	a	-	b	b	a	-	-	a	a
chr08	3228238	C	-	a	-	b	a	a	a	-	b	a	-	b	b	a	a	b	b	a	b	-	a	b	-	a	b	-	-	b	a	a	a	b	a	b	a	a	a	-	a	b	b	-	a	b	-	a	a
chr08	3228284	G	-	a	-	b	a	a	a	-	b	a	-	b	b	a	a	b	b	a	b	-	a	b	-	a	b	-	-	b	a	a	a	b	a	b	a	a	a	-	a	b	b	-	a	b	-	a	a
chr08	3228294	A	-	a	-	b	a	a	a	-	b	a	-	b	b	a	a	b	b	a	b	-	a	b	-	a	b	-	-	b	a	a	a	b	a	b	a	a	a	-	a	b	b	-	a	b	-	a	a
chr08	3249232	C	-	a	a	b	a	b	a	-	b	-	-	b	b	a	a	b	b	a	b	a	a	-	-	a	b	a	-	b	-	a	a	b	a	b	a	a	a	b	a	b	b	-	a	b	a	a	a
chr08	3249273	T	-	a	a	b	a	b	a	-	b	-	-	b	b	a	a	b	b	a	b	a	a	-	-	a	b	a	-	b	-	a	a	b	a	b	a	a	a	b	a	b	b	-	a	b	a	a	a
chr08	3249278	C	-	a	a	b	a	b	a	-	b	-	-	b	b	a	a	b	b	a	b	a	a	-	-	a	b	a	-	b	-	a	a	b	a	b	a	a	a	b	a	b	b	-	a	b	a	a	a
chr08	3296666	A	b	a	a	b	-	a	a	b	b	-	-	-	b	a	a	b	b	a	b	-	a	-	b	-	b	a	b	b	a	a	a	b	a	b	a	a	a	-	a	b	-	b	a	b	a	a	a
chr08	3296671	C	b	a	a	b	-	a	a	b	b	-	-	-	b	a	a	b	b	a	b	-	a	-	b	-	b	a	b	b	a	a	a	b	a	b	a	a	a	-	a	b	-	b	a	b	a	a	a
chr08	3297202	C	-	a	a	-	-	a	a	-	b	-	-	b	-	a	a	-	b	a	b	-	a	-	-	-	b	a	b	b	a	-	a	b	a	b	a	a	-	-	a	-	b	b	a	b	a	a	a
chr08	3297204	C	-	a	a	-	-	a	a	-	b	-	-	b	-	a	a	-	b	a	b	-	a	-	-	-	b	a	b	b	a	-	a	b	a	b	a	a	-	-	a	-	b	b	a	b	a	a	a
chr08	3297214	T	-	a	a	-	-	a	a	-	b	-	-	b	-	a	a	-	b	a	b	-	a	-	-	-	b	a	b	b	a	-	a	b	a	b	a	a	-	-	a	-	b	b	a	b	a	a	a
chr08	3297221	A	-	a	a	-	-	a	a	-	b	-	-	b	-	a	a	-	b	a	b	-	a	-	-	-	b	a	b	b	a	-	a	b	a	b	a	a	-	-	a	-	b	b	a	b	a	a	a
chr08	3297244	C	-	a	a	-	-	a	a	-	b	-	-	b	-	a	a	-	b	a	b	-	a	-	-	-	b	a	b	b	a	-	a	b	a	b	a	a	-	-	a	-	b	b	a	b	a	a	a
chr08	3297386	A	b	a	a	b	-	a	a	b	b	-	-	b	-	a	a	b	b	a	b	-	a	-	-	-	b	a	b	b	a	-	a	b	a	b	a	a	-	-	a	-	b	b	a	b	a	a	a
chr08	3297431	G	b	a	a	b	-	a	a	b	b	-	-	b	-	a	a	b	b	a	b	-	a	-	-	-	b	a	b	b	a	-	a	b	a	b	a	a	-	-	a	-	b	b	a	b	a	a	a
chr08	3298281	T	b	a	-	b	-	b	a	b	b	a	b	b	b	a	a	b	b	a	b	-	a	b	b	-	b	a	b	b	-	-	a	b	a	b	a	-	a	b	a	b	b	b	a	b	-	a	a
chr08	3298547	A	b	a	-	b	-	a	a	b	b	a	-	b	b	a	a	b	b	a	b	-	a	-	b	-	b	a	b	b	a	-	a	b	a	-	a	-	a	b	a	-	b	-	a	b	-	a	a
chr08	3312502	G	b	-	a	b	a	b	a	b	b	-	b	-	b	a	a	b	b	b	b	-	a	b	b	-	b	a	b	b	a	a	a	b	a	b	-	-	-	b	a	b	-	-	a	b	a	-	-
chr08	3312541	C	b	-	a	b	a	b	a	b	b	-	b	-	b	a	a	b	b	a	b	-	a	b	b	-	b	a	b	b	a	a	a	b	a	b	-	-	-	b	a	b	-	-	a	b	a	-	-
chr08	3319552	T	b	a	a	-	a	b	a	b	b	a	-	b	b	a	a	b	b	a	b	a	a	b	b	a	b	a	-	b	a	a	a	b	a	-	a	a	a	b	a	b	b	b	a	b	a	a	a
chr08	3325757	T	-	a	a	-	-	a	a	-	-	-	-	-	b	a	a	b	b	-	b	a	a	b	b	b	b	a	-	b	a	-	a	b	a	-	a	a	-	b	a	b	b	b	a	b	a	-	a
chr08	3326110	A	-	a	a	-	-	a	a	-	-	-	-	-	b	a	a	b	b	-	b	a	a	b	b	a	b	a	-	b	a	-	a	b	a	-	a	a	-	b	a	b	b	b	-	-	a	-	a
chr08	3326158	G	-	a	a	-	-	a	a	-	-	-	-	-	b	a	a	b	b	-	b	a	a	b	b	a	b	a	-	b	a	-	a	b	a	-	a	a	-	b	a	b	b	b	-	-	a	-	a
chr08	3326461	G	b	a	-	b	a	h	a	b	b	a	-	b	b	a	a	b	b	a	b	a	a	b	b	a	b	a	b	b	a	a	a	b	a	b	a	a	a	b	a	b	b	-	a	b	a	a	a
chr08	3326482	T	b	a	-	b	a	h	a	b	b	a	-	b	b	a	a	b	b	a	b	a	a	b	b	a	b	a	b	b	a	a	a	b	a	b	a	a	a	b	a	b	b	-	a	b	a	a	a
chr08	3326549	A	b	a	-	b	a	b	a	b	b	-	b	b	b	a	a	b	b	a	b	-	a	b	-	-	b	a	-	b	a	-	a	b	a	b	a	a	a	b	a	-	b	-	a	-	a	a	a
chr08	3326621	C	b	a	-	b	a	b	a	-	b	-	b	b	b	a	a	b	b	a	b	-	a	b	-	-	b	a	-	b	a	-	a	b	a	b	a	a	a	b	a	-	b	-	a	-	a	a	a
chr08	3326800	A	b	a	-	b	a	b	a	b	b	-	-	b	b	a	a	b	b	a	b	-	a	b	-	-	b	-	-	b	a	-	a	b	a	b	a	a	a	b	a	-	b	-	-	-	a	a	a
chr08	3333190	C	b	a	a	b	-	b	a	b	b	-	-	b	b	a	a	b	b	a	b	a	a	-	b	a	b	a	-	b	a	a	a	b	a	b	a	a	a	-	a	b	b	-	a	b	a	a	a
chr08	3334506	C	b	a	a	b	-	b	a	b	-	a	-	-	b	a	a	b	b	a	b	a	a	-	b	-	b	a	b	b	a	-	a	b	a	b	a	a	a	b	a	b	-	b	a	b	-	a	a
chr08	3335583	T	b	a	a	-	a	-	-	-	-	-	-	-	-	-	a	b	b	-	b	-	-	-	b	a	b	a	b	b	-	-	a	b	-	b	a	-	-	-	-	b	b	-	a	-	-	a	a
chr08	3335752	T	b	a	a	-	a	-	-	-	-	-	-	-	-	-	a	b	b	-	b	-	-	-	b	a	b	a	b	b	-	-	a	b	-	b	a	-	-	-	-	b	b	-	a	-	-	a	a
chr08	3337769	A	-	a	a	b	b	-	a	b	-	-	-	-	b	a	a	b	b	a	b	a	a	b	b	a	b	a	b	b	a	a	a	b	a	b	a	a	a	-	a	b	b	-	a	b	-	a	a
chr08	3337776	C	-	a	a	b	a	-	a	b	-	-	-	-	b	a	a	b	b	a	b	a	a	b	b	a	b	a	b	b	a	a	a	b	a	b	a	a	a	-	a	b	b	-	a	b	-	a	a
chr08	3338055	C	b	a	a	b	a	-	a	b	-	-	-	-	b	a	a	b	b	a	b	a	a	b	b	a	b	a	b	b	a	a	a	b	a	b	a	a	a	-	a	b	b	-	a	b	-	a	a
chr08	3344384	T	-	a	a	-	a	a	a	-	b	a	-	-	b	a	a	-	b	a	b	-	a	-	-	-	b	a	b	b	a	-	a	b	a	b	a	a	a	b	a	b	b	b	a	b	-	a	a
chr08	3348289	G	b	-	-	-	-	b	-	-	-	a	-	-	-	a	a	-	b	a	b	a	a	b	b	-	-	-	-	b	-	a	a	b	a	-	a	a	a	b	a	-	b	-	-	-	a	-	-
chr08	3351941	A	-	a	a	b	-	b	a	b	b	-	-	b	b	a	a	b	b	a	b	-	a	b	b	a	b	a	b	b	a	a	a	b	a	-	a	a	a	b	a	b	b	-	a	b	-	a	-
chr08	3352872	C	-	a	-	b	a	b	a	b	b	-	-	b	b	a	a	b	b	-	b	a	a	-	-	-	b	a	-	-	-	a	a	b	a	-	a	-	-	b	a	b	b	-	-	b	-	-	-
chr08	3356986	A	b	a	a	b	-	a	a	b	b	-	-	b	b	a	a	b	b	a	b	a	a	b	-	-	b	a	b	b	a	a	a	b	a	b	a	a	a	b	a	b	b	b	a	b	a	a	a
chr08	3357259	T	b	-	-	-	-	a	-	b	-	a	-	-	b	a	a	b	b	-	b	-	a	-	-	-	b	-	b	-	-	-	a	b	a	b	a	-	-	b	a	b	b	b	a	b	-	a	-
chr08	3357526	G	b	-	-	-	-	a	-	b	-	a	-	-	-	a	a	b	b	-	b	-	a	-	-	-	b	-	b	-	-	-	a	b	a	b	a	-	-	b	a	-	b	b	a	b	-	a	-
chr08	3359469	G	b	a	-	b	-	-	a	b	-	a	-	-	b	a	a	b	b	a	b	-	a	b	-	-	b	a	b	b	a	a	a	b	a	b	a	a	a	b	a	b	b	-	a	b	a	a	a
chr08	3359820	C	-	a	a	b	a	b	a	b	b	-	-	-	b	a	a	b	b	a	b	a	a	-	b	-	b	a	b	b	a	a	a	b	a	b	a	-	-	b	a	b	b	-	a	b	a	a	-
chr08	3362791	C	-	a	-	-	-	-	-	-	-	-	-	-	-	a	a	-	b	a	b	-	-	-	-	-	b	a	-	b	a	-	a	b	a	-	-	-	a	-	-	b	-	-	a	-	-	a	a
chr08	3362813	T	-	a	-	-	-	-	-	-	-	-	-	-	-	a	a	-	b	a	b	-	-	-	-	-	b	a	-	b	a	-	a	b	a	-	-	-	a	-	-	b	-	-	a	-	-	a	a
chr08	3362820	C	-	a	-	-	-	-	-	-	-	-	-	-	-	a	a	-	b	a	b	-	-	-	-	-	b	a	-	b	a	-	a	b	a	-	-	-	a	-	-	b	-	-	a	-	-	a	a
chr08	3362836	C	-	a	-	-	-	-	-	-	-	-	-	-	-	a	a	-	b	a	b	-	-	-	-	-	b	a	-	b	a	-	a	b	a	-	-	-	a	-	-	a	-	-	a	-	-	a	a
chr08	3372925	A	b	a	a	b	a	-	-	b	b	-	-	b	b	a	a	b	b	a	b	-	a	b	b	a	b	b	b	b	-	a	a	b	a	-	a	a	a	b	a	-	b	-	a	b	a	a	a
chr08	3372962	G	b	a	a	b	a	-	-	b	b	-	-	b	b	a	a	b	b	a	b	-	a	b	b	a	b	b	b	b	-	a	a	b	a	-	a	a	a	b	a	-	b	-	a	b	a	a	a
chr08	3373652	A	-	a	-	b	a	b	a	-	b	a	-	b	b	a	a	b	b	a	b	-	a	b	-	a	b	h	b	b	a	a	a	b	a	b	a	a	a	b	a	b	b	b	a	b	-	a	a
chr08	3373689	C	-	a	-	b	a	b	a	-	b	a	-	b	b	a	a	b	b	a	b	-	a	b	-	a	b	h	b	b	a	a	a	b	a	a	a	a	a	b	a	b	b	b	a	b	-	a	a
chr08	3373734	C	-	a	-	b	a	b	a	-	b	a	-	b	b	a	a	b	b	a	b	-	a	b	-	a	b	h	b	b	a	a	a	b	a	b	a	a	a	b	a	b	b	b	a	b	-	a	a
chr08	3373883	T	-	a	-	b	a	b	a	-	b	a	-	-	b	a	a	-	b	a	b	-	a	b	-	a	b	h	b	b	a	a	a	b	a	b	a	a	a	b	a	b	b	b	a	b	-	a	a
chr08	3373887	G	-	a	-	b	a	b	a	-	b	a	-	-	b	a	a	-	b	a	b	-	a	b	-	a	b	h	b	b	a	a	a	b	a	b	a	a	a	b	a	b	b	b	a	b	-	a	a
chr08	3373920	T	-	a	-	b	a	b	a	-	b	a	-	-	b	a	a	-	b	a	b	-	a	b	-	a	b	h	b	b	a	a	a	b	a	b	a	a	a	b	a	b	b	b	a	b	-	a	a
chr08	3376022	C	-	a	a	-	b	a	a	-	-	a	-	-	-	a	a	-	b	a	-	a	h	-	-	-	b	a	-	b	a	a	a	b	a	-	a	a	a	a	a	-	-	-	a	-	-	a	a
chr08	3379199	G	-	a	a	b	a	b	-	-	b	a	-	b	b	a	a	-	b	a	b	a	a	-	-	a	b	b	-	b	a	a	a	b	a	b	a	a	a	b	a	b	b	b	a	b	-	a	a
chr08	3379223	A	-	a	a	b	a	a	-	-	b	a	-	b	b	a	a	-	b	a	b	a	a	-	-	a	b	a	-	b	a	a	a	b	a	b	a	a	a	b	a	b	b	b	a	b	-	a	a
chr08	3379240	G	-	a	a	b	a	a	-	-	b	a	-	b	b	a	a	-	b	a	b	a	a	-	-	a	b	a	-	b	a	a	a	b	a	b	a	a	a	b	a	b	b	b	a	b	-	a	a
chr08	3379245	C	-	a	a	b	a	a	-	-	b	a	-	b	b	a	a	-	b	a	b	a	a	-	-	a	b	a	-	b	a	a	a	b	a	b	a	a	a	b	a	b	b	b	a	b	-	a	a
chr08	3379250	T	-	a	a	b	a	b	-	-	b	a	-	b	b	a	a	-	b	a	b	a	a	-	-	a	b	b	-	b	a	a	a	b	a	b	a	a	a	b	a	b	b	b	a	b	-	a	a
chr08	3380950	C	b	a	a	b	a	h	a	b	b	a	b	b	-	a	a	b	b	a	b	a	a	-	b	-	b	b	-	b	a	a	a	b	a	b	a	a	-	b	a	b	b	b	a	b	a	a	-
chr08	3380958	A	b	a	a	b	a	h	a	b	b	a	b	b	-	a	a	b	b	a	b	a	a	-	b	-	b	b	-	b	a	a	a	b	a	b	a	a	-	b	a	b	b	b	a	b	a	a	-
chr08	3384354	C	b	a	a	b	a	b	a	b	b	a	-	b	b	a	a	b	b	a	b	a	a	-	b	-	b	a	b	b	a	a	a	b	a	b	a	a	a	b	a	b	b	b	a	b	-	a	a
chr08	3384373	G	b	a	a	b	a	b	a	b	b	a	-	b	b	a	a	b	b	a	b	a	a	-	a	-	b	a	b	b	a	a	a	b	a	b	a	a	a	b	a	b	b	b	a	b	-	a	a
chr08	3385078	T	b	a	a	-	a	b	a	b	b	a	-	b	b	a	a	b	b	a	b	a	a	b	b	a	b	a	-	b	a	a	a	b	a	b	a	a	a	-	a	b	b	-	a	b	a	a	a
chr08	3385103	A	b	a	a	-	a	b	a	b	b	a	-	b	b	a	a	b	b	a	b	a	a	b	b	a	b	a	-	b	a	a	a	b	a	b	a	a	a	-	a	b	b	-	a	b	a	a	a
chr08	3401486	C	-	-	-	-	-	a	-	b	-	-	-	b	b	a	a	b	b	a	b	-	a	-	-	-	b	-	-	b	a	-	-	b	a	-	a	a	a	b	a	-	-	-	-	b	-	-	-
chr08	3401760	G	-	-	-	b	-	a	-	b	-	-	-	b	b	a	a	b	b	a	b	-	a	-	-	-	-	-	-	b	-	-	-	b	a	-	a	a	a	-	a	-	-	-	-	b	-	-	-
chr08	3409332	T	b	a	a	b	a	b	a	b	b	-	-	b	b	a	a	b	b	a	b	a	a	b	b	-	b	-	b	b	a	a	a	b	a	b	a	a	a	-	a	b	b	-	a	b	a	a	-
chr08	3415366	T	-	a	a	b	-	b	-	-	-	-	-	b	-	a	a	b	b	-	-	a	a	-	-	-	-	b	-	b	-	-	a	b	a	-	-	a	a	b	a	-	b	-	a	-	-	a	-
chr08	3440610	C	b	a	a	b	a	b	a	b	b	-	-	b	b	a	a	b	b	a	b	a	a	b	b	a	b	a	b	b	a	a	a	b	a	-	a	a	a	b	a	b	b	b	a	-	-	a	a
chr08	3440658	T	b	a	a	b	a	b	a	b	b	-	-	b	b	a	a	b	b	a	b	a	a	b	b	a	b	a	b	b	a	a	a	b	a	-	a	a	a	b	a	b	b	b	a	-	-	a	a
chr08	3440840	T	-	a	a	b	a	b	a	b	b	-	-	b	b	a	a	b	b	a	b	a	a	b	b	a	b	a	b	b	a	a	a	b	a	-	a	a	a	b	a	b	b	b	a	-	-	a	-
chr08	3440870	G	-	a	a	b	a	b	a	b	b	-	-	b	b	a	a	b	b	a	b	a	a	b	b	a	b	a	b	b	a	a	a	b	a	-	a	a	a	b	a	b	b	b	a	-	-	a	-
chr08	3442123	G	b	a	a	b	a	-	a	b	b	-	-	-	b	a	a	b	b	a	b	a	a	-	b	a	b	a	-	b	a	a	a	b	a	b	a	-	-	-	a	h	b	-	a	b	-	a	a
chr08	3442243	T	b	a	a	b	a	-	a	b	b	-	-	-	b	a	a	b	b	a	b	a	a	-	b	a	b	a	-	b	a	a	a	b	a	b	a	-	-	-	a	h	b	-	a	b	-	a	a
chr08	3445769	T	b	a	a	b	a	b	-	b	b	-	-	b	b	a	a	b	b	a	b	b	a	b	b	-	b	-	-	b	a	a	a	b	a	-	a	-	a	b	a	b	b	-	a	b	a	a	a
chr08	3447438	T	b	a	a	b	a	b	a	b	-	-	-	-	b	a	a	b	b	a	b	a	a	b	b	a	b	-	b	b	-	a	a	b	a	-	a	a	a	b	a	b	b	b	a	b	a	a	a
chr08	3447450	C	b	a	a	b	a	b	a	b	-	-	-	-	b	a	a	b	b	a	b	a	a	b	b	a	b	-	b	b	-	a	a	b	a	-	a	a	a	b	a	b	b	b	a	b	a	a	a
chr08	3447927	T	b	-	-	b	-	a	-	b	-	-	-	b	b	a	a	b	b	-	b	a	a	-	-	a	b	-	-	b	a	a	a	b	a	-	a	a	-	b	a	b	b	-	-	-	a	-	-
chr08	3450707	G	b	a	a	b	a	-	-	b	b	-	-	b	b	a	a	b	b	a	b	a	a	-	b	-	b	a	b	b	a	a	a	b	a	b	-	-	a	b	a	b	b	-	a	b	a	a	a
chr08	3450995	T	b	a	-	b	a	b	-	b	-	-	-	b	b	a	a	b	b	a	b	a	a	b	b	a	b	a	b	b	a	a	a	b	a	b	a	a	a	b	a	b	b	b	a	b	-	a	a
chr08	3451053	A	b	a	-	b	a	b	-	b	-	-	-	b	b	a	a	b	b	a	b	a	a	b	b	a	b	a	b	b	a	a	a	b	a	b	a	a	a	b	a	b	b	b	a	b	-	a	a
chr08	3455243	G	-	a	a	-	-	-	-	-	b	-	-	-	b	a	a	-	b	a	b	-	a	b	-	-	b	a	b	b	a	-	a	b	a	-	a	a	a	b	a	b	b	-	a	b	-	a	a
chr08	3455256	G	-	a	a	-	-	-	-	-	b	-	-	-	b	a	a	-	b	a	b	-	a	b	-	-	b	a	b	b	a	-	a	b	a	-	a	a	a	b	a	b	b	-	a	b	-	a	a
chr08	3455285	G	-	a	a	-	-	-	-	-	b	-	-	-	b	a	a	-	b	a	b	-	a	b	-	-	b	a	b	b	a	-	a	b	a	-	a	a	a	b	a	b	b	-	a	b	-	a	a
chr08	3470071	A	-	a	a	b	a	b	-	b	-	a	-	b	b	a	a	b	b	a	b	a	a	b	b	a	b	a	b	-	a	-	a	b	a	b	-	a	-	-	a	b	b	-	a	b	a	a	a
chr08	3481595	A	-	a	a	b	a	b	a	b	b	-	-	-	b	a	a	b	b	a	b	a	a	-	b	a	b	-	-	-	-	-	-	b	a	-	-	a	-	b	a	b	b	-	-	-	-	a	-
chr08	3481606	G	-	a	a	b	a	b	a	b	b	-	-	-	b	a	a	b	b	a	b	a	a	-	b	a	b	-	-	-	-	-	-	b	a	-	-	a	-	b	a	b	b	-	-	-	-	a	-
chr08	3481915	A	-	a	a	b	a	b	a	b	b	-	-	-	b	a	a	b	b	a	b	a	a	-	b	a	b	-	-	-	-	-	-	b	a	-	-	a	-	b	a	b	b	-	-	-	-	a	-
chr08	3481932	T	-	a	a	b	a	b	a	b	b	-	-	-	b	a	a	b	b	a	b	a	a	-	b	a	b	-	-	-	-	-	-	b	a	-	-	a	-	b	a	b	b	-	-	-	-	a	-
chr08	3490033	G	b	a	a	b	-	-	-	-	-	-	-	-	b	a	a	b	b	a	b	-	-	-	b	a	b	b	-	b	a	a	a	b	a	b	a	a	-	-	a	-	b	-	a	b	a	a	a
chr08	3490049	C	b	a	a	b	-	-	-	-	-	-	-	-	b	a	a	b	b	a	b	-	-	-	b	a	b	b	-	b	a	a	a	b	a	b	a	a	-	-	a	-	b	-	a	b	a	a	a
chr08	3490604	A	b	a	a	b	a	b	a	b	-	-	-	b	b	a	a	b	b	a	b	a	a	b	b	-	b	a	b	b	a	a	a	b	a	b	a	-	a	b	a	b	b	b	a	b	-	a	a
chr08	3490615	G	b	a	a	b	a	b	a	b	-	-	-	b	b	a	a	b	b	a	b	a	a	b	b	-	b	a	b	b	a	a	a	b	a	b	a	-	a	b	a	a	b	b	a	b	-	a	a
chr08	3491017	G	b	a	a	b	a	b	-	b	b	-	b	b	b	a	a	b	b	a	b	a	a	b	b	a	b	a	b	b	a	a	a	b	a	b	a	a	a	b	a	b	b	b	a	b	-	a	a
chr08	3491211	C	-	a	a	b	a	b	-	-	b	-	b	b	b	a	a	-	b	a	b	a	a	b	a	a	b	a	b	b	a	a	a	b	a	b	a	a	a	b	a	b	b	b	a	b	-	a	a
chr08	3491230	A	-	a	a	b	a	b	-	-	b	-	b	b	b	a	a	-	b	a	b	a	a	b	a	a	b	a	b	b	a	a	a	b	a	b	a	a	a	b	a	b	b	b	a	b	-	a	a
chr08	3497397	T	b	a	a	b	a	a	a	b	-	a	-	b	b	a	a	b	b	a	b	-	a	b	b	a	b	a	b	b	a	a	a	b	a	b	a	a	a	b	a	b	b	b	a	b	-	a	-
chr08	3497402	T	b	a	a	b	a	a	a	b	-	a	-	b	b	a	a	b	b	a	b	-	a	b	b	a	b	a	b	b	a	a	a	b	a	b	a	a	a	b	a	b	b	b	a	b	-	a	-
chr08	3497651	G	b	a	a	b	a	a	a	b	-	a	-	b	b	a	a	b	b	a	b	-	a	b	b	a	b	a	b	b	a	a	a	b	a	b	a	a	a	b	a	b	b	b	a	b	-	a	-
chr08	3509782	T	b	a	a	b	-	a	a	b	-	-	-	b	b	a	a	b	b	h	b	a	a	-	b	-	b	a	-	b	a	a	a	b	a	b	a	a	a	b	a	b	b	-	a	b	a	a	a
chr08	3510751	G	b	a	a	b	a	b	a	b	b	a	-	b	b	a	a	b	b	a	b	a	a	b	b	-	b	b	b	b	a	a	a	b	a	b	a	a	a	b	a	b	b	-	a	b	a	a	a
chr08	3518377	T	b	a	a	-	a	a	a	-	-	-	-	-	b	a	a	b	b	a	b	a	a	b	-	-	b	a	-	b	a	-	a	b	a	b	a	-	a	-	a	-	-	-	a	b	-	-	a
chr08	3531766	A	-	a	-	b	a	b	a	-	b	a	-	b	b	a	a	b	b	a	b	a	a	b	-	-	b	a	b	b	a	a	a	b	a	-	a	a	a	b	a	b	b	-	a	b	a	a	a
chr08	3531768	G	-	a	-	b	a	b	a	-	b	a	-	b	b	a	a	b	b	a	b	a	a	b	-	-	b	a	b	b	a	a	a	b	a	-	a	a	a	b	a	b	b	-	a	b	a	a	a
chr08	3533932	G	b	a	a	-	a	b	a	b	-	-	b	b	-	a	a	b	b	a	b	a	a	-	b	a	b	a	-	b	a	a	-	b	a	-	a	a	a	b	a	b	b	b	a	b	-	a	-
chr08	3534587	G	b	a	-	b	a	b	a	b	b	-	-	b	b	a	a	b	b	a	b	a	a	b	b	a	b	a	b	b	a	-	a	b	a	b	-	a	a	b	a	b	b	b	a	b	a	a	a
chr08	3534793	A	b	a	-	b	a	b	a	b	b	-	-	b	b	a	a	b	b	a	b	a	a	b	b	a	b	a	b	b	a	-	a	b	a	b	a	a	a	b	a	b	b	b	a	b	a	a	a
chr08	3559777	C	-	a	-	b	a	-	-	b	-	-	-	b	-	a	a	b	b	a	b	a	a	b	b	a	-	-	-	b	a	a	a	b	a	-	a	-	-	b	a	b	b	-	a	b	-	-	a
chr08	3562963	G	b	a	a	b	a	h	a	b	b	a	-	b	b	a	a	b	b	a	b	a	a	b	b	a	b	a	b	b	a	a	a	b	a	b	a	a	a	b	a	b	b	b	a	b	-	a	a
chr08	3564244	C	b	a	a	b	-	b	a	b	b	-	b	b	b	a	a	b	b	a	b	a	a	b	b	a	b	a	b	b	-	a	a	b	a	b	a	-	a	b	a	a	b	-	a	b	a	a	a
chr08	3564286	A	b	a	a	b	-	b	a	b	b	-	b	b	b	a	a	b	b	a	b	a	a	b	b	a	b	a	b	b	-	a	a	b	a	b	a	-	a	b	a	h	b	-	a	b	a	a	a
chr08	3564525	G	b	a	a	-	a	a	a	b	-	-	b	-	b	a	a	b	b	a	b	-	a	b	b	a	b	a	-	b	a	a	-	b	a	-	a	a	a	b	a	-	b	-	a	b	a	a	a
chr08	3564532	C	b	a	a	-	a	a	a	b	-	-	b	-	b	a	a	b	b	a	b	-	a	b	b	a	b	a	-	b	a	a	-	b	a	-	a	a	a	b	a	-	b	-	a	b	a	a	a
chr08	3565245	A	-	a	a	b	-	b	-	b	-	a	-	b	b	a	a	b	b	b	b	-	a	-	b	-	-	a	-	b	-	-	a	b	a	-	a	a	-	b	a	b	b	b	-	b	a	-	-
chr08	3574606	A	b	a	a	b	a	-	a	b	b	-	-	-	b	a	a	b	b	a	b	-	a	-	b	a	b	a	b	b	a	a	a	b	a	b	a	-	a	-	a	b	b	-	a	b	a	a	a
chr08	3590619	A	b	a	-	b	a	b	a	b	b	a	b	b	b	a	a	b	b	a	b	-	a	b	b	a	b	a	b	b	-	a	a	b	a	b	a	-	a	b	a	b	b	b	a	b	b	a	a
chr08	3590823	G	b	a	-	b	a	b	a	b	b	a	b	b	b	a	a	b	b	a	b	-	a	b	b	a	b	a	b	b	-	a	a	b	a	b	a	-	a	b	a	b	b	b	a	b	b	a	a
chr08	3602313	T	b	a	-	b	a	-	-	b	b	a	-	b	b	a	a	b	b	-	b	-	a	-	-	-	b	b	b	-	a	-	a	b	a	-	a	-	a	b	a	b	b	b	a	-	-	a	-
chr08	3602314	C	b	a	-	b	a	-	-	b	b	a	-	b	b	a	a	b	b	-	b	-	a	-	-	-	b	b	b	-	a	-	a	b	a	-	a	-	a	b	a	b	b	b	a	-	-	a	-
chr08	3610265	T	b	a	-	b	a	b	a	b	-	-	-	-	b	a	a	b	b	a	b	a	a	b	-	-	b	-	-	-	a	a	a	b	a	-	a	-	a	-	a	a	b	b	a	-	-	-	a
chr08	3610557	G	b	a	-	b	a	b	a	b	-	-	-	-	b	a	a	b	b	a	b	a	a	b	-	-	b	-	-	-	-	a	a	b	a	-	a	-	a	-	a	a	b	b	a	-	-	-	a
chr08	3614239	G	-	a	a	b	a	-	-	b	-	a	-	-	b	-	a	b	b	-	-	-	a	-	b	-	b	a	-	-	-	-	-	b	a	-	-	-	a	b	a	b	b	b	-	-	a	a	a
chr08	3617570	T	b	-	-	b	a	-	a	b	-	a	-	-	b	-	a	b	b	a	b	-	a	-	-	-	b	a	-	-	a	-	-	b	-	-	a	-	a	-	a	-	b	-	a	-	a	a	-
chr08	3619313	A	b	a	a	b	-	-	a	b	-	a	-	b	b	a	a	b	b	-	b	a	a	b	b	-	b	h	-	b	a	a	a	b	a	b	a	a	a	b	a	b	b	-	a	b	a	a	a
chr08	3620254	T	b	a	a	b	a	b	a	b	-	a	-	b	b	a	a	b	b	h	b	a	a	-	-	a	b	a	b	b	a	a	-	b	a	b	a	a	a	-	a	b	b	b	a	b	a	a	a
chr08	3620713	G	b	a	a	b	a	a	-	-	-	-	-	b	b	a	a	b	b	a	b	-	a	b	b	a	b	-	-	b	-	a	a	b	a	-	a	a	-	b	a	b	-	-	a	-	-	-	-
chr08	3625979	G	b	a	a	b	-	b	a	b	b	-	-	-	b	a	a	b	b	a	b	-	a	b	b	-	b	a	-	b	a	a	-	b	a	b	a	-	a	b	a	h	-	-	a	-	a	a	a
chr08	3628645	G	b	a	a	b	a	b	a	b	b	a	b	b	b	a	a	b	b	a	b	-	a	b	b	-	b	a	-	b	a	a	a	b	a	b	a	a	a	b	a	b	b	b	a	b	-	a	a
chr08	3628712	C	b	a	a	b	a	b	a	b	b	a	b	b	b	a	a	b	b	a	b	-	a	b	b	-	b	a	-	b	a	a	a	b	a	b	a	a	a	b	a	b	b	b	a	b	-	a	a
chr08	3630284	A	b	-	a	b	a	-	-	-	-	-	-	b	-	a	-	b	b	-	-	-	a	b	b	-	b	-	-	-	-	-	-	b	-	-	a	a	-	-	a	b	b	-	-	-	a	-	-
chr08	3630325	G	b	-	a	b	a	-	-	-	-	-	-	b	-	a	-	b	b	-	-	-	a	b	b	-	b	-	-	-	-	-	-	b	-	-	a	a	-	-	a	b	b	-	-	-	a	-	-
chr08	3634429	G	b	a	a	b	a	b	a	b	-	a	-	-	-	a	a	b	b	a	b	a	a	-	b	-	b	a	b	b	a	-	a	b	a	-	a	a	-	-	a	a	b	-	a	b	-	a	a
chr08	3639024	A	b	a	a	b	a	b	a	b	b	-	-	b	b	a	a	b	b	a	b	a	a	b	-	a	b	a	-	b	-	a	a	b	a	-	a	-	a	b	a	b	b	b	a	-	-	a	a
chr08	3642477	G	b	a	a	b	a	b	a	-	-	-	b	-	b	a	a	b	b	a	b	-	a	-	b	a	b	-	-	b	-	a	a	b	a	-	a	a	-	b	a	b	b	-	a	b	-	a	-
chr08	3642534	G	-	a	a	b	-	b	a	-	b	a	-	b	b	a	a	-	b	a	b	a	a	b	-	a	b	a	-	b	a	-	a	b	a	-	a	a	a	b	a	b	b	-	a	b	-	a	a
chr08	3642537	T	-	a	a	b	-	b	a	-	b	a	-	b	b	a	a	-	b	a	b	a	a	b	-	a	b	a	-	b	a	-	a	b	a	-	a	a	a	b	a	b	b	-	a	b	-	a	a
chr08	3642565	T	-	a	a	b	-	b	a	-	b	a	-	b	b	a	a	-	b	a	b	a	a	b	-	a	b	a	-	b	a	-	a	b	a	-	a	a	a	b	a	b	b	-	a	b	-	a	a
chr08	3642575	T	-	a	a	b	-	b	a	-	b	a	-	b	b	a	a	-	b	a	b	a	a	b	-	a	b	a	-	b	a	-	a	b	a	-	a	a	a	b	a	b	b	-	a	b	-	a	a
chr08	3643571	G	b	a	-	b	a	b	a	b	b	a	-	b	b	a	a	b	b	a	b	a	a	b	b	-	b	a	-	b	a	a	a	b	a	b	a	-	-	b	a	b	b	b	a	b	a	a	a
chr08	3643833	G	b	a	-	b	a	b	a	b	b	a	-	b	b	a	a	b	b	a	b	a	a	b	b	-	b	a	b	b	a	a	a	b	a	b	a	-	-	b	a	b	b	b	a	b	a	a	a
chr08	3643841	G	b	a	-	b	a	b	a	b	b	a	-	b	b	a	a	b	b	a	b	a	a	b	b	-	b	a	b	b	a	a	a	b	a	b	a	-	-	b	a	b	b	b	a	b	a	a	a
chr08	3653401	G	b	a	a	-	a	-	a	b	b	a	-	-	b	a	a	b	b	-	b	-	a	-	-	a	b	a	-	b	a	-	-	b	a	-	a	a	-	b	a	a	b	b	a	-	-	a	a
chr08	3655734	A	-	a	-	a	a	a	-	-	b	a	-	b	-	a	a	-	b	a	b	-	a	b	-	-	b	h	b	b	-	a	a	b	a	-	a	a	a	b	a	b	b	-	a	b	a	a	-
chr08	3655759	A	-	a	-	a	a	a	-	-	b	a	-	b	-	a	a	-	b	a	b	-	a	b	-	-	b	h	b	b	-	a	a	b	a	-	a	a	a	b	a	b	b	-	a	b	a	a	-
chr08	3655769	A	-	a	-	a	a	a	-	-	b	a	-	b	-	a	a	-	b	a	b	-	a	b	-	-	b	h	b	b	-	a	a	b	a	-	a	a	a	b	a	b	b	-	a	b	a	a	-
chr08	3655789	T	-	a	-	a	a	b	-	-	b	a	-	b	-	a	a	-	b	a	b	-	a	b	-	-	b	h	b	b	-	a	a	b	a	-	a	a	a	b	a	b	b	-	a	b	a	a	-
chr08	3656006	G	b	a	-	a	a	b	-	b	b	a	-	b	b	a	a	b	b	a	b	-	a	b	b	-	b	h	b	b	-	a	a	b	a	-	a	a	a	b	a	b	b	-	a	b	a	a	-
chr08	3659854	G	b	a	-	-	-	a	-	-	b	-	-	-	-	a	-	b	b	a	b	a	a	-	-	-	b	a	-	b	-	-	-	b	a	b	a	-	-	-	-	b	-	b	a	b	-	a	a
chr08	3659988	G	b	a	-	-	-	a	-	-	b	-	-	-	-	a	-	b	b	a	b	a	a	-	-	-	b	a	-	b	-	-	-	b	a	b	a	-	-	-	-	b	-	b	a	b	-	a	a
chr08	3660032	C	b	a	a	-	a	a	-	-	b	-	-	-	-	a	a	b	b	a	b	a	a	-	-	-	b	a	-	b	a	a	a	b	a	b	a	-	a	-	a	b	-	b	a	b	-	a	a
chr08	3660036	T	b	-	a	-	a	b	-	b	b	-	-	-	b	a	a	b	b	-	b	a	a	-	b	-	b	-	b	b	a	a	a	b	a	b	-	-	a	-	a	b	b	b	-	b	-	-	-
chr08	3660043	C	-	-	a	-	a	b	-	b	-	-	-	-	b	a	a	b	b	-	b	a	a	-	b	-	-	-	b	-	a	a	a	b	a	-	-	-	a	-	a	-	b	-	-	-	-	-	-
chr08	3662168	T	-	a	a	-	-	b	a	b	-	-	-	b	b	a	a	b	b	a	b	a	a	-	b	a	b	-	-	b	-	-	a	b	a	-	a	-	-	-	a	-	b	b	-	-	-	-	a
chr08	3665972	C	b	a	-	a	a	-	a	-	-	-	-	-	b	-	a	b	b	a	b	a	a	-	-	-	b	a	-	-	a	a	a	b	a	b	a	a	a	-	a	-	-	-	a	-	-	a	a
chr08	3666010	T	b	a	-	a	a	-	a	-	-	-	-	-	b	-	a	b	b	a	b	a	a	-	-	-	b	a	-	-	a	a	a	b	a	b	a	a	a	-	a	-	-	-	a	-	-	a	a
chr08	3666106	T	-	a	-	a	a	-	a	-	-	-	-	-	b	-	a	b	b	a	b	a	a	-	-	-	b	a	-	-	a	a	a	b	a	b	a	a	a	-	a	-	-	-	a	-	-	a	a
chr08	3684931	G	b	a	a	a	a	a	-	b	b	a	-	b	b	a	a	b	b	a	b	a	a	b	-	a	b	a	b	b	a	a	a	b	a	b	a	a	-	b	a	a	b	-	a	b	a	a	a
chr08	3684951	A	b	a	a	a	a	a	-	b	b	a	-	b	b	a	a	b	b	a	b	a	a	b	-	a	b	a	b	b	a	a	a	b	a	b	a	a	-	b	a	a	b	-	a	b	a	a	a
chr08	3685209	C	b	a	a	a	a	a	-	b	b	a	-	b	b	a	a	b	b	a	b	a	a	b	b	a	b	a	b	b	a	a	a	b	a	b	a	a	-	b	a	a	b	-	a	b	a	a	a
chr08	3685245	G	b	a	a	a	a	a	-	b	b	a	-	b	b	a	a	b	b	a	b	a	a	b	b	a	b	a	b	b	a	a	a	b	a	b	a	a	-	b	a	b	b	-	a	b	a	a	a
chr08	3686098	A	b	a	a	a	a	b	a	b	b	-	-	b	b	a	a	b	b	a	b	a	a	-	b	a	b	a	-	b	a	a	a	b	a	-	a	a	a	-	a	h	b	-	a	-	a	a	a
chr08	3686118	A	b	a	a	a	a	b	a	b	b	-	-	b	b	a	a	b	b	a	b	a	a	-	b	a	b	a	-	b	a	a	a	b	a	-	a	a	a	-	a	h	b	-	a	-	a	a	a
chr08	3686453	G	-	a	a	a	a	h	a	b	b	a	-	-	b	a	a	b	b	a	b	a	a	-	b	-	b	a	-	b	a	a	a	b	a	b	a	a	a	b	a	a	b	b	a	-	a	a	a
chr08	3686531	C	-	a	a	a	a	h	a	b	b	a	-	-	b	a	a	b	b	a	b	a	a	-	b	-	b	a	-	b	a	a	a	b	a	b	a	a	a	b	a	a	b	b	a	-	a	a	a
chr08	3688851	T	b	a	-	-	-	b	a	b	b	a	b	-	b	a	-	b	b	a	b	-	a	b	-	-	b	b	-	b	-	a	-	b	a	b	a	-	-	b	-	b	b	-	a	b	-	a	a
chr08	3726733	A	b	a	a	a	a	h	-	b	b	a	b	b	b	a	a	-	b	a	b	a	a	b	-	-	b	a	b	b	-	-	a	b	a	-	a	a	-	b	a	-	-	-	a	b	-	a	a
chr08	3759106	A	b	a	a	a	a	a	a	b	b	a	-	b	b	a	a	b	b	a	b	a	a	-	b	a	b	a	b	b	a	a	a	b	a	b	a	a	a	b	a	b	b	b	a	b	-	a	a
chr08	3759155	T	b	a	a	a	a	a	a	b	b	b	-	b	b	a	a	b	b	a	b	a	a	-	b	a	b	a	b	b	a	a	a	b	a	b	a	a	a	b	a	b	b	b	a	b	-	a	b
chr08	3761288	A	-	a	a	-	a	a	a	b	b	-	-	b	b	a	a	b	b	a	b	-	a	-	-	a	b	a	-	b	a	a	a	b	a	-	a	a	a	b	a	b	b	b	-	b	-	b	-
chr08	3761547	A	-	a	a	-	a	a	a	b	b	-	-	b	b	a	a	b	b	a	b	-	a	-	-	a	b	a	-	b	a	a	a	b	a	-	a	a	a	b	a	b	b	b	-	b	-	b	-
chr08	3766838	G	b	a	a	a	a	a	a	b	b	a	-	b	-	a	a	b	b	a	b	a	a	b	b	a	b	a	b	b	a	a	a	b	a	b	a	a	a	b	a	b	b	b	a	b	a	a	a
chr08	3787970	C	b	a	a	a	-	a	a	b	-	-	-	b	b	a	a	b	b	a	b	a	a	b	b	-	b	b	b	b	a	-	a	b	a	b	a	a	a	b	a	b	b	-	a	b	-	a	a
chr08	3788192	A	b	a	a	a	a	a	a	-	b	a	b	b	b	a	a	b	b	a	b	a	a	b	b	a	b	a	-	b	a	-	a	b	a	b	a	-	a	b	a	b	b	b	a	b	a	a	a
chr08	3788369	C	b	a	a	a	a	a	-	-	b	a	b	b	b	a	a	b	b	a	b	a	a	b	b	a	b	a	-	b	a	-	a	b	a	b	a	-	a	b	a	b	b	b	a	b	a	a	a
chr08	3788407	T	b	a	a	a	a	a	-	-	b	a	b	b	b	a	a	b	b	a	b	a	a	b	b	a	b	a	-	b	a	-	a	b	a	b	a	-	a	b	a	a	b	b	a	b	a	a	a
chr08	3788621	C	b	a	-	-	-	a	a	-	-	-	-	-	b	a	a	b	b	a	-	-	-	b	b	-	b	a	-	-	-	-	a	b	a	-	a	-	-	b	a	b	b	-	a	-	-	a	a
chr08	3788923	C	-	a	a	a	-	a	a	-	-	-	-	-	b	a	a	-	b	a	b	a	a	b	-	-	b	-	b	b	a	-	a	b	a	-	a	-	a	b	a	b	b	-	a	b	a	a	-
chr08	3788952	C	-	a	a	a	-	a	a	-	-	-	-	-	b	a	a	-	b	a	b	a	a	b	-	-	b	-	b	b	a	-	a	b	a	-	a	-	a	b	a	b	b	-	a	b	a	a	-
chr08	3788960	G	-	a	a	a	-	a	a	-	-	-	-	-	b	a	a	-	b	a	b	a	a	b	-	-	b	-	b	b	a	-	a	b	a	-	a	-	a	b	a	b	b	-	a	b	a	a	-
chr08	3788964	C	-	a	a	a	-	a	a	-	-	-	-	-	b	a	a	-	b	a	b	a	a	b	-	-	b	-	b	b	a	-	a	b	a	-	a	-	a	b	a	b	b	-	a	b	a	a	-
chr08	3790129	A	b	a	a	-	a	a	a	b	-	a	-	b	b	a	a	b	b	a	b	a	a	b	b	a	b	-	b	b	a	a	a	b	a	b	a	a	a	b	a	b	b	b	a	b	-	a	a
chr08	3790299	A	b	a	a	-	a	a	a	b	-	a	-	b	b	a	a	b	b	a	b	a	a	b	b	a	b	-	b	b	a	a	a	b	a	b	a	a	a	b	a	b	b	b	a	b	-	a	a
chr08	3804070	G	b	a	a	a	a	a	a	b	b	-	-	b	b	a	a	b	b	a	b	-	a	b	b	a	b	a	-	b	a	a	a	b	a	-	a	-	a	b	a	b	b	-	a	b	a	a	a
chr08	3804260	C	-	a	a	a	a	a	a	-	b	-	-	b	b	a	a	-	b	a	b	-	a	b	-	a	b	a	-	b	a	a	a	b	a	-	a	-	a	b	a	b	b	-	a	b	a	a	a
chr08	3804261	A	-	a	a	a	a	a	a	-	b	-	-	b	b	a	a	-	b	a	b	-	a	b	-	a	b	a	-	b	a	a	a	b	a	-	a	-	a	b	a	a	b	-	a	b	a	a	a
chr08	3804262	A	-	a	a	a	a	a	a	-	b	-	-	b	b	a	a	-	b	a	b	-	a	b	-	a	b	a	-	b	a	a	a	b	a	-	a	-	a	b	a	a	b	-	a	b	a	a	a
chr08	3804263	G	-	a	a	a	a	a	a	-	b	-	-	b	b	a	a	-	b	a	b	-	a	b	-	a	b	a	-	b	a	a	a	b	a	-	a	-	a	b	a	a	b	-	a	b	a	a	a
chr08	3808688	G	b	a	a	a	a	a	a	b	-	a	-	b	b	a	a	b	b	a	b	a	a	-	b	a	b	a	b	b	a	a	a	b	a	b	a	-	a	b	a	b	b	b	a	b	-	a	a
chr08	3808719	G	b	a	a	a	a	a	a	b	-	a	-	b	b	a	a	b	b	a	b	a	a	-	b	a	b	a	b	b	a	a	a	b	a	b	a	-	a	b	a	b	b	b	a	b	-	a	a
chr08	3808826	C	-	a	-	-	-	-	-	-	-	-	-	-	-	a	a	b	-	-	b	-	-	-	-	-	b	b	-	b	-	-	-	b	a	-	a	a	-	-	-	b	-	b	a	-	-	a	-
chr08	3810490	G	-	a	a	a	a	a	-	-	b	-	b	-	b	a	a	-	b	a	b	a	a	-	-	a	b	a	b	-	-	a	a	b	a	-	a	a	a	-	a	b	b	-	-	b	a	-	-
chr08	3810539	G	-	a	a	a	a	a	-	-	b	-	b	-	b	a	a	-	b	a	b	a	a	-	-	a	b	a	b	-	-	a	a	b	a	-	a	a	a	-	a	b	b	-	-	b	a	-	-
chr08	3810547	C	-	a	a	a	a	a	-	-	b	-	b	-	b	a	a	-	b	a	b	a	a	-	-	a	b	a	b	-	-	a	a	b	a	-	a	a	a	-	a	b	b	-	-	b	a	-	-
chr08	3810556	G	-	a	a	a	a	a	-	-	b	-	b	-	b	a	a	-	b	a	b	a	a	-	-	a	b	a	b	-	-	a	a	b	a	-	a	a	a	-	a	b	b	-	-	b	a	-	-
chr08	3810563	T	-	a	a	a	a	a	-	-	b	-	b	-	b	a	a	-	b	a	b	a	a	-	-	a	b	a	b	-	-	a	a	b	a	-	a	a	a	-	a	b	b	-	-	b	a	-	-
chr08	3817333	T	b	a	a	-	-	a	-	b	b	-	-	-	b	a	a	b	b	a	b	a	a	b	-	a	b	a	-	b	a	a	a	b	a	b	a	a	-	b	a	b	-	b	a	b	-	a	a
chr08	3818900	T	-	a	a	a	-	a	a	-	-	a	-	b	b	a	a	b	b	a	b	a	a	b	-	a	b	b	-	b	a	a	a	b	a	b	a	-	a	b	a	b	b	-	a	b	a	a	a
chr08	3833245	T	b	a	a	a	a	a	a	b	b	-	-	-	b	a	a	b	b	a	b	a	a	b	b	a	b	a	-	b	a	-	a	b	a	-	a	a	a	b	a	b	b	-	a	b	a	a	a
chr08	3836593	G	b	a	a	a	a	a	a	b	b	a	b	b	b	a	a	b	b	a	b	a	a	-	b	a	b	a	b	b	a	-	a	b	a	b	a	a	a	b	a	h	b	b	a	b	a	a	a
chr08	3839330	T	b	a	a	-	a	a	a	b	b	-	-	-	b	a	a	b	b	a	b	-	a	b	b	a	b	-	-	b	a	a	a	b	a	-	a	a	a	b	a	b	b	-	a	b	-	a	-
chr08	3839354	C	b	a	a	-	a	a	a	b	b	-	-	-	b	a	a	b	b	a	b	-	a	b	b	a	b	-	-	b	a	a	a	b	a	-	a	a	a	b	a	b	b	-	a	b	-	a	-
chr08	3839579	T	b	a	a	-	a	a	a	b	b	a	-	-	b	a	a	b	b	a	b	a	a	-	b	-	b	a	-	b	a	-	a	b	a	b	a	a	a	-	a	b	b	b	a	b	a	a	a
chr08	3841744	C	b	a	a	a	a	-	-	b	-	-	-	b	b	a	a	b	b	a	b	-	a	b	-	-	b	a	b	b	-	a	a	b	a	b	a	-	a	-	a	b	b	-	a	b	a	a	a
chr08	3842820	C	-	a	a	a	-	-	a	-	b	-	b	-	b	a	a	-	b	a	b	-	a	-	-	-	b	a	b	b	a	a	a	b	a	b	a	a	a	b	a	b	b	b	a	b	a	a	a
chr08	3842824	T	-	a	a	a	-	-	a	-	b	-	b	-	b	a	a	-	b	a	b	-	a	-	-	-	b	a	b	b	a	a	a	b	a	b	a	a	a	b	a	b	b	b	a	b	a	a	a
chr08	3842831	C	-	a	a	a	-	-	a	-	b	-	b	-	b	a	a	-	b	a	b	-	a	-	-	-	b	a	b	b	a	a	a	b	a	b	a	a	a	b	a	b	b	b	a	b	a	a	a
chr08	3845527	T	-	a	a	a	a	a	a	b	b	a	b	b	b	a	a	b	b	b	b	a	a	b	b	-	b	a	-	b	a	a	a	b	a	b	a	a	-	b	a	a	b	-	a	-	-	a	-
chr08	3845844	A	b	a	a	a	a	a	a	b	b	a	b	b	b	a	a	b	b	a	b	a	a	b	b	-	b	a	-	b	a	a	a	b	a	b	a	a	-	b	a	b	b	-	a	-	-	a	-
chr08	3845853	G	b	a	a	a	a	a	a	b	b	a	b	b	b	a	a	b	b	b	b	a	a	b	b	-	b	a	-	b	a	a	a	b	a	b	a	a	-	b	a	b	b	-	a	-	-	a	-
chr08	3848907	G	b	a	a	a	a	a	a	b	b	a	b	b	b	a	a	b	b	a	b	a	a	b	b	a	b	a	b	b	-	b	a	b	a	b	a	a	a	b	a	b	b	b	a	b	a	a	a
chr08	3848921	G	b	a	a	a	a	a	a	b	b	a	b	b	b	a	a	b	b	a	b	a	a	b	b	a	b	a	b	b	-	b	a	b	a	b	a	a	a	b	a	b	b	b	a	b	a	a	a
chr08	3848959	C	b	a	a	a	a	a	a	b	b	a	b	b	b	a	a	b	b	a	b	a	a	b	b	a	b	a	b	b	-	a	a	b	a	b	a	a	a	b	a	b	b	b	a	b	a	a	a
chr08	3853534	A	b	a	a	a	-	-	a	b	b	-	-	-	-	a	a	b	b	a	b	-	-	-	-	a	b	a	-	b	a	-	a	b	a	b	-	-	a	-	-	a	b	b	a	b	-	a	-
chr08	3867072	T	b	a	a	-	a	-	-	b	b	-	b	b	b	a	a	b	b	a	b	-	a	b	-	-	b	a	-	b	a	a	a	b	a	-	a	a	a	b	a	b	b	-	a	b	a	a	a
chr08	3870472	T	-	a	-	-	-	-	a	-	b	-	-	-	-	-	a	-	b	a	b	-	a	-	-	a	b	a	-	-	-	-	a	b	-	-	-	-	-	-	a	-	-	b	a	b	a	a	a
chr08	3870482	G	-	a	-	-	-	-	a	-	b	-	-	-	-	-	a	-	b	a	b	-	a	-	-	a	b	a	-	-	-	-	a	b	-	-	-	-	-	-	a	-	-	b	a	b	a	a	a
chr08	3876538	G	-	a	a	a	a	a	a	-	b	-	-	-	b	a	a	-	b	a	b	-	a	b	-	a	b	-	b	b	-	a	a	b	a	b	a	-	a	b	a	-	b	-	a	b	a	a	a
chr08	3876604	G	-	a	a	a	a	a	a	-	b	-	-	-	b	a	a	-	b	a	b	-	a	b	-	a	b	-	b	b	-	a	a	b	a	b	a	-	a	b	a	-	b	-	a	b	a	a	a
chr08	3876605	G	-	a	a	a	a	a	a	-	b	-	-	-	b	a	a	-	b	a	b	-	a	b	-	a	b	-	b	b	-	a	a	b	a	b	a	-	a	b	a	-	b	-	a	b	a	a	a
chr08	3878497	G	b	-	a	-	-	a	-	b	-	a	-	-	b	a	a	b	b	-	b	-	-	-	b	-	-	a	-	-	-	-	-	b	a	-	-	-	-	b	a	b	b	-	-	-	-	-	-
chr08	3885948	A	b	a	a	a	a	a	-	b	b	-	b	b	b	a	a	b	b	a	b	-	a	b	b	a	b	b	b	b	a	a	a	b	a	b	a	a	a	-	a	b	b	-	a	b	-	a	-
chr08	3885994	T	b	a	a	a	a	a	-	b	b	-	b	b	b	a	a	b	b	a	b	-	a	b	b	a	b	b	b	b	a	a	a	b	a	b	a	a	a	-	a	b	b	-	a	b	-	a	-
chr08	3898941	G	-	-	a	-	-	-	-	-	b	-	b	b	b	a	a	-	b	a	b	a	-	-	-	-	b	a	b	b	-	-	-	b	-	b	-	-	-	b	-	b	b	-	a	b	-	b	-
chr08	3898958	C	-	-	a	-	-	-	-	-	b	-	b	b	b	a	a	-	b	a	b	a	-	-	-	-	b	a	b	b	-	-	-	b	-	b	-	-	-	b	-	b	b	-	a	b	-	b	-
chr08	3898966	A	-	-	a	-	-	-	-	-	b	-	b	b	b	a	a	-	b	a	b	a	-	-	-	-	b	a	b	b	-	-	-	b	-	b	-	-	-	b	-	b	b	-	a	b	-	b	-
chr08	3898977	T	-	-	a	-	-	-	-	-	b	-	b	b	b	a	a	-	b	a	b	a	-	-	-	-	b	a	b	b	-	-	-	b	-	b	-	-	-	b	-	b	b	-	a	b	-	b	-
chr08	3916554	G	b	a	a	-	a	a	a	-	b	a	-	b	b	a	a	b	b	a	b	a	a	b	b	-	b	a	b	b	-	a	a	b	a	b	a	a	-	b	a	b	b	b	a	b	a	a	a
chr08	3916778	C	b	a	a	-	a	a	a	-	b	a	-	b	b	a	a	b	b	a	b	a	a	b	b	-	b	a	b	b	-	a	a	b	a	b	a	a	-	b	a	b	b	b	a	b	a	a	a
chr08	3916836	G	b	a	a	-	a	a	a	-	b	a	-	b	b	a	a	b	b	a	b	a	a	b	b	-	b	a	b	b	-	a	a	b	a	b	a	a	-	b	a	b	b	b	a	b	a	a	a
chr08	3923949	C	-	a	-	-	a	a	a	-	-	-	-	b	b	-	-	b	b	a	b	-	-	-	-	a	b	a	-	b	-	-	-	b	a	-	-	-	-	-	a	b	b	b	a	-	a	a	a
chr08	3924598	G	b	a	a	-	-	a	-	b	b	-	-	b	b	a	a	b	b	a	b	-	a	b	b	-	b	a	-	b	-	a	a	b	a	-	a	-	a	-	a	b	b	-	a	b	-	a	a
chr08	3924672	A	b	a	a	-	-	a	-	b	b	-	-	b	b	a	a	b	b	a	b	-	a	b	b	-	b	a	-	b	-	a	a	b	a	-	a	-	a	-	a	a	b	-	a	b	-	a	a
chr08	3924916	C	b	a	a	-	-	a	-	b	b	-	-	b	b	a	a	b	b	a	b	-	a	b	b	-	b	a	-	b	-	a	a	b	a	-	a	-	a	-	a	b	b	-	-	b	-	a	a
chr08	3934609	G	b	a	a	-	b	a	a	b	b	a	-	b	b	a	a	b	b	a	b	-	a	b	b	a	b	a	b	b	a	a	a	b	a	-	a	a	-	b	a	-	b	b	a	b	a	a	a
chr08	3956796	T	-	a	-	a	b	a	a	-	b	a	-	-	b	a	a	b	b	a	b	a	a	b	-	-	b	b	b	b	a	a	a	b	a	b	a	-	-	-	a	b	b	-	a	b	-	a	-
chr08	3956867	G	-	a	-	a	b	a	a	-	b	a	-	-	b	a	a	b	b	a	b	a	a	b	-	-	b	b	b	b	a	a	a	b	a	b	a	-	-	-	a	b	b	-	a	b	-	a	-
chr08	3956878	G	-	a	-	a	b	a	a	-	b	a	-	-	b	a	a	b	b	a	b	a	a	b	-	-	b	b	b	b	a	a	a	b	a	b	a	-	-	-	a	b	b	-	a	b	-	a	-
chr08	3957081	A	b	a	-	a	b	-	a	b	b	a	-	-	b	a	a	b	b	a	b	a	a	b	b	-	b	b	b	b	a	a	a	b	a	b	a	-	-	-	a	b	b	-	a	b	-	a	-
chr08	3957090	G	b	a	-	a	b	-	a	b	b	a	-	-	b	a	a	b	b	a	b	a	a	b	b	-	b	b	b	b	a	a	a	b	a	b	a	-	-	-	a	b	b	-	a	b	-	a	-
chr08	3957230	C	b	a	a	a	b	a	a	b	b	a	b	b	b	a	a	b	b	a	b	-	a	-	b	a	b	a	b	b	a	a	a	b	a	b	a	a	a	b	a	h	b	b	a	b	a	a	a
chr08	3957247	G	b	a	a	a	b	a	a	b	b	a	b	b	b	a	a	b	b	a	b	-	a	-	b	a	b	a	b	b	a	a	a	b	a	b	a	a	a	b	a	h	b	b	a	b	a	a	a
chr08	3960642	T	b	a	-	a	-	-	-	b	-	-	-	-	b	a	a	b	b	b	b	a	a	b	b	-	b	-	-	-	-	-	a	b	a	-	a	-	-	b	a	-	b	-	-	-	-	-	-
chr08	3960645	T	b	a	-	a	-	-	-	b	-	-	-	-	b	a	a	b	b	b	b	a	a	b	b	-	b	-	-	-	-	-	a	b	a	-	a	-	-	b	a	-	b	-	-	-	-	-	-
chr08	3961522	C	-	a	a	a	-	a	-	b	b	-	-	-	b	a	a	b	b	-	-	a	a	-	b	-	b	a	-	-	-	a	a	b	a	-	-	-	-	-	a	-	b	-	a	b	-	-	-
chr08	3961666	C	b	a	a	a	-	a	a	b	b	-	-	-	b	a	a	b	b	a	b	a	a	-	b	-	b	-	b	b	-	a	a	b	a	-	a	-	a	-	a	b	b	-	a	b	-	a	-
chr08	3967417	G	b	a	a	-	-	-	a	-	-	-	-	-	-	a	-	b	b	-	b	-	a	-	-	a	b	a	b	b	a	-	-	b	a	-	-	-	-	-	-	-	-	b	a	b	a	a	-
chr08	3967845	C	-	a	a	-	b	a	-	b	b	-	-	b	b	a	a	b	b	a	b	-	a	b	-	-	b	-	b	b	a	a	a	b	a	-	a	-	-	-	a	b	-	-	a	-	a	a	a
chr08	3983393	C	b	a	a	-	b	a	a	b	-	-	-	b	b	a	a	b	b	a	b	-	a	b	b	a	b	a	b	b	a	a	a	b	a	b	a	a	-	b	a	b	b	-	a	b	a	a	-
chr08	3983581	A	b	a	a	-	b	a	a	b	-	-	-	b	b	a	a	b	b	a	b	-	a	b	b	a	b	a	b	b	a	a	a	b	a	b	a	-	a	b	a	b	b	-	a	b	a	a	-
chr08	3983635	G	b	a	a	-	b	a	a	b	-	-	-	b	b	a	a	b	b	a	b	-	a	b	b	a	b	b	b	b	a	a	a	b	a	b	a	-	a	b	a	b	b	-	a	b	a	a	-
chr08	3983641	A	b	a	a	-	b	a	a	b	-	-	-	b	b	a	a	b	b	a	b	-	a	b	b	a	b	a	b	b	a	a	a	b	a	b	a	-	a	b	a	b	b	-	a	b	a	a	-
chr08	3988543	A	b	a	a	a	b	-	a	b	b	a	b	b	b	a	a	b	b	a	b	a	a	-	b	a	b	a	b	b	a	a	a	b	a	-	a	a	-	b	a	b	b	b	a	b	a	a	a
chr08	4002038	G	b	-	a	-	-	a	-	-	b	-	-	-	-	a	a	b	-	a	b	-	a	-	-	-	b	-	-	b	-	a	-	b	a	b	-	-	a	-	-	b	-	b	a	-	-	a	a
chr08	4002152	C	b	-	a	-	-	a	-	-	b	-	-	-	-	a	a	b	-	a	b	-	a	-	-	-	b	-	-	b	-	a	-	b	a	b	-	-	a	-	-	b	-	b	a	-	-	-	a
chr08	4002175	A	b	-	a	-	-	a	-	-	b	-	-	-	-	a	a	b	-	a	b	-	a	-	-	-	b	-	-	b	-	a	-	b	a	b	-	-	a	-	-	b	-	b	a	-	-	-	a
chr08	4008023	G	b	a	a	a	-	a	a	b	b	a	b	b	b	a	a	b	b	a	b	a	a	b	-	-	b	a	-	b	a	a	a	b	a	b	-	a	-	b	a	b	b	-	a	b	-	a	a
chr08	4009969	A	-	a	a	a	b	a	a	-	b	a	-	b	b	a	a	-	b	a	b	a	a	b	-	a	b	a	-	b	a	a	a	b	a	b	a	a	a	b	a	b	b	b	a	b	a	a	a
chr08	4009999	A	-	a	a	a	b	a	a	-	b	a	-	b	b	a	a	-	b	a	b	a	a	b	-	a	b	a	-	b	a	a	a	b	a	b	a	a	a	b	a	b	b	b	a	b	a	a	a
chr08	4010000	A	-	a	a	a	b	a	a	-	b	a	-	b	b	a	a	-	b	a	b	a	a	b	-	a	b	a	-	b	a	a	a	b	a	b	a	a	a	b	a	b	b	b	a	b	a	a	a
chr08	4010018	G	-	a	a	a	b	a	a	-	b	a	-	b	b	a	a	-	b	a	b	a	a	b	-	a	b	a	-	b	a	a	a	b	a	b	a	a	a	b	a	b	b	b	a	b	a	a	a
chr08	4010028	G	-	a	a	a	b	a	a	-	b	a	-	b	b	a	a	-	b	a	b	a	a	b	-	a	b	a	-	b	a	a	a	b	a	b	a	a	a	b	a	b	b	b	a	b	a	a	a
chr08	4010286	T	b	a	a	a	b	a	a	b	b	a	-	b	b	a	a	b	b	a	b	a	a	b	b	a	b	a	-	b	a	a	a	b	a	b	a	a	a	b	a	b	b	b	a	b	a	a	a
chr08	4011876	C	b	a	a	a	-	-	a	-	-	-	-	b	b	a	a	b	b	a	b	a	a	b	b	-	b	-	-	b	-	a	a	b	a	b	a	a	a	-	a	b	-	-	a	b	-	a	a
chr08	4011880	C	b	a	a	a	-	-	a	-	-	-	-	b	b	a	a	b	b	a	b	a	a	b	b	-	b	-	-	b	-	a	a	b	a	b	a	a	a	-	a	b	-	-	a	b	-	a	a
chr08	4012954	C	b	a	a	a	b	a	a	b	b	b	b	b	b	a	a	b	b	a	b	a	a	b	-	a	b	-	b	b	a	a	a	b	a	b	a	-	a	b	a	b	b	b	a	b	-	a	a
chr08	4013110	C	-	a	a	a	b	a	a	-	b	b	b	b	b	a	a	-	b	a	b	a	a	b	-	a	b	-	b	b	a	a	a	b	a	b	a	-	a	b	a	b	b	b	a	b	-	a	a
chr08	4013130	A	-	a	a	a	b	a	a	-	b	b	b	b	b	a	a	-	b	a	b	a	a	b	-	a	b	-	b	b	a	a	a	b	a	b	a	-	a	b	a	b	b	b	a	b	-	a	a
chr08	4013137	A	-	a	a	a	b	a	a	-	b	b	b	b	b	a	a	-	b	a	b	a	a	b	-	a	b	-	b	b	a	a	a	b	a	b	a	-	a	b	a	b	b	b	a	b	-	a	a
chr08	4027756	G	-	a	a	-	b	a	-	b	-	a	b	b	b	a	a	b	b	a	b	-	a	b	a	-	-	-	b	b	-	a	-	b	a	-	a	a	a	b	a	b	b	-	a	b	-	a	-
chr08	4028063	C	-	a	a	-	b	a	-	b	-	a	b	b	b	a	a	b	b	a	b	-	a	b	a	-	-	-	b	b	-	a	a	b	a	-	a	a	a	b	a	b	b	-	a	b	-	a	-
chr08	4031150	T	b	a	a	-	-	-	a	b	b	-	-	-	-	a	a	b	b	a	b	a	a	-	b	-	b	a	-	b	a	a	a	b	a	b	a	-	-	-	a	b	b	b	a	b	-	a	a
chr08	4034989	A	-	a	a	a	b	a	a	-	b	a	-	-	b	a	a	b	b	a	b	a	a	b	-	a	b	a	b	b	a	a	a	b	a	b	a	a	a	b	a	b	b	b	a	b	a	a	a
chr08	4035027	A	-	a	a	a	b	a	a	-	b	a	-	-	b	a	a	b	b	a	b	a	a	b	-	a	b	a	b	b	a	a	a	b	a	b	a	a	a	b	a	b	b	b	a	b	a	a	a
chr08	4035028	G	-	a	a	a	b	a	a	-	b	a	-	-	b	a	a	b	b	a	b	a	a	b	-	a	b	a	b	b	a	a	a	b	a	b	a	a	a	b	a	b	b	b	a	b	a	a	a
chr08	4035222	A	b	a	a	a	b	a	a	b	b	a	b	b	b	a	a	b	b	a	b	a	a	b	b	a	b	a	b	b	a	a	a	b	a	b	a	a	a	b	a	b	b	b	a	b	a	a	a
chr08	4119800	G	b	a	-	-	-	a	a	b	-	-	-	-	-	a	a	b	b	-	b	a	a	-	b	a	-	-	b	-	a	-	a	b	a	-	a	-	a	b	a	-	b	b	-	b	-	-	-
chr08	4119861	A	b	a	-	-	-	a	a	b	-	-	-	-	-	a	a	b	b	-	b	a	a	-	b	a	-	-	b	-	a	-	a	b	a	-	a	-	a	b	a	-	b	b	-	b	-	-	-
chr08	4123356	G	-	a	-	-	b	-	-	-	b	a	b	-	-	a	a	-	b	-	b	a	-	-	-	-	b	b	-	b	a	a	-	b	a	b	a	-	a	-	-	b	-	-	a	-	-	-	a
chr08	4123497	T	b	a	-	-	b	-	-	-	b	a	b	-	-	a	a	-	b	-	b	a	-	-	-	a	b	b	-	b	a	a	-	b	a	b	a	-	a	-	-	b	-	-	a	-	-	-	a
chr08	4123689	A	-	a	-	a	-	-	a	-	b	a	-	-	-	a	a	-	-	a	b	-	-	-	b	-	b	a	-	b	a	-	a	b	a	-	-	-	a	-	-	-	b	-	a	b	a	a	a
chr08	4125752	T	-	a	-	a	-	-	a	-	b	-	-	-	-	a	-	-	-	a	b	-	-	-	-	a	b	a	-	-	a	a	-	b	a	-	-	a	-	-	-	b	-	-	a	-	-	a	a
chr08	4125804	T	-	a	-	a	-	-	a	-	b	-	-	-	-	a	-	-	-	a	b	-	-	-	-	a	b	a	-	-	a	a	-	b	a	-	-	a	-	-	-	b	-	-	a	-	-	a	a
chr08	4125809	A	-	a	-	a	-	-	a	-	b	-	-	-	-	a	-	-	-	a	b	-	-	-	-	a	b	a	-	-	a	a	-	b	a	-	-	a	-	-	-	b	-	-	a	-	-	a	a
chr08	4125812	A	-	a	-	a	-	-	a	-	b	-	-	-	-	a	-	-	-	a	b	-	-	-	-	a	b	a	-	-	a	a	-	b	a	-	-	a	-	-	-	b	-	-	a	-	-	a	a
chr08	4137721	G	b	a	a	a	b	a	a	b	b	a	-	b	b	a	a	b	b	a	b	a	a	-	b	-	b	a	b	b	a	a	a	b	a	-	a	a	a	b	a	b	b	b	a	b	-	a	a
chr08	4137907	C	b	a	a	a	b	a	a	b	b	a	-	b	b	a	a	b	b	a	b	a	a	-	b	-	b	a	b	b	a	a	a	b	a	-	a	a	a	b	a	b	b	-	a	b	-	a	a
chr08	4153295	A	b	a	a	-	b	a	a	b	b	a	-	b	b	a	a	b	b	a	b	a	a	b	b	a	-	a	-	b	-	a	a	b	a	b	a	a	-	b	a	b	b	-	a	b	-	a	a
chr08	4153545	G	b	a	a	-	b	a	a	b	b	a	-	b	b	a	a	b	b	a	b	a	a	b	b	a	-	a	-	b	-	a	a	b	a	b	a	a	-	b	a	b	b	-	a	b	-	a	a
chr08	4154978	G	-	a	a	-	-	-	-	b	-	-	-	b	b	a	a	-	b	a	b	-	a	b	-	-	b	-	-	-	a	-	a	b	a	-	a	a	a	b	a	b	-	-	a	-	a	a	a
chr08	4155008	T	-	a	a	-	-	-	-	b	-	-	-	b	b	a	a	-	b	a	b	-	a	b	-	-	b	-	-	-	b	-	b	b	a	-	a	a	a	b	a	b	-	-	a	-	a	a	a
chr08	4175939	T	b	a	a	a	b	a	a	b	b	a	-	b	b	a	a	b	b	a	b	-	a	b	b	a	b	a	b	b	a	a	a	b	a	-	a	a	-	b	a	b	b	-	a	b	a	a	a
chr08	4184472	G	b	a	a	-	b	a	a	b	b	-	b	b	b	a	a	b	b	a	b	a	a	b	b	a	b	a	b	b	a	a	a	b	a	-	a	a	a	b	a	b	b	a	a	b	-	a	a
chr08	4202543	G	b	a	a	a	b	a	a	b	b	a	-	b	b	a	a	b	b	a	b	-	a	-	b	a	b	a	-	b	a	-	a	b	a	b	a	a	a	b	a	h	b	b	-	b	-	-	-
chr08	4202662	C	-	a	-	-	-	-	a	-	b	a	-	-	-	a	a	b	b	-	-	a	a	b	-	a	b	-	-	b	a	a	a	b	a	-	a	a	a	-	a	b	-	-	a	-	-	-	a
chr08	4204914	A	b	-	-	-	-	-	a	-	-	-	-	-	-	-	-	b	b	a	b	-	-	-	-	-	b	a	b	b	a	a	-	b	a	b	-	-	a	-	-	-	-	-	a	b	-	a	-
chr08	4216989	G	b	a	-	-	-	-	-	-	b	-	b	-	-	a	a	b	-	a	b	a	a	-	-	-	b	-	-	b	a	a	-	b	a	-	a	-	-	-	a	-	-	-	a	b	-	a	a
chr08	4217094	T	b	a	a	a	b	a	a	b	b	a	b	b	b	a	a	b	b	a	b	a	a	b	b	-	b	b	b	b	a	a	h	b	a	-	a	a	a	b	a	b	b	-	a	b	a	a	-
chr08	4225504	C	b	a	a	a	b	a	a	b	b	a	-	b	b	a	a	b	b	a	b	-	a	b	b	-	b	-	b	b	a	-	a	b	a	b	a	-	-	b	a	-	b	-	a	b	-	-	a
chr08	4226801	T	b	a	a	a	b	a	a	b	b	a	b	b	b	a	a	b	b	a	b	-	a	b	-	a	b	a	-	b	a	-	a	b	a	b	a	a	a	b	a	b	b	b	a	b	-	a	a
chr08	4226802	G	b	a	a	a	b	a	a	b	b	a	b	b	b	a	a	b	b	a	b	-	a	b	-	a	b	a	-	b	a	-	a	b	a	b	a	a	a	b	a	b	b	b	a	b	-	a	a
chr08	4259627	C	-	a	a	a	b	a	a	-	b	a	-	b	b	a	a	-	b	a	b	a	a	-	-	a	b	a	b	b	a	a	a	b	a	b	a	a	a	b	a	b	b	b	a	b	-	a	a
chr08	4259644	T	-	a	a	a	b	a	a	-	b	a	-	b	b	a	a	-	b	a	b	a	a	-	-	a	b	a	b	b	a	a	a	b	a	b	a	a	a	b	a	b	b	b	a	b	-	a	a
chr08	4259654	T	-	a	a	a	b	a	a	-	b	a	-	b	b	a	a	-	b	a	b	a	a	-	-	a	b	a	b	b	a	a	a	b	a	b	a	a	a	b	a	b	b	b	a	b	-	a	a
chr08	4259691	C	-	a	a	a	b	a	a	-	b	a	-	b	b	a	a	-	b	a	b	a	a	-	-	a	b	a	b	b	a	a	a	b	a	b	a	a	a	b	a	b	b	b	a	b	-	a	a
chr08	4259694	G	-	a	a	a	b	a	a	-	b	a	-	b	b	a	a	-	b	a	b	a	a	-	-	a	b	a	b	b	a	a	a	b	a	b	a	a	a	b	a	b	b	b	a	b	-	a	a
chr08	4272870	A	-	a	a	a	b	a	a	-	-	a	-	b	b	a	a	-	b	a	b	-	a	b	-	-	b	a	b	b	a	a	a	b	a	-	a	a	a	b	a	b	b	-	a	-	a	a	a
chr08	4272905	C	-	a	a	a	b	b	a	-	-	a	-	b	b	a	a	-	b	a	b	-	a	b	-	-	b	a	b	b	a	a	a	b	a	-	a	a	a	b	a	b	b	-	a	-	a	a	a
chr08	4272929	G	-	a	a	a	b	a	a	-	-	a	-	b	b	a	a	-	b	a	b	-	a	b	-	-	b	a	b	b	a	a	a	b	a	-	a	a	a	b	a	b	b	-	a	-	a	a	a
chr08	4272953	A	-	a	a	a	b	a	a	-	-	a	-	b	b	a	a	-	b	a	b	-	a	b	-	-	b	a	b	b	a	a	a	b	a	-	a	a	a	b	a	b	b	-	a	-	a	a	a
chr08	4273667	G	-	a	a	a	b	a	-	-	b	a	-	b	-	a	a	-	b	a	b	a	a	-	-	a	b	-	b	b	a	-	a	b	a	b	a	a	a	-	a	b	b	-	a	-	-	a	a
chr08	4273698	C	-	a	a	a	b	a	-	-	b	a	-	b	-	a	a	-	b	a	b	a	a	-	-	a	b	-	b	b	a	-	a	b	a	b	a	a	a	-	a	b	b	-	a	-	-	a	a
chr08	4273818	A	b	a	a	a	b	a	-	-	b	a	-	b	-	a	a	b	b	a	b	a	a	-	b	a	b	-	b	b	a	-	a	b	a	b	a	a	a	-	a	b	b	-	a	-	-	a	a
chr08	4273841	T	b	a	a	a	b	a	-	-	b	a	-	b	-	a	a	b	b	a	b	a	a	-	b	a	b	-	b	b	a	-	a	b	a	b	a	a	a	-	a	b	b	-	a	-	-	a	a
chr08	4274898	A	b	a	a	-	b	a	-	b	b	-	-	b	b	a	a	b	b	a	b	a	a	b	b	a	b	a	b	b	-	a	-	b	a	b	a	-	a	b	a	b	b	-	-	b	a	a	a
chr08	4274918	C	b	a	a	-	b	a	-	b	b	-	-	b	b	a	a	b	b	a	b	a	a	b	b	a	b	a	b	b	-	a	-	b	a	b	a	-	a	b	a	b	b	-	-	b	a	a	a
chr08	4275055	A	b	a	a	a	b	a	a	b	b	a	b	b	b	a	a	b	b	a	b	-	a	b	-	-	b	-	b	b	-	a	a	b	a	b	a	-	a	b	a	b	b	b	a	b	a	a	a
chr08	4275058	C	b	a	a	a	b	a	a	b	b	a	b	b	b	a	a	b	b	a	b	-	a	b	-	-	b	-	b	b	-	a	a	b	a	b	a	-	a	b	a	b	b	b	a	b	a	a	a
chr08	4275268	A	-	b	a	a	-	a	a	-	-	b	a	-	-	a	a	-	-	-	-	-	a	-	-	-	-	-	-	-	-	a	a	-	a	-	a	-	a	-	h	-	-	-	b	-	b	-	-
chr08	4275981	G	-	a	a	-	b	-	-	-	b	b	-	-	b	a	a	b	b	a	b	-	a	-	-	-	b	-	b	b	-	a	a	b	a	-	-	-	-	b	a	-	b	-	-	-	-	-	-
chr08	4275986	A	-	a	a	-	b	-	-	-	b	b	-	-	b	a	a	b	b	a	b	-	a	-	-	-	b	-	b	b	-	a	a	b	a	-	-	-	-	b	a	-	b	-	-	-	-	-	-
chr08	4276035	G	-	a	a	-	b	-	-	-	b	b	-	-	b	b	a	b	b	a	b	-	a	-	-	-	b	-	b	b	-	a	a	b	a	-	-	-	-	b	a	-	b	-	-	-	-	-	-
chr08	4276038	C	-	a	a	-	b	-	-	-	b	b	-	-	b	a	a	b	b	a	a	-	a	-	-	-	b	-	b	b	-	a	a	b	a	-	-	-	-	b	a	-	b	-	-	-	-	-	-
chr08	4313500	C	-	a	a	-	b	a	a	-	b	a	-	-	b	a	a	-	b	a	b	-	a	-	-	-	b	a	b	b	a	a	a	b	a	b	-	-	a	b	a	b	b	b	a	b	-	a	a
chr08	4313541	C	-	a	a	-	b	a	a	-	b	a	-	-	b	a	a	-	b	a	b	-	a	-	-	-	b	a	b	b	a	a	a	b	a	b	-	-	a	b	a	b	b	b	a	b	-	a	a
chr08	4313549	C	-	a	a	-	b	a	a	-	b	a	-	-	b	a	a	-	b	a	b	-	a	-	-	-	b	a	b	b	a	a	a	b	a	b	-	-	a	b	a	b	b	b	a	b	-	a	a
chr08	4313715	G	-	a	-	-	-	-	-	b	-	-	-	b	b	a	-	b	b	a	b	-	a	-	b	-	b	-	b	b	-	a	a	b	a	b	-	a	a	-	a	-	b	-	a	b	a	a	-
chr08	4323715	T	b	a	-	-	b	-	a	-	b	-	-	-	-	a	-	b	b	a	b	a	a	-	-	a	b	a	-	b	a	a	-	b	-	b	-	-	a	-	a	b	b	-	a	b	-	a	a
chr08	4323815	T	-	b	a	a	b	a	-	b	b	-	-	-	b	a	a	b	b	-	b	-	-	b	b	-	b	b	b	b	a	-	a	b	a	b	a	a	a	-	a	b	b	b	-	b	a	-	-
chr08	4323867	A	-	a	a	a	b	a	-	b	b	-	-	-	b	a	a	b	b	-	b	-	-	b	b	-	b	b	b	b	a	-	a	b	a	b	a	a	a	-	a	b	b	b	-	b	a	-	-
chr08	4337545	A	-	a	-	-	b	a	a	-	-	-	-	b	b	a	a	b	b	a	b	a	a	b	-	-	b	a	b	-	-	a	a	b	a	-	a	-	a	b	a	b	b	-	a	b	-	a	a
chr08	4337567	C	-	a	-	-	b	a	a	-	-	-	-	b	b	a	a	b	b	a	b	a	a	b	-	-	b	a	b	-	-	a	a	b	a	-	a	-	a	b	a	b	b	-	a	b	-	a	a
chr08	4337600	G	-	a	-	-	b	a	a	-	-	-	-	b	b	a	a	b	b	a	b	a	a	b	-	-	b	a	b	-	-	a	a	b	a	-	a	-	a	b	a	b	b	-	a	b	-	a	a
chr08	4346053	G	b	a	a	-	b	a	a	b	b	a	-	b	b	a	a	b	b	a	b	a	a	b	-	a	b	a	b	b	a	a	a	b	a	b	a	a	a	-	a	b	b	-	a	b	a	a	a
chr08	4346060	C	b	a	a	-	b	a	a	b	b	a	-	b	b	a	a	b	b	a	b	a	a	b	-	a	b	a	b	b	a	a	a	b	a	b	a	a	a	-	a	b	b	-	a	b	a	a	a
chr08	4347498	G	b	-	-	-	b	a	-	-	b	-	-	-	-	a	a	b	b	a	b	a	a	-	-	a	b	b	-	b	a	-	-	b	a	b	a	-	-	-	a	b	b	b	a	b	a	a	a
chr08	4348188	A	b	a	a	a	b	a	a	b	b	a	b	b	b	a	a	b	b	a	b	a	a	b	b	-	b	a	b	b	a	a	a	b	a	b	a	a	a	b	a	b	b	b	a	b	a	a	a
chr08	4349300	G	b	a	-	a	b	a	a	b	b	-	b	b	b	a	a	b	b	a	b	a	a	-	b	a	b	-	b	b	-	a	a	b	a	b	a	a	-	b	a	b	b	b	a	b	a	-	a
chr08	4349334	G	b	a	-	a	b	a	a	b	b	-	b	b	b	a	a	b	b	a	b	a	a	-	b	a	b	-	b	b	-	a	a	b	a	b	a	a	-	b	a	b	b	b	a	b	a	-	a
chr08	4349537	G	b	a	-	a	b	a	a	b	b	-	b	b	b	a	a	b	b	a	b	a	a	-	b	a	b	-	b	b	-	a	a	b	a	b	a	a	-	b	a	b	b	b	a	b	a	-	a
chr08	4351720	A	b	-	a	-	-	-	a	-	b	-	b	b	b	-	-	b	b	a	b	a	a	-	-	a	b	-	-	b	a	a	-	b	a	-	a	-	-	b	a	-	b	-	a	b	a	a	-
chr08	4351753	C	b	a	-	a	b	a	a	b	-	-	-	b	-	a	a	b	b	a	b	a	a	-	-	-	b	a	-	b	a	-	a	b	a	b	a	a	a	b	a	-	b	-	a	b	-	a	a
chr08	4351780	C	b	a	-	a	b	a	a	b	-	-	-	b	-	a	a	b	b	a	b	a	a	-	-	-	b	a	-	b	a	-	a	b	a	b	a	a	a	b	a	-	b	-	a	b	-	a	a
chr08	4351781	A	b	a	-	a	b	a	a	b	-	-	-	b	-	a	a	b	b	a	b	a	a	-	-	-	b	a	-	b	a	-	a	b	a	b	a	a	a	b	a	-	b	-	a	b	-	a	a
chr08	4368164	A	-	-	a	-	b	-	-	b	-	-	-	b	b	a	a	b	b	a	b	-	a	b	-	a	b	-	-	b	a	-	a	b	a	b	a	-	-	-	a	-	b	-	a	b	-	-	a
chr08	4376584	A	b	a	a	a	b	a	a	b	b	a	b	b	b	a	a	b	b	a	b	a	a	b	b	a	b	a	b	b	-	a	a	b	a	b	a	-	a	b	a	b	b	b	a	b	a	a	a
chr08	4393445	T	b	a	-	-	b	-	a	-	b	-	-	b	b	a	a	b	b	-	b	-	a	-	b	-	b	a	-	b	-	-	a	b	a	-	a	-	a	b	a	-	-	-	-	b	a	-	-
chr08	4393464	C	b	a	-	-	b	-	a	-	b	-	-	b	b	a	a	b	b	-	b	-	a	-	b	-	b	a	-	b	-	-	a	b	a	-	a	-	a	b	a	-	-	-	-	b	a	-	-
chr08	4393473	A	b	a	-	-	b	-	a	-	b	-	-	b	b	a	a	b	b	-	b	-	a	-	b	-	b	a	-	b	-	-	a	b	a	-	a	-	a	b	a	-	-	-	-	b	a	-	-
chr08	4393688	C	-	a	-	-	b	-	a	-	b	-	-	b	b	a	a	b	b	-	b	-	a	-	b	-	a	a	-	b	-	-	a	b	a	-	a	-	a	b	a	-	-	-	-	b	a	-	-
chr08	4393941	T	b	a	a	a	-	a	-	-	b	-	-	-	b	a	a	b	b	a	b	-	a	-	b	-	b	b	b	-	-	-	a	b	a	b	-	a	-	b	a	b	b	b	a	-	-	a	-
chr08	4415496	G	b	a	a	-	-	a	a	b	-	-	-	b	b	a	a	b	b	a	b	-	a	-	b	-	b	a	b	b	a	a	-	b	a	b	a	a	a	-	a	b	b	b	a	b	a	a	a
chr08	4419399	C	b	a	a	-	b	a	a	b	b	-	-	b	b	a	a	b	b	a	b	a	a	-	b	a	b	a	-	b	a	a	a	b	a	b	a	a	a	b	a	b	b	-	a	-	-	a	a
chr08	4419410	G	b	a	a	-	b	a	a	b	b	-	-	b	b	a	a	b	b	a	b	a	a	-	b	a	b	a	-	b	a	a	a	b	a	b	a	a	a	b	a	b	b	-	a	-	-	a	a
chr08	4432604	T	-	-	a	-	-	-	-	b	b	-	-	-	b	a	a	b	b	-	b	a	a	b	-	-	b	-	b	b	-	-	-	b	a	-	-	a	-	-	a	-	b	-	-	b	-	-	-
chr08	4432624	T	-	-	a	-	-	-	-	b	b	-	-	-	b	a	a	b	b	-	b	a	a	b	-	-	b	-	b	b	-	-	-	b	a	-	-	a	-	-	a	-	b	-	-	b	-	-	-
chr08	4437947	T	b	a	a	a	b	a	a	b	b	a	b	-	b	a	a	b	b	a	b	a	a	b	b	a	b	b	-	b	-	a	a	b	a	b	a	-	a	b	a	b	b	-	a	b	a	a	a
chr08	4438254	A	b	a	a	-	-	-	-	-	b	-	-	-	-	-	a	b	-	a	b	-	a	-	-	-	b	a	b	b	a	a	a	b	a	-	-	-	a	-	a	b	-	-	a	b	a	a	a
chr08	4438695	A	b	a	a	-	-	-	-	-	-	-	-	-	-	a	a	b	-	a	b	-	a	-	-	a	b	a	-	-	a	a	a	b	a	-	a	a	a	-	-	b	-	-	a	-	-	a	a
chr08	4438820	A	b	a	a	-	-	-	-	-	-	-	-	-	-	a	a	b	-	a	b	-	a	-	-	a	b	a	-	-	a	a	a	b	a	-	a	a	a	-	-	b	-	-	a	-	-	a	a
chr08	4443817	A	b	a	a	a	b	a	a	b	b	a	b	b	b	a	a	b	b	a	b	a	a	b	b	a	b	-	b	b	a	a	a	b	a	b	a	a	a	b	a	b	b	-	a	b	-	a	a
chr08	4443835	A	b	a	a	a	b	a	a	b	b	a	b	b	b	a	a	b	b	a	b	a	a	b	b	a	b	-	b	b	a	a	a	b	a	b	a	a	a	b	a	b	b	-	a	b	-	a	a
chr08	4445582	C	-	a	a	-	b	a	-	-	b	a	-	b	b	a	a	-	b	-	-	-	a	b	a	-	-	a	b	-	-	-	a	b	a	-	-	-	a	-	a	-	b	b	a	b	a	a	-
chr08	4445596	A	-	a	a	-	b	a	-	-	b	a	-	b	b	a	a	-	b	-	-	-	a	b	a	-	-	a	b	-	-	-	a	b	a	-	-	-	a	-	a	-	b	b	a	b	a	b	-
chr08	4445604	T	-	a	a	-	b	a	-	-	b	a	-	b	b	a	a	-	b	-	-	-	a	b	a	-	-	a	b	-	-	-	a	b	a	-	-	-	a	-	a	-	b	b	a	b	a	a	-
chr08	4445608	A	-	a	a	-	b	a	-	-	b	a	-	b	b	a	a	-	b	-	-	-	a	b	a	-	-	a	b	-	-	-	a	b	a	-	-	-	a	-	a	-	b	b	a	b	a	a	-
chr08	4445671	G	-	a	a	-	b	a	-	-	b	a	-	b	b	a	a	-	b	-	-	-	a	b	a	-	-	a	b	-	-	-	a	b	a	-	-	-	a	-	a	-	b	b	a	b	a	a	-
chr08	4447018	T	b	a	a	a	-	a	a	b	b	-	-	-	-	a	a	b	b	a	b	a	a	-	-	-	b	b	b	b	-	a	a	b	a	b	a	-	-	-	a	b	b	-	a	b	-	a	a
chr08	4449392	G	b	a	a	a	b	a	a	b	b	-	-	b	b	a	a	b	b	a	b	a	a	b	b	a	b	a	b	b	a	a	a	b	a	b	a	a	a	b	a	b	b	b	a	-	a	a	a
chr08	4449597	C	b	a	a	a	b	a	a	b	b	-	-	b	b	a	a	b	b	a	b	a	a	b	b	a	b	a	b	b	a	a	a	b	a	b	a	a	a	b	a	b	b	b	a	-	a	a	a
chr08	4460070	C	b	a	a	a	b	-	a	b	b	a	-	b	b	a	a	b	b	a	b	a	a	b	b	a	b	a	b	b	a	a	a	b	a	b	a	a	a	b	a	b	b	b	a	b	a	a	-
chr08	4460110	T	b	a	a	a	b	-	a	b	b	a	-	b	b	a	a	b	b	a	b	a	a	b	b	a	b	a	b	b	a	a	a	b	a	b	a	a	a	b	a	b	b	b	a	b	a	a	-
chr08	4460307	G	b	a	a	a	b	-	a	b	b	a	-	b	b	a	a	b	b	a	b	a	a	b	b	a	b	a	b	b	a	a	a	b	a	b	a	a	a	b	a	b	b	b	a	b	a	a	-
chr08	4460635	C	b	a	a	a	b	a	a	b	b	-	-	-	b	a	a	b	b	a	b	a	a	b	b	-	b	a	-	b	a	a	a	b	a	b	a	a	a	b	a	-	b	b	a	b	-	a	a
chr08	4503702	G	b	a	-	a	b	a	a	-	b	a	-	b	b	a	a	b	b	a	b	a	a	-	b	a	b	a	b	b	a	-	a	b	a	b	a	-	a	b	a	b	b	-	a	b	a	a	a
chr08	4503720	C	b	a	-	a	b	a	a	-	b	a	-	b	b	a	a	b	b	a	b	a	a	-	b	a	b	a	b	b	a	-	a	b	a	b	a	-	a	b	a	h	b	-	a	b	a	a	a
chr08	4503929	T	-	a	-	a	b	a	a	-	b	a	-	b	b	a	a	b	b	a	b	a	a	b	b	a	b	a	b	b	a	-	a	b	a	-	a	-	a	b	a	b	b	-	a	b	a	-	a
chr08	4504859	G	b	a	a	a	b	a	a	b	b	a	-	-	b	a	a	b	b	a	b	a	a	b	b	a	b	a	b	b	a	a	a	b	a	-	a	a	a	b	a	h	b	-	a	b	a	a	a
chr08	4505711	C	b	a	-	a	b	a	a	b	b	-	-	-	-	-	a	b	b	a	b	a	a	b	b	-	b	a	-	b	-	-	a	b	a	-	a	a	-	b	a	-	-	-	-	b	-	-	a
chr08	4505765	T	b	a	-	a	b	a	a	b	b	-	-	-	-	-	a	b	b	a	b	a	a	b	b	-	b	a	-	b	-	-	a	b	a	-	a	a	-	b	a	-	-	-	-	b	-	-	a
chr08	4508008	G	-	a	a	a	-	a	-	b	-	-	-	-	b	a	a	b	-	a	b	-	a	-	-	a	-	a	-	-	-	a	-	b	a	-	a	a	-	b	a	-	-	b	-	b	a	-	-
chr08	4508034	T	-	a	a	a	-	b	-	b	-	-	-	-	b	a	a	b	-	a	b	-	a	-	-	a	-	a	-	-	-	a	-	b	a	-	a	a	-	b	a	-	-	b	-	b	a	-	-
chr08	4508319	A	-	a	a	a	b	a	-	b	-	-	-	-	b	a	a	b	-	a	b	-	a	b	-	a	-	a	-	-	-	a	-	b	a	-	a	a	-	b	a	-	-	b	-	b	a	-	-
chr08	4508390	T	-	a	a	a	b	a	-	b	-	-	-	-	b	a	a	b	-	a	b	-	a	b	-	a	-	a	-	-	-	a	-	b	a	-	a	a	-	b	a	-	-	b	-	b	a	-	-
chr08	4508537	T	b	a	-	-	-	-	-	-	-	-	b	-	-	a	a	b	-	a	-	-	a	-	-	-	b	-	-	b	-	a	a	b	a	b	a	-	-	b	a	b	b	-	a	b	-	-	-
chr08	4508671	C	b	a	-	-	-	-	-	-	-	-	b	-	-	a	a	-	-	a	-	-	a	-	-	-	b	-	-	b	-	a	a	b	a	b	a	-	-	b	-	b	b	-	a	b	-	-	-
chr08	4508688	C	b	a	-	-	-	-	-	-	-	-	b	-	-	a	a	-	-	a	-	-	a	-	-	-	b	-	-	b	-	a	a	b	a	b	a	-	-	b	-	b	b	-	a	b	-	-	-
chr08	4523600	C	-	a	a	a	-	b	a	b	-	-	-	-	a	a	a	b	-	a	-	-	a	-	b	-	b	b	b	-	-	-	-	b	b	-	b	-	-	-	b	b	-	-	a	-	-	b	-
chr08	4524233	T	-	a	a	a	b	a	a	-	b	-	-	b	b	a	a	b	b	a	b	a	a	b	-	a	b	a	-	b	a	-	a	b	a	b	a	a	a	b	a	-	b	b	a	b	-	a	-
chr08	4524256	G	-	a	a	a	b	a	a	-	b	-	-	b	b	a	a	b	b	a	b	a	a	b	-	a	b	a	-	b	a	-	a	b	a	b	a	a	a	b	a	-	b	b	a	b	-	a	-
chr08	4524296	G	-	a	a	a	b	a	a	-	b	-	-	b	b	a	a	b	b	a	b	a	a	b	-	a	b	a	-	b	a	-	a	b	a	b	a	a	a	b	a	-	b	b	a	b	-	a	-
chr08	4529334	C	b	a	a	a	b	a	-	b	b	a	-	b	-	a	a	b	b	a	b	a	a	b	a	a	b	a	b	b	a	a	a	b	a	b	a	-	-	b	a	a	b	-	a	b	a	a	a
chr08	4529590	G	b	a	a	a	b	a	-	b	b	a	-	b	-	a	a	b	b	a	b	a	a	b	b	a	b	a	b	b	a	a	a	b	a	b	a	-	-	b	a	b	b	-	a	b	a	a	-
chr08	4529591	A	b	a	a	a	b	a	-	b	b	a	-	b	-	a	a	b	b	a	b	a	a	b	a	a	b	a	b	b	a	a	a	b	a	b	a	-	-	b	a	a	b	-	a	b	a	a	-
chr08	4541974	T	-	a	a	a	b	a	a	-	b	a	-	b	b	a	a	-	b	-	b	a	a	-	-	-	b	a	-	b	a	a	a	b	a	-	a	a	-	-	a	b	b	-	-	-	-	a	a
chr08	4541992	C	-	a	a	a	b	a	a	-	b	a	-	b	b	a	a	-	b	-	b	a	a	-	-	-	b	a	-	b	a	a	a	b	a	-	a	a	-	-	a	b	b	-	-	-	-	a	a
chr08	4541998	T	-	a	a	a	b	a	a	-	b	a	-	b	b	a	a	-	b	-	b	a	a	-	-	-	b	a	-	b	a	a	a	b	a	-	a	a	-	-	a	b	b	-	-	-	-	a	a
chr08	4568488	A	b	a	a	a	b	a	a	b	b	-	-	b	b	a	a	b	b	a	b	-	a	-	b	-	b	a	-	b	a	a	-	b	a	b	a	a	a	b	a	a	b	-	a	b	-	a	a
chr08	4568528	C	b	a	a	a	b	a	a	b	b	-	-	b	b	a	a	b	b	a	b	-	a	-	b	-	b	a	-	b	a	a	-	b	a	b	a	a	a	b	a	a	b	-	a	b	-	a	a
chr08	4568732	A	b	a	a	a	b	a	a	b	b	-	-	b	b	a	a	b	b	a	b	-	a	-	b	-	b	a	-	b	a	a	-	b	a	b	a	a	a	b	a	a	b	-	a	b	-	a	a
chr08	4573286	C	b	a	a	-	-	-	a	-	-	a	-	-	-	a	a	-	b	-	b	-	a	-	-	a	b	-	-	b	-	a	a	b	a	-	-	-	a	-	a	a	b	-	a	-	a	-	a
chr08	4580280	G	-	a	a	a	-	-	a	b	b	a	-	-	b	a	a	b	b	b	b	-	a	b	b	-	b	b	b	b	a	a	a	b	a	-	a	a	a	-	a	b	b	b	a	b	a	a	-
chr08	4583636	T	-	a	a	a	b	a	a	b	b	a	-	-	b	a	a	b	b	a	b	a	a	b	b	a	b	b	b	b	-	a	a	b	a	-	a	-	a	b	a	h	b	-	-	b	-	b	-
chr08	4583855	T	b	a	a	a	b	a	a	b	b	a	-	-	b	a	a	b	b	a	b	a	a	b	b	a	b	b	b	b	-	a	a	b	a	-	a	a	a	b	a	b	b	-	a	b	-	a	-
chr08	4583911	G	b	a	a	a	b	a	a	b	b	a	-	-	b	a	a	b	b	a	b	a	a	b	b	a	b	b	b	b	-	a	a	b	a	-	a	a	a	b	a	h	b	-	a	b	-	a	-
chr08	4597104	C	b	a	a	a	b	a	-	b	-	a	b	b	b	a	a	b	b	a	b	a	a	-	b	a	b	a	b	b	a	a	a	b	a	b	a	-	-	b	a	b	b	b	a	-	a	a	a
chr08	4597594	A	b	a	-	a	b	a	a	-	b	-	-	-	b	a	a	b	b	a	b	-	a	-	b	a	b	a	b	b	a	a	a	b	a	b	a	-	a	b	a	b	b	-	a	b	-	a	a
chr08	4608873	C	-	a	a	a	b	a	a	-	b	a	-	b	b	a	a	-	b	a	b	-	a	-	-	-	b	a	b	b	a	a	a	b	a	b	a	-	a	b	a	b	b	b	a	-	-	a	a
chr08	4608894	G	-	a	a	a	b	a	a	-	b	a	-	b	b	a	a	-	b	a	b	-	a	-	-	-	b	a	b	b	a	a	a	b	a	b	a	-	a	b	a	b	b	b	a	-	-	a	a
chr08	4608898	C	-	a	a	a	b	a	a	-	b	a	-	b	b	a	a	-	b	a	b	-	a	-	-	-	b	a	b	b	a	a	a	b	a	b	a	-	a	b	a	b	b	b	a	-	-	a	a
chr08	4608922	T	-	a	a	a	b	a	a	-	b	a	-	b	b	a	a	-	b	a	b	-	a	-	-	-	b	a	b	b	a	a	a	b	a	b	a	-	a	b	a	b	b	b	a	-	-	a	a
chr08	4608936	C	-	a	a	a	b	a	a	-	b	a	-	b	b	a	a	-	b	a	b	-	a	-	-	-	b	a	b	b	a	a	a	b	a	b	a	-	a	b	a	b	b	b	a	-	-	a	a
chr08	4608937	C	-	a	a	a	b	a	a	-	b	a	-	b	b	a	a	-	b	a	b	-	a	-	-	-	b	a	b	b	a	a	a	b	a	b	a	-	a	b	a	b	b	b	a	-	-	a	a
chr08	4625556	A	-	a	a	a	b	a	a	-	-	-	-	b	-	a	a	-	-	a	b	a	a	-	-	a	b	a	-	b	a	a	a	b	a	b	a	a	a	b	a	-	b	-	a	b	-	a	a
chr08	4625573	T	-	a	a	a	b	a	a	-	-	-	-	b	-	a	a	-	-	a	b	a	a	-	-	a	b	a	-	b	a	a	a	b	a	b	a	a	a	b	a	-	b	-	a	b	-	a	a
chr08	4625950	C	-	a	a	a	b	a	a	-	b	a	b	b	-	a	a	-	b	a	b	a	a	b	-	a	b	a	-	b	a	a	a	b	a	b	a	a	a	b	a	b	b	-	a	b	-	a	a
chr08	4626005	T	-	a	a	a	b	a	a	-	b	a	b	b	-	a	a	-	b	a	b	a	a	b	-	a	b	a	-	b	a	a	a	b	a	b	a	a	a	b	a	b	b	-	a	b	-	a	a
chr08	4626313	T	-	a	a	a	b	a	a	b	b	a	b	b	-	a	a	b	b	a	b	a	a	b	b	a	b	a	-	b	a	a	a	b	a	b	a	a	a	b	a	b	b	-	a	b	-	a	a
chr08	4626325	C	-	a	a	a	b	a	a	b	b	a	b	b	-	a	a	b	b	a	b	a	a	b	b	a	b	a	-	b	a	a	a	b	a	b	a	a	a	b	a	b	b	-	a	b	-	a	a
chr08	4626424	G	b	a	a	a	b	a	a	b	b	-	b	b	b	a	a	b	b	a	b	-	a	b	b	-	b	a	b	b	-	a	a	b	a	-	a	a	a	b	a	b	b	-	a	b	a	a	a
chr08	4626467	G	b	a	a	a	b	a	a	b	b	-	b	b	b	a	a	b	b	a	b	-	a	b	b	-	b	a	b	b	-	a	a	b	a	-	a	a	a	b	a	b	b	-	a	b	a	h	a
chr08	4630039	G	-	a	a	a	a	a	a	b	-	a	-	-	-	a	-	-	b	b	-	a	a	-	b	-	b	a	-	b	a	-	a	-	a	b	a	a	a	-	a	-	-	-	a	b	a	a	a
chr08	4630611	C	b	a	a	a	b	a	a	-	b	a	-	-	b	a	a	b	b	a	b	a	a	-	b	a	b	a	-	b	a	-	a	b	a	b	a	a	a	b	a	b	b	b	a	b	-	a	a
chr08	4630780	C	b	a	a	a	b	a	a	-	b	a	-	-	b	a	a	b	b	a	b	a	a	-	b	a	b	a	-	b	a	-	a	b	a	b	a	a	a	b	a	b	b	b	a	b	-	a	a
chr08	4630784	A	b	a	a	a	b	a	a	-	b	a	-	-	b	a	a	b	b	a	b	a	a	-	b	a	b	a	-	b	a	-	a	b	a	b	a	a	a	b	a	b	b	b	a	b	-	a	a
chr08	4649958	T	-	a	a	a	-	a	a	-	-	a	-	-	-	a	a	-	-	a	-	a	a	-	-	a	b	a	-	-	-	a	a	b	a	-	a	a	a	b	a	-	b	-	a	b	a	a	a
chr08	4649966	T	-	a	a	a	-	a	a	-	-	a	-	-	-	a	a	-	-	a	-	a	a	-	-	a	b	a	-	-	-	a	a	b	a	-	a	a	a	b	a	-	b	-	a	b	a	a	a
chr08	4649974	A	-	a	a	a	-	a	a	-	-	a	-	-	-	a	a	-	-	a	-	a	a	-	-	a	a	a	-	-	-	a	a	b	a	-	a	a	a	b	a	-	b	-	a	b	a	a	a
chr08	4649992	C	-	a	a	a	-	a	a	-	-	a	-	-	-	a	a	-	-	a	-	a	a	-	-	a	a	a	-	-	-	a	a	b	a	-	a	a	a	b	a	-	b	-	a	b	a	a	a
chr08	4650001	G	-	a	a	a	-	a	a	-	-	a	-	-	-	a	a	-	-	a	-	a	a	-	-	a	b	a	-	-	-	a	a	b	a	-	a	a	a	b	a	-	b	-	a	b	a	a	a
chr08	4650243	A	-	a	a	a	-	a	a	-	-	a	-	-	-	a	a	-	-	a	-	a	a	-	-	a	a	a	-	-	-	a	a	b	a	-	a	a	a	b	a	-	b	-	a	b	a	a	a
chr08	4650265	A	-	a	a	a	-	a	a	-	-	a	-	-	-	a	a	-	-	a	-	a	a	-	-	a	a	a	-	-	-	a	a	b	a	-	a	a	a	b	a	-	b	-	a	b	a	a	a
chr08	4653547	G	b	a	a	a	b	a	-	b	-	-	b	b	b	a	a	b	b	a	b	a	a	b	b	a	b	a	b	b	a	a	a	b	a	b	a	a	a	b	a	b	b	b	a	b	a	a	a
chr08	4653817	G	b	a	a	a	b	a	-	b	-	-	b	b	b	a	a	b	b	a	b	a	a	b	b	a	b	a	b	b	a	a	a	b	a	b	a	a	a	b	a	b	b	b	a	b	a	a	a
chr08	4654581	A	-	a	a	a	-	a	a	-	b	-	-	-	-	a	a	b	b	a	b	a	a	-	-	a	b	a	b	b	a	a	a	b	a	b	a	a	a	-	a	-	-	-	a	b	-	a	a
chr08	4654582	G	-	a	a	a	-	a	a	-	b	-	-	-	-	a	a	b	b	a	b	a	a	-	-	a	b	a	b	b	a	a	a	b	a	b	a	a	a	-	a	-	-	-	a	b	-	a	a
chr08	4654649	T	-	a	a	a	-	a	a	-	b	-	-	-	-	a	a	b	b	a	b	a	a	-	-	a	b	a	b	b	a	a	a	b	a	b	a	a	a	-	a	-	-	-	a	b	-	a	a
chr08	4654803	G	h	a	a	a	-	a	a	h	b	-	-	b	b	a	a	h	b	a	h	a	a	b	b	a	b	a	b	b	a	a	a	b	a	b	a	a	a	b	a	b	b	-	a	b	-	a	a
chr08	4654825	C	h	a	a	a	-	a	a	h	b	-	-	b	b	a	a	h	b	a	h	a	a	b	b	a	b	a	b	b	a	a	a	b	a	b	a	a	a	b	a	b	b	-	a	b	-	a	a
chr08	4655808	G	h	-	-	a	b	a	-	b	b	-	-	b	b	a	a	b	b	a	b	a	a	b	b	-	h	a	b	b	-	-	-	b	a	-	a	-	a	b	a	b	b	b	b	b	a	a	-
chr08	4655879	G	h	-	-	a	b	a	-	b	b	-	-	b	b	a	a	b	b	a	b	a	a	b	b	-	h	a	b	b	-	-	-	b	a	-	a	-	a	b	a	b	b	b	b	b	a	a	-
chr08	4661735	T	b	a	a	a	b	-	a	b	b	a	b	-	b	a	a	b	b	a	b	-	a	-	b	-	b	-	b	b	a	a	a	b	a	b	a	-	a	b	a	b	-	b	a	b	a	a	a
chr08	4661951	T	b	a	a	a	b	a	a	b	b	-	-	b	b	a	a	b	b	a	b	a	a	-	b	a	b	a	b	b	a	a	a	b	a	b	a	a	a	b	a	b	b	b	a	b	a	a	a
chr08	4662085	G	b	a	a	a	b	a	a	b	b	-	-	b	b	a	a	b	b	a	b	a	a	-	b	a	b	a	b	b	a	a	a	b	a	b	a	a	a	b	a	b	b	b	a	b	a	a	a
chr08	4662131	G	b	a	a	a	b	a	a	b	b	-	-	b	b	a	a	b	b	a	b	a	a	-	b	a	b	a	b	b	a	a	a	b	a	b	a	a	a	b	a	b	b	b	a	b	a	a	a
chr08	4662175	C	b	a	a	a	b	a	a	b	b	a	-	b	-	a	a	b	b	-	b	a	a	-	b	-	b	a	-	b	-	-	a	b	a	-	a	a	-	b	a	b	b	-	a	b	a	a	a
chr08	4662180	C	b	a	a	a	b	a	a	b	b	a	-	b	-	a	a	b	b	-	b	a	a	-	b	-	b	a	-	b	-	-	a	b	a	-	a	a	-	b	a	b	b	-	a	b	a	a	a
chr08	4666285	G	b	a	a	a	b	a	a	b	b	a	-	-	b	a	a	b	b	a	b	a	a	b	b	-	b	a	b	b	a	a	a	b	a	b	a	a	a	b	a	b	b	b	a	b	a	a	a
chr08	4667337	A	b	a	a	a	-	a	a	b	b	-	-	b	b	a	a	b	b	a	b	a	a	b	b	a	b	a	-	b	a	a	a	b	a	b	a	a	a	b	a	b	b	-	a	b	a	a	a
chr08	4671293	C	b	a	a	a	b	a	-	b	b	a	-	b	b	a	a	b	b	a	b	a	a	b	b	a	b	-	-	b	a	-	a	b	a	b	a	a	a	b	a	b	b	b	a	b	a	a	a
chr08	4671948	C	-	-	-	-	-	-	-	-	b	-	-	b	b	a	-	b	b	a	b	-	a	-	-	a	-	-	b	b	-	-	a	-	a	-	-	-	-	-	a	-	b	-	-	b	-	-	a
chr08	4678220	A	-	a	a	-	b	a	a	b	b	-	-	b	b	a	a	b	b	a	b	a	a	b	b	a	-	-	b	b	a	-	a	b	a	b	a	-	-	b	a	b	b	b	a	b	a	-	a
chr08	4678221	T	-	a	a	-	b	a	a	b	b	-	-	b	b	a	a	b	b	a	b	a	a	b	b	a	-	-	b	b	a	-	a	b	a	b	a	-	-	b	a	b	b	b	a	b	a	-	a
chr08	4682691	A	b	-	a	-	b	-	a	b	-	a	-	-	b	a	a	b	b	a	b	-	a	b	b	a	-	-	-	-	a	a	a	b	a	-	a	-	-	b	a	-	b	b	a	-	a	-	-
chr08	4682709	C	b	-	a	-	b	-	a	b	-	a	-	-	b	a	a	b	b	a	b	-	a	b	b	a	-	-	-	-	a	a	a	b	a	-	a	-	-	b	a	-	b	b	a	-	a	-	-
chr08	4684480	C	b	a	a	a	b	a	-	b	b	-	-	-	b	a	a	b	b	a	b	a	a	b	b	-	b	-	b	b	a	-	a	b	a	b	a	-	-	b	a	b	-	-	a	-	a	a	a
chr08	4684645	C	-	a	a	a	b	a	-	-	b	-	-	-	b	a	a	b	b	a	b	a	a	b	-	-	b	-	b	b	a	-	a	b	a	b	a	-	-	b	a	b	-	-	a	-	a	a	a
chr08	4690816	A	-	a	-	-	-	-	-	-	b	-	-	-	b	-	-	-	b	a	b	-	a	-	-	a	b	-	-	b	a	-	-	b	a	-	-	a	-	-	-	b	-	b	a	b	-	a	a
chr08	4690819	G	-	a	-	-	-	-	-	-	b	-	-	-	b	-	-	-	b	a	b	-	a	-	-	a	b	-	-	b	a	-	-	b	a	-	-	a	-	-	-	b	-	b	a	b	-	a	a
chr08	4690829	T	-	a	-	-	-	-	-	-	b	-	-	-	b	-	-	-	b	a	b	-	a	-	-	a	b	-	-	b	a	-	-	b	a	-	-	a	-	-	-	b	-	b	a	b	-	a	a
chr08	4690878	A	-	a	-	-	-	-	-	-	b	-	-	-	b	-	-	-	b	a	b	-	a	-	-	a	b	-	-	b	a	-	-	b	a	-	-	a	-	-	-	b	-	b	a	b	-	a	a
chr08	4696002	G	b	a	a	a	b	a	a	b	b	a	b	b	b	a	a	b	b	a	b	-	a	b	b	a	b	a	b	b	a	a	a	b	a	b	a	a	a	-	a	b	b	-	a	b	a	a	a
chr08	4696317	A	b	a	a	a	-	a	a	b	-	-	-	b	b	a	a	b	b	a	b	-	a	-	b	-	b	a	b	b	-	a	a	b	a	-	a	a	-	b	a	b	b	b	a	b	a	a	a
chr08	4696976	A	b	a	-	-	-	-	-	-	-	-	-	-	b	a	a	b	b	a	-	a	-	-	-	a	b	a	b	b	a	-	a	b	a	b	-	-	a	-	a	b	b	-	a	b	-	a	a
chr08	4697079	T	b	a	-	-	-	-	-	-	-	-	-	-	b	-	a	b	b	a	-	a	-	-	-	a	b	a	b	b	a	-	a	b	a	b	-	-	a	-	a	b	b	-	a	b	-	a	a
chr08	4697495	C	-	-	-	-	-	a	-	-	-	a	-	b	-	a	a	b	b	-	-	-	a	-	-	-	-	a	-	-	a	-	a	-	a	-	-	-	a	b	a	b	b	-	-	-	a	a	a
chr08	4705270	C	-	a	a	a	-	a	a	-	b	a	-	-	b	a	a	b	b	a	b	a	a	-	-	a	-	-	-	-	-	a	a	b	a	b	a	a	a	-	a	b	b	-	a	-	a	a	a
chr08	4705313	G	-	a	a	a	-	a	a	-	b	a	-	-	b	a	a	b	b	a	b	a	a	-	-	a	-	-	-	-	-	a	a	b	a	b	a	a	a	-	a	b	b	-	a	-	a	a	a
chr08	4722230	A	-	a	a	a	b	a	-	b	b	-	-	b	b	a	a	b	b	a	b	a	a	b	b	-	b	-	-	b	-	-	a	b	a	b	a	-	-	-	a	b	b	b	a	-	-	a	-
chr08	4723488	C	b	a	a	-	b	-	-	b	b	-	-	b	b	a	a	b	b	a	b	-	a	b	b	-	b	-	b	b	a	-	-	b	a	-	a	-	-	b	a	b	b	b	-	b	-	a	a
chr08	4723776	T	-	a	a	a	b	a	a	-	b	a	b	b	b	a	a	b	b	a	b	-	a	b	-	a	b	a	b	b	a	a	a	b	a	b	a	a	a	b	a	h	b	-	a	b	-	a	a
chr08	4723806	C	-	a	a	a	b	a	a	-	b	a	b	b	b	a	a	b	b	a	b	-	a	b	-	a	b	a	b	b	a	a	a	b	a	b	a	a	a	b	a	h	b	-	a	b	-	a	a
chr08	4723862	A	-	a	a	a	b	a	a	-	b	a	b	b	b	a	a	b	b	a	b	-	a	b	-	a	b	a	b	b	a	a	a	b	a	b	a	a	a	b	a	h	b	-	a	b	-	a	a
chr08	4723996	T	b	a	a	a	b	a	a	b	b	a	b	b	b	a	a	b	b	a	b	-	a	b	b	a	b	a	b	b	a	a	a	b	a	b	a	a	a	b	a	h	b	-	a	b	-	a	a
chr08	4724046	T	b	a	a	a	b	a	a	b	b	a	b	b	b	a	a	b	b	a	b	-	a	b	b	a	b	a	b	b	a	a	a	b	a	b	a	a	a	b	a	h	b	-	a	b	-	a	a
chr08	4753255	G	b	a	a	a	b	a	a	b	b	a	-	b	b	a	a	b	b	a	b	a	a	-	b	a	b	a	b	b	a	a	a	b	a	-	a	a	a	b	a	b	b	-	a	-	a	a	a
chr08	4770332	T	b	a	a	a	b	a	a	b	b	a	b	b	b	a	a	b	b	a	b	a	a	b	b	a	b	a	b	b	a	a	a	b	a	-	a	a	a	b	a	b	b	-	a	b	a	a	a
chr08	4770556	C	b	a	a	a	b	a	a	b	b	a	b	b	b	a	a	b	b	a	b	a	a	b	b	a	b	a	b	b	a	a	a	b	a	-	a	a	a	b	a	b	b	-	a	b	a	a	a
chr08	4776044	A	-	a	a	a	-	a	-	b	b	a	-	b	b	a	a	b	b	-	b	a	a	b	b	-	b	a	b	b	-	a	a	b	a	b	a	-	a	b	a	-	b	-	a	b	a	a	-
chr08	4781849	G	b	a	a	a	b	-	a	b	-	-	b	b	b	a	a	b	b	a	b	-	a	b	b	-	b	-	b	b	-	a	a	b	a	-	a	-	a	b	a	a	b	-	a	b	-	-	a
chr08	4808658	A	b	a	-	-	-	a	a	b	b	-	-	-	b	a	a	b	b	a	b	a	a	-	b	a	b	a	b	b	a	a	a	b	a	b	a	a	a	-	a	b	b	-	a	b	-	a	a
chr08	4811403	C	b	a	a	a	b	a	a	b	b	-	-	b	b	a	a	b	b	a	b	a	a	-	-	-	b	-	b	b	a	a	a	b	a	b	a	a	-	b	a	h	b	b	a	-	a	a	-
chr08	4813590	T	b	a	-	a	b	a	a	b	b	-	-	b	b	a	a	b	b	a	b	-	a	b	-	a	b	-	b	b	a	-	a	b	a	b	a	a	-	b	a	-	b	-	a	-	-	a	a
chr08	4814854	A	b	a	a	-	b	a	a	b	b	a	-	b	b	a	a	b	b	a	b	-	a	b	b	a	b	a	b	b	a	-	a	b	a	-	b	-	-	b	a	b	b	b	a	b	-	a	a
chr08	4814926	T	b	a	a	-	b	a	a	b	b	a	-	b	b	a	a	b	b	a	b	-	a	b	b	a	b	b	b	b	a	-	a	b	a	-	a	-	-	b	a	a	b	b	a	b	-	a	a
chr08	4814929	T	b	a	a	-	b	a	a	b	b	a	-	b	b	a	a	b	b	a	b	-	a	b	b	a	b	b	b	b	a	-	a	b	a	-	a	-	-	b	a	a	b	b	a	b	-	a	a
chr08	4819827	C	-	a	a	a	b	a	a	-	b	a	-	b	b	a	a	-	b	a	b	a	a	b	-	a	b	a	b	b	a	a	a	b	a	-	a	a	a	b	a	b	b	b	a	b	-	a	a
chr08	4819846	T	-	a	a	a	b	a	a	-	b	a	-	b	b	a	a	-	b	a	b	a	a	b	-	a	b	a	b	b	a	a	a	b	a	-	a	a	a	b	a	b	b	b	a	b	-	a	a
chr08	4819884	G	-	a	a	a	b	a	a	-	b	a	-	b	b	a	a	-	b	a	b	a	a	b	-	a	b	a	b	b	a	a	a	b	a	-	a	a	a	b	a	b	b	b	a	b	-	a	a
chr08	4819885	A	-	a	a	a	b	a	a	-	b	a	-	b	b	a	a	-	b	a	b	a	a	b	-	a	b	a	b	b	a	a	a	b	a	-	a	a	a	b	a	b	b	b	a	b	-	a	a
chr08	4819901	C	-	a	a	a	b	a	a	-	b	a	-	b	b	a	a	-	b	a	b	a	a	b	-	a	b	a	b	b	a	a	a	b	a	-	a	a	a	b	a	b	b	b	a	b	-	a	a
chr08	4823718	A	-	a	a	a	-	-	a	-	b	a	-	b	-	a	a	-	-	a	-	-	a	-	-	a	b	a	-	b	a	a	a	b	a	b	-	-	-	b	a	b	b	-	a	b	-	a	a
chr08	4823729	T	-	a	a	a	-	-	a	-	b	a	-	b	-	a	a	-	-	a	-	-	a	-	-	a	b	a	-	b	a	a	a	b	a	b	-	-	-	b	a	b	b	-	a	b	-	a	a
chr08	4823735	A	-	a	a	a	-	-	a	-	b	a	-	b	-	a	a	-	-	a	-	-	a	-	-	a	b	a	-	b	a	a	a	b	a	b	-	-	-	b	a	b	b	-	a	b	-	a	a
chr08	4823760	G	-	a	a	a	-	-	a	-	b	a	-	b	-	a	a	-	-	a	-	-	a	-	-	a	b	a	-	b	a	a	-	b	a	b	-	-	-	b	a	b	b	-	a	b	-	a	a
chr08	4823762	G	-	a	a	a	-	-	a	-	b	a	-	b	-	a	a	-	-	a	-	-	a	-	-	a	b	a	-	b	a	a	-	b	a	b	-	-	-	b	a	b	b	-	a	b	-	a	a
chr08	4830049	T	b	a	a	a	b	a	a	b	b	a	-	-	b	a	a	b	b	a	b	a	a	b	-	-	b	a	-	b	a	a	a	b	a	-	-	b	-	b	a	b	-	-	a	b	-	a	a
chr08	4833489	A	b	a	a	a	b	a	a	b	b	a	-	b	b	a	a	b	b	a	b	a	a	b	b	a	b	a	b	b	a	a	a	b	a	b	a	a	-	b	a	b	b	b	a	b	-	a	a
chr08	4834086	C	b	a	b	a	b	a	a	b	b	a	-	b	b	a	a	b	b	a	b	a	a	b	-	a	b	a	b	b	a	a	a	b	a	b	a	a	a	b	a	b	b	b	a	b	a	a	-
chr08	4834385	T	-	a	a	a	b	a	a	b	b	a	-	b	b	a	a	b	b	a	b	a	a	b	-	a	b	a	b	b	a	a	a	b	a	b	a	a	-	b	a	b	b	b	a	b	a	a	-
chr08	4839380	A	b	a	a	a	b	a	a	b	b	-	-	b	b	a	a	b	b	a	b	a	a	b	b	a	b	-	b	b	a	a	a	b	a	b	a	a	a	b	a	b	b	-	a	b	a	a	a
chr08	4841874	G	b	a	a	a	b	a	a	b	-	a	-	b	b	a	a	b	b	a	b	-	a	b	b	a	b	-	b	b	a	a	a	b	a	b	a	a	a	b	a	b	b	-	a	b	a	a	a
chr08	4854992	C	-	a	a	-	b	a	a	-	b	-	-	b	b	a	a	-	b	h	b	a	a	b	-	a	b	a	b	b	a	-	a	b	a	b	a	a	a	b	a	b	b	-	a	b	a	a	a
chr08	4854999	T	-	a	a	-	b	a	a	-	b	-	-	b	b	a	a	-	b	h	b	a	a	b	-	a	b	a	b	b	a	-	a	b	a	b	a	a	a	b	a	b	b	-	a	b	a	a	a
chr08	4855002	A	-	a	a	-	b	a	a	-	b	-	-	b	b	a	a	-	b	h	b	a	a	b	-	a	b	a	b	b	a	-	a	b	a	b	a	a	a	b	a	b	b	-	a	b	a	a	a
chr08	4855019	G	-	a	a	-	b	a	a	-	b	-	-	b	b	a	a	-	b	h	b	a	a	b	-	a	b	a	b	b	a	-	a	b	a	b	a	a	a	b	a	b	b	-	a	b	a	a	a
chr08	4855041	G	-	a	a	-	b	a	a	-	b	-	-	b	b	a	a	-	b	h	b	a	a	b	-	a	b	a	b	b	a	-	a	b	a	b	a	a	a	b	a	b	b	-	a	b	a	a	a
chr08	4855660	T	b	a	a	-	b	-	-	-	b	-	-	-	b	a	a	b	b	-	b	-	a	-	b	-	-	b	b	b	a	a	a	b	a	-	a	a	-	-	a	b	b	b	-	-	-	-	a
chr08	4855706	A	b	a	a	-	b	-	-	-	b	-	-	-	b	a	a	b	b	-	b	-	a	-	b	-	-	b	b	b	a	a	a	b	a	-	a	a	-	-	a	b	b	b	-	-	-	a	a
chr08	4856005	G	b	a	a	-	b	-	-	-	b	-	-	-	b	a	a	b	b	-	b	-	a	-	b	-	-	b	b	b	a	a	a	b	a	-	a	a	-	-	a	b	b	b	-	-	-	a	a
chr08	4861939	A	b	a	a	a	b	a	a	b	b	-	-	b	b	a	a	b	b	a	b	a	a	-	b	a	b	a	-	b	a	-	a	b	a	b	a	a	a	-	a	a	b	-	a	b	a	a	a
chr08	4862092	T	b	a	a	a	b	a	a	b	b	-	-	b	b	a	a	b	b	a	b	a	a	-	b	a	b	b	-	b	a	-	a	b	a	b	a	a	a	-	a	b	b	-	a	b	a	a	a
chr08	4864554	A	b	a	a	a	b	-	a	b	b	-	-	-	-	a	a	b	b	-	b	a	a	-	-	-	b	a	-	b	a	a	a	b	a	-	-	a	-	b	a	-	b	-	a	b	-	-	-
chr08	4864615	T	b	a	a	a	b	-	a	b	b	-	-	-	-	a	a	b	b	-	b	a	a	-	-	-	b	b	-	b	a	a	a	b	a	-	-	a	-	b	a	-	b	-	a	b	-	-	-
chr08	4865501	A	b	a	a	-	-	-	-	-	b	-	-	b	b	a	a	b	b	a	b	a	a	-	b	a	b	a	b	b	a	-	a	b	a	b	a	a	a	b	a	h	b	b	a	-	a	a	a
chr08	4865521	A	b	a	a	-	-	-	-	-	b	-	-	b	b	a	a	b	b	a	b	a	a	-	b	a	b	a	b	b	a	-	a	b	a	b	a	a	a	b	a	h	b	b	a	-	a	a	a
chr08	4868046	A	b	a	a	-	-	-	a	-	b	-	-	b	b	a	a	b	b	a	b	-	a	-	-	-	b	a	b	b	a	-	-	b	a	-	a	-	a	-	a	-	-	-	a	-	-	a	-
chr08	4868118	C	-	a	a	-	-	-	a	-	b	-	-	b	b	a	a	-	b	a	b	-	a	-	-	-	b	a	b	b	a	-	-	b	a	-	a	-	a	-	a	-	-	-	a	-	-	a	-
chr08	4868120	G	-	a	a	-	-	-	a	-	b	-	-	b	b	a	a	-	b	a	b	-	a	-	-	-	b	a	b	b	a	-	-	b	a	-	a	-	a	-	a	-	-	-	a	-	-	a	-
chr08	4868121	T	-	a	a	-	-	-	a	-	b	-	-	b	b	a	a	-	b	a	b	-	a	-	-	-	b	a	b	b	a	-	-	b	a	-	a	-	a	-	a	-	-	-	a	-	-	a	-
chr08	4868124	C	-	a	a	-	-	-	a	-	b	-	-	b	b	a	a	-	b	a	b	-	a	-	-	-	b	a	b	b	a	-	-	b	a	-	a	-	a	-	a	-	-	-	a	-	-	a	-
chr08	4923063	T	-	a	a	a	-	a	-	-	-	a	-	-	-	a	a	-	b	-	b	a	a	-	-	-	b	-	-	-	-	a	a	-	h	-	a	a	-	-	a	-	-	-	a	-	a	a	-
chr08	4923068	T	-	a	a	a	-	a	-	-	-	a	-	-	-	a	a	-	b	-	b	a	a	-	-	-	b	-	-	-	-	a	a	-	a	-	a	a	-	-	a	-	-	-	a	-	a	a	-
chr08	4923092	G	-	a	a	a	-	a	-	-	-	a	-	-	-	a	a	-	b	-	b	a	a	-	-	-	b	-	-	-	-	a	a	-	a	-	a	a	-	-	a	-	-	-	a	-	a	a	-
chr08	4923125	G	-	a	a	a	-	a	-	-	-	a	-	-	-	a	a	-	b	-	b	a	a	-	-	-	b	-	-	-	-	a	a	-	a	-	a	a	-	-	a	-	-	-	a	-	a	a	-
chr08	4937755	T	-	-	-	-	-	-	a	b	-	a	-	-	b	-	a	b	b	a	b	-	a	-	b	-	-	-	-	-	-	a	a	-	a	-	a	a	-	-	a	-	-	-	-	b	a	a	-
chr08	4940232	C	-	a	-	-	-	a	a	b	b	a	-	-	-	a	a	b	-	a	b	-	a	-	-	-	-	a	b	b	a	a	a	b	a	-	a	-	a	-	a	b	-	-	-	-	-	a	-
chr08	4941255	A	-	-	a	-	b	-	a	-	-	-	-	-	b	-	-	-	b	-	b	-	a	b	-	-	b	-	b	b	a	-	a	b	-	-	-	-	-	-	a	b	-	-	a	b	-	-	-
chr08	4941256	T	-	-	a	-	b	-	a	-	-	-	-	-	b	-	-	-	b	-	b	-	a	b	-	-	b	-	b	b	a	-	a	b	-	-	-	-	-	-	a	b	-	-	a	b	-	-	-
chr08	4941267	A	-	-	a	-	b	-	a	-	-	-	-	-	b	-	-	-	b	-	b	-	a	b	-	-	b	-	b	b	a	-	a	b	-	-	-	-	-	-	a	b	-	-	a	b	-	-	-
chr08	4941325	G	-	-	a	-	b	-	a	-	-	-	-	-	b	-	-	-	b	-	b	-	a	b	-	-	b	-	b	b	a	-	a	b	-	-	-	-	-	-	a	b	-	-	a	b	-	-	-
chr08	4949348	C	b	a	a	a	b	a	a	b	-	a	-	b	b	a	a	b	b	a	b	a	a	-	b	-	b	a	b	b	a	a	a	b	a	b	a	a	a	b	a	h	b	-	a	b	a	a	a
chr08	4950698	C	-	-	-	a	b	-	-	-	b	-	-	b	b	a	-	-	b	-	b	-	a	-	-	-	b	-	b	b	a	-	-	b	a	-	-	-	-	b	a	b	b	b	a	b	-	-	a
chr08	4950699	A	-	-	-	a	b	-	-	-	b	-	-	b	b	a	-	-	b	-	b	-	a	-	-	-	b	-	b	b	a	-	-	b	a	-	-	-	-	b	a	b	b	b	a	b	-	-	a
chr08	4954597	C	b	a	a	-	b	-	-	b	-	-	-	b	b	a	a	b	b	a	b	a	a	b	b	a	b	-	b	b	a	a	a	b	a	-	a	a	a	b	a	b	b	b	a	b	a	a	a
chr08	4954602	G	b	a	a	-	b	-	-	b	-	-	-	b	b	a	a	b	b	a	b	a	a	b	b	a	b	-	b	b	a	a	a	b	a	-	a	a	a	b	a	b	b	b	a	b	a	a	a
chr08	4954868	T	b	a	a	-	b	a	-	b	-	-	-	b	b	a	a	b	b	a	b	a	a	b	b	a	b	-	b	b	a	a	a	b	a	-	a	a	a	b	a	h	b	b	a	b	a	a	a
chr08	4962360	A	b	a	-	a	b	a	a	b	b	-	-	b	b	a	a	b	b	-	b	a	a	b	b	a	b	a	b	b	a	a	a	b	a	b	a	a	a	b	a	b	-	b	a	b	a	a	a
chr08	4962865	A	-	a	-	-	-	a	a	-	-	-	-	-	-	-	a	-	b	a	b	-	a	-	b	-	b	-	b	b	-	-	-	b	a	-	-	-	-	-	-	-	-	b	a	b	-	a	-
chr08	4965385	T	b	a	a	a	b	a	a	b	b	a	b	b	-	a	a	b	b	a	b	a	a	b	b	a	b	a	b	b	a	-	a	b	a	b	a	a	a	b	a	b	b	b	a	b	a	a	a
chr08	4965567	T	b	a	a	a	b	a	a	b	b	a	b	b	-	a	a	b	b	a	b	a	a	b	b	a	b	a	b	b	a	-	a	b	a	b	b	a	a	b	a	b	b	b	a	b	a	a	a
chr08	4966218	T	b	a	-	a	b	-	a	b	b	a	-	b	b	a	a	b	b	a	b	-	a	b	b	a	b	-	b	b	a	a	a	b	a	b	a	b	-	b	a	b	b	-	a	b	-	a	-
chr08	4966259	T	b	a	-	a	b	-	a	b	b	a	-	b	b	a	a	b	b	a	b	-	a	b	b	a	b	-	b	b	a	a	a	b	a	b	a	b	-	b	a	b	b	-	a	b	-	a	-
chr08	4966525	G	-	a	a	a	b	a	a	-	b	a	-	b	b	a	a	-	b	a	b	-	a	b	-	a	b	-	b	b	a	a	a	b	a	b	a	b	-	b	a	b	b	-	a	b	-	a	-
chr08	4966577	A	-	a	a	a	b	a	a	-	b	a	-	b	b	a	a	-	b	a	b	-	a	b	-	a	b	-	b	b	a	a	a	b	a	b	a	a	-	b	a	b	b	-	a	b	-	a	-
chr08	4966578	G	-	a	a	a	b	a	a	-	b	a	-	b	b	a	a	-	b	a	b	-	a	b	-	a	b	-	b	b	a	a	a	b	a	b	a	a	-	b	a	b	b	-	a	b	-	a	-
chr08	4967860	G	-	a	-	a	-	a	-	b	-	a	-	-	b	a	a	b	b	a	b	-	a	-	b	a	-	a	b	b	-	a	-	b	a	-	a	a	-	b	a	-	b	b	-	b	-	a	-
chr08	4968359	C	b	a	a	-	b	a	-	b	-	-	-	b	b	a	a	b	b	a	b	a	a	b	b	-	b	-	-	b	-	-	a	b	a	-	a	-	-	-	a	b	b	-	a	b	-	-	a
chr08	4968579	T	b	a	a	-	b	a	-	b	-	-	-	b	b	a	a	b	b	a	b	a	a	b	b	-	b	-	-	b	-	-	a	b	a	b	a	-	-	-	a	b	b	-	a	b	-	-	a
chr08	4968584	A	b	a	a	-	b	a	-	b	-	-	-	b	b	a	a	b	b	a	b	a	a	b	b	-	b	-	-	b	-	-	a	b	a	b	a	-	-	-	a	b	b	-	a	b	-	-	a
chr08	4979874	G	b	a	-	a	-	a	-	b	b	-	-	-	b	a	a	b	-	-	b	-	a	-	-	-	-	a	-	-	-	-	a	b	a	b	a	a	a	b	a	-	b	-	a	b	-	-	-
chr08	4981175	G	b	a	a	a	b	a	a	b	b	a	-	b	b	a	a	b	b	a	b	a	a	-	b	a	b	a	-	b	a	a	a	b	a	b	a	-	-	b	a	b	b	b	a	b	a	a	a
chr08	4981190	C	b	a	a	a	b	a	a	b	b	a	-	b	b	a	a	b	b	a	b	a	a	-	b	a	b	a	-	b	a	a	a	b	a	b	a	-	-	b	a	b	b	b	a	b	a	a	a
chr08	4981347	C	-	a	a	a	b	a	a	-	b	a	-	b	b	a	a	-	b	a	b	a	a	-	-	a	b	a	-	b	a	a	a	b	a	b	a	-	-	b	a	b	b	b	a	b	a	a	a
chr08	4981371	C	-	a	a	a	b	a	a	-	b	a	-	b	b	a	a	-	b	a	b	a	a	-	-	a	b	a	-	b	a	a	a	b	a	b	a	-	-	b	a	b	b	b	a	b	a	a	a
chr08	4981378	T	-	a	a	a	b	a	a	-	b	a	-	b	b	a	a	-	b	a	b	a	a	-	-	a	b	a	-	b	a	a	a	b	a	b	a	-	-	b	a	b	b	b	a	b	a	a	a
chr08	4981437	G	-	a	a	-	b	-	a	-	b	a	-	b	b	a	a	b	b	a	b	-	a	b	-	a	b	-	-	b	a	a	a	b	a	b	a	a	-	b	a	b	b	b	a	b	-	-	a
chr08	4981462	G	-	a	a	-	b	-	a	-	b	a	-	b	b	a	a	b	b	a	b	-	a	b	-	a	b	-	-	b	a	a	a	b	a	b	a	a	-	b	a	b	b	b	a	b	-	-	a
chr08	4981505	G	-	a	a	-	b	-	a	-	b	a	-	b	b	a	a	b	b	a	b	-	a	b	-	a	b	-	-	b	a	a	a	b	a	b	a	a	-	b	a	b	b	b	a	b	-	-	a
chr08	4981620	A	-	a	a	-	-	-	a	-	b	a	-	b	b	a	a	-	b	a	b	-	a	b	-	a	b	-	-	b	a	a	a	b	a	b	a	a	-	b	a	b	b	b	a	b	-	-	a
chr08	4981651	A	-	a	a	-	-	-	a	-	b	a	-	b	b	a	a	-	b	a	b	-	a	b	-	a	b	-	-	b	a	a	a	b	a	b	a	a	-	b	a	b	b	b	a	b	-	-	a
chr08	4981696	C	-	a	a	-	-	-	a	-	b	a	-	b	b	a	a	-	b	a	b	-	a	b	-	a	b	-	-	b	a	a	a	b	a	b	a	a	-	b	a	b	b	b	a	b	-	-	a
chr08	4982797	C	b	a	a	a	-	a	a	-	b	-	-	-	b	a	a	b	b	a	b	-	a	-	b	-	b	-	b	b	-	-	a	b	a	b	a	a	a	-	a	b	-	b	a	b	-	a	a
chr08	4982823	G	b	a	a	a	-	a	a	-	b	-	-	-	b	a	a	b	b	a	b	-	a	-	b	-	b	-	b	b	-	-	a	b	a	b	a	a	a	-	a	b	-	b	a	b	-	a	a
chr08	5001459	C	b	a	a	a	-	a	a	b	-	-	-	b	b	a	a	b	b	a	b	a	a	b	b	a	b	a	b	b	-	a	a	b	a	-	a	a	a	b	a	b	b	b	a	b	a	a	-
chr08	5001721	G	b	a	a	a	-	a	a	b	-	-	-	b	b	a	a	b	b	a	b	a	a	b	b	a	b	a	b	b	-	a	a	b	a	-	a	a	a	b	a	b	b	b	a	b	a	a	-
chr08	5001790	T	b	a	a	a	-	a	a	b	-	-	-	b	b	a	a	b	b	a	b	a	a	b	b	a	b	a	b	b	-	a	a	b	a	-	a	a	a	b	a	b	b	b	a	b	a	a	-
chr08	5002939	T	b	a	-	a	-	-	a	b	b	a	-	b	b	a	a	b	b	a	b	a	-	-	b	-	b	-	-	-	-	-	a	b	a	-	a	-	a	b	a	b	b	-	a	b	-	a	a
chr08	5002953	A	b	a	-	a	-	-	a	b	b	a	-	b	b	a	a	b	b	a	b	a	-	-	b	-	b	-	-	-	-	-	a	b	a	-	a	-	a	b	a	b	b	-	a	b	-	a	a
chr08	5003014	C	b	a	-	a	-	-	a	b	b	a	-	b	b	a	a	b	b	a	b	a	-	-	b	-	b	-	-	-	-	-	a	b	a	-	a	-	a	b	a	b	b	-	a	b	-	a	a
chr08	5008599	C	b	a	a	a	-	a	a	b	b	-	-	b	b	a	a	b	b	a	b	-	a	-	b	-	b	a	-	b	a	a	a	b	a	-	-	-	-	b	a	a	b	b	a	b	a	a	a
chr08	5008639	T	b	a	a	a	-	a	a	b	b	-	-	b	b	a	a	b	b	a	b	-	a	-	b	-	b	a	-	b	a	a	a	b	a	-	-	-	-	b	a	b	b	b	a	b	b	a	a
chr08	5008659	A	b	a	a	a	-	a	a	b	b	-	-	b	b	a	a	b	b	a	b	-	a	-	b	-	b	a	-	b	a	a	a	b	a	-	-	-	-	b	a	a	b	b	a	b	a	a	a
chr08	5008866	C	b	a	a	-	b	a	a	b	b	a	-	a	b	a	a	b	b	a	b	-	a	b	b	-	b	a	b	b	a	-	a	b	a	-	a	-	a	b	a	b	b	b	a	-	a	a	a
chr08	5015339	T	b	a	a	-	b	a	-	b	b	a	b	b	b	a	a	b	b	a	b	-	a	b	b	a	b	a	b	b	a	-	a	b	a	b	a	a	a	b	a	b	b	b	a	b	a	-	-
chr08	5026120	C	-	a	a	a	b	a	a	-	b	a	-	b	b	a	a	-	b	a	b	a	a	-	-	a	b	-	-	b	a	a	a	b	a	-	a	a	-	b	a	b	-	-	a	b	-	a	a
chr08	5026140	A	-	a	a	a	b	a	a	-	b	a	-	b	b	a	a	-	b	a	b	a	a	-	-	a	b	-	-	b	a	a	a	b	a	-	a	a	-	b	a	b	-	-	a	b	-	a	a
chr08	5026162	G	-	a	a	a	b	a	a	-	b	a	-	b	b	a	a	-	b	a	b	a	a	-	-	a	b	-	-	b	a	a	a	b	a	-	a	a	-	b	a	b	-	-	a	b	-	a	a
chr08	5026176	A	-	a	a	a	b	a	a	-	b	a	-	b	b	a	a	-	b	a	b	a	a	-	-	a	b	-	-	b	a	a	a	b	a	-	a	a	-	b	a	b	-	-	a	b	-	a	a
chr08	5026188	T	-	a	a	a	b	a	a	-	b	a	-	b	b	a	a	-	b	a	b	a	a	-	-	a	b	-	-	b	a	a	a	b	a	-	a	a	-	b	a	b	-	-	a	b	-	a	a
chr08	5029564	C	-	a	a	a	b	a	a	-	b	-	-	b	b	a	a	-	b	a	b	-	a	b	-	-	b	a	b	b	a	a	a	b	a	-	a	a	a	b	a	b	b	b	a	b	a	a	a
chr08	5029567	A	-	a	a	a	b	a	a	-	b	-	-	b	b	a	a	-	b	a	b	-	a	b	-	-	b	a	b	b	a	a	a	b	a	-	a	a	a	b	a	b	b	b	a	b	a	a	a
chr08	5029586	C	-	a	a	a	b	a	a	-	b	-	-	b	b	a	a	-	b	a	b	-	a	b	-	-	b	a	b	b	a	a	a	b	a	-	a	a	a	b	a	b	b	b	a	b	a	a	a
chr08	5029600	A	-	a	a	a	b	a	a	-	b	-	-	b	b	a	a	-	b	a	b	-	a	b	-	-	b	a	b	b	a	a	a	b	a	-	a	a	a	b	a	b	b	b	a	b	a	a	a
chr08	5029611	A	-	a	a	a	b	a	a	-	b	-	-	b	b	a	a	-	b	a	b	-	a	b	-	-	b	a	b	b	a	a	a	b	a	-	a	a	a	b	a	b	b	b	a	b	a	a	a
chr08	5029616	C	-	a	a	a	b	a	a	-	b	-	-	b	b	a	a	-	b	a	b	-	a	b	-	-	b	a	b	b	a	a	a	b	a	-	a	a	a	b	a	b	b	b	a	b	a	a	a
chr08	5041732	C	-	a	a	a	b	a	-	-	b	-	b	b	b	a	a	-	b	a	b	-	a	b	-	-	b	a	b	b	-	a	a	b	a	b	-	a	-	b	a	b	b	b	a	b	a	a	a
chr08	5041757	A	-	a	a	a	b	a	-	-	b	-	b	b	b	a	a	-	b	a	b	-	a	b	-	-	b	a	b	b	-	a	a	b	a	b	-	a	-	b	a	b	b	b	a	b	a	a	a
chr08	5041782	G	-	a	a	a	b	a	-	-	b	-	b	b	b	a	a	-	b	a	b	-	a	b	-	-	b	a	b	b	-	a	a	b	a	b	-	a	-	b	a	b	b	b	a	b	a	a	a
chr08	5041997	T	-	a	a	a	-	a	-	-	-	-	-	b	b	a	a	-	b	a	b	-	a	b	-	-	b	a	b	b	-	a	a	b	a	b	-	a	-	b	a	b	b	b	a	b	a	a	a
chr08	5042021	C	-	a	a	a	-	a	-	-	-	-	-	b	b	a	a	-	b	a	b	-	a	b	-	-	b	a	b	b	-	a	a	b	a	b	-	a	-	b	a	b	b	b	a	b	a	a	a
chr08	5042041	G	-	a	a	a	-	a	-	-	-	-	-	b	b	a	a	-	b	a	b	-	a	b	-	-	b	a	b	b	-	a	a	b	a	b	-	a	-	b	a	b	b	b	a	b	a	a	a
chr08	5055886	A	-	a	a	a	-	a	a	b	-	a	-	b	b	a	a	b	b	a	b	a	a	b	b	-	b	-	b	b	a	-	a	b	a	b	a	a	a	-	a	b	b	-	a	-	a	a	a
chr08	5056803	G	b	a	a	a	b	a	a	b	b	-	-	b	b	a	a	b	b	a	b	a	a	-	b	a	b	-	b	b	a	a	a	b	a	b	a	a	a	b	a	b	b	-	a	b	a	a	a
chr08	5057824	C	b	a	a	a	b	a	a	b	b	a	-	b	b	a	a	b	b	a	b	a	a	b	b	a	b	a	b	b	a	a	a	b	a	b	a	a	a	b	a	b	b	b	a	b	a	a	a
chr08	5057851	T	b	a	a	a	b	b	a	b	b	a	-	b	b	a	a	b	b	a	b	a	a	b	b	a	b	a	b	b	a	a	a	b	a	b	a	a	a	b	a	b	b	b	a	b	a	a	a
chr08	5066296	A	b	a	a	a	b	-	a	b	b	-	-	-	b	a	a	b	b	a	b	-	a	b	b	-	b	a	b	-	a	-	a	b	a	-	a	a	-	b	a	b	b	-	a	b	a	a	-
chr08	5066303	G	b	a	a	a	b	-	a	b	b	-	-	-	b	a	a	b	b	a	b	-	a	b	b	-	b	a	b	-	a	-	a	b	a	-	a	a	-	b	a	b	b	-	a	b	a	a	-
chr08	5066540	A	b	a	a	a	b	-	a	b	b	-	-	-	b	a	a	b	b	a	b	-	a	b	b	-	b	a	b	-	a	-	a	b	a	-	a	a	-	b	a	b	b	-	a	b	a	a	-
chr08	5077655	A	b	a	a	a	b	a	a	b	b	a	-	b	b	a	a	b	b	a	b	a	a	b	b	a	b	a	b	b	a	a	a	b	a	b	a	a	a	b	a	b	b	-	a	b	a	a	a
chr08	5077683	A	b	a	a	a	b	a	a	b	b	a	-	b	b	a	a	b	b	a	b	a	a	b	b	a	b	a	b	b	a	a	a	b	a	b	a	a	a	b	a	b	b	-	a	b	a	a	a
chr08	5077889	C	b	a	a	a	b	a	a	b	b	a	-	b	b	a	a	b	b	a	b	a	a	b	b	a	b	a	b	b	a	a	a	b	a	b	a	a	a	b	a	b	b	-	a	b	a	a	a
chr08	5124888	G	b	a	a	-	b	a	a	b	b	-	b	b	b	a	a	b	b	a	b	a	a	b	-	a	b	-	b	b	a	a	a	b	a	b	a	a	-	b	a	b	b	-	a	b	-	a	a
chr08	5124934	G	b	a	a	-	b	a	a	b	b	-	b	b	b	a	a	b	b	a	b	a	a	b	-	a	b	-	b	b	a	a	a	b	a	b	a	a	-	b	a	b	b	-	a	b	-	a	a
chr08	5133455	G	b	a	a	-	-	a	-	-	-	-	-	b	-	a	a	b	b	a	b	a	a	-	b	a	b	a	-	b	-	-	-	b	a	b	a	-	a	b	a	b	b	-	a	b	-	a	-
chr08	5133799	T	b	a	a	-	-	a	-	-	-	-	-	b	-	a	a	b	b	a	b	a	a	-	b	a	b	a	-	b	-	-	-	b	a	b	a	-	a	b	a	b	b	-	a	b	-	a	-
chr08	5144851	T	-	-	-	a	b	a	-	b	-	-	-	-	b	a	a	b	b	-	b	a	a	b	b	-	-	-	-	b	-	-	a	b	a	b	a	a	a	-	a	-	b	b	a	b	-	-	-
chr08	5144969	C	-	a	a	a	-	-	a	b	b	a	-	b	b	a	a	b	b	a	b	a	a	-	b	a	b	a	-	b	-	-	-	b	a	-	a	a	-	b	a	b	b	-	a	b	a	a	-
chr08	5146873	T	b	a	a	a	b	a	a	b	b	a	-	-	b	a	a	b	b	a	b	a	a	b	b	-	b	a	-	b	a	a	a	b	a	b	a	-	a	-	a	b	b	b	a	-	a	a	-
chr08	5159515	G	b	-	-	-	-	-	-	-	-	-	-	-	b	-	-	a	-	a	a	a	-	-	b	-	b	a	-	a	a	a	a	b	-	-	-	-	-	b	a	-	-	b	a	-	-	a	a
chr08	5160228	A	b	a	a	a	b	a	a	b	b	-	-	b	b	a	a	b	b	b	b	-	a	b	b	a	b	a	b	b	a	a	a	b	a	-	a	a	a	b	a	a	b	b	a	b	a	a	a
chr08	5160234	C	b	a	a	a	b	a	a	b	b	-	-	b	b	a	a	b	b	b	b	-	a	b	b	a	b	a	b	b	a	a	a	b	a	-	a	a	a	b	a	a	b	b	a	b	a	a	a
chr08	5171665	T	b	a	a	a	b	a	a	b	b	-	-	b	b	a	a	b	b	a	b	a	a	b	b	-	b	-	-	b	a	-	a	b	a	b	a	a	a	b	a	a	b	b	a	b	a	-	a
chr08	5171952	G	b	a	a	a	b	a	a	b	b	-	-	b	b	a	a	b	b	a	b	a	a	b	b	-	b	-	-	b	a	-	a	b	a	b	a	a	a	b	a	a	b	b	a	b	a	-	a
chr08	5184030	A	-	a	a	a	b	-	-	b	-	-	-	b	b	a	a	b	b	a	b	-	a	-	b	a	b	a	-	-	a	a	a	b	a	-	a	a	-	b	a	b	b	-	a	b	-	a	-
chr08	5184044	G	-	a	a	a	b	-	-	b	-	-	-	b	b	a	a	b	b	b	b	-	a	-	b	a	b	a	-	-	a	a	a	b	a	-	a	a	-	b	a	a	b	-	a	b	-	a	-
chr08	5205344	A	b	a	-	a	b	a	a	b	b	a	b	b	b	a	a	b	b	a	b	-	a	b	b	-	b	a	b	b	a	a	a	b	a	b	a	a	a	b	a	h	b	b	a	b	a	a	a
chr08	5220968	C	b	a	a	a	b	a	-	b	b	-	-	b	b	a	a	b	b	a	b	a	a	b	b	a	b	-	b	b	-	a	a	b	a	b	a	a	a	b	a	-	b	b	a	b	-	-	a
chr08	5221198	T	b	a	a	a	b	a	-	b	b	-	-	b	b	a	a	b	b	a	b	a	a	b	b	a	b	-	b	b	-	a	a	b	a	b	a	a	a	b	a	-	b	b	a	b	-	-	a
chr08	5221199	T	b	a	a	a	b	a	-	b	b	-	-	b	b	a	a	b	b	a	b	a	a	b	b	a	b	-	b	b	-	a	a	b	a	b	a	a	a	b	a	-	b	b	a	b	-	-	a
chr08	5222497	T	-	a	a	-	b	-	-	-	b	-	-	b	b	a	-	-	b	-	b	-	-	-	-	-	b	-	b	b	a	a	-	b	a	b	-	-	-	b	a	b	b	-	a	-	-	a	a
chr08	5222538	T	-	a	a	-	b	-	-	-	b	-	-	b	b	a	-	-	b	-	b	-	-	-	-	-	b	-	b	b	a	a	-	b	a	b	-	-	-	b	a	b	b	-	a	-	-	a	a
chr08	5222550	A	-	a	a	-	b	-	-	-	b	-	-	b	b	a	-	-	b	-	b	-	-	-	-	-	b	-	b	b	a	a	-	b	a	b	-	-	-	b	a	b	b	-	a	-	-	a	a
chr08	5222574	A	-	a	a	-	b	-	-	-	b	-	-	b	b	a	-	-	b	-	b	-	-	-	-	-	b	-	b	b	a	a	-	b	a	b	-	-	-	b	a	b	b	-	a	-	-	a	a
chr08	5222730	A	b	a	a	-	-	-	-	-	b	-	-	b	b	a	-	b	b	-	b	-	-	-	b	-	b	-	b	b	a	a	-	b	a	b	-	-	-	b	a	b	b	-	a	-	-	a	a
chr08	5222836	T	-	a	a	a	b	a	a	-	-	a	-	b	b	a	a	b	b	a	b	a	a	b	-	a	b	a	b	b	a	a	a	b	a	b	a	a	a	b	a	b	b	b	a	b	-	a	a
chr08	5223070	T	-	a	a	a	b	a	a	-	-	-	-	b	b	a	a	-	b	a	b	a	a	b	-	a	b	a	b	b	a	a	a	b	a	b	a	a	a	b	a	b	b	b	a	b	-	a	a
chr08	5223076	T	-	a	a	a	b	a	a	-	-	-	-	b	b	a	a	-	b	a	b	a	a	b	-	a	b	a	b	b	a	a	a	b	a	b	a	a	a	b	a	b	b	b	a	b	-	a	a
chr08	5223077	A	-	a	a	a	b	a	a	-	-	-	-	b	b	a	a	-	b	a	b	a	a	b	-	a	b	a	b	b	a	a	a	b	a	b	a	a	a	b	a	b	b	b	a	b	-	a	a
chr08	5228499	T	-	a	a	-	-	-	-	b	-	-	-	-	-	a	a	b	b	a	b	a	a	-	a	-	-	-	b	b	-	a	-	b	a	-	a	a	a	-	a	b	b	-	a	-	-	-	-
chr08	5228503	G	-	a	a	-	-	-	-	b	-	-	-	-	-	a	a	b	b	a	b	a	a	-	a	-	-	-	b	b	-	a	-	b	a	-	a	a	a	-	a	a	b	-	a	-	-	-	-
chr08	5236631	A	b	a	a	a	b	a	a	b	b	-	b	b	b	a	a	b	b	a	b	a	a	b	b	a	b	a	b	b	a	a	a	b	a	b	a	-	a	b	a	h	b	b	a	b	-	a	a
chr08	5244001	C	b	a	a	-	b	a	a	b	b	-	-	-	b	a	a	b	b	a	b	-	a	b	b	a	b	a	b	b	a	a	a	b	a	b	a	a	a	b	a	b	b	b	a	b	a	a	a
chr08	5244035	G	b	a	a	-	b	a	a	b	b	-	-	-	b	a	a	b	b	a	b	-	a	b	b	a	b	a	b	b	a	a	a	b	a	b	a	a	a	b	a	b	b	b	a	b	a	a	a
chr08	5248359	G	b	a	a	a	b	a	a	b	b	-	b	b	b	a	a	b	b	a	b	a	a	b	b	a	b	a	b	b	a	a	a	b	a	-	a	a	a	-	a	h	b	-	a	b	a	a	a
chr08	5248414	G	b	a	a	a	b	a	a	b	b	-	b	b	b	a	a	b	b	a	b	a	a	b	b	a	b	a	b	b	a	a	a	b	a	-	a	a	a	-	a	h	b	-	a	b	a	a	a
chr08	5248559	C	b	a	a	a	b	a	a	b	b	-	b	b	b	a	a	b	b	a	b	a	a	b	b	a	b	a	b	b	a	a	a	b	a	-	a	a	a	-	a	h	b	b	a	b	a	a	a
chr08	5250820	T	-	a	-	a	b	-	-	b	b	-	b	b	b	a	a	b	b	a	b	a	a	-	b	-	b	a	-	b	a	-	a	b	a	-	-	-	a	-	a	b	b	-	a	b	a	-	a
chr08	5251085	T	-	a	-	a	b	-	-	b	b	-	b	b	b	a	a	b	b	a	b	a	a	-	b	-	b	a	-	b	a	-	a	b	a	-	-	-	a	-	a	b	b	-	a	b	a	-	a
chr08	5275753	C	-	a	a	a	b	a	a	-	b	a	-	b	b	a	a	b	b	a	b	a	a	b	-	-	b	a	-	b	a	a	a	b	a	-	a	a	a	-	a	b	-	-	a	b	a	a	a
chr08	5275789	A	-	a	a	a	b	a	a	-	b	a	-	b	b	a	a	b	b	a	b	a	a	b	-	-	b	a	-	b	a	a	a	b	a	-	a	a	a	-	a	b	-	-	a	b	a	a	a
chr08	5275812	A	-	a	a	a	b	a	a	-	b	a	-	b	b	a	a	b	b	a	b	a	a	b	-	-	b	a	-	b	a	a	a	b	a	-	a	a	a	-	a	b	-	-	a	b	a	a	a
chr08	5275940	A	-	a	a	a	b	a	a	-	b	a	-	b	b	a	a	-	b	a	b	a	a	-	-	-	b	a	-	b	a	a	a	b	a	-	a	a	a	-	a	b	-	-	a	b	a	a	a
chr08	5276322	T	b	a	a	a	b	a	a	b	b	-	b	b	b	a	a	b	b	a	b	a	a	b	b	a	b	a	b	b	a	-	a	b	a	b	a	-	-	b	a	b	b	b	a	b	a	a	-
chr08	5276351	T	b	a	a	a	b	a	a	b	b	-	b	b	b	a	a	b	b	a	b	a	a	b	b	a	b	a	b	b	a	-	a	b	a	b	a	-	-	b	a	b	b	b	a	b	a	a	-
chr08	5276835	G	b	a	a	a	b	a	a	b	b	a	b	b	b	a	a	b	b	a	b	a	a	b	b	a	b	a	b	b	a	a	a	b	a	b	a	a	a	b	a	b	b	-	a	b	-	a	a
chr08	5277020	G	b	a	a	a	b	a	a	b	b	a	b	b	b	a	a	b	b	a	b	a	a	b	b	a	b	a	b	b	a	a	a	b	a	b	a	a	a	b	a	b	b	-	a	b	-	a	a
chr08	5277681	T	b	a	a	a	b	-	a	b	b	a	-	b	b	a	a	b	b	a	b	b	a	b	-	-	b	a	-	b	a	a	a	b	a	-	a	a	a	b	a	b	b	-	a	b	-	-	a
chr08	5277706	A	b	a	a	a	b	-	a	b	b	a	-	b	b	a	a	b	b	a	b	b	a	b	-	-	b	a	-	b	a	a	a	b	a	-	a	a	a	b	a	b	b	-	a	b	-	-	a
chr08	5277721	G	b	a	a	a	b	-	a	b	b	a	-	b	b	a	a	b	b	a	b	b	a	b	-	-	b	a	-	b	a	a	a	b	a	-	a	a	a	b	a	b	b	-	a	b	-	-	a
chr08	5282005	A	b	a	a	a	-	a	a	b	b	-	b	-	b	a	a	b	b	a	b	-	a	-	b	a	b	a	b	b	a	a	a	b	a	b	a	-	a	b	a	b	b	b	a	b	a	a	a
chr08	5282275	A	b	a	-	a	-	a	a	b	-	-	-	b	b	a	a	b	b	a	b	a	a	b	b	-	-	a	-	b	-	a	a	b	a	-	a	a	-	-	a	-	b	b	-	b	b	b	a
chr08	5282884	T	-	-	a	-	-	a	-	-	b	-	-	-	b	a	a	-	b	-	b	-	a	b	-	-	b	a	-	-	a	a	-	b	a	b	a	a	a	b	a	b	b	b	-	-	-	a	-
chr08	5282899	G	-	-	a	-	-	a	-	-	b	-	-	-	b	a	a	-	b	-	b	-	a	b	-	-	b	a	-	-	a	a	-	b	a	b	a	a	a	b	a	b	b	b	-	-	-	a	-
chr08	5282937	A	-	-	a	-	-	a	-	-	b	-	-	-	b	a	a	-	b	-	b	-	a	b	-	-	b	a	-	-	a	a	-	b	a	b	a	a	a	b	a	b	b	b	-	-	-	a	-
chr08	5282957	A	-	-	a	-	-	a	-	-	b	-	-	-	b	a	a	-	b	-	b	-	a	b	-	-	b	a	-	-	a	a	-	b	a	b	a	a	a	b	a	b	b	b	-	-	-	a	-
chr08	5286119	G	b	a	a	a	b	a	a	-	-	a	b	-	b	a	a	b	b	a	b	a	a	-	b	a	b	a	b	b	a	a	a	b	a	b	a	a	a	-	a	b	b	b	a	b	a	a	a
chr08	5286364	T	b	a	a	a	b	a	a	-	-	a	b	-	b	a	a	b	b	a	b	a	a	-	b	a	b	a	b	b	a	a	a	b	a	b	a	a	a	b	a	b	b	b	a	b	a	a	a
chr08	5288433	T	b	a	a	a	b	a	-	b	b	a	b	-	b	a	a	b	b	a	b	a	a	-	b	a	b	a	b	b	a	a	a	b	a	b	a	a	a	b	a	b	b	-	a	b	a	-	a
chr08	5294442	A	b	a	a	-	b	a	a	b	b	a	-	b	b	a	a	b	b	a	b	a	a	b	b	a	b	a	b	b	a	a	a	b	a	b	a	-	-	-	a	-	b	b	a	b	-	a	a
chr08	5303405	G	b	a	a	-	b	a	a	b	b	a	-	-	b	a	a	b	b	a	b	a	a	b	-	a	b	a	b	b	-	a	a	b	a	-	a	a	-	-	a	a	b	b	a	-	a	a	-
chr08	5304646	G	b	a	a	a	-	a	-	b	b	-	-	-	b	-	a	b	b	a	b	-	a	-	b	-	b	a	-	-	a	-	a	b	a	b	a	-	a	b	a	a	b	-	a	-	-	a	-
chr08	5304651	G	b	a	a	a	-	a	-	b	b	-	-	-	b	-	a	b	b	a	b	-	a	-	b	-	b	a	-	-	a	-	a	b	a	b	a	-	a	b	a	a	b	-	a	-	-	a	-
chr08	5304792	G	-	a	a	a	-	a	-	b	b	-	-	-	b	-	a	b	b	-	b	-	a	-	b	-	-	a	-	-	-	-	a	b	a	-	a	-	a	b	a	b	b	-	-	-	-	-	-
chr08	5312600	G	-	a	a	a	b	-	a	b	b	-	-	b	b	a	a	b	b	a	b	a	a	-	b	a	-	a	b	b	a	a	a	b	a	-	a	a	a	b	a	b	b	-	a	b	a	-	-
chr08	5316658	T	-	a	a	a	b	a	-	-	b	a	-	b	b	a	a	b	b	a	b	-	a	b	-	-	b	-	-	b	a	-	a	b	a	-	a	-	-	-	a	b	b	-	a	-	-	a	a
chr08	5316695	A	-	a	a	a	b	a	-	-	b	a	-	b	b	a	a	b	b	a	b	-	a	b	-	-	b	-	-	b	a	-	a	b	a	-	a	-	-	-	a	b	b	-	a	-	-	a	a
chr08	5316716	G	-	a	a	a	b	a	-	-	b	a	-	b	b	a	a	b	b	a	b	-	a	b	-	-	b	-	-	b	a	-	a	b	a	-	a	-	-	-	a	b	b	-	a	-	-	a	a
chr08	5396905	T	-	a	a	a	-	a	a	-	-	a	-	-	b	a	a	b	a	a	b	a	a	-	-	a	b	a	-	b	a	-	a	-	a	-	-	-	-	-	a	b	-	-	b	-	a	-	-
chr08	5396934	T	-	a	a	a	-	a	a	-	-	a	-	-	b	a	a	b	a	a	b	a	a	-	-	a	b	a	-	b	a	-	a	-	a	-	-	-	-	-	a	b	-	-	b	-	a	-	-
chr08	5465678	C	-	a	-	-	-	a	-	-	b	-	-	b	b	a	a	-	b	a	b	-	a	-	-	-	b	a	b	b	-	a	a	b	a	-	a	a	-	b	a	b	b	-	a	b	-	a	a
chr08	5465694	G	-	a	-	-	-	a	-	-	b	-	-	b	b	a	a	-	b	a	b	-	a	-	-	-	b	a	b	b	-	a	a	b	a	-	a	a	-	b	a	b	b	-	a	b	-	a	a
chr08	5465702	C	-	a	-	-	-	a	-	-	b	-	-	b	b	a	a	-	b	a	b	-	a	-	-	-	b	a	b	b	-	a	a	b	a	-	a	a	-	b	a	b	b	-	a	b	-	a	a
chr08	5466808	G	b	a	a	a	b	a	a	b	-	a	b	b	b	a	a	b	b	-	b	-	a	b	b	a	b	-	-	b	a	a	a	b	a	b	a	-	a	-	a	b	b	b	a	b	-	a	a
chr08	5466854	C	b	a	a	a	b	a	a	b	-	a	b	b	b	a	a	b	b	-	b	-	a	b	b	a	b	-	-	b	a	a	a	b	a	b	a	-	a	-	a	b	b	b	a	b	-	a	a
chr08	5471116	G	b	a	a	a	b	-	a	b	b	-	-	b	b	a	a	b	b	a	b	a	a	b	b	a	b	a	b	b	a	a	a	b	a	b	a	a	a	b	a	b	b	b	a	b	a	a	a
chr08	5471376	A	-	a	a	a	b	-	a	-	b	-	-	b	b	a	a	-	b	a	b	a	a	b	-	a	b	a	b	b	a	a	a	b	a	b	a	a	a	b	a	b	b	b	a	b	a	a	a
chr08	5471381	C	-	a	a	a	b	-	a	-	b	-	-	b	b	a	a	-	b	a	b	a	a	b	-	a	b	a	b	b	a	a	a	b	a	b	a	a	a	b	a	h	b	b	a	b	a	a	a
chr08	5471383	C	-	a	a	a	b	-	a	-	b	-	-	b	b	a	a	-	b	a	b	a	a	b	-	a	b	a	b	b	a	a	a	b	a	b	a	a	a	b	a	h	b	b	a	b	a	a	a
chr08	5480540	T	b	a	a	a	b	a	a	b	b	a	-	b	b	a	a	b	b	a	b	a	a	-	b	a	b	a	b	b	a	-	a	b	a	b	a	a	a	b	a	b	b	b	a	b	a	a	a
chr08	5480610	C	b	a	a	a	b	a	a	b	b	a	-	b	b	a	a	b	b	a	b	a	a	-	b	a	b	a	b	b	a	-	a	b	a	b	a	a	a	b	a	b	b	b	a	b	a	a	a
chr08	5480797	G	b	a	a	a	b	a	a	b	b	a	-	b	b	a	a	b	b	a	b	a	a	-	-	a	b	a	b	b	a	-	a	b	a	b	a	a	a	b	a	b	b	-	a	b	a	a	a
chr08	5480840	A	b	a	a	a	b	a	a	b	b	a	-	b	b	a	a	b	b	a	b	a	a	-	-	a	b	a	b	b	a	-	a	b	a	b	a	a	a	b	a	b	b	-	a	b	a	a	a
chr08	5481772	T	b	a	a	a	b	a	a	b	b	-	-	-	b	a	a	b	b	a	b	a	a	b	b	a	b	a	b	b	a	a	a	b	a	b	a	-	a	b	a	b	b	b	a	b	a	a	a
chr08	5482009	T	b	a	a	a	b	a	a	b	b	-	-	-	b	a	a	b	b	a	b	a	a	b	b	a	b	a	b	b	a	a	a	b	a	b	a	-	a	b	a	b	b	b	a	b	a	a	a
chr08	5482399	C	-	a	a	a	-	a	a	b	b	a	-	b	b	a	a	b	-	a	b	a	a	b	-	a	-	a	b	b	a	a	a	b	a	-	a	-	a	b	a	-	-	-	a	b	-	-	-
chr08	5482433	C	-	a	a	a	b	a	a	b	b	a	-	b	b	a	a	b	b	a	b	a	a	b	b	-	b	a	b	b	a	a	a	b	a	b	-	-	a	b	a	b	b	-	a	b	a	a	-
chr08	5482752	C	b	a	a	a	b	a	a	b	b	a	-	b	b	a	a	b	b	a	b	a	a	b	b	-	b	a	b	b	a	a	a	b	a	b	-	-	a	b	a	b	b	-	a	b	a	a	-
chr08	5484395	A	b	a	a	a	b	a	-	b	b	-	-	-	b	-	a	b	b	a	b	-	a	b	-	a	b	a	b	b	a	a	a	b	a	b	a	a	a	-	a	b	b	b	a	b	a	a	a
chr08	5484672	C	b	a	a	a	b	a	a	b	b	-	-	b	b	a	a	b	b	a	b	a	a	b	b	a	b	a	b	b	a	a	a	b	a	-	a	a	a	b	a	h	b	b	a	b	-	a	a
chr08	5484802	C	b	a	a	a	b	a	-	b	b	a	b	b	b	a	a	b	b	a	b	a	a	b	b	a	b	a	b	b	a	-	a	b	a	b	a	a	a	b	a	b	b	-	a	b	a	a	a
chr08	5485431	G	-	a	-	a	b	-	a	b	b	-	-	b	b	a	a	b	b	-	b	a	a	b	-	-	b	-	b	b	a	-	a	b	a	-	a	a	a	b	a	b	b	b	a	b	a	a	a
chr08	5485687	C	-	a	-	a	b	-	a	-	b	-	-	b	b	a	a	-	b	a	b	a	a	b	-	-	b	-	b	b	a	-	a	b	a	-	a	a	a	b	a	b	b	b	a	b	a	a	a
chr08	5485688	T	-	a	-	a	b	-	a	-	b	-	-	b	b	a	a	-	b	a	b	a	a	b	-	-	b	-	b	b	a	-	a	b	a	-	a	a	a	b	a	b	b	b	a	b	a	a	a
chr08	5485695	A	-	a	-	a	b	-	a	-	b	-	-	b	b	a	a	-	b	a	b	a	a	b	-	-	b	-	b	b	a	-	a	b	a	-	a	a	a	b	a	b	b	b	a	b	a	a	a
chr08	5485696	G	-	a	-	a	b	-	a	-	b	-	-	b	b	a	a	-	b	a	b	a	a	b	-	-	b	-	b	b	a	-	a	b	a	-	a	a	a	b	a	b	b	b	a	b	a	a	a
chr08	5486599	A	b	a	a	-	-	a	a	b	-	-	-	b	b	a	-	b	b	a	b	-	a	-	b	-	b	-	b	b	a	-	-	b	a	-	a	-	a	b	a	-	-	-	a	b	a	a	a
chr08	5486613	T	b	a	a	-	-	a	a	b	-	-	-	b	b	a	-	b	b	a	b	-	a	-	b	-	b	-	b	b	a	-	-	b	a	-	a	-	a	b	a	-	-	-	a	b	a	a	a
chr08	5486804	A	b	a	a	-	-	a	a	b	-	-	-	b	b	a	-	b	b	-	b	-	a	-	b	-	b	-	b	b	a	-	-	b	a	-	a	-	a	b	a	-	-	-	a	b	a	a	a
chr08	5488222	T	b	-	-	a	b	a	a	b	-	a	-	b	b	a	a	b	b	a	b	a	a	-	b	a	b	a	-	b	-	a	a	b	a	-	a	a	a	b	a	a	b	-	a	b	-	a	a
chr08	5488250	C	b	-	-	a	b	a	a	b	-	a	-	b	b	a	a	b	b	a	b	a	a	-	b	a	b	a	-	b	-	a	a	b	a	-	a	a	a	b	a	a	b	-	a	b	-	a	a
chr08	5488829	C	b	b	-	-	b	a	-	-	-	-	-	b	b	a	a	b	b	a	b	-	a	b	b	a	-	-	-	b	a	-	-	b	a	-	a	-	a	-	a	b	b	-	a	b	-	a	a
chr08	5494826	G	b	a	a	a	b	a	a	b	b	a	b	b	b	a	a	b	b	a	b	a	a	b	b	a	b	a	b	b	a	a	a	b	a	-	a	-	b	-	a	h	b	b	a	b	-	a	a
chr08	5494849	G	b	a	a	a	b	a	a	b	b	a	b	b	b	a	a	b	b	a	b	a	a	b	b	a	b	a	b	b	a	a	a	b	a	-	a	-	a	-	a	h	b	b	a	b	-	a	a
chr08	5497631	C	-	-	-	-	-	-	a	-	-	-	-	-	-	a	a	-	-	-	-	-	-	-	-	-	-	-	-	b	-	-	-	b	-	b	a	-	a	-	-	-	-	-	a	-	-	a	a
chr08	5497637	T	-	-	-	-	-	-	a	-	-	-	-	-	-	a	a	-	-	-	-	-	-	-	-	-	-	-	-	b	-	-	-	b	-	b	a	-	a	-	-	-	-	-	a	-	-	a	a
chr08	5497666	C	-	-	-	-	-	-	a	-	-	-	-	-	-	a	a	-	-	-	-	-	-	-	-	-	-	-	-	b	-	-	-	b	-	b	-	-	a	-	-	-	-	-	a	-	-	a	a
chr08	5497667	A	-	-	-	-	-	-	a	-	-	-	-	-	-	a	a	-	-	-	-	-	-	-	-	-	-	-	-	b	-	-	-	b	-	b	-	-	a	-	-	-	-	-	a	-	-	a	a
chr08	5500251	C	-	a	-	a	b	a	-	-	-	-	-	b	b	a	a	-	b	a	b	a	a	b	-	-	b	a	b	b	-	a	a	b	a	-	a	a	a	b	a	b	b	-	a	b	a	a	a
chr08	5500275	T	-	a	-	a	b	a	-	-	-	-	-	b	b	a	a	-	b	a	b	a	a	b	-	-	b	a	b	b	-	a	a	b	a	-	a	a	a	b	a	b	b	-	a	b	a	a	a
chr08	5500294	G	-	a	-	a	b	a	-	-	-	-	-	b	b	a	a	-	b	a	b	a	a	b	-	-	b	a	b	b	-	a	a	b	a	-	a	a	a	b	a	h	b	-	a	b	a	a	a
chr08	5500308	A	-	a	-	a	b	a	-	-	-	-	-	b	b	a	a	-	b	a	b	a	a	b	-	-	b	a	b	b	-	a	a	b	a	-	a	a	a	b	a	h	b	-	a	b	a	a	a
chr08	5500329	C	-	a	-	a	b	a	-	-	-	-	-	b	b	a	a	-	b	a	b	a	a	b	-	-	b	a	b	b	-	a	a	b	a	-	a	a	a	b	a	h	b	-	a	b	a	a	a
chr08	5500330	A	-	a	-	a	b	a	-	-	-	-	-	b	b	a	a	-	b	a	b	a	a	b	-	-	b	a	b	b	-	a	a	b	a	-	a	a	a	b	a	h	b	-	a	b	a	a	a
chr08	5500569	C	-	a	-	a	b	a	-	-	-	-	-	b	b	a	a	b	b	a	b	a	a	b	b	-	b	a	b	b	-	a	a	b	a	-	a	a	a	b	a	h	b	-	a	b	a	a	a
chr08	5500603	A	-	a	-	a	b	a	-	-	-	-	-	b	b	a	a	b	b	a	b	a	a	b	b	-	b	a	b	b	-	a	a	b	a	-	a	a	a	b	a	b	b	-	a	b	a	a	a
chr08	5511895	G	b	a	a	a	b	a	a	b	b	-	-	b	b	a	a	b	b	a	b	a	a	b	-	a	b	-	b	b	-	-	a	b	a	-	-	-	a	b	a	b	b	-	a	b	a	-	a
chr08	5526150	G	-	b	a	-	-	a	-	b	b	b	-	-	b	a	a	b	b	a	b	-	a	b	b	-	b	a	-	b	a	a	a	b	a	b	a	a	a	b	a	-	b	b	a	-	-	-	-
chr08	5526173	A	-	b	a	-	-	a	-	b	b	b	-	-	b	a	a	b	b	a	b	-	a	b	b	-	b	a	-	b	a	a	a	b	a	b	a	a	a	b	a	-	b	b	a	-	-	-	-
chr08	5526494	T	-	b	a	-	-	a	-	b	b	b	-	-	b	a	a	b	b	a	b	-	a	b	b	-	b	a	-	b	a	a	a	b	a	b	a	a	a	b	a	-	b	b	-	-	-	-	-
chr08	5526820	G	b	a	a	a	-	a	-	b	-	a	-	b	-	a	a	b	b	a	b	-	a	b	b	a	b	a	-	b	a	-	a	b	a	b	a	a	a	b	a	b	b	-	a	b	a	a	a
chr08	5529344	A	b	a	a	a	b	-	-	b	b	-	-	b	b	a	a	b	b	-	b	-	a	b	b	a	b	a	b	b	a	a	a	b	a	-	a	a	-	b	a	b	b	-	a	b	-	a	a
chr08	5529582	G	b	a	a	a	b	-	-	b	b	-	b	b	b	a	a	b	b	-	b	-	a	b	b	a	b	a	b	b	a	a	a	b	a	-	a	a	-	b	a	b	b	-	a	b	-	a	a
chr08	5529618	C	b	a	a	a	b	-	-	b	b	-	b	b	b	a	a	b	b	-	b	-	a	b	b	a	b	a	b	b	a	a	a	b	a	-	a	a	-	b	a	b	b	-	a	b	-	a	a
chr08	5551355	A	b	a	a	a	b	a	-	b	b	a	b	b	b	a	a	b	b	a	b	a	a	b	b	a	b	a	b	b	a	-	a	b	a	b	a	a	a	b	a	b	b	b	a	b	-	a	a
chr08	5551773	A	b	a	a	a	b	a	-	b	b	a	-	b	b	a	a	b	b	a	b	a	a	b	b	-	b	a	b	b	a	a	a	b	a	-	a	-	a	b	a	b	b	-	a	b	-	a	-
chr08	5551841	C	b	a	a	-	b	a	a	b	b	a	-	b	b	a	a	b	b	a	b	a	a	b	b	a	b	a	b	b	-	a	a	b	a	-	a	-	-	b	a	b	b	b	a	b	-	a	a
chr08	5552107	C	b	a	a	-	b	a	a	b	b	a	-	b	b	a	a	b	b	a	b	a	a	b	b	a	b	a	b	b	-	a	a	b	a	-	a	-	-	b	a	b	b	b	a	b	-	a	a
chr08	5552141	C	b	a	a	-	b	a	a	b	b	a	-	b	b	a	a	b	b	a	b	a	a	b	b	a	b	a	b	b	-	a	a	b	a	-	a	-	-	b	a	b	b	b	a	b	-	a	a
chr08	5553712	G	-	a	a	a	-	a	-	b	b	b	b	b	b	a	a	b	b	a	b	a	a	b	-	a	b	a	b	b	a	a	a	b	a	-	a	-	-	b	a	b	b	-	a	b	-	-	-
chr08	5560352	A	b	a	a	a	b	a	a	b	b	-	-	b	b	a	a	b	b	-	b	a	a	b	b	-	b	a	b	b	-	a	a	b	a	b	-	-	a	b	a	-	b	-	a	b	-	-	a
chr08	5562786	C	b	-	a	a	b	a	-	b	-	a	-	-	b	a	a	b	b	a	b	a	a	-	b	a	b	-	b	b	-	a	a	b	a	-	-	a	a	b	a	b	b	-	a	b	a	-	a
chr08	5563744	G	b	a	a	a	b	-	-	b	b	-	b	b	b	a	a	b	b	a	b	a	a	-	b	a	b	a	b	b	-	a	a	b	a	b	a	-	-	b	a	b	b	-	a	b	-	a	-
chr08	5566837	C	-	-	a	a	-	-	-	b	-	-	-	-	b	a	a	b	b	a	b	a	a	-	b	a	b	a	-	b	a	-	a	b	a	-	a	-	-	b	a	-	b	-	-	b	-	-	-
chr08	5567163	A	-	-	a	a	-	-	-	b	-	-	-	-	b	a	a	b	b	a	b	a	a	-	b	a	b	a	-	b	a	-	a	b	a	-	a	-	-	b	a	-	b	-	-	b	-	-	-
chr08	5572425	A	b	a	a	a	b	a	a	b	-	a	-	b	b	a	a	b	b	a	b	-	a	b	b	a	b	a	b	b	a	a	a	b	a	b	a	a	-	b	a	b	b	-	a	b	a	a	a
chr08	5574312	A	b	a	a	-	-	-	-	b	b	-	b	-	b	a	a	b	b	a	b	-	a	-	b	-	b	-	b	-	a	-	-	b	a	b	-	a	-	b	-	-	b	-	a	b	-	a	a
chr08	5574430	G	b	a	a	-	-	-	-	b	b	-	b	-	b	a	a	b	b	a	b	-	a	-	b	-	b	-	b	-	a	-	-	b	a	b	-	a	-	b	-	-	b	-	a	b	-	a	a
chr08	5574954	C	b	a	a	a	b	a	a	b	b	a	b	b	b	a	a	b	b	a	b	a	a	b	b	-	b	a	b	b	a	a	a	b	a	b	a	a	a	-	a	b	b	-	a	b	a	a	a
chr08	5578215	G	-	-	-	a	-	a	-	b	-	-	b	b	b	a	a	b	b	a	b	-	a	-	-	-	-	a	-	b	a	-	a	b	a	-	-	-	-	b	a	-	b	b	a	b	-	-	-
chr08	5579038	C	b	a	a	a	b	-	-	b	b	a	-	b	b	a	a	b	b	a	b	a	a	b	b	a	b	a	-	b	a	-	a	b	a	-	a	a	a	b	a	b	b	b	a	b	-	a	a
chr08	5579348	C	b	a	a	a	b	-	-	b	b	a	-	b	b	a	a	b	b	a	b	a	a	b	b	a	b	a	-	b	a	-	a	b	a	-	a	a	a	b	a	b	b	b	a	b	-	a	a
chr08	5583693	G	-	-	a	-	b	a	a	b	-	-	-	-	-	a	a	b	b	a	-	-	a	-	-	-	-	-	b	b	-	a	a	b	a	b	a	-	a	-	a	b	b	-	-	b	a	-	-
chr08	5586797	C	b	a	a	a	b	a	a	b	b	a	b	b	b	a	a	b	b	a	b	a	a	b	b	-	b	a	b	b	a	a	a	b	a	b	a	a	-	b	a	b	b	-	a	b	a	a	a
chr08	5609454	A	-	a	a	a	-	a	a	-	-	a	b	-	b	a	a	b	b	a	b	-	a	-	-	-	b	a	b	b	a	a	-	b	a	-	a	a	a	b	a	h	b	-	a	b	-	a	a
chr08	5609457	A	-	a	a	a	-	a	a	-	-	a	b	-	b	a	a	-	b	a	b	-	a	-	-	-	b	a	b	b	a	a	-	b	a	-	a	a	a	b	a	h	b	-	a	b	-	a	a
chr08	5609460	A	-	a	a	a	-	a	a	-	-	a	b	-	b	a	a	-	b	a	b	-	a	-	-	-	b	a	b	b	a	a	-	b	a	-	a	a	a	b	a	h	b	-	a	b	-	a	a
chr08	5609463	A	-	a	a	a	-	a	a	-	-	a	b	-	b	a	a	-	b	a	b	-	a	-	-	-	b	a	b	b	a	a	-	b	a	-	a	a	a	b	a	h	b	-	a	b	-	a	a
chr08	5610507	G	b	a	a	a	b	a	a	b	b	a	b	b	b	a	a	b	b	a	b	a	a	-	b	a	b	a	-	b	a	a	a	b	a	b	a	a	a	b	a	b	b	-	a	b	a	a	a
chr08	5610550	A	b	a	a	a	b	a	a	b	b	a	b	b	b	a	a	b	b	a	b	a	a	-	b	a	b	a	-	b	a	a	a	b	a	b	a	a	a	b	a	b	b	-	a	b	a	a	a
chr08	5610763	C	b	a	a	a	b	a	a	b	b	a	b	b	b	a	a	b	b	a	b	a	a	-	b	a	b	a	-	b	a	a	a	b	a	b	a	a	a	b	a	h	b	-	a	b	a	a	a
chr08	5613766	A	b	a	a	a	b	a	a	b	b	a	b	-	b	a	a	b	b	a	b	a	a	-	b	-	b	a	b	b	a	a	a	b	a	-	a	a	a	b	a	b	b	b	a	b	a	a	a
chr08	5613776	T	b	a	a	a	b	a	a	b	b	a	b	-	b	a	a	b	b	b	b	a	a	-	b	-	b	a	b	b	a	a	a	b	a	-	a	a	a	b	a	b	b	b	a	b	a	a	a
chr08	5614018	C	b	a	a	a	b	a	a	b	b	a	b	-	b	a	a	b	b	b	b	a	a	-	b	-	b	a	b	b	a	a	a	b	a	-	a	a	a	b	a	b	b	b	-	b	-	b	-
chr08	5614145	A	b	a	a	a	b	a	a	b	-	-	-	b	b	a	a	b	b	a	b	a	a	b	-	-	b	a	-	b	a	a	a	b	a	b	a	-	-	b	a	-	b	-	a	-	a	-	-
chr08	5616062	C	b	a	a	a	b	a	-	b	b	-	b	b	b	a	a	b	b	a	b	a	a	b	b	-	b	a	b	b	a	a	a	b	a	b	a	a	-	b	a	b	-	b	a	b	-	a	a
chr08	5616100	C	b	a	a	-	b	-	-	-	-	-	-	b	b	a	a	b	b	-	b	-	a	b	b	a	b	a	b	b	a	a	a	b	a	-	a	-	-	b	a	-	b	-	a	-	-	a	-
chr08	5616451	G	b	a	a	-	b	-	-	b	-	-	-	b	b	a	a	b	b	-	b	-	a	b	b	a	b	a	b	b	a	a	a	b	a	-	a	-	-	b	a	-	b	-	a	-	-	-	-
chr08	5616459	C	b	a	a	-	b	-	-	b	-	-	-	b	b	a	a	b	b	-	b	-	a	b	b	a	b	a	b	b	a	a	a	b	a	-	a	-	-	b	a	-	b	-	a	-	-	-	-
chr08	5616722	A	b	a	a	a	b	a	a	b	b	a	b	b	b	a	a	b	b	h	b	a	a	b	b	-	b	a	b	b	a	a	a	b	a	-	a	a	a	b	a	b	b	b	a	b	-	a	a
chr08	5623049	T	b	a	a	a	b	a	a	b	-	a	b	b	b	a	a	b	b	a	b	a	a	-	-	a	b	a	b	b	a	-	a	b	a	b	a	a	a	b	a	b	b	b	a	b	a	h	a
chr08	5635021	A	b	-	-	-	-	a	-	b	-	-	-	-	-	a	a	b	b	-	b	a	a	-	-	-	b	-	-	-	-	-	-	b	a	-	a	-	-	b	a	-	b	b	a	b	-	-	-
chr08	5635070	A	b	-	-	-	-	a	-	b	-	-	-	-	-	a	a	b	b	-	b	a	a	-	-	-	b	-	-	-	-	-	-	b	a	-	a	-	-	b	a	-	b	b	a	b	-	-	-
chr08	5640321	A	b	a	a	a	-	a	-	b	b	a	-	b	b	a	a	b	b	a	b	-	a	b	b	-	b	-	b	b	-	-	a	b	a	-	a	a	a	-	a	b	b	-	a	-	a	a	-
chr08	5646213	C	b	a	a	a	b	a	a	b	b	a	b	b	b	a	a	b	b	a	b	a	a	b	b	a	b	a	b	b	a	a	a	b	a	b	a	-	a	b	a	b	b	-	a	b	-	a	a
chr08	5655321	T	b	a	a	a	b	a	-	b	-	a	b	-	b	a	a	b	b	a	b	a	a	b	b	a	b	a	b	b	a	a	a	b	a	-	a	a	a	-	a	b	b	-	a	b	a	a	a
chr08	5655367	A	b	a	a	a	b	a	-	b	-	a	b	-	b	a	a	b	b	a	b	a	a	b	b	a	b	a	b	b	a	a	a	b	a	-	a	a	a	-	a	h	b	-	a	b	a	a	a
chr08	5655656	A	b	a	a	a	-	-	-	b	b	a	-	b	b	-	a	b	b	a	b	a	a	-	b	-	b	a	b	b	a	-	a	b	a	b	-	a	a	-	a	b	-	-	a	-	a	a	a
chr08	5657876	C	-	a	a	a	-	-	a	b	b	-	-	-	b	a	a	b	b	a	b	a	a	b	b	-	b	-	-	b	-	a	a	b	a	b	a	a	a	-	a	-	b	-	a	b	a	a	a
chr08	5665339	C	b	a	a	a	b	-	-	b	b	-	b	b	b	a	a	b	b	a	b	a	a	-	b	-	b	a	b	b	a	a	a	b	a	b	a	-	-	b	a	-	b	-	a	-	-	h	a
chr08	5665529	A	b	a	a	a	b	-	-	b	b	-	b	b	b	a	a	b	b	a	b	a	a	-	b	-	b	a	b	b	a	a	a	b	a	b	a	-	-	b	a	-	b	-	a	-	-	h	a
chr08	5670746	C	b	a	a	a	-	-	-	b	-	-	-	b	b	a	a	b	b	a	b	a	a	-	b	-	b	-	b	b	-	-	a	b	a	-	a	-	-	-	a	b	b	b	a	b	-	a	a
chr08	5670809	A	b	a	a	a	-	-	-	b	-	-	-	b	b	a	a	b	b	a	b	a	a	-	b	-	b	-	b	b	-	-	a	b	a	-	a	-	-	-	a	b	b	b	a	b	-	a	a
chr08	5681334	G	b	a	a	-	b	a	a	b	-	a	b	-	b	a	a	b	b	a	b	a	a	b	b	a	b	a	b	b	a	a	a	b	a	b	a	a	a	b	a	h	b	-	a	b	a	a	a
chr08	5685378	G	-	a	a	-	-	a	-	b	b	-	-	-	b	a	a	b	b	a	b	a	a	-	-	-	b	-	b	b	a	a	a	b	a	-	a	a	a	-	a	b	b	-	a	-	a	-	-
chr08	5685642	C	-	a	a	-	-	a	-	b	b	-	-	-	b	a	a	b	b	a	b	a	a	-	-	-	b	-	b	b	a	a	-	b	a	-	a	a	a	-	a	b	b	-	a	-	a	-	-
chr08	5685655	T	-	a	a	-	-	a	-	b	b	-	-	-	b	a	a	b	b	a	b	a	a	-	-	-	b	-	b	b	a	a	-	b	a	-	a	a	a	-	a	b	b	-	a	-	a	-	-
chr08	5696758	A	b	a	a	-	-	-	a	-	-	-	-	-	-	-	-	b	b	a	b	-	-	-	b	a	b	a	b	b	a	a	-	b	a	b	a	a	a	-	-	b	-	-	a	-	-	-	a
chr08	5696777	G	b	a	a	-	-	-	a	-	-	-	-	-	-	-	-	b	b	a	b	-	-	-	b	a	b	a	b	b	a	a	-	b	a	b	a	a	a	-	-	b	-	-	a	-	-	-	a
chr08	5696998	A	b	a	a	a	-	a	a	b	b	a	-	b	b	a	a	b	b	a	b	a	a	b	b	a	b	-	b	b	a	a	a	b	a	-	a	a	a	b	a	b	b	b	a	b	a	a	a
chr08	5697218	T	b	a	a	a	b	a	a	b	b	a	-	b	b	a	a	b	b	a	b	a	a	b	b	a	b	-	b	b	a	a	a	b	a	-	a	a	a	b	a	b	b	b	a	b	a	a	a
chr08	5698187	G	-	a	-	a	b	a	a	-	b	b	b	b	b	a	a	b	b	-	b	-	a	-	-	a	b	a	-	b	a	a	a	b	a	b	-	-	a	b	a	-	b	b	a	b	a	a	a
chr08	5698199	T	-	a	-	a	b	a	a	-	b	b	b	b	b	a	a	b	b	-	b	-	a	-	-	a	b	a	-	b	a	a	a	b	a	b	-	-	a	b	a	-	b	b	a	b	a	a	a
chr08	5698202	A	-	a	-	a	b	a	a	-	b	b	b	b	b	a	a	b	b	-	b	-	a	-	-	a	b	a	-	b	a	a	a	b	a	b	-	-	a	b	a	-	b	b	a	b	a	a	a
chr08	5698496	T	-	a	-	a	b	a	a	b	b	b	b	b	b	a	a	b	b	-	b	-	a	-	b	a	b	a	-	b	a	a	a	b	a	b	-	-	a	b	a	-	b	b	a	b	a	a	a
chr08	5701659	G	-	-	a	a	b	-	-	-	-	-	-	-	-	a	-	-	b	a	b	-	a	b	b	-	b	-	-	-	a	-	a	-	a	-	a	-	-	-	a	-	-	-	b	-	a	-	a
chr08	5701683	G	-	-	a	a	b	-	-	-	-	-	-	-	-	a	-	-	b	a	b	-	a	b	b	-	b	-	-	-	a	-	a	-	a	-	a	-	-	-	a	-	-	-	b	-	a	-	a
chr08	5714957	G	b	a	a	a	b	a	a	b	b	a	-	b	b	a	a	b	b	a	b	a	a	b	b	a	b	a	-	b	a	-	a	b	a	b	a	a	-	b	a	h	b	-	a	b	a	a	a
chr08	5715228	G	b	a	a	a	b	a	a	b	b	a	-	b	b	a	a	b	b	a	b	a	a	b	b	a	b	a	-	b	a	-	a	b	a	b	a	a	-	b	a	h	b	-	a	b	a	a	a
chr08	5715262	T	b	a	a	a	b	a	a	b	b	a	-	b	b	a	a	b	b	a	b	a	a	b	b	a	b	a	-	b	a	-	a	b	a	b	a	a	-	b	a	b	b	-	a	b	a	a	a
chr08	5715729	T	b	a	-	a	b	a	a	b	b	a	b	b	b	a	a	b	b	-	b	-	a	b	b	-	b	a	-	b	a	-	a	b	a	b	a	a	-	b	a	b	b	-	-	b	-	a	-
chr08	5716069	G	b	a	-	a	b	a	a	b	b	a	b	b	b	a	a	b	b	-	b	-	a	b	b	-	b	a	-	b	a	-	a	b	a	b	a	a	-	b	a	b	b	-	-	b	-	a	-
chr08	5721343	T	-	a	a	-	b	a	-	b	-	-	-	b	-	a	a	b	b	-	-	-	a	-	-	-	b	a	-	-	a	a	a	b	a	-	-	-	a	b	a	b	b	-	a	-	-	b	-
chr08	5721351	C	-	a	a	-	b	a	-	b	-	-	-	b	-	a	a	b	b	-	-	-	a	-	-	-	b	a	-	-	a	a	a	b	a	-	-	-	a	b	a	b	b	-	a	-	-	b	-
chr08	5721392	T	-	a	a	-	b	a	-	b	-	-	-	b	-	a	a	b	b	-	-	-	a	-	-	-	b	a	-	-	a	a	a	b	a	-	-	-	a	b	a	b	b	-	a	-	-	b	-
chr08	5721678	G	-	a	a	-	b	a	-	b	-	-	-	-	-	a	a	b	b	-	-	-	a	-	-	-	b	a	-	-	a	a	a	b	a	-	-	-	a	b	a	b	b	b	a	-	-	b	-
chr08	5723480	A	b	a	-	a	b	a	a	b	b	-	b	b	b	a	a	b	b	a	b	a	a	b	-	a	b	a	-	b	a	a	-	b	a	b	a	-	a	b	a	b	b	-	a	b	a	h	-
chr08	5723667	A	b	a	-	a	b	a	a	b	b	-	b	b	b	a	a	b	b	a	b	a	a	b	-	a	b	a	-	b	a	a	-	b	a	b	a	-	a	b	a	b	b	-	a	b	a	h	-
chr08	5730094	A	b	a	a	a	b	a	a	b	-	a	-	b	-	a	a	b	b	-	b	a	a	-	b	a	b	a	-	b	a	a	a	b	a	-	a	-	a	b	a	h	b	-	a	b	a	a	a
chr08	5730099	A	b	a	a	a	b	a	a	b	-	a	-	b	-	a	a	b	b	-	b	a	a	-	b	a	b	a	-	b	a	a	a	b	a	-	a	-	a	b	a	h	b	-	a	b	a	a	a
chr08	5730344	A	b	a	a	a	b	a	a	b	-	a	-	b	-	a	a	b	b	-	b	a	a	-	b	a	b	a	-	b	a	a	a	b	a	-	a	-	a	b	a	b	b	-	a	b	a	a	a
chr08	5730362	T	b	a	a	a	b	a	a	b	-	a	-	b	-	a	a	b	b	-	b	a	a	-	b	a	b	a	-	b	a	a	a	b	a	-	a	-	a	b	a	h	b	-	a	b	a	a	a
chr08	5731251	A	b	a	a	a	-	a	a	b	b	a	-	b	b	a	a	b	b	a	b	a	a	b	b	-	b	a	b	b	a	a	-	b	a	b	a	a	a	b	a	b	b	b	a	b	a	a	a
chr08	5739220	G	b	a	a	a	b	-	-	b	-	-	-	b	-	a	a	b	b	a	b	a	a	-	-	a	b	a	b	b	a	-	a	b	a	-	a	a	a	b	a	-	b	-	a	b	a	a	-
chr08	5742714	C	b	a	a	a	b	a	a	b	-	a	-	b	b	a	a	b	b	a	b	a	a	-	b	-	b	h	b	b	-	-	a	b	a	b	a	a	a	b	a	b	b	b	a	b	a	a	a
chr08	5742916	A	b	a	a	a	b	a	a	b	-	a	-	b	b	a	a	b	b	a	b	a	a	-	b	-	b	h	b	b	-	-	a	b	a	b	a	a	a	b	a	b	b	b	a	b	a	a	-
chr08	5742936	C	b	a	a	a	b	a	a	b	-	a	-	b	b	a	a	b	b	a	b	a	a	-	b	-	b	h	b	b	-	-	a	b	a	b	a	a	a	b	a	b	b	b	a	b	a	a	-
chr08	5742983	A	b	a	a	a	b	a	a	b	-	a	-	b	b	a	a	b	b	a	b	a	a	-	b	-	b	h	b	b	-	-	a	b	a	b	a	a	a	b	a	b	b	b	a	b	a	a	-
chr08	5742990	G	b	a	a	a	b	a	a	b	-	a	-	b	b	a	a	b	b	a	b	a	a	-	b	-	b	h	b	b	-	-	a	b	a	b	a	a	a	b	a	b	b	b	a	b	a	a	-
chr08	5749688	C	-	a	-	a	b	a	a	-	-	-	-	b	b	-	a	b	b	a	b	a	a	b	a	-	b	a	b	b	a	-	a	b	a	b	a	a	a	b	a	b	b	-	a	b	-	a	-
chr08	5749855	G	b	a	-	a	b	a	a	b	b	-	-	b	b	-	a	b	b	a	b	a	a	b	b	-	b	a	b	b	a	-	a	b	a	b	a	a	a	b	a	b	b	-	a	b	-	a	a
chr08	5750022	A	b	a	a	a	b	a	a	b	-	-	b	b	b	a	a	b	b	a	b	a	a	a	b	a	b	a	b	b	a	a	a	b	a	b	a	a	a	b	a	a	b	-	a	b	a	a	a
chr08	5750024	G	b	a	a	a	b	a	a	b	-	-	b	b	b	a	a	b	b	a	b	a	a	a	b	a	b	a	b	b	a	a	a	b	a	b	a	a	a	b	a	a	b	-	a	b	a	a	a
chr08	5750224	C	b	a	a	a	b	a	a	b	-	-	b	b	b	a	a	b	b	a	b	a	a	a	b	a	b	a	-	b	a	a	a	b	a	b	a	a	a	b	a	a	b	-	a	b	a	a	a
chr08	5754062	A	b	a	a	a	b	a	a	b	b	a	-	b	b	a	a	b	b	a	b	a	a	b	b	a	b	-	-	b	a	-	a	b	a	b	-	a	-	b	a	-	b	-	a	b	-	-	a
chr08	5755981	A	b	a	a	a	b	a	a	b	-	a	-	b	b	a	a	b	b	a	b	-	a	b	b	a	b	-	b	b	a	a	a	b	a	b	a	a	a	b	a	b	b	b	a	-	a	-	a
chr08	5755983	C	b	a	a	a	b	a	a	b	-	a	-	b	b	a	a	b	b	a	b	-	a	b	b	a	b	-	b	b	a	a	a	b	a	b	a	a	a	b	a	b	b	b	a	-	a	-	a
chr08	5756955	A	b	a	a	a	-	a	-	b	-	a	b	-	b	a	a	b	b	a	b	a	a	b	b	-	b	a	b	b	a	a	a	b	a	b	a	a	a	b	a	b	b	b	a	b	-	a	a
chr08	5756970	G	b	a	a	a	-	a	-	b	-	a	b	-	b	a	a	b	b	a	b	a	a	b	b	-	b	a	b	b	a	a	a	b	a	b	a	a	a	b	a	b	b	b	a	b	-	a	a
chr08	5758614	T	-	-	a	-	b	a	-	-	-	-	-	-	b	a	a	b	b	-	-	a	a	-	-	-	-	a	-	-	-	-	-	b	a	-	-	-	-	b	a	-	-	b	a	-	-	-	-
chr08	5758618	G	-	-	a	-	b	a	-	-	-	-	-	-	b	a	a	b	b	-	-	a	a	-	-	-	-	a	-	-	-	-	-	b	a	-	-	-	-	b	a	-	-	b	a	-	-	-	-
chr08	5758631	C	-	-	a	-	b	a	-	-	-	-	-	-	b	a	a	b	b	-	-	a	a	-	-	-	-	a	-	-	-	-	-	b	a	-	-	-	-	b	a	-	-	b	a	-	-	-	-
chr08	5758640	G	-	-	a	-	b	a	-	-	-	-	-	-	b	a	a	b	b	-	-	a	a	-	-	-	-	a	-	-	-	-	-	b	a	-	-	-	-	b	a	-	-	b	a	-	-	-	-
chr08	5831685	G	b	a	a	a	b	a	a	b	-	-	-	-	b	a	a	b	b	-	b	a	a	b	-	-	b	a	-	b	a	a	a	b	a	b	a	a	-	b	a	b	b	a	a	b	-	-	a
chr08	5831689	A	b	a	a	a	b	a	a	b	-	-	-	-	b	a	a	b	b	-	b	a	a	b	-	-	b	a	-	b	a	a	a	b	a	b	a	a	-	b	a	a	b	b	a	b	-	-	a
chr08	5833028	G	b	-	a	a	b	a	a	b	b	-	-	b	b	a	a	b	b	a	b	a	a	b	b	a	b	-	b	b	-	a	a	b	a	b	a	-	-	b	a	b	b	b	a	-	a	a	-
chr08	5833373	A	b	-	a	a	b	a	a	b	b	-	-	b	b	a	a	b	b	a	b	a	a	b	b	a	b	-	b	b	-	a	a	b	a	b	a	-	-	b	a	b	b	b	a	b	a	a	-
chr08	5850946	C	b	a	a	a	b	-	-	-	b	-	b	b	b	a	a	b	b	-	b	-	a	b	b	-	b	a	-	b	-	-	a	b	a	-	b	-	a	b	a	b	b	-	-	b	-	-	-
chr08	5851238	C	-	a	a	a	b	-	-	-	b	-	b	b	b	a	a	b	b	-	b	-	a	b	-	-	b	a	-	b	-	-	a	b	a	-	b	-	a	b	a	b	b	-	-	b	-	-	-
chr08	5851270	T	-	a	a	a	b	-	-	-	b	-	b	b	b	a	a	b	b	-	b	-	a	b	-	-	b	a	-	b	-	-	a	b	a	-	b	-	a	b	a	b	b	-	-	b	-	-	-
chr08	5851296	T	-	a	a	a	b	-	-	-	b	-	b	b	b	a	a	b	b	-	b	-	a	b	-	-	b	a	-	b	-	-	a	b	a	-	b	-	a	b	a	b	b	-	-	b	-	-	-
chr08	5858309	A	b	a	a	a	-	a	-	b	b	-	-	b	-	a	a	b	b	a	b	-	a	-	-	a	-	a	-	b	a	a	a	b	a	b	a	-	-	b	a	b	-	b	a	b	a	a	a
chr08	5858644	T	b	a	a	a	b	a	a	b	-	-	-	b	b	a	a	b	b	a	b	a	a	b	-	a	b	a	b	b	a	a	a	b	a	-	a	a	-	b	a	b	b	-	a	b	a	a	a
chr08	5858911	T	b	a	a	a	b	a	a	b	-	a	-	b	b	a	a	b	b	a	b	a	a	b	b	a	b	a	b	b	a	a	a	b	a	-	a	a	-	b	a	h	b	-	a	b	a	a	a
chr08	5858916	C	b	a	a	a	b	a	a	b	-	a	-	b	b	a	a	b	b	a	b	a	a	b	b	a	b	a	b	b	a	a	a	b	a	-	a	a	-	b	a	h	b	-	a	b	a	a	a
chr08	5860415	G	b	a	a	a	b	-	a	b	-	a	-	b	b	a	a	b	b	a	b	-	a	b	-	a	b	a	b	b	a	a	a	b	a	b	a	-	a	b	a	b	-	-	a	b	a	-	a
chr08	5860433	T	b	a	a	a	b	-	a	b	-	a	-	b	b	a	a	b	b	a	b	-	a	b	-	a	b	a	b	b	a	a	a	b	a	b	a	-	a	b	a	b	-	-	a	b	a	-	a
chr08	5860607	T	b	a	a	a	b	-	a	b	-	a	-	b	b	a	a	b	b	a	b	-	a	b	-	a	b	a	b	b	a	a	a	b	a	b	a	-	a	b	a	b	-	-	a	b	a	-	a
chr08	5860623	C	b	a	a	a	b	-	a	b	-	a	-	b	b	a	a	b	b	a	b	-	a	b	-	a	b	a	a	b	a	a	a	b	a	b	a	-	a	b	a	b	-	-	a	b	a	-	a
chr08	5862968	A	b	-	a	a	b	-	a	b	b	a	-	-	b	a	a	b	b	a	b	-	a	b	-	-	b	a	b	b	a	a	a	b	a	b	a	a	-	b	a	b	-	b	a	b	a	a	a
chr08	5863002	A	b	-	a	a	b	-	a	b	b	a	-	-	b	a	a	b	b	a	b	-	a	b	-	-	b	a	b	b	a	a	a	b	a	b	a	a	-	b	a	b	-	b	a	b	a	a	a
chr08	5872643	T	-	a	a	-	-	a	-	b	-	-	-	-	b	a	a	b	b	a	b	-	a	b	b	a	b	-	b	b	-	a	a	b	a	b	a	-	a	b	a	b	b	-	a	b	-	a	-
chr08	5880139	G	b	a	a	a	b	a	-	b	-	b	-	b	b	a	a	b	b	-	b	-	a	-	-	a	b	a	-	b	a	a	a	b	a	b	a	a	a	b	a	b	b	-	a	b	a	a	a
chr08	5880201	A	b	a	a	a	b	a	-	b	-	a	-	b	b	a	a	b	b	-	b	-	a	-	-	a	b	a	-	b	a	a	a	b	a	b	a	a	a	b	a	b	b	-	a	b	a	a	a
chr08	5882378	C	b	b	a	-	-	a	-	-	-	a	-	b	b	a	a	b	-	a	b	-	a	b	b	-	b	-	-	b	-	-	a	b	a	b	a	-	-	-	a	b	b	-	a	b	a	-	a
chr08	5882414	A	b	b	a	-	-	a	-	-	-	a	-	b	b	a	a	b	-	a	b	-	a	b	b	-	b	-	-	b	-	-	a	b	a	b	a	-	-	-	a	b	b	-	a	b	a	-	a
chr08	5882559	T	b	b	a	-	-	a	-	-	-	a	-	b	b	a	a	b	-	a	b	-	a	b	b	-	b	-	-	b	-	a	-	b	a	-	a	-	-	-	a	b	b	-	a	b	a	-	a
chr08	5882591	C	b	b	a	-	-	a	-	-	-	a	-	b	b	a	a	b	-	a	b	-	a	b	b	-	b	-	-	b	-	a	-	b	a	-	a	-	-	-	a	b	b	-	a	b	a	-	a
chr08	5882602	T	b	b	a	-	-	a	-	-	-	a	-	b	b	a	a	b	-	a	b	-	a	b	b	-	b	-	-	b	-	a	-	b	a	-	a	-	-	-	a	b	b	-	a	b	a	-	a
chr08	5888270	G	b	a	a	-	-	a	a	b	-	-	b	b	b	a	a	b	b	b	b	a	a	b	b	-	b	b	b	b	a	a	a	b	a	b	a	-	-	b	a	b	b	b	a	b	-	b	a
chr08	5888507	G	b	a	a	-	-	a	a	b	-	-	b	b	b	a	a	b	b	b	b	a	a	b	b	-	b	b	b	b	a	a	a	b	a	b	a	-	-	b	a	b	b	b	a	b	-	b	a
chr08	5906189	A	b	a	a	a	b	a	a	b	-	a	b	b	b	a	a	b	b	a	b	-	a	b	-	a	b	a	b	b	a	-	a	b	a	-	a	-	-	-	a	b	b	b	a	b	-	h	a
chr08	5906344	T	b	a	a	a	b	a	a	b	-	a	b	b	b	a	a	b	b	a	b	-	a	b	-	a	b	a	b	b	a	-	a	b	a	-	a	-	-	-	a	b	b	b	a	b	-	h	a
chr08	5909086	T	b	a	a	a	b	a	-	b	-	a	b	b	b	a	a	b	b	a	b	a	a	b	b	a	b	a	b	b	a	-	a	b	a	b	a	a	-	-	a	b	b	b	a	b	-	a	a
chr08	5936742	G	-	a	-	a	-	a	-	b	b	-	-	-	-	a	a	b	b	-	b	-	a	b	-	a	a	a	-	b	a	a	a	b	a	-	a	a	a	b	a	b	b	-	a	b	a	a	-
chr08	5936750	C	-	a	-	a	-	a	-	b	b	-	-	-	-	a	a	b	b	-	b	-	a	b	-	a	b	a	-	b	a	a	a	b	a	-	a	a	a	b	a	a	b	-	a	b	a	a	-
chr08	5937405	C	-	a	a	-	-	-	-	-	b	a	-	b	b	a	a	b	b	a	b	a	a	-	b	-	-	a	-	-	a	a	a	b	a	-	a	a	a	b	a	b	b	-	-	b	-	-	-
chr08	5937411	A	-	a	a	-	-	-	-	-	b	a	-	b	b	a	a	b	b	a	b	a	a	-	b	-	-	a	-	-	a	a	a	b	a	-	a	a	a	b	a	b	b	-	-	b	-	-	-
chr08	5937784	T	-	a	a	-	-	-	-	b	b	a	-	b	b	a	a	b	b	a	b	a	a	-	b	-	b	a	-	-	a	a	a	b	a	-	a	a	a	b	a	b	b	-	-	b	-	-	-
chr08	5939341	T	b	a	a	a	b	a	a	-	b	a	-	-	b	a	a	b	b	b	b	a	a	-	b	-	b	b	-	b	-	-	a	b	a	b	a	a	a	b	a	b	b	-	a	b	a	h	a
chr08	5940395	G	b	a	a	-	-	a	a	b	b	a	b	b	b	a	a	b	b	a	b	-	a	-	b	a	b	a	b	b	a	a	a	b	a	-	a	a	a	-	a	b	b	b	a	b	-	a	a
chr08	5940448	T	b	a	a	-	-	a	a	b	b	a	b	b	b	a	a	b	b	a	b	-	a	-	b	a	b	a	b	b	a	a	a	b	a	-	a	a	a	-	a	b	b	b	a	b	-	a	a
chr08	5947352	A	b	a	a	-	b	a	-	b	b	-	-	-	-	a	a	b	b	-	b	-	a	b	-	-	b	-	b	b	a	-	a	b	a	b	a	-	-	b	a	-	b	b	-	b	-	a	a
chr08	5955550	T	-	a	a	a	b	a	-	-	b	a	-	-	b	a	a	-	b	a	b	a	a	b	-	a	b	b	-	b	a	a	a	b	a	b	a	a	-	b	a	b	b	-	a	b	-	a	a
chr08	5955551	G	-	a	a	a	b	a	-	-	b	a	-	-	b	a	a	-	b	a	b	a	a	b	-	a	b	a	-	b	a	a	a	b	a	b	a	a	-	b	a	b	b	-	a	b	-	a	a
chr08	5955554	T	-	a	a	a	b	a	-	-	b	a	-	-	b	a	a	-	b	a	b	a	a	b	-	a	b	b	-	b	a	a	a	b	a	b	a	a	-	b	a	b	b	-	a	b	-	a	a
chr08	5955566	T	-	a	a	a	b	a	-	-	b	a	-	-	b	a	a	-	b	a	b	a	a	b	-	a	b	b	-	b	a	a	a	b	a	b	a	a	-	b	a	b	b	-	a	b	-	a	a
chr08	5955736	C	-	a	a	a	b	a	-	-	b	a	-	-	b	a	a	-	b	a	b	a	a	b	-	a	b	a	-	b	a	a	a	b	a	b	a	a	-	b	a	b	b	-	a	b	-	a	a
chr08	5955748	T	-	a	a	a	b	a	-	-	b	a	-	-	b	a	a	-	b	a	b	a	a	b	-	a	b	b	-	b	a	a	a	b	a	b	a	a	-	b	a	b	b	-	a	b	-	a	a
chr08	5955749	G	-	a	a	a	b	a	-	-	b	a	-	-	b	a	a	-	b	a	b	a	a	b	-	a	b	b	-	b	a	a	a	b	a	b	a	a	-	b	a	b	b	-	a	b	-	a	a
chr08	5957371	T	-	a	a	-	b	a	a	-	b	a	b	b	b	a	a	-	b	a	b	a	a	b	-	-	b	a	-	b	a	-	a	b	a	-	a	-	-	b	a	b	b	b	a	b	a	h	a
chr08	5957377	A	-	a	a	-	b	a	a	-	b	a	b	b	b	a	a	-	b	a	b	a	a	b	-	-	b	a	-	b	a	-	a	b	a	-	a	-	-	b	a	b	b	b	a	b	a	h	a
chr08	5957388	C	-	a	a	-	b	a	a	-	b	a	b	b	b	a	a	-	b	a	b	a	a	b	-	-	b	a	-	b	a	-	a	b	a	-	a	-	-	b	a	b	b	b	a	b	a	h	a
chr08	5957434	T	-	a	a	-	b	a	a	-	b	a	b	b	b	a	a	-	b	a	b	a	a	b	-	-	b	a	-	b	a	-	a	b	a	-	a	-	-	b	a	b	b	b	a	b	a	h	a
chr08	5957763	G	b	a	a	-	b	a	a	b	b	a	-	b	b	a	a	b	b	a	b	a	a	b	-	a	b	a	b	b	a	a	a	b	a	b	a	a	a	b	a	b	b	b	a	b	a	a	-
chr08	5962567	A	b	a	-	a	b	a	-	-	b	-	-	b	b	a	a	b	b	a	b	a	a	b	b	a	b	-	-	b	a	a	a	b	a	-	a	a	-	b	a	b	-	-	a	b	a	a	a
chr08	5967737	C	b	a	a	a	-	a	a	-	b	a	-	-	b	a	a	b	b	a	b	-	a	b	b	-	b	b	b	b	a	a	a	b	a	b	a	-	-	b	a	a	b	-	a	b	a	h	a
chr08	5967934	T	-	a	a	a	-	a	a	-	b	a	-	-	b	a	a	-	b	a	b	-	a	b	-	-	b	b	b	b	a	a	a	b	a	b	a	-	-	b	a	a	b	-	a	b	a	a	a
chr08	5967958	G	-	a	a	a	-	a	a	-	b	a	-	-	b	a	a	-	b	a	b	-	a	b	-	-	b	b	b	b	a	a	a	b	a	b	a	-	-	b	a	a	b	-	a	b	a	a	a
chr08	5967962	T	-	a	a	a	-	a	a	-	b	a	-	-	b	a	a	-	b	a	b	-	a	b	-	-	b	b	b	b	a	a	a	b	a	b	a	-	-	b	a	a	b	-	a	b	a	a	a
chr08	5968198	T	-	a	a	-	-	-	a	-	-	a	-	-	-	-	a	b	-	a	-	-	a	-	-	-	-	a	-	-	a	a	a	b	a	-	a	-	a	-	a	a	-	-	a	-	a	a	a
chr08	5972622	T	b	a	a	a	b	a	a	b	b	a	-	b	-	a	a	b	b	-	b	a	a	b	b	a	b	h	b	b	a	a	a	b	a	b	a	a	-	b	a	-	b	-	a	b	-	b	a
chr08	5972635	G	b	a	a	a	b	a	a	b	b	a	-	b	-	a	a	b	b	-	b	a	a	b	b	a	b	h	b	b	a	a	a	b	a	b	a	a	-	b	a	-	b	-	a	b	-	b	a
chr08	5990791	C	b	a	a	a	b	-	a	b	-	a	-	-	b	a	a	b	b	a	b	a	a	b	b	-	b	a	b	b	a	a	a	b	a	-	a	-	a	b	a	b	b	-	a	-	a	h	a
chr08	5991639	T	b	a	a	a	b	a	a	b	b	-	-	-	b	a	a	b	b	a	b	a	a	b	b	a	b	a	b	b	a	a	a	b	a	b	a	-	a	b	a	b	b	b	a	b	-	a	a
chr08	6016990	C	-	a	-	-	b	a	a	-	b	-	-	-	b	a	a	-	b	a	b	-	a	-	b	a	-	-	-	b	a	-	-	b	a	-	-	-	a	-	-	b	-	-	a	b	a	a	a
chr08	6020039	C	-	-	a	-	-	a	-	b	-	-	-	b	b	a	a	b	b	a	b	-	a	-	-	-	-	a	-	-	-	a	a	b	a	-	-	-	a	-	a	-	-	-	-	-	-	a	a
chr08	6020076	A	-	-	a	-	-	a	-	b	-	-	-	b	b	a	a	b	b	a	b	-	a	-	-	-	-	a	-	-	-	a	a	b	a	-	-	-	a	-	a	-	-	-	-	-	-	a	a
chr08	6037713	G	-	a	-	a	b	a	a	-	-	-	-	b	-	a	a	b	-	a	b	a	a	-	-	-	b	a	b	b	a	a	a	b	a	-	a	-	-	-	a	-	-	-	a	-	-	a	-
chr08	6039158	G	-	a	a	a	b	a	a	-	b	-	b	b	b	a	a	b	b	a	b	a	a	b	-	a	b	a	b	b	a	a	a	b	a	b	a	a	a	-	a	b	b	b	a	b	-	a	a
chr08	6039194	C	-	a	a	a	b	a	a	-	b	-	b	b	b	a	a	b	b	a	b	a	a	b	-	a	b	a	b	b	a	a	a	b	a	b	a	a	a	-	a	b	b	b	a	b	-	a	a
chr08	6039213	C	-	a	a	a	b	a	a	-	b	-	b	b	b	a	a	b	b	a	b	a	a	b	-	a	b	a	b	b	a	a	a	b	a	b	a	a	a	-	a	b	b	b	a	b	-	a	a
chr08	6039402	G	-	a	a	a	b	a	a	-	b	-	b	b	b	a	a	-	b	a	b	a	a	b	-	a	b	a	b	b	a	a	a	b	a	b	a	a	a	-	a	b	b	b	a	b	-	a	a
chr08	6039404	T	-	a	a	a	b	a	a	-	b	-	b	b	b	a	a	-	b	a	b	a	a	b	-	a	b	a	b	b	a	a	a	b	a	b	a	a	a	-	a	b	b	b	a	b	-	a	a
chr08	6039422	A	-	a	a	a	b	a	a	-	b	-	b	b	b	a	a	-	b	a	b	a	a	b	-	a	b	a	b	b	a	a	a	b	a	b	a	a	a	-	a	b	b	b	a	b	-	a	a
chr08	6045125	A	b	-	a	-	b	a	-	b	b	-	-	b	b	a	a	b	b	-	b	-	-	-	b	-	b	a	-	b	-	a	-	b	a	b	-	-	-	b	a	-	b	-	-	b	-	-	-
chr08	6052014	C	-	a	a	-	-	-	a	-	b	-	b	b	b	a	a	a	b	a	b	a	a	b	-	-	b	-	-	b	-	-	a	b	a	b	a	a	a	b	a	b	b	b	a	b	a	a	a
chr08	6052032	A	-	a	a	-	-	-	a	-	b	-	b	b	b	a	a	b	b	a	b	a	a	b	-	-	b	-	-	b	-	-	a	b	a	b	a	a	a	b	a	b	b	b	a	b	a	a	a
chr08	6053810	A	b	a	a	a	b	a	a	b	b	a	-	b	b	a	a	b	b	a	b	a	a	b	b	a	b	a	-	b	a	a	a	b	a	b	a	a	a	b	a	b	b	b	a	b	a	a	a
chr08	6069359	T	b	-	-	-	b	-	a	b	-	a	b	b	b	a	a	b	b	a	b	a	a	b	b	-	b	h	b	b	a	a	a	b	a	b	-	a	-	-	a	b	b	b	a	b	a	-	-
chr08	6075105	A	b	a	-	-	b	a	a	b	-	-	-	-	-	a	a	b	b	a	b	-	-	b	-	a	b	b	-	b	a	-	-	b	a	b	a	-	a	-	a	-	b	-	a	b	-	b	a
chr08	6075148	C	b	a	-	-	b	a	a	b	-	-	-	-	-	a	a	b	b	a	b	-	-	b	-	a	b	b	-	b	a	-	-	b	a	b	a	-	a	-	a	-	b	-	a	b	-	b	a
chr08	6075249	G	b	a	-	-	b	a	a	-	-	-	-	-	-	a	a	b	b	a	b	-	-	b	b	a	b	b	-	b	a	-	-	b	a	b	a	-	a	-	a	-	b	-	a	b	-	b	a
chr08	6075258	T	b	a	-	-	b	a	a	-	-	-	-	-	-	a	a	b	b	a	b	-	-	b	b	a	b	b	-	b	a	-	-	b	a	b	a	-	a	-	a	-	b	-	a	b	-	b	a
chr08	6075356	T	-	a	-	a	b	a	a	-	b	a	-	b	b	a	a	-	b	b	b	a	a	b	-	a	b	a	b	b	a	a	a	b	a	b	a	b	-	b	a	h	b	b	a	b	-	a	a
chr08	6075358	G	-	a	-	a	b	a	a	-	b	a	-	b	b	a	a	-	b	a	b	a	a	b	-	a	b	a	b	b	a	a	a	b	a	b	a	a	-	b	a	b	b	b	a	b	-	a	a
chr08	6075366	A	-	a	-	a	b	a	a	-	b	a	-	b	b	a	a	-	b	a	b	a	a	b	-	a	b	a	b	b	a	a	a	b	a	b	a	a	-	b	a	b	b	b	a	b	-	a	a
chr08	6075395	T	-	a	-	a	b	a	a	-	b	a	-	b	b	a	a	-	b	a	b	a	a	b	-	a	b	a	b	b	a	a	a	b	a	b	a	b	-	b	a	b	b	b	a	b	-	a	a
chr08	6075557	A	b	a	-	a	b	a	a	b	b	a	-	b	b	a	a	b	b	a	b	a	a	b	b	a	b	a	b	b	a	a	a	b	a	b	a	a	-	b	a	b	b	b	a	b	-	a	a
chr08	6075614	G	-	a	-	a	b	a	a	-	b	a	-	b	b	a	a	-	b	a	b	a	a	b	-	-	b	a	b	b	a	a	a	b	a	b	a	a	a	b	a	b	b	-	a	b	-	a	-
chr08	6075663	G	-	a	-	a	b	a	a	-	b	a	-	b	b	a	a	-	b	a	b	a	a	b	-	-	b	a	b	b	a	a	a	b	a	b	a	a	a	b	a	b	b	-	a	b	-	a	-
chr08	6075681	C	-	a	-	a	b	a	a	-	b	a	-	b	b	a	a	-	b	a	b	b	a	b	-	-	b	a	b	b	b	b	a	b	a	b	a	a	a	b	a	a	b	-	a	b	-	b	-
chr08	6075682	A	-	a	-	a	b	a	a	-	b	a	-	b	b	a	a	-	b	a	b	a	a	b	-	-	b	a	b	b	a	a	a	b	a	b	a	a	a	b	a	b	b	-	a	b	-	a	-
chr08	6075804	A	b	a	-	a	b	a	a	b	b	a	-	b	b	a	a	b	b	a	b	a	a	b	b	-	b	a	b	b	a	a	a	b	a	b	a	a	a	b	a	a	b	-	a	b	-	a	a
chr08	6093064	C	-	a	-	a	b	a	a	-	b	a	-	-	-	a	a	-	b	a	b	-	a	b	-	-	b	a	b	b	a	a	a	b	a	b	a	a	a	-	a	b	b	-	a	b	-	a	a
chr08	6093072	A	-	a	-	a	b	a	a	-	b	a	-	-	-	a	a	-	b	a	b	-	a	b	-	-	b	a	b	b	a	a	a	b	a	b	a	a	a	-	a	b	b	-	a	b	-	a	a
chr08	6093073	G	-	a	-	a	b	a	a	-	b	a	-	-	-	a	a	-	b	a	b	-	a	b	-	-	b	a	b	b	a	a	a	b	a	b	a	a	a	-	a	b	b	-	a	b	-	a	a
chr08	6093442	T	b	a	a	a	b	a	a	b	b	b	-	b	b	a	a	b	b	a	b	a	a	b	b	a	b	a	b	b	a	a	a	b	a	-	a	-	a	b	a	b	b	b	a	b	a	a	a
chr08	6093665	A	b	a	a	a	b	a	a	b	b	b	-	b	b	a	a	b	b	a	b	a	a	b	b	a	b	a	b	b	a	a	a	b	a	-	a	-	a	b	a	b	b	b	a	b	a	a	a
chr08	6094940	C	-	a	a	a	b	a	-	b	-	-	-	b	-	a	a	b	b	a	b	a	a	-	b	a	b	-	b	b	a	-	a	a	a	b	a	a	-	b	a	b	b	-	a	b	-	a	-
chr08	6095118	T	-	a	a	a	b	a	-	b	-	-	-	b	-	a	a	b	b	a	b	a	a	-	b	a	b	-	b	b	a	-	a	a	a	b	a	a	-	b	a	b	b	-	a	b	-	b	-
chr08	6095977	G	-	a	-	-	b	-	-	-	b	-	-	-	b	a	-	-	b	-	b	-	-	b	-	a	b	-	-	b	a	-	-	-	a	-	-	-	-	b	-	b	b	b	b	-	-	b	-
chr08	6096029	A	-	a	-	-	b	-	-	-	b	-	-	-	b	a	-	-	b	-	b	-	-	b	-	a	b	-	-	b	a	-	-	-	a	-	-	-	-	b	-	b	b	b	a	-	-	b	-
chr08	6096034	G	-	a	-	-	b	-	-	-	b	-	-	-	b	a	-	-	b	-	b	-	-	b	-	a	b	-	-	b	a	-	-	-	a	-	-	-	-	b	-	b	b	b	a	-	-	b	-
chr08	6101920	A	b	a	-	a	b	a	-	b	-	-	-	b	b	a	a	b	b	a	b	-	a	b	-	a	b	-	-	-	a	-	a	a	a	b	a	-	a	b	a	a	b	b	a	b	a	a	a
chr08	6108047	T	b	a	a	a	b	-	a	b	b	a	b	b	-	a	a	b	b	h	b	a	a	-	b	a	b	a	b	b	a	a	a	a	a	b	a	-	a	b	a	b	b	-	a	b	a	a	a
chr08	6108118	G	b	a	a	a	b	-	a	b	b	a	b	b	-	a	a	b	b	h	b	a	a	-	b	a	b	a	b	b	a	a	a	a	a	b	a	-	a	b	a	b	b	-	a	b	a	a	a
chr08	6110476	C	b	a	a	a	b	-	a	b	-	a	-	b	b	a	a	b	b	a	b	-	a	-	-	-	b	a	-	b	a	a	a	a	a	b	a	a	a	-	a	b	b	-	a	b	a	a	a
chr08	6119567	C	b	a	-	a	b	a	a	b	b	-	b	b	b	a	a	b	b	a	b	a	a	-	b	-	b	-	-	b	-	a	a	a	a	b	a	-	a	b	a	b	b	b	a	b	-	a	a
chr08	6128147	C	b	a	a	-	b	b	-	-	b	-	-	b	-	a	a	b	b	a	b	a	a	b	b	a	b	-	b	-	-	-	a	a	a	-	a	-	a	b	a	b	-	-	a	b	-	-	a
chr08	6128670	C	b	a	a	-	-	a	a	-	-	-	-	b	b	a	a	b	b	a	b	-	a	-	b	a	b	-	b	b	a	a	a	a	a	-	a	-	a	-	a	b	b	b	a	b	-	a	a
chr08	6133749	A	-	a	-	-	b	a	a	-	b	-	-	b	b	a	a	-	b	a	b	a	a	b	-	-	b	a	b	b	-	a	a	a	a	b	a	a	a	b	a	b	b	-	a	-	-	a	a
chr08	6133756	G	-	a	-	-	b	a	a	-	b	-	-	b	b	a	a	-	b	a	b	a	a	b	-	-	b	b	b	b	-	a	a	a	a	b	a	a	a	b	a	b	b	-	a	-	-	a	a
chr08	6133761	A	-	a	-	-	b	a	a	-	b	-	-	b	b	a	a	-	b	a	b	a	a	b	-	-	b	a	b	b	-	a	a	a	a	b	a	a	a	b	a	b	b	-	a	-	-	a	a
chr08	6136786	C	b	a	a	a	-	a	-	-	-	-	-	-	b	a	a	b	b	a	b	-	a	-	-	a	b	a	-	b	a	-	-	a	a	-	a	-	a	b	a	-	b	-	a	b	-	a	-
chr08	6140665	C	-	a	a	a	-	a	a	-	-	a	-	-	b	a	a	-	b	a	b	a	a	-	-	a	b	a	b	b	a	-	a	a	a	b	a	-	a	-	a	b	-	-	a	-	-	a	a
chr08	6140676	C	-	a	a	a	-	a	a	-	-	a	-	-	b	a	a	-	b	a	b	a	a	-	-	a	b	a	b	b	a	-	a	a	a	b	a	-	a	-	a	b	-	-	a	-	-	a	a
chr08	6148675	C	b	a	a	a	b	a	a	b	b	-	-	b	b	a	a	b	b	a	b	a	a	-	b	-	b	a	b	b	a	a	a	a	a	b	a	a	a	b	a	b	b	b	a	b	a	h	a
chr08	6150843	G	b	a	a	a	b	a	a	b	b	-	-	b	b	a	a	b	b	a	b	a	a	b	b	a	b	a	b	b	a	a	a	a	a	b	a	a	a	b	a	b	b	b	a	b	a	b	a
chr08	6150897	A	b	a	a	a	b	a	a	b	b	-	-	b	b	a	a	b	b	a	b	a	a	b	b	a	b	a	b	b	a	a	a	a	a	b	a	a	a	b	a	b	b	b	a	b	a	a	a
chr08	6155070	T	b	a	a	a	b	a	a	b	b	b	-	b	b	a	a	b	b	a	b	a	a	b	b	a	-	a	-	b	a	a	a	a	a	b	-	-	a	b	a	b	b	-	a	b	a	a	a
chr08	6156653	T	b	a	a	-	b	-	a	-	-	-	-	-	-	a	a	b	b	a	b	-	a	-	-	a	b	a	b	b	a	-	-	a	a	b	a	-	a	b	a	-	-	-	a	b	a	a	a
chr08	6159881	G	b	a	a	a	-	-	a	b	b	-	b	-	b	a	a	b	b	a	b	-	a	a	b	-	b	b	-	b	a	a	a	a	a	b	a	-	a	-	a	b	b	b	a	b	-	a	-
chr08	6159906	C	b	a	a	a	-	-	a	b	b	-	b	-	b	a	a	b	b	a	b	-	a	a	b	-	b	b	-	b	a	a	a	a	a	b	a	-	a	-	a	b	b	b	a	b	-	a	-
chr08	6168535	G	-	a	-	-	-	-	a	-	-	a	-	b	-	a	a	-	-	a	b	-	a	-	-	-	b	a	-	-	a	-	-	a	a	b	a	a	-	-	a	-	-	-	a	-	-	a	a
chr08	6168562	C	-	a	-	-	-	-	a	-	-	a	-	b	-	a	a	-	-	a	b	-	a	-	-	-	b	a	-	-	a	-	-	a	a	b	a	a	-	-	a	-	-	-	a	-	-	a	a
chr08	6168585	T	-	a	-	-	-	-	a	-	-	a	-	b	-	a	a	-	-	a	b	-	a	-	-	-	b	a	-	-	a	-	-	a	a	b	a	a	-	-	a	-	-	-	a	-	-	a	a
chr08	6168662	C	-	a	-	-	-	-	a	-	-	a	-	b	-	a	a	-	-	a	b	-	a	-	-	-	b	a	-	-	a	-	-	a	a	b	a	a	-	-	a	-	-	-	a	-	-	a	a
chr08	6168696	G	-	a	-	-	-	-	a	-	-	a	-	b	-	a	a	-	-	a	b	-	a	-	-	-	b	a	-	-	a	-	-	a	a	b	a	a	-	-	a	-	-	-	a	-	-	a	a
chr08	6168705	C	-	a	-	-	-	-	a	-	-	a	-	b	-	a	a	-	-	a	b	-	a	-	-	-	b	a	-	-	a	-	-	a	a	b	a	a	-	-	a	-	-	-	a	-	-	a	a
chr08	6209767	T	b	a	a	a	a	a	a	-	-	-	-	-	-	a	h	b	-	a	-	a	a	-	-	-	b	a	-	-	a	-	b	a	a	b	b	a	b	-	a	-	-	-	a	b	-	a	-
chr08	6227733	A	-	-	a	-	b	-	-	-	-	-	-	b	b	a	a	-	b	a	-	-	a	-	-	-	-	-	-	b	a	-	a	a	a	-	-	-	a	-	a	-	b	-	a	-	a	-	-
chr08	6227768	G	-	-	a	-	b	-	-	-	-	-	-	b	b	a	a	-	b	a	-	-	a	-	-	-	-	-	-	b	a	-	a	a	a	-	-	-	a	-	a	-	b	-	a	-	a	-	-
chr08	6227774	C	-	-	a	-	b	-	-	-	-	-	-	b	b	a	a	-	b	a	-	-	a	-	-	-	-	-	-	b	a	-	a	a	a	-	-	-	a	-	a	-	b	-	a	-	a	-	-
chr08	6228085	C	b	-	a	-	b	-	-	b	-	-	-	b	b	a	a	b	b	a	-	-	a	-	-	-	-	-	-	b	a	-	a	a	a	-	-	-	a	-	a	-	b	-	a	-	a	-	-
chr08	6228121	C	b	-	a	-	b	-	-	b	-	-	-	b	b	a	a	b	b	a	-	-	a	-	-	-	-	-	-	b	a	-	a	a	a	-	-	-	a	-	a	-	b	-	a	-	a	-	-
chr08	6231740	G	-	a	a	a	-	a	-	b	b	b	-	b	b	a	a	b	b	a	b	a	a	-	b	a	b	-	b	b	-	a	-	a	a	-	a	a	a	-	a	-	b	-	b	b	-	-	-
chr08	6231741	A	-	a	a	a	-	a	-	b	b	b	-	b	b	a	a	b	b	a	b	a	a	-	b	a	b	-	b	b	-	a	-	a	a	-	a	a	a	-	a	-	b	-	a	b	-	-	-
chr08	6233107	G	b	a	a	a	-	a	a	b	b	-	b	b	b	a	a	b	b	a	b	a	a	b	b	a	b	a	b	b	a	a	a	a	a	-	a	a	a	b	a	a	b	-	a	b	-	b	a
chr08	6234858	G	b	-	a	a	-	-	-	-	-	-	-	-	b	a	a	b	b	a	b	-	a	-	-	-	b	-	-	b	-	-	-	a	a	b	a	-	a	-	a	b	-	-	a	-	-	a	-
chr08	6303445	A	b	a	a	a	-	a	a	-	-	a	-	-	-	a	a	b	-	a	b	-	a	-	-	-	b	a	-	b	a	a	a	a	a	-	a	a	a	-	a	-	-	-	a	-	-	h	a
chr08	6304531	A	b	a	a	-	-	-	-	b	-	-	-	-	-	a	a	b	b	a	b	-	a	-	b	a	b	-	-	b	a	a	a	a	a	b	-	-	-	-	a	b	b	-	a	b	-	-	a
chr08	6304578	A	b	a	a	-	-	-	-	b	-	-	-	-	-	a	a	b	b	a	b	-	a	-	b	a	b	-	-	b	a	a	a	a	a	b	-	-	-	-	a	b	b	-	a	b	-	-	a
chr08	6315202	C	b	a	a	a	-	-	a	b	b	-	b	b	b	a	a	b	b	a	b	-	a	b	-	-	b	-	b	b	-	-	a	a	a	-	a	a	-	b	a	-	b	-	a	b	-	a	a
chr08	6315238	T	b	a	a	a	-	-	a	b	b	-	b	b	b	a	a	b	b	a	b	-	a	b	-	-	b	-	b	b	-	-	a	a	a	-	a	a	-	b	a	-	b	-	a	b	-	a	a
chr08	6315515	C	b	a	a	a	-	-	a	b	b	-	b	b	b	a	a	b	b	a	b	-	a	b	-	-	b	-	b	b	-	-	a	a	a	-	a	a	-	b	a	-	b	-	a	b	-	a	a
chr08	6317607	T	-	-	a	a	-	a	-	-	-	a	-	b	b	a	a	b	-	-	b	a	-	-	b	a	-	-	-	-	-	-	a	a	a	b	a	a	-	-	a	-	b	-	a	-	-	a	a
chr08	6318522	T	b	a	a	a	b	-	a	b	b	-	-	-	b	a	a	b	b	a	b	a	a	b	b	-	b	a	b	b	a	a	a	a	a	b	a	a	a	-	a	b	b	b	a	b	a	a	a
chr08	6320175	C	b	a	a	a	b	a	a	b	b	a	-	b	b	a	a	b	b	a	b	-	a	b	b	-	b	a	b	b	a	-	a	a	a	b	a	a	a	b	a	b	b	-	a	b	a	a	-
chr08	6320434	C	b	a	a	a	b	a	a	b	b	a	-	b	b	a	a	b	b	a	b	-	a	b	b	a	b	a	b	b	a	-	a	a	a	b	a	a	a	b	a	b	b	-	a	b	a	a	-
chr08	6322248	G	b	a	a	a	b	-	a	b	b	-	b	-	b	a	a	b	b	a	b	-	a	b	b	-	b	a	b	b	a	a	a	a	a	b	a	-	a	b	a	b	b	-	a	b	-	b	a
chr08	6324097	A	b	a	a	a	b	a	-	b	b	a	b	b	b	a	a	b	b	a	b	a	a	b	b	-	b	a	b	b	-	a	a	a	a	-	a	a	-	b	a	b	b	-	a	b	-	a	a
chr08	6327279	C	b	a	a	a	b	-	a	b	b	-	-	b	b	a	a	b	b	a	b	-	a	b	b	-	b	a	b	-	a	-	a	a	a	b	a	-	a	b	a	b	b	b	a	b	-	a	-
chr08	6327305	A	b	a	a	a	b	-	a	b	b	-	-	b	b	a	a	b	b	a	b	-	a	b	b	-	b	a	b	-	a	-	a	a	a	b	a	-	a	b	a	b	b	b	a	b	-	a	-
chr08	6327642	G	b	a	a	a	b	-	a	b	b	-	-	b	b	a	a	b	b	a	b	-	a	b	b	-	b	a	b	-	-	-	a	a	a	b	a	-	a	b	a	b	b	b	a	b	-	a	-
chr08	6339901	A	-	-	-	-	-	-	-	-	b	a	b	b	b	a	a	-	b	-	b	a	a	b	-	-	b	b	b	b	-	-	a	a	a	b	a	-	-	b	a	b	b	b	-	b	-	b	-
chr08	6339910	T	-	-	-	-	-	-	-	-	b	a	b	b	b	a	a	-	b	-	b	a	a	b	-	-	b	b	b	b	-	-	a	a	a	b	a	-	-	b	a	b	b	b	-	b	-	b	-
chr08	6340253	G	-	a	a	a	b	a	a	-	b	a	-	b	b	a	a	-	b	a	b	a	a	-	-	-	b	a	-	b	a	a	a	a	a	b	a	a	a	b	a	b	b	b	a	b	-	a	a
chr08	6340279	T	-	a	a	a	b	a	a	-	b	a	-	b	b	a	a	-	b	a	b	a	a	-	-	-	b	a	-	b	a	a	a	a	a	b	a	a	a	b	a	b	b	b	a	b	-	a	a
chr08	6340280	A	-	a	a	a	b	a	a	-	b	a	-	b	b	a	a	-	b	a	b	a	a	-	-	-	b	a	-	b	a	a	a	a	a	b	a	a	a	b	a	b	b	b	a	b	-	a	a
chr08	6340305	A	-	a	a	a	b	a	a	-	b	a	-	b	b	a	a	-	b	a	b	a	a	-	-	-	b	a	-	b	a	a	a	a	a	b	a	a	a	b	a	b	b	b	a	b	-	a	a
chr08	6340309	T	-	a	a	a	b	a	a	-	b	a	-	b	b	a	a	-	b	a	b	a	a	-	-	-	b	a	-	b	a	a	a	a	a	b	a	a	a	b	a	b	b	b	a	b	-	a	a
chr08	6340427	A	b	a	a	a	b	a	a	b	b	a	-	b	b	a	a	b	b	a	b	a	a	-	-	-	b	a	-	b	a	a	a	a	a	b	a	a	a	b	a	b	b	b	a	b	-	a	a
chr08	6342934	G	-	a	a	-	b	a	-	-	-	-	b	b	b	a	a	b	b	a	b	a	a	b	-	a	b	a	b	b	a	a	a	a	a	b	-	a	-	b	a	b	b	-	a	b	-	a	a
chr08	6342959	T	-	a	a	-	b	a	-	-	-	-	b	b	b	a	a	b	b	a	b	a	a	b	-	a	b	a	b	b	a	a	a	a	a	b	-	a	-	b	a	b	b	-	a	b	-	a	a
chr08	6342978	T	-	a	a	-	b	a	-	-	-	-	b	b	b	a	a	b	b	a	b	a	a	b	-	a	b	a	b	b	a	a	a	a	a	b	-	a	-	b	a	b	b	-	a	b	-	a	a
chr08	6342998	A	-	a	a	-	b	a	-	-	-	-	b	b	b	a	a	b	b	a	b	a	a	b	-	a	b	a	b	b	a	a	a	a	a	b	-	a	-	b	a	b	b	-	a	b	-	a	a
chr08	6346187	C	b	a	a	a	b	a	a	b	b	a	-	b	b	a	a	b	b	a	b	-	a	b	b	-	b	a	b	b	a	a	a	a	a	-	a	a	a	-	a	-	b	-	a	b	a	a	a
chr08	6346205	G	b	a	a	a	b	a	a	b	b	a	-	b	b	a	a	b	b	a	b	-	a	b	b	-	b	a	b	b	a	a	a	a	a	-	a	a	a	-	a	-	b	-	a	b	a	a	a
chr08	6359223	C	b	a	a	-	b	-	-	b	b	-	-	b	-	a	a	b	b	a	b	a	a	-	-	a	b	-	b	b	a	a	-	a	a	b	a	-	a	b	a	b	b	-	a	b	a	a	a
chr08	23852678	T	b	a	a	b	b	a	a	b	a	-	-	b	b	a	a	a	b	a	b	-	a	-	b	a	b	a	a	a	a	a	a	a	a	b	a	a	a	b	a	b	b	-	b	b	b	a	a
chr08	24059012	C	b	a	a	b	b	-	a	-	a	a	a	-	b	a	a	a	b	a	b	-	a	b	b	-	b	a	-	a	a	-	a	a	a	-	a	-	a	-	a	-	b	-	b	b	-	-	-
chr08	24128890	C	b	a	a	b	b	a	a	b	a	a	-	b	b	a	a	a	b	a	b	a	a	b	b	a	b	a	a	a	a	a	a	a	a	b	a	a	a	b	a	b	b	-	b	b	b	a	-
chr08	24555417	A	-	-	-	-	-	a	-	b	-	-	-	b	b	a	a	a	b	-	-	a	a	-	b	a	-	a	-	-	-	-	-	a	a	-	a	-	a	b	a	-	b	-	-	-	b	-	-
chr08	24575639	C	-	a	a	b	b	a	a	b	a	-	-	b	b	a	a	a	b	a	b	a	a	-	b	-	b	a	-	a	-	a	a	a	a	b	a	-	a	b	a	-	b	-	b	b	b	a	a
chr08	24606614	A	b	a	a	b	b	a	-	b	-	-	-	b	b	a	a	a	b	a	b	a	a	b	-	-	b	a	a	a	a	a	a	a	a	-	a	a	a	b	a	b	b	-	b	b	b	a	-
chr08	24803586	G	b	a	a	b	b	a	a	-	a	b	a	b	b	a	a	a	b	a	b	a	a	-	b	a	b	a	a	a	a	a	a	a	a	-	a	a	a	b	a	b	b	b	b	b	-	a	a
chr08	24804003	G	-	a	a	b	b	-	a	b	-	-	-	b	-	a	a	a	b	a	b	-	a	-	-	a	b	a	a	a	a	-	a	a	a	-	a	a	a	-	a	h	b	b	-	b	b	-	-
chr08	24908743	G	b	a	-	b	b	a	a	b	-	a	-	b	b	a	a	a	b	a	b	-	a	b	b	-	b	a	a	a	a	a	a	a	a	b	a	a	-	b	a	b	b	b	b	b	-	a	a
chr08	25045345	A	b	a	a	-	-	a	a	-	a	a	-	b	b	a	a	a	-	a	-	a	a	-	-	a	b	a	a	a	a	a	a	a	a	-	a	a	-	-	a	-	-	-	b	-	-	a	a
chr08	25518301	C	b	a	a	b	b	a	a	b	-	a	-	b	-	a	a	a	b	a	b	a	a	b	b	a	b	a	-	a	a	a	a	a	a	-	a	-	-	b	a	b	b	-	b	b	b	a	-
chr08	25518334	C	b	a	a	b	b	a	a	b	-	a	-	b	-	a	a	a	b	a	b	a	a	b	b	a	b	a	-	a	a	a	a	a	a	-	a	-	-	b	a	b	b	-	b	b	b	a	-
chr08	25557711	A	-	a	a	b	b	-	-	b	-	a	-	-	b	a	a	a	b	a	b	-	a	-	-	-	-	-	-	a	-	-	-	a	a	-	a	-	-	b	a	a	b	-	-	b	-	a	-
chr08	25562547	A	-	a	a	b	b	a	a	b	a	-	-	b	b	a	a	a	b	a	b	-	a	b	b	a	b	a	-	a	a	a	a	a	a	-	a	a	-	b	a	b	b	-	b	b	-	a	a
chr08	25567189	A	b	a	a	b	b	a	a	b	a	-	a	b	b	a	a	a	b	a	b	a	a	b	b	-	b	-	a	a	-	-	a	a	a	b	a	-	-	b	a	b	b	b	b	b	b	a	a
chr08	25567491	C	b	a	a	b	b	a	a	b	a	-	a	b	b	a	a	a	b	a	b	a	a	b	b	-	b	-	a	a	-	-	a	a	a	b	a	-	-	b	a	b	b	b	b	b	b	a	a
chr08	25576702	C	b	a	a	-	-	a	a	b	a	-	a	-	b	a	a	a	b	a	b	-	a	-	-	-	b	a	a	a	-	-	a	a	a	-	a	-	-	-	a	b	b	b	-	b	b	a	a
chr08	25580401	C	b	a	a	-	b	a	-	b	a	a	a	-	b	a	a	a	b	-	b	-	a	-	b	-	b	a	-	a	a	-	a	a	a	-	a	-	a	b	a	b	b	-	-	b	-	-	-
chr08	25581251	T	b	a	-	b	b	a	a	b	a	a	-	b	b	a	a	a	b	a	b	a	a	b	b	-	b	a	-	a	a	a	a	a	a	-	a	-	a	b	a	h	b	b	b	-	b	a	a
chr08	25581256	A	b	a	-	b	b	a	a	b	a	a	-	b	b	a	a	a	b	a	b	a	a	b	b	-	b	a	-	a	a	a	a	a	a	-	a	-	a	b	a	b	b	b	b	-	b	a	a
chr08	25644108	A	b	a	-	b	-	a	-	b	a	-	-	b	-	a	a	a	b	a	b	-	a	-	-	-	b	a	a	a	a	a	-	a	a	b	-	a	a	-	a	-	b	-	b	-	-	a	a
chr08	25647617	C	b	a	-	b	b	a	a	b	-	-	-	b	b	a	a	a	b	a	b	-	a	b	b	-	b	a	-	b	a	a	-	a	a	b	-	a	-	b	a	b	b	b	b	-	-	a	-
chr08	25648250	A	b	a	a	b	b	a	-	b	a	-	a	-	b	a	a	a	b	a	b	a	a	-	b	a	b	a	a	a	a	a	a	a	a	-	a	-	a	b	a	b	b	b	b	b	b	a	a
chr08	25649676	C	b	-	a	b	b	a	a	b	a	-	-	b	b	a	a	a	b	a	b	a	a	b	b	-	b	a	a	a	a	a	a	a	a	b	a	a	-	b	a	b	b	-	b	b	-	a	a
chr08	25653747	C	-	a	a	b	b	a	a	-	a	a	a	b	b	a	a	a	b	a	b	a	a	b	-	-	b	a	a	a	-	a	a	a	a	b	a	a	a	b	a	a	b	b	b	b	b	a	a
chr08	25661826	T	b	a	a	b	-	a	a	b	a	-	-	b	b	a	a	a	b	a	b	a	a	b	b	-	b	a	a	a	a	a	a	a	a	b	a	a	a	b	a	b	b	b	b	b	b	a	-
chr08	25685320	T	-	a	a	b	b	a	-	-	a	a	-	b	b	a	a	a	b	a	b	a	a	b	-	a	b	a	a	a	a	a	a	a	a	-	a	a	a	b	a	b	b	b	b	b	b	a	a
chr08	25685389	T	-	a	a	b	b	a	-	-	a	a	a	b	b	a	a	a	b	a	b	-	a	b	-	-	b	a	-	a	-	a	a	a	a	b	a	a	a	b	a	b	b	b	b	b	b	a	-
chr08	25685426	A	-	a	a	b	b	a	-	-	a	a	a	b	b	a	a	a	b	a	b	-	a	b	-	-	b	a	-	a	-	a	a	a	a	b	a	a	a	b	a	b	b	b	b	b	b	a	-
chr08	25691979	T	-	a	a	b	b	a	a	-	a	a	-	b	b	a	a	a	b	-	b	a	a	b	-	-	b	a	a	a	-	-	a	a	a	-	a	a	a	b	a	b	b	-	b	-	-	a	-
chr08	25706552	T	b	a	a	b	-	-	a	b	a	-	a	-	-	a	a	a	b	a	b	a	a	b	b	a	b	a	a	a	a	a	a	a	a	b	a	-	a	b	a	b	b	b	b	b	b	a	a
chr08	25748153	A	-	a	a	b	-	a	a	-	a	-	a	b	b	a	a	a	b	a	b	a	a	b	-	a	b	a	a	a	a	-	a	a	a	b	a	a	a	b	a	b	b	b	b	b	-	a	a
chr08	25748162	T	-	a	a	b	-	a	a	-	a	-	a	b	b	a	a	a	b	a	b	a	a	b	-	a	b	a	a	a	a	-	a	a	a	b	a	a	a	b	a	b	b	b	b	b	-	a	a
chr08	25760365	T	b	a	a	b	b	a	a	b	a	-	a	b	b	a	a	a	b	a	b	a	a	b	b	a	b	a	a	a	-	a	a	a	a	b	a	a	a	b	a	b	b	-	b	b	b	a	a
chr08	25784606	G	b	a	a	b	-	-	-	-	-	a	-	-	b	a	a	a	b	a	b	-	a	-	b	a	b	a	-	a	a	-	-	a	a	b	-	a	a	-	-	a	-	-	b	b	-	a	a
chr08	25784978	G	b	a	a	b	b	a	a	b	-	-	-	b	b	a	a	a	b	a	b	a	a	-	b	a	b	a	a	a	a	a	a	a	a	b	a	a	-	b	a	b	b	b	b	b	b	a	a
chr08	25785756	T	-	a	a	b	b	a	a	-	a	a	-	b	b	a	a	a	b	a	b	a	a	-	a	a	b	a	a	a	a	a	a	a	a	-	a	a	a	b	a	b	b	-	b	b	b	a	a
chr08	25785810	A	-	a	a	b	b	a	a	-	a	a	-	b	b	a	a	a	b	a	b	a	a	-	a	a	b	a	a	a	a	a	a	a	a	-	a	a	a	b	a	b	b	-	b	b	b	a	a
chr08	25788551	A	-	a	a	-	b	a	a	b	a	a	-	-	b	a	a	a	b	a	b	a	a	-	-	-	b	a	a	a	a	a	a	a	a	-	a	-	a	-	a	b	b	b	b	b	-	a	a
chr08	25795991	G	-	a	a	b	b	a	-	b	a	a	a	b	b	a	a	a	b	a	b	a	a	b	b	-	b	a	a	a	a	-	a	a	a	b	a	-	-	b	a	-	b	-	-	b	-	a	a
chr08	25796073	C	-	a	a	b	b	a	-	b	a	a	a	b	b	a	a	a	b	a	b	a	a	b	b	-	b	a	a	a	a	-	a	a	a	b	a	-	-	b	a	-	b	-	-	b	-	a	a
chr08	25797129	A	b	-	-	-	-	-	-	-	-	-	-	-	b	a	a	-	-	a	b	-	a	b	-	-	b	-	-	a	a	-	a	a	a	b	-	-	-	-	a	-	b	-	b	b	-	a	a
chr08	25807988	G	-	a	a	b	b	a	a	-	a	-	-	-	b	a	a	a	b	a	b	a	a	b	-	-	b	a	a	a	-	a	a	a	a	b	a	-	a	b	a	b	b	b	b	b	b	a	-
chr08	25808230	A	b	a	a	b	b	a	a	b	a	-	-	-	b	a	a	a	b	a	b	-	a	b	b	-	b	a	a	a	-	a	a	a	a	b	a	-	a	b	a	b	b	b	b	b	b	a	-
chr08	25813346	C	b	a	a	-	-	-	a	-	a	-	-	-	-	-	-	a	-	-	b	-	a	-	-	a	b	-	-	-	-	-	a	a	a	-	-	-	-	-	-	-	-	-	b	b	-	a	a
chr08	25852433	G	-	a	a	-	b	a	a	-	a	a	-	b	b	a	a	a	b	a	b	a	a	-	-	a	b	-	a	a	a	a	a	a	a	b	a	a	a	b	a	b	b	-	b	b	b	a	a
chr08	25852705	A	b	a	a	b	-	-	a	b	a	-	-	b	-	a	a	a	b	a	b	-	a	-	-	a	b	a	-	a	a	a	a	a	a	b	-	-	a	b	a	b	b	b	b	-	-	a	a
chr08	25862498	A	b	-	-	b	a	-	-	-	-	-	-	b	b	a	a	-	b	a	b	-	-	b	-	-	a	a	-	-	-	-	-	-	a	-	-	-	-	-	a	b	b	-	b	b	-	a	a
chr08	25862504	G	b	-	-	b	a	-	-	-	-	-	-	b	b	a	a	-	b	a	b	-	-	b	-	-	a	a	-	-	-	-	-	-	a	-	-	-	-	-	a	b	b	-	b	b	-	a	a
chr08	25862526	C	b	-	-	b	a	-	-	-	-	-	-	b	b	a	a	-	b	a	b	-	-	b	-	-	a	a	-	-	-	-	-	-	a	-	-	-	-	-	a	b	b	-	b	b	-	a	a
chr08	25872506	T	-	a	-	b	b	a	a	-	a	a	-	b	b	a	a	a	b	a	b	-	a	-	-	a	-	-	-	a	a	a	a	a	a	b	a	-	a	b	a	b	b	b	b	b	b	a	-
chr08	25874333	A	-	a	a	b	b	a	a	b	a	a	a	b	b	-	a	a	b	a	b	-	a	b	b	a	b	a	a	a	a	-	a	a	a	b	a	a	a	b	a	b	b	-	b	-	-	-	-
chr08	25875824	T	b	a	a	b	b	a	-	b	a	a	-	b	b	a	a	a	b	a	b	-	a	b	b	a	b	a	a	a	a	a	a	a	a	b	a	a	a	b	a	b	b	b	b	b	-	a	a
chr08	25876091	G	b	a	a	b	b	a	-	b	a	a	-	b	b	a	a	a	b	a	b	-	a	b	b	a	b	a	a	a	a	a	a	a	a	b	a	a	a	b	a	b	b	b	b	b	-	a	a
chr08	25876647	A	b	-	a	-	b	-	-	b	-	a	-	b	b	a	a	a	b	a	b	-	-	b	b	-	b	a	-	-	a	-	-	a	a	-	-	-	-	b	a	b	b	b	b	b	b	a	a
chr08	25876655	T	b	-	a	-	b	-	-	b	-	a	-	b	b	a	a	a	b	a	b	-	-	b	b	-	b	a	-	-	a	-	-	a	a	-	-	-	-	b	a	b	b	b	b	b	b	a	a
chr08	25877340	A	-	a	a	b	b	a	a	-	a	-	a	b	-	a	a	a	b	a	b	a	a	b	-	a	b	a	a	a	a	a	a	a	a	-	a	a	-	b	a	b	b	b	b	b	-	a	a
chr08	25877394	T	-	a	a	b	b	a	a	-	a	-	a	b	-	a	a	a	b	a	b	a	a	b	-	a	b	a	a	a	a	a	a	a	a	-	a	a	-	b	a	b	b	b	b	b	-	a	a
chr08	25881743	T	b	a	-	-	-	a	a	a	a	-	-	-	b	a	a	a	b	a	b	-	a	-	-	a	b	a	-	a	-	a	a	a	a	-	a	a	-	b	a	b	b	-	b	b	b	a	-
chr08	25881816	T	b	a	-	-	-	a	a	a	a	-	-	-	b	a	a	a	b	a	b	-	a	-	-	a	b	a	-	a	-	a	a	a	a	-	a	a	-	b	a	b	b	-	b	b	b	a	-
chr08	25887295	T	a	a	-	b	-	-	a	-	a	-	-	-	-	a	-	a	b	-	-	-	a	-	-	-	b	-	-	a	a	-	-	a	a	b	-	-	-	-	a	-	-	-	b	b	-	a	a
chr08	25887824	C	b	a	a	b	-	a	a	b	a	a	a	b	b	a	a	a	b	h	b	a	a	b	b	a	b	a	a	a	a	a	a	a	a	b	a	a	a	b	a	h	b	b	b	b	b	a	a
chr08	25894972	C	b	a	a	b	b	a	a	b	a	a	-	b	b	a	a	a	b	a	b	a	a	-	b	a	b	a	a	a	a	a	a	a	a	-	a	-	a	b	a	b	b	b	b	b	-	a	a
chr08	25921953	A	-	a	a	b	b	a	-	-	a	a	-	b	b	a	a	a	b	a	b	a	a	b	-	-	-	a	a	a	a	-	a	a	a	-	a	a	a	b	a	b	b	b	b	b	-	a	a
chr08	25921977	C	-	a	a	b	b	a	-	-	a	a	-	b	b	a	a	a	b	a	b	a	a	b	-	-	-	a	a	a	a	-	a	a	a	-	a	a	a	b	a	b	b	b	b	b	-	a	a
chr08	25933657	T	b	a	a	b	b	a	-	b	a	a	a	b	b	a	a	a	b	a	b	-	a	b	b	a	b	-	a	a	a	a	a	a	a	b	a	a	a	b	a	b	b	b	b	b	b	a	a
chr08	25938632	T	b	a	a	-	-	-	-	b	a	-	a	-	b	a	a	a	b	a	b	-	a	-	b	-	b	-	-	-	a	a	a	a	a	-	a	-	-	b	a	-	b	-	-	b	b	a	-
chr08	25938933	A	b	a	a	-	-	-	-	b	a	-	a	-	b	a	a	a	b	a	b	-	a	-	b	-	b	-	-	-	a	a	a	a	a	-	a	-	-	b	a	-	b	-	-	b	b	a	-
chr08	25941427	C	b	a	a	b	b	a	-	b	a	a	-	b	b	a	a	a	b	a	b	a	a	b	b	-	b	-	-	a	a	a	a	a	a	b	a	a	-	b	a	b	b	-	b	b	-	a	a
chr08	25941458	A	b	a	a	b	b	a	-	b	a	a	-	b	b	a	a	a	b	a	b	a	a	b	b	-	b	-	-	a	a	a	a	a	a	b	a	a	-	b	a	b	b	-	b	b	-	a	a
chr08	25941938	C	b	a	-	-	-	a	a	-	a	-	-	-	-	a	a	a	b	a	b	-	a	-	b	-	b	-	a	a	-	a	a	a	a	b	a	-	a	-	-	b	b	-	b	b	-	a	-
chr08	25942155	A	b	a	-	-	-	a	a	-	a	-	-	-	-	a	a	a	b	a	b	-	a	-	b	-	b	-	a	a	-	a	a	a	a	b	a	-	a	-	-	b	b	-	b	b	-	a	-
chr08	25943261	C	b	a	a	b	b	a	a	b	a	-	-	b	b	a	a	a	b	a	b	a	a	b	b	-	b	a	a	a	a	a	a	a	a	b	a	a	a	b	a	b	b	-	b	b	b	a	a
chr08	25961784	C	b	a	a	b	b	a	a	b	a	a	a	b	b	a	a	a	b	a	b	a	a	b	b	a	b	a	a	a	a	a	a	a	a	b	a	a	a	b	a	a	b	-	b	b	-	a	a
chr08	25970494	G	-	a	-	b	-	-	a	b	a	a	a	b	b	a	a	a	-	a	b	-	a	b	b	-	b	a	-	a	a	-	a	a	a	-	a	-	a	-	a	b	-	-	-	b	b	-	a
chr08	25976404	G	-	a	a	b	b	a	a	-	-	-	-	b	b	a	a	a	b	a	b	a	a	b	-	a	b	a	-	a	a	a	a	a	a	b	a	a	a	b	a	b	b	b	b	b	b	a	a
chr08	25987839	A	b	a	a	b	b	-	a	b	-	a	-	b	b	a	a	a	b	a	b	-	a	b	b	a	b	a	-	a	a	-	a	a	a	-	a	a	a	-	a	a	b	b	b	b	-	a	a
chr08	25987870	C	b	a	a	b	b	-	a	b	-	a	-	b	b	a	a	a	b	a	b	-	a	b	b	a	b	a	-	a	a	-	a	a	a	-	a	a	a	-	a	a	b	b	b	b	-	a	a
chr08	26006581	G	-	-	-	-	-	-	-	b	-	-	-	-	b	a	a	a	b	a	-	a	a	-	b	a	-	-	-	-	-	a	a	a	a	-	-	-	-	-	a	-	-	-	-	b	b	-	-
chr08	26008223	A	b	a	a	b	-	-	a	-	a	-	-	b	b	a	a	a	b	a	b	a	a	b	b	a	b	a	a	a	a	-	a	a	a	b	a	-	a	b	a	b	b	b	b	b	b	a	a
chr08	26009207	A	b	a	-	-	b	a	-	b	a	-	a	-	b	a	a	a	b	a	b	-	a	b	b	a	b	-	a	a	a	a	a	a	a	-	a	-	-	b	a	-	b	-	b	b	-	a	a
chr08	26011581	T	-	a	a	b	b	a	a	-	a	a	-	b	b	a	a	a	b	a	b	a	a	b	-	a	b	a	a	a	a	a	a	a	a	b	a	a	a	b	a	h	b	-	b	b	b	a	a
chr08	26011601	G	-	a	a	b	b	a	a	-	a	a	-	b	b	a	a	a	b	a	b	a	a	b	-	a	b	a	a	a	a	a	a	a	a	b	a	a	a	b	a	h	b	-	b	b	b	a	a
chr08	26044237	T	b	a	a	b	b	a	a	b	-	-	-	b	-	a	a	a	b	a	b	a	a	b	b	-	b	a	a	a	-	a	a	a	a	b	a	a	a	b	a	b	b	b	b	b	-	a	a
chr08	26055549	A	-	a	a	-	-	-	-	-	a	-	-	-	b	a	a	-	b	a	b	-	-	-	-	a	b	-	-	a	a	a	a	a	-	b	-	a	-	-	-	-	-	-	b	-	-	a	a
chr08	26055574	C	-	a	a	-	-	-	-	-	a	-	-	-	b	a	a	-	b	a	b	-	-	-	-	a	b	-	-	a	a	a	a	a	-	b	-	a	-	-	-	-	-	-	b	-	-	a	a
chr08	26055736	G	b	a	a	-	-	-	-	-	a	-	-	-	b	a	a	-	b	a	b	-	-	-	-	a	b	-	-	a	a	a	a	a	-	b	-	a	-	-	-	-	-	-	b	-	-	a	a
chr08	26067555	A	-	a	-	b	b	a	a	-	a	a	-	-	b	a	a	a	b	a	b	a	a	b	-	-	b	a	-	a	a	a	a	a	a	b	a	a	a	b	a	a	b	b	b	b	b	a	a
chr08	26067591	C	-	a	-	b	b	a	a	-	a	a	-	-	b	a	a	a	b	a	b	a	a	b	-	-	b	a	-	a	a	a	a	a	a	b	a	a	a	b	a	a	b	b	b	b	b	a	a
chr08	26067932	T	b	a	a	b	b	a	a	b	a	a	-	b	b	a	a	a	b	a	b	-	a	b	b	-	b	-	-	a	a	a	a	a	a	b	a	-	-	b	a	h	b	-	b	b	b	a	a
chr08	26069260	C	-	-	a	-	-	-	-	-	a	-	-	-	-	-	a	a	b	a	-	-	a	b	a	a	-	-	-	-	a	-	-	a	a	-	a	-	-	b	a	b	b	-	-	-	-	a	-
chr08	26081829	T	-	a	a	-	b	a	-	-	a	a	-	b	b	a	a	a	b	a	b	a	a	b	-	a	b	a	-	a	-	a	a	a	a	b	a	a	a	b	a	h	b	-	b	-	b	a	a
chr08	26084299	A	b	a	a	b	b	-	-	b	a	a	-	b	b	a	a	a	b	a	b	a	a	b	b	a	b	a	-	a	a	a	a	a	a	b	a	-	a	b	a	b	b	-	b	b	-	a	a
chr08	26089172	C	b	-	a	-	b	a	-	b	-	a	-	b	b	a	a	a	b	a	b	a	a	b	-	a	b	-	a	a	-	a	a	a	a	b	a	-	a	b	a	b	b	-	b	b	b	-	-
chr08	26089578	T	b	a	a	-	b	a	a	b	a	-	-	b	b	a	a	a	b	a	b	-	a	b	b	a	b	a	a	a	a	a	a	a	a	b	a	a	a	-	a	b	-	b	b	b	-	a	a
chr08	26089753	A	b	a	a	-	b	a	a	b	a	-	-	b	b	a	a	a	b	a	b	-	a	b	b	a	b	a	a	a	a	a	a	a	a	b	a	a	a	-	a	b	-	b	b	b	-	a	a
chr08	26089757	T	b	a	a	-	b	a	a	b	a	-	-	b	b	a	a	a	b	a	b	-	a	b	b	a	b	a	a	a	a	a	a	a	a	b	a	a	a	-	a	b	-	b	b	b	-	a	a
chr08	26232768	T	b	a	a	-	-	-	-	b	-	-	-	-	-	a	a	a	-	a	b	-	a	b	-	-	b	a	a	b	a	-	-	a	a	b	-	-	-	b	a	-	b	b	b	b	b	a	-
chr08	26232930	C	b	a	a	-	-	-	-	b	-	-	-	-	-	a	a	a	-	a	b	-	a	b	-	-	b	a	a	a	a	-	-	a	a	b	-	-	-	-	a	-	b	b	b	b	b	a	-
chr08	26233461	T	-	a	a	b	b	a	a	-	a	-	-	b	b	a	a	a	b	a	b	a	a	b	-	-	b	a	-	a	a	a	a	a	a	b	a	-	-	b	a	a	b	b	b	b	b	a	a
chr08	26273610	A	b	a	a	b	b	a	a	b	a	-	-	b	b	a	a	a	a	a	b	a	a	b	b	-	b	a	a	a	-	a	a	a	a	b	a	a	a	b	a	h	b	b	b	b	b	a	-
chr08	26273666	G	b	a	a	b	b	a	a	b	a	-	-	b	b	a	a	a	a	a	b	a	a	b	b	-	b	a	a	a	-	a	a	a	a	b	a	a	a	b	a	h	b	b	b	b	b	a	-
chr08	26277981	G	b	a	a	b	b	a	-	b	-	a	-	b	b	a	a	a	a	a	b	a	a	b	b	-	b	-	a	a	-	a	a	a	a	b	a	a	-	b	a	b	b	b	b	b	b	a	-
chr08	26280331	T	-	a	a	b	b	a	-	-	a	a	-	b	b	a	a	a	a	a	b	a	a	b	-	-	b	-	-	a	-	a	a	a	a	b	a	a	a	-	a	b	b	b	b	b	-	a	a
chr08	26280597	A	b	a	a	b	b	a	-	b	a	a	-	b	b	a	a	a	a	a	b	a	a	b	b	-	b	-	-	a	-	a	a	a	a	b	a	a	a	b	a	h	b	a	b	b	-	a	a
chr08	26280648	A	b	a	a	b	b	a	-	b	a	a	-	b	b	a	a	a	a	a	b	a	a	b	b	-	b	-	-	a	-	a	a	a	a	b	a	a	a	b	a	h	b	a	b	b	-	a	a
chr08	26280718	A	b	a	a	b	b	a	-	b	a	-	a	b	b	a	a	a	a	a	b	a	a	b	b	-	b	a	a	a	-	a	a	a	a	b	a	a	-	-	a	b	b	-	b	b	b	a	a
chr08	26280729	G	b	a	a	b	b	a	-	b	a	-	a	b	b	a	a	a	a	a	b	a	a	b	b	-	b	a	a	a	-	a	a	a	a	b	a	a	-	-	a	b	b	-	b	b	b	a	a
chr08	26280898	T	-	a	a	b	b	a	-	-	a	-	a	-	b	a	a	a	a	a	b	a	a	b	-	-	b	a	a	a	-	a	a	a	a	b	a	a	-	-	a	b	b	-	b	b	b	a	a
chr08	26280901	C	-	a	a	b	b	a	-	-	a	-	a	-	b	a	a	a	a	a	b	a	a	b	-	-	b	a	a	a	-	a	a	a	a	b	a	a	-	-	a	b	b	-	b	b	b	a	a
chr08	26280903	G	-	a	a	b	b	a	-	-	a	-	a	-	b	a	a	a	a	a	b	a	a	b	-	-	b	a	a	a	-	a	a	a	a	b	a	a	-	-	a	b	b	-	b	b	b	a	a
chr08	26280973	G	-	a	a	b	b	a	-	-	a	-	a	-	b	a	a	a	a	a	b	a	a	b	-	-	b	a	a	a	-	a	a	a	a	b	a	a	-	-	a	b	b	-	b	b	b	a	a
chr08	26281962	C	b	a	a	b	-	a	a	b	a	-	a	b	b	a	a	a	a	a	b	a	a	-	b	a	b	-	-	a	a	-	a	a	a	b	a	a	-	b	a	b	b	-	b	-	b	a	a
chr08	26288549	C	b	a	a	b	-	a	a	b	a	a	-	b	b	a	a	a	a	a	b	-	a	b	b	a	b	a	a	a	a	a	a	a	a	b	a	a	a	b	a	a	b	b	b	b	-	a	a
chr08	26288783	A	b	a	a	b	-	a	a	b	a	a	-	b	b	a	a	a	a	a	b	-	a	b	b	a	b	a	a	a	a	a	a	a	a	b	a	a	a	b	a	a	b	b	b	b	-	a	a
chr08	26297297	A	b	a	a	-	b	a	a	b	a	-	-	b	b	a	a	a	a	a	b	a	a	b	b	a	b	a	a	a	a	-	a	a	a	a	a	-	a	b	a	h	b	b	b	b	b	a	a
chr08	26457636	A	b	a	a	b	b	a	a	-	a	a	-	b	b	a	a	a	a	a	b	a	a	b	b	a	b	a	a	a	a	a	a	a	a	b	a	-	a	b	a	b	b	-	b	b	-	a	a
chr08	26815999	G	-	a	a	-	-	-	a	-	a	a	-	-	-	a	a	a	a	a	-	-	a	-	-	-	b	a	-	a	a	a	a	a	a	-	a	a	a	-	a	-	-	-	b	b	-	a	-
chr08	27174769	A	-	a	a	-	-	a	a	b	-	a	-	-	b	a	a	a	a	a	b	-	a	-	-	-	-	a	-	-	a	-	a	a	a	-	a	a	-	b	a	-	h	a	-	b	-	a	-
chr08	27216497	C	b	a	a	b	b	a	a	b	a	a	-	b	b	a	a	a	a	a	b	a	a	b	b	a	b	a	a	a	a	a	a	a	a	-	a	a	a	b	a	b	-	-	b	b	b	a	a
chr08	27288110	T	b	a	a	b	b	a	a	b	a	a	-	b	b	a	a	a	a	a	b	a	a	b	b	a	b	-	a	a	-	a	a	a	a	b	a	a	-	b	a	b	b	-	b	b	-	a	a
chr08	27288129	G	b	a	a	b	b	a	a	b	a	a	-	b	b	a	a	a	a	a	b	a	a	b	b	a	b	-	a	a	-	a	a	a	a	b	a	a	-	b	a	b	b	-	b	b	-	a	a
chr08	27290928	G	-	-	a	b	-	a	a	-	-	-	-	-	b	a	a	-	a	a	b	a	a	-	-	-	b	-	-	-	-	-	a	a	a	-	-	a	a	b	a	-	b	-	-	-	-	a	-
chr08	27305198	T	-	a	a	b	b	a	a	b	-	a	-	-	b	a	a	a	a	h	b	a	a	b	b	-	b	a	a	a	-	a	a	a	a	b	a	a	a	-	a	b	b	b	b	b	b	a	a
chr08	27311625	A	-	-	a	-	b	-	-	b	-	-	-	-	-	-	a	a	-	-	b	-	a	-	-	-	b	-	-	a	-	-	-	-	a	-	a	-	-	-	a	-	-	-	-	b	-	-	-
chr08	27312996	T	b	a	a	b	-	-	a	b	a	-	-	-	b	a	-	-	a	a	b	a	-	-	b	-	b	-	-	a	-	-	-	a	-	b	-	-	-	-	a	b	b	b	b	b	-	-	-
chr08	27313742	A	-	-	a	b	-	a	-	-	-	-	-	b	b	a	a	a	a	a	b	-	a	-	-	-	b	a	-	-	a	-	a	a	a	b	a	-	a	b	a	b	b	b	b	b	-	a	-
chr08	27319607	T	b	a	a	b	b	a	a	b	a	-	-	-	b	a	a	a	a	a	b	a	a	b	b	a	b	a	-	a	-	a	a	a	a	b	a	a	a	b	a	b	b	-	b	b	-	a	a
chr08	27320198	T	b	a	a	b	b	a	a	b	a	-	-	-	b	a	a	a	a	-	b	a	a	-	b	a	b	a	-	a	a	a	a	a	a	b	a	a	a	b	a	b	b	b	b	b	-	a	a
chr08	27321044	T	b	a	a	b	b	a	a	-	a	-	-	-	b	a	a	a	a	a	b	-	a	b	-	-	b	a	-	a	a	a	a	a	a	b	a	a	a	b	a	b	b	-	b	b	-	a	a
chr08	27325751	T	b	a	a	b	-	a	-	b	a	a	-	-	b	a	a	a	a	a	b	a	a	b	b	a	b	a	a	a	a	a	a	a	a	b	a	-	a	b	a	b	b	-	b	b	b	a	-
chr08	27331102	G	b	a	a	b	b	a	-	b	a	a	-	b	b	a	a	a	a	a	b	a	a	b	b	-	b	a	-	a	a	-	a	a	a	-	a	a	a	b	a	-	b	b	b	b	b	a	-
chr08	27338022	A	-	a	a	b	b	a	-	-	a	a	a	b	b	a	a	a	a	a	b	-	a	b	-	-	b	a	a	a	a	a	a	a	a	-	a	-	-	b	a	b	b	b	b	b	-	a	-
chr08	27342300	G	-	a	a	b	b	a	a	-	-	-	-	b	b	a	a	a	a	a	b	-	a	-	-	-	b	-	-	a	a	a	a	a	a	-	a	-	a	b	a	-	-	-	b	-	b	a	a
chr08	27342301	A	-	a	a	b	b	a	a	-	-	-	-	b	b	a	a	a	a	a	b	-	a	-	-	-	b	-	-	a	a	a	a	a	a	-	a	-	a	b	a	-	-	-	b	-	b	a	a
chr08	27342987	G	b	a	a	-	b	a	a	b	a	a	a	b	b	a	a	a	a	a	b	a	a	b	b	-	b	a	a	a	-	a	a	a	a	-	a	a	a	b	a	h	b	b	b	-	b	a	-
chr08	27343627	G	-	-	-	b	-	-	-	b	-	-	-	-	b	a	a	a	a	-	b	-	a	-	-	-	b	a	-	-	-	-	-	a	a	-	-	-	a	b	a	-	b	-	-	b	-	-	-
chr08	27358820	C	b	a	a	b	b	a	a	b	a	-	a	-	b	a	a	a	a	a	b	a	a	b	b	a	b	a	a	a	a	a	a	a	a	-	a	-	a	b	a	b	b	b	b	b	-	a	a
chr08	27371561	T	b	a	a	b	b	a	a	b	a	-	-	-	b	a	a	a	a	a	b	a	a	b	b	a	b	a	a	a	a	a	a	a	a	b	a	-	a	b	a	b	b	b	b	b	-	a	a
chr08	27391634	T	b	a	a	b	b	a	a	b	a	a	-	b	b	a	a	a	a	a	b	a	a	b	b	-	b	a	a	a	-	-	a	a	a	b	a	a	-	b	a	b	b	b	b	b	b	a	-
chr08	27405628	G	-	a	a	b	b	a	a	-	a	a	-	b	b	a	a	a	a	a	b	a	a	b	-	a	b	a	a	a	a	a	a	a	a	-	a	a	a	b	a	b	b	b	h	b	b	a	a
chr08	27405647	T	-	a	a	b	b	a	a	-	a	a	-	b	b	a	a	a	a	a	b	a	a	b	-	a	b	a	a	a	a	a	a	a	a	-	a	a	a	b	a	b	b	b	b	b	b	a	a
chr08	27434089	T	-	a	-	-	b	a	a	b	a	-	-	b	b	a	a	a	a	a	b	a	a	b	b	-	b	a	-	a	-	a	a	a	a	-	a	a	a	b	a	b	b	-	b	b	b	a	-
chr08	27539374	T	-	a	a	b	b	a	a	-	a	-	-	-	b	a	a	a	a	a	b	a	a	b	-	-	b	a	a	a	a	a	a	a	a	-	a	a	a	b	a	b	b	b	b	b	b	-	a
chr08	27539671	A	b	a	a	b	b	a	a	b	a	-	-	-	b	a	a	a	a	a	b	a	a	b	b	-	b	a	a	a	a	a	a	a	a	-	a	a	a	b	a	b	b	b	b	b	b	-	a
chr08	27595390	T	b	a	a	b	b	a	a	b	a	-	-	-	b	b	a	a	a	-	b	a	a	-	b	a	b	a	a	a	a	a	a	a	a	b	a	-	-	b	a	a	b	b	b	b	b	a	a
chr08	27595427	A	b	a	a	b	b	a	a	b	a	-	-	-	b	b	a	a	a	-	b	a	a	-	b	a	b	a	a	a	a	a	a	a	a	b	a	-	-	b	a	b	b	b	b	b	b	a	a
chr08	27613815	T	b	a	b	b	b	a	a	b	a	a	-	b	b	b	a	a	a	a	b	a	a	b	b	a	b	a	-	a	-	a	a	a	a	b	a	a	a	b	a	b	-	b	b	b	b	a	a
chr08	27613842	T	b	a	b	b	b	a	a	b	a	a	-	b	b	b	a	a	a	a	b	a	a	b	b	a	b	a	-	a	-	a	a	a	a	b	a	a	a	b	a	b	-	b	b	b	b	a	a
chr08	27616865	G	b	a	b	-	b	a	a	b	a	-	-	b	-	b	a	a	a	a	b	-	a	b	b	a	b	a	a	a	a	a	a	a	a	b	a	-	a	b	a	b	b	b	b	b	-	a	a
chr08	27621687	G	-	a	-	b	b	a	a	b	a	a	-	b	b	b	a	a	a	a	b	a	a	b	b	a	b	a	a	a	a	a	a	a	a	b	a	-	-	b	a	b	b	b	b	b	b	a	-
chr08	27621712	A	-	a	-	b	b	a	a	b	a	a	-	b	b	b	a	a	a	a	b	a	a	b	b	a	b	a	a	a	a	a	a	a	a	b	a	-	-	b	a	b	b	b	b	b	b	a	-
chr08	27621870	G	-	a	-	b	b	a	a	-	a	a	-	b	b	b	a	a	a	a	b	a	a	b	-	a	b	a	a	a	a	a	a	a	a	-	a	-	-	b	a	b	b	b	b	b	b	a	-
chr08	27621877	T	-	a	-	b	b	a	a	-	a	a	-	b	b	b	a	a	a	a	b	a	a	b	-	a	b	a	a	a	a	a	a	a	a	-	a	-	-	b	a	b	b	b	b	b	b	a	-
chr08	27623618	C	b	a	b	b	-	a	a	b	-	-	-	b	b	b	a	a	a	a	b	a	a	-	-	-	b	a	-	a	a	a	a	a	a	-	a	a	-	b	a	b	-	b	b	b	b	a	a
chr08	27650432	G	-	a	b	-	b	-	-	-	-	-	-	b	b	b	a	a	a	a	b	-	a	b	-	-	b	a	a	-	-	a	-	a	a	b	a	a	-	-	a	b	b	-	b	b	b	-	-
chr08	27678924	C	b	a	b	b	b	a	a	b	-	-	a	b	b	b	a	a	a	a	b	-	a	b	-	a	b	a	a	a	a	a	a	a	a	b	a	a	-	b	a	b	b	-	b	b	b	a	a
chr08	27678932	A	b	a	b	b	b	a	a	b	-	-	a	b	b	b	a	a	a	a	b	-	a	b	-	a	b	a	a	a	a	a	a	a	a	b	a	a	-	b	a	b	b	-	b	b	b	a	a
chr08	27679122	G	-	a	b	b	b	a	a	-	-	-	a	b	b	b	a	a	a	a	b	-	a	b	-	a	b	a	a	a	a	a	a	a	a	b	a	a	-	b	a	b	b	-	b	b	b	a	a
chr08	27682899	A	b	a	b	-	-	a	a	b	-	a	-	b	b	b	a	a	a	a	b	a	a	b	b	a	b	a	a	a	a	a	a	a	a	b	a	-	a	b	a	b	b	b	b	b	b	a	-
chr08	27684612	A	b	a	b	-	-	-	a	b	-	a	-	b	b	b	a	a	a	a	b	-	a	b	b	a	b	-	a	-	a	a	a	a	a	-	a	a	-	-	a	-	-	-	b	-	b	-	-
chr08	27684892	T	b	a	b	-	-	-	a	b	-	a	-	b	b	b	a	a	a	a	b	-	a	b	b	a	b	-	a	-	a	a	a	a	a	-	a	a	-	-	a	-	-	-	b	b	b	-	-
chr08	27694172	A	-	a	b	b	b	a	a	-	a	a	-	b	b	b	a	a	a	a	b	a	a	-	-	a	b	a	a	a	a	a	a	a	a	b	a	a	a	b	a	a	b	-	b	b	b	a	a
chr08	27694198	G	-	a	b	b	b	a	a	-	a	a	-	b	b	b	a	a	a	a	b	a	a	-	-	a	b	a	a	a	a	a	a	a	a	b	a	a	a	b	a	b	b	-	b	b	b	a	a
chr08	27694199	G	-	a	b	b	b	a	a	-	a	a	-	b	b	b	a	a	a	a	b	a	a	-	-	a	b	a	a	a	a	a	a	a	a	b	a	a	a	b	a	b	b	-	b	b	b	a	a
chr08	27698129	C	b	a	-	-	b	a	a	b	a	a	a	-	b	b	a	a	a	b	b	a	a	b	b	-	b	a	-	a	a	-	a	a	a	-	a	a	a	b	a	b	b	-	b	b	b	a	a
chr08	27698321	T	b	a	b	b	b	a	a	b	a	a	-	b	b	b	a	a	a	a	b	-	a	-	b	-	b	a	a	a	a	a	a	a	a	b	a	a	a	-	a	h	b	b	b	b	-	a	a
chr08	27701361	C	b	a	b	b	b	a	-	b	a	a	a	b	b	b	a	a	a	a	b	a	a	b	b	a	b	a	a	a	a	a	a	a	a	b	a	a	a	b	a	b	b	-	b	b	b	a	a
chr08	27701376	T	b	a	b	b	b	a	-	b	a	a	a	b	b	b	a	a	a	a	b	a	a	b	b	a	b	a	a	a	a	a	a	a	a	b	a	a	a	b	a	b	b	-	b	b	b	a	a
chr08	27706330	A	-	a	b	-	b	a	a	-	a	a	a	b	b	b	a	a	a	a	b	-	a	b	-	a	b	a	a	a	a	a	a	a	a	-	a	a	-	b	a	b	b	b	b	b	b	a	a
chr08	27706331	A	-	a	b	-	b	a	a	-	a	a	a	b	b	b	a	a	a	a	b	-	a	b	-	a	b	a	a	a	a	a	a	a	a	-	a	a	-	b	a	b	b	b	b	b	b	a	a
chr08	27706332	C	-	a	b	-	b	a	a	-	a	a	a	b	b	b	a	a	a	a	b	-	a	b	-	a	b	a	a	a	a	a	a	a	a	-	a	a	-	b	a	b	b	b	b	b	b	a	a
chr08	27706581	C	-	a	b	-	b	a	a	-	a	a	a	b	b	b	a	a	a	a	b	-	a	b	-	a	b	a	a	a	a	a	a	a	a	-	a	a	-	b	a	a	b	b	b	b	b	a	a
chr08	27706585	T	-	a	b	-	b	a	a	-	a	a	a	b	b	b	a	a	a	a	b	-	a	b	-	a	b	a	a	a	a	a	a	a	a	-	a	a	-	b	a	a	b	b	b	b	b	a	a
chr08	27707660	G	b	a	b	b	b	a	a	b	-	a	a	b	b	b	a	a	a	a	b	a	a	b	b	a	b	a	a	a	a	a	-	a	a	b	-	a	a	-	a	h	-	b	b	-	b	a	a
chr08	27708443	A	b	a	b	-	-	-	a	-	-	a	-	-	-	b	a	-	-	a	b	-	a	-	b	-	b	a	-	a	a	a	-	a	a	-	-	a	-	b	a	b	-	b	b	b	-	a	-
chr08	27708461	T	b	a	b	-	-	-	a	-	-	a	-	-	-	b	a	-	-	a	b	-	a	-	b	-	b	a	-	a	a	a	-	a	a	-	-	a	-	b	a	b	-	b	b	b	-	a	-
chr08	27709629	A	b	a	b	b	b	a	a	b	a	a	-	b	b	b	a	a	a	a	b	-	a	b	b	a	b	a	a	a	a	a	a	a	a	b	a	a	a	b	a	b	b	b	b	b	b	a	-
chr08	27709675	T	b	a	b	b	b	a	a	b	a	a	-	b	b	b	a	a	a	a	b	-	a	b	b	a	b	a	a	a	a	a	a	a	a	b	a	a	a	b	a	b	b	b	b	b	b	a	-
chr08	27710783	T	-	a	-	-	b	a	-	-	a	a	-	-	b	b	-	a	a	-	b	-	a	-	-	a	b	a	a	-	-	-	-	-	a	-	a	-	-	b	a	-	-	-	-	b	-	-	a
chr08	27714047	A	-	a	b	-	b	-	-	b	-	a	-	b	b	b	a	a	a	-	b	a	a	-	b	a	b	a	-	a	-	-	a	a	a	-	a	-	a	b	a	-	b	-	b	-	-	a	-
chr08	27718920	G	-	a	b	b	b	a	a	-	a	a	-	b	b	b	a	a	a	a	b	a	a	b	-	-	b	a	a	a	a	a	a	a	a	-	a	a	-	b	a	b	b	-	b	b	b	a	-
chr08	27718979	G	-	a	b	b	b	a	a	-	a	a	-	b	b	b	a	a	a	a	b	a	a	b	-	-	b	a	a	a	a	a	a	a	a	-	a	a	-	b	a	b	b	-	b	b	b	a	-
chr08	27720916	T	b	a	b	b	b	a	a	b	a	a	a	b	b	b	a	a	a	a	b	a	a	b	b	a	b	a	a	a	a	a	a	a	a	-	a	a	a	b	a	b	b	b	b	b	b	a	a
chr08	27726063	G	b	a	b	b	b	a	a	b	a	a	-	b	b	b	a	a	a	a	b	a	a	b	b	a	b	a	a	a	-	a	a	a	a	b	a	a	a	b	a	b	b	b	b	b	b	a	a
chr08	27726260	G	b	a	b	b	b	a	a	b	a	a	-	b	b	b	a	a	a	a	b	a	a	b	b	a	b	a	a	a	-	a	a	a	a	b	a	a	a	b	a	b	b	b	b	b	b	a	a
chr08	27726323	T	-	a	b	-	b	a	a	b	a	a	-	-	b	b	a	a	a	a	-	a	a	b	b	-	b	a	-	a	a	a	a	a	a	-	a	-	-	b	a	b	b	-	-	-	b	a	a
chr08	27726626	T	b	a	b	-	b	a	a	b	a	a	-	-	b	b	a	a	a	a	b	a	a	b	b	-	b	a	-	a	a	a	a	a	a	-	a	-	-	b	a	b	b	-	-	-	b	a	a
chr08	27726925	G	b	a	b	b	b	a	a	b	a	a	-	b	b	b	a	a	a	a	b	-	a	b	b	-	b	-	a	a	-	a	a	a	a	b	a	-	a	b	a	b	b	b	b	b	b	a	a
chr08	27727648	G	b	a	b	b	b	a	-	b	-	-	-	b	b	b	a	a	a	a	b	a	a	b	b	-	b	a	-	a	a	a	a	a	a	b	a	-	a	b	a	b	b	b	b	b	b	a	a
chr08	27727724	T	b	a	b	b	b	a	a	b	a	a	-	b	b	b	a	a	a	a	b	a	a	b	b	-	b	a	a	a	a	-	a	a	a	b	a	a	a	b	a	b	b	-	b	b	b	a	a
chr08	27727909	C	b	a	b	b	b	a	a	b	a	a	-	b	b	b	a	a	a	a	b	a	a	b	b	-	b	a	a	a	a	-	a	a	a	b	a	a	a	b	a	b	b	-	b	-	b	a	a
chr08	27730162	C	-	a	b	b	b	a	a	-	a	a	-	b	b	b	a	a	a	a	b	a	a	b	-	a	b	a	a	a	a	a	a	a	a	b	a	a	a	b	a	h	b	b	b	b	b	a	a
chr08	27731174	A	b	a	b	b	b	a	a	b	a	a	-	b	b	b	a	a	a	a	b	a	a	b	b	a	b	a	a	a	a	a	a	a	a	b	a	a	-	b	a	b	b	b	b	b	b	a	a
chr08	27731641	C	b	a	b	b	b	a	a	b	a	a	a	b	b	b	a	a	a	a	b	a	a	b	b	a	b	a	a	a	-	a	a	a	a	b	a	-	a	b	a	h	b	-	b	b	-	a	a
chr08	27731812	T	b	a	b	b	b	a	a	b	a	a	a	b	b	b	a	a	a	a	b	a	a	b	b	a	b	a	a	a	a	a	a	a	a	b	a	-	a	b	a	b	b	-	b	b	-	a	a
chr08	27732182	T	-	a	b	b	-	a	a	-	a	a	a	b	b	b	a	a	a	a	b	a	a	b	-	-	b	a	a	a	a	a	a	a	a	b	a	a	a	b	a	b	b	b	b	b	-	a	a
chr08	27769171	T	b	a	b	b	b	a	a	b	a	a	a	b	b	b	a	a	a	a	b	-	a	b	b	a	b	a	-	a	a	a	a	a	a	b	a	a	a	b	a	b	b	b	b	b	b	a	a
chr08	27770626	G	b	a	-	-	-	a	a	-	a	a	-	-	-	b	a	a	a	-	b	a	a	-	b	-	b	a	-	a	a	a	a	a	a	b	a	a	-	-	a	-	b	-	b	b	b	a	a
chr08	27774544	A	-	-	b	-	-	-	a	b	-	a	-	-	b	b	a	-	a	-	b	-	a	b	b	-	b	a	-	a	-	-	a	a	a	-	a	-	-	b	a	b	b	-	b	-	-	-	-
chr08	27775610	A	-	a	-	-	b	a	-	b	a	-	a	b	b	b	a	a	a	-	b	a	a	b	b	-	-	-	-	a	a	-	a	a	a	b	a	a	-	b	a	b	b	-	b	b	-	-	-
chr08	27777132	C	-	a	b	-	b	a	a	b	-	a	-	b	b	b	a	a	a	a	b	-	a	b	b	a	b	a	a	a	a	a	a	a	a	b	a	a	-	b	a	b	b	b	b	b	b	a	a
chr08	27777412	G	b	a	b	-	b	a	a	b	-	a	-	b	b	b	a	a	a	b	b	-	a	b	b	a	b	a	a	a	a	a	a	a	a	b	a	a	-	b	a	b	b	b	b	b	b	a	a
chr08	27777984	A	b	a	b	b	b	a	a	b	a	-	-	b	b	b	a	a	a	a	b	-	a	b	b	a	b	a	a	-	a	-	a	a	a	-	-	-	a	b	a	b	b	b	b	b	b	a	-
chr08	27778250	T	b	a	b	b	b	a	a	b	a	-	-	b	b	b	a	a	a	a	b	-	a	b	-	a	b	a	a	-	a	-	a	a	a	-	-	-	-	b	a	b	b	b	b	b	b	a	-
chr08	27778263	T	b	a	b	b	b	a	a	b	a	-	-	b	b	b	a	a	a	a	b	-	a	b	-	a	b	a	a	-	a	-	a	a	a	-	-	-	-	b	a	b	b	b	b	b	b	a	-
chr08	27779259	A	b	a	b	-	-	a	a	b	a	a	-	b	b	b	a	a	a	a	b	a	a	b	b	-	b	a	a	a	a	a	a	a	a	-	a	a	-	b	a	b	b	-	b	-	b	a	a
chr08	27779728	A	-	a	-	b	-	a	-	b	a	-	-	b	b	b	a	a	a	-	b	-	a	-	b	a	b	a	a	a	a	-	-	a	a	-	a	-	-	-	-	b	-	-	b	-	-	a	a
chr08	27779961	C	b	a	b	b	b	a	-	b	a	-	-	b	b	b	a	a	a	a	b	a	a	b	b	a	b	a	-	a	-	a	a	a	a	b	a	-	a	-	a	b	b	-	b	b	b	a	a
chr08	27785567	T	b	a	b	-	-	a	-	b	-	-	a	-	b	b	a	a	a	a	b	-	a	b	b	-	-	-	a	a	a	-	a	a	a	-	-	a	a	b	a	-	b	-	-	b	-	-	-
chr08	27831385	A	b	a	-	-	b	-	-	b	-	-	a	-	b	b	a	a	a	a	b	-	a	-	b	-	b	-	a	a	-	a	a	a	a	-	a	-	-	b	a	b	b	-	-	-	-	-	a
chr08	27841011	T	b	a	b	b	b	a	a	b	a	a	a	b	b	b	a	a	a	a	b	a	a	b	b	a	b	a	a	a	a	a	a	a	a	b	a	a	a	b	a	b	b	b	b	b	b	a	a
chr08	27841131	A	b	a	b	b	b	a	a	b	a	a	a	b	b	b	a	a	a	a	b	a	a	b	b	a	b	a	a	a	a	a	a	a	a	b	a	a	a	b	a	b	b	b	b	b	b	a	a
chr08	27844406	C	-	-	-	-	-	a	-	b	-	a	-	-	-	-	a	a	a	-	b	a	a	-	b	-	-	-	-	-	a	-	a	a	a	-	a	a	-	-	a	-	b	-	-	b	b	-	-
chr08	27844418	G	-	-	-	-	-	a	-	b	-	a	-	-	-	-	a	a	a	-	b	a	a	-	b	-	-	-	-	-	a	-	a	a	a	-	a	a	-	-	a	-	b	-	-	b	b	-	-
chr08	27877583	C	-	a	b	b	b	a	a	-	a	a	-	b	b	b	a	a	a	a	b	a	a	b	-	-	b	a	a	a	a	a	a	a	a	-	a	a	a	-	a	b	b	b	b	b	b	a	a
chr08	27877595	C	-	a	b	b	b	a	a	-	a	a	-	b	b	b	a	a	a	a	b	a	a	b	-	-	b	a	a	a	a	a	a	a	a	-	a	a	a	-	a	b	b	b	b	b	b	a	a
chr08	27880471	G	b	a	b	b	-	a	a	b	-	-	a	-	-	b	a	a	a	a	b	a	a	b	b	-	b	a	a	a	a	-	-	a	a	-	a	a	a	-	a	a	b	-	b	b	-	a	a
chr08	27934988	G	b	a	b	b	b	a	a	b	a	a	-	b	b	b	a	a	a	a	b	a	a	b	b	-	b	a	a	a	a	a	a	a	a	-	a	a	a	b	a	a	b	-	b	b	-	-	a
chr08	27935332	T	b	a	b	b	b	a	a	b	a	a	-	b	b	b	a	a	a	a	b	a	a	b	b	-	b	a	a	a	a	a	a	a	a	-	a	a	a	b	a	a	b	-	b	b	-	-	a
chr08	27935687	A	-	a	b	b	b	-	a	-	-	a	a	b	b	b	-	a	a	a	b	a	a	-	-	a	b	a	-	a	a	a	-	a	a	-	-	a	-	b	a	b	b	b	b	b	b	a	a
chr08	28534753	A	b	a	b	-	-	a	a	b	a	-	a	-	b	b	a	a	a	a	b	-	a	b	b	a	b	a	a	b	-	-	-	a	a	b	-	-	-	b	a	-	-	b	b	b	-	a	a
chr08	28585933	G	-	a	-	b	-	a	a	-	-	-	-	b	b	b	a	a	a	-	b	-	a	b	b	-	b	-	a	b	-	-	a	a	a	-	a	-	-	b	a	-	b	-	b	-	-	a	a
chr08	28652646	C	-	a	b	-	b	a	-	b	-	a	a	b	b	b	a	a	a	a	b	-	a	b	b	a	b	a	a	b	a	a	a	a	a	-	a	a	-	b	a	h	b	b	-	b	b	a	a
chr08	28865539	T	-	a	b	b	b	a	a	b	a	-	-	-	b	b	a	a	a	a	b	a	a	h	b	-	b	a	-	b	a	a	a	a	a	-	a	a	a	b	a	b	b	b	-	b	b	a	a
chr08	28950868	A	-	a	-	b	-	a	-	-	a	-	-	b	b	b	a	a	a	a	b	-	a	-	-	-	b	a	-	b	a	a	a	a	a	-	a	-	-	b	a	b	-	-	-	b	-	a	-
chr08	28970067	A	-	a	b	b	b	a	-	-	a	-	-	b	b	b	a	a	a	a	b	a	a	b	-	a	b	a	-	b	-	a	a	a	a	b	a	a	a	b	a	b	b	-	b	b	b	a	a
chr08	28970301	A	b	a	b	b	b	a	-	-	a	-	-	b	b	b	a	a	a	a	b	a	a	b	-	a	b	a	-	b	-	a	a	a	a	b	a	a	a	b	a	b	b	-	b	b	b	a	a
chr08	28972969	A	b	a	-	b	b	a	a	b	a	-	-	b	b	b	a	a	a	a	b	a	a	b	b	a	b	a	-	b	a	a	a	a	a	-	a	a	a	b	a	b	b	b	b	b	b	a	a
chr08	28977804	A	b	a	b	-	-	-	a	b	a	-	-	-	b	b	a	a	a	a	b	a	a	-	b	-	b	a	a	b	-	-	-	a	a	b	a	-	-	b	a	-	b	-	b	-	b	-	a
chr08	28977970	T	b	a	b	-	-	a	a	-	a	-	-	-	b	b	a	a	a	a	b	a	a	b	-	-	b	a	a	b	-	-	a	a	a	-	a	-	a	b	a	b	b	b	b	b	b	a	-
chr08	28986794	A	-	a	b	b	b	a	a	-	a	a	a	b	-	b	a	a	a	a	b	a	a	b	-	a	b	a	a	b	-	a	a	a	a	-	a	a	a	b	a	b	b	-	b	b	b	a	a
chr08	29044106	T	b	a	b	-	-	a	a	b	a	a	-	b	b	b	a	a	a	a	b	a	a	-	b	-	b	a	a	b	a	a	a	a	a	a	a	a	a	b	a	b	b	b	b	b	b	a	a
chr08	29049260	A	-	-	-	-	-	a	a	-	-	-	-	-	b	b	a	a	a	-	b	-	a	-	-	a	b	a	-	b	-	a	a	a	a	-	a	-	a	-	a	-	b	-	b	-	-	a	a
chr08	29072809	C	-	a	b	-	b	-	a	b	a	-	-	b	-	b	a	a	a	a	b	a	a	-	b	a	b	-	a	-	a	a	-	a	a	-	a	a	-	-	a	b	b	b	b	b	b	a	-
chr08	29075960	C	b	a	b	-	-	-	a	b	-	a	-	b	-	b	a	a	a	a	b	a	a	-	-	-	b	a	a	b	a	a	a	a	a	a	a	-	a	b	a	b	b	-	b	b	-	a	-
chr08	29076171	C	b	a	b	b	b	a	a	b	a	-	-	b	b	b	a	a	a	a	b	a	a	b	b	a	b	-	-	b	a	a	a	a	a	a	a	a	-	b	a	b	b	b	b	b	b	a	-
chr08	29076891	A	b	a	b	b	b	a	a	b	a	-	a	b	b	b	a	a	a	a	b	a	a	b	b	a	b	a	a	b	a	a	a	a	a	-	a	-	a	b	a	b	b	b	b	b	-	a	a
chr08	29104448	A	-	a	b	b	b	a	a	b	a	a	a	b	b	b	a	a	a	a	b	a	a	b	b	-	b	a	a	b	a	-	a	a	a	a	a	a	a	b	a	b	b	b	b	b	b	-	a
chr08	29113085	C	-	a	b	-	b	a	a	-	-	-	a	-	b	b	a	a	a	a	b	a	a	b	-	a	b	a	-	b	a	a	a	a	a	a	a	a	-	b	a	b	b	b	b	-	-	a	a
chr08	29127730	A	-	a	b	-	b	a	a	-	a	-	a	-	-	b	a	a	a	a	b	a	a	-	-	a	b	a	-	-	-	-	a	a	a	-	a	a	a	b	a	b	b	-	b	-	-	-	a
chr08	29142840	G	b	a	-	-	b	a	a	b	-	a	-	b	b	b	a	a	a	a	b	a	a	b	b	-	b	a	a	b	a	-	a	a	a	-	a	-	b	b	a	b	b	b	b	b	-	a	-
chr08	29142926	A	-	a	b	b	b	a	a	-	a	a	-	b	b	b	a	a	a	a	b	a	a	b	-	-	b	a	a	b	a	a	a	a	a	a	a	a	a	b	a	b	b	b	b	b	b	a	a
chr08	29142933	T	-	a	b	b	b	a	a	-	a	a	-	b	b	b	a	a	a	a	b	a	a	b	-	-	b	a	a	b	a	a	a	a	a	a	a	a	a	b	a	b	b	b	b	b	b	a	a
chr08	29177796	C	b	a	-	b	-	a	a	b	a	a	a	b	b	b	a	a	a	a	b	a	a	b	b	a	b	a	a	b	-	a	a	a	a	a	a	a	a	b	a	b	b	b	b	b	-	a	a
chr08	29177849	C	b	a	-	b	-	a	a	b	a	a	a	b	b	b	a	a	a	a	b	a	a	b	b	a	b	a	a	b	-	a	a	a	a	a	a	a	a	b	a	b	b	b	b	b	-	a	a
chr08	29178141	G	b	a	-	b	b	a	a	b	a	a	a	b	b	b	a	a	a	a	b	a	a	b	b	a	b	a	a	b	-	a	a	a	a	a	a	a	a	b	a	b	b	b	b	b	-	a	a
chr08	29193094	T	b	a	-	-	-	-	a	b	-	-	-	-	b	b	-	a	-	a	b	-	a	-	-	-	b	-	-	-	-	-	-	a	a	-	-	-	-	-	a	b	-	-	b	b	-	-	a
chr08	29193267	G	b	a	-	-	-	-	a	b	-	-	-	-	b	b	-	a	-	a	b	-	a	-	-	-	b	-	-	-	-	-	-	a	a	-	-	-	-	-	a	a	-	-	b	b	-	-	a
chr08	29200497	T	b	a	b	b	-	a	a	b	a	a	b	b	b	b	a	a	a	a	b	a	a	b	b	-	b	a	a	b	a	a	a	a	a	a	a	a	a	b	a	b	b	-	b	b	-	a	a
chr08	29200709	T	b	a	b	b	-	a	a	b	a	a	b	b	b	b	a	a	a	a	b	a	a	b	b	-	b	a	a	b	a	a	a	a	a	a	a	a	a	b	a	b	b	-	b	b	-	a	a
chr08	29202843	G	b	a	b	b	-	a	a	b	-	a	-	b	b	b	a	a	a	a	b	a	a	-	b	a	-	a	-	b	-	-	a	a	a	-	-	a	a	b	a	a	-	-	-	b	-	a	-
chr08	29261227	C	b	a	b	b	b	a	a	b	a	a	a	b	b	b	a	a	a	a	b	a	a	b	b	a	b	a	a	b	a	a	a	a	a	a	a	a	a	b	a	b	b	b	b	b	-	a	a
chr08	29263985	G	-	a	b	b	b	a	a	-	a	-	-	b	b	b	a	a	a	a	b	-	a	-	-	-	b	a	-	b	a	a	a	a	a	a	a	a	a	b	a	b	b	-	b	b	b	a	a
chr08	29270139	G	b	a	b	b	-	a	-	b	a	a	a	-	b	b	a	a	a	a	b	a	a	b	b	a	b	a	a	b	-	a	a	a	a	a	a	-	a	b	a	a	b	-	b	b	b	a	-
chr08	29302573	C	-	-	b	b	b	-	-	-	-	-	-	b	b	b	a	-	-	-	b	-	-	b	-	-	b	-	-	b	-	-	-	-	-	-	-	a	-	b	-	-	b	b	b	b	-	-	-
chr08	29357825	A	-	a	b	b	-	a	a	-	a	a	-	b	b	b	a	a	a	a	b	a	a	b	-	-	b	a	a	b	-	a	a	a	a	a	a	a	a	b	a	b	b	b	b	b	-	a	a
chr08	29357832	T	-	a	b	b	-	a	a	-	a	a	-	b	b	b	a	a	a	a	b	a	a	b	-	-	b	a	a	b	-	a	a	a	a	a	a	a	a	b	a	b	b	b	b	b	-	a	a
chr08	29365511	C	-	a	b	b	b	-	a	-	a	-	a	-	b	b	a	a	a	a	b	a	a	-	-	a	b	a	-	b	a	-	a	a	a	a	a	a	a	b	a	b	b	-	b	b	b	a	a
chr08	29365541	G	-	a	-	b	b	-	a	-	a	-	a	-	b	b	a	a	a	a	b	a	a	-	-	a	b	a	-	b	a	a	a	a	a	a	a	a	a	b	a	b	b	-	b	b	b	a	a
chr08	29383821	C	-	a	b	b	b	a	a	-	-	a	-	b	b	b	a	a	a	a	b	a	a	b	a	-	b	a	-	b	a	a	a	a	a	a	a	-	a	b	a	h	b	-	b	b	b	a	a
chr08	29384001	A	-	a	b	b	b	a	a	-	-	a	-	b	b	b	a	a	a	a	b	a	a	b	a	-	b	a	-	b	a	a	a	a	a	a	a	-	a	b	a	h	b	-	b	b	b	a	a
chr08	29391908	G	-	-	-	b	b	-	a	b	-	-	-	b	b	b	-	-	-	-	b	-	a	b	b	-	b	-	-	b	-	-	a	-	-	-	a	-	-	b	a	-	b	b	-	b	-	-	-
chr08	29392984	T	b	a	b	b	-	a	a	b	a	-	-	b	b	b	a	a	a	a	b	a	a	-	b	a	b	a	a	b	a	a	a	a	a	b	a	a	-	b	a	b	b	b	b	b	b	a	a
chr08	29396548	C	-	a	b	b	b	a	-	-	a	a	-	b	b	b	a	a	a	a	b	a	a	b	-	a	b	-	-	b	a	a	a	a	a	a	a	a	a	b	a	b	b	-	b	b	-	a	-
chr08	29526641	T	-	-	b	-	-	a	-	-	a	-	-	-	-	b	a	a	-	a	b	-	a	-	a	a	-	a	-	-	a	a	-	a	h	a	-	-	a	-	a	-	b	-	-	-	-	a	a
chr08	29642764	G	-	a	b	b	-	a	a	-	-	-	-	-	b	b	a	a	a	-	b	a	a	b	-	-	b	-	-	b	a	-	a	a	a	-	a	-	a	b	a	b	b	b	b	b	b	a	-
chr08	29644624	A	-	a	b	b	b	a	a	-	a	-	a	b	b	b	a	a	a	a	b	-	a	b	-	a	b	a	a	b	a	a	a	a	a	a	a	a	a	b	a	b	b	b	b	-	b	a	a
chr08	29668582	T	b	a	b	b	-	-	-	b	a	a	-	b	b	b	a	a	a	a	b	-	a	b	b	a	b	a	-	b	-	a	a	a	a	a	a	a	a	b	a	b	b	b	b	b	b	a	a
chr08	29671800	C	b	-	-	-	-	-	-	-	a	-	a	-	b	-	a	-	-	-	-	-	a	-	-	-	b	a	-	-	-	a	-	a	a	-	-	-	-	-	a	-	-	-	b	b	-	a	a
chr08	29731785	G	b	a	b	b	b	-	a	b	-	a	-	b	b	b	a	a	a	a	b	a	a	b	b	a	b	a	a	b	a	-	a	a	a	a	a	-	a	-	a	b	b	b	b	b	-	a	a
chr08	29744499	T	b	a	b	-	b	a	a	b	a	-	a	b	b	b	a	a	a	a	b	a	a	-	b	a	b	a	a	b	-	-	a	a	a	a	a	a	a	b	a	b	b	b	b	b	-	a	a
chr08	29754162	G	b	a	-	-	-	-	a	-	a	-	a	-	-	b	a	a	a	a	-	-	a	-	-	-	b	a	-	b	a	a	-	a	a	a	a	a	a	b	a	-	-	b	b	-	-	a	a
chr08	29760545	T	-	a	b	-	b	a	a	b	a	-	-	b	-	b	a	a	a	-	b	a	a	b	b	-	b	-	-	-	a	a	a	a	a	a	-	-	a	b	a	-	b	-	b	b	-	a	-
chr08	29767147	G	b	a	b	b	b	a	a	b	a	a	a	b	b	b	a	a	a	a	b	a	a	b	b	a	b	a	a	b	a	a	a	a	a	a	a	a	a	b	a	h	b	-	b	b	b	a	a
chr08	29767375	A	b	a	b	b	b	a	a	b	a	a	a	b	b	b	a	a	a	a	b	a	a	b	b	a	b	a	a	b	a	a	a	a	a	a	a	a	a	b	a	b	b	-	b	b	b	a	a
chr08	29767471	C	-	a	b	b	b	-	a	-	-	a	-	b	b	b	a	a	a	a	b	a	a	b	-	a	b	a	-	b	a	a	-	a	a	a	a	a	a	b	a	a	b	b	b	-	b	a	a
chr08	29775277	G	-	a	b	-	b	a	a	-	a	a	a	-	b	b	a	a	a	a	b	a	a	-	-	a	b	a	a	b	a	a	a	a	a	a	a	-	-	b	a	b	-	-	b	-	-	a	a
chr08	29775329	A	-	a	b	-	b	a	a	-	a	a	a	-	b	b	a	a	a	a	b	a	a	-	-	a	b	a	a	b	a	a	a	a	a	a	a	-	-	b	a	a	-	-	b	-	-	a	a
chr08	29775334	A	-	a	b	-	b	a	a	-	a	a	a	-	b	b	a	a	a	a	b	a	a	-	-	a	b	a	a	b	a	a	a	a	a	a	a	-	-	b	a	a	-	-	b	-	-	a	a
chr08	29775520	G	b	a	b	-	b	a	a	-	a	a	a	-	b	b	a	a	a	a	b	a	a	-	-	a	b	a	a	b	a	a	a	a	a	a	a	-	-	b	a	b	-	-	b	-	-	a	a
chr08	29777119	G	b	a	b	b	b	a	a	b	a	a	a	b	b	b	a	a	a	a	b	a	a	b	b	a	b	a	a	b	a	a	a	a	a	a	a	-	a	b	a	b	b	b	b	b	-	a	a
chr08	29814469	C	b	a	b	b	b	a	a	b	a	-	-	b	b	b	a	a	a	a	b	-	a	b	b	a	b	a	a	b	-	a	a	a	a	a	a	a	a	b	a	b	b	b	b	b	-	a	a
chr08	29817230	G	b	a	-	b	-	-	a	b	-	-	-	-	-	b	a	a	a	a	b	-	a	b	-	a	b	a	-	b	a	-	-	a	a	-	-	-	-	b	-	-	-	-	b	b	b	a	a
chr08	29830556	C	b	a	b	b	b	-	a	b	a	-	-	b	b	b	a	a	a	a	b	a	a	-	b	-	b	a	a	b	-	a	a	a	a	-	a	a	a	b	a	b	b	-	b	b	b	a	a
chr08	29832867	A	-	a	b	b	b	a	-	b	-	-	-	-	-	b	a	a	a	a	b	a	a	b	b	a	b	a	a	b	a	-	a	a	a	-	a	-	-	b	a	a	-	b	b	b	-	-	-
chr08	29838930	T	b	a	b	b	b	a	a	b	a	a	a	b	b	b	a	a	a	-	b	-	a	b	b	a	b	-	-	b	-	a	a	a	a	a	a	a	a	b	a	-	b	b	b	b	b	a	a
chr08	29848927	A	-	a	b	b	-	a	a	-	-	-	-	b	b	b	a	a	a	a	b	a	a	-	-	-	b	-	-	b	a	-	a	a	a	a	a	a	-	-	a	b	b	-	b	-	-	a	a
chr08	29867333	T	b	a	b	b	b	-	a	b	-	a	-	-	b	b	a	a	a	a	b	-	a	b	b	a	b	a	-	b	-	a	a	a	a	-	a	a	a	b	a	b	b	-	b	-	-	-	a
chr08	29876988	G	b	a	b	b	b	-	a	b	a	-	a	b	b	b	a	a	a	a	b	a	a	b	b	a	b	a	a	b	a	a	a	a	a	a	a	a	-	b	a	b	b	-	b	b	-	a	-
chr08	29885126	G	b	a	b	-	-	-	a	b	a	-	-	b	b	b	a	a	a	a	b	-	a	-	-	a	b	a	a	b	a	-	a	a	a	-	a	a	a	b	a	a	b	-	b	b	b	a	a
chr08	29885198	T	b	a	b	-	-	-	a	b	a	-	-	b	b	b	a	a	a	a	b	-	a	-	-	a	b	a	a	b	a	-	a	a	a	-	a	a	a	b	a	a	b	-	b	b	b	a	a
chr08	29887972	A	b	a	b	b	-	a	a	b	a	-	-	b	b	b	a	a	a	a	b	a	a	b	b	a	b	-	a	b	a	a	a	a	a	-	-	-	a	-	a	b	b	-	b	b	b	a	a
chr08	29888200	G	b	a	b	b	-	a	a	b	a	-	-	b	b	b	a	a	a	a	b	a	a	b	b	a	b	-	a	b	a	a	a	a	a	-	-	-	a	-	a	b	b	-	b	b	b	a	a
chr08	29889062	A	b	a	b	b	b	a	a	b	-	-	a	b	b	b	a	a	a	-	b	-	a	-	b	a	b	a	-	b	a	a	a	a	a	-	a	a	a	b	a	b	b	b	b	b	b	a	a
chr08	29905422	G	b	a	b	b	-	-	a	b	a	a	-	b	b	b	a	a	a	a	b	-	a	b	b	a	b	a	a	b	a	-	a	a	a	a	a	a	-	b	a	b	b	-	b	b	b	a	a
chr08	29905624	C	b	a	b	b	-	-	a	b	a	a	-	b	b	b	a	a	a	a	b	-	a	b	b	a	b	a	a	b	a	-	a	a	a	a	a	a	-	b	a	b	b	-	b	b	b	a	a
chr08	29913076	T	b	a	b	b	-	a	a	-	a	a	-	-	-	b	a	a	a	a	-	a	a	-	b	-	-	a	a	-	a	a	a	a	a	a	a	-	a	-	a	-	-	-	b	-	-	a	a
chr08	29920221	A	-	a	-	-	-	a	a	-	-	-	a	b	-	b	a	a	a	a	a	a	a	b	-	-	b	a	a	b	a	a	a	a	a	a	a	a	a	-	a	a	-	-	b	-	-	a	a
chr08	29938450	T	b	a	b	b	b	a	a	b	-	a	-	b	b	b	a	a	a	a	b	a	a	-	b	-	b	a	a	b	a	a	a	a	a	a	a	-	a	b	a	b	b	b	b	b	b	a	a
chr08	29960484	T	-	a	-	-	-	a	-	-	-	a	-	-	-	b	a	a	a	-	b	a	a	-	-	-	b	-	-	b	-	a	a	a	a	-	-	a	-	-	a	-	-	-	-	b	-	-	-
chr08	29960485	T	-	a	-	-	-	a	-	-	-	a	-	-	-	b	a	a	a	-	b	a	a	-	-	-	b	-	-	b	-	a	a	a	a	-	-	a	-	-	a	-	-	-	-	b	-	-	-
chr08	30056693	C	b	a	b	-	-	-	-	b	-	-	-	-	-	b	-	-	a	a	b	-	a	-	-	-	-	-	-	-	a	a	-	a	a	-	-	a	-	-	a	-	-	-	b	b	-	-	-
chr08	30058478	A	-	a	b	b	b	a	a	-	a	a	-	b	b	b	a	a	a	a	b	a	a	b	-	a	b	a	a	b	a	a	a	a	a	a	a	a	a	b	a	b	-	b	b	b	b	a	a
chr08	30058518	T	-	a	b	b	b	a	a	-	a	a	-	b	b	b	a	a	a	a	b	a	a	b	-	a	b	a	a	b	a	a	a	a	a	a	a	a	a	b	a	b	-	b	b	b	b	a	a
chr08	30058718	A	-	a	b	b	b	a	a	b	a	a	-	b	b	b	a	a	a	a	b	a	a	b	-	a	b	a	a	b	a	a	a	a	a	a	a	a	a	b	a	a	-	b	b	b	b	a	a
chr08	30058751	C	-	a	b	b	b	a	a	b	a	a	-	b	b	b	a	a	a	a	b	a	a	b	-	a	b	a	a	b	a	a	a	a	a	a	a	a	a	b	a	a	-	b	b	b	b	a	a
chr08	30063288	G	-	-	b	-	b	a	-	b	-	-	-	b	-	b	a	a	a	a	b	-	a	b	-	-	b	-	-	b	-	a	a	a	a	a	a	-	a	b	a	b	-	-	b	-	-	-	a
chr08	30074988	T	b	a	b	b	b	-	-	b	-	a	-	-	b	b	a	a	a	a	b	a	a	b	b	-	b	a	a	-	a	-	a	a	a	-	a	a	-	-	a	b	b	-	b	b	-	-	a
chr08	30075604	G	b	a	b	b	b	a	-	b	-	a	-	b	-	b	a	a	a	a	b	a	a	-	-	a	b	a	a	b	-	a	a	a	a	-	a	-	a	b	a	b	b	-	b	b	-	-	a
chr08	30103728	T	b	a	b	b	b	a	a	b	a	a	a	b	b	b	a	a	a	a	b	a	a	b	b	a	-	a	a	b	b	a	a	a	a	-	a	a	a	b	a	b	b	-	b	b	b	a	-
chr08	30123920	T	-	a	b	-	b	a	-	-	a	a	-	b	b	b	a	a	a	a	b	a	a	-	-	a	b	a	-	b	a	a	a	a	a	-	a	-	a	b	a	b	b	b	b	b	-	a	a
chr08	30123991	A	-	a	b	-	b	a	-	-	a	a	-	b	b	b	a	a	a	a	b	a	a	-	-	a	b	a	-	b	a	a	a	a	a	-	a	-	a	b	a	b	b	b	b	b	-	a	a
chr08	30129969	A	-	a	-	-	-	-	a	-	-	-	-	-	-	-	a	a	a	a	-	-	-	-	-	-	b	a	a	-	a	-	-	a	a	a	-	a	-	b	a	b	-	-	b	-	-	a	-
chr08	30129986	A	-	a	-	-	-	-	a	-	-	-	-	-	-	-	a	a	a	a	-	-	-	-	-	-	b	a	a	-	a	-	-	a	a	a	-	a	-	b	a	b	-	-	b	-	-	a	-
chr08	30157208	A	b	a	b	b	b	a	a	b	-	-	a	b	b	b	a	a	a	a	b	a	a	b	b	a	-	a	-	-	a	a	-	a	a	a	a	-	-	b	a	b	b	b	-	b	-	a	a
chr08	30173347	A	-	a	-	b	b	a	a	-	a	a	-	b	-	b	a	a	a	a	b	a	a	-	-	-	b	a	-	b	a	a	a	a	a	a	a	a	a	b	a	b	b	-	-	-	-	-	-
chr08	30190241	A	b	a	b	-	-	-	a	b	a	a	a	b	b	b	a	a	a	a	b	a	a	b	b	-	b	a	a	b	a	a	a	a	a	a	a	a	a	b	a	b	b	b	b	b	b	a	a
chr08	30207753	C	-	a	-	-	-	-	a	-	a	-	a	-	b	b	a	-	-	a	b	-	a	b	-	-	b	-	a	-	-	-	-	a	a	a	a	-	-	-	a	b	-	b	b	b	b	a	-
chr08	30207775	A	-	a	-	-	-	-	a	-	a	-	a	-	b	b	a	-	-	a	b	-	a	b	-	-	b	-	a	-	-	-	-	a	a	a	a	-	-	-	a	b	-	b	b	b	b	a	-
chr08	30207912	T	-	a	-	-	-	-	a	-	a	-	a	-	b	b	a	-	-	a	b	-	a	b	-	-	b	-	a	-	-	-	-	a	a	a	a	-	-	-	a	b	-	b	b	b	b	a	-
chr08	30208363	G	b	a	-	b	b	a	a	b	-	a	-	b	b	b	a	a	a	a	b	-	a	b	b	a	b	a	a	-	a	a	a	a	a	a	a	a	-	b	a	b	b	-	b	b	b	a	a
chr08	30223226	A	b	a	b	b	b	a	a	b	a	-	-	b	b	b	a	a	a	a	b	a	a	-	b	-	b	a	-	b	-	-	a	a	a	-	a	a	a	b	a	b	-	-	b	-	-	a	-
chr08	30237409	T	b	a	b	b	b	a	a	b	a	a	a	b	b	b	a	a	a	a	b	a	a	b	b	a	b	a	a	b	a	a	a	a	a	a	a	a	a	b	a	b	b	b	b	b	-	a	b
chr08	30237412	G	b	a	b	b	b	a	a	b	a	a	a	b	b	b	a	a	a	a	b	a	a	b	b	a	b	a	a	b	a	a	a	a	a	a	a	a	a	b	a	b	b	b	b	b	-	a	a
chr08	30241194	T	b	a	-	-	-	-	-	-	-	-	-	-	-	b	-	a	-	a	b	-	-	-	-	a	b	-	a	b	a	-	-	a	-	-	-	a	a	-	a	-	-	b	b	b	-	a	a
chr08	30241326	A	b	a	-	-	-	-	-	-	-	-	-	-	-	b	-	a	-	a	b	-	-	-	-	a	b	-	a	b	a	-	-	a	-	-	-	a	a	-	a	-	-	b	b	b	-	a	a
chr08	30243013	G	b	a	b	-	b	a	a	b	a	-	-	b	b	b	a	a	a	a	b	-	a	b	b	a	b	a	a	b	a	a	a	a	a	a	a	-	-	b	a	b	-	-	b	b	-	a	-
chr08	30243364	C	b	a	b	b	-	a	-	b	-	-	-	b	b	b	a	a	a	a	b	-	a	-	-	-	b	a	a	b	a	a	a	a	a	-	a	a	a	b	a	a	b	-	b	-	-	a	a
chr08	30256723	T	b	a	-	-	-	-	a	-	-	-	-	-	-	-	-	a	a	a	b	a	a	-	-	-	b	a	a	b	a	a	a	a	a	a	-	a	a	b	a	b	-	-	b	b	-	a	a
chr08	30305239	T	b	a	-	b	b	a	a	b	a	-	-	-	b	b	a	a	a	a	b	a	a	b	b	a	b	a	-	b	a	a	a	a	a	a	a	a	-	-	a	-	b	b	b	b	-	a	a
chr08	30305436	T	-	a	-	b	b	a	a	-	a	-	-	-	b	b	a	a	a	a	b	a	a	b	-	a	b	a	-	b	a	a	a	a	a	a	a	a	-	-	a	a	b	b	b	b	-	a	a
chr08	30305499	T	-	a	-	b	b	a	a	-	a	-	-	-	b	b	a	a	a	a	b	a	a	b	-	a	b	a	-	b	a	a	a	a	a	a	a	a	-	-	a	a	b	b	b	b	-	a	a
chr08	30311251	G	-	a	b	b	b	a	a	-	a	-	-	b	b	b	a	a	a	a	b	a	a	-	-	a	b	a	a	b	a	a	a	a	a	a	a	-	a	b	a	b	b	-	b	-	-	-	a
chr08	30316932	C	-	a	b	-	b	-	a	-	-	-	-	-	-	b	a	a	a	a	b	-	a	b	-	-	b	-	-	b	a	-	a	a	a	a	-	a	-	b	a	b	b	-	b	b	-	a	a
chr08	30316955	A	-	a	b	-	b	-	a	-	-	-	-	-	-	b	a	a	a	a	b	-	a	b	-	-	b	-	-	b	a	-	a	a	a	a	-	a	-	b	a	b	b	-	b	b	-	a	a
chr08	30326666	A	b	a	b	b	b	-	a	b	-	-	-	b	b	b	a	a	a	a	b	-	-	b	b	-	b	a	a	b	a	a	a	a	a	-	a	b	a	b	a	b	-	b	b	b	-	a	a
chr08	30340782	A	-	a	-	b	b	a	a	-	-	a	a	-	b	b	a	a	a	-	b	a	a	b	-	a	-	-	a	b	-	-	a	a	a	-	a	-	-	-	a	-	b	-	-	-	-	-	a
chr08	30340786	A	-	a	-	b	b	a	a	-	-	a	a	-	b	b	a	a	a	-	b	a	a	b	-	a	-	-	a	b	-	-	a	a	a	-	a	-	-	-	a	-	b	-	-	-	-	-	a
chr08	30341035	G	-	a	-	b	b	a	a	-	-	a	a	-	b	b	a	a	a	a	b	a	a	b	-	a	-	a	a	b	-	a	a	a	a	-	a	-	-	-	a	-	b	-	-	-	-	-	a
chr08	30373769	G	-	-	-	-	-	-	-	-	-	-	-	b	b	b	a	a	a	-	b	a	-	-	-	-	b	a	-	b	-	-	-	a	a	-	-	-	-	-	a	b	b	b	b	b	-	-	-
chr08	30373810	G	-	-	-	-	-	-	-	-	-	-	-	b	b	b	a	a	a	-	b	a	-	-	-	-	b	a	-	b	-	-	-	a	a	-	-	-	-	-	a	b	b	b	b	b	-	-	-
chr08	30373834	T	-	-	-	-	-	-	-	-	-	-	-	b	b	b	a	a	b	-	b	a	-	-	-	-	b	a	-	b	-	-	-	a	a	-	-	-	-	-	a	b	b	b	b	b	-	-	-
chr08	30393855	C	b	a	b	b	b	a	a	b	-	a	-	b	b	b	a	a	a	a	b	a	a	b	b	a	b	a	-	b	a	a	a	a	a	a	a	-	a	b	a	h	b	b	b	b	-	a	a
chr08	30454791	C	-	-	-	b	b	a	a	b	-	-	-	-	b	b	a	a	a	a	b	a	a	-	b	a	-	a	a	b	a	a	a	a	a	-	a	a	-	-	a	a	-	b	b	b	-	a	a
chr08	30454847	A	-	-	-	b	b	a	a	b	-	-	-	-	b	b	a	a	a	a	b	a	a	-	b	a	-	a	a	b	a	a	a	a	a	-	a	a	-	-	a	a	-	b	b	b	-	a	a
chr08	30494504	C	-	a	b	b	b	a	a	-	a	a	-	b	b	b	a	a	a	a	b	a	a	b	-	a	b	a	a	b	a	a	a	a	a	a	a	a	a	b	a	b	b	-	b	b	-	a	a
chr08	30499032	C	b	a	b	b	b	a	a	b	a	-	-	-	b	b	a	a	a	a	b	-	a	b	b	-	b	a	-	b	a	a	-	a	a	-	a	a	-	b	a	a	b	b	b	b	b	a	a
chr08	30501542	G	-	a	-	-	b	a	a	b	a	a	-	b	b	b	a	a	a	a	b	-	a	b	b	a	b	a	a	b	a	a	a	a	a	a	a	-	-	b	a	b	b	b	b	b	b	a	-
chr08	30524143	C	-	-	-	-	-	a	a	b	a	-	a	-	-	b	a	a	a	a	-	-	a	-	-	-	b	a	-	-	-	-	a	a	a	-	a	a	-	b	a	-	-	b	-	-	-	a	-
chr08	30546662	G	b	a	b	b	-	a	a	-	a	-	-	-	-	b	a	a	a	a	b	-	-	b	b	-	b	-	-	b	-	a	a	a	a	-	a	a	a	-	a	-	b	-	b	-	b	a	a
chr08	30578384	G	b	a	b	b	b	-	a	-	a	-	-	-	-	b	a	a	a	a	b	a	-	-	-	a	b	a	-	b	a	a	-	a	a	a	-	a	a	-	a	-	-	-	b	b	-	a	a
chr08	30578463	A	-	a	b	b	b	-	a	-	a	-	-	-	-	b	a	a	a	a	b	a	-	-	-	a	b	a	-	b	-	a	-	a	a	a	a	a	a	-	a	-	-	-	b	b	-	a	a
chr08	30578468	G	-	a	b	b	b	-	a	-	a	-	-	-	-	b	a	a	a	a	b	a	-	-	-	a	b	a	-	b	-	a	-	a	a	a	a	a	a	-	a	-	-	-	b	b	-	a	a
chr08	30578551	C	-	a	b	b	b	-	a	-	a	-	-	-	-	b	a	a	a	a	b	a	-	-	-	a	b	a	-	b	-	a	-	a	a	a	a	a	a	-	a	-	-	-	b	b	-	a	a
chr08	30582583	A	-	a	-	-	b	-	a	-	-	a	-	-	b	-	a	a	-	-	b	a	a	-	b	-	-	-	a	b	a	a	-	a	a	-	a	a	-	-	a	-	-	-	-	b	-	a	-
chr08	30591889	T	b	a	b	b	b	a	a	b	a	-	-	b	b	b	a	a	a	a	b	a	a	b	b	a	b	a	a	b	a	a	a	a	a	a	a	a	a	b	a	b	b	b	b	b	-	a	a
chr08	30597171	T	-	a	b	b	b	a	a	b	-	a	-	b	b	b	a	a	a	-	b	a	a	b	b	a	b	-	-	b	-	a	a	a	a	-	a	a	-	b	a	-	b	b	b	b	b	-	-
chr08	30604456	A	-	a	b	b	-	a	a	-	a	-	a	b	b	b	a	a	a	a	b	a	a	-	-	a	b	a	-	b	a	a	a	a	a	a	a	-	a	b	a	b	b	-	b	b	-	a	a
chr08	30604464	A	-	a	b	b	-	a	a	-	a	-	a	b	b	b	a	a	a	a	b	a	a	-	-	a	b	a	-	b	a	a	a	a	a	a	a	-	a	b	a	b	b	-	b	b	-	a	a
chr08	30607635	G	b	a	b	b	b	a	a	b	a	-	a	b	b	b	a	a	a	a	b	-	a	b	b	a	b	a	a	b	a	a	a	a	a	a	a	-	a	b	a	b	b	b	b	b	b	a	a
chr08	30610494	T	b	a	-	-	-	-	a	b	-	-	-	b	-	b	-	a	a	-	b	-	a	-	-	-	b	-	-	b	a	-	-	-	a	-	a	-	-	b	a	a	b	b	b	-	b	a	a
chr08	30808260	A	-	a	-	-	-	-	a	-	a	-	-	-	b	b	a	a	a	-	b	-	-	-	-	-	b	-	-	b	-	-	-	a	a	-	-	-	-	b	a	-	b	-	b	b	-	a	a
chr08	30808333	A	-	a	-	-	-	-	a	-	a	-	-	-	b	b	a	a	a	-	b	-	-	-	-	-	b	-	-	b	-	-	-	a	a	-	-	-	-	b	a	-	b	-	b	b	-	a	a
chr08	30808417	C	b	a	-	-	-	-	a	-	a	-	-	-	b	b	a	a	a	-	b	-	-	-	-	-	b	-	-	b	-	-	-	a	a	-	-	-	-	b	a	-	b	-	b	b	-	a	a
chr08	30814291	A	-	a	b	b	b	a	-	-	a	a	-	b	b	b	a	a	a	a	b	a	a	b	-	a	b	-	a	b	-	-	a	a	a	a	a	a	-	b	a	b	b	-	b	b	-	-	a
chr08	30821473	C	b	a	b	-	b	-	a	b	a	a	-	b	b	b	a	a	a	a	b	-	a	-	b	-	b	a	a	b	a	a	a	a	a	a	a	a	a	-	a	b	b	-	b	-	-	a	a
chr08	30866961	G	b	a	b	b	b	a	a	b	a	a	a	b	b	b	a	a	a	a	b	a	a	b	b	a	b	a	a	b	a	a	a	a	a	a	a	a	a	-	a	b	b	b	b	b	-	a	a
chr08	30867028	A	b	a	b	b	b	a	a	b	a	a	a	b	b	b	a	a	a	a	b	a	a	b	b	a	b	a	a	b	a	a	a	a	a	a	a	a	a	-	a	b	b	b	b	b	-	a	a
chr08	30868041	G	b	a	b	b	b	a	a	b	a	a	-	b	b	b	a	a	a	a	b	a	a	-	b	a	b	a	a	b	a	a	a	a	a	a	a	-	a	b	a	b	b	b	b	b	b	a	a
chr08	30868097	G	b	a	b	b	b	a	a	b	a	a	-	b	b	b	a	a	a	a	b	a	a	-	b	a	b	a	a	b	a	a	a	a	a	a	a	-	a	b	a	b	b	b	b	b	b	a	a
chr08	30868243	A	b	a	b	b	b	a	a	b	a	a	-	b	b	b	a	a	a	a	b	a	a	-	b	a	b	a	a	b	a	a	a	a	a	a	a	-	a	b	a	b	b	b	b	b	b	a	a
chr08	30870348	C	-	a	b	-	b	a	a	-	a	a	-	b	b	b	a	a	a	a	b	-	a	-	-	-	b	a	a	b	-	-	a	a	a	-	a	-	-	-	a	-	b	-	b	-	b	-	a
chr08	30875723	A	-	a	b	b	b	a	a	-	-	-	-	b	b	b	a	a	a	a	b	-	a	-	-	a	b	a	a	b	a	a	a	a	a	a	a	a	a	-	a	b	b	-	b	b	b	a	a
chr08	30875772	A	-	a	b	b	b	a	a	-	-	-	-	b	b	b	a	a	a	a	b	-	a	-	-	a	b	a	a	b	a	a	a	a	a	a	a	a	a	-	a	b	b	-	b	b	b	a	a
chr08	30875911	T	-	a	b	b	b	a	a	-	-	-	-	b	b	b	a	a	a	a	b	-	a	-	-	a	b	a	a	b	a	a	a	a	a	a	a	a	a	-	a	b	b	-	b	b	b	a	a
chr08	30884627	C	b	a	b	b	b	-	a	b	a	a	a	b	b	b	a	a	a	a	b	-	a	b	b	-	b	a	a	b	a	a	-	a	a	a	a	a	a	b	a	b	b	b	b	b	b	a	a
chr08	30884812	A	b	a	b	b	b	-	a	b	a	a	a	b	b	b	a	a	a	a	b	-	a	b	b	-	b	a	a	b	a	a	-	a	a	a	a	a	a	b	a	b	b	b	b	b	b	a	a
chr08	30921778	A	b	a	b	b	-	a	a	b	a	-	a	-	b	b	a	a	a	a	b	a	a	-	a	a	b	a	a	b	a	-	a	a	a	a	a	a	a	b	a	b	b	-	b	b	b	a	a
chr08	30924119	T	b	a	b	b	b	a	a	b	a	-	-	b	b	b	a	a	-	a	b	a	a	b	b	a	b	a	a	b	-	a	a	a	a	a	a	a	a	b	a	-	b	b	b	b	b	a	a
chr08	30924469	G	b	a	b	b	b	a	a	b	a	-	-	b	b	b	a	a	-	a	b	a	a	b	b	a	b	a	a	b	-	a	a	a	a	a	a	a	a	b	a	-	b	b	b	b	b	a	a
chr08	30963418	A	b	a	b	b	b	a	-	-	-	-	-	-	-	b	a	a	a	a	b	-	a	-	b	-	b	a	a	b	a	-	a	a	a	a	a	-	a	a	a	b	b	-	b	-	-	-	-
chr08	30966645	G	b	a	-	-	b	a	-	b	-	-	-	b	b	b	a	a	a	a	b	a	a	b	b	b	b	a	a	b	a	a	a	a	a	-	a	a	a	b	a	b	b	b	b	b	b	a	-
chr08	31011402	T	-	a	b	-	b	-	a	-	a	-	-	-	b	b	a	a	a	a	b	-	a	-	-	a	b	a	a	b	a	-	a	a	a	-	a	a	a	b	a	b	b	-	b	b	-	a	-
chr08	31059838	G	b	a	b	b	b	a	a	b	b	a	-	b	-	b	a	a	a	-	b	a	a	b	-	-	b	a	a	b	-	a	a	a	a	-	a	a	-	-	a	b	b	-	b	b	b	a	a
chr08	31066259	T	b	a	b	b	b	a	-	b	a	-	-	b	b	b	a	a	a	a	b	a	a	b	b	a	b	a	a	b	a	-	a	a	a	a	a	b	a	-	a	h	b	b	b	b	b	a	a
chr08	31066413	G	b	a	b	b	b	a	-	b	a	-	-	b	b	b	a	a	a	a	b	a	a	b	b	a	b	a	a	b	-	-	a	a	a	a	a	b	a	-	a	h	b	b	b	b	b	a	a
chr08	31068436	C	b	a	-	b	b	a	a	b	a	-	-	b	b	b	a	a	a	a	b	a	a	-	b	a	b	a	-	b	a	a	a	a	a	a	a	-	-	b	a	b	b	b	b	-	-	a	a
chr08	31068706	A	b	a	-	b	b	a	a	b	a	-	-	b	b	b	a	a	a	a	b	a	a	-	b	a	b	a	-	b	a	a	a	a	a	a	a	-	-	b	a	b	b	b	b	-	-	a	a
chr08	31113173	C	b	a	b	-	-	a	-	-	-	-	-	-	-	b	-	a	a	a	b	-	a	b	-	a	b	-	a	b	a	-	a	a	a	-	a	-	-	b	b	-	-	-	b	b	-	a	a
chr08	31113287	A	b	a	b	-	-	a	-	-	-	-	-	-	-	b	-	a	a	a	b	-	a	b	-	a	b	-	a	b	a	-	a	a	a	-	a	-	-	b	a	-	-	-	b	b	-	a	a
chr08	31113688	C	b	a	b	b	b	a	a	b	-	-	-	b	b	b	a	a	a	a	b	-	a	b	b	a	b	a	a	b	a	a	a	a	a	a	a	a	-	b	a	-	b	b	b	b	-	a	a
chr08	31116660	T	b	a	b	b	b	a	a	b	a	a	a	b	b	b	a	a	a	a	b	a	a	b	b	-	b	a	a	b	a	a	a	a	a	a	a	a	a	b	a	h	b	b	b	b	-	a	a
chr08	31116667	A	b	a	b	b	b	a	a	b	a	a	a	b	b	b	a	a	a	a	b	a	a	b	b	-	b	a	a	b	a	a	a	a	a	a	a	a	a	b	a	b	b	b	b	b	-	a	a
chr08	31116923	T	-	a	-	b	-	-	a	-	a	a	-	-	b	-	a	a	a	a	b	a	a	-	-	-	-	a	-	b	-	-	a	a	a	-	-	-	a	-	a	b	-	-	-	-	-	-	a
chr08	31116943	G	-	a	-	b	-	-	a	-	a	a	-	-	b	-	a	a	a	a	b	a	a	-	-	-	-	a	-	b	-	-	a	a	a	-	-	-	a	-	a	a	-	-	-	-	-	-	a
chr08	31117666	A	-	a	-	b	-	a	a	b	-	-	-	-	b	b	-	a	a	-	b	a	a	-	-	a	-	-	-	b	a	-	a	a	a	a	a	-	a	-	a	-	b	-	b	b	-	-	-
chr08	31119689	T	b	a	-	b	-	a	a	b	-	-	-	b	-	b	a	a	a	a	b	a	a	-	b	-	b	a	a	b	a	a	a	a	a	-	a	-	a	b	a	b	b	-	b	b	b	a	a
chr08	31125292	G	b	a	b	b	-	-	a	b	-	-	-	-	-	-	a	a	a	a	b	-	-	-	b	a	b	-	a	b	-	a	-	a	a	a	a	-	a	-	a	-	b	b	b	b	b	a	a
chr08	31125328	C	b	a	b	b	-	-	a	b	-	-	-	-	-	-	a	a	a	a	b	-	-	-	b	a	b	-	a	b	-	a	-	a	a	a	a	-	a	-	a	-	b	b	b	b	b	a	a
chr08	31180922	T	b	a	b	b	-	a	-	b	a	-	a	b	b	b	a	a	a	a	a	-	b	-	b	-	a	a	-	b	a	a	-	a	a	-	a	-	-	-	a	b	b	b	b	b	-	a	a
chr08	31212533	T	b	a	b	b	b	a	a	b	-	-	-	b	b	b	a	a	a	a	a	a	b	b	b	-	a	a	a	b	a	-	b	a	a	-	a	a	-	b	a	h	b	-	b	b	b	a	a
chr08	31216182	T	b	a	b	b	b	-	a	b	a	-	-	-	b	b	a	a	a	a	a	a	b	b	b	a	a	a	a	b	a	a	b	a	a	-	a	a	a	b	a	b	b	-	b	b	b	a	a
chr08	31240153	A	b	a	b	-	-	a	a	b	a	-	-	-	b	b	a	a	a	a	a	-	b	-	b	-	a	a	-	-	-	a	-	a	a	a	-	-	-	b	-	-	-	-	b	b	-	-	a
chr08	31241219	G	b	a	b	b	b	a	a	b	a	a	-	b	b	b	a	a	a	a	a	a	b	b	b	-	a	-	-	b	-	a	-	a	a	a	a	a	a	b	a	b	b	b	b	b	b	a	a
chr08	31258696	A	b	a	b	b	b	a	-	b	a	-	a	b	b	b	a	a	a	a	a	a	b	b	b	-	a	-	a	b	a	a	b	a	a	a	a	a	a	b	a	b	b	-	b	-	b	a	a
[truncated: 744 more rows]
[truncated: 392 more columns]
