# Supplementary material for: Identification of QTLs for 14 Agronomically Important Traits in Setaria italica Based on SNPs Generated from High-Throughput Sequencing
Source: G3 (Bethesda). 2017 Mar 31;7(5):1587–94. doi: 10.1534/g3.117.041517 (PMC5427501; doi:10.1534/g3.117.041517)
Supplement: Supplementary file 4 [file 1587TableS1.zip › Table S1/chr09.ab.xlsx]

## Sheet: Sheet1
chr	pos	A2	1	2	3	4	5	6	7	8	9	10	11	12	13	14	15	16	17	18	19	20	21	22	23	24	25	26	27	28	29	30	31	32	33	34	35	36	37	38	39	40	41	42	43	44	45	46	47
chr09	4814	T	a	-	-	a	a	a	a	b	-	-	a	a	-	b	a	a	a	b	a	-	a	-	-	b	-	a	-	a	-	-	b	a	b	a	-	-	a	a	a	a	a	a	a	a	-	-	a
chr09	6082	G	a	b	a	a	-	a	-	b	-	-	a	-	b	b	a	a	a	b	-	b	a	b	b	b	b	-	b	a	b	b	b	a	b	-	b	b	-	-	a	a	a	a	a	a	-	b	a
chr09	6095	A	a	b	a	a	-	a	-	b	-	-	a	-	b	b	a	a	a	b	a	b	a	b	b	b	b	-	b	a	b	b	b	a	b	-	b	b	-	-	a	a	a	a	a	a	-	b	a
chr09	6362	G	a	b	a	a	-	a	-	b	-	-	a	-	b	b	a	a	a	b	a	b	a	b	b	b	b	-	b	a	b	b	b	a	b	-	b	b	-	-	a	a	a	a	a	a	-	b	a
chr09	6372	T	a	b	a	a	-	a	-	b	-	-	a	-	b	b	a	a	a	b	a	b	a	b	b	b	b	-	b	a	b	b	b	a	b	-	b	b	-	-	a	a	a	a	a	a	-	b	a
chr09	7663	G	a	b	a	a	a	-	a	b	b	b	a	-	b	b	a	a	a	b	a	b	a	-	b	b	b	a	-	a	b	-	b	a	b	-	b	b	-	a	a	a	a	-	a	a	-	b	a
chr09	7721	T	a	b	a	a	a	-	a	b	b	b	a	-	b	b	a	a	a	b	a	b	a	-	b	b	b	a	-	a	b	-	b	a	b	-	b	b	-	a	a	a	a	-	a	a	-	b	a
chr09	7869	T	-	b	a	a	a	-	a	b	b	b	a	-	b	b	a	a	a	b	a	-	a	-	b	b	b	a	-	a	b	-	b	a	b	-	b	b	-	a	a	a	a	-	a	a	-	b	-
chr09	7882	G	-	b	a	a	a	-	a	b	b	b	a	-	b	b	a	a	a	b	a	-	a	-	b	b	b	a	-	a	b	-	b	a	b	-	b	b	-	a	a	a	a	-	a	a	-	b	-
chr09	7916	A	-	b	a	a	a	-	a	b	b	b	a	-	b	b	a	a	a	b	a	-	a	-	b	b	b	a	-	a	b	-	b	a	b	-	b	b	-	a	a	a	a	-	a	a	-	b	-
chr09	9645	C	a	b	a	a	a	a	a	b	b	b	-	-	b	b	a	a	a	b	a	b	a	-	-	-	b	a	-	a	-	b	-	a	b	a	b	-	a	a	a	a	a	a	a	a	-	b	a
chr09	9961	G	a	b	a	a	a	a	a	b	b	b	-	-	b	b	a	a	a	b	a	b	a	-	-	-	b	a	-	a	-	b	-	a	b	a	b	-	a	a	a	a	a	a	a	a	-	b	a
chr09	31888	G	-	b	a	a	a	a	a	b	b	-	-	a	b	b	a	a	a	b	a	b	a	b	b	b	b	a	-	a	b	b	b	a	b	a	b	b	-	a	a	a	a	-	a	a	-	-	a
chr09	32204	G	-	b	a	a	a	a	a	b	b	-	-	a	b	b	a	a	a	b	a	b	a	b	b	b	b	a	-	a	b	b	b	a	b	a	b	b	-	a	a	a	a	-	a	a	-	-	a
chr09	32208	C	-	b	a	a	a	a	a	b	b	-	-	a	b	b	a	a	a	b	a	b	a	b	b	b	b	a	-	a	b	b	b	a	b	a	b	b	-	a	a	a	a	-	a	a	-	-	a
chr09	44841	T	a	b	a	a	a	-	-	b	b	b	-	b	b	b	a	a	a	b	a	b	a	b	b	b	b	a	b	a	b	b	b	a	b	a	b	-	-	a	a	a	a	-	a	a	-	b	a
chr09	57866	A	a	b	a	a	a	a	a	b	b	-	a	a	b	b	a	a	a	b	a	b	a	b	b	-	b	a	-	a	b	b	b	a	b	a	b	-	a	a	a	a	a	-	a	a	a	b	a
chr09	58074	T	a	b	a	a	a	a	a	b	b	-	a	a	b	b	a	a	a	b	a	b	a	b	b	-	b	a	-	a	b	b	b	a	b	a	b	-	a	a	a	a	a	-	a	a	a	b	a
chr09	65681	A	-	b	a	-	a	a	-	b	b	b	-	a	-	b	a	a	a	b	a	b	a	-	b	-	b	-	-	a	b	-	b	a	b	a	b	b	a	a	a	a	a	-	a	a	-	b	a
chr09	70445	C	a	b	a	a	-	a	-	b	-	-	-	-	b	b	a	-	a	b	a	b	a	-	-	b	-	a	-	a	-	-	b	a	b	a	b	-	a	a	a	-	a	-	a	a	a	b	-
chr09	82878	T	a	-	a	a	a	a	a	b	b	-	a	-	b	b	a	a	a	b	a	-	a	b	-	b	b	a	-	a	b	-	b	a	b	a	b	-	-	a	a	a	a	-	a	-	-	b	-
chr09	86831	A	-	-	-	-	-	-	-	b	-	-	-	a	b	b	a	a	a	-	a	b	a	-	-	-	b	a	b	a	-	-	b	a	b	a	b	-	a	-	a	a	a	-	a	-	a	b	-
chr09	105982	C	a	b	-	-	a	a	a	-	-	b	-	a	b	b	a	a	a	b	a	b	a	b	b	b	b	a	-	a	b	b	b	a	b	-	b	-	-	a	a	a	a	-	a	a	-	-	a
chr09	111882	C	a	b	a	a	a	-	a	b	b	b	-	a	-	b	a	a	a	b	a	b	a	b	b	-	b	a	-	a	b	b	b	a	b	-	b	-	a	a	a	a	a	-	a	a	-	b	a
chr09	114193	C	-	b	a	a	a	a	a	b	-	-	-	-	b	b	a	a	a	b	a	b	a	-	b	b	b	a	b	a	b	b	b	a	b	-	b	b	a	a	a	-	a	-	a	a	-	b	a
chr09	114226	G	-	b	a	a	a	a	a	b	-	-	-	-	b	b	a	a	a	b	a	b	a	-	b	b	b	a	b	a	b	b	b	a	b	-	b	b	a	a	a	-	a	-	a	a	-	b	a
chr09	114247	A	-	b	a	a	a	a	a	b	-	-	-	-	b	b	a	a	a	b	a	b	a	-	b	b	b	a	b	a	b	b	b	a	b	-	b	b	a	a	a	-	a	-	a	a	-	b	a
chr09	119187	T	a	b	a	a	a	a	a	b	b	b	-	a	b	b	a	a	a	h	a	b	a	-	b	b	b	a	b	a	b	b	b	a	b	a	b	b	a	a	a	a	a	a	a	a	a	b	a
chr09	135456	G	a	b	-	a	a	a	a	b	b	b	-	a	b	b	a	a	a	b	a	b	a	b	b	-	b	a	b	a	b	b	b	a	b	a	b	-	-	a	a	h	a	a	a	a	a	b	a
chr09	135477	A	a	b	-	a	a	a	a	b	b	b	-	a	b	b	a	a	a	b	a	b	a	b	b	-	b	a	b	a	b	b	b	a	b	a	b	-	-	a	a	h	a	a	a	a	a	b	a
chr09	137560	G	a	b	a	a	a	a	a	b	b	b	-	a	b	b	a	a	a	b	a	-	a	-	b	-	b	-	-	a	b	b	b	a	b	-	b	b	a	-	a	a	a	a	a	a	a	b	-
chr09	137587	G	a	b	a	a	a	a	a	b	b	b	-	a	b	b	a	a	a	b	a	-	a	-	b	-	b	-	-	a	b	b	b	a	b	-	b	b	a	-	a	a	a	a	a	a	a	b	-
chr09	139090	G	a	b	-	a	-	a	a	b	b	-	a	-	b	b	a	a	a	b	a	b	a	b	b	-	b	a	b	-	b	b	b	a	b	a	-	b	-	-	a	-	a	a	a	a	-	b	a
chr09	139101	A	a	b	-	a	-	a	a	b	b	-	a	-	b	b	a	a	a	b	a	b	a	b	b	-	b	a	b	-	b	b	b	a	b	a	-	b	-	-	a	-	a	a	a	a	-	b	a
chr09	139342	C	a	b	-	a	-	a	a	b	b	-	a	a	b	b	a	a	a	b	a	b	a	b	b	-	b	a	b	-	b	b	b	a	b	a	b	b	-	-	a	-	a	a	a	a	-	b	a
chr09	141197	G	a	b	a	a	-	-	a	b	b	b	-	a	b	b	a	a	a	b	a	b	a	b	-	-	b	a	-	a	-	-	b	a	b	-	-	-	a	a	a	b	-	-	a	a	a	b	-
chr09	141507	T	a	b	a	a	-	-	a	b	b	b	-	a	b	b	a	a	a	b	a	b	a	b	-	-	b	a	-	a	-	-	b	a	b	-	-	-	a	a	a	b	-	-	a	a	a	b	-
chr09	144622	T	-	b	-	-	a	a	-	-	-	-	-	-	b	-	a	a	a	-	a	b	a	-	b	b	b	-	-	-	-	-	b	a	b	-	b	-	-	a	a	-	a	-	-	a	-	-	-
chr09	157888	T	a	b	a	-	a	a	-	b	-	-	-	a	b	b	a	a	a	b	a	b	a	b	b	b	b	a	b	a	-	b	b	a	b	a	b	-	-	a	a	-	a	-	a	a	-	b	a
chr09	157910	C	a	b	a	-	a	a	-	b	-	-	-	a	b	b	a	a	a	b	a	b	a	b	b	b	b	a	b	a	-	b	b	a	b	a	b	-	-	a	a	-	a	-	a	a	-	b	a
chr09	163528	A	a	b	a	a	-	-	-	b	b	-	-	a	b	b	a	a	a	b	a	b	a	b	b	b	b	a	b	a	b	-	b	a	b	a	b	-	a	a	a	a	a	-	a	a	-	b	a
chr09	312692	T	b	a	a	a	a	b	a	b	b	-	-	a	b	b	a	a	a	b	a	b	a	b	b	b	b	-	-	a	-	b	b	a	b	-	b	b	-	-	a	a	a	-	b	a	a	b	a
chr09	327360	G	-	a	a	-	-	-	a	b	b	b	-	a	b	b	a	a	a	b	a	-	a	-	b	-	-	-	-	a	b	-	-	a	b	-	-	b	-	a	a	-	a	-	-	a	a	-	-
chr09	330702	C	-	-	a	a	-	b	-	b	b	-	-	-	b	b	a	a	a	b	a	b	a	-	b	b	b	a	-	-	-	b	-	a	b	-	b	b	a	a	a	-	a	-	-	a	-	-	-
chr09	330703	T	-	-	a	a	-	b	-	b	b	-	-	-	b	b	a	a	a	b	a	b	a	-	b	b	b	a	-	-	-	b	-	a	b	-	b	b	a	a	a	-	a	-	-	a	-	-	-
chr09	330833	T	b	a	a	-	-	-	a	b	b	b	-	-	b	b	a	a	a	b	a	-	a	-	-	-	b	-	b	a	b	b	b	a	b	-	b	b	-	-	a	a	a	-	b	-	a	b	a
chr09	349607	T	b	a	a	-	-	b	-	b	b	-	a	-	-	b	a	a	-	b	-	-	-	b	b	-	b	-	-	-	b	b	-	a	b	-	b	-	a	-	a	-	-	-	b	a	a	b	-
chr09	349627	T	b	a	a	-	-	b	-	b	b	-	a	-	-	b	a	a	-	b	-	-	-	b	b	-	b	-	-	-	b	b	-	a	b	-	b	-	a	-	a	-	-	-	b	a	a	b	-
chr09	349960	T	b	-	a	-	-	b	-	b	b	-	a	-	-	b	a	a	-	b	-	-	a	b	b	-	b	-	-	-	b	b	-	a	b	-	b	-	a	-	a	-	-	-	b	a	a	b	-
chr09	366154	T	b	a	-	a	a	b	a	b	b	b	a	a	b	b	a	a	a	b	a	b	a	b	b	-	b	a	b	a	b	b	b	a	b	a	b	b	a	a	a	a	a	a	b	a	-	b	a
chr09	374992	G	b	a	-	a	-	b	-	b	-	-	-	a	-	b	a	a	a	-	a	-	a	-	-	b	-	a	b	a	-	b	b	-	b	-	b	b	-	-	a	a	a	-	b	-	-	b	-
chr09	375441	G	-	a	a	a	a	-	a	-	b	b	a	a	b	b	a	a	a	b	a	b	a	b	-	-	b	a	b	a	b	-	b	a	b	a	b	b	a	a	a	a	a	a	b	a	a	b	a
chr09	375444	T	-	a	a	a	a	-	a	-	b	b	a	a	b	b	a	a	a	b	a	b	a	b	-	-	b	a	b	a	b	-	b	a	b	a	b	b	a	a	a	a	a	a	b	a	a	b	a
chr09	375483	G	-	a	a	a	a	-	a	-	b	b	a	a	b	b	a	a	a	b	a	b	a	b	-	-	b	a	b	a	b	-	b	a	b	a	b	b	a	a	a	a	a	a	b	a	a	b	a
chr09	384316	G	b	a	a	-	-	-	a	b	-	-	-	a	-	b	a	-	a	b	a	-	a	-	b	-	-	a	-	a	-	-	-	a	a	-	b	-	-	-	a	a	a	a	b	a	-	b	-
chr09	384318	C	b	a	a	-	-	-	a	b	-	-	-	a	-	b	a	-	a	b	a	-	a	-	b	-	-	a	-	a	-	-	-	a	a	-	b	-	-	-	a	a	a	a	b	a	-	b	-
chr09	384359	G	b	a	a	-	-	-	a	b	-	-	-	a	-	b	a	-	a	b	a	-	a	-	b	-	-	a	-	a	-	-	-	a	a	-	b	-	-	-	a	b	a	a	b	a	-	b	-
chr09	384367	A	b	a	a	-	-	-	a	b	-	-	-	a	-	b	a	-	a	b	a	-	a	-	b	-	-	a	-	a	-	-	-	a	a	-	b	-	-	-	a	a	a	a	b	a	-	b	-
chr09	385688	A	b	a	a	a	a	b	-	-	b	-	a	-	-	b	a	-	a	b	a	b	a	-	-	b	b	a	b	a	b	b	-	a	-	a	b	-	-	a	a	a	-	-	b	a	-	b	a
chr09	397984	T	b	a	a	a	-	-	a	-	b	-	-	a	b	b	a	a	a	b	a	b	a	-	b	-	b	a	-	-	b	b	b	a	a	a	b	b	a	-	a	a	a	a	b	a	a	b	a
chr09	416118	C	b	a	a	a	-	-	-	b	b	b	a	a	b	b	a	-	a	b	a	b	a	-	b	-	b	-	-	a	-	b	b	a	a	-	b	-	a	a	a	a	a	-	b	a	a	b	-
chr09	493677	G	b	a	a	a	a	b	a	b	b	b	-	a	b	b	a	a	a	b	a	b	a	-	b	b	b	a	b	a	b	b	b	a	a	a	b	b	a	a	a	h	a	a	a	a	a	b	a
chr09	496271	C	b	a	a	a	a	-	-	-	b	b	-	-	b	b	a	a	a	b	a	-	a	-	b	b	b	a	-	a	b	b	b	a	a	a	b	-	-	a	a	a	a	a	-	a	-	b	-
chr09	496281	G	b	a	a	a	a	-	-	-	b	b	-	-	b	b	a	a	a	b	a	-	a	-	b	b	b	a	-	a	b	b	b	a	a	a	b	-	-	a	a	a	a	a	-	a	-	b	-
chr09	496336	A	b	a	a	a	a	-	-	-	b	b	-	-	b	b	a	a	a	b	a	-	a	-	b	b	b	a	-	a	b	b	b	a	a	a	b	-	-	a	a	a	a	a	-	a	-	b	-
chr09	506419	T	b	a	a	a	-	b	a	b	-	b	a	-	b	b	a	a	a	b	a	b	a	-	-	b	b	a	b	a	-	-	b	a	a	a	b	b	-	a	a	a	a	a	a	-	a	-	a
chr09	506560	G	b	a	a	a	-	-	a	b	-	b	a	-	b	b	a	a	a	b	a	b	a	-	-	b	b	a	b	a	-	b	b	a	a	-	b	b	-	a	a	a	a	a	a	-	a	-	a
chr09	506622	T	b	a	a	a	-	-	a	b	-	b	a	-	b	b	a	a	a	b	a	b	a	-	-	b	b	a	b	a	-	b	b	a	a	-	b	b	-	a	a	a	a	a	a	-	a	-	a
chr09	509373	C	b	a	a	a	a	b	a	b	b	b	a	a	b	b	a	a	a	b	a	-	a	b	b	-	b	a	b	a	b	b	b	a	a	a	b	b	a	a	a	a	a	-	a	a	-	b	a
chr09	513640	C	b	a	-	-	-	b	-	b	-	b	-	a	b	b	a	a	a	b	a	b	a	-	b	b	b	a	b	a	b	b	b	a	a	a	b	-	a	a	a	a	a	a	a	a	-	b	a
chr09	513645	C	b	a	-	-	-	b	-	b	-	b	-	a	b	b	a	a	a	b	a	b	a	-	b	b	b	a	b	a	b	b	b	a	a	a	b	-	a	a	a	a	a	a	a	a	-	b	a
chr09	515259	A	b	a	a	-	-	-	a	b	b	b	-	-	-	b	a	-	a	b	a	-	a	-	b	b	b	-	-	a	b	-	b	a	a	a	-	b	a	a	a	a	a	a	a	a	-	b	a
chr09	515296	G	b	a	a	-	-	-	a	b	b	b	-	-	-	b	a	-	a	b	a	-	a	-	b	b	b	-	-	a	b	-	b	a	a	a	-	b	a	a	a	a	a	a	a	a	-	b	a
chr09	515301	C	b	a	a	-	-	-	a	b	b	b	-	-	-	b	a	-	a	b	a	-	a	-	b	b	b	-	-	a	b	-	b	a	a	a	-	b	a	a	a	a	a	a	a	a	-	b	a
chr09	515418	G	b	a	a	-	-	-	a	b	b	b	-	-	-	b	a	-	a	b	a	-	a	-	b	b	b	-	-	a	b	-	b	a	a	a	-	b	a	a	a	a	a	a	a	a	-	b	a
chr09	515437	G	b	a	a	-	-	-	a	b	b	b	-	-	-	b	a	-	a	b	a	-	a	-	b	b	b	-	-	a	b	-	b	a	a	a	-	b	a	a	a	a	a	a	a	a	-	b	a
chr09	515444	G	b	a	a	-	-	-	a	b	b	b	-	-	-	b	a	-	a	b	a	-	a	-	b	b	b	-	-	a	b	-	b	a	a	a	-	b	a	a	a	a	a	a	a	a	-	b	a
chr09	515670	G	b	a	a	a	a	b	a	b	b	b	a	a	b	b	a	a	a	b	a	b	a	b	b	b	b	a	b	a	b	b	b	a	a	a	b	b	-	a	a	a	a	a	a	a	a	b	a
chr09	515695	G	b	a	a	a	a	b	a	b	b	b	a	a	b	b	a	a	a	b	a	b	a	b	b	b	b	a	b	a	b	b	b	a	a	a	b	b	-	a	a	a	a	a	a	a	a	b	a
chr09	519890	C	b	a	a	a	a	b	a	b	b	b	-	a	b	b	a	a	a	b	a	b	a	b	b	b	b	a	b	a	b	b	b	a	a	a	b	b	-	-	a	h	a	-	a	a	-	b	a
chr09	537997	A	-	a	-	a	-	-	a	b	b	b	-	a	b	b	a	a	a	a	a	b	a	-	b	b	b	a	b	a	b	b	b	a	a	a	b	b	-	a	a	h	a	-	a	a	-	b	a
chr09	538032	C	-	a	-	a	-	-	a	b	b	b	-	a	b	b	a	a	a	a	a	b	a	-	b	b	b	a	b	a	b	b	b	a	a	a	b	b	-	a	a	h	a	-	a	a	-	b	a
chr09	571326	G	b	a	a	a	a	b	-	b	b	-	-	a	b	b	a	-	a	b	a	b	a	-	b	b	b	a	b	a	b	b	b	a	a	a	b	-	a	a	a	a	a	a	a	a	a	b	a
chr09	571356	A	b	a	a	a	a	b	-	b	b	-	-	a	b	b	a	-	a	b	a	b	a	-	b	b	b	a	b	a	b	b	b	a	a	a	b	-	a	a	a	a	a	a	a	a	a	b	a
chr09	571368	A	b	a	a	a	a	b	-	b	b	-	-	a	b	b	a	-	a	b	a	b	a	-	b	b	b	a	b	a	b	b	b	a	a	a	a	-	a	a	a	a	a	a	a	a	a	b	a
chr09	571379	G	b	a	a	a	a	b	-	b	b	-	-	a	b	b	a	-	a	b	a	b	a	-	b	b	b	a	b	a	b	b	b	a	a	a	b	-	a	a	a	a	a	a	a	a	a	b	a
chr09	571399	T	b	a	a	a	a	b	-	b	b	-	-	a	b	b	a	-	a	b	a	b	a	-	b	b	b	a	b	a	b	b	b	a	a	a	b	-	a	a	a	a	a	a	a	a	a	b	a
chr09	571404	G	b	a	a	a	a	b	-	b	b	-	-	a	b	b	a	-	a	b	a	b	a	-	b	b	b	a	b	a	b	b	b	a	a	a	b	-	a	a	a	a	a	a	a	a	a	b	a
chr09	572399	A	b	a	a	a	a	b	a	b	b	b	-	a	-	b	a	a	a	b	a	-	a	b	b	b	b	a	b	a	b	b	b	a	a	a	b	b	a	a	a	h	a	a	a	a	a	b	a
chr09	572403	A	b	a	a	a	a	b	a	b	b	b	-	a	-	b	a	a	a	b	a	-	a	b	b	b	b	a	b	a	b	b	b	a	a	a	b	b	a	a	a	h	a	a	a	a	a	b	a
chr09	572411	C	b	a	a	a	a	b	a	b	b	b	-	a	-	b	a	a	a	b	a	-	a	b	b	b	b	a	b	a	b	b	b	a	a	a	b	b	a	a	a	h	a	a	a	a	a	b	a
chr09	572600	A	b	a	-	-	-	b	-	b	b	b	-	a	-	b	-	-	a	b	a	-	-	b	b	b	b	-	b	a	b	b	b	a	-	-	b	b	-	-	-	b	-	-	a	-	-	b	-
chr09	572620	G	b	a	-	-	-	b	-	b	b	b	-	a	-	b	-	-	a	b	a	-	-	b	b	b	b	-	b	a	b	b	b	a	-	-	b	b	-	-	-	b	-	-	a	-	-	b	-
chr09	572643	T	b	a	-	-	-	b	-	b	b	b	-	a	-	b	-	-	a	b	a	-	-	b	b	b	b	-	b	a	b	b	b	a	-	-	b	b	-	-	-	b	-	-	a	-	-	b	-
chr09	573191	A	b	a	a	a	-	b	-	b	b	-	-	a	b	b	a	a	a	b	a	b	a	b	-	-	b	a	b	a	b	b	b	a	a	a	b	-	-	a	a	-	a	-	a	a	a	b	a
chr09	573308	G	b	a	-	a	a	b	a	b	b	b	a	a	b	b	a	a	a	b	a	b	a	-	-	b	b	a	b	a	b	b	b	a	a	-	b	-	a	-	a	a	-	a	a	a	a	-	a
chr09	573320	A	b	a	-	a	a	b	a	b	b	b	a	a	b	b	a	a	a	b	a	b	a	-	-	b	b	a	b	a	b	b	b	a	a	-	b	-	a	-	a	a	-	a	a	a	a	-	a
chr09	573571	G	b	a	-	a	a	b	a	b	b	b	a	a	b	b	a	a	a	b	a	b	a	-	-	b	b	a	b	a	b	b	b	a	a	-	b	-	a	-	a	a	-	a	a	a	a	-	a
chr09	592478	T	b	a	a	a	a	b	a	b	-	-	a	a	b	b	a	a	a	b	a	b	a	b	b	b	b	a	b	a	b	b	b	a	a	a	b	b	a	a	a	a	a	-	a	-	-	b	a
chr09	595597	G	b	a	a	a	a	-	-	b	-	-	-	a	b	b	a	a	a	b	a	b	a	b	b	b	b	a	b	a	b	b	b	a	a	-	b	b	a	a	a	a	a	-	a	a	-	b	a
chr09	595783	C	b	a	a	a	a	b	-	b	-	-	-	a	b	b	a	a	a	b	a	b	a	b	b	b	b	a	b	a	b	b	b	a	a	-	b	b	a	a	a	a	a	-	a	a	-	b	a
chr09	598762	G	b	a	a	a	a	b	a	b	-	b	-	-	b	b	a	a	a	b	a	-	a	b	b	-	b	a	b	a	b	-	b	a	a	a	b	b	a	a	a	h	a	-	a	a	-	b	a
chr09	598780	C	b	a	a	a	a	b	a	b	-	b	-	-	b	b	a	a	a	b	a	-	a	b	b	-	b	a	b	a	b	-	b	a	a	a	b	b	a	a	a	h	a	-	a	a	-	b	a
chr09	607834	C	b	a	a	a	a	b	-	b	b	b	-	a	b	b	a	a	a	b	a	b	a	-	b	-	b	a	-	a	b	b	b	a	a	-	b	-	a	a	a	b	a	a	a	a	a	b	a
chr09	607882	G	b	a	a	a	a	b	-	b	b	b	-	a	b	b	a	a	a	b	a	b	a	-	b	-	b	a	-	a	b	b	b	a	a	-	b	-	a	a	a	b	a	a	a	a	a	b	a
chr09	611808	C	b	a	a	-	a	b	a	-	b	b	a	-	b	b	a	a	a	b	-	b	a	b	b	b	b	a	b	a	b	b	b	a	a	a	b	b	-	a	a	a	a	-	a	a	-	-	a
chr09	612366	T	b	a	a	a	a	b	a	b	b	b	-	a	b	b	a	a	a	b	a	-	a	-	b	b	b	a	b	a	b	b	b	a	a	-	b	-	a	-	a	a	a	a	a	-	a	b	a
chr09	614259	A	b	a	a	a	a	b	a	b	b	b	-	a	b	b	a	a	a	b	a	b	a	b	b	b	b	a	b	a	b	b	b	a	a	a	b	b	-	a	a	h	a	a	a	a	a	b	a
chr09	614869	A	b	a	a	a	a	b	a	b	b	b	a	a	b	b	a	a	a	b	a	b	a	b	b	b	b	a	b	a	b	b	b	a	a	a	b	b	-	a	a	h	a	a	a	-	a	b	a
chr09	617107	A	b	-	a	a	a	-	-	-	b	-	-	a	b	b	a	a	a	b	a	-	a	b	b	b	-	a	-	-	-	-	b	a	a	-	b	b	a	a	a	-	a	-	a	a	a	b	a
chr09	620482	T	b	-	-	-	-	-	a	-	b	-	-	a	b	b	a	-	a	b	a	-	a	-	-	b	-	-	-	-	b	-	b	a	a	-	b	b	-	-	a	-	a	a	-	a	a	-	-
chr09	620512	A	b	-	-	-	-	-	a	-	b	-	-	a	b	b	a	-	a	b	a	-	a	-	-	b	-	-	-	-	b	-	b	a	a	-	b	b	-	-	a	-	a	a	-	a	a	-	-
chr09	620520	T	b	-	-	-	-	-	a	-	b	-	-	a	b	b	a	-	a	b	a	-	a	-	-	b	-	-	-	-	b	-	b	a	a	-	b	b	-	-	a	-	a	a	-	a	a	-	-
chr09	723942	C	b	b	a	a	a	b	a	b	b	b	a	a	b	b	a	a	a	h	a	b	a	b	b	-	b	a	b	a	b	b	b	a	a	a	b	b	a	a	a	h	a	a	a	a	a	b	a
chr09	723945	T	b	b	a	a	a	b	a	b	b	b	a	a	b	b	a	a	a	h	a	b	a	b	b	-	b	a	b	a	b	b	b	a	a	a	b	b	a	a	a	h	a	a	a	a	a	b	a
chr09	735240	T	b	b	a	a	a	b	a	b	b	-	-	a	b	b	a	a	a	b	a	-	a	-	b	b	b	a	b	a	-	b	b	a	a	a	b	-	a	a	a	a	a	a	a	-	a	b	a
chr09	758712	G	b	b	a	-	-	b	a	b	b	b	-	a	b	b	a	a	a	b	a	-	a	b	b	b	b	-	-	a	b	b	b	a	a	-	b	b	a	a	a	b	a	a	a	a	-	b	a
chr09	763699	C	b	b	a	a	-	b	a	-	-	-	-	-	b	b	a	-	a	b	-	-	a	b	-	b	b	a	-	a	-	-	-	a	a	-	b	-	a	a	a	a	a	-	a	a	-	b	-
chr09	763710	C	b	b	a	a	-	b	a	-	-	-	-	-	b	b	a	-	a	b	-	-	a	b	-	b	b	a	-	a	-	-	-	a	a	-	b	-	a	a	a	a	a	-	a	a	-	b	-
chr09	763711	G	b	b	a	a	-	b	a	-	-	-	-	-	b	b	a	-	a	b	-	-	a	b	-	b	b	a	-	a	-	-	-	a	a	-	b	-	a	a	a	a	a	-	a	a	-	b	-
chr09	764075	T	b	b	a	a	-	b	-	-	-	-	-	-	b	-	a	a	a	b	-	-	a	b	-	b	b	a	-	a	-	-	-	a	a	-	b	-	a	a	a	a	a	-	a	a	-	b	-
chr09	764088	T	b	-	a	a	-	-	-	b	-	-	-	a	b	b	a	-	a	b	a	-	a	-	b	-	b	-	-	a	-	-	b	a	a	-	-	b	a	a	a	-	a	-	a	-	-	-	-
chr09	769174	T	b	b	a	a	a	b	-	b	b	-	a	-	b	b	a	a	a	b	a	b	a	b	-	b	b	-	b	a	b	-	b	a	a	a	b	-	a	a	a	b	a	-	a	a	a	b	a
chr09	769231	T	b	b	a	a	a	b	-	b	b	-	a	-	b	b	a	a	a	b	a	b	a	b	-	b	b	-	b	a	b	-	b	a	a	a	b	-	a	a	a	b	a	-	a	a	a	b	a
chr09	769393	C	b	b	a	a	a	b	-	b	b	-	a	-	b	b	a	a	a	b	a	b	a	b	-	b	b	-	b	a	b	-	b	a	a	a	b	-	a	a	a	b	a	-	a	a	a	b	a
chr09	772767	T	b	b	a	a	a	b	a	b	b	b	-	a	b	b	a	a	a	b	a	b	a	b	b	-	-	-	b	a	b	b	b	a	a	-	b	b	a	a	a	a	-	a	-	a	a	b	-
chr09	772813	G	b	b	a	a	a	b	a	b	b	b	-	a	b	b	a	a	a	b	a	b	a	b	b	-	-	-	b	a	b	b	b	a	a	-	b	b	a	a	a	a	-	a	-	a	a	b	-
chr09	1360457	G	-	b	b	-	a	b	a	-	b	-	-	-	b	b	a	a	a	-	a	-	b	a	b	-	b	a	b	a	-	b	b	a	a	-	b	b	a	a	a	a	a	-	a	a	a	a	-
chr09	1363293	C	b	-	-	a	-	b	-	a	b	b	-	a	-	b	a	a	a	b	a	-	b	a	-	b	-	-	b	a	b	-	b	a	a	-	b	-	-	a	a	a	a	-	a	a	a	a	a
chr09	1529945	T	b	-	b	a	a	b	a	a	b	-	-	-	b	b	a	a	a	b	a	b	b	a	-	-	b	a	b	a	b	a	b	a	a	-	b	b	a	a	a	a	a	-	a	a	a	a	a
chr09	1535081	T	b	b	-	a	a	-	a	a	b	b	-	-	b	b	a	a	a	b	a	b	b	a	b	b	b	a	b	a	b	a	b	a	a	a	b	b	a	a	a	a	a	-	a	a	a	a	a
chr09	1536446	C	b	b	-	a	a	b	-	a	b	-	-	a	b	b	a	a	a	a	a	-	b	-	b	-	b	a	b	a	b	-	b	a	a	-	b	-	a	-	a	-	a	-	-	a	a	a	a
chr09	1536496	C	b	b	-	a	a	b	-	a	b	-	-	a	b	b	a	a	a	a	a	-	b	-	b	-	b	a	b	a	b	-	b	a	a	-	b	-	a	-	a	-	a	-	-	a	a	a	a
chr09	1536796	C	b	b	-	a	a	b	-	a	b	-	-	a	b	b	a	a	a	h	a	-	b	-	b	-	b	a	b	a	b	a	b	a	a	-	b	-	a	-	a	-	a	-	-	a	a	a	a
chr09	1550267	A	b	b	b	a	-	b	a	a	b	b	-	a	b	b	a	a	a	a	a	b	b	a	b	b	b	a	b	a	b	a	b	a	a	b	b	-	a	a	a	a	a	-	a	a	a	b	-
chr09	1550560	C	b	b	b	a	a	b	a	a	b	b	-	a	b	b	a	a	a	b	a	b	b	a	b	b	b	a	b	a	b	a	b	a	a	a	b	b	a	a	a	a	a	-	a	a	-	a	a
chr09	1550575	G	b	b	b	a	a	b	a	a	b	b	-	a	b	b	a	a	a	b	a	b	b	a	b	b	b	a	b	a	b	a	b	a	a	a	b	b	a	a	a	a	a	-	a	a	-	a	a
chr09	1550854	C	b	b	b	a	a	b	a	a	b	b	-	a	b	b	a	a	a	b	a	b	b	a	b	b	b	a	b	a	b	a	b	a	a	a	b	b	a	a	a	a	a	-	a	a	-	a	a
chr09	1550855	G	b	b	b	a	a	b	a	a	b	b	-	a	b	b	a	a	a	b	a	b	b	a	b	b	b	a	b	a	b	a	b	a	a	a	b	b	a	a	a	a	a	-	a	a	-	a	a
chr09	1559957	C	b	b	-	a	-	-	a	a	b	b	-	-	b	b	a	a	a	b	a	b	b	a	b	-	b	a	b	a	b	a	b	a	a	-	b	-	a	a	a	a	a	-	a	a	-	a	-
chr09	1859998	C	b	b	-	a	-	-	-	a	b	-	-	-	-	b	-	a	a	b	a	-	b	-	-	-	b	a	b	a	a	a	-	a	a	-	-	b	a	-	a	a	-	-	a	-	-	a	a
chr09	1863658	G	b	b	b	-	a	b	a	a	-	b	-	-	b	b	a	a	a	b	a	b	b	a	-	-	b	a	b	a	a	-	b	a	a	-	b	b	-	a	a	a	a	a	a	a	a	a	-
chr09	1929560	A	b	b	b	-	a	-	a	-	-	-	-	-	-	b	a	a	a	b	a	-	b	a	b	b	b	a	b	a	-	-	b	a	a	-	b	-	-	a	a	a	a	-	a	-	-	a	a
chr09	1937184	A	b	b	a	a	a	a	-	a	b	-	-	a	b	b	a	a	a	b	a	a	b	a	b	-	b	a	b	a	-	a	b	a	a	a	b	-	a	a	a	a	a	a	a	a	a	a	-
chr09	1937185	G	b	b	b	a	b	b	-	a	b	-	-	a	b	b	a	a	a	b	a	b	b	a	b	-	b	a	b	a	-	a	b	a	a	a	b	-	a	a	a	a	a	a	a	a	a	a	-
chr09	2005658	G	-	b	-	a	-	b	-	a	b	-	-	a	b	b	a	a	a	-	a	-	b	-	b	-	-	a	b	a	-	a	b	a	a	-	b	b	a	a	a	b	-	-	-	a	a	-	-
chr09	2005876	C	b	b	-	a	-	b	-	a	b	-	-	a	b	b	a	a	a	b	a	b	b	-	b	-	b	a	b	a	-	a	b	a	a	-	b	b	a	a	a	b	-	-	a	a	a	a	-
chr09	2035228	T	b	b	b	a	a	b	a	a	-	b	-	a	b	b	a	a	a	b	a	b	b	a	-	b	a	a	b	a	a	a	b	a	a	a	b	b	a	a	a	a	a	a	a	a	a	a	a
chr09	2058114	G	b	b	b	a	-	b	a	a	-	b	a	a	-	b	a	a	a	b	a	b	b	a	b	b	a	a	-	a	-	-	b	a	a	-	-	-	-	-	a	a	a	-	-	-	-	-	-
chr09	2058116	G	b	b	b	a	-	b	a	a	-	b	a	a	-	b	a	a	a	b	a	b	b	a	b	b	a	a	-	a	-	-	b	a	a	-	-	-	-	-	a	a	a	-	-	-	-	-	-
chr09	2061568	C	-	b	-	a	-	-	a	a	-	-	-	-	b	b	a	a	a	b	a	b	-	a	-	-	a	-	-	a	a	a	-	a	a	a	-	-	-	a	a	a	a	-	a	a	-	a	a
chr09	2061631	A	-	b	-	a	-	-	a	a	-	-	-	-	b	b	a	a	a	b	a	b	-	a	-	-	a	-	-	a	a	a	-	a	a	a	-	-	-	a	a	a	a	-	a	a	-	a	a
chr09	2066212	G	b	b	b	a	a	-	a	a	-	b	-	-	b	b	a	a	a	b	a	b	b	a	-	-	a	a	b	a	a	a	b	a	a	a	b	b	a	a	a	a	a	a	a	-	-	a	-
chr09	2066251	T	b	b	b	a	a	-	a	a	-	b	-	-	b	b	a	a	a	b	a	b	b	a	-	-	a	a	b	a	a	a	b	a	a	a	b	b	a	a	a	a	a	a	a	-	-	a	-
chr09	2067088	T	b	b	b	a	-	b	a	a	b	-	-	a	b	b	a	a	a	b	a	-	b	-	b	b	a	a	b	a	a	-	b	a	a	-	b	b	-	-	a	a	a	a	a	a	-	a	-
chr09	2077085	T	b	b	b	a	a	b	a	a	b	-	-	-	b	b	a	a	a	b	a	b	b	a	b	b	a	a	b	a	a	a	b	a	a	-	b	-	a	a	a	h	a	a	a	a	-	a	a
chr09	2130623	T	b	b	b	a	a	-	a	a	-	-	-	-	b	b	a	a	a	b	a	b	b	b	b	b	a	a	b	a	a	a	b	a	a	a	b	b	a	a	a	a	a	a	a	a	a	a	-
chr09	2231068	C	b	b	b	a	a	b	a	a	b	b	-	a	b	b	a	a	a	b	a	b	b	-	b	b	a	a	b	a	a	a	b	a	a	a	b	b	a	a	a	a	a	-	a	a	a	a	a
chr09	2231291	A	b	b	b	a	a	b	a	a	b	b	-	a	b	b	a	a	a	b	a	b	b	-	b	-	a	a	b	a	a	a	b	a	a	a	b	b	a	a	a	a	a	-	a	a	a	a	a
chr09	2231639	G	-	-	b	-	-	b	-	a	b	b	a	a	b	b	a	a	a	b	a	b	b	-	b	b	a	-	b	-	a	a	b	-	a	-	-	-	a	a	a	-	a	-	-	-	-	-	-
chr09	2231642	G	-	-	b	-	-	b	-	a	b	b	a	a	b	b	a	a	a	b	a	b	b	-	b	b	a	-	b	-	a	a	b	-	a	-	-	-	a	a	a	-	a	-	-	-	-	-	-
chr09	2293301	A	-	b	b	-	-	b	a	a	-	-	-	a	b	b	a	a	a	b	a	b	b	-	b	b	a	-	b	a	-	-	b	a	b	-	b	-	-	a	a	-	a	a	a	b	a	a	-
chr09	2293554	C	-	b	b	-	-	b	a	a	-	-	-	a	b	b	a	a	a	-	a	b	b	-	b	-	a	-	b	a	-	-	b	a	b	-	b	-	-	a	a	-	a	a	a	b	a	a	-
chr09	2293849	T	-	b	b	a	-	b	a	a	b	-	-	a	b	b	a	a	a	b	a	b	b	b	b	b	a	-	b	a	-	a	b	a	b	a	b	-	a	a	a	h	a	a	a	b	a	a	a
chr09	2293896	T	-	b	b	a	-	b	a	a	b	-	-	a	b	b	a	a	a	b	a	b	b	b	b	b	a	-	b	a	-	a	b	a	b	a	b	-	a	a	a	h	a	a	a	b	a	a	a
chr09	2304840	T	b	b	b	a	a	b	a	a	-	b	a	a	-	b	a	a	a	b	a	-	b	b	b	b	a	a	b	a	-	a	b	a	b	a	-	b	a	a	a	a	a	a	a	b	a	-	-
chr09	2304979	A	b	b	-	a	a	b	a	a	b	b	-	-	b	b	a	a	a	b	a	b	b	b	b	-	a	a	b	a	-	a	-	a	b	a	b	-	a	a	a	a	a	-	a	b	a	a	a
chr09	2305244	C	-	b	-	a	a	b	a	a	b	b	-	-	b	b	a	a	a	b	a	b	b	b	-	-	a	a	b	a	-	a	-	a	b	a	b	-	a	a	a	a	a	-	a	b	a	a	a
chr09	2306638	A	b	b	b	a	a	b	a	a	b	-	a	a	b	b	a	a	a	b	a	-	b	b	b	b	a	a	b	a	a	-	b	a	b	a	b	a	-	a	a	b	a	a	a	b	-	a	a
chr09	2313354	G	-	b	-	a	-	-	-	-	-	-	a	a	-	b	a	a	a	b	a	-	b	b	-	-	a	a	b	a	-	a	b	a	b	-	b	-	-	a	a	a	a	-	a	b	a	a	a
chr09	2313361	A	-	b	-	a	-	-	-	-	-	-	a	a	-	b	a	a	a	b	a	-	b	b	-	-	a	a	b	a	-	a	b	a	b	-	b	-	-	a	a	a	a	-	a	b	a	a	a
chr09	2313383	T	-	b	-	a	-	-	-	-	-	-	a	a	-	b	a	a	a	b	a	-	b	b	-	-	a	a	b	a	-	a	b	a	b	-	b	-	-	a	a	a	a	-	a	b	a	a	a
chr09	2313393	G	-	b	-	a	-	-	-	-	-	-	a	a	-	b	a	a	a	b	a	-	b	b	-	-	a	a	b	a	-	a	b	a	b	-	b	-	-	a	a	a	a	-	a	b	a	a	a
chr09	2314508	C	b	b	-	-	a	b	a	a	-	-	-	-	b	b	a	a	a	b	a	-	b	b	b	b	a	a	b	a	a	a	b	a	b	-	b	b	a	a	a	a	a	-	a	b	-	a	a
chr09	2369139	C	b	b	a	a	-	-	a	a	b	b	-	a	b	b	a	a	a	b	a	b	b	-	b	-	a	a	b	a	a	a	b	a	b	a	b	b	-	a	a	b	a	-	a	b	-	a	a
chr09	2370496	A	b	b	a	a	a	b	a	a	b	b	-	a	b	b	a	a	a	b	a	b	b	-	b	b	a	a	b	a	a	a	-	a	b	-	b	b	-	-	a	-	a	a	a	b	b	a	a
chr09	2370518	G	b	b	a	a	a	b	a	a	b	b	-	a	b	b	a	a	a	b	a	b	b	-	b	b	a	a	b	a	a	a	-	a	b	-	b	b	-	-	a	-	a	a	a	b	b	a	a
chr09	2372982	C	b	b	a	a	a	b	a	a	b	b	a	a	b	b	a	a	a	b	a	b	b	b	b	-	a	a	b	a	a	-	b	a	b	-	b	b	a	a	a	b	a	a	a	b	-	a	a
chr09	2373034	T	b	b	a	a	a	b	a	a	b	b	a	a	b	b	a	a	a	b	a	b	b	b	b	-	a	a	b	a	a	-	b	a	b	-	b	b	a	a	a	b	a	a	a	b	-	a	a
chr09	2373141	A	b	b	a	a	a	b	a	a	b	b	a	a	b	b	a	a	a	b	a	b	b	b	b	-	a	a	b	a	a	-	b	a	b	-	b	b	a	a	a	b	a	a	a	b	b	a	a
chr09	2378592	C	b	b	a	a	a	b	a	a	b	b	-	a	-	b	a	a	a	b	a	b	b	b	b	-	a	a	b	a	a	-	b	a	b	-	b	b	a	a	a	b	a	-	a	b	-	a	a
chr09	2378644	A	b	b	a	a	a	b	a	a	b	b	-	a	-	b	a	a	a	b	a	b	b	b	b	-	a	a	b	a	a	-	b	a	b	-	b	b	a	a	a	b	a	-	a	b	-	a	a
chr09	2378901	A	b	b	a	a	a	b	a	a	b	b	-	a	-	b	a	a	a	b	a	b	b	b	b	-	a	a	b	a	a	-	b	a	b	-	b	b	a	a	a	b	a	-	a	b	-	a	a
chr09	2378919	T	b	b	a	a	a	b	a	a	b	b	-	a	-	b	a	a	a	b	a	b	b	b	b	-	a	a	b	a	a	-	b	a	b	-	b	b	a	a	a	b	a	-	a	b	-	a	a
chr09	2552920	C	b	-	a	a	-	b	-	-	-	b	-	a	b	b	a	a	a	b	a	b	b	-	b	-	a	a	-	-	a	-	b	a	b	-	b	-	a	a	a	b	a	-	a	-	b	a	-
chr09	2610729	A	b	b	a	a	a	b	a	a	b	b	a	a	b	b	a	a	a	b	a	b	b	a	b	b	a	a	b	a	a	a	b	a	b	a	b	b	a	a	a	b	a	a	a	b	b	a	a
chr09	2757787	C	b	b	a	a	-	-	a	a	b	-	-	a	-	b	a	a	a	-	a	b	b	a	b	-	a	-	-	a	a	a	-	a	b	a	b	-	-	a	a	a	a	-	a	b	-	a	a
chr09	2778919	A	b	b	a	a	a	b	a	a	b	b	-	a	b	b	a	a	a	b	a	b	b	-	-	-	a	a	b	a	a	a	-	a	b	-	b	b	a	a	a	b	a	a	a	b	-	a	a
chr09	2793193	C	b	b	a	a	a	b	a	a	-	b	-	a	b	b	a	a	a	b	a	b	b	a	b	b	a	a	b	a	a	a	b	a	b	a	b	b	a	a	a	b	a	a	a	-	b	a	a
chr09	2793242	C	b	b	a	a	a	b	a	a	-	b	-	a	b	b	a	a	a	b	a	b	b	a	b	b	a	a	b	a	a	a	b	a	b	a	b	b	a	a	a	b	a	a	a	-	b	a	a
chr09	2794741	C	-	b	a	-	a	-	-	a	-	b	a	-	-	b	a	a	a	b	a	b	b	a	-	-	-	a	-	a	-	a	b	a	b	-	b	-	a	a	a	b	a	a	a	b	b	a	-
chr09	2795067	G	-	b	a	-	a	-	-	a	-	b	a	-	-	b	a	a	a	b	a	b	b	a	-	-	-	a	-	a	-	a	b	a	b	-	b	-	a	a	a	b	a	a	a	b	b	a	-
chr09	2795077	C	-	b	a	-	a	-	-	a	-	b	a	-	-	b	a	a	a	b	a	b	b	a	-	-	-	a	-	a	-	a	b	a	b	-	b	-	a	a	a	b	a	a	a	b	b	a	-
chr09	2795088	T	-	b	a	-	a	-	-	a	-	b	a	-	-	b	a	a	a	b	a	b	b	a	-	-	-	a	-	a	-	a	b	a	b	-	b	-	a	a	a	b	a	a	a	b	b	a	-
chr09	2795131	C	-	b	a	-	a	-	-	a	-	b	a	-	-	b	a	a	a	b	a	b	b	a	-	-	-	a	-	a	-	a	b	a	b	-	b	-	a	a	a	b	a	a	a	b	b	a	-
chr09	2810329	C	b	b	a	a	-	b	a	a	b	b	-	a	b	b	a	a	a	b	a	-	b	a	b	-	a	a	b	a	a	a	b	a	b	a	b	-	-	-	a	b	a	a	a	b	-	a	-
chr09	2810596	A	b	b	a	a	-	b	a	a	b	b	-	a	b	b	a	a	a	b	a	-	b	a	b	-	a	a	b	a	a	a	b	a	b	a	b	-	-	-	a	b	a	a	a	b	-	a	a
chr09	2821678	T	-	b	a	-	-	b	-	a	-	-	-	a	b	b	a	a	a	b	a	b	b	-	-	b	a	a	-	-	-	a	b	a	b	-	b	-	a	a	a	-	a	a	-	-	b	a	-
chr09	2821679	T	-	b	a	-	-	b	-	a	-	-	-	a	b	b	a	a	a	b	a	b	b	-	-	b	a	a	-	-	-	a	b	a	b	-	b	-	a	a	a	-	a	a	-	-	b	a	-
chr09	2829374	T	b	b	a	a	a	b	a	a	b	b	-	a	b	b	a	a	a	b	a	b	b	a	b	b	a	a	b	a	a	a	b	a	b	a	b	b	a	a	a	b	a	a	a	b	-	a	a
chr09	2839984	G	b	b	-	a	a	b	a	a	b	-	-	a	b	b	a	a	a	b	a	b	b	a	b	-	a	a	b	a	a	-	b	a	b	-	b	b	a	a	a	b	a	a	a	b	b	a	-
chr09	2845644	G	-	-	-	-	-	b	-	a	-	b	a	-	-	b	a	a	a	-	a	-	b	-	b	-	a	-	-	a	-	a	-	a	b	-	b	-	-	a	a	b	a	-	a	b	b	a	-
chr09	2846100	G	b	-	-	a	-	b	-	a	b	-	-	a	-	b	a	a	a	b	a	-	b	-	b	b	a	a	-	a	a	a	b	a	b	-	b	b	a	-	a	b	a	a	a	b	-	-	a
chr09	2846545	C	b	b	a	a	a	b	a	a	b	-	a	-	b	b	a	a	a	b	a	b	b	a	b	-	a	a	b	a	-	a	b	a	b	a	b	b	a	a	a	b	a	-	a	b	b	a	a
chr09	2846748	T	b	b	a	a	a	-	a	a	b	b	-	a	b	b	a	a	a	b	a	-	b	a	b	b	a	a	b	a	a	a	b	a	b	a	b	-	a	a	a	b	a	-	a	b	b	a	-
chr09	2847344	G	-	b	a	a	a	b	a	a	-	b	-	a	b	b	a	a	a	b	a	-	b	a	b	b	a	a	-	a	-	b	b	a	b	a	b	b	-	a	a	b	a	a	a	-	b	a	a
chr09	2847366	T	-	b	a	a	a	b	a	a	-	b	-	a	b	b	a	a	a	b	a	-	b	a	b	b	a	a	-	a	-	b	b	a	b	a	b	b	-	a	a	b	a	a	a	-	b	a	a
chr09	2852300	G	b	b	a	a	-	b	a	a	b	b	a	a	b	b	a	a	a	b	a	b	b	a	-	b	a	a	b	a	a	a	b	a	b	a	b	b	a	a	a	b	a	a	a	b	b	a	a
chr09	2852494	C	b	b	a	a	-	b	a	a	b	b	a	a	b	b	a	a	a	b	a	b	b	a	-	b	a	a	b	a	a	a	b	a	b	-	b	b	a	a	a	b	a	a	a	b	b	a	a
chr09	2862503	T	b	b	a	a	a	b	a	a	b	b	-	a	b	b	a	a	a	b	a	-	b	-	b	-	a	a	b	a	a	a	b	a	b	-	b	b	a	-	a	-	a	-	a	b	b	a	-
chr09	2872541	C	b	b	a	a	a	b	-	a	b	b	-	a	b	b	a	a	a	h	a	b	b	a	b	b	a	a	b	a	a	a	b	a	b	a	b	b	a	a	a	b	a	a	a	b	-	a	a
chr09	2872789	A	b	b	a	a	a	b	-	a	b	b	-	a	b	b	a	a	a	h	a	b	b	a	b	b	a	a	b	a	a	a	b	a	b	a	b	b	a	a	a	b	a	a	a	b	-	a	a
chr09	2872876	G	b	b	a	-	a	-	-	a	b	-	-	a	b	b	a	a	a	b	a	b	b	a	-	-	a	a	b	a	a	-	b	a	b	-	b	-	a	a	a	b	a	-	a	b	-	a	a
chr09	2873128	A	b	b	a	-	a	-	-	a	b	-	-	a	b	b	a	a	a	a	a	b	b	a	-	-	a	a	b	a	a	-	b	a	b	-	b	-	a	a	a	b	a	-	a	b	-	a	a
chr09	2873162	G	b	b	a	-	a	-	-	a	b	-	-	a	b	b	a	a	a	b	a	b	b	a	-	-	a	a	b	a	a	-	b	a	b	-	b	-	a	a	a	b	a	-	a	b	-	a	a
chr09	2901261	C	b	b	a	a	a	b	-	a	b	b	a	a	b	b	a	a	a	b	a	b	b	-	b	-	a	a	-	a	a	a	b	a	b	-	b	-	a	a	b	b	a	-	a	b	-	a	a
chr09	2902917	T	b	b	a	a	a	-	-	a	-	-	-	a	b	b	a	a	a	b	a	-	b	a	-	-	a	a	b	a	a	a	b	a	b	a	b	b	a	a	b	b	a	a	a	b	b	a	a
chr09	2918623	G	b	b	a	a	a	b	-	a	-	b	a	a	b	b	a	a	a	b	a	-	b	a	b	b	a	a	-	a	a	a	b	a	b	a	b	b	a	a	b	b	a	a	a	b	b	a	a
chr09	2919920	C	b	b	a	a	a	b	a	a	b	b	-	-	b	b	a	a	a	b	a	-	b	a	b	b	a	a	b	a	a	a	b	a	b	-	b	b	a	a	b	b	a	-	a	b	b	a	-
chr09	2921562	G	b	b	-	-	a	-	-	a	-	-	-	-	-	b	a	a	a	-	a	b	b	a	b	-	a	a	-	a	a	a	b	a	b	a	-	-	-	a	b	-	-	-	-	b	-	-	-
chr09	2921563	C	b	b	-	-	a	-	-	a	-	-	-	-	-	b	a	a	a	-	a	b	b	a	b	-	a	a	-	a	a	a	b	a	b	a	-	-	-	a	b	-	-	-	-	b	-	-	-
chr09	2922351	A	b	b	-	a	-	b	a	a	b	b	-	a	b	-	a	a	a	b	a	-	b	-	-	b	a	-	b	a	a	-	b	a	b	-	-	b	-	a	b	b	a	-	a	b	b	a	a
chr09	2922630	G	b	b	a	a	a	b	a	a	-	b	-	a	-	b	a	a	a	b	a	b	b	-	b	b	a	a	b	a	a	a	b	a	b	a	b	-	a	a	b	b	a	a	a	b	b	a	a
chr09	2924928	G	b	b	-	a	a	-	-	a	b	b	-	a	b	b	a	a	a	b	a	-	b	-	b	-	a	-	-	a	a	a	b	a	b	-	b	b	-	a	b	b	a	a	a	b	b	a	a
chr09	2925197	C	-	b	-	a	a	-	-	a	b	b	-	a	b	b	a	a	a	b	a	-	b	-	-	-	a	-	-	a	a	a	b	a	b	-	b	b	-	a	b	b	a	a	a	b	b	a	a
chr09	2925199	T	-	b	-	a	a	-	-	a	b	b	-	a	b	b	a	a	a	b	a	-	b	-	-	-	a	-	-	a	a	a	b	a	b	-	b	b	-	a	b	b	a	a	a	b	b	a	a
chr09	2925206	C	-	b	-	a	a	-	-	a	b	b	-	a	b	b	a	a	a	b	a	-	b	-	-	-	a	-	-	a	a	a	b	a	b	-	b	b	-	a	b	b	a	a	a	b	b	a	a
chr09	2926962	G	b	b	a	a	a	b	a	a	b	b	-	-	b	b	a	a	a	-	a	b	b	a	b	-	a	a	b	a	a	a	b	a	b	a	b	b	a	a	b	b	a	a	a	b	b	a	a
chr09	2926997	T	b	b	a	a	a	b	a	a	b	b	-	-	b	b	a	a	a	-	a	b	b	a	b	-	a	a	b	a	a	a	b	a	b	a	b	b	a	a	b	b	a	a	a	b	b	a	a
chr09	2934723	A	b	b	a	a	a	b	-	a	-	-	a	a	b	b	a	a	a	b	a	b	b	a	b	b	a	a	b	a	a	a	b	a	b	a	b	-	a	a	b	b	a	a	a	b	b	a	b
chr09	2943065	A	-	b	a	a	a	b	-	-	b	-	a	a	-	b	a	a	a	b	a	b	b	a	-	-	a	a	-	a	a	-	b	a	b	a	b	-	a	a	b	b	a	-	a	-	-	a	b
chr09	2943070	C	-	b	a	a	a	b	-	-	b	-	a	a	-	b	a	a	a	b	a	b	b	a	-	-	a	a	-	a	a	-	b	a	b	a	b	-	a	a	b	b	a	-	a	-	-	a	b
chr09	2943076	A	-	b	a	a	a	b	-	-	b	-	a	a	-	b	a	a	a	b	a	b	b	a	-	-	a	a	-	a	a	-	b	a	b	a	b	-	a	a	b	b	a	-	a	-	-	a	b
chr09	2943078	A	-	b	a	a	a	b	-	-	b	-	a	a	-	b	a	a	a	b	a	b	b	a	-	-	a	a	-	a	a	-	b	a	b	a	b	-	a	a	b	b	a	-	a	-	-	a	b
chr09	2943104	T	-	b	a	a	a	b	-	-	b	-	a	a	-	b	a	a	a	b	a	b	b	a	-	-	a	a	-	a	a	-	b	a	b	a	b	-	a	a	b	b	a	-	a	-	-	a	b
chr09	2943118	G	-	b	a	a	a	b	-	-	b	-	a	a	-	b	a	a	a	b	a	b	b	a	-	-	a	a	-	a	a	-	b	a	b	a	b	-	a	a	b	b	a	-	a	-	-	a	b
chr09	2950893	T	-	b	a	a	-	b	a	a	-	b	a	a	b	b	a	a	a	b	a	-	b	a	-	-	a	a	b	a	a	a	b	a	b	a	b	b	a	a	b	b	a	a	a	b	b	a	-
chr09	2950894	C	-	b	a	a	-	b	a	a	-	b	a	a	b	b	a	a	a	b	a	-	b	a	-	-	a	a	b	a	a	a	b	a	b	a	b	b	a	a	b	b	a	a	a	b	b	a	-
chr09	2950895	T	-	b	a	a	-	b	a	a	-	b	a	a	b	b	a	a	a	b	a	-	b	a	-	-	a	a	b	a	a	a	b	a	b	a	b	b	a	a	b	b	a	a	a	b	b	a	-
chr09	2954300	C	b	b	a	a	a	b	a	a	-	b	-	a	b	b	a	a	a	b	a	-	b	a	b	b	a	-	b	a	a	-	b	a	b	-	b	b	a	a	b	b	a	-	a	b	b	a	b
chr09	2970370	T	b	b	a	-	a	-	a	a	b	b	-	a	b	b	a	a	a	b	a	b	b	a	b	b	a	a	b	a	-	a	b	a	b	-	b	-	a	a	b	b	a	-	a	b	b	-	b
chr09	2970508	A	b	b	a	a	a	-	a	a	b	b	-	a	b	b	a	a	a	b	a	b	b	a	b	-	a	a	b	a	a	a	b	a	b	a	b	-	a	a	b	b	a	a	a	b	b	a	b
chr09	2970650	G	b	b	a	a	a	-	a	a	b	b	-	a	b	b	a	a	a	b	a	b	b	a	b	-	a	a	b	a	a	a	b	a	b	a	b	-	a	a	b	b	a	a	a	b	b	a	b
chr09	2970716	G	b	b	a	a	a	-	a	a	b	b	-	a	b	b	a	a	a	b	a	b	b	a	b	-	a	a	b	a	a	a	b	a	b	a	b	-	a	a	b	b	a	a	a	b	b	a	b
chr09	2971489	A	b	b	a	a	a	-	a	-	b	-	-	a	-	-	a	a	a	b	a	b	b	-	-	-	a	a	-	a	a	a	b	a	b	-	b	b	-	-	b	b	-	a	a	b	b	a	-
chr09	2973434	G	b	b	a	a	-	b	a	a	b	-	-	a	b	b	a	a	a	b	a	b	b	a	b	-	a	a	b	a	-	-	b	a	b	a	b	-	a	a	b	b	a	a	a	b	b	a	b
chr09	2973638	T	b	b	a	a	-	b	a	a	b	-	-	a	b	b	a	a	a	b	a	b	b	a	b	-	a	a	b	a	-	-	b	a	b	a	b	-	a	a	b	b	a	a	a	b	b	a	b
chr09	3013249	C	b	b	a	a	a	b	-	a	b	b	a	a	b	b	a	a	a	b	a	b	b	a	a	-	a	a	b	a	a	a	b	a	b	a	b	-	a	a	b	h	a	-	a	b	-	a	b
chr09	3044000	G	b	b	a	a	a	b	a	a	b	b	-	a	b	b	a	a	a	b	a	b	b	a	a	b	a	-	-	a	-	a	b	a	b	-	b	b	a	a	b	b	a	-	a	b	b	a	b
chr09	3085647	A	b	a	a	-	a	b	a	a	b	b	-	a	b	b	a	a	a	b	a	b	b	a	a	-	a	a	b	a	a	a	b	a	b	a	b	b	a	a	b	b	a	-	a	b	b	a	-
chr09	3085652	C	b	a	a	-	a	b	a	a	b	b	-	a	b	b	a	a	a	b	a	b	b	a	a	-	a	a	b	a	a	a	b	a	b	a	b	b	a	a	b	b	a	-	a	b	b	a	-
chr09	3190650	C	b	a	a	a	a	b	a	a	b	b	-	a	b	b	a	a	a	b	a	b	b	-	a	b	a	a	-	a	a	a	b	a	b	a	b	-	a	a	b	b	a	-	a	b	-	a	b
chr09	3261537	C	b	a	a	a	a	b	a	a	b	-	-	a	b	b	a	a	a	b	a	b	b	-	a	b	a	a	b	a	a	a	b	a	b	a	-	a	a	-	b	h	a	-	a	b	-	a	b
chr09	3261879	G	b	a	a	-	a	-	a	a	-	b	-	a	b	b	a	a	a	b	a	b	b	-	a	b	a	a	b	a	a	-	-	a	b	a	b	b	a	-	b	b	a	-	a	b	b	a	-
chr09	3261903	T	b	a	a	-	a	-	a	a	-	b	-	a	b	b	a	a	a	b	a	b	b	-	a	b	a	a	b	a	a	-	-	a	b	a	b	b	a	-	b	b	a	-	a	b	b	a	-
chr09	3262117	G	b	a	a	-	a	-	a	a	-	b	-	a	b	b	a	a	a	b	a	b	b	-	a	b	a	a	b	a	a	-	-	a	b	-	-	b	a	-	b	b	a	-	a	b	b	a	-
chr09	3264260	C	b	a	-	a	-	b	-	a	b	b	a	-	b	b	a	a	a	b	a	-	-	-	a	b	a	a	-	-	a	a	b	a	b	-	-	b	-	-	b	b	a	-	a	-	-	a	b
chr09	3280260	C	b	a	a	a	a	b	a	a	b	-	-	-	b	b	a	a	a	b	-	-	b	-	-	b	a	a	-	a	a	a	b	a	b	a	b	b	a	-	b	b	a	a	a	-	b	a	b
chr09	3280398	C	b	a	a	a	a	b	a	a	b	-	-	-	b	b	a	a	a	b	-	-	b	-	-	b	a	a	-	a	a	a	b	a	b	a	b	b	a	-	b	b	a	a	a	-	b	a	b
chr09	3280477	G	b	a	a	a	a	b	a	a	b	-	-	-	b	b	a	a	a	b	-	-	b	-	-	b	a	a	-	a	a	a	b	a	b	a	b	b	a	-	b	b	a	a	a	-	b	a	b
chr09	3280640	A	-	a	a	a	a	b	a	a	-	b	-	a	b	b	a	a	a	b	a	b	b	a	a	-	a	a	b	a	-	a	b	a	b	a	b	-	-	a	b	h	a	-	a	b	b	a	b
chr09	3280646	A	-	a	a	a	a	b	a	a	-	b	-	a	b	b	a	a	a	b	a	b	b	a	a	-	a	a	b	a	-	a	b	a	b	a	b	-	-	a	b	h	a	-	a	b	b	a	b
chr09	3280681	C	-	a	a	a	a	b	a	a	-	b	-	a	b	b	a	a	a	b	a	b	b	a	a	-	a	a	b	a	-	a	b	a	b	a	b	-	-	a	b	h	a	-	a	b	b	a	b
chr09	3280857	G	b	a	a	a	a	b	a	a	-	b	-	a	b	b	a	a	a	b	a	b	b	a	a	b	a	a	b	a	-	a	b	a	b	a	b	-	-	a	b	h	a	-	a	b	b	a	b
chr09	3280923	G	b	a	a	a	a	b	a	a	-	b	-	a	b	b	a	a	a	b	a	b	b	a	a	b	a	a	b	a	-	a	b	a	b	a	b	-	-	a	b	h	a	-	a	b	b	a	b
chr09	3280930	T	-	a	a	a	-	b	a	a	b	-	-	-	b	b	a	a	a	b	a	-	b	-	-	b	a	-	-	a	-	a	b	a	b	-	b	b	a	a	b	b	a	-	a	b	-	-	-
chr09	3294874	T	-	a	a	a	a	-	a	a	b	-	-	a	b	b	a	a	a	b	a	-	b	a	-	-	a	-	-	a	-	a	b	a	b	a	b	b	-	a	b	h	a	a	a	b	-	a	-
chr09	3305423	C	b	-	a	a	a	b	a	a	-	b	a	a	b	b	a	a	a	b	a	-	b	a	a	b	-	a	-	-	a	-	-	a	b	-	b	b	-	a	b	b	a	-	a	b	-	-	-
chr09	3305430	A	b	-	a	a	a	b	a	a	-	b	a	a	b	b	a	a	a	b	a	-	b	a	a	b	-	a	-	-	a	-	-	a	b	-	b	b	-	a	b	b	a	-	a	b	-	-	-
chr09	3309343	G	b	a	a	a	a	b	a	a	-	b	-	a	b	b	a	a	a	b	a	b	b	a	a	b	a	a	b	a	a	a	b	a	b	a	b	-	-	a	b	a	a	-	a	b	-	a	-
chr09	3309420	A	b	a	a	a	a	b	a	a	-	-	-	a	b	b	a	a	a	b	a	b	b	a	a	b	a	a	-	a	a	a	b	a	b	a	b	b	-	-	b	b	a	a	a	b	b	a	b
chr09	3314010	C	b	a	a	-	-	b	a	a	-	b	-	a	b	b	a	a	a	h	a	-	b	a	a	b	a	a	a	a	-	a	b	a	b	-	b	b	-	-	b	h	a	-	a	b	b	a	-
chr09	3319252	C	b	a	a	a	-	b	a	a	b	b	-	a	b	b	a	a	a	b	a	-	b	-	a	b	a	a	b	a	-	a	b	a	b	a	b	b	a	a	b	a	a	a	a	-	b	a	-
chr09	3321921	A	b	a	a	-	a	b	-	a	-	-	-	-	b	b	a	a	a	-	-	b	b	a	a	b	a	-	b	a	a	a	b	a	b	-	b	-	a	-	b	-	-	-	a	b	-	a	b
chr09	3332453	G	b	a	a	a	-	b	a	a	b	-	-	a	b	b	a	a	a	b	a	b	b	-	a	-	a	a	b	a	a	a	b	a	b	a	b	-	a	-	b	b	a	a	a	b	b	a	b
chr09	3343158	A	b	a	a	a	-	b	a	-	b	-	-	-	b	b	a	a	a	b	a	-	b	a	a	-	a	a	-	a	-	a	b	a	b	a	b	b	a	a	b	b	a	a	a	b	-	a	b
chr09	3343165	T	b	a	a	a	-	b	a	-	b	-	-	-	b	b	a	a	a	b	a	-	b	a	a	-	a	a	-	a	-	a	b	a	b	a	b	b	a	a	b	b	a	a	a	b	-	a	b
chr09	3617446	G	b	a	a	-	a	b	-	a	-	-	a	a	b	b	a	a	a	a	a	-	b	a	-	b	-	-	-	a	a	-	b	a	b	a	b	-	a	a	b	b	-	-	a	-	b	a	b
chr09	3678460	A	b	a	a	-	-	b	-	a	-	b	-	-	b	b	a	a	-	a	a	-	b	-	-	-	-	a	b	a	a	-	-	a	b	-	b	-	-	a	b	b	a	-	-	-	-	-	-
chr09	3678779	C	b	a	a	-	-	b	-	a	-	b	-	-	b	b	a	a	-	a	a	-	b	-	-	-	-	a	b	a	a	-	-	a	b	-	b	-	-	a	b	b	a	-	-	-	-	-	-
chr09	3678897	G	b	a	a	-	-	b	a	a	-	-	-	-	b	b	a	a	a	a	a	b	b	-	-	-	a	a	b	-	-	a	b	a	b	-	b	-	a	-	b	-	a	-	a	b	-	a	-
chr09	3679238	G	b	a	a	-	-	b	a	a	-	-	-	-	b	b	a	a	a	a	a	b	b	-	-	-	a	a	b	-	-	a	b	a	b	-	b	-	a	-	b	-	a	-	a	b	-	a	-
chr09	3679303	A	b	a	a	a	a	b	a	a	b	b	-	a	b	b	a	a	a	a	a	b	b	a	a	-	a	a	b	a	a	-	b	a	b	a	b	b	a	a	b	a	a	b	a	b	-	a	b
chr09	3679313	G	b	a	a	a	a	b	a	a	b	b	-	a	b	b	a	a	a	a	a	b	b	a	a	-	a	a	b	a	a	-	b	a	b	a	b	b	a	a	b	a	a	b	a	b	-	a	b
chr09	3685252	A	b	a	-	-	-	-	a	-	-	-	-	a	b	b	a	a	a	a	a	-	-	-	-	-	a	a	-	a	a	a	-	a	b	a	-	-	a	-	b	a	-	-	a	b	-	a	-
chr09	3685277	C	b	a	-	-	-	-	a	-	-	-	-	a	b	b	a	a	a	a	a	-	-	-	-	-	a	a	-	a	a	a	-	a	b	a	-	-	a	-	b	a	-	-	a	b	-	a	-
chr09	3685464	G	b	a	-	-	-	-	a	-	-	-	-	a	b	b	a	a	a	a	a	-	-	-	-	-	a	a	b	a	a	a	-	a	b	a	-	-	a	-	b	b	-	-	a	b	-	a	-
chr09	3690520	A	-	a	-	-	-	-	-	a	b	-	-	-	-	b	a	a	-	a	a	-	b	-	-	-	a	-	b	-	a	-	-	a	b	-	b	-	-	-	b	-	a	-	-	-	-	a	b
chr09	3715973	A	b	a	a	a	a	b	a	a	b	b	-	a	b	b	a	a	a	a	a	b	b	a	a	-	a	a	b	a	a	a	b	a	b	-	b	b	a	a	b	h	a	b	a	b	-	a	b
chr09	3767137	A	b	a	a	-	-	b	-	a	b	-	a	-	b	b	a	a	a	a	a	b	b	a	a	b	a	a	b	-	a	-	b	a	b	-	b	b	a	a	b	-	a	-	a	b	-	a	-
chr09	3767196	G	b	a	a	-	-	b	-	a	b	-	a	-	b	b	a	a	a	a	a	b	b	a	a	b	a	a	b	-	a	-	b	a	b	-	b	b	a	a	b	-	a	-	a	b	-	a	-
chr09	3769855	C	b	a	a	a	a	-	a	a	b	b	-	a	b	b	a	a	a	a	a	b	b	a	a	b	a	a	b	a	a	a	b	a	b	-	b	b	-	a	b	b	a	-	a	b	a	a	b
chr09	3778154	T	b	a	a	-	-	b	-	a	-	-	-	-	-	b	a	a	a	a	a	-	b	-	-	b	-	-	b	a	-	a	b	a	b	-	-	b	-	a	b	-	a	b	a	b	a	-	-
chr09	3778489	C	b	-	b	-	-	b	-	a	-	-	-	-	-	b	a	a	a	a	a	-	b	-	-	b	-	-	b	a	-	a	b	a	b	-	-	b	-	a	b	-	a	b	a	b	a	-	-
chr09	3780609	T	b	a	a	a	a	b	a	a	b	-	b	-	b	b	a	a	a	a	a	b	b	a	a	b	a	a	b	a	a	a	b	a	b	a	b	b	a	a	b	b	a	b	a	b	a	a	b
chr09	3785233	T	-	a	a	-	-	b	a	-	-	b	-	a	b	b	a	a	a	a	a	b	b	a	a	-	a	a	b	a	a	a	b	a	b	-	b	b	a	-	b	h	a	b	a	b	-	a	b
chr09	3785256	C	-	a	a	-	-	b	a	-	-	b	-	a	b	b	a	a	a	a	a	b	b	a	a	-	a	a	b	a	a	a	b	a	b	-	b	b	a	-	b	h	a	b	a	b	-	a	b
chr09	3785404	C	b	a	a	-	-	b	a	-	-	b	-	a	b	b	a	a	a	a	a	b	b	a	a	b	a	a	b	a	a	a	b	a	b	-	b	b	a	-	b	h	a	b	a	b	-	a	b
chr09	3785790	C	b	a	a	a	a	b	a	-	b	b	-	-	b	b	a	a	a	a	a	-	b	a	a	-	a	a	b	a	a	-	b	a	b	a	b	b	a	a	b	b	a	b	a	b	-	a	b
chr09	4117935	C	-	a	a	b	a	b	-	a	a	-	-	a	a	b	a	a	a	a	a	b	b	-	-	-	b	a	b	a	-	a	b	a	b	-	b	b	a	a	b	b	-	-	a	b	-	a	b
chr09	4117936	T	-	a	a	b	a	b	-	a	a	-	-	a	a	b	a	a	a	a	a	b	b	-	-	-	b	a	b	a	-	a	b	a	b	-	b	b	a	a	b	b	-	-	b	b	-	a	b
chr09	4117937	C	-	a	a	b	a	b	-	b	a	-	-	a	a	b	a	a	a	a	a	b	b	-	-	-	b	a	b	a	-	a	b	h	b	-	b	b	a	a	b	b	-	-	b	b	-	a	b
chr09	4117938	A	-	a	a	b	a	b	-	a	a	-	-	a	a	b	a	a	a	a	a	b	b	-	-	-	b	a	b	a	-	a	b	a	b	-	b	b	a	a	b	b	-	-	a	b	-	a	b
chr09	4141290	G	b	-	a	-	a	-	a	a	-	-	-	a	a	b	a	a	a	a	a	b	b	-	a	-	-	-	-	-	a	-	b	-	b	-	b	-	-	a	b	b	a	-	a	-	a	-	b
chr09	4578629	C	b	b	-	-	-	b	a	b	a	-	-	a	a	b	a	a	a	a	a	b	b	-	a	-	b	a	b	a	-	a	-	a	b	-	b	b	b	a	b	-	a	b	a	b	a	a	b
chr09	4578942	A	b	b	-	-	-	b	a	b	a	-	-	a	a	b	a	a	a	a	a	b	b	-	a	-	b	a	b	a	-	a	b	a	b	-	b	b	b	a	b	-	a	b	a	b	a	a	b
chr09	4587675	G	-	b	a	a	a	b	a	-	a	b	-	a	a	b	a	a	a	a	a	-	b	-	a	-	b	a	b	a	a	a	b	a	b	b	b	-	-	a	b	b	a	-	a	b	a	a	b
chr09	4587686	C	-	b	a	a	a	b	a	-	a	b	-	a	a	b	a	a	a	a	a	-	b	-	a	-	b	a	b	a	a	a	b	a	b	b	b	-	-	a	b	b	a	-	a	b	a	a	b
chr09	4587723	A	-	b	a	a	a	b	a	-	a	b	-	a	a	b	a	a	a	a	a	-	b	-	a	-	b	a	b	a	a	a	b	a	b	b	b	-	-	a	b	b	a	-	a	b	a	a	b
chr09	4593857	C	b	b	a	-	a	-	a	b	a	b	-	a	a	b	a	a	a	a	a	b	b	-	a	b	b	a	-	a	a	a	b	a	b	-	b	b	-	a	b	b	a	-	a	b	a	a	-
chr09	4601698	G	-	b	-	-	-	-	a	-	-	-	-	-	a	b	a	a	a	-	a	b	b	a	a	-	b	a	b	-	-	-	b	a	b	b	b	-	b	a	b	b	a	b	a	b	-	-	b
chr09	4601981	C	-	b	a	a	-	-	a	-	-	-	-	-	a	b	a	a	a	-	a	b	b	a	a	-	b	a	b	-	-	-	b	a	b	b	b	-	b	a	b	b	a	b	a	b	-	-	b
chr09	4601993	C	-	b	a	a	-	-	a	-	-	-	-	-	a	b	a	a	a	-	a	b	b	a	a	-	b	a	b	-	-	-	b	a	b	b	b	-	b	a	b	b	a	b	a	b	-	-	b
chr09	4601994	T	-	b	a	a	-	-	a	-	-	-	-	-	a	b	a	a	a	-	a	b	b	a	a	-	b	a	b	-	-	-	b	a	b	b	b	-	b	a	b	b	a	b	a	b	-	-	b
chr09	4610501	G	b	b	a	-	-	-	a	-	a	-	-	-	a	b	a	a	a	-	a	-	b	-	a	-	b	a	b	a	a	a	-	a	b	b	b	-	b	-	-	b	a	b	a	b	a	-	b
chr09	4610997	G	b	b	a	-	a	-	a	-	-	b	-	a	a	b	a	a	a	a	a	-	b	-	-	-	b	a	b	a	a	a	b	a	b	b	b	b	-	-	b	b	a	-	a	b	a	a	b
chr09	4614846	T	b	b	-	-	a	-	a	b	-	-	-	-	-	b	a	a	a	a	a	b	b	a	a	-	-	a	-	a	a	-	b	a	b	-	-	-	b	-	b	b	a	-	a	b	a	a	b
chr09	4614891	T	b	b	-	-	a	-	a	b	-	-	-	-	-	b	a	a	a	a	a	b	b	a	a	-	-	a	-	a	a	-	b	a	b	-	-	-	b	-	b	b	a	-	a	b	a	a	b
chr09	4623011	A	b	b	-	a	a	b	a	b	a	b	a	a	a	b	a	a	a	a	a	b	b	a	a	-	b	a	b	a	a	-	b	a	b	b	b	b	b	a	b	b	a	b	a	b	a	a	b
chr09	4623041	A	b	b	-	a	a	b	a	b	a	b	a	a	a	b	a	a	a	a	a	b	b	a	a	-	b	a	b	a	a	-	b	a	b	b	b	b	b	a	b	b	a	b	a	b	a	a	b
chr09	4623250	G	-	b	a	a	a	b	a	-	a	b	a	a	a	b	a	a	a	a	a	b	b	a	a	-	b	a	b	a	a	a	b	a	b	b	b	b	b	a	b	b	a	b	a	b	a	a	b
chr09	4623262	C	-	b	a	a	a	b	a	-	a	b	a	a	a	b	a	a	a	a	a	b	b	a	a	-	b	a	b	a	a	a	b	a	b	b	b	b	b	a	b	b	a	b	a	b	a	a	b
chr09	4623285	C	-	b	a	a	a	b	a	-	a	b	a	a	a	b	a	a	a	a	a	b	b	a	a	-	b	a	b	a	a	a	b	a	b	b	b	b	b	a	b	b	a	b	a	b	a	a	b
chr09	4627166	C	b	b	a	-	a	b	a	b	a	b	-	a	a	b	a	a	a	a	a	b	b	a	a	b	b	a	b	a	a	a	b	a	b	-	b	b	b	a	b	h	a	-	a	b	-	a	b
chr09	4627373	C	-	b	a	-	a	b	a	-	a	b	-	a	a	b	a	a	a	a	a	b	b	a	a	-	b	a	b	a	a	a	b	a	b	-	b	b	b	a	b	h	a	-	a	b	-	a	b
chr09	4628351	T	-	b	-	a	-	b	a	b	a	-	-	a	a	b	a	a	a	a	a	b	b	a	-	b	b	a	b	a	-	a	b	a	b	b	b	b	b	a	b	a	a	-	a	b	a	a	b
chr09	4643594	G	b	-	a	-	-	b	a	b	-	b	-	-	a	-	a	a	a	a	-	b	b	-	-	-	-	-	-	a	-	-	b	a	b	-	-	b	-	a	b	b	a	b	-	-	a	-	-
chr09	4644130	G	-	-	a	a	-	-	-	-	a	-	-	-	a	b	a	a	a	-	a	-	-	-	a	b	-	-	-	a	a	-	-	a	b	-	b	-	-	a	b	-	a	-	-	-	-	-	-
chr09	4644456	T	-	-	a	a	-	-	-	-	a	-	-	-	a	b	a	a	a	-	a	-	-	-	a	b	-	-	-	a	a	-	-	a	b	-	b	-	-	a	b	-	a	-	-	-	-	-	-
chr09	4644542	A	b	b	a	-	a	-	-	-	-	-	-	a	a	b	a	a	a	-	a	-	b	-	a	b	b	a	b	a	a	-	b	a	b	-	b	b	-	a	b	-	a	-	-	b	a	a	b
chr09	4644763	C	b	b	a	-	a	-	-	-	-	-	-	a	a	b	a	a	a	-	a	-	b	-	a	b	b	a	b	a	a	-	b	a	b	-	b	b	-	a	b	-	a	-	-	b	a	a	b
chr09	4644876	G	b	b	a	a	a	b	a	b	a	b	a	a	a	b	a	a	a	a	a	b	b	a	a	b	b	a	b	a	a	a	b	a	b	b	b	b	b	a	b	h	a	-	a	b	a	a	b
chr09	4650382	A	b	b	-	a	-	-	a	-	-	-	-	-	a	b	a	a	a	a	a	-	b	-	a	b	b	a	-	a	-	a	-	a	b	-	-	b	-	a	b	-	a	-	a	b	a	a	b
chr09	4650395	C	b	b	-	a	-	-	a	-	-	-	-	-	a	b	a	a	a	a	a	-	b	-	a	b	b	a	-	a	-	a	-	a	b	-	-	b	-	a	b	-	a	-	a	b	a	a	b
chr09	4660822	T	b	b	-	a	a	b	a	b	a	b	-	a	a	b	a	a	a	a	a	b	b	a	a	b	b	a	b	a	a	a	b	a	b	b	b	b	b	a	b	a	a	b	a	b	-	a	b
chr09	4661195	T	b	b	a	a	a	b	-	b	a	-	a	a	a	b	a	a	a	a	a	b	b	-	-	b	b	a	b	a	-	a	b	a	b	-	b	b	-	-	b	-	a	-	a	b	-	a	b
chr09	4669212	A	-	b	-	-	-	b	-	-	-	-	-	-	a	b	a	a	a	a	a	b	-	a	a	-	b	-	b	a	a	a	-	a	b	-	b	b	b	a	b	a	a	-	a	b	-	a	b
chr09	4669227	T	-	b	-	-	-	b	-	-	-	-	-	-	a	b	a	a	a	a	a	b	-	a	a	-	b	-	b	a	a	a	-	a	b	-	b	b	b	a	b	a	a	-	a	b	-	a	b
chr09	4669254	A	-	b	-	-	-	b	-	-	-	-	-	-	a	b	a	a	a	a	a	b	-	a	a	-	b	-	b	a	a	a	-	a	b	-	b	b	b	a	b	a	a	-	a	b	-	a	b
chr09	4671595	A	-	b	a	-	-	b	a	b	-	-	-	a	-	b	a	a	a	-	a	-	b	-	-	b	b	a	-	a	-	a	-	a	b	-	b	b	-	a	b	-	a	b	a	-	a	a	-
chr09	4676532	A	b	b	a	a	a	b	a	b	a	b	-	a	a	b	a	a	a	a	a	b	b	a	a	b	b	a	b	a	a	a	b	a	b	-	b	b	b	a	b	h	a	b	a	b	a	a	b
chr09	4693881	T	b	b	a	-	-	-	-	b	-	-	-	-	a	b	a	a	a	-	a	-	b	-	a	-	b	-	b	a	-	-	b	a	b	-	b	-	b	-	b	-	a	-	a	-	-	a	-
chr09	4702612	A	b	b	a	a	a	b	-	b	a	b	-	-	-	b	a	a	a	a	a	b	b	a	a	b	b	a	b	a	a	a	b	a	b	-	b	-	b	a	b	b	a	b	a	b	a	a	b
chr09	4721372	A	b	b	a	a	-	b	a	b	a	b	-	a	a	b	a	a	a	a	a	b	b	a	a	b	b	-	b	a	a	a	b	a	b	-	b	-	b	a	b	b	a	-	a	b	a	a	b
chr09	4904823	C	-	b	a	a	a	b	-	b	-	b	a	-	a	b	a	a	a	-	a	-	b	-	a	-	-	-	b	a	-	-	b	a	b	-	b	-	-	a	b	b	a	-	-	b	-	-	-
chr09	4920668	T	b	b	a	a	a	b	a	b	-	-	-	-	a	b	a	a	a	a	a	b	b	-	a	b	b	a	a	-	a	a	b	a	b	-	-	b	-	a	b	b	a	-	a	b	a	a	-
chr09	4922720	A	b	-	a	-	-	-	-	-	-	b	a	-	a	-	a	a	a	a	a	b	-	-	a	-	b	-	-	a	-	a	b	a	b	b	-	-	-	-	b	a	-	b	a	b	-	a	b
chr09	4942202	C	b	b	a	a	a	b	a	b	a	b	a	b	-	b	a	a	a	a	a	b	b	-	a	b	b	a	b	a	a	a	b	a	b	-	b	-	b	a	b	b	a	-	a	b	a	a	b
chr09	5351185	A	b	b	a	a	a	b	a	b	a	b	-	b	a	b	a	a	a	a	a	b	b	b	a	b	b	a	b	b	-	a	b	a	b	b	b	b	-	a	b	h	a	-	a	b	a	a	b
chr09	5540508	A	b	b	a	-	-	b	a	b	a	-	-	b	a	b	a	a	a	a	a	b	b	b	-	-	b	-	-	b	a	a	b	a	b	b	b	-	-	a	b	b	-	b	a	b	a	a	b
chr09	5627296	A	b	b	-	a	-	-	a	b	-	b	a	b	a	b	a	a	a	a	a	b	b	b	-	-	b	a	b	b	-	a	b	a	b	-	b	b	b	-	b	b	a	-	a	b	a	-	b
chr09	5690092	A	a	b	a	a	-	-	a	-	-	b	-	b	a	b	a	a	a	-	a	-	b	-	-	-	b	-	-	-	a	a	-	a	b	-	b	a	b	a	b	b	-	b	a	-	-	-	b
chr09	5706466	T	-	b	a	a	-	-	a	b	a	b	-	-	a	b	b	a	a	a	a	b	b	b	a	-	b	a	-	b	a	a	b	a	b	-	b	-	-	a	b	b	a	-	a	-	-	a	-
chr09	5707464	G	b	b	a	a	a	b	a	b	-	b	-	-	-	b	b	a	a	a	a	b	b	-	a	a	b	a	b	b	a	-	b	a	b	b	b	-	b	a	b	b	a	b	a	b	-	a	b
chr09	5707733	T	b	b	a	a	a	b	a	b	-	b	-	-	-	b	b	a	a	a	a	b	b	-	a	a	b	a	b	b	a	-	b	a	b	b	b	-	b	a	b	b	a	b	a	b	-	a	b
chr09	5725351	T	b	b	a	-	a	-	a	b	-	-	-	b	a	b	b	a	a	a	a	-	b	-	a	-	b	a	b	b	a	-	-	a	b	-	b	-	-	a	b	b	a	b	-	b	-	-	-
chr09	5729632	G	b	b	a	a	a	b	a	b	a	b	b	b	a	b	b	a	a	a	a	b	b	b	a	a	b	a	b	b	a	a	b	a	b	b	b	b	b	a	b	b	a	-	a	b	a	b	b
chr09	5742750	G	b	b	a	a	a	b	-	b	a	b	-	b	-	b	b	a	a	a	a	b	b	b	a	a	b	a	b	b	a	-	b	a	b	b	b	-	b	-	b	b	a	b	a	-	a	b	b
chr09	5742771	T	b	b	a	a	a	b	-	b	a	b	-	b	-	b	b	a	a	a	a	b	b	b	a	a	b	a	b	b	a	-	b	a	b	b	b	-	b	-	b	b	a	b	a	-	a	b	b
chr09	5742991	C	b	b	a	a	a	b	-	b	a	b	-	b	-	b	b	a	a	a	a	b	b	b	a	a	b	a	b	b	a	-	b	a	b	b	b	-	b	-	b	b	a	b	a	-	a	b	b
chr09	5743974	C	b	b	a	a	a	-	-	b	-	b	-	-	a	b	b	a	a	a	a	b	b	-	a	-	b	a	-	b	a	a	b	a	b	b	b	-	b	a	b	b	a	-	a	b	-	b	b
chr09	5743976	A	b	b	a	a	a	-	-	b	-	b	-	-	a	b	b	a	a	a	a	b	b	-	a	-	b	a	-	b	a	a	b	a	b	b	b	-	b	a	b	b	a	-	a	b	-	b	b
chr09	5744381	C	b	b	a	a	a	b	-	b	a	b	-	b	a	b	b	a	a	a	a	b	b	b	a	-	b	a	b	b	a	a	b	a	b	-	b	b	-	a	b	b	a	-	a	-	-	b	b
chr09	5768303	A	b	b	a	a	-	b	a	b	a	-	-	-	a	b	b	a	a	a	a	b	b	-	a	-	b	-	-	b	-	a	b	a	b	b	b	b	b	-	b	b	a	-	a	b	a	b	b
chr09	5773246	T	b	b	a	-	a	-	a	b	-	b	-	b	a	b	b	a	a	a	a	b	b	-	a	-	b	a	b	b	a	-	b	a	b	-	b	b	b	a	b	b	a	b	a	b	-	b	b
chr09	5788203	G	b	b	a	a	a	b	a	b	a	b	-	b	a	b	b	a	a	a	a	b	b	b	-	-	b	a	b	b	a	a	b	a	b	b	b	b	b	a	b	-	a	b	a	-	a	b	b
chr09	5788238	T	b	b	a	a	a	b	a	b	a	b	-	b	a	b	b	a	a	a	a	b	b	b	-	-	b	a	b	b	a	a	b	a	b	b	b	b	b	a	b	-	a	b	a	-	a	b	b
chr09	5788247	A	b	b	a	a	a	b	a	b	a	b	-	b	a	b	b	a	a	a	a	b	b	b	-	-	b	a	b	b	a	a	b	a	b	b	b	b	b	a	b	-	a	b	a	-	a	b	b
chr09	5789752	G	b	b	-	a	-	b	a	-	-	b	-	b	a	b	b	a	a	a	a	b	b	-	a	-	b	a	-	b	-	a	-	a	b	-	-	b	-	a	b	b	a	-	a	b	a	b	b
chr09	5789766	C	b	b	-	a	-	b	a	-	-	b	-	b	a	b	b	a	a	a	a	b	b	-	a	-	b	a	-	b	-	a	-	a	b	-	-	b	-	a	b	b	a	-	a	b	a	b	b
chr09	5790104	T	b	b	-	a	-	b	a	-	-	b	-	b	a	b	b	a	a	a	a	b	b	-	a	-	b	a	-	b	-	a	-	a	b	-	-	b	-	a	b	b	a	-	a	b	a	b	b
chr09	5790127	T	b	b	-	a	-	b	a	-	-	b	-	b	a	b	b	a	a	a	a	b	b	-	a	-	b	a	-	b	-	a	-	a	b	-	-	b	-	a	b	b	a	-	a	b	a	b	b
chr09	5791523	G	b	b	a	a	a	-	-	b	a	b	-	b	a	b	h	a	a	a	a	b	b	b	a	a	b	a	b	b	a	a	b	a	b	b	b	-	b	a	b	b	a	b	a	b	a	b	b
chr09	5791846	C	b	b	-	a	-	b	a	b	a	-	b	b	a	b	b	a	a	a	a	b	b	-	a	a	b	a	b	b	a	a	b	a	b	b	b	b	b	a	b	b	a	b	a	b	-	b	b
chr09	5791856	G	b	b	-	a	-	b	a	b	a	-	b	b	a	b	b	a	a	a	a	b	b	-	a	a	b	a	b	b	a	a	b	a	b	b	b	b	b	a	b	b	a	b	a	b	-	b	b
chr09	5792069	T	b	b	-	a	-	b	a	b	a	-	b	b	a	b	b	a	a	a	a	b	b	-	a	a	b	a	b	b	a	a	b	a	b	b	b	b	b	a	b	b	a	b	a	b	-	b	b
chr09	5797448	C	b	b	a	-	a	b	a	b	a	b	-	b	a	b	h	a	a	a	a	b	b	b	a	-	b	a	b	b	-	-	-	a	b	b	b	b	b	-	b	b	a	b	a	b	a	b	b
chr09	5805449	G	b	b	a	-	a	b	a	b	-	b	-	b	a	b	b	a	a	a	a	-	b	b	a	-	b	a	-	b	-	a	b	a	b	b	b	b	b	a	b	b	a	b	a	b	a	b	b
chr09	5807675	T	-	b	a	-	-	b	a	b	a	-	-	b	a	b	b	a	a	-	a	-	b	-	-	-	-	-	-	b	-	a	b	a	b	-	b	-	-	a	b	b	a	-	-	-	-	-	-
chr09	5827956	G	b	b	a	a	a	b	a	b	a	b	-	b	a	b	b	a	a	a	a	b	b	b	a	a	b	a	b	b	a	a	b	a	b	-	b	-	b	a	b	b	a	b	a	b	-	b	b
chr09	5830342	C	-	b	a	-	-	-	-	b	-	b	-	-	a	a	b	a	a	-	a	-	b	b	-	-	-	a	b	b	-	a	-	a	b	-	-	-	b	a	b	-	-	b	-	b	a	-	-
chr09	5841625	T	b	b	a	-	-	-	a	b	-	b	-	b	-	b	b	a	a	a	a	-	-	b	-	a	b	a	-	b	a	-	-	a	b	b	b	b	b	-	b	-	a	-	a	-	a	b	b
chr09	5841626	T	b	b	a	-	-	-	a	b	-	b	-	b	-	b	b	a	a	a	a	-	-	b	-	a	b	a	-	b	a	-	-	a	b	b	b	b	b	-	b	-	a	-	a	-	a	b	b
chr09	5849496	A	b	b	a	a	a	b	a	b	a	a	-	b	a	b	b	a	a	a	a	b	b	b	a	-	b	-	b	b	a	a	b	a	b	b	b	b	b	a	b	b	a	b	a	b	a	b	b
chr09	5849497	A	b	b	a	a	a	b	a	b	a	a	-	b	a	b	b	a	a	a	a	b	b	b	a	-	b	-	b	b	a	a	b	a	b	b	b	b	b	a	b	b	a	b	a	b	a	b	b
chr09	5850621	T	b	b	-	a	a	-	a	b	a	-	-	-	a	b	h	-	a	a	a	b	b	b	-	-	b	a	b	b	a	-	b	a	b	b	b	-	-	a	b	b	a	-	a	b	a	b	b
chr09	5850675	A	b	b	-	a	a	-	a	b	a	-	-	-	a	b	h	-	a	a	a	b	b	b	-	-	b	a	b	b	a	-	b	a	b	b	b	-	-	a	b	b	a	-	a	b	a	b	b
chr09	5850683	A	b	b	-	a	a	-	a	b	a	-	-	-	a	b	h	-	a	a	a	b	b	b	-	-	b	a	b	b	a	-	b	a	b	b	b	-	-	a	b	b	a	-	a	b	a	b	b
chr09	5850690	G	b	b	-	a	a	-	a	b	a	-	-	-	a	b	h	-	a	a	a	b	b	b	-	-	b	a	b	b	a	-	b	a	b	b	b	-	-	a	b	b	a	-	a	b	a	b	b
chr09	5852734	G	b	b	a	-	a	b	a	-	-	b	-	-	a	b	b	a	a	a	a	b	b	-	a	-	b	a	-	b	a	a	b	a	b	-	b	b	b	a	b	b	a	b	a	-	a	b	-
chr09	5852758	A	b	b	a	-	a	b	a	-	-	b	-	-	a	b	b	a	a	a	a	b	b	-	a	-	b	a	-	b	a	a	b	a	b	-	b	b	b	a	b	b	a	b	a	-	a	b	-
chr09	5866068	C	b	b	-	-	-	b	a	b	a	b	-	-	-	-	-	a	-	a	a	-	b	-	-	-	b	a	b	b	a	a	-	a	b	-	b	b	b	-	b	b	a	-	a	b	a	b	b
chr09	5866069	A	b	b	-	-	-	b	a	b	a	b	-	-	-	-	-	a	-	a	a	-	b	-	-	-	b	a	b	b	a	a	-	a	b	-	b	b	b	-	b	b	a	-	a	b	a	b	b
chr09	5874837	A	-	-	a	a	a	b	a	b	a	-	-	b	a	-	b	-	a	a	a	b	b	-	-	-	-	a	-	b	a	-	b	a	b	-	-	-	-	a	b	-	a	-	a	b	a	b	-
chr09	5874845	A	-	-	a	a	a	b	a	b	a	-	-	b	a	-	b	-	a	a	a	b	b	-	-	-	-	a	-	b	a	-	b	a	b	-	-	-	-	a	b	-	a	-	a	b	a	b	-
chr09	5874865	G	-	-	a	a	a	b	a	b	a	-	-	b	a	-	b	-	a	a	a	b	b	-	-	-	-	a	-	b	a	-	b	a	b	-	-	-	-	a	b	-	a	-	a	b	a	b	-
chr09	5874889	C	-	-	a	a	a	b	a	b	a	-	-	b	a	-	b	-	a	a	a	b	b	-	-	-	-	a	-	b	a	-	b	a	b	-	-	-	-	a	b	-	a	-	a	b	a	b	-
chr09	5875353	A	b	-	a	a	a	-	a	b	-	-	-	b	a	b	b	a	a	a	a	b	b	b	a	-	b	a	-	b	a	a	b	a	b	b	b	b	b	a	b	b	a	b	a	b	a	b	b
chr09	5875404	G	b	-	a	a	a	-	a	b	-	-	-	b	a	b	b	a	a	a	a	b	b	b	a	-	b	a	-	b	a	a	b	a	b	b	b	b	b	a	b	b	a	b	a	b	a	b	b
chr09	5875703	T	b	-	a	a	a	-	a	b	-	-	-	b	a	b	b	a	a	a	a	b	b	b	a	-	b	a	-	b	a	a	b	a	b	b	b	b	b	a	b	b	a	b	a	b	a	b	b
chr09	5877689	G	b	b	a	a	-	b	a	-	a	-	-	b	a	b	b	a	a	a	a	b	b	b	a	a	b	a	b	b	a	a	b	a	b	-	b	b	b	a	b	b	a	-	a	b	-	b	b
chr09	5877725	A	b	b	a	a	-	b	a	-	a	-	-	b	a	b	b	a	a	a	a	b	b	b	a	a	b	a	b	b	a	a	b	a	b	-	b	b	b	a	b	b	a	-	a	b	-	b	b
chr09	5878004	G	b	b	a	a	-	b	a	-	a	-	-	b	a	b	b	-	a	a	a	b	b	b	-	-	b	a	b	b	-	-	b	a	b	-	b	b	b	a	b	b	a	-	a	b	-	b	b
chr09	5878012	G	b	b	a	a	-	b	a	-	a	-	-	b	a	b	b	-	a	a	a	b	b	b	-	-	b	a	b	b	-	-	b	a	b	-	b	b	b	a	b	b	a	-	a	b	-	b	b
chr09	5878024	T	b	b	a	a	-	b	a	-	a	-	-	b	a	b	b	-	a	a	a	b	b	b	-	-	b	a	b	b	-	-	b	a	b	-	b	b	b	a	b	b	a	-	a	b	-	b	b
chr09	5878046	T	b	b	a	a	-	b	a	-	a	-	-	b	a	b	b	-	a	a	a	b	b	b	-	-	b	a	b	b	-	-	b	a	b	-	b	b	b	a	b	b	a	-	a	b	-	b	b
chr09	5879452	C	b	b	a	a	-	b	a	b	-	-	-	b	a	b	b	a	a	a	a	-	b	-	a	a	b	a	b	b	a	a	b	a	b	b	-	b	b	-	b	b	a	-	a	b	a	b	b
chr09	5882904	A	b	b	a	a	a	b	a	b	-	b	-	b	a	b	h	a	a	-	a	b	b	b	a	-	b	a	-	b	a	a	b	a	b	b	b	b	b	a	b	b	a	b	a	b	a	b	b
chr09	5883064	G	b	b	a	a	a	b	a	b	-	b	-	b	a	b	h	a	a	-	a	b	b	b	a	-	b	a	-	b	a	a	b	a	b	b	b	b	b	a	b	b	a	b	a	b	a	b	b
chr09	5894908	A	b	b	a	-	-	b	a	b	-	-	-	-	a	b	b	a	-	a	a	b	b	-	-	a	b	-	-	-	-	-	b	a	b	b	-	-	-	-	b	b	-	-	a	b	a	b	b
chr09	5895122	G	-	b	a	a	a	-	a	-	a	-	b	-	a	b	b	a	a	a	a	b	b	-	a	-	b	-	-	b	a	a	b	a	b	b	-	b	b	a	b	b	a	b	a	b	a	-	b
chr09	5896062	C	b	b	a	a	-	b	-	b	a	-	-	b	a	b	b	a	a	a	a	b	b	b	a	-	b	a	b	b	a	a	b	a	b	b	b	b	b	a	b	-	a	-	a	b	a	b	b
chr09	5896074	A	b	b	a	a	-	b	-	b	a	-	-	b	a	b	b	a	a	a	a	b	b	b	a	-	b	a	b	b	a	a	b	a	b	b	b	b	b	a	b	-	a	-	a	b	a	b	b
chr09	5896319	A	b	b	a	a	-	b	-	b	a	-	-	b	a	b	b	a	a	-	a	b	b	b	a	-	b	a	b	b	a	a	b	a	b	b	b	b	b	a	b	-	a	-	a	b	a	b	b
chr09	5896907	T	b	b	a	a	a	-	-	b	-	b	-	b	-	b	b	a	a	a	a	-	b	-	-	-	b	a	b	b	-	-	b	-	b	-	b	-	-	-	b	b	a	-	-	b	a	b	-
chr09	5896933	C	b	b	a	a	a	-	-	b	-	b	-	b	-	b	b	a	a	a	a	-	b	-	-	-	b	a	b	b	-	-	b	-	b	-	b	-	-	-	b	b	a	-	-	b	a	b	-
chr09	5897206	A	b	b	a	a	a	-	-	b	-	b	-	b	-	b	b	-	a	a	a	-	b	-	-	-	b	a	b	b	-	-	b	a	b	-	b	-	-	-	b	b	a	-	-	b	a	b	-
chr09	5897222	C	b	b	a	a	a	-	-	b	-	b	-	b	-	b	b	-	a	a	a	-	b	-	-	-	b	a	b	b	-	-	b	a	b	-	b	-	-	-	b	b	a	-	-	b	a	b	-
chr09	5902062	T	b	-	a	a	-	b	-	b	a	-	-	b	a	b	b	a	a	-	a	b	b	b	a	-	b	-	-	-	-	-	b	a	b	-	b	-	-	a	b	b	a	b	a	b	a	b	-
chr09	5902116	C	b	-	a	a	-	b	-	b	a	-	-	b	a	b	b	a	a	-	a	b	b	b	a	-	b	-	-	-	-	-	b	a	b	-	b	-	-	a	b	b	a	b	a	b	a	b	-
chr09	5911113	A	b	b	-	-	-	b	-	b	a	-	-	b	a	b	b	a	a	a	a	b	b	-	-	-	b	a	b	b	a	a	b	a	b	-	b	-	-	a	b	b	a	-	-	b	a	b	b
chr09	5911418	A	b	b	-	-	-	b	-	b	a	-	-	b	a	b	b	a	a	a	a	b	b	-	-	-	b	a	b	b	a	a	b	a	b	-	b	b	-	a	b	b	a	-	-	b	a	b	-
chr09	5914163	G	b	b	a	a	-	b	a	b	a	b	-	b	a	b	b	a	a	a	a	b	b	b	a	a	b	a	-	b	-	a	b	a	b	-	b	b	b	a	b	-	a	-	a	b	a	b	b
chr09	5920576	C	-	b	a	-	a	-	a	b	a	-	b	b	a	b	b	a	a	a	a	-	b	b	a	-	b	a	-	b	-	a	b	a	b	b	b	-	-	a	b	b	a	-	a	-	a	b	-
chr09	5920655	A	-	b	a	-	a	-	a	b	a	-	b	b	a	b	b	a	a	a	a	-	b	b	a	-	b	a	-	b	-	a	b	a	b	b	b	-	-	a	b	b	a	-	a	-	a	b	-
chr09	5923642	G	b	b	-	a	a	b	a	b	a	b	-	b	a	b	b	a	a	a	a	b	b	-	-	a	b	a	b	b	a	a	b	a	b	b	b	b	b	a	b	b	a	b	a	b	-	b	b
chr09	5923804	C	b	b	-	a	a	b	a	b	a	b	-	b	a	b	b	a	a	a	a	b	b	-	-	a	b	a	b	b	a	a	b	a	b	b	b	b	b	a	b	b	a	b	a	b	-	b	b
chr09	5923813	A	b	b	-	a	a	b	a	b	a	b	-	b	a	b	b	a	a	a	a	b	b	-	-	a	b	a	b	b	a	a	b	a	b	b	b	b	b	a	b	b	a	b	a	b	-	b	b
chr09	5924054	G	b	b	a	a	a	-	a	b	-	b	b	b	a	b	b	a	a	a	a	b	b	b	a	-	b	a	b	b	a	a	b	a	b	b	b	-	b	a	b	b	a	b	a	b	a	b	b
chr09	5926667	T	b	b	a	-	a	b	a	b	a	b	-	b	-	b	b	a	a	a	a	-	b	b	-	-	b	-	-	b	a	-	b	a	b	-	b	-	b	-	b	b	a	b	a	b	a	b	-
chr09	5926692	A	b	b	a	-	a	b	a	b	a	b	-	b	-	b	b	a	a	a	a	-	b	b	-	-	b	-	-	b	a	-	b	a	b	-	b	-	b	-	b	b	a	b	a	b	a	b	-
chr09	5926926	A	b	b	a	-	a	b	a	b	a	b	-	b	-	b	b	a	a	a	a	-	b	b	-	-	b	-	-	b	a	-	b	a	b	-	b	-	b	-	b	b	a	b	a	b	a	b	-
chr09	5926953	G	b	b	a	-	a	b	a	b	a	b	-	b	-	b	b	a	a	a	a	-	b	b	-	-	b	-	-	b	a	-	b	a	b	-	b	-	b	-	b	b	a	b	a	b	a	b	-
chr09	5931822	A	b	b	a	-	-	b	-	-	a	-	-	b	-	b	b	a	a	a	-	-	b	-	-	-	b	-	-	-	-	-	b	-	b	-	-	-	-	-	b	b	a	-	-	b	-	-	-
chr09	5936768	G	b	b	a	a	-	-	a	b	-	b	-	-	a	b	b	a	a	a	a	b	b	b	-	a	b	a	b	b	-	a	b	a	b	-	b	b	b	-	b	b	a	-	a	b	a	b	b
chr09	5937086	G	b	b	-	a	a	-	a	b	-	b	-	-	a	b	b	a	a	a	a	b	b	b	a	a	b	a	b	b	-	a	b	a	b	-	b	b	b	-	b	b	a	-	a	b	a	b	b
chr09	5945400	G	-	b	a	-	a	b	a	b	a	b	-	b	a	b	b	a	a	a	a	b	b	b	-	a	b	a	-	b	a	a	b	a	b	b	b	b	b	a	b	b	a	-	a	b	-	b	b
chr09	5945445	G	-	b	a	-	a	b	a	b	a	b	-	b	a	b	b	a	a	a	a	b	b	b	-	a	b	a	-	b	a	a	b	a	b	b	b	b	b	a	b	b	a	-	a	b	-	b	b
chr09	5951539	T	b	b	a	a	a	b	a	b	a	b	-	b	a	b	h	a	a	a	a	b	b	b	a	a	b	a	b	b	a	a	b	a	b	b	b	b	b	a	b	b	a	b	a	b	a	b	b
chr09	5959934	A	b	b	-	a	a	-	-	b	-	b	-	-	a	b	b	a	a	-	a	-	b	-	-	-	b	a	b	b	a	-	b	a	b	-	b	-	b	-	b	b	a	b	a	-	-	b	b
chr09	5959941	C	b	b	-	a	a	-	-	b	-	b	-	-	a	b	b	a	a	-	a	-	b	-	-	-	b	a	b	b	a	-	b	a	b	-	b	-	b	-	b	b	a	b	a	-	-	b	b
chr09	5959982	A	b	b	-	a	a	-	-	b	-	b	-	-	a	b	b	a	a	-	a	-	b	-	-	-	b	a	b	b	a	-	b	a	b	-	b	-	b	-	b	b	a	b	a	-	-	b	b
chr09	5961600	T	b	b	a	a	a	-	a	b	-	-	a	-	a	b	b	a	a	a	a	-	b	-	-	-	b	a	-	b	a	a	-	a	-	-	b	b	b	a	b	b	a	-	a	-	a	b	b
chr09	5961730	G	b	b	a	a	a	-	a	b	-	-	a	-	a	b	b	a	a	a	a	-	b	-	a	a	b	a	-	b	a	a	-	a	-	-	b	b	b	a	b	b	a	-	a	-	a	b	b
chr09	5961752	G	b	b	a	a	a	-	a	b	-	-	a	-	a	b	b	a	a	a	a	-	b	-	a	a	b	a	-	b	a	a	-	a	-	-	b	b	b	a	b	b	a	-	a	-	a	b	b
chr09	5963384	C	b	b	a	a	-	b	-	b	a	b	-	b	a	b	h	a	a	a	a	b	b	-	a	-	b	a	b	b	a	a	b	a	b	b	b	b	-	a	b	b	a	b	a	b	-	b	b
chr09	5963454	C	b	b	a	a	-	b	-	b	a	b	-	b	a	b	h	a	a	a	a	b	b	-	a	-	b	a	b	b	a	a	b	a	b	b	b	b	-	a	b	b	a	b	a	b	-	b	b
chr09	5963499	A	b	b	-	a	-	b	-	b	-	-	-	-	a	b	-	a	-	a	a	-	b	-	a	a	b	-	-	-	-	-	-	a	b	-	b	b	b	-	b	b	a	-	a	-	-	-	-
chr09	5970724	A	b	b	a	a	a	b	a	b	a	b	-	b	a	b	b	a	a	a	a	b	b	b	a	a	b	a	-	b	a	a	b	a	b	b	b	b	b	a	b	b	a	-	a	b	a	b	b
chr09	5972446	A	b	b	a	a	a	b	-	b	-	-	-	b	a	b	b	a	a	a	a	b	b	-	-	-	b	a	b	b	a	a	b	a	b	b	b	-	-	a	b	b	a	b	a	b	-	b	b
chr09	5972792	G	b	b	a	a	a	b	-	b	-	-	-	b	a	b	b	a	a	a	a	b	b	b	-	-	b	a	b	b	a	a	b	a	b	b	b	-	-	a	b	b	a	b	a	b	-	b	b
chr09	5972811	C	b	b	a	a	a	b	-	b	-	-	-	b	a	b	b	a	a	a	a	b	b	b	-	-	b	a	b	b	a	a	b	a	b	b	b	-	-	a	b	b	a	b	a	b	-	b	b
chr09	5973004	A	b	b	a	a	a	b	-	b	a	b	-	b	a	b	h	a	a	a	a	b	b	b	-	-	b	a	b	b	a	-	b	a	b	b	b	-	-	a	b	-	a	-	a	b	-	-	-
chr09	5973025	G	b	b	a	a	a	b	-	b	a	b	-	b	a	b	h	a	a	a	a	b	b	b	-	-	b	a	b	b	a	-	b	a	b	b	b	-	-	a	b	-	a	-	a	b	-	-	-
chr09	5973074	C	b	b	a	a	a	b	-	b	a	b	-	b	a	b	h	a	a	a	a	b	b	b	-	-	b	a	b	a	a	-	b	a	b	b	b	-	-	a	b	-	a	-	a	b	-	-	-
chr09	5973324	A	b	b	a	a	a	b	-	b	a	b	-	b	a	b	h	-	a	a	a	b	b	b	-	-	b	a	b	b	a	-	b	a	b	b	b	-	-	a	b	-	a	-	a	b	-	-	-
chr09	5973326	A	b	b	a	a	a	b	-	b	a	b	-	b	a	b	h	-	a	a	a	b	b	b	-	-	b	a	b	b	a	-	b	a	b	b	b	-	-	a	b	-	a	-	a	b	-	-	-
chr09	5973385	A	b	b	a	a	a	b	-	b	a	b	-	b	a	b	h	-	a	a	a	b	b	b	-	-	b	a	b	b	a	-	b	a	b	b	b	-	-	a	b	-	a	-	a	b	-	-	-
chr09	5975898	T	b	b	a	a	a	b	a	b	a	-	-	b	a	b	h	a	a	a	a	b	b	b	a	-	b	a	b	b	a	a	b	a	b	-	b	b	-	a	b	b	a	-	a	b	-	-	b
chr09	5976181	T	b	b	a	a	a	b	a	b	a	-	-	b	a	b	h	a	a	a	a	b	b	b	a	-	b	a	b	b	a	a	b	a	b	-	b	b	-	a	b	b	a	-	a	b	-	-	b
chr09	5986968	T	b	b	-	a	-	-	a	b	a	-	-	-	a	b	b	-	a	a	a	-	b	-	-	-	b	a	b	b	a	-	-	a	b	b	b	b	b	-	b	b	-	b	a	b	a	b	b
chr09	5986978	T	b	b	-	a	-	-	a	b	a	-	-	-	a	b	b	-	a	a	a	-	b	-	-	-	b	a	b	b	a	-	-	a	b	b	b	b	b	-	b	b	-	b	a	b	a	b	b
chr09	5989076	C	b	b	a	a	a	b	-	b	a	-	-	b	a	b	b	a	a	a	a	b	b	b	a	a	b	a	b	b	a	-	b	a	b	b	b	-	-	a	b	b	a	b	a	b	-	b	b
chr09	6001929	A	b	b	a	a	a	b	-	b	-	-	-	b	a	-	b	a	a	a	a	b	b	b	a	a	b	-	-	b	-	a	b	a	b	b	-	b	-	a	b	b	a	-	a	-	-	b	-
chr09	6002152	A	b	b	a	a	a	b	-	b	-	-	b	b	a	-	b	a	a	a	a	b	b	b	a	a	b	-	-	b	-	a	b	a	b	b	-	b	-	a	b	b	a	-	a	b	-	b	-
chr09	6002209	G	b	b	a	a	a	b	-	b	-	-	b	b	a	-	b	a	a	a	a	b	b	b	a	a	b	-	-	b	-	a	b	a	b	b	-	b	-	a	b	b	a	-	a	b	-	b	-
chr09	6002252	C	b	b	a	a	a	b	a	b	a	-	-	b	a	b	b	a	a	a	a	b	b	b	-	-	b	-	b	b	a	-	b	a	b	-	b	b	-	a	b	b	-	b	a	b	a	b	b
chr09	6002315	A	b	b	a	a	a	b	a	b	a	-	-	b	a	b	b	a	a	a	a	b	b	b	-	-	b	-	b	b	a	-	b	a	b	-	b	b	-	a	b	b	-	b	a	b	a	b	b
chr09	6018392	A	-	b	-	a	a	b	a	b	a	b	-	b	a	b	h	a	a	a	a	-	b	b	-	-	-	a	b	b	a	-	b	a	b	-	b	-	-	a	b	-	a	-	a	b	-	-	-
chr09	6018456	G	-	b	-	a	a	b	a	b	a	b	-	b	a	b	h	a	a	a	a	-	b	b	-	-	-	a	b	b	a	-	b	a	b	-	b	-	-	a	b	-	a	-	a	b	-	-	-
chr09	6020062	G	b	b	a	a	-	-	a	b	a	-	-	b	a	b	b	a	a	a	a	b	b	b	a	a	b	a	b	b	a	a	b	a	b	-	b	b	b	a	b	b	a	-	a	b	a	b	b
chr09	6022070	C	-	b	-	-	-	b	-	-	-	-	-	-	-	b	b	a	a	-	a	-	b	-	-	-	b	a	-	-	a	-	-	a	b	-	b	-	-	a	b	b	a	-	-	-	-	-	-
chr09	6026003	C	b	b	a	a	a	b	a	b	-	-	-	b	a	b	b	a	a	a	a	-	b	b	a	-	b	a	b	b	-	a	b	a	b	b	b	b	b	a	b	b	a	b	a	b	a	b	b
chr09	6027388	C	b	b	a	a	a	b	a	b	a	b	-	b	a	b	h	a	a	a	a	b	b	b	a	a	b	-	b	b	a	-	b	a	b	-	b	b	b	a	b	b	a	-	a	b	a	b	b
chr09	6028174	A	-	-	a	a	a	b	a	-	a	-	-	-	a	b	h	-	a	a	a	-	b	-	-	-	b	a	-	-	a	-	b	a	b	-	b	-	-	a	b	b	a	-	a	-	a	-	-
chr09	6028208	G	-	-	a	a	a	b	a	-	a	-	-	-	a	b	h	-	a	a	a	-	b	-	-	-	b	a	-	-	a	-	b	a	b	-	b	-	-	a	b	b	a	-	a	-	a	-	-
chr09	6028212	A	-	-	a	a	a	b	a	-	a	-	-	-	a	b	h	-	a	a	a	-	b	-	-	-	b	a	-	-	a	-	b	a	b	-	b	-	-	a	b	b	a	-	a	-	a	-	-
chr09	6038806	C	b	b	a	a	a	-	a	b	a	-	-	b	a	b	h	a	a	a	a	b	b	b	a	a	-	a	-	b	a	a	b	a	b	-	b	b	-	a	b	b	a	b	a	b	a	b	b
chr09	6041755	G	b	b	a	a	a	b	a	b	a	b	-	b	a	b	b	a	a	a	a	b	b	b	a	-	b	a	b	b	a	a	b	a	b	b	b	b	b	a	b	b	a	b	a	b	a	b	b
chr09	6042069	G	b	b	a	a	a	b	-	b	a	b	-	b	a	b	b	a	a	a	a	b	b	b	a	a	b	a	b	b	-	a	b	a	b	b	b	-	b	a	b	b	a	-	a	b	a	-	b
chr09	6050614	C	b	b	a	-	a	-	a	b	-	b	-	b	-	b	b	a	a	a	a	b	b	b	a	-	b	a	b	-	a	-	b	a	b	-	b	b	b	-	b	-	a	b	a	b	a	-	b
chr09	6054390	C	b	b	a	a	-	b	a	b	a	-	b	-	a	b	b	a	a	a	a	b	b	b	a	a	b	a	b	b	a	a	b	a	b	b	b	-	-	a	b	b	a	b	a	b	a	b	b
chr09	6056542	T	b	b	a	a	a	b	a	b	a	b	b	b	a	b	h	a	a	a	a	b	b	b	a	a	b	a	b	b	a	a	b	a	b	b	b	-	-	a	b	b	a	b	a	b	-	b	b
chr09	6056841	G	b	b	a	a	a	b	a	b	a	b	b	b	a	b	h	a	a	a	a	b	b	b	a	a	b	a	b	b	a	a	b	a	b	b	b	-	-	a	b	b	a	b	a	b	-	b	b
chr09	6058627	G	-	b	-	a	a	-	-	b	-	b	-	-	-	b	b	a	a	a	-	b	b	b	-	a	b	-	-	b	a	a	b	a	b	-	-	-	b	a	b	-	a	b	-	b	-	b	b
chr09	6059241	T	b	b	a	-	a	b	a	b	a	-	-	b	a	b	b	a	a	a	a	b	b	b	a	a	b	a	b	b	a	a	b	a	b	-	b	b	b	a	b	b	a	b	a	b	a	b	b
chr09	6066623	T	b	b	a	a	a	b	a	b	a	b	-	b	a	b	b	a	a	a	a	b	b	b	a	a	b	a	b	b	a	-	b	a	b	-	b	b	b	a	b	b	a	-	a	b	a	b	b
chr09	6068353	C	b	b	a	a	a	b	a	b	a	b	-	b	a	b	b	a	a	a	a	b	b	b	a	-	b	a	b	b	a	a	b	a	b	b	b	-	-	a	b	b	a	-	a	b	a	b	b
chr09	6072930	T	b	b	-	a	-	b	-	b	a	b	-	b	a	b	b	a	a	a	a	b	b	b	a	a	b	-	b	b	a	-	b	a	b	b	b	-	b	-	b	b	a	-	a	b	a	b	b
chr09	6073245	A	b	b	-	a	-	b	-	b	a	b	-	b	a	b	b	a	a	a	a	b	b	b	a	a	b	-	b	b	a	-	b	a	b	b	b	-	b	-	b	b	a	-	a	b	a	b	b
chr09	6076730	T	b	b	a	a	a	b	a	b	a	b	-	b	a	b	h	-	a	a	a	b	b	b	-	-	b	a	-	b	a	-	b	a	b	-	b	b	b	-	b	b	a	b	a	b	a	b	b
chr09	6076763	C	b	b	a	a	a	b	a	b	a	b	-	b	a	b	h	-	a	a	a	b	b	b	-	-	b	a	-	b	a	-	b	a	b	-	b	b	b	-	b	b	a	b	a	b	a	b	b
chr09	6076890	T	b	b	a	a	a	b	a	b	a	b	-	b	a	b	h	a	a	a	a	b	b	b	a	a	b	a	-	b	a	a	b	a	b	-	b	b	b	-	b	b	a	b	a	b	a	b	b
chr09	6077197	C	b	b	-	a	-	b	a	b	a	b	-	b	a	b	b	a	a	a	a	-	b	b	-	a	b	-	b	b	a	-	b	a	b	b	b	b	b	a	b	b	a	-	a	b	a	b	b
chr09	6081251	A	b	b	a	a	a	b	a	b	a	b	-	b	a	b	b	a	a	a	a	-	b	b	a	a	b	a	-	b	a	a	b	a	b	b	-	b	-	a	b	b	a	b	a	b	a	b	b
chr09	6081675	A	-	b	-	-	a	b	a	b	-	-	-	-	-	-	b	a	-	-	a	b	b	b	-	-	b	-	-	-	a	a	b	a	b	-	b	-	-	-	b	-	a	b	-	-	-	-	b
chr09	6103386	A	b	b	a	-	-	b	a	b	a	a	-	b	-	b	h	a	a	-	a	-	b	-	a	-	b	a	-	b	-	-	b	a	b	-	b	b	-	-	b	b	a	-	a	-	-	b	b
chr09	6103417	G	b	b	a	-	-	b	a	b	a	a	-	b	-	b	h	a	a	-	a	-	b	-	a	-	b	a	-	b	-	-	b	a	b	-	b	b	-	-	b	b	a	-	a	-	-	b	b
chr09	6109681	G	b	b	a	a	a	b	-	b	a	b	-	b	a	b	h	a	a	a	a	b	b	b	a	-	b	a	b	b	a	a	b	a	b	b	b	b	-	a	b	b	a	b	a	b	-	b	b
chr09	6111412	G	b	b	a	a	a	b	a	b	a	b	b	b	a	b	b	-	a	a	a	b	b	b	-	-	b	a	b	b	a	-	b	a	b	b	b	b	b	a	b	b	a	b	a	b	a	b	b
chr09	6111439	A	b	b	a	a	a	b	a	b	a	b	b	b	a	b	b	-	a	a	a	b	b	b	-	-	b	a	b	b	a	-	b	a	b	b	b	b	b	a	b	b	a	b	a	b	a	b	b
chr09	6111440	T	b	b	a	a	a	b	a	b	a	b	b	b	a	b	b	-	a	a	a	b	b	b	-	-	b	a	b	b	a	-	b	a	b	b	b	b	b	a	b	b	a	b	a	b	a	b	b
chr09	6115674	C	b	b	a	a	a	b	a	b	a	b	-	-	a	b	b	a	a	-	a	-	b	-	a	a	b	a	b	b	a	a	b	a	b	b	b	-	b	a	b	b	a	-	a	b	a	b	b
chr09	6120586	T	b	b	-	a	-	b	a	b	a	-	-	-	a	b	b	a	-	a	a	-	-	-	-	-	b	a	-	b	a	a	b	a	b	-	b	b	-	a	-	b	a	-	a	-	-	b	b
chr09	6128617	G	b	b	a	-	a	b	a	b	a	-	-	b	a	b	b	a	a	a	a	b	b	b	a	a	b	a	-	b	-	a	b	a	b	b	b	b	b	-	b	b	a	-	a	b	-	b	b
chr09	6128702	G	b	b	a	a	a	b	a	-	a	-	b	b	a	b	b	a	a	a	a	b	b	-	a	-	b	a	-	b	a	-	b	a	b	b	b	-	b	-	b	b	a	-	a	b	-	b	b
chr09	6128719	G	b	b	a	a	a	b	a	-	a	-	b	b	a	b	b	a	a	a	a	b	b	-	a	-	b	a	-	b	a	-	b	a	b	b	b	-	b	-	b	b	a	-	a	b	-	b	b
chr09	6128973	A	b	b	a	a	a	b	a	-	a	-	b	b	a	b	b	a	a	a	a	b	b	b	-	-	b	a	-	b	a	-	b	a	b	b	b	-	b	-	b	b	a	-	a	b	-	b	b
chr09	6138596	C	b	b	a	a	a	b	a	b	a	-	b	b	a	b	b	a	a	a	a	b	b	-	-	-	b	a	b	b	a	a	b	a	b	b	b	-	b	a	b	b	a	b	a	b	-	b	b
chr09	6141592	A	b	b	a	a	a	b	a	b	a	b	b	b	a	b	b	a	a	a	a	b	b	b	-	a	b	a	b	b	a	a	b	a	b	b	b	b	b	a	b	b	a	b	a	b	a	b	b
chr09	6141650	G	b	b	a	a	a	b	a	b	a	b	b	b	a	b	b	a	a	a	a	b	b	b	-	a	b	a	b	b	a	a	b	a	b	b	b	b	b	a	b	b	a	b	a	b	a	b	b
chr09	6141783	C	b	b	a	a	a	b	a	b	a	b	b	b	a	b	b	a	a	a	a	b	b	b	-	a	b	a	-	b	a	a	b	a	b	b	b	b	b	a	b	b	a	b	a	b	a	b	b
chr09	6166511	T	b	b	a	a	a	b	a	b	a	b	-	b	a	b	b	a	a	a	a	b	b	b	a	a	b	a	b	b	a	a	b	a	b	b	b	b	b	a	b	b	a	-	a	b	a	b	b
chr09	6169041	T	-	b	a	-	a	-	a	b	-	b	-	b	a	b	b	a	a	a	a	-	b	-	a	a	b	a	b	-	a	-	b	a	b	b	b	b	b	-	b	b	a	-	a	b	-	b	-
chr09	6205275	T	b	b	a	a	a	b	a	b	a	b	-	-	a	b	b	a	a	a	a	b	b	b	a	-	b	a	b	b	a	a	b	a	b	b	b	-	b	a	b	b	a	-	a	b	a	b	b
chr09	6214636	C	b	b	-	-	a	b	a	b	a	b	b	b	a	b	b	-	a	a	a	b	b	-	-	-	b	a	-	b	a	-	b	a	b	-	b	-	b	a	b	b	a	b	a	b	-	b	b
chr09	6214669	C	b	b	-	-	a	b	a	b	a	b	-	b	a	b	b	-	a	a	a	b	b	-	-	-	b	a	-	b	a	-	b	a	b	-	b	-	b	a	b	b	a	b	a	b	-	b	b
chr09	6214671	G	b	b	-	-	a	b	a	b	a	b	-	b	a	b	b	-	a	a	a	b	b	-	-	-	b	a	-	b	a	-	b	a	b	-	b	-	b	a	b	b	a	b	a	b	-	b	b
chr09	6214699	G	b	b	-	-	a	b	a	b	a	b	-	b	a	b	b	-	a	a	a	b	b	-	-	-	b	a	-	b	a	-	b	a	b	-	b	-	b	a	b	b	a	b	a	b	-	b	b
chr09	6214706	C	b	b	-	-	a	b	a	b	a	b	-	b	a	b	b	-	a	a	a	b	b	-	-	-	b	a	-	b	a	-	b	a	b	-	b	-	b	a	b	b	a	b	a	b	-	b	b
chr09	6214884	T	b	b	-	-	a	b	a	b	a	b	b	b	a	b	b	a	a	a	a	b	b	-	a	-	b	a	-	b	a	-	b	a	b	-	b	-	b	a	b	b	a	b	a	b	-	b	b
chr09	6214889	T	b	b	-	-	a	b	a	b	a	b	b	b	a	b	b	a	a	a	a	b	b	-	a	-	b	a	-	b	a	-	b	a	b	-	b	-	b	a	b	b	a	b	a	b	-	b	b
chr09	6220220	G	b	b	-	-	-	b	-	b	-	-	-	-	-	b	b	a	a	a	a	b	b	-	a	-	b	a	b	b	a	a	-	a	b	b	b	b	-	-	b	b	a	-	a	-	-	b	b
chr09	6220222	T	b	b	-	-	-	b	-	b	-	-	-	-	-	b	b	a	a	a	a	b	b	-	a	-	b	a	b	b	a	a	-	a	b	b	b	b	-	-	b	b	a	-	a	-	-	b	b
chr09	6220471	G	b	b	a	-	-	-	a	-	a	-	-	b	a	b	b	a	a	a	a	-	b	b	a	a	b	a	b	b	-	a	b	a	b	b	b	-	-	a	b	b	a	b	a	b	-	b	-
chr09	6220480	G	b	b	a	-	-	-	a	-	a	-	-	b	a	b	b	a	a	a	a	-	b	b	a	a	b	a	b	b	-	a	b	a	b	b	b	-	-	a	b	b	a	b	a	b	-	b	-
chr09	6220563	G	b	b	a	-	-	-	a	-	a	-	-	b	a	b	b	a	a	a	a	-	b	b	a	a	b	a	b	b	-	a	b	a	b	b	b	-	-	a	b	b	a	b	a	b	-	b	-
chr09	6220629	A	b	b	a	-	-	-	a	-	a	-	-	b	a	b	b	a	a	a	a	-	b	b	a	a	b	a	b	a	-	a	b	a	b	b	b	-	-	a	b	b	a	b	a	b	-	b	-
chr09	6223150	A	b	b	a	a	a	-	a	b	a	b	-	b	-	b	b	a	a	a	a	-	b	b	a	-	b	a	b	b	a	a	b	a	b	-	b	b	b	a	b	b	a	b	a	b	a	b	b
chr09	6223170	C	b	b	a	a	a	-	a	b	a	b	-	b	-	b	b	a	a	a	a	-	b	b	a	-	b	a	b	b	a	a	b	a	b	-	b	b	b	a	b	b	a	b	a	b	a	b	b
chr09	6225449	G	b	b	a	a	a	b	a	b	a	-	-	b	-	b	b	a	a	a	a	-	b	b	a	-	b	a	b	b	-	a	b	a	b	b	b	-	b	a	b	b	a	-	a	b	a	b	b
chr09	6225457	A	b	b	a	a	a	b	a	b	a	-	-	b	-	b	b	a	a	a	a	-	b	b	a	-	b	a	b	b	-	a	b	a	b	b	b	-	b	a	b	b	a	-	a	b	a	b	b
chr09	6232165	C	b	b	-	-	a	b	a	b	-	-	-	-	a	b	b	a	a	a	a	b	b	b	a	-	b	a	b	b	a	-	b	a	b	-	b	b	b	a	b	b	a	-	a	b	-	b	b
chr09	6232206	C	b	b	-	-	a	b	a	b	-	-	-	-	a	b	b	a	a	a	a	b	b	b	a	-	b	a	b	b	a	-	b	a	b	-	b	b	b	a	b	b	a	-	a	b	-	b	b
chr09	6237318	T	b	b	a	a	a	b	-	b	-	-	-	b	a	b	b	a	a	a	a	-	b	b	a	a	b	-	b	b	-	a	b	a	b	-	b	b	b	a	b	b	a	b	a	b	-	b	-
chr09	6239570	A	b	b	a	a	a	b	a	b	a	-	b	b	a	b	b	a	a	a	a	b	b	b	a	a	b	a	b	b	a	a	b	a	b	b	b	b	b	a	b	b	a	b	a	b	a	b	b
chr09	6239744	T	b	b	a	a	a	b	a	b	a	-	b	b	a	b	b	a	a	a	a	b	b	b	a	a	b	a	b	b	a	a	b	a	b	b	b	b	b	a	b	b	a	b	a	b	a	b	b
chr09	6246555	G	b	b	a	a	a	b	a	b	a	-	-	b	a	b	b	a	a	a	a	b	b	b	a	a	b	a	b	b	a	a	b	a	b	-	b	b	-	-	b	b	a	-	a	b	-	b	-
chr09	6260890	A	b	b	-	-	-	-	a	b	a	-	-	-	a	b	b	a	a	a	a	-	b	-	a	a	b	a	-	b	a	a	-	a	b	b	b	b	b	-	b	b	a	b	a	-	a	b	b
chr09	6332535	G	b	b	a	a	a	b	a	b	a	b	-	b	a	b	b	a	a	a	a	b	b	b	a	a	b	a	b	b	a	-	b	a	b	b	b	b	b	a	b	b	a	-	a	b	a	b	b
chr09	6372031	C	b	b	a	a	a	b	-	b	a	b	b	b	a	b	b	a	a	a	a	b	b	b	a	a	b	a	b	b	a	a	b	a	b	b	b	b	-	a	b	h	a	-	a	b	a	b	b
chr09	6406572	T	b	b	a	a	a	b	a	b	-	-	-	-	a	b	b	a	a	a	a	b	b	b	a	a	b	a	b	b	a	a	b	a	b	-	b	-	-	-	b	b	a	b	a	b	-	b	b
chr09	6465163	T	b	b	a	a	-	b	a	b	a	b	-	b	a	b	b	a	a	a	a	b	b	b	a	a	b	a	b	b	a	a	b	a	b	b	b	b	b	a	b	b	a	b	a	b	a	b	b
chr09	6697621	C	b	b	a	a	a	b	a	b	-	b	-	b	a	b	b	a	a	a	a	-	b	b	-	a	b	a	-	b	-	a	b	a	b	b	b	b	-	a	b	b	a	b	a	b	a	b	-
chr09	6709520	C	b	b	a	a	a	b	a	b	a	b	-	b	a	b	b	a	a	a	a	b	b	-	a	-	b	a	b	b	a	a	b	a	b	b	b	b	b	a	b	a	-	-	a	b	a	b	b
chr09	6754508	C	b	b	a	a	-	b	a	b	a	-	-	b	a	b	b	a	a	a	a	b	b	b	a	a	b	a	b	b	a	a	b	a	b	b	b	-	b	a	b	h	a	b	a	b	-	b	b
chr09	6813797	A	-	b	a	-	a	-	-	b	a	b	-	b	a	b	b	a	a	a	a	b	b	b	-	-	b	a	b	b	-	a	b	a	b	-	b	b	-	a	b	b	a	-	a	b	-	b	b
chr09	6911883	G	b	b	a	a	a	b	a	b	a	b	b	b	a	b	b	a	a	a	a	b	b	b	a	a	b	a	-	b	a	a	b	a	b	b	b	b	b	a	b	b	a	-	a	b	-	b	b
chr09	6911917	T	b	b	a	a	a	b	a	b	a	b	b	b	a	b	b	a	a	a	a	b	b	b	a	a	b	a	-	b	a	a	b	a	b	b	b	b	b	a	b	b	a	-	a	b	-	b	b
chr09	6918122	A	b	b	a	a	a	b	a	b	-	b	-	b	a	b	b	a	a	a	a	b	b	b	a	-	b	-	b	b	a	a	b	a	b	-	b	b	b	a	b	a	a	-	a	-	-	b	-
chr09	6993070	T	b	b	a	a	a	b	a	b	a	-	-	b	a	b	b	a	a	a	a	-	b	b	a	a	b	a	b	b	a	-	b	a	b	b	b	-	-	a	b	b	a	-	a	b	a	b	-
chr09	7194350	T	-	-	-	-	-	-	-	-	a	-	b	-	-	b	b	a	a	a	a	-	b	b	a	-	b	a	-	-	-	-	-	a	b	b	-	b	-	-	-	-	-	-	a	b	a	b	-
chr09	7305808	G	b	b	a	-	a	-	a	b	-	-	-	b	a	b	b	a	a	-	a	b	b	-	a	a	b	a	b	b	-	a	b	a	b	-	b	-	-	a	b	b	a	-	a	b	-	-	-
chr09	7526708	T	b	b	a	a	-	-	-	b	a	-	-	b	a	b	b	a	a	a	a	-	b	b	a	a	b	a	-	b	-	-	b	a	b	-	b	-	-	a	b	-	-	-	a	-	-	-	-
chr09	7691705	T	b	-	a	-	-	-	a	b	-	-	-	-	-	b	b	a	a	a	-	-	b	b	a	a	b	b	b	b	-	a	-	a	-	-	b	-	-	a	-	b	-	b	a	-	a	b	-
chr09	7697323	C	b	b	a	a	a	b	a	b	a	-	-	-	a	b	b	a	a	a	a	-	b	b	a	-	b	a	b	b	a	a	b	a	b	-	b	b	-	a	b	b	a	-	a	-	-	b	b
chr09	8277594	C	-	b	a	a	-	b	a	b	a	-	-	b	a	b	b	a	a	-	a	b	b	-	a	-	b	b	b	b	-	-	b	a	b	b	b	b	b	a	b	b	a	b	a	a	-	-	b
chr09	8281992	T	b	b	a	a	b	b	a	b	a	-	-	b	a	b	b	a	a	a	a	b	b	b	a	-	b	b	b	b	a	a	b	a	b	-	b	-	b	-	b	b	a	-	a	a	a	b	b
chr09	8282268	G	b	b	a	a	b	b	a	b	-	-	b	b	a	b	b	a	a	-	a	-	b	b	-	a	b	-	b	b	a	a	b	a	b	b	b	b	b	a	b	-	a	-	a	a	-	b	-
chr09	8300202	T	b	b	a	a	b	b	a	b	-	b	b	-	a	b	b	a	a	a	a	-	b	b	a	a	b	b	b	b	-	-	b	a	b	b	b	b	-	a	b	b	a	-	a	a	a	b	b
chr09	8304544	T	b	b	-	-	b	b	a	-	a	-	b	-	a	b	b	a	a	a	a	b	b	-	a	-	b	b	b	b	a	a	b	a	b	b	-	b	b	-	b	b	a	-	a	a	-	b	b
chr09	8305151	G	b	b	a	-	b	-	a	b	a	b	-	-	a	b	b	a	a	-	a	b	b	-	a	-	b	-	b	b	-	a	b	a	b	b	b	-	b	a	b	h	a	-	a	a	-	b	-
chr09	8306282	A	-	b	a	a	b	b	a	b	a	-	-	b	-	b	b	a	a	a	a	-	b	b	a	-	b	b	b	b	a	a	b	a	b	b	b	-	b	a	b	b	a	b	a	-	-	-	-
chr09	8307068	A	-	b	a	-	-	-	-	b	-	b	-	b	a	b	b	a	a	a	a	-	-	-	-	a	-	-	b	-	a	-	b	a	b	-	-	a	b	a	b	-	a	-	-	a	-	-	-
chr09	8313301	G	b	b	a	-	-	b	a	-	a	b	-	b	-	b	b	a	a	-	a	-	b	b	a	a	b	-	b	b	-	a	b	a	b	b	b	b	-	a	b	b	a	b	a	a	-	b	-
chr09	8315603	T	b	b	a	a	b	b	a	b	a	b	b	b	a	b	b	a	a	a	a	-	b	b	a	-	b	b	-	b	a	-	b	a	b	-	b	-	-	a	b	b	a	b	a	a	a	b	-
chr09	8317767	A	b	b	a	a	-	b	-	b	a	b	-	-	a	b	b	a	a	a	a	b	b	b	a	a	b	b	b	b	a	a	b	a	b	-	b	b	b	a	b	b	a	-	a	a	-	b	b
chr09	8318055	G	b	b	a	a	-	b	-	b	a	b	-	-	a	b	b	a	a	a	a	b	b	b	a	a	b	b	b	b	a	a	b	a	b	-	b	b	b	a	b	h	a	-	a	a	-	b	b
chr09	8318497	G	-	-	a	a	b	b	-	b	a	-	-	-	a	b	b	-	a	a	a	b	b	-	-	-	-	b	-	-	-	-	b	a	b	-	-	b	b	a	b	-	-	-	-	a	-	-	b
chr09	8318516	A	-	-	a	a	b	b	-	b	a	-	-	-	a	b	b	-	a	a	a	b	b	-	-	-	-	b	-	-	-	-	b	a	b	-	-	b	b	a	b	-	-	-	-	a	-	-	b
chr09	8318595	A	b	b	-	a	b	b	-	b	a	-	-	b	-	b	b	a	a	a	a	-	b	b	a	a	b	-	-	b	a	a	b	a	b	b	b	-	b	-	b	-	a	b	a	a	-	b	b
chr09	8337780	C	b	b	-	-	b	b	-	b	-	-	-	-	a	b	b	a	a	a	a	-	b	b	-	-	b	b	-	-	a	a	b	a	b	-	b	-	-	a	b	a	-	b	-	a	a	b	b
chr09	8339780	G	-	b	a	a	-	b	-	-	-	-	-	b	-	b	b	-	a	a	a	b	b	b	a	a	b	-	-	b	-	a	b	a	b	-	b	b	b	a	b	-	a	-	-	a	a	-	-
chr09	8339809	A	-	b	a	a	-	b	-	-	-	-	-	b	-	b	b	-	a	a	a	b	b	b	a	a	b	-	-	b	-	a	b	a	b	-	b	b	b	a	b	-	a	-	-	a	a	-	-
chr09	8339845	A	-	b	a	a	-	b	-	-	-	-	-	b	-	b	b	-	a	a	a	b	b	b	a	a	b	-	-	b	-	a	b	a	b	-	b	b	b	a	b	-	a	-	-	a	a	-	-
chr09	8343596	T	b	b	a	-	-	b	a	b	a	b	-	b	a	b	b	a	a	a	a	-	b	-	a	a	b	b	b	b	a	a	b	a	b	b	b	b	b	a	b	b	a	-	a	a	a	b	-
chr09	8343756	C	b	b	a	a	b	b	a	b	a	-	-	b	a	b	b	a	a	a	a	b	b	b	a	a	b	-	-	b	a	a	b	a	b	-	b	b	b	a	b	b	a	b	a	a	a	b	b
chr09	8343789	T	b	b	a	a	b	b	a	b	a	-	-	b	a	b	b	a	a	a	a	b	b	b	a	a	b	-	-	b	a	a	b	a	b	-	b	b	b	a	b	b	a	b	a	a	a	b	b
chr09	8349104	A	b	b	a	a	-	b	-	-	-	-	-	-	a	b	b	a	a	a	a	b	b	-	a	a	b	-	b	b	a	-	b	a	b	b	b	b	-	a	b	b	a	-	a	a	a	-	-
chr09	8349127	T	b	b	a	a	-	b	-	-	-	-	-	-	a	b	b	a	a	a	a	b	b	-	a	a	b	-	b	b	a	-	b	a	b	b	b	b	-	a	b	b	a	-	a	a	a	-	-
chr09	8349397	G	b	b	a	a	b	b	-	b	a	b	-	b	-	b	b	a	a	a	a	b	b	b	a	-	b	b	b	b	a	a	b	a	b	-	-	b	-	a	b	b	a	b	a	a	-	b	b
chr09	8358858	C	b	b	a	a	b	b	a	b	a	b	b	b	a	b	b	a	a	a	a	b	b	b	a	-	b	b	-	b	a	a	b	a	b	b	b	b	b	-	b	a	a	b	a	a	a	b	b
chr09	8360655	T	-	b	a	a	b	b	-	b	a	-	-	b	a	b	b	a	a	-	a	b	b	b	a	-	-	b	-	b	a	a	b	a	b	-	b	-	b	-	b	b	-	-	-	a	a	-	b
chr09	8360656	T	-	b	a	a	b	b	-	b	a	-	-	b	a	b	b	a	a	-	a	b	b	b	a	-	-	b	-	b	a	a	b	a	b	-	b	-	b	-	b	b	-	-	-	a	a	-	b
chr09	8361452	A	-	b	-	-	b	b	-	b	-	-	-	-	a	b	b	a	a	a	-	b	b	b	-	a	b	-	-	b	a	-	b	a	b	-	-	b	b	-	b	-	a	b	a	a	-	b	b
chr09	8361685	A	-	b	-	-	b	b	-	-	-	-	-	-	a	b	b	a	a	a	-	b	b	b	-	a	b	-	-	b	a	-	b	a	b	-	-	b	b	-	b	-	a	b	a	a	-	b	b
chr09	8361732	T	-	b	-	-	b	b	-	-	-	-	-	-	a	b	b	a	a	a	-	b	b	b	-	a	b	-	-	b	a	-	b	a	b	-	-	b	b	-	b	-	a	b	a	a	-	b	b
chr09	8361735	T	-	b	-	-	b	b	-	-	-	-	-	-	a	b	b	a	a	a	-	b	b	b	-	a	b	-	-	b	a	-	b	a	b	-	-	b	b	-	b	-	a	b	a	a	-	b	b
chr09	8362680	A	-	b	a	a	-	b	-	-	a	-	b	b	a	b	b	a	a	a	a	b	b	b	a	-	b	b	-	b	a	a	b	a	b	-	b	-	-	a	b	a	a	-	a	a	-	b	-
chr09	8362725	A	-	b	a	a	-	b	-	-	a	-	b	b	a	b	b	a	a	a	a	b	b	b	a	-	b	b	-	b	a	a	b	a	b	-	b	-	-	a	b	a	a	-	a	a	-	b	-
chr09	8362734	A	-	b	a	a	-	b	-	-	a	-	b	b	a	b	b	a	a	a	a	b	b	b	a	-	b	b	-	b	a	a	b	a	b	-	b	-	-	a	b	a	a	-	a	a	-	b	-
chr09	8362990	C	b	b	a	a	-	b	-	b	a	-	b	b	a	b	b	a	a	a	a	b	b	-	a	-	b	b	-	b	a	a	b	a	b	-	b	-	-	a	b	a	a	-	a	a	-	b	b
chr09	8366773	A	b	b	a	a	-	b	a	b	-	-	-	-	a	b	b	a	a	a	a	b	b	b	a	-	b	b	b	b	a	a	b	a	b	-	b	-	b	a	b	b	a	b	a	a	-	b	-
chr09	8372650	A	-	b	a	a	b	b	a	-	a	-	b	b	a	b	b	a	a	a	a	b	b	b	a	a	b	b	-	b	a	a	b	a	b	b	b	-	-	-	b	a	a	-	a	-	-	b	b
chr09	8372664	C	-	b	a	a	b	b	a	-	a	-	b	b	a	b	b	a	a	a	a	b	b	b	a	a	b	b	-	b	a	a	b	a	b	b	b	-	-	-	b	a	a	-	a	-	-	b	b
chr09	8372680	G	-	b	a	a	b	b	a	-	a	-	b	b	a	b	b	a	a	a	a	b	b	b	a	a	b	b	-	b	a	a	b	a	b	b	b	-	-	-	b	b	a	-	a	-	-	b	b
chr09	8377857	G	b	b	-	a	-	b	a	b	a	-	b	-	a	b	b	a	a	a	a	b	b	b	a	-	b	-	b	b	a	a	b	a	b	b	b	-	b	a	b	b	a	b	a	a	-	b	b
chr09	8387262	A	b	b	a	-	-	b	a	b	a	-	b	b	a	b	b	a	a	a	a	-	b	b	a	a	b	b	b	b	a	a	b	a	b	-	b	b	b	a	b	h	a	-	a	a	a	b	b
chr09	8387263	C	b	b	a	-	-	b	a	b	a	-	b	b	a	b	b	a	a	a	a	-	b	b	a	a	b	b	b	b	a	a	b	a	b	-	b	b	b	a	b	h	a	-	a	a	a	b	b
chr09	8389396	A	b	b	a	a	b	b	a	b	a	b	b	b	a	b	b	a	a	a	a	b	b	-	a	a	b	b	-	b	a	a	b	a	b	b	b	b	b	a	b	h	a	-	a	a	a	b	b
chr09	8389472	C	b	b	a	a	b	b	a	b	a	b	b	b	a	b	b	a	a	a	a	b	b	-	a	a	b	b	-	b	a	a	b	a	b	b	b	b	b	a	b	h	a	-	a	a	a	b	b
chr09	8389601	A	-	b	a	a	b	b	a	-	a	b	b	b	a	b	b	a	a	a	a	b	b	-	a	a	b	b	-	b	a	a	b	a	b	b	b	b	b	a	b	h	a	-	a	a	a	b	b
chr09	8389603	G	-	b	a	a	b	b	a	-	a	b	b	b	a	b	b	a	a	a	a	b	b	-	a	a	b	b	-	b	a	a	b	a	b	b	b	b	b	a	b	h	a	-	a	a	a	b	b
chr09	8389606	C	-	b	a	a	b	b	a	-	a	b	b	b	a	b	b	a	a	a	a	b	b	-	a	a	b	b	-	b	a	a	b	a	b	b	b	b	b	a	b	h	a	-	a	a	a	b	b
chr09	8394040	T	-	b	a	a	b	b	a	-	a	b	b	b	a	b	b	a	a	a	a	b	b	b	-	-	b	b	b	b	a	-	b	a	b	b	b	b	b	a	b	b	a	b	a	-	-	b	b
chr09	8394056	G	-	b	a	a	b	b	a	-	a	b	b	b	a	b	b	a	a	a	a	b	b	b	-	-	b	b	b	b	a	-	b	a	b	b	b	b	b	a	b	b	a	b	a	-	-	b	b
chr09	8394080	C	-	b	a	a	b	b	a	-	a	b	b	b	a	b	b	a	a	a	a	b	b	b	-	-	b	b	b	b	a	-	b	a	b	b	b	b	b	a	b	b	a	b	a	-	-	b	b
chr09	8394084	T	-	b	a	a	b	b	a	-	a	b	b	b	a	b	b	a	a	a	a	b	b	b	-	-	b	b	b	b	a	-	b	a	b	b	b	b	b	a	b	b	a	b	a	-	-	b	b
chr09	8394098	T	-	b	a	a	b	b	a	-	a	b	b	b	a	b	b	a	a	a	a	b	b	b	-	-	b	b	b	b	a	-	b	a	b	b	b	b	b	a	b	b	a	b	a	-	-	b	b
chr09	8398057	G	b	b	a	a	b	-	a	b	a	b	b	-	a	b	b	a	a	a	a	-	b	b	a	-	b	b	b	b	a	a	b	a	b	-	b	b	b	a	b	b	a	-	a	a	-	b	b
chr09	8398184	T	b	b	a	a	b	b	a	b	a	b	-	b	a	b	b	a	a	a	a	b	b	b	a	a	b	b	b	b	a	a	b	a	b	b	b	b	b	a	b	a	a	-	a	a	a	b	b
chr09	8402402	G	b	b	-	a	b	b	a	-	-	b	b	b	a	-	b	a	a	a	a	-	b	b	-	-	b	b	b	b	a	a	b	a	b	b	b	-	b	a	b	a	a	b	a	a	-	b	b
chr09	8402421	A	b	b	-	a	b	b	a	-	-	b	b	b	a	-	b	a	a	a	a	-	b	b	-	-	b	b	b	b	a	a	b	a	b	b	b	-	b	a	b	a	a	b	a	a	-	b	b
chr09	8419139	C	b	b	-	-	b	b	a	b	a	-	-	b	a	b	b	-	-	-	a	b	b	b	-	a	b	b	b	b	-	a	b	a	b	b	b	b	b	-	b	b	-	-	a	-	a	b	b
chr09	8419171	A	b	b	-	-	b	b	a	b	a	-	-	b	a	b	b	-	-	-	a	b	b	b	-	a	b	b	b	b	-	a	b	a	b	b	b	b	b	-	b	b	-	-	a	-	a	b	b
chr09	8497157	A	b	b	a	-	b	b	-	b	-	-	b	-	a	b	b	a	a	a	a	b	b	b	a	a	b	b	-	b	a	a	b	a	b	b	b	b	b	a	b	b	a	b	a	a	-	b	b
chr09	8497177	C	b	b	a	-	b	b	-	b	-	-	b	-	a	b	b	a	a	a	a	b	b	b	a	a	b	b	-	b	a	a	b	a	b	b	b	b	b	a	b	b	a	b	a	a	-	b	b
chr09	8497192	C	b	b	a	-	b	b	-	b	-	-	b	-	a	b	b	a	a	a	a	b	b	b	a	a	b	b	-	b	a	a	b	a	b	b	b	b	b	a	b	b	a	b	a	a	-	b	b
chr09	8497480	T	b	b	a	-	b	b	-	b	-	-	b	-	a	b	b	a	a	a	a	b	b	b	a	a	b	b	-	b	a	a	b	a	b	b	b	b	b	a	b	b	a	b	a	a	-	b	b
chr09	8497510	A	b	b	a	-	b	b	-	b	-	-	b	-	a	b	b	a	a	a	a	b	b	b	a	a	b	b	-	b	a	a	b	a	b	b	b	b	b	a	b	b	a	b	a	a	-	b	b
chr09	8498947	C	-	b	a	a	b	b	-	b	a	b	b	b	a	b	b	a	a	-	a	-	b	b	a	a	-	b	b	b	-	-	b	a	b	-	b	b	b	a	b	a	a	-	-	a	a	-	-
chr09	8500967	G	b	b	a	a	b	-	a	b	a	b	-	b	a	b	b	a	a	a	a	b	b	-	a	a	b	b	b	b	a	a	b	a	b	-	b	b	b	a	b	a	a	b	-	a	-	b	b
chr09	8501546	C	b	b	a	a	b	b	a	b	a	-	-	b	a	b	b	a	a	a	a	-	b	b	a	a	b	b	b	b	a	a	b	a	b	b	b	-	b	a	b	h	a	-	a	a	a	b	-
chr09	8503546	G	b	b	a	a	b	b	a	b	a	b	b	b	a	b	b	a	a	a	a	b	b	-	-	a	b	b	b	b	a	a	b	a	b	b	b	b	b	a	b	a	a	b	a	a	a	b	b
chr09	8503817	A	b	b	a	a	b	b	a	b	a	b	b	b	a	b	b	a	a	a	a	b	b	-	-	a	b	b	b	b	a	a	b	a	b	b	b	b	b	a	b	a	a	b	a	a	a	b	b
chr09	8515728	G	-	b	-	-	-	b	a	b	-	-	-	-	a	b	b	a	a	a	a	-	b	b	-	-	-	-	-	b	-	-	-	a	b	-	-	-	-	a	b	-	a	-	a	-	-	-	-
chr09	8527000	T	b	b	a	-	b	-	-	b	-	-	-	b	a	b	b	a	a	a	a	b	b	b	a	-	b	b	-	b	-	-	b	a	b	-	b	-	b	a	b	a	a	b	a	a	a	b	b
chr09	8549825	A	b	b	a	a	b	b	-	b	-	b	b	b	a	b	b	a	a	a	a	b	b	-	a	a	-	-	b	b	-	a	b	a	b	-	b	b	-	a	b	a	a	-	-	a	-	-	-
chr09	8549862	A	b	b	a	a	b	b	-	b	-	b	b	b	a	b	b	a	a	a	a	b	b	-	a	a	-	-	b	b	-	a	b	a	b	-	b	b	-	a	b	a	a	-	-	a	-	-	-
chr09	8550993	C	b	b	-	-	b	b	a	b	-	-	-	b	a	-	b	a	a	a	a	b	b	b	a	-	b	b	b	b	-	a	b	a	b	b	b	-	b	a	b	b	a	b	a	a	a	b	b
chr09	8555329	T	b	b	a	a	b	b	a	b	a	b	-	b	a	b	b	a	a	a	a	b	b	b	a	-	b	b	b	b	a	a	b	a	b	-	b	-	-	a	b	b	a	b	a	-	a	b	b
chr09	8565868	G	b	b	a	a	b	b	a	b	-	b	b	-	a	b	b	a	a	a	a	-	b	-	a	-	b	-	b	b	a	a	b	a	b	b	b	-	b	a	b	b	a	b	a	a	a	b	b
chr09	8565907	T	b	b	a	a	b	b	a	b	-	b	b	-	a	b	b	a	a	a	a	-	b	-	a	-	b	-	b	b	a	a	b	a	b	b	b	-	b	a	b	h	a	b	a	a	a	b	b
chr09	8566125	G	b	b	a	-	b	b	a	b	-	b	b	-	a	b	b	a	a	a	a	-	b	-	a	-	b	-	b	b	a	a	b	a	b	b	b	-	b	a	b	b	a	b	a	a	a	b	b
chr09	8566167	C	b	b	a	-	b	b	a	b	-	b	b	-	a	b	b	a	a	a	a	-	b	-	a	-	b	-	b	b	a	a	a	a	b	b	b	-	b	a	b	b	a	b	a	a	a	b	b
chr09	8674592	C	-	b	-	-	-	-	-	b	a	-	-	-	a	b	b	a	a	a	a	-	b	-	-	-	b	-	b	b	-	-	b	a	b	-	-	-	-	-	b	b	a	b	-	-	-	b	-
chr09	8675899	T	b	b	a	-	b	-	a	b	a	b	-	b	a	b	b	a	a	a	a	b	b	-	a	a	b	b	b	b	b	a	b	a	b	-	b	b	-	a	b	b	a	b	b	a	-	b	b
chr09	8676162	C	b	b	a	-	b	-	a	b	a	b	-	b	a	b	b	a	a	a	a	b	b	-	a	a	b	b	b	b	b	a	b	a	b	-	b	b	-	a	b	b	a	b	b	a	-	b	b
chr09	8676182	C	b	b	-	a	b	b	-	-	-	b	-	-	a	b	b	a	a	a	a	b	b	a	a	a	b	-	-	b	-	-	-	a	b	b	-	-	-	-	b	b	a	-	b	a	-	b	b
chr09	8676184	A	b	b	-	a	b	b	-	-	-	b	-	-	a	b	b	a	a	a	a	b	b	a	a	a	b	-	-	b	-	-	-	a	b	b	-	-	-	-	b	b	a	-	b	a	-	b	b
chr09	8676463	G	-	b	-	a	b	b	-	-	-	b	-	-	a	b	b	a	a	a	a	b	b	a	a	a	b	-	-	b	-	-	-	a	b	b	-	-	-	-	b	b	a	-	b	a	-	b	b
chr09	8676471	G	-	b	-	a	b	b	-	-	-	b	-	-	a	b	b	a	a	a	a	b	b	a	a	a	b	-	-	b	-	-	-	a	b	b	-	-	-	-	b	b	a	-	b	a	-	b	b
chr09	8676477	A	-	b	-	a	b	b	-	-	-	b	-	-	a	b	b	a	a	a	a	b	b	a	a	a	b	-	-	b	-	-	-	a	b	b	-	-	-	-	b	b	a	-	b	a	-	b	b
chr09	8676541	A	-	b	-	a	b	b	-	-	-	b	-	-	a	b	b	a	a	a	a	b	b	a	a	a	b	-	-	b	-	-	-	a	b	b	-	-	-	-	b	b	a	-	b	a	-	b	b
chr09	8676549	A	-	b	-	a	b	b	-	-	-	b	-	-	a	b	b	a	a	a	a	b	b	a	a	a	b	-	-	b	-	-	-	a	b	b	-	-	-	-	b	b	a	-	b	a	-	b	b
chr09	8683326	T	b	b	a	a	b	b	-	b	a	-	-	b	a	b	b	a	a	a	a	b	b	-	a	-	b	b	b	b	b	-	b	a	b	b	b	-	-	a	b	a	a	-	b	a	-	b	b
chr09	8683573	C	b	b	a	a	b	b	-	b	a	-	-	b	a	b	b	a	a	a	a	b	b	-	a	-	b	b	b	b	b	-	b	a	b	b	b	-	-	a	b	b	a	-	b	a	-	b	b
chr09	8685330	G	-	b	a	a	-	-	-	-	-	-	-	-	a	-	b	a	a	-	a	b	b	-	a	a	-	b	-	b	b	a	-	a	b	-	b	b	-	-	b	b	a	-	-	-	a	-	-
chr09	8685331	C	-	b	a	a	-	-	-	-	-	-	-	-	a	-	b	a	a	-	a	b	b	-	a	a	-	b	-	b	b	a	-	a	b	-	b	b	-	-	b	b	a	-	-	-	a	-	-
chr09	8685335	G	-	b	a	a	-	b	-	-	-	-	-	-	a	b	b	a	a	-	a	b	b	-	a	b	b	b	b	b	b	b	-	h	b	b	b	b	b	-	b	b	a	-	b	-	a	-	b
chr09	8692118	T	-	b	-	a	b	b	b	b	a	b	-	b	a	b	b	a	a	a	a	b	b	a	a	a	b	b	b	b	-	a	b	a	b	b	b	b	b	a	b	b	a	-	b	a	-	b	b
chr09	8693931	C	b	b	a	a	b	b	a	b	-	b	-	b	a	b	b	a	a	a	a	b	b	-	a	-	b	b	-	b	b	a	b	a	b	b	b	b	-	a	b	b	a	-	b	-	-	b	b
chr09	8693963	A	b	b	a	a	b	b	a	b	-	b	-	b	a	b	b	a	a	a	a	b	b	-	a	-	b	b	-	b	b	a	b	a	b	b	b	b	-	a	b	b	a	-	b	-	-	b	b
chr09	8701038	G	-	b	-	a	-	b	a	b	a	-	b	b	-	b	b	a	a	a	a	b	b	a	a	a	b	b	b	b	b	-	b	a	b	-	b	b	b	a	b	b	a	b	b	a	a	b	-
chr09	8856462	A	-	b	a	a	b	b	a	-	-	-	b	-	a	b	b	a	a	a	a	b	b	a	a	-	b	b	b	a	b	a	b	a	b	-	b	-	b	a	b	b	a	-	b	a	-	b	b
chr09	8858883	A	-	b	a	a	b	b	a	b	a	-	-	b	a	b	b	a	a	a	a	-	b	a	a	a	b	b	b	a	b	a	b	a	b	-	b	b	b	a	b	b	a	b	b	a	a	b	b
chr09	8863894	A	b	b	a	a	b	b	a	b	a	-	-	b	a	b	b	a	a	a	a	b	b	a	a	a	b	b	b	a	-	-	b	a	b	b	b	-	b	a	b	b	a	b	b	a	a	b	-
chr09	8863896	A	b	b	a	a	b	b	a	b	a	-	-	b	a	b	b	a	a	a	a	b	b	a	a	a	b	b	b	a	-	-	b	a	b	b	b	-	b	a	b	b	a	b	b	a	a	b	-
chr09	8867804	G	-	b	a	-	-	b	a	b	a	-	-	-	a	b	b	a	a	a	a	b	b	a	a	a	b	-	b	a	b	a	-	a	b	b	b	b	-	-	b	b	a	b	b	a	a	-	b
chr09	8867817	A	-	b	a	-	-	b	a	b	a	-	-	-	a	b	b	a	a	a	a	b	b	a	a	a	b	-	b	a	b	a	-	a	b	b	b	b	-	-	b	b	a	b	b	a	a	-	b
chr09	8868155	G	b	b	a	-	b	b	-	b	-	b	b	-	a	b	b	a	a	a	a	b	b	a	a	a	b	b	b	a	b	a	b	a	b	b	b	b	b	a	b	b	a	b	b	a	a	b	b
chr09	8868168	C	b	b	a	-	b	b	-	b	-	a	b	-	a	b	b	a	a	a	a	b	b	a	a	a	b	b	b	a	b	a	b	a	b	b	b	b	b	a	b	b	a	b	b	a	a	b	b
chr09	8868312	A	-	b	a	-	b	b	-	-	-	b	b	-	a	b	b	a	a	a	a	b	b	a	a	a	h	b	b	a	b	a	b	a	b	-	b	b	b	a	b	b	a	b	b	a	a	b	b
chr09	8868319	C	-	b	a	-	b	b	-	-	-	b	b	-	a	b	b	a	a	a	a	b	b	a	a	a	b	b	b	a	b	a	b	a	b	-	b	b	b	a	b	b	a	b	b	a	a	b	b
chr09	8868334	C	-	b	a	-	b	b	-	-	-	b	b	-	a	b	b	a	a	a	a	b	b	a	a	a	b	b	b	a	b	a	b	a	b	-	b	b	b	a	b	b	a	b	b	a	a	b	b
chr09	8868368	C	-	b	a	-	b	b	-	-	-	b	b	-	a	b	b	a	a	a	a	b	b	a	a	a	b	b	b	a	b	a	b	a	b	-	b	b	b	a	b	b	a	b	b	a	a	b	b
chr09	8868385	T	-	b	a	-	b	b	-	-	-	b	b	-	a	b	b	a	a	a	a	b	b	a	a	a	b	b	b	a	b	a	b	a	b	-	b	b	b	a	b	b	a	b	b	a	a	b	b
chr09	8871159	T	-	b	a	a	b	-	a	-	a	-	-	-	a	b	b	a	a	-	a	b	b	a	a	a	-	-	-	a	-	a	-	a	b	-	b	b	-	a	b	b	a	-	-	a	a	-	-
chr09	8871184	G	-	b	a	a	b	-	a	-	a	-	-	-	a	b	b	a	a	-	a	b	b	a	a	a	-	-	-	a	-	a	-	a	b	-	b	b	-	a	b	b	a	-	-	a	a	-	-
chr09	8871213	C	-	b	a	a	b	-	a	-	a	-	-	-	a	b	b	a	a	-	a	b	b	a	a	a	-	-	-	a	-	b	-	a	b	-	b	b	-	a	b	b	a	-	-	a	a	-	-
chr09	8879570	T	-	b	a	a	b	b	-	b	-	-	-	-	-	b	b	a	a	-	-	-	b	-	a	a	b	-	-	-	-	-	-	-	b	-	b	-	b	-	b	b	a	b	-	-	-	-	-
chr09	8879619	T	-	b	a	a	b	b	-	b	-	-	-	-	-	b	b	a	a	-	-	-	b	-	a	a	b	-	-	-	-	-	-	-	b	-	b	-	b	-	b	b	a	b	-	-	-	-	-
chr09	8900215	T	-	b	a	a	-	b	a	-	a	b	-	-	a	b	b	a	a	a	a	-	b	a	a	a	b	-	-	a	b	a	b	a	b	-	-	-	-	a	-	-	a	-	-	a	-	-	b
chr09	8900398	T	-	b	a	a	-	b	a	-	a	b	-	-	a	b	b	a	a	a	a	-	b	a	a	a	b	-	-	a	b	a	b	a	b	-	-	-	-	a	-	-	a	-	-	a	-	-	b
chr09	8900404	T	-	b	a	a	-	b	a	-	a	b	-	-	a	b	b	a	a	a	a	-	b	a	a	a	b	-	-	a	b	a	b	a	b	-	-	-	-	a	-	-	a	-	-	a	-	-	b
chr09	8900429	C	-	b	a	a	-	b	a	-	a	b	-	-	a	b	b	a	a	a	a	-	b	a	a	a	b	-	-	a	b	a	b	a	b	-	-	-	-	a	-	-	a	-	-	a	-	-	b
chr09	8900482	G	-	b	a	a	-	b	a	-	a	b	-	-	a	b	b	a	a	a	a	-	b	a	a	a	b	-	-	a	b	a	b	a	b	-	-	-	-	a	-	-	a	-	-	a	-	-	b
chr09	8904534	G	b	b	a	a	b	b	a	b	a	b	b	b	-	b	b	a	a	a	a	-	b	a	a	a	b	-	-	a	-	a	b	a	b	b	b	a	b	a	b	b	a	b	b	-	-	-	b
chr09	8904539	T	b	b	a	a	b	b	a	b	a	b	b	b	-	b	b	a	a	a	a	-	b	a	a	a	b	-	-	a	-	a	b	a	b	b	b	b	b	a	b	b	a	b	b	-	-	-	b
chr09	8904853	A	-	b	a	a	b	b	a	b	a	b	b	b	-	b	b	a	a	a	a	b	b	a	a	a	b	-	-	a	-	a	b	a	b	b	b	a	b	a	b	b	a	b	b	-	-	-	b
chr09	8913077	A	b	b	a	a	b	b	-	b	a	b	-	b	a	b	b	a	a	a	a	b	b	a	a	a	b	b	b	a	b	-	b	a	b	b	b	b	b	a	b	b	a	b	b	a	a	b	b
chr09	8918399	A	b	b	a	a	b	b	-	b	-	b	-	b	a	b	b	a	a	a	a	-	b	a	a	-	b	b	b	a	b	a	b	a	b	b	b	b	-	a	b	b	a	-	b	a	a	b	b
chr09	8918672	G	b	b	a	a	b	b	-	b	-	b	b	b	a	b	b	a	a	a	a	-	b	a	a	-	b	b	b	a	b	a	b	a	b	b	b	b	b	a	b	b	a	-	b	a	a	b	b
chr09	8920716	T	b	b	a	a	-	-	a	b	a	-	-	-	a	b	b	a	a	a	a	-	b	-	-	a	b	b	b	a	b	-	b	a	b	b	b	-	-	-	b	b	a	b	b	a	a	b	b
chr09	8927289	T	b	b	a	-	-	-	a	-	a	-	-	-	-	b	-	a	-	a	a	-	b	-	-	-	b	b	-	a	b	a	b	a	b	b	-	-	b	a	-	b	a	b	b	a	-	b	b
chr09	8935397	A	b	b	a	a	-	-	a	-	-	-	-	b	a	b	b	a	a	a	a	-	b	a	a	-	b	b	-	a	b	a	b	a	b	-	b	b	-	-	b	b	a	b	b	-	-	b	b
chr09	8935603	T	b	b	a	a	-	-	a	-	-	-	-	b	a	b	b	a	a	a	a	-	b	a	a	-	b	b	-	a	b	a	b	a	b	-	b	b	-	-	b	b	a	b	b	-	-	b	b
chr09	8936007	G	b	b	a	a	b	b	-	b	a	b	b	b	a	b	b	a	a	a	a	b	b	a	a	a	b	b	b	a	b	a	b	a	b	b	b	b	b	a	b	b	a	-	b	a	a	b	b
chr09	8936010	G	b	b	a	a	b	b	-	b	a	b	b	b	a	b	b	a	a	a	a	b	b	a	a	a	b	b	b	a	b	a	b	a	b	b	b	b	b	a	b	b	a	-	b	a	a	b	b
chr09	8936165	T	b	b	a	a	b	b	-	b	a	b	b	b	a	b	b	a	a	a	a	b	b	a	a	a	b	b	b	a	b	a	b	a	b	b	b	b	b	a	b	b	a	-	b	a	a	b	b
chr09	8936942	C	b	b	a	-	b	b	a	b	a	b	b	b	a	b	b	a	a	a	a	b	b	a	a	a	b	b	b	a	b	a	b	a	b	b	b	b	b	-	b	b	a	-	b	a	-	b	b
chr09	8936958	C	b	b	a	-	b	b	a	b	a	b	b	b	a	b	b	a	a	a	a	b	b	a	a	a	b	b	b	a	b	a	b	a	b	b	b	b	b	-	b	b	a	-	b	a	-	b	b
chr09	8937032	A	b	b	a	a	-	b	a	-	a	b	-	-	-	b	b	a	a	a	a	b	b	-	-	a	b	b	b	a	b	a	b	a	b	b	b	-	b	a	b	b	a	b	b	a	-	b	b
chr09	8937633	G	b	b	-	a	b	b	a	b	a	-	-	-	a	b	b	a	a	a	a	-	b	-	a	-	b	b	b	-	b	a	b	a	b	b	b	a	-	a	b	b	-	b	b	a	-	b	b
chr09	8937768	C	b	b	-	a	b	b	a	b	a	-	-	-	a	b	b	a	a	a	a	-	b	-	a	-	b	b	b	-	-	a	b	a	b	b	b	a	-	a	b	b	-	b	b	a	-	b	b
chr09	8937784	C	b	b	-	a	b	b	a	b	a	-	-	-	a	b	b	a	a	a	a	-	b	-	a	-	b	b	b	-	-	a	b	a	b	b	b	a	-	a	b	b	-	b	b	a	-	b	b
chr09	8937871	C	b	b	a	a	b	b	-	b	a	b	-	b	a	b	b	a	a	a	a	-	b	a	a	a	b	b	b	a	b	a	b	a	b	b	b	b	b	a	b	b	a	b	b	a	-	b	-
chr09	8965230	T	b	b	a	a	b	b	a	b	-	b	-	b	a	b	b	a	a	a	a	b	b	a	a	a	b	b	b	a	b	a	b	a	b	b	b	b	b	-	b	b	a	-	b	a	a	b	-
chr09	8965266	C	h	b	a	a	b	b	a	b	-	b	-	b	a	b	b	a	a	a	a	b	b	a	a	a	h	b	b	a	b	a	b	a	b	b	b	b	b	-	b	b	a	-	b	a	a	b	-
chr09	8966376	G	b	b	a	-	-	-	a	-	a	-	-	b	-	b	b	a	a	a	a	-	b	-	-	a	b	b	b	a	b	a	-	a	b	b	b	b	-	-	-	b	a	-	b	a	a	b	b
chr09	8967992	G	b	b	-	-	b	-	-	b	-	b	-	b	-	b	b	a	-	a	-	b	b	-	-	-	b	b	-	-	b	-	b	a	b	b	-	-	b	-	b	b	a	b	b	a	-	b	b
chr09	8968535	A	-	b	a	a	b	-	a	-	a	b	-	b	a	b	b	a	a	a	a	b	b	a	-	a	b	b	-	a	b	a	b	a	b	-	-	-	b	a	b	b	a	b	b	a	a	b	-
chr09	8968536	T	-	b	a	a	b	-	a	-	a	b	-	b	a	b	b	a	a	a	a	b	b	a	-	a	b	b	-	a	b	a	b	a	b	-	-	-	b	a	b	b	a	b	b	a	a	b	-
chr09	8968538	T	-	b	a	a	b	-	a	-	a	b	-	b	a	b	b	a	a	a	a	b	b	a	-	a	b	b	-	a	b	a	b	a	b	-	-	-	b	a	b	b	a	b	b	a	a	b	-
chr09	8968559	A	-	b	a	a	b	-	a	-	a	b	-	b	a	b	b	a	a	a	a	b	b	a	-	a	b	b	-	a	b	a	b	a	b	-	-	-	b	a	b	b	a	b	b	a	a	b	-
chr09	8969823	C	-	-	a	a	-	b	a	-	a	a	-	-	-	b	b	a	a	a	a	-	b	-	a	-	b	b	-	a	b	a	b	a	b	-	b	b	b	a	b	b	a	-	b	a	a	-	b
chr09	8971021	C	b	b	a	-	b	b	-	b	-	b	-	b	a	b	b	a	a	-	a	b	b	-	a	-	b	b	b	-	b	a	b	a	b	b	-	b	-	a	b	b	a	b	b	a	-	b	b
chr09	8971048	G	b	b	a	-	b	b	-	b	-	b	-	b	a	b	b	a	a	-	a	b	b	-	a	-	b	b	b	-	b	a	b	a	b	b	-	b	-	a	b	b	a	b	b	a	-	b	b
chr09	8973346	T	-	-	a	a	-	b	-	b	-	-	-	b	-	b	b	a	a	a	a	-	b	-	-	a	-	-	-	-	-	-	b	a	b	b	-	-	b	-	b	-	a	-	b	-	-	-	-
chr09	8973374	G	-	-	a	a	-	b	-	b	-	-	-	b	-	b	b	a	a	a	a	-	b	-	-	a	-	-	-	-	-	-	b	a	b	b	-	-	b	-	b	-	a	-	b	-	-	-	-
chr09	8975773	G	b	b	a	a	-	-	a	b	-	b	-	b	a	b	b	a	a	a	a	-	b	-	a	-	b	b	-	a	b	a	b	a	b	b	-	b	-	a	b	b	a	-	b	-	a	b	b
chr09	8976150	A	-	b	a	a	-	-	a	b	-	b	-	-	-	b	b	a	a	a	a	-	-	-	-	-	b	b	b	a	b	a	-	a	b	b	b	b	b	-	b	b	-	b	b	a	a	b	-
chr09	8976188	G	-	b	a	a	-	-	a	b	-	b	-	-	-	b	b	a	a	a	a	-	-	-	-	-	b	b	b	a	b	a	-	a	b	b	b	b	b	-	b	b	-	b	b	a	a	b	-
chr09	8981508	A	b	b	a	a	-	-	a	b	a	-	-	b	a	b	b	a	a	a	a	-	b	-	a	a	b	-	b	a	b	a	b	a	b	b	b	-	b	a	b	b	a	-	b	a	-	b	b
chr09	8981545	T	b	b	a	a	-	-	a	b	a	-	-	b	a	b	b	a	a	a	a	-	b	-	a	a	b	-	b	a	b	a	b	a	b	b	b	-	b	a	b	b	a	-	b	a	-	b	b
chr09	8987534	T	b	b	a	a	b	b	a	b	-	b	-	b	a	b	b	a	a	a	a	-	b	a	a	a	b	b	b	a	b	a	b	a	b	-	b	-	-	a	b	b	a	b	-	a	-	b	b
chr09	8989859	T	b	b	a	-	-	b	-	b	-	-	-	-	-	b	b	a	a	a	a	b	b	a	-	-	b	b	-	-	-	a	b	a	b	-	-	-	-	a	b	-	a	-	b	a	-	-	b
chr09	8996643	C	-	b	a	a	b	-	a	-	a	-	-	b	a	b	b	a	a	a	a	b	b	a	a	-	b	b	-	a	b	a	b	a	b	b	b	b	b	a	b	b	a	b	b	a	-	b	b
chr09	8996662	G	-	b	a	a	b	-	a	-	a	-	-	b	a	b	b	a	a	a	a	b	b	a	a	-	b	b	-	a	b	a	b	a	b	b	b	b	b	a	b	b	a	b	b	a	-	b	b
chr09	8996707	C	-	b	a	a	b	-	a	-	a	-	-	b	a	b	b	a	a	a	a	b	b	a	a	-	b	b	-	a	b	a	b	a	b	b	b	b	b	a	b	b	a	b	b	a	-	b	b
chr09	8996714	A	-	b	a	a	b	-	a	-	a	-	-	b	a	b	b	a	a	a	a	b	b	a	a	-	b	b	-	a	b	a	b	a	b	b	b	b	b	a	b	b	a	b	b	a	-	b	b
chr09	8996848	A	b	b	a	a	b	-	a	b	a	-	-	b	a	b	b	a	a	a	a	b	b	a	a	-	b	b	-	a	b	a	b	a	b	b	b	b	b	a	b	b	a	b	b	a	-	b	b
chr09	8996885	A	b	b	a	a	b	-	a	b	a	-	-	b	a	b	b	a	a	a	a	b	b	a	a	-	b	b	-	a	b	a	b	a	b	b	b	b	b	a	b	b	a	b	b	a	-	b	b
chr09	8997693	A	-	b	-	-	b	b	a	-	a	-	-	-	a	b	b	a	a	a	a	b	b	a	a	-	b	b	-	a	b	-	b	a	b	b	b	b	-	-	b	b	a	-	b	a	-	b	b
chr09	8997738	T	-	b	-	-	b	b	a	-	a	-	-	-	a	b	b	a	a	a	a	b	b	a	a	-	b	b	-	a	b	-	b	a	b	b	b	b	-	-	b	b	a	-	b	a	-	b	b
chr09	8997739	T	-	b	-	-	b	b	a	-	a	-	-	-	a	b	b	a	a	a	a	b	b	a	a	-	b	b	-	a	b	-	b	a	b	b	b	b	-	-	b	b	a	-	b	a	-	b	b
chr09	8999990	A	-	b	a	a	-	b	a	b	a	-	b	-	a	b	b	a	a	a	a	-	b	-	-	a	b	b	-	a	-	a	b	a	b	-	b	-	b	a	b	b	a	b	b	a	-	b	b
chr09	9000020	A	-	b	a	a	-	b	a	b	a	-	b	-	a	b	b	a	a	a	a	-	b	-	-	a	b	b	-	a	-	a	b	a	b	-	b	-	b	a	b	b	a	b	b	a	-	b	b
chr09	9001656	G	b	b	a	a	b	b	a	b	-	-	-	b	a	b	b	a	a	a	a	b	b	a	a	a	b	b	b	a	b	a	b	a	b	b	b	b	b	a	b	b	a	-	b	a	a	b	b
chr09	9018055	T	-	-	a	a	b	-	a	-	a	-	-	-	a	b	-	a	a	-	a	-	b	a	a	-	b	b	-	-	-	-	-	a	-	-	-	-	-	a	b	-	a	-	-	a	-	-	-
chr09	9018061	A	-	-	a	a	b	-	a	-	a	-	-	-	a	b	-	a	a	-	a	-	b	a	a	-	b	b	-	-	-	-	-	a	-	-	-	-	-	a	b	-	a	-	-	a	-	-	-
chr09	9018376	C	b	b	a	a	b	b	a	b	a	b	b	b	a	b	b	a	a	a	a	b	b	a	a	a	b	b	b	a	-	a	b	a	b	b	b	b	b	a	b	b	a	b	h	a	a	a	b
chr09	9018414	A	b	b	a	a	b	b	a	b	a	b	b	b	a	b	b	a	a	a	a	b	b	a	a	a	b	b	b	a	-	a	b	a	b	b	b	b	b	a	b	b	a	b	h	a	a	a	b
chr09	9018574	C	-	b	a	a	b	b	a	-	a	b	b	b	a	b	b	a	a	a	a	b	b	a	a	a	b	b	b	a	-	a	b	a	b	b	b	b	b	a	b	b	a	b	b	a	a	-	b
chr09	9018593	T	-	b	a	a	b	b	a	-	a	b	b	b	a	b	b	a	a	a	a	b	b	a	a	a	b	b	b	a	-	a	b	a	b	b	b	b	b	a	b	b	a	b	b	a	a	-	b
chr09	9018623	G	-	b	a	a	b	b	a	-	a	b	b	b	a	b	b	a	a	a	a	b	b	a	a	a	b	b	b	a	-	a	b	a	b	b	b	b	b	a	b	b	a	b	b	a	a	-	b
chr09	9018707	A	b	b	a	a	b	b	a	b	a	b	-	b	a	b	b	a	a	a	a	b	b	a	a	a	b	b	b	a	b	a	b	a	b	b	b	b	b	a	b	b	a	b	b	a	a	b	b
chr09	9018902	G	b	b	a	a	b	b	a	b	a	b	-	b	a	b	b	a	a	a	a	b	b	a	a	a	b	b	b	a	b	a	b	a	b	b	b	b	b	a	b	b	a	b	b	a	a	b	b
chr09	9018905	A	b	b	a	a	b	b	a	b	a	b	-	b	a	b	b	a	a	a	a	b	b	a	a	a	b	b	b	a	b	a	b	a	b	b	b	b	b	a	b	b	a	b	b	a	a	b	b
chr09	9018971	T	b	b	a	a	b	b	a	b	a	-	b	b	a	b	b	a	a	a	a	b	b	a	a	a	b	-	b	a	b	a	b	a	b	b	b	b	b	a	b	b	a	-	b	a	a	b	b
chr09	9019193	C	b	b	a	a	b	b	a	b	a	b	b	b	a	b	b	a	a	a	a	b	b	a	a	a	b	-	b	a	b	a	b	a	b	b	b	b	b	a	b	b	a	-	b	a	a	b	b
chr09	9019202	T	b	b	a	a	b	b	a	b	a	b	b	b	a	b	b	a	a	a	a	b	b	a	a	a	b	-	b	a	b	a	b	a	b	b	b	b	b	a	b	b	a	-	b	a	a	b	b
chr09	9022772	G	-	-	a	-	-	-	-	b	-	-	-	-	-	b	b	a	a	a	a	b	b	a	a	-	-	b	b	-	-	a	-	a	b	-	-	b	b	a	b	-	a	-	-	a	a	-	-
chr09	9023032	G	-	-	a	-	-	-	-	b	-	-	-	-	-	b	b	a	a	a	a	b	b	a	a	-	-	b	b	-	-	a	-	a	b	-	-	b	b	a	b	-	a	-	-	a	a	-	-
chr09	9025226	T	b	b	-	a	-	b	a	-	a	-	-	b	a	-	b	a	a	a	a	b	b	a	a	-	b	b	-	-	-	a	b	a	b	-	b	-	-	-	b	b	a	b	b	a	-	b	b
chr09	9025236	G	b	b	-	a	-	b	a	-	a	-	-	b	a	-	b	a	a	a	a	b	b	a	a	-	b	b	-	-	-	a	b	a	b	-	b	-	-	-	b	b	a	b	b	a	-	b	b
chr09	9033814	T	b	b	-	a	b	-	a	-	-	b	-	b	-	b	b	a	a	a	a	-	-	-	a	-	b	b	-	a	-	-	-	a	b	b	-	-	b	-	b	b	-	-	b	-	-	b	b
chr09	9033855	G	b	b	-	a	b	-	a	-	-	b	-	b	-	b	b	a	a	a	a	-	-	-	a	-	b	b	-	a	-	-	-	a	b	b	-	-	b	-	b	b	-	-	b	-	-	b	b
chr09	9043417	G	b	-	-	-	b	b	-	b	-	-	-	-	a	b	b	a	a	a	-	-	b	-	a	-	b	b	-	-	-	-	b	a	b	-	b	b	-	a	b	b	a	-	-	-	-	-	-
chr09	9046286	A	b	b	-	-	b	b	a	-	-	-	-	b	-	b	b	a	-	-	a	-	b	-	-	-	b	b	-	-	b	-	b	-	b	-	b	b	-	-	b	b	a	-	b	a	-	-	-
chr09	9052378	G	b	b	a	a	b	b	a	b	a	-	-	b	a	b	b	a	a	a	a	b	b	-	a	-	b	-	b	a	b	a	-	a	b	-	b	b	-	-	b	b	a	-	b	a	-	b	b
chr09	9056295	C	b	b	-	a	b	b	a	b	a	-	-	b	a	b	b	a	a	a	a	b	b	-	a	a	b	b	b	a	b	a	b	a	b	-	b	b	b	a	b	b	a	-	b	a	-	b	b
chr09	9056341	C	b	b	-	a	b	b	a	b	a	-	-	b	a	b	b	a	a	a	a	b	b	-	a	a	b	b	b	a	b	a	b	a	b	-	b	b	b	a	b	b	a	-	b	a	-	b	b
chr09	9056534	A	b	b	-	a	b	b	a	b	a	-	-	b	a	b	b	a	a	a	a	b	b	-	a	a	b	b	b	a	b	a	b	a	b	-	b	b	-	a	b	b	a	-	b	a	-	b	b
chr09	9058061	A	b	b	a	a	-	b	a	b	a	b	-	b	a	b	b	a	a	a	a	b	b	a	a	a	b	b	b	a	b	a	b	a	b	b	b	b	b	a	b	b	a	b	b	a	-	b	-
chr09	9058065	C	b	b	a	a	-	b	a	b	a	b	-	b	a	b	b	a	a	a	a	b	b	a	a	a	b	b	b	a	b	a	b	a	b	b	b	b	b	a	b	b	a	b	b	a	-	b	-
chr09	9108305	A	b	b	a	a	b	b	a	b	a	b	b	b	a	b	b	a	a	a	a	-	b	a	a	-	b	b	b	a	b	a	b	a	b	b	b	b	b	a	b	b	a	b	b	a	a	b	b
chr09	9115102	G	b	b	a	-	b	b	a	b	a	b	-	-	a	b	b	a	a	a	a	-	b	-	a	-	b	b	b	a	-	a	a	a	b	b	b	b	b	-	b	b	a	b	b	a	-	b	-
chr09	9124565	C	b	b	-	-	-	b	-	b	-	-	-	b	a	b	b	-	a	-	a	b	b	-	-	-	b	b	-	-	b	-	b	a	b	b	b	-	b	-	b	b	a	b	b	-	-	b	b
chr09	9132006	T	-	-	-	-	b	b	-	b	-	-	-	-	a	b	b	a	a	a	a	b	b	-	a	a	b	-	-	a	-	-	-	a	b	-	b	b	b	-	b	-	a	b	-	-	-	-	-
chr09	9132381	A	-	-	-	a	b	b	-	b	-	-	-	-	a	b	b	a	a	a	a	b	b	-	a	a	b	-	-	a	-	-	-	a	b	b	b	b	b	-	b	-	a	b	-	a	-	-	-
chr09	9145449	T	b	b	a	a	b	b	a	-	a	b	-	b	a	b	b	a	a	a	a	b	b	-	a	a	b	b	-	a	b	-	b	a	b	b	b	-	b	a	b	b	a	b	b	a	-	b	b
chr09	9145659	A	b	b	a	a	b	b	a	-	a	b	-	b	a	b	b	a	a	a	a	b	b	-	a	a	b	b	-	a	b	-	b	a	b	b	b	-	b	a	b	b	a	b	b	a	-	b	b
chr09	9146473	A	-	b	a	a	b	b	a	-	a	b	b	-	a	b	b	a	a	a	a	b	b	-	a	a	b	b	b	a	b	a	b	a	b	-	b	b	b	a	b	b	a	b	b	a	a	b	b
chr09	9146501	T	-	b	a	a	b	b	a	-	a	b	b	-	a	b	b	a	a	a	a	b	b	-	a	a	b	b	b	a	b	a	b	a	b	-	b	b	b	a	b	b	a	b	b	a	a	b	b
chr09	9153731	C	-	b	a	a	b	b	a	b	a	-	-	b	a	b	b	a	a	a	a	b	b	a	a	a	b	-	-	a	b	a	b	a	b	-	b	b	b	a	b	b	a	b	b	a	a	b	b
chr09	9153778	G	-	b	a	a	b	b	a	b	a	-	-	b	a	b	b	a	a	a	a	b	b	a	a	a	b	-	-	a	b	a	b	a	b	-	b	b	b	a	b	b	a	b	b	a	a	b	b
chr09	9159445	T	b	b	a	a	b	b	a	b	-	b	-	b	a	b	b	a	a	a	a	b	b	a	-	-	b	b	b	a	b	a	b	a	b	b	b	b	b	a	b	b	a	-	b	-	a	b	b
chr09	9160940	C	-	b	a	a	-	b	a	-	a	b	-	-	a	b	b	a	a	a	a	-	b	a	a	a	b	b	b	a	b	a	b	a	b	-	b	-	b	a	b	b	a	b	b	a	-	b	b
chr09	9160955	T	-	b	a	a	-	b	a	-	a	b	-	-	a	b	b	a	a	a	a	-	b	a	a	a	b	b	b	a	b	a	b	a	b	-	b	-	b	a	b	b	a	b	b	a	-	b	b
chr09	9160959	G	-	b	a	a	-	b	a	-	a	b	-	-	a	b	b	a	a	a	a	-	b	a	a	a	b	b	b	a	b	a	b	a	b	-	b	-	b	a	b	b	a	b	b	a	-	b	b
chr09	9162726	C	b	b	a	a	-	b	a	-	-	b	b	b	-	b	b	a	a	a	a	b	b	-	-	a	b	b	-	a	b	a	b	a	b	b	-	b	-	-	b	b	a	-	b	a	-	b	b
chr09	9162925	T	b	b	a	a	-	b	a	-	-	b	b	b	-	b	b	a	a	a	a	b	b	-	-	a	b	b	-	a	b	a	b	a	b	b	-	b	-	-	b	b	a	-	b	a	-	b	b
chr09	9206701	A	b	b	a	a	b	b	-	b	a	b	b	b	a	b	b	a	a	a	a	b	b	a	a	a	b	b	b	a	b	a	b	a	b	b	b	b	b	a	b	b	a	b	b	a	a	b	b
chr09	9206702	A	b	b	a	a	b	b	-	b	a	b	b	b	a	b	b	a	a	a	a	b	b	a	a	a	b	b	b	a	b	a	b	a	b	b	b	b	b	a	b	b	a	b	b	a	a	b	b
chr09	9226001	T	b	b	a	a	b	-	a	-	a	-	-	b	a	b	b	a	a	b	a	-	-	-	-	-	b	b	-	a	-	a	-	a	b	-	-	-	-	a	b	b	-	-	b	-	-	b	b
chr09	9226019	G	b	b	a	a	b	-	a	-	a	-	-	b	a	b	b	a	a	a	a	-	-	-	-	-	b	b	-	a	-	a	-	a	b	-	-	-	-	a	b	b	-	-	b	-	-	b	b
chr09	9228199	G	-	b	a	a	b	b	a	-	a	b	-	-	a	b	b	-	a	-	a	b	b	-	-	-	b	b	-	a	-	a	b	a	b	b	b	b	-	a	b	b	a	b	b	a	a	-	-
chr09	9228203	T	-	b	a	a	b	b	a	-	a	b	-	-	a	b	b	-	a	-	a	b	b	-	-	-	b	b	-	a	-	a	b	a	b	b	b	b	-	a	b	b	a	b	b	a	a	-	-
chr09	9228232	T	-	b	a	a	b	b	a	-	a	b	-	-	a	b	b	-	a	-	a	b	b	-	-	-	b	b	-	a	-	a	b	a	b	b	b	b	-	a	b	b	a	b	b	a	a	-	-
chr09	9228248	T	-	b	a	a	b	b	a	-	a	b	-	-	a	b	b	-	a	-	a	b	b	-	-	-	b	b	-	a	-	a	b	a	b	b	b	b	-	a	b	b	a	b	b	a	a	-	-
chr09	9228374	G	b	b	a	a	b	b	a	b	a	b	-	-	a	b	b	a	a	a	a	b	b	-	a	-	b	b	b	a	b	a	b	a	b	b	b	b	b	a	b	b	a	b	b	a	a	b	b
chr09	9228386	C	b	b	a	a	b	b	a	b	a	b	-	-	a	b	b	a	a	a	a	b	b	-	a	-	b	b	b	a	b	a	b	a	b	b	b	b	b	a	b	b	a	b	b	a	a	b	b
chr09	9232458	G	b	b	-	a	-	b	-	-	a	-	-	b	-	-	b	a	a	a	a	b	b	a	-	-	b	-	-	a	b	a	b	a	b	b	b	b	b	a	b	b	-	b	b	a	-	b	b
chr09	9264517	A	-	b	-	a	-	b	-	-	-	-	-	b	-	-	-	a	a	a	a	b	b	-	-	-	-	b	b	a	-	a	-	a	b	-	b	-	-	a	b	b	a	-	-	-	a	-	-
chr09	9269869	A	b	b	a	a	-	b	a	b	-	-	b	b	a	b	b	a	a	a	a	b	b	a	a	-	b	b	b	a	-	a	b	a	b	-	b	-	b	a	b	b	a	b	b	a	-	b	b
chr09	9290244	G	b	b	a	a	b	b	a	b	a	-	b	b	a	b	b	a	a	a	a	b	b	a	a	a	b	b	-	a	b	a	b	a	b	-	b	b	b	a	b	b	a	b	b	a	-	b	b
chr09	9290584	G	b	b	a	a	b	b	a	b	a	-	b	b	a	b	b	a	a	a	a	b	b	a	a	a	b	b	-	a	b	a	b	a	b	b	b	b	b	a	b	b	a	b	b	a	-	b	b
chr09	9292352	G	b	b	a	a	b	b	a	b	a	-	b	b	a	b	b	a	a	a	a	b	b	a	a	a	b	b	b	a	b	a	b	a	b	b	b	b	b	a	b	b	a	-	b	a	a	b	b
chr09	9292836	A	b	b	a	a	b	b	-	b	a	-	-	b	a	b	b	a	a	a	a	b	b	a	a	a	b	-	b	a	b	a	b	a	b	-	b	b	b	a	b	b	a	b	b	-	a	b	b
chr09	9293041	G	b	b	a	a	b	b	a	b	a	-	b	-	a	b	b	a	a	a	a	-	b	a	-	a	b	b	b	a	b	-	b	a	b	-	b	b	b	a	b	b	a	-	b	a	-	-	b
chr09	9293344	T	-	b	a	a	b	b	a	-	a	-	b	-	a	b	b	a	a	a	-	-	b	a	-	a	b	b	b	a	b	-	b	a	b	-	b	b	-	a	b	b	a	-	b	a	-	-	b
chr09	9293362	C	-	b	a	a	b	b	a	-	a	-	b	-	a	b	b	a	a	a	-	-	b	a	-	a	b	b	b	a	b	-	b	a	b	-	b	b	-	a	b	b	a	-	b	a	-	-	b
chr09	9310042	C	b	b	-	a	b	-	a	-	a	-	-	b	a	b	b	a	a	a	a	b	b	a	a	-	b	b	b	a	-	a	b	a	b	-	b	b	-	a	b	b	a	-	b	a	a	b	b
chr09	9310053	C	b	b	-	a	b	-	a	-	a	-	-	b	a	b	b	a	a	a	a	b	b	a	a	-	b	b	b	a	-	a	b	a	b	-	b	b	-	a	b	b	a	-	b	a	a	b	b
chr09	9310157	T	b	b	a	a	-	-	a	b	a	b	-	b	a	b	b	a	a	a	a	b	b	a	a	a	b	-	b	a	b	a	b	a	b	b	b	-	b	a	b	b	-	b	b	a	a	b	b
chr09	9310406	T	b	b	a	a	-	-	a	b	a	b	-	b	a	b	b	a	a	a	a	b	b	a	a	a	b	-	b	a	b	a	b	a	b	b	b	-	b	a	b	b	-	b	b	a	a	b	b
chr09	9310462	A	b	b	a	a	-	-	a	b	a	b	-	b	a	b	b	a	a	a	a	b	b	a	a	a	b	-	b	a	b	a	b	a	b	b	b	-	b	a	b	b	-	b	b	a	a	b	b
chr09	9310463	G	b	b	a	a	-	-	a	b	a	b	-	b	a	b	b	a	a	a	a	b	b	a	a	a	b	-	b	a	b	a	b	a	b	b	b	-	b	a	b	b	-	b	b	a	a	b	b
chr09	9310530	T	b	b	a	a	-	b	a	b	a	-	-	-	a	b	b	a	a	a	a	b	b	a	a	-	b	b	b	a	b	a	b	a	b	-	b	-	-	-	b	b	a	-	b	a	a	b	-
chr09	9311463	A	-	-	a	a	-	-	a	-	a	-	-	-	a	b	b	a	a	a	a	-	b	a	a	a	-	-	-	a	-	a	b	a	-	b	b	a	b	a	b	b	a	-	-	a	a	-	b
chr09	9314597	T	b	b	a	a	-	b	a	b	a	b	b	b	a	b	b	a	a	a	a	-	b	a	a	-	b	b	b	a	b	a	b	a	b	b	b	b	-	a	b	b	a	-	b	a	a	b	b
chr09	9314627	C	b	b	a	a	-	b	a	b	a	b	b	b	a	b	b	a	a	a	a	-	b	a	a	-	b	b	b	a	b	a	b	a	b	b	b	b	-	a	b	b	a	-	b	a	a	b	b
chr09	9321836	C	b	b	a	a	b	b	a	b	a	-	-	b	a	b	b	a	a	a	a	b	b	a	a	a	b	b	b	a	b	a	b	a	b	-	b	b	b	a	b	h	a	b	b	a	-	b	b
chr09	9324844	A	-	b	a	a	-	b	-	b	a	-	-	b	a	b	b	a	a	-	a	b	b	-	a	-	-	b	-	a	-	-	-	a	b	-	b	-	-	a	b	b	a	-	b	a	-	-	-
chr09	9326882	G	b	b	a	a	b	b	a	b	-	b	b	b	a	b	b	a	a	a	a	-	b	a	a	a	b	b	b	a	b	a	b	a	b	b	b	b	b	a	b	b	a	b	b	a	-	b	b
chr09	9328608	T	b	b	a	a	b	b	a	b	a	b	-	b	a	b	b	a	a	-	a	b	b	a	a	a	b	b	b	a	b	a	b	a	b	-	b	-	b	a	b	b	a	-	b	a	a	b	b
chr09	9334519	G	b	b	a	-	-	-	a	b	a	b	b	-	a	b	b	a	a	a	a	b	b	-	a	a	b	b	b	a	b	-	-	a	b	-	b	b	-	-	b	b	a	-	b	-	a	b	b
chr09	9338316	G	b	b	a	-	-	b	-	b	-	-	-	b	-	b	b	a	a	a	-	b	b	-	-	a	b	b	b	a	b	a	b	a	b	b	b	-	b	a	b	-	a	b	b	a	-	b	-
chr09	9338351	C	b	b	a	-	-	b	-	b	-	-	-	b	-	b	b	a	a	a	-	b	b	-	-	a	b	b	b	a	b	a	b	a	b	b	b	-	b	a	b	-	a	b	b	a	-	b	-
chr09	9338587	G	b	b	a	-	-	b	-	b	-	b	-	b	-	b	b	a	a	a	-	b	b	-	-	a	b	b	b	a	b	a	b	a	b	b	b	-	b	a	b	-	a	b	b	a	-	b	-
chr09	9338619	C	b	b	a	-	-	b	-	b	-	b	-	b	-	b	b	a	a	a	-	b	b	-	-	a	b	b	b	a	b	a	b	a	b	b	b	-	b	a	b	-	a	b	b	a	-	b	-
chr09	9349654	C	b	b	a	-	-	-	a	-	-	-	-	-	-	b	b	a	a	a	a	-	b	a	-	a	b	b	-	-	-	a	-	a	b	-	b	-	-	-	-	a	-	-	b	a	a	b	b
chr09	9354843	T	b	b	a	a	b	b	a	b	a	-	b	b	a	b	b	a	a	a	a	b	b	a	a	a	b	b	-	a	b	a	b	a	b	b	b	-	b	a	b	b	a	-	b	a	a	b	b
chr09	9361820	G	b	b	-	-	b	b	-	-	a	-	-	-	a	-	-	a	-	a	a	-	b	-	-	a	b	b	-	a	b	-	b	a	b	-	-	-	-	a	-	-	a	-	b	-	-	b	-
chr09	9366820	A	-	-	a	a	-	b	-	b	-	-	-	b	a	b	b	a	-	a	a	-	-	-	-	-	b	-	-	a	-	-	a	a	b	-	-	b	b	a	b	a	a	-	-	-	-	-	-
chr09	9367269	A	b	b	a	a	b	b	a	b	a	-	a	-	a	b	b	a	a	a	a	b	b	a	a	-	b	-	b	a	b	a	b	a	b	-	b	-	-	-	b	b	a	-	b	-	a	b	b
chr09	9372873	C	b	b	a	-	-	-	-	b	-	b	-	-	-	b	b	a	-	a	a	-	b	-	a	-	b	b	b	-	b	a	-	a	b	-	b	b	b	-	b	b	-	b	b	a	a	-	b
chr09	9372900	A	b	b	a	-	-	-	-	b	-	b	-	-	-	b	b	a	-	a	a	-	b	-	a	-	b	b	b	-	b	a	-	a	b	-	b	b	b	-	b	b	-	b	b	a	a	-	b
chr09	9373139	T	b	b	b	a	-	b	a	b	-	b	-	-	a	b	b	a	a	h	a	-	b	a	a	a	b	b	b	a	-	-	b	a	b	-	b	-	b	b	b	b	h	-	b	a	a	b	-
chr09	9373366	C	-	b	a	a	-	b	a	b	-	b	-	-	a	b	b	a	a	a	a	-	b	a	a	a	b	b	b	a	-	-	b	a	b	-	b	-	b	a	b	b	a	-	b	a	a	b	-
chr09	9373986	T	-	b	a	a	b	b	a	-	a	-	b	-	a	b	b	a	a	a	a	-	b	a	a	a	b	b	b	a	b	a	b	a	b	b	b	b	-	a	b	b	a	b	b	a	a	b	b
chr09	9374000	T	-	b	a	a	b	b	a	-	a	-	b	-	a	b	b	a	a	a	a	-	b	a	a	a	b	b	b	a	b	a	b	a	b	b	b	b	-	a	b	b	a	b	b	a	a	b	b
chr09	9374012	G	-	b	a	a	b	b	a	-	a	-	b	-	a	b	b	a	a	a	a	-	b	a	a	a	b	b	b	a	b	a	b	a	b	b	b	b	-	a	b	b	a	b	b	a	a	b	b
chr09	9377315	C	b	b	a	-	-	b	-	b	a	b	-	b	a	b	b	a	a	a	a	-	b	a	a	a	b	b	b	a	b	a	b	a	b	-	b	b	b	a	b	h	a	-	b	a	a	b	b
chr09	9377496	G	b	b	a	-	-	b	-	b	a	b	-	b	a	b	b	a	a	a	a	-	b	a	a	a	b	b	b	a	b	a	b	a	b	-	b	b	b	a	b	h	a	-	b	a	-	b	b
chr09	9380737	T	-	b	-	a	-	-	-	b	-	-	b	-	-	b	b	a	a	a	-	-	b	a	a	-	b	-	-	a	-	-	b	a	b	b	b	b	-	-	b	b	a	b	b	a	a	-	-
chr09	9380783	C	-	b	-	a	-	-	-	b	-	-	b	-	-	b	b	a	a	a	-	-	b	a	a	-	b	-	-	a	-	-	b	a	b	b	b	b	-	-	b	b	a	b	b	a	a	-	-
chr09	9397440	C	-	b	-	-	b	-	-	b	a	-	-	b	-	b	b	a	a	-	a	-	b	-	-	-	-	b	b	a	-	a	b	a	b	-	-	b	b	-	b	-	a	-	-	a	-	-	-
chr09	9397450	C	-	b	-	-	b	-	-	b	a	-	-	b	-	b	b	a	a	-	a	-	b	-	-	-	-	b	b	a	-	a	b	a	b	-	-	b	b	-	b	-	a	-	-	a	-	-	-
chr09	9397494	G	-	b	-	-	b	-	-	b	a	-	-	b	a	b	b	a	a	a	a	b	b	-	-	-	b	b	b	a	b	-	b	a	b	-	b	-	b	a	b	b	a	-	b	a	-	b	b
chr09	9397529	T	-	b	-	-	b	-	-	b	a	-	-	b	a	b	b	a	a	a	a	b	b	-	-	-	b	b	b	a	b	-	b	a	b	-	b	-	b	a	b	b	a	-	b	a	-	b	b
chr09	9398532	T	-	b	-	a	b	b	-	b	-	-	-	b	a	b	b	-	a	-	-	b	b	-	b	-	b	b	-	-	b	-	b	a	b	-	b	b	b	-	b	b	a	-	b	a	-	b	-
chr09	9398753	G	b	-	-	-	-	b	a	b	-	-	-	b	-	b	-	a	a	a	a	-	b	a	-	a	b	-	-	a	-	a	b	a	b	b	-	-	b	-	b	-	a	-	b	-	a	b	b
chr09	9398759	C	b	-	-	-	-	b	a	b	-	-	-	b	-	b	-	a	a	a	a	-	b	a	-	a	b	-	-	a	-	a	b	a	b	b	-	-	b	-	b	-	a	-	b	-	a	b	b
chr09	9402191	G	-	b	-	-	-	-	a	b	-	-	-	-	a	b	b	a	-	a	a	-	b	-	a	a	-	b	-	a	b	-	-	a	b	-	-	-	-	a	b	a	a	-	b	-	-	-	-
chr09	9406252	C	b	b	a	-	b	-	-	b	-	b	b	b	-	b	b	-	-	-	a	b	b	-	-	a	b	b	b	-	b	a	b	-	b	b	b	b	-	-	b	b	-	b	b	-	a	b	b
chr09	9406265	G	b	b	a	-	b	-	-	b	-	b	b	b	-	b	b	-	-	-	a	b	b	-	-	a	b	b	b	-	b	a	b	-	b	b	b	b	-	-	b	b	-	b	b	-	a	b	b
chr09	9406407	A	b	b	a	a	b	b	-	b	-	b	-	b	a	b	b	a	a	a	a	b	b	a	a	-	b	b	b	a	b	a	b	a	b	b	-	b	b	a	b	b	a	b	b	a	-	-	-
chr09	9406636	A	b	b	a	a	b	b	-	b	-	b	-	b	a	b	b	a	a	a	a	b	b	a	a	-	b	b	b	a	b	a	b	a	b	b	-	b	b	a	b	b	a	b	b	a	-	-	-
chr09	9406673	C	b	b	a	a	b	b	-	b	-	b	-	b	a	b	b	a	a	a	a	b	b	a	a	-	b	b	b	a	b	a	b	a	b	b	-	b	b	a	b	b	a	b	b	a	-	-	-
chr09	9419597	C	b	b	a	a	b	b	a	b	a	-	-	b	a	b	b	a	a	a	a	b	b	-	a	a	b	b	-	a	b	a	b	a	b	b	b	b	b	a	b	b	a	-	b	a	a	b	b
chr09	9432463	T	-	b	a	a	b	-	a	b	a	-	b	b	a	b	b	-	a	a	a	-	b	-	-	a	b	-	-	a	b	a	-	a	b	b	-	-	b	-	b	b	a	-	b	a	a	b	-
chr09	9432766	G	-	b	a	a	b	-	a	b	a	-	b	b	a	b	b	a	a	a	a	-	b	-	-	a	b	-	-	a	b	a	-	a	b	-	-	-	b	-	b	b	a	-	b	a	a	b	-
chr09	9434278	T	b	b	a	a	b	b	-	b	a	-	-	-	a	b	b	a	a	a	a	-	b	a	a	-	b	-	-	a	b	a	b	a	b	b	b	b	b	-	b	h	a	b	b	a	a	b	b
chr09	9434506	C	-	b	a	a	b	b	-	-	a	-	-	-	a	b	b	a	a	a	a	-	b	a	a	-	b	-	-	a	b	a	b	a	b	b	b	b	b	-	b	a	a	b	b	a	a	b	b
chr09	9434522	A	-	b	a	a	b	b	-	-	a	-	-	-	a	b	b	a	a	a	a	-	b	a	a	-	b	-	-	a	b	a	b	a	b	b	b	b	b	-	b	a	a	b	b	a	a	b	b
chr09	9434555	G	-	b	a	a	b	b	-	-	a	-	-	-	a	b	b	a	a	a	a	-	b	a	a	-	b	-	-	a	b	a	b	a	b	b	b	b	b	-	b	a	a	b	b	a	a	b	b
chr09	9435643	A	b	b	-	a	-	-	a	b	-	-	-	b	-	b	-	a	a	a	a	-	b	a	-	-	b	b	b	a	-	a	b	a	b	b	-	b	b	-	b	a	a	b	b	-	-	b	b
chr09	9435911	G	b	b	-	a	-	-	-	b	-	-	-	b	-	b	-	a	a	a	a	-	b	a	-	-	b	b	b	a	-	-	b	a	b	b	-	-	b	-	b	h	a	b	b	-	-	b	b
chr09	9436532	G	b	b	-	a	b	b	a	b	a	b	b	b	a	b	b	a	a	a	a	b	b	a	a	-	b	b	b	a	b	a	b	a	b	b	b	-	b	a	b	b	a	b	b	a	a	b	b
chr09	9441712	G	b	b	a	a	b	b	a	b	a	b	-	b	a	b	b	a	a	a	a	b	b	a	-	a	b	-	-	a	-	a	b	a	b	-	b	-	b	a	b	-	a	b	b	a	-	-	-
chr09	9446779	G	b	b	a	-	b	b	a	b	a	b	b	-	a	b	b	a	a	a	a	-	b	-	a	-	b	b	b	a	-	-	b	a	b	-	b	b	-	-	b	b	a	-	b	a	-	b	b
chr09	9459629	G	-	b	-	-	-	-	a	b	a	-	-	-	-	b	b	a	a	a	a	-	b	a	a	a	b	b	-	a	-	a	b	a	b	-	-	-	b	a	b	b	a	-	-	a	a	-	-
chr09	9462423	T	b	b	a	a	b	b	a	b	a	b	-	b	-	b	b	a	a	a	a	b	b	a	a	a	b	b	b	a	b	a	b	a	b	b	b	b	-	a	b	b	a	-	b	a	a	b	b
chr09	9464410	G	b	b	a	a	b	b	-	-	a	-	b	-	a	b	b	a	a	a	-	b	b	-	a	-	b	b	-	a	-	-	b	a	b	b	b	b	-	a	b	b	a	-	b	a	a	-	-
chr09	9477785	A	b	b	a	a	b	b	a	b	a	-	b	b	a	b	b	a	a	a	a	-	b	a	a	a	b	b	b	a	b	-	b	a	b	b	b	b	b	a	b	b	a	-	b	a	-	b	b
chr09	9477936	A	b	b	a	a	b	b	a	b	a	b	b	b	a	b	b	a	a	a	a	b	b	a	a	a	b	-	-	a	-	a	b	a	b	-	b	b	b	a	b	b	a	-	b	-	a	b	b
chr09	9478106	A	b	b	a	a	b	b	a	b	a	b	b	b	a	b	b	a	a	a	a	b	b	a	a	a	b	-	-	a	-	a	b	a	b	-	b	b	b	a	b	b	a	-	b	-	a	b	b
chr09	9479415	T	b	b	a	a	-	b	a	b	a	b	-	-	-	b	b	a	a	a	a	b	b	a	a	a	b	b	-	a	b	-	b	a	b	b	b	b	b	a	b	b	a	b	b	-	-	b	b
chr09	9479419	C	b	b	a	a	-	b	a	b	a	b	-	-	-	b	b	a	a	a	a	b	b	a	a	a	b	b	-	a	b	-	b	a	b	b	b	b	b	a	b	b	a	b	b	-	-	b	b
chr09	9494262	G	b	b	a	a	b	b	a	b	a	b	b	b	a	b	b	a	a	a	a	b	b	a	-	a	b	b	b	a	b	a	b	a	b	b	b	b	-	a	b	b	a	-	b	a	a	b	b
chr09	9494517	T	b	b	a	a	b	b	a	b	a	b	b	b	a	b	b	a	a	a	a	b	b	a	-	a	b	b	b	a	b	a	b	a	b	b	b	b	-	a	b	b	a	-	b	a	a	b	b
chr09	9496603	A	b	b	a	a	-	b	-	-	-	-	-	-	a	b	b	a	a	-	a	b	b	a	-	-	b	-	-	a	b	-	b	a	b	b	b	a	-	a	b	-	a	-	-	a	-	-	b
chr09	9530258	T	b	b	a	a	b	b	a	b	a	-	b	b	a	b	b	a	a	a	a	-	b	-	a	a	b	b	b	a	b	a	b	a	b	b	b	b	b	a	b	h	a	-	b	a	a	b	b
chr09	9543416	A	b	b	a	a	-	a	a	b	a	-	-	b	-	b	b	a	a	a	a	b	b	-	a	a	b	b	b	a	b	a	b	a	b	b	b	b	-	a	b	b	a	b	b	a	-	b	b
chr09	9545374	A	b	b	a	-	-	a	a	-	-	-	-	b	a	b	b	a	a	a	-	-	b	a	-	-	b	b	b	a	-	-	b	a	b	b	b	-	-	-	b	b	-	b	b	a	-	b	-
chr09	9559516	A	b	b	a	a	b	a	a	b	a	b	b	-	a	b	b	a	a	a	a	b	b	a	a	-	b	b	b	a	b	a	b	a	b	b	b	b	b	a	b	h	a	b	b	a	a	b	b
chr09	9559813	T	b	b	a	a	-	a	a	b	a	-	b	b	a	b	b	a	a	a	a	b	b	a	a	-	b	b	b	a	b	-	b	a	b	b	b	b	b	a	b	h	a	b	b	a	a	b	-
chr09	9561224	T	b	b	-	a	-	-	a	-	a	-	-	b	-	-	b	a	a	a	a	b	-	-	-	-	b	b	b	a	b	a	b	a	b	b	-	-	b	a	-	b	-	b	b	a	-	b	-
chr09	9581500	G	b	b	a	a	-	a	a	b	a	-	-	b	a	b	b	a	a	a	a	b	b	-	a	a	b	b	b	a	b	a	b	a	b	b	b	-	b	a	b	b	a	b	b	a	-	b	-
chr09	9581699	G	b	b	a	a	-	a	a	b	a	-	-	b	a	b	b	a	a	a	a	b	b	-	a	a	b	b	b	a	b	a	b	a	b	b	b	-	b	a	b	b	a	b	b	a	-	b	-
chr09	9581759	G	b	b	a	a	-	a	a	b	a	-	-	b	a	b	b	a	a	a	a	b	b	-	a	a	b	b	b	a	b	a	b	a	b	b	b	-	b	a	b	b	a	b	b	a	-	b	-
chr09	9583364	C	b	b	-	a	b	a	a	b	a	b	-	b	a	b	b	a	a	a	a	-	b	a	a	a	b	b	b	a	b	a	b	a	b	b	b	b	-	a	b	b	a	-	b	a	-	b	b
chr09	9591881	A	b	b	a	a	b	a	a	b	-	-	b	b	a	b	b	a	a	a	a	-	b	-	a	-	b	b	b	a	b	a	b	a	b	b	b	-	b	a	b	b	a	-	b	a	a	b	-
chr09	9591960	T	b	b	a	a	b	-	a	-	-	b	-	-	a	b	b	a	a	a	a	-	b	-	a	-	b	-	b	a	b	a	b	a	b	-	-	-	-	-	b	b	a	-	b	a	a	b	-
chr09	9594730	T	b	b	a	a	b	-	a	b	a	b	-	b	a	b	b	a	a	a	a	b	b	a	a	a	b	b	b	a	b	a	b	a	b	b	b	-	b	a	b	b	a	b	b	a	-	b	b
chr09	9596316	T	-	b	a	a	b	-	a	b	a	b	b	b	a	b	b	a	a	a	a	b	b	-	a	-	b	b	b	a	b	a	b	a	b	b	b	b	b	-	b	b	a	-	b	a	a	b	b
chr09	9656597	A	b	b	a	a	b	a	a	b	-	-	-	b	a	b	b	a	a	a	a	b	b	a	a	a	b	b	-	a	b	a	b	a	b	b	b	b	b	-	b	b	a	b	b	a	-	b	-
chr09	9656614	C	b	b	a	a	b	a	a	b	-	-	-	b	a	b	b	a	a	a	a	b	b	a	a	a	b	b	-	a	b	a	b	a	b	b	b	b	b	-	b	b	a	b	b	a	-	b	-
chr09	9658167	T	b	b	a	a	b	-	a	b	-	-	-	-	a	b	b	a	a	a	a	-	b	a	a	-	b	b	-	-	b	-	b	a	b	b	b	b	b	-	b	b	a	-	b	a	-	b	b
chr09	9658172	A	b	b	a	a	b	-	a	b	-	-	-	-	a	b	b	a	a	a	a	-	b	a	a	-	b	b	-	-	b	-	b	a	b	b	b	b	b	-	b	b	a	-	b	a	-	b	b
chr09	9677127	C	b	b	a	a	b	a	-	b	a	b	b	b	a	b	b	a	a	a	a	b	b	a	-	a	b	b	b	a	b	a	b	a	b	b	b	b	b	a	b	b	a	b	b	a	a	b	b
chr09	9702195	A	-	b	-	a	b	a	a	-	a	-	-	b	a	b	b	a	a	a	a	b	b	a	a	a	b	b	b	a	b	a	b	a	b	b	b	-	-	a	b	h	a	-	b	a	-	-	b
chr09	9702241	T	-	b	-	b	b	a	a	-	a	-	-	b	a	b	b	a	a	a	a	b	b	a	a	a	b	b	b	a	b	a	b	a	b	b	b	-	-	a	b	h	a	-	b	a	-	-	b
chr09	9702261	G	-	b	-	a	b	a	a	-	a	-	-	b	a	b	b	a	a	a	a	b	b	a	a	a	b	b	b	a	b	a	b	a	b	b	b	-	-	a	b	h	a	-	b	a	-	-	b
chr09	9710132	G	b	b	a	a	-	a	-	b	-	-	b	b	a	b	b	a	a	a	a	b	b	a	a	a	b	b	b	a	-	-	b	a	b	b	b	b	b	-	b	h	a	b	b	a	a	b	-
chr09	9715686	G	-	b	a	a	b	a	a	-	a	b	-	-	a	b	b	a	a	a	a	b	b	a	a	-	b	b	b	a	b	-	b	a	b	-	b	-	b	-	b	h	a	-	b	a	a	b	b
chr09	9715693	C	-	b	a	a	b	a	a	-	a	b	-	-	a	b	b	a	a	a	a	b	b	a	a	-	b	b	b	a	b	-	b	a	b	-	b	-	b	-	b	h	a	-	b	a	a	b	b
chr09	9715920	T	b	b	a	a	b	a	a	b	a	b	-	-	a	b	b	a	a	a	a	b	b	a	a	-	b	b	b	a	b	-	b	a	b	-	b	-	b	-	b	h	a	-	b	a	a	b	b
chr09	9715949	C	b	b	a	a	b	a	a	b	a	b	-	-	a	b	b	a	a	a	a	b	b	a	a	-	b	b	b	a	b	-	b	a	b	-	b	-	b	-	b	h	a	-	b	a	a	b	b
chr09	9728675	T	b	-	a	-	-	a	-	b	-	-	-	-	-	b	b	-	a	a	a	-	b	a	a	a	-	-	-	-	-	a	b	a	b	-	b	-	-	-	b	-	a	b	-	-	-	-	-
chr09	9728702	A	b	b	a	a	b	a	-	b	a	-	-	b	a	b	b	a	a	a	a	-	b	a	a	a	b	-	-	a	b	a	b	a	b	b	b	b	b	-	b	b	a	b	b	a	-	b	b
chr09	9732781	T	b	b	a	a	b	-	a	b	-	-	-	-	-	b	b	a	a	-	a	b	b	-	a	-	b	b	-	a	-	a	b	a	b	b	b	-	-	-	b	b	a	-	b	a	-	b	b
chr09	9732826	C	b	b	a	a	b	-	a	b	-	-	-	-	-	b	b	a	a	-	a	b	b	-	a	-	b	b	-	a	-	a	b	a	b	b	b	-	-	-	b	b	a	-	b	a	-	b	b
chr09	9733956	G	b	b	a	a	b	-	a	b	a	-	-	b	a	b	b	a	a	a	a	b	b	a	a	a	b	b	b	a	b	a	b	a	b	b	b	b	b	a	b	h	a	-	b	a	-	b	b
chr09	9733974	G	b	b	a	a	b	-	a	b	a	-	-	b	a	b	b	a	a	a	a	b	b	a	a	a	b	b	b	a	b	a	b	a	b	b	b	b	b	a	b	h	a	-	b	a	-	b	b
chr09	9733985	G	b	b	a	a	b	-	a	b	a	-	-	b	a	b	b	a	a	a	a	b	b	a	a	a	b	b	b	a	b	a	b	a	b	b	b	b	b	a	b	h	a	-	b	a	-	b	b
chr09	9734178	C	b	b	a	a	b	-	a	b	a	-	-	b	a	b	b	a	a	a	a	b	b	a	a	a	b	b	b	a	b	a	b	a	b	b	b	b	b	a	b	h	a	b	b	a	-	b	b
chr09	9734629	C	-	b	a	-	-	a	a	-	-	-	-	-	a	-	b	a	a	-	a	-	b	-	a	-	b	b	-	a	-	a	b	a	b	-	-	-	-	-	b	b	a	-	b	-	-	b	-
chr09	9734633	C	-	b	a	-	-	a	a	-	-	-	-	-	a	-	b	a	a	-	a	-	b	-	a	-	b	b	-	a	-	a	b	a	b	-	-	-	-	-	b	b	a	-	b	-	-	b	-
chr09	9734644	G	-	b	a	-	-	a	a	-	-	-	-	-	a	-	b	a	a	-	a	-	b	-	a	-	b	b	-	a	-	a	b	a	b	-	-	-	-	-	b	b	a	-	b	-	-	b	-
chr09	9735031	T	b	b	a	-	-	a	a	b	-	-	-	-	a	-	b	a	a	-	a	b	b	-	a	-	b	b	-	a	-	a	b	a	b	-	-	-	-	-	b	b	a	-	b	-	-	b	-
chr09	9735048	G	b	b	a	-	-	a	a	b	-	-	-	-	a	-	b	a	a	-	a	b	b	-	a	-	b	b	-	a	-	a	b	a	b	-	-	-	-	-	b	b	a	-	b	-	-	b	-
chr09	9735814	T	-	b	a	a	b	a	a	-	a	b	-	b	a	b	b	a	a	-	a	b	b	a	a	a	b	b	b	a	-	a	b	a	b	b	b	-	b	a	b	b	a	b	b	a	a	-	-
chr09	9735829	C	-	b	a	a	b	a	a	-	a	b	-	b	a	b	b	a	a	-	a	b	b	a	a	a	b	b	b	a	-	a	b	a	b	b	b	-	b	a	b	b	a	b	b	a	a	-	-
chr09	9735836	C	-	b	a	a	b	a	a	-	a	b	-	b	a	b	b	a	a	-	a	b	b	a	a	a	b	b	b	a	-	a	b	a	b	b	b	-	b	a	b	b	a	b	b	a	a	-	-
chr09	9735889	A	-	b	a	a	b	a	a	-	a	b	-	b	a	b	b	a	a	-	a	b	b	a	a	a	b	b	b	a	-	a	b	a	b	b	b	-	b	a	b	b	a	b	b	a	a	-	-
chr09	9735943	C	-	b	a	a	b	-	a	-	a	b	-	b	a	b	b	a	a	a	a	-	b	a	a	a	b	a	b	a	b	a	b	a	b	-	b	b	-	a	b	b	a	b	b	a	a	b	b
chr09	9735963	C	-	b	a	a	b	-	a	-	a	b	-	b	a	b	b	a	a	a	a	-	b	a	a	a	b	b	b	a	b	a	b	a	b	-	b	b	-	a	b	b	a	b	b	a	a	b	b
chr09	9735973	C	-	b	a	a	b	-	a	-	a	b	-	b	a	b	b	a	a	a	a	-	b	a	a	a	b	b	b	a	b	a	b	a	b	-	b	b	-	a	b	b	a	b	b	a	a	b	b
chr09	9735986	T	-	b	a	a	b	-	a	-	a	b	-	b	a	b	b	a	a	a	a	-	b	a	a	a	b	b	b	a	b	a	b	a	b	-	b	b	-	a	b	b	a	b	b	a	a	b	b
chr09	9736161	G	b	b	a	a	b	-	a	b	a	b	-	b	a	b	b	a	a	a	a	-	b	a	a	a	b	b	b	a	b	a	b	a	b	-	b	b	-	a	b	b	a	b	b	a	a	b	b
chr09	9740464	T	-	b	a	a	b	a	-	b	a	-	b	b	-	b	b	a	a	b	a	b	b	-	a	-	-	b	b	a	-	a	b	a	b	-	b	-	b	a	b	-	a	-	b	a	a	b	b
chr09	9741008	G	b	b	a	a	-	a	a	b	a	b	b	b	a	b	b	a	a	a	a	-	b	a	-	-	b	b	b	a	b	a	b	a	b	b	b	b	-	a	b	h	a	-	b	a	-	b	b
chr09	9751348	T	b	b	a	a	b	a	a	b	a	-	-	b	a	b	b	a	a	a	a	b	b	-	a	a	b	b	b	a	b	a	b	a	b	-	b	b	b	a	b	h	a	b	b	a	a	b	b
chr09	9751660	C	b	b	a	a	b	a	a	b	a	-	-	-	a	b	b	a	a	a	a	b	b	-	a	a	b	b	b	a	b	a	b	a	b	-	b	b	b	a	b	h	a	b	b	a	a	b	b
chr09	9754082	C	b	b	a	a	b	a	a	b	a	b	-	b	a	b	b	a	a	a	a	b	b	a	a	-	b	b	b	a	b	a	b	a	b	-	b	-	b	a	b	b	a	b	b	a	a	b	b
chr09	9758401	A	b	b	a	a	b	a	a	b	a	b	-	b	a	b	b	a	a	a	a	-	b	a	a	a	b	b	b	a	b	a	b	a	b	b	b	b	b	a	b	b	a	b	b	a	a	b	b
chr09	9758626	A	b	b	a	a	b	a	a	b	a	b	-	b	a	b	b	a	a	a	a	-	b	a	a	a	b	b	b	a	b	a	b	a	b	b	b	b	b	a	b	b	a	-	b	a	a	b	b
chr09	9758725	A	b	b	a	a	b	a	a	b	a	b	-	b	a	b	b	a	a	a	a	b	b	a	a	-	b	b	-	a	b	a	b	a	b	b	b	-	-	a	b	a	a	b	b	a	-	b	b
chr09	9808820	T	-	b	-	a	b	-	a	b	a	b	-	b	a	b	b	a	a	-	a	-	b	-	a	-	-	b	b	a	-	-	b	a	b	-	b	-	b	-	b	b	a	-	-	a	-	-	-
chr09	9808867	C	-	b	-	a	b	-	a	b	a	b	-	b	a	b	b	a	a	-	a	-	b	-	a	-	-	b	b	a	-	-	b	a	b	-	b	-	b	-	b	b	a	-	-	a	-	-	-
chr09	9811180	G	-	b	a	-	b	a	-	b	a	-	-	-	a	b	b	a	a	a	-	-	b	-	-	a	-	b	-	-	-	-	b	a	b	-	-	b	-	-	b	b	a	-	b	a	a	-	-
chr09	11494601	T	b	-	a	a	b	b	-	b	a	-	-	b	a	b	b	a	a	a	a	-	b	-	a	a	a	b	b	a	-	a	b	a	b	a	a	a	a	a	b	h	b	-	-	a	-	b	-
chr09	11502710	G	-	-	-	-	-	-	-	b	a	-	-	-	-	-	b	a	a	a	a	-	-	-	-	a	a	b	b	a	b	-	-	a	b	-	-	-	-	-	b	-	-	b	b	a	b	b	b
chr09	11502797	A	-	-	-	-	-	-	-	b	a	-	-	-	-	-	b	a	a	a	a	-	-	-	-	a	a	b	b	a	b	-	-	a	b	-	-	-	-	-	b	-	-	b	b	a	b	b	b
chr09	11522512	A	b	b	a	-	-	a	b	b	a	b	b	b	a	b	b	a	a	a	a	-	b	a	a	a	a	b	b	a	b	a	b	a	b	a	a	-	a	a	b	b	b	-	b	a	b	b	b
chr09	11522725	A	b	b	a	-	-	a	b	b	a	b	b	b	a	b	b	a	a	a	a	-	b	a	a	a	a	b	b	a	b	a	b	a	b	a	a	-	a	a	b	b	b	-	b	a	b	b	b
chr09	11522765	A	b	b	a	-	-	a	b	b	a	b	b	b	a	b	b	a	a	a	a	-	b	a	a	a	a	b	b	a	b	a	b	a	b	a	a	-	a	a	b	b	b	-	b	a	b	b	b
chr09	11522776	A	b	b	a	-	-	a	b	b	a	b	b	b	a	b	b	a	a	a	a	-	b	a	a	a	a	b	b	a	b	a	b	a	b	a	a	-	a	a	b	b	b	-	b	a	b	b	b
chr09	11538116	C	-	b	-	a	b	a	b	-	a	-	-	b	a	b	b	a	a	a	a	-	b	-	a	-	a	b	b	a	b	a	b	a	b	-	a	a	a	a	b	a	b	-	b	a	-	b	-
chr09	11538119	C	-	b	-	a	b	a	b	-	a	-	-	b	a	b	b	a	a	a	a	-	b	-	a	-	a	b	b	a	b	a	b	a	b	-	a	a	a	a	b	a	b	-	b	a	-	b	-
chr09	11538149	A	-	b	-	a	b	a	b	-	a	-	-	b	a	b	b	a	a	a	a	-	b	-	a	-	a	b	b	a	b	a	b	a	b	-	a	a	a	a	b	a	b	-	b	a	-	b	-
chr09	11544484	T	-	b	-	-	-	b	b	-	-	-	-	b	a	b	b	a	a	-	a	-	b	-	a	-	-	b	b	a	-	a	b	a	b	-	a	-	-	-	b	a	b	-	b	a	-	b	b
chr09	11544494	G	-	b	-	-	-	b	b	-	-	-	-	b	a	b	b	a	a	-	a	-	b	-	a	-	-	b	b	a	-	a	b	a	b	-	a	-	-	-	b	a	b	-	b	a	-	b	b
chr09	11544500	A	-	b	-	-	-	b	b	-	-	-	-	b	a	b	b	a	a	-	a	-	b	-	a	-	-	b	b	a	-	a	b	a	b	-	a	-	-	-	b	a	b	-	b	a	-	b	b
chr09	11544521	C	-	b	-	-	-	b	b	-	-	-	-	b	a	b	b	a	a	-	a	-	b	-	a	-	-	b	b	a	-	a	b	a	b	-	a	-	-	-	b	a	b	-	b	a	-	b	b
chr09	11553704	T	b	b	-	a	b	b	b	b	-	-	-	b	-	b	b	a	a	a	-	b	b	-	-	a	a	-	-	a	-	-	b	a	b	-	a	-	a	a	b	a	b	b	b	a	-	-	-
chr09	11557206	T	b	b	a	a	b	b	b	b	-	-	-	b	a	b	b	a	a	a	a	b	b	-	a	-	a	b	b	a	b	a	b	a	b	-	a	-	-	-	b	h	b	-	b	a	-	-	b
chr09	11560900	C	b	b	a	a	b	-	b	-	-	b	-	-	a	b	b	a	a	a	a	-	b	a	a	-	a	b	b	a	b	-	b	a	b	-	a	a	a	a	b	a	b	-	b	a	b	b	-
chr09	11561177	G	-	b	a	a	b	-	b	-	-	b	-	-	a	b	b	a	a	a	a	-	b	a	a	-	a	b	b	a	-	-	b	a	b	-	a	a	a	a	b	b	b	-	b	a	b	b	-
chr09	11565284	C	-	-	-	a	b	b	-	b	-	b	-	-	a	-	b	a	a	a	-	-	b	-	-	-	-	b	-	a	b	-	b	a	b	-	-	a	-	a	b	b	b	-	-	a	b	-	-
chr09	11565629	T	-	-	-	a	b	b	-	b	-	b	-	-	a	-	b	a	a	a	-	-	b	-	-	-	-	b	-	a	b	-	b	a	b	-	-	a	-	a	b	b	b	-	-	a	b	-	-
chr09	11569630	G	-	b	a	-	-	b	-	-	a	-	b	b	a	b	b	a	a	a	a	b	b	a	-	-	a	-	b	a	b	a	-	a	b	-	a	a	-	a	-	a	b	-	b	a	-	b	-
chr09	11569670	A	-	b	a	-	-	a	-	-	a	-	b	b	a	b	b	a	a	a	a	b	b	a	-	-	a	-	b	a	b	a	-	a	b	-	a	a	-	a	-	a	b	-	b	a	-	b	-
chr09	11569689	C	-	b	a	-	-	a	-	-	a	-	b	b	a	b	b	a	a	a	a	b	b	a	-	-	a	-	b	a	b	a	-	a	b	-	a	a	-	a	-	a	b	-	b	a	-	b	-
chr09	11570697	A	b	b	a	a	b	a	b	b	-	b	b	b	a	b	b	a	a	a	a	-	b	a	a	a	a	b	-	a	b	a	b	a	b	a	a	a	-	a	b	-	b	b	b	a	b	b	b
chr09	11573241	C	b	b	a	a	b	-	b	b	a	-	b	b	a	b	b	a	a	a	a	b	b	a	a	a	a	b	b	a	b	a	b	a	b	a	a	a	a	a	b	h	b	b	b	a	b	b	b
chr09	11578051	C	b	b	a	a	-	a	-	b	a	-	-	-	a	b	b	a	a	a	a	b	b	a	a	a	-	b	b	a	-	a	b	a	b	-	a	-	a	-	b	b	b	-	b	a	-	b	b
chr09	11620738	G	b	b	a	-	b	b	b	b	a	-	-	b	a	b	b	a	a	a	a	b	b	-	a	-	a	b	b	a	b	a	b	a	b	a	-	a	a	a	b	h	b	b	b	a	-	b	b
chr09	11620974	G	b	b	a	-	b	b	b	b	a	-	-	b	a	b	b	a	a	a	a	b	b	-	-	-	a	b	b	a	b	a	b	a	b	a	-	a	a	a	b	h	b	b	b	a	-	b	b
chr09	11620983	A	b	b	a	-	b	b	b	b	a	-	-	b	a	b	b	a	a	a	a	b	b	-	-	-	a	b	b	a	b	a	b	a	b	a	-	a	a	a	b	h	b	b	b	a	-	b	b
chr09	11623842	T	b	b	a	-	b	a	b	b	a	-	-	b	a	b	b	a	a	a	a	b	b	a	a	a	a	b	b	a	b	a	b	a	b	a	a	a	a	a	b	-	b	b	b	a	b	b	b
chr09	11630089	G	b	b	a	a	b	b	b	b	-	-	-	b	-	b	b	a	a	a	a	-	b	a	a	a	a	b	b	a	b	a	b	a	b	-	a	a	a	a	b	b	b	-	b	a	-	-	-
chr09	11633032	T	-	b	a	-	b	-	-	b	-	-	-	b	a	b	b	a	a	a	a	b	b	a	-	a	a	b	-	a	a	a	b	a	b	-	a	a	-	a	b	b	b	-	-	-	-	b	-
chr09	11665868	T	b	b	a	-	b	b	-	b	b	b	-	-	a	b	b	a	a	a	a	-	b	-	a	-	a	b	b	a	-	a	b	a	b	-	a	a	-	a	b	b	b	-	b	-	-	b	b
chr09	11668302	T	b	b	a	a	b	a	-	b	-	b	-	b	a	b	b	a	a	a	a	b	b	a	a	-	a	-	-	a	-	a	b	a	b	-	a	a	-	a	b	-	b	-	b	-	-	b	b
chr09	11668346	T	b	b	a	a	b	a	-	b	-	b	-	b	a	b	b	a	a	a	a	b	b	a	a	-	a	-	-	a	-	a	b	a	b	-	a	a	-	a	b	-	b	-	b	-	-	b	b
chr09	11716764	A	b	b	a	a	b	h	b	b	a	b	-	b	a	b	b	a	a	a	a	b	b	a	a	-	a	b	b	a	a	a	b	a	b	a	a	a	a	-	b	h	b	b	b	a	-	b	b
chr09	11854978	G	b	b	a	a	b	b	b	b	a	b	-	-	a	b	b	a	a	a	a	-	b	a	a	a	a	b	b	a	-	a	b	a	b	a	a	a	a	a	b	b	b	b	b	a	b	b	b
chr09	11870050	C	b	b	a	a	b	a	b	b	a	-	-	b	a	b	b	a	a	a	a	b	b	a	a	a	a	b	b	a	a	a	b	a	b	a	a	a	a	a	b	h	b	b	b	a	b	b	b
chr09	13200424	T	-	b	a	-	-	b	-	b	-	-	-	b	-	b	a	a	a	b	b	-	b	-	-	-	-	-	-	-	a	-	-	a	b	-	-	-	-	b	b	-	b	a	-	-	-	-	-
chr09	13224117	T	a	b	-	a	-	-	b	b	a	b	-	-	a	b	a	a	a	b	b	b	b	-	-	b	a	b	a	-	a	-	-	a	b	a	a	-	-	-	b	b	-	-	a	a	-	b	b
chr09	13230972	C	a	b	a	a	b	h	b	b	-	-	b	b	a	b	a	a	a	b	b	b	b	a	b	b	a	b	a	a	a	a	b	a	b	a	a	a	a	-	b	h	b	a	a	a	b	b	b
chr09	13322635	C	a	b	a	a	b	h	b	-	a	b	-	b	a	b	a	a	a	b	b	b	b	a	-	-	a	a	a	a	a	a	b	a	b	a	a	a	a	b	b	h	b	-	a	a	b	b	b
chr09	13369623	G	a	b	a	a	b	h	b	b	a	b	b	b	a	b	a	a	a	b	b	b	b	a	b	-	a	b	a	a	a	a	b	a	b	a	a	-	-	-	b	b	b	-	a	a	b	b	b
chr09	13389746	T	a	b	a	a	b	b	b	b	-	a	-	b	a	b	a	a	a	b	b	b	b	a	b	b	a	-	-	a	-	-	b	a	b	a	a	a	a	b	b	-	b	-	a	a	b	b	b
chr09	13425747	A	a	b	a	a	b	a	b	b	a	-	-	b	a	b	a	a	a	b	b	b	b	a	b	b	a	h	-	a	-	-	b	a	b	-	a	a	a	-	b	b	b	a	a	a	-	b	b
chr09	13434394	C	-	b	a	-	b	-	-	b	a	b	-	b	a	b	a	a	a	b	b	-	b	-	b	-	a	-	-	-	-	-	b	a	b	-	a	a	-	-	b	b	b	-	a	-	-	-	-
chr09	13652131	G	a	b	a	a	b	b	b	b	a	-	-	-	a	b	a	a	a	b	b	-	b	a	b	-	a	-	-	a	a	-	b	a	b	-	a	a	a	b	b	b	b	-	a	a	-	b	b
chr09	13718678	T	a	b	a	a	-	b	b	b	-	b	-	b	a	b	a	a	a	b	b	-	b	-	b	b	a	b	a	-	-	-	b	a	b	-	a	a	a	-	b	b	b	a	a	a	-	b	b
chr09	13740947	G	a	b	a	-	-	-	b	-	-	-	-	b	a	b	a	a	a	b	b	-	b	-	-	-	a	b	-	a	-	-	-	a	b	-	-	a	-	b	b	-	b	-	a	a	-	b	-
chr09	13777787	T	a	b	a	-	-	b	b	b	a	-	-	b	a	b	a	a	a	b	b	b	b	a	-	b	a	a	-	a	a	a	b	a	b	a	a	-	-	b	b	b	b	-	a	a	b	b	b
chr09	13861896	T	a	b	a	a	b	b	b	b	a	b	-	b	a	b	a	a	a	b	b	b	b	a	b	b	a	b	a	a	a	a	b	a	b	a	a	-	a	b	b	b	b	-	a	a	-	b	b
chr09	13927242	G	a	b	-	a	-	b	b	b	-	-	-	b	a	b	a	a	a	b	b	-	b	a	-	-	a	b	a	a	a	a	b	a	b	-	a	-	a	-	b	-	b	-	a	-	b	b	b
chr09	13968554	T	a	b	a	a	b	a	b	b	a	-	-	b	a	b	a	a	a	b	b	b	b	a	b	b	a	b	a	a	a	a	b	a	b	a	a	a	a	b	b	b	b	a	a	a	-	b	b
chr09	13973832	A	a	b	a	-	-	-	-	-	-	-	b	-	-	b	a	a	a	b	b	-	-	-	b	-	a	b	-	a	-	-	-	a	b	-	-	-	-	-	b	b	b	-	a	a	b	b	b
chr09	14112565	G	-	b	-	-	b	a	-	b	-	b	-	-	-	b	a	a	a	-	b	b	b	-	b	-	-	b	-	a	-	-	b	a	b	-	a	a	-	-	b	b	-	-	a	a	b	-	-
chr09	14153511	T	a	b	a	a	b	a	b	b	-	b	-	b	a	b	a	a	a	b	b	b	b	a	b	b	a	b	a	a	a	a	b	a	b	-	a	a	a	b	b	b	b	-	a	a	-	b	b
chr09	14496896	T	a	b	-	a	b	b	b	b	-	-	-	b	a	b	a	b	a	b	b	b	b	-	b	-	a	a	a	a	a	-	a	a	b	-	-	a	-	b	b	b	b	a	a	a	b	b	b
chr09	14520505	C	-	-	a	-	b	-	b	b	a	-	-	b	a	b	a	b	a	-	b	b	b	-	-	b	-	b	a	a	a	a	a	a	b	-	a	-	a	-	b	b	b	-	a	a	b	-	-
chr09	14526534	A	a	b	a	a	b	b	b	b	a	b	b	b	a	b	a	b	a	b	b	b	b	-	-	b	a	-	a	a	a	a	a	a	b	a	a	a	-	b	b	b	b	a	a	a	-	b	b
chr09	14528700	G	a	b	a	a	b	b	b	b	a	b	-	b	a	b	a	b	a	b	b	b	b	a	b	-	a	a	a	a	a	a	a	a	b	a	a	a	-	-	b	b	b	-	a	a	b	b	b
chr09	14528701	G	a	b	a	a	b	b	b	b	a	b	-	b	a	b	a	b	a	b	b	b	b	a	b	-	a	a	a	a	a	a	a	a	b	a	a	a	-	-	b	b	b	-	a	a	b	b	b
chr09	14548671	T	a	b	a	a	b	b	-	b	a	b	-	b	a	b	a	b	a	b	b	-	b	-	b	-	a	b	-	a	-	a	a	a	b	-	-	-	-	b	b	b	b	-	a	a	b	b	b
chr09	14548948	T	a	b	a	a	b	b	-	b	a	b	-	b	a	b	a	b	a	b	b	-	b	-	b	-	a	b	-	a	-	a	a	a	b	-	-	-	-	b	b	b	b	-	a	a	b	b	b
chr09	14550527	A	-	a	-	-	b	-	-	b	a	-	-	b	-	-	a	b	a	-	b	-	b	a	-	-	-	-	-	-	-	a	a	a	b	-	a	a	a	b	b	b	b	-	a	-	b	-	b
chr09	14571361	C	-	b	a	a	b	a	b	b	-	b	-	-	a	b	a	b	a	b	b	b	b	a	b	-	a	b	-	a	a	-	a	a	b	a	a	-	a	b	b	b	b	a	a	a	-	b	b
chr09	14571367	C	-	b	a	a	b	a	b	b	-	b	-	-	a	b	a	b	a	b	b	b	b	a	b	-	a	b	-	a	a	-	a	a	b	a	a	-	a	b	b	b	b	a	a	a	-	b	b
chr09	14571413	C	-	b	a	a	b	a	b	b	-	b	-	-	a	b	a	b	a	b	b	b	b	a	b	-	a	b	-	a	a	-	a	a	b	a	a	-	a	b	b	b	b	a	a	a	-	b	b
chr09	14571423	A	-	b	a	a	b	a	b	b	-	b	-	-	a	b	a	b	a	b	b	b	b	a	b	-	a	b	-	a	a	-	a	a	b	a	a	-	a	b	b	b	b	a	a	a	-	b	b
chr09	14571437	A	-	b	a	a	b	a	b	b	-	b	-	-	a	b	a	b	a	b	b	b	b	a	b	-	a	b	-	a	a	-	a	a	b	a	a	-	a	b	b	b	b	a	a	a	-	b	b
chr09	14571613	G	-	b	a	a	b	a	b	b	-	b	-	-	a	b	a	b	a	b	b	b	b	a	b	-	a	b	-	a	a	-	a	a	b	a	a	-	a	b	b	b	b	a	a	a	-	b	b
chr09	14571642	G	-	b	a	a	b	a	b	b	-	b	-	-	a	b	a	b	a	b	b	b	b	a	b	-	a	b	-	a	a	-	a	a	b	a	a	-	a	b	b	b	b	a	a	a	-	b	b
chr09	14579709	C	a	b	a	a	b	b	b	b	a	-	-	b	a	b	a	b	a	b	b	-	b	a	b	-	a	h	a	a	a	-	a	a	b	a	a	a	-	b	b	b	b	-	a	a	-	-	b
chr09	14581864	G	a	b	a	a	b	a	b	b	a	b	-	-	a	b	a	b	a	b	b	b	b	a	b	b	a	b	a	a	a	a	a	a	b	a	a	a	-	-	b	b	b	a	a	a	b	b	b
chr09	14581865	A	a	b	a	a	b	a	b	b	a	b	-	-	a	b	a	b	a	b	b	b	b	a	b	b	a	b	a	a	a	a	a	a	b	a	a	a	-	-	b	b	b	a	a	a	b	b	b
chr09	14587541	A	a	b	-	-	-	-	-	b	-	-	-	-	a	b	a	b	-	-	b	b	b	-	-	b	-	-	-	a	a	-	a	a	b	-	a	-	-	b	b	-	b	a	-	-	b	-	b
chr09	14588949	C	a	b	-	-	-	b	b	b	a	b	-	b	a	b	a	b	a	b	b	b	b	a	-	-	a	b	a	a	a	a	a	a	b	a	a	-	a	b	b	b	-	-	a	a	b	b	b
chr09	14590365	T	-	b	a	a	b	b	b	b	a	-	b	-	a	b	a	b	a	b	b	b	b	-	b	-	a	b	a	a	a	a	a	a	b	a	a	-	-	b	b	b	b	a	a	a	-	b	b
chr09	14590393	A	-	b	a	a	b	b	b	b	a	-	b	-	a	b	a	b	a	b	b	b	b	-	b	-	a	b	a	a	a	a	a	a	b	a	a	-	-	b	b	b	b	a	a	a	-	b	b
chr09	14590407	T	-	b	a	a	b	b	b	b	a	-	b	-	a	b	a	b	a	b	b	b	b	-	b	-	a	b	a	a	a	a	a	a	b	a	a	-	-	b	b	b	b	a	a	a	-	b	b
chr09	14591336	G	a	-	a	a	b	b	b	b	-	b	-	b	a	b	a	b	a	b	b	b	b	a	b	b	a	b	a	a	a	-	-	a	b	-	a	a	a	b	b	b	b	-	a	-	-	b	-
chr09	14591370	C	a	-	a	a	b	b	b	b	-	b	-	b	a	b	a	b	a	b	b	b	b	a	b	b	a	b	a	a	a	-	-	a	b	-	a	a	a	b	b	b	b	-	a	-	-	b	-
chr09	14593180	C	-	b	a	a	-	-	b	b	-	b	b	b	-	b	a	b	a	b	b	b	b	a	b	-	-	b	a	a	-	-	a	a	b	-	a	a	a	b	b	b	b	-	-	-	b	b	b
chr09	14598299	C	a	b	a	-	-	-	b	b	a	b	-	b	a	b	a	b	a	-	b	b	b	a	b	b	a	b	a	a	a	-	a	a	b	-	a	-	a	b	b	b	b	-	a	a	-	b	b
chr09	14604794	C	a	b	a	a	b	-	b	-	a	a	-	b	a	b	a	b	a	b	b	b	b	a	b	b	a	b	a	a	a	a	a	a	b	a	a	a	a	b	b	b	b	-	a	a	b	b	b
chr09	14606627	T	a	b	a	a	b	b	b	b	a	b	-	b	a	b	a	b	a	b	b	-	b	a	b	b	a	a	a	a	-	a	a	a	b	a	a	a	a	b	b	b	b	a	a	a	-	b	b
chr09	14607134	C	a	b	a	a	b	b	b	b	a	b	b	b	a	b	a	b	a	b	b	b	b	a	b	b	a	b	a	a	a	a	a	a	b	-	a	-	a	b	b	b	b	a	a	a	b	b	b
chr09	14607160	T	a	b	a	a	b	b	b	b	a	b	b	b	a	b	a	b	a	b	b	b	b	a	b	b	a	b	a	a	a	a	a	a	b	-	a	-	a	b	b	b	b	a	a	a	b	b	b
chr09	14607445	A	a	b	a	a	b	b	b	b	a	b	b	b	a	b	a	b	a	b	b	b	b	a	b	b	a	b	a	a	a	a	a	a	b	-	a	-	a	b	b	b	b	a	a	a	b	b	b
chr09	14607472	A	-	b	a	a	b	b	b	b	a	-	-	b	a	b	a	b	a	b	b	b	b	a	b	b	a	b	a	a	a	-	a	a	b	a	a	-	a	b	b	b	b	a	a	a	-	b	b
chr09	14607518	G	-	b	a	a	b	b	b	b	a	-	-	b	a	b	a	b	a	b	b	b	b	a	b	b	a	b	a	a	a	-	a	a	b	a	a	-	a	b	b	b	b	a	a	a	-	b	b
chr09	14607536	G	-	b	a	a	b	b	b	b	a	-	-	b	a	b	a	b	a	b	b	b	b	a	b	b	a	b	a	a	a	-	a	a	b	a	a	-	a	b	b	b	b	a	a	a	-	b	b
chr09	14607537	T	-	b	a	a	b	b	b	b	a	-	-	b	a	b	a	b	a	b	b	b	b	a	b	b	a	b	a	a	a	-	a	a	b	a	a	-	a	b	b	b	b	a	a	a	-	b	b
chr09	14607792	T	a	b	a	-	b	b	b	b	-	b	b	b	a	b	a	b	a	b	b	b	b	a	b	-	a	b	a	a	a	-	a	a	b	-	a	a	a	b	b	b	b	a	a	a	b	b	b
chr09	14613551	C	a	b	-	-	-	-	b	b	a	-	-	b	a	b	a	b	a	b	b	b	b	-	b	-	a	b	-	a	a	a	a	a	b	a	-	a	-	b	b	b	-	a	-	a	-	b	b
chr09	14616148	G	-	b	a	a	b	a	-	b	a	b	b	-	a	b	a	b	-	b	b	b	b	a	-	-	a	-	a	a	-	a	a	a	b	-	a	a	-	b	b	-	b	a	a	a	b	-	-
chr09	14616476	G	-	b	a	a	b	b	-	b	a	b	b	-	a	b	a	b	-	-	b	b	b	a	-	-	a	-	a	a	-	a	a	-	b	-	a	-	-	b	b	-	b	a	a	a	b	-	-
chr09	14616514	A	-	b	a	a	b	a	-	b	a	b	b	-	a	b	a	b	-	-	b	b	b	a	-	-	a	-	a	a	-	a	a	a	b	-	a	-	-	b	b	-	b	a	a	a	b	-	-
chr09	14616537	C	-	b	a	a	b	a	-	b	a	b	b	-	a	b	a	b	-	-	b	b	b	a	-	-	a	-	a	a	-	a	a	a	b	-	a	-	-	b	b	-	b	a	a	a	b	-	-
chr09	14616610	C	a	b	a	-	b	b	b	b	a	b	-	b	a	b	a	b	a	b	b	b	b	a	b	-	a	b	a	a	a	-	a	a	b	-	a	a	-	b	b	b	b	a	a	a	b	b	b
chr09	14616855	T	-	b	a	-	b	b	b	b	a	b	-	b	a	b	a	b	a	b	b	b	b	a	b	-	a	b	a	a	-	-	a	a	b	-	a	a	-	b	b	b	b	a	a	a	b	b	b
chr09	14616875	C	-	b	a	-	b	b	b	b	a	b	-	b	a	b	a	b	a	b	b	b	b	a	b	-	a	b	a	a	-	-	a	a	b	-	a	a	-	b	b	b	b	a	a	a	b	b	b
chr09	14616909	G	-	b	a	-	b	b	b	b	a	b	-	b	a	b	a	b	a	b	b	b	b	a	b	-	a	b	a	a	-	-	a	a	b	-	a	a	-	b	b	b	b	a	a	a	b	b	b
chr09	14621371	C	a	b	a	a	b	a	-	b	-	b	-	b	a	b	a	b	a	b	b	-	b	a	b	-	a	b	-	a	-	a	a	a	b	-	a	-	a	b	b	b	b	a	a	a	-	b	b
chr09	14621375	G	a	b	a	a	b	b	-	b	-	b	-	b	a	b	a	b	a	b	b	-	b	a	b	-	a	b	-	a	-	a	a	a	b	-	a	-	a	b	b	b	b	a	a	a	-	b	b
chr09	14624849	G	a	b	a	a	b	b	b	b	a	b	-	b	a	b	a	b	a	b	b	-	b	a	b	b	a	b	-	a	a	-	a	a	b	-	a	a	a	b	b	b	-	a	a	a	b	b	b
chr09	14624914	T	a	b	a	a	b	b	b	b	a	b	-	b	a	b	a	b	a	b	b	-	b	a	b	b	a	b	-	a	a	-	a	a	b	-	a	a	a	b	b	b	-	a	a	a	b	b	b
chr09	14630623	A	-	b	a	-	-	-	b	-	-	-	-	-	a	b	a	b	a	b	b	b	b	-	-	b	a	b	-	-	-	a	-	a	b	-	a	a	a	b	b	b	-	a	a	-	-	-	b
chr09	14630775	A	a	b	a	-	-	-	b	-	-	-	-	-	a	b	a	b	a	b	b	b	b	-	-	b	a	-	-	-	-	a	-	a	b	-	a	a	a	b	b	b	-	a	a	-	-	b	b
chr09	14634722	G	a	b	a	a	b	-	-	b	-	b	-	b	a	b	a	b	a	b	b	b	b	a	b	b	a	b	a	a	a	a	a	a	b	a	a	a	a	b	b	b	b	a	a	a	b	b	b
chr09	14638964	G	a	b	a	a	b	b	b	b	a	-	-	-	a	b	a	b	a	b	b	b	b	-	b	-	a	b	-	a	-	-	a	a	b	-	a	-	a	-	b	-	b	a	a	-	-	b	b
chr09	14645039	C	a	b	a	a	b	b	b	b	a	b	-	b	a	b	a	b	a	b	b	b	b	a	b	b	a	b	a	a	a	a	a	a	b	-	a	-	a	b	b	b	b	-	a	a	b	b	b
chr09	14645285	G	a	b	a	a	b	b	b	b	a	b	-	b	a	b	a	b	a	b	b	b	b	a	b	b	a	b	a	a	a	a	a	a	b	-	a	-	a	b	b	b	b	-	a	a	b	b	b
chr09	14645304	G	a	b	a	a	b	b	b	b	a	b	-	b	a	b	a	b	a	b	b	b	b	a	b	b	a	b	a	a	a	a	a	a	b	-	a	-	a	b	b	b	b	-	a	a	b	b	b
chr09	14645352	T	a	b	a	a	b	b	b	b	a	b	-	b	a	b	a	b	a	b	b	b	b	a	b	-	a	b	a	a	a	a	a	a	b	-	a	-	a	b	b	b	b	-	a	a	-	b	-
chr09	14659325	A	a	b	-	a	b	-	b	b	-	b	-	-	a	b	a	b	a	b	b	-	b	a	b	b	a	b	a	a	a	a	a	a	b	-	a	-	a	-	b	-	-	a	a	a	-	-	b
chr09	14664188	G	a	b	a	a	b	b	b	b	-	-	-	b	a	b	a	b	a	b	b	b	b	a	b	-	a	b	a	a	a	a	-	a	b	a	a	a	a	b	b	b	b	-	a	a	b	b	b
chr09	14664941	C	a	b	a	a	-	a	b	b	a	a	b	b	a	b	a	b	a	b	b	b	b	-	b	b	a	b	a	a	a	a	a	a	b	a	a	a	a	b	b	b	b	a	a	a	b	h	b
chr09	14664953	G	a	b	a	a	-	a	b	b	a	a	b	b	a	b	a	b	a	b	b	b	b	-	b	b	a	b	a	a	a	a	a	a	b	a	a	a	a	b	b	b	b	a	a	a	b	h	b
chr09	14666757	G	-	b	-	a	b	b	b	b	a	-	b	-	a	b	a	b	a	b	b	b	b	-	b	-	-	b	a	a	a	-	a	a	b	-	a	a	a	b	b	b	b	-	a	-	b	b	-
chr09	14666774	C	-	b	-	a	b	b	b	b	a	-	b	-	a	b	a	b	a	b	b	b	b	-	b	-	-	b	a	a	a	-	a	a	b	-	a	a	a	b	b	b	b	-	a	-	b	b	-
chr09	14666797	A	-	b	-	a	b	a	b	b	a	-	b	-	a	b	a	b	a	b	b	b	b	-	b	-	-	b	a	a	a	-	a	a	b	-	a	a	a	b	b	b	b	-	a	-	b	b	-
chr09	14666812	A	-	b	-	a	b	a	b	b	a	-	b	-	a	b	a	b	a	b	b	b	b	-	b	-	-	b	a	a	a	-	a	a	b	-	a	a	a	b	b	b	b	-	a	-	b	b	-
chr09	14671940	C	a	b	-	a	-	b	b	b	a	-	b	b	a	b	a	b	a	h	b	b	b	a	b	b	a	a	a	a	a	a	a	a	b	a	a	a	a	b	b	b	b	-	a	a	b	b	b
chr09	14676881	A	a	b	-	a	b	b	b	b	a	-	-	-	a	b	a	b	a	b	b	-	b	-	b	-	a	b	a	a	a	a	a	a	b	-	a	a	a	b	b	b	b	a	a	a	b	b	b
chr09	14676930	C	a	b	-	a	b	b	b	b	a	-	-	-	a	b	a	b	a	b	b	-	b	-	b	-	a	b	a	a	a	a	a	a	b	-	a	a	a	b	b	b	b	a	a	a	b	b	b
chr09	14680646	G	a	b	a	a	b	b	b	b	a	-	-	b	a	b	a	b	a	b	b	-	b	a	b	b	a	b	-	a	a	a	a	a	b	a	a	a	-	b	b	b	b	-	a	a	-	b	b
chr09	14680930	T	a	b	a	a	b	a	b	b	a	-	-	-	a	b	a	b	a	b	b	b	b	a	b	b	a	b	a	a	-	a	a	a	b	a	a	a	-	b	b	b	b	-	a	a	-	b	b
chr09	14681267	A	-	-	a	a	b	b	-	b	-	b	-	b	a	b	a	b	a	a	b	b	b	a	-	b	a	b	-	a	-	-	a	a	b	-	a	a	-	b	b	b	b	-	a	a	-	b	b
chr09	14681280	G	-	-	a	a	b	b	-	b	-	b	-	b	a	b	a	b	a	a	b	b	b	a	-	b	a	b	-	a	-	-	a	a	b	-	a	a	-	b	b	b	b	-	a	a	-	b	b
chr09	14681304	G	-	-	a	a	b	b	-	b	-	b	-	b	a	b	a	b	a	b	b	b	b	a	-	b	a	b	-	a	-	-	a	a	b	-	a	a	-	b	b	b	b	-	a	a	-	b	b
chr09	14712041	A	-	b	-	a	b	-	b	b	-	b	-	-	a	b	a	b	a	b	b	-	b	-	b	b	-	b	a	a	-	a	-	a	b	-	a	a	-	-	b	-	b	-	a	-	b	b	-
chr09	14718867	A	a	b	a	a	b	b	b	b	a	b	-	b	a	b	a	b	a	b	b	-	b	-	b	-	a	b	a	a	a	a	a	a	b	-	a	a	-	b	b	b	b	a	a	a	b	b	b
chr09	14723910	T	-	b	-	-	b	b	-	b	-	-	-	-	-	b	a	b	a	b	b	-	b	-	b	-	-	a	-	-	a	-	-	a	b	-	a	-	-	-	b	-	b	-	-	a	-	-	-
chr09	14744685	G	a	b	a	a	-	b	b	b	-	-	-	b	a	b	a	b	a	b	b	b	b	a	-	b	a	b	-	a	a	a	a	a	b	-	a	a	-	-	b	b	b	-	a	a	b	b	-
chr09	14745635	G	a	b	a	a	b	b	b	b	a	-	-	b	a	b	a	b	a	b	b	b	b	a	b	b	a	b	-	a	a	a	a	a	b	a	a	-	a	b	b	b	b	a	a	a	-	b	b
chr09	14757687	T	a	-	a	a	-	b	b	b	-	-	-	-	a	b	a	b	a	b	b	-	b	a	-	-	a	b	-	a	a	-	a	a	b	a	a	-	a	b	b	b	b	-	a	-	-	-	-
chr09	14766847	T	a	b	a	a	-	-	b	b	a	b	-	b	a	b	a	b	a	b	b	-	b	a	b	b	a	b	-	a	a	-	a	a	b	a	a	-	a	b	b	b	-	a	a	a	-	b	b
chr09	14770910	T	-	b	a	-	b	b	b	b	-	-	b	b	-	b	a	b	-	-	b	b	b	-	b	-	-	b	-	-	-	a	a	a	b	-	-	a	-	b	b	b	-	a	-	-	b	-	b
chr09	14771561	C	a	b	a	a	b	b	b	b	-	-	a	b	a	b	a	b	a	b	b	-	b	a	b	b	a	b	a	a	a	-	a	a	b	a	a	a	a	b	b	b	b	a	a	a	b	b	-
chr09	14772378	G	a	b	a	-	-	-	-	-	a	b	-	b	a	b	a	b	a	b	b	b	b	-	-	b	a	-	-	a	a	-	-	a	b	a	-	-	a	b	b	b	b	-	a	a	b	b	b
chr09	14772481	G	-	b	a	a	b	-	b	b	a	b	b	b	a	b	a	b	a	b	b	b	b	a	b	b	a	-	a	a	a	-	a	a	b	a	a	a	a	b	b	b	b	a	a	a	b	b	b
chr09	14772512	T	-	b	a	a	b	-	b	b	a	b	b	b	a	b	a	b	a	b	b	b	b	a	b	b	a	-	a	a	a	-	a	a	b	a	a	a	a	b	b	b	b	a	a	a	b	b	b
chr09	14772556	A	-	b	a	a	b	-	b	b	a	b	b	b	a	b	a	b	a	b	b	b	b	a	b	b	a	-	a	a	a	-	a	a	b	a	a	a	a	b	b	b	b	a	a	a	b	b	b
chr09	14772721	G	a	b	a	a	b	-	b	b	a	b	b	b	a	b	a	b	a	b	b	b	b	a	b	b	a	-	a	a	a	-	a	a	b	a	a	a	a	b	b	b	b	a	a	a	b	b	b
chr09	14773551	T	a	b	a	-	b	b	b	b	a	b	b	b	a	b	a	b	a	b	b	b	b	a	b	b	a	-	a	-	a	a	a	a	b	-	a	a	-	b	b	b	b	a	a	a	b	b	b
chr09	14774645	A	a	-	a	-	b	b	b	b	a	b	-	-	a	b	a	b	a	-	b	-	b	a	b	-	a	a	-	a	a	-	a	a	b	a	a	a	a	b	b	b	b	-	a	a	-	-	b
chr09	14776451	A	a	b	a	a	b	b	b	b	a	b	b	-	a	b	a	b	a	-	b	b	b	-	b	-	a	b	a	a	a	a	a	a	b	a	a	a	a	b	b	b	b	a	a	a	-	b	b
chr09	14778852	C	-	b	a	a	b	b	b	b	-	b	b	b	a	b	a	b	a	-	b	-	b	-	-	-	a	b	a	a	a	a	a	a	b	a	a	-	-	b	b	b	b	a	a	a	b	b	-
chr09	14779163	G	a	b	a	a	b	b	b	b	-	-	b	b	a	b	a	b	a	-	b	-	b	-	-	-	a	b	a	a	a	a	a	a	b	a	a	-	-	b	b	b	b	a	a	a	b	b	-
chr09	14779621	G	a	b	a	a	b	h	b	b	a	b	b	b	a	b	a	b	a	b	b	b	b	a	b	b	a	b	a	a	a	a	a	a	b	a	a	a	a	b	b	b	b	a	a	a	b	b	b
chr09	14780786	G	a	b	a	a	-	b	b	b	a	-	-	b	a	b	a	b	a	b	b	-	-	-	-	-	a	b	a	a	a	a	a	a	-	a	a	a	a	-	b	-	-	-	a	a	-	b	b
chr09	14787824	A	-	b	-	-	-	b	-	b	-	-	-	-	-	b	a	b	a	-	b	b	b	-	b	-	-	b	-	-	-	a	-	a	b	-	a	-	-	-	b	b	b	a	-	a	-	b	-
chr09	14794948	C	-	b	-	-	b	b	a	-	-	-	-	b	a	b	a	b	a	-	b	-	-	a	-	-	a	a	-	-	-	-	-	a	b	-	a	a	-	-	b	-	b	a	a	a	b	b	-
chr09	14794969	G	-	b	-	-	b	b	b	-	-	-	-	b	a	b	a	b	a	-	b	-	-	a	-	-	a	a	-	-	-	-	-	a	b	-	a	a	-	-	b	-	b	a	a	a	b	b	-
chr09	14798152	T	-	b	a	a	b	-	b	b	-	-	-	b	a	b	a	b	a	b	b	b	b	-	b	b	a	b	a	a	a	a	a	a	b	a	a	a	-	b	b	b	b	-	a	a	b	b	b
chr09	14798159	T	-	b	a	a	b	-	b	b	-	-	-	b	a	b	a	b	a	b	b	b	b	-	b	b	a	b	a	a	a	a	a	a	b	a	a	a	-	b	b	b	b	-	a	a	b	b	b
chr09	14798221	A	-	b	a	a	b	-	b	b	-	-	-	b	a	b	a	b	a	b	b	b	b	-	b	b	a	b	a	a	a	a	a	a	b	a	a	a	-	b	b	b	b	-	a	a	b	b	b
chr09	14801760	A	a	b	a	a	b	b	b	b	a	b	-	b	a	b	a	b	a	b	b	b	b	a	b	b	a	b	a	a	a	a	a	a	b	-	a	a	a	b	b	b	b	a	a	a	b	b	b
chr09	14803555	A	a	b	-	a	-	-	b	b	a	b	b	b	a	b	a	b	a	-	b	b	b	-	-	b	-	-	a	a	-	a	a	a	b	a	a	-	-	b	b	b	b	a	a	a	-	-	b
chr09	14807558	G	a	-	a	-	b	-	-	-	-	-	-	-	a	b	a	b	a	b	b	-	b	-	-	-	a	b	-	-	a	a	-	a	b	a	-	a	-	-	b	b	b	-	a	a	-	b	-
chr09	14809042	T	a	-	-	-	-	-	b	b	a	-	-	b	-	b	a	b	a	b	b	b	b	-	-	-	a	b	a	a	-	-	a	a	b	-	-	-	-	b	-	-	-	a	a	-	b	b	-
chr09	14812094	T	a	b	a	a	-	b	b	b	-	a	-	b	a	b	a	b	a	b	b	b	b	a	b	-	-	-	-	a	-	-	-	a	b	a	-	-	-	b	b	b	b	a	a	-	-	b	b
chr09	14822173	T	-	b	a	a	b	-	-	b	a	a	b	b	a	b	a	b	a	b	b	b	b	a	b	b	a	a	-	a	a	a	a	a	b	a	a	-	a	b	b	b	b	a	a	a	-	b	-
chr09	14822213	A	-	b	a	a	b	-	-	b	a	a	b	b	a	b	a	b	a	b	b	b	b	a	b	b	a	a	-	a	a	a	a	a	b	a	a	-	a	b	b	b	b	a	a	a	-	b	-
chr09	14831260	T	-	b	a	a	b	b	b	b	a	b	b	b	a	b	a	b	a	b	b	b	b	-	b	b	a	b	a	a	a	a	a	a	b	a	a	a	a	b	b	b	b	-	a	a	b	b	b
chr09	14831279	T	-	b	a	a	b	b	b	b	a	b	b	b	a	b	a	b	a	b	b	b	b	-	b	b	a	b	a	a	a	a	a	a	b	a	a	a	a	b	b	b	b	-	a	a	b	b	b
chr09	14831305	C	-	b	a	a	b	b	b	b	a	b	b	b	a	b	a	b	a	b	b	b	b	-	b	b	a	b	a	a	a	a	a	a	b	a	a	a	a	b	b	b	b	-	a	a	b	b	b
chr09	14832134	T	-	b	a	a	b	b	b	b	-	-	b	-	a	b	a	b	a	b	b	b	b	-	b	-	a	b	a	a	a	-	a	a	b	a	a	-	-	b	b	b	b	a	a	-	-	b	b
chr09	14832165	C	-	b	a	a	b	b	b	b	-	-	b	-	a	b	a	b	a	b	b	b	b	-	b	-	a	b	a	a	a	-	a	a	b	a	a	-	-	b	b	b	b	a	a	-	-	b	b
chr09	14832166	G	-	b	a	a	b	b	b	b	-	-	b	-	a	b	a	b	a	b	b	b	b	-	b	-	a	b	a	a	a	-	a	a	b	a	a	-	-	b	b	b	b	a	a	-	-	b	b
chr09	14832194	G	-	b	a	a	b	b	b	b	-	-	b	-	a	b	a	b	a	b	b	b	b	-	b	-	a	b	a	a	a	-	a	a	b	a	a	-	-	b	b	b	b	a	a	-	-	b	b
chr09	14832378	T	-	b	a	-	b	b	b	b	-	-	b	-	a	b	a	b	a	b	b	b	b	-	b	-	-	b	a	a	-	a	a	a	b	-	a	-	-	b	b	b	b	a	-	-	-	-	-
chr09	14850704	G	a	b	-	a	b	b	b	b	a	-	-	b	a	b	a	b	a	b	b	b	b	-	b	b	a	b	a	a	a	a	a	a	b	-	a	a	a	-	b	b	b	a	a	a	-	b	b
chr09	14850718	C	a	b	-	a	b	b	b	b	a	-	-	b	a	b	a	b	a	b	b	b	b	-	b	b	a	b	a	a	a	a	a	a	b	-	a	a	a	-	b	b	b	a	a	a	-	b	b
chr09	14861380	G	a	b	a	a	b	h	b	b	a	b	-	b	a	b	a	b	a	b	b	b	b	a	-	b	a	b	a	a	a	a	a	a	b	a	a	a	a	b	b	b	b	-	a	-	b	b	b
chr09	14861431	A	a	b	a	a	b	h	b	b	a	b	-	b	a	b	a	b	a	b	b	b	b	a	-	b	a	b	a	a	a	a	a	a	b	a	a	a	a	b	b	b	b	-	a	-	b	b	b
chr09	14861670	T	-	b	a	a	b	b	b	b	a	-	-	b	a	b	a	b	a	b	b	b	b	a	b	b	a	-	-	a	a	a	a	a	b	a	a	-	a	b	b	b	b	-	a	a	b	b	b
chr09	14861711	T	-	b	a	a	b	b	b	b	a	-	-	b	a	b	a	b	a	b	b	b	b	a	b	b	a	-	-	a	a	a	a	a	b	a	a	-	a	b	b	b	b	-	a	a	b	b	b
chr09	14861731	A	-	b	a	a	b	b	b	b	a	-	-	b	a	b	a	b	a	b	b	b	b	a	b	b	a	-	-	a	a	a	a	a	b	a	a	-	a	b	b	b	b	-	a	a	b	b	b
chr09	14918714	C	-	b	a	a	b	b	b	b	-	-	-	b	a	b	a	b	a	-	b	-	b	a	b	-	a	b	-	a	-	a	a	a	b	a	a	a	-	b	b	b	b	-	a	a	b	b	-
chr09	14919807	G	-	-	a	-	b	b	b	b	-	-	-	-	-	-	a	-	a	b	b	-	b	-	-	-	a	h	-	-	a	a	-	a	b	-	a	a	a	-	b	b	-	-	a	-	-	b	-
chr09	14990347	G	a	b	a	-	-	b	-	b	-	-	-	-	a	b	a	b	a	b	b	b	b	a	b	b	a	b	-	a	a	a	a	a	b	-	-	a	a	-	b	b	b	-	-	a	-	b	b
chr09	15001227	G	a	b	a	a	b	b	b	b	a	-	b	b	a	b	a	b	a	b	b	b	b	-	b	b	a	h	a	a	a	a	a	a	b	a	a	-	-	b	b	b	b	a	a	a	b	b	b
chr09	15023077	G	a	-	a	a	b	-	-	b	a	-	-	-	-	b	a	b	a	-	b	b	b	-	b	-	a	-	a	-	a	-	a	a	b	a	a	-	-	b	-	b	-	-	a	-	b	-	-
chr09	15024799	C	a	b	a	a	b	a	b	b	-	-	-	b	a	b	a	b	a	b	b	b	b	a	b	b	a	a	-	a	a	-	-	a	b	-	a	a	a	b	b	b	b	-	a	a	b	b	-
chr09	15063237	T	a	b	a	a	b	b	b	b	a	b	-	b	a	b	a	b	a	b	b	-	b	a	b	b	a	h	a	a	-	a	a	a	b	a	a	-	a	b	b	b	b	-	a	a	-	b	b
chr09	15065709	G	a	b	-	a	-	-	b	b	a	-	-	b	-	b	a	b	a	b	b	b	b	-	b	-	a	-	a	a	a	a	-	a	b	a	-	a	a	-	b	-	b	-	a	a	b	b	b
chr09	15101967	T	-	-	a	-	-	b	-	b	-	b	b	b	a	b	a	b	a	b	b	b	b	-	b	-	a	-	-	-	a	-	a	a	b	-	a	-	-	-	b	-	b	a	-	-	-	b	-
chr09	15105683	T	a	b	a	-	-	a	b	b	a	b	b	b	a	b	a	b	a	-	b	b	b	a	b	b	a	b	-	-	a	-	a	a	b	-	a	-	a	b	b	b	-	-	a	a	b	-	-
chr09	15107965	A	a	b	a	a	b	b	b	b	a	b	-	b	a	b	a	b	a	b	b	b	b	a	b	-	a	b	a	a	a	a	a	a	b	a	a	-	-	b	b	b	b	a	a	a	-	b	b
chr09	15150721	C	a	b	-	a	b	-	b	b	a	-	-	-	a	b	a	b	a	b	b	b	b	a	b	-	a	b	a	a	-	a	a	a	b	-	a	a	a	b	b	b	b	a	a	a	b	-	-
chr09	15154060	C	a	b	a	a	b	b	b	b	a	b	b	b	a	b	a	b	a	a	b	b	b	a	b	b	a	b	a	a	a	a	a	a	b	a	a	a	a	b	b	h	b	-	a	a	b	b	b
chr09	15193785	C	a	b	a	-	b	b	b	b	a	b	b	b	a	b	a	b	a	b	b	b	b	a	b	b	a	b	-	-	a	a	a	a	b	a	a	a	a	-	b	b	-	-	a	a	b	b	b
chr09	15219596	C	a	b	a	a	b	a	b	b	a	b	-	b	-	b	a	b	a	-	b	b	b	a	b	-	a	a	a	a	a	a	a	a	b	a	a	-	-	b	b	b	b	-	a	a	b	b	b
chr09	15220589	C	a	b	a	a	b	b	b	b	a	b	b	b	a	b	a	b	a	b	b	b	b	a	b	b	a	h	a	a	a	a	a	a	b	-	a	a	a	b	b	b	b	a	a	a	-	b	b
chr09	15235639	C	a	b	a	a	b	a	b	b	-	b	-	b	a	b	a	b	a	b	b	-	b	-	b	b	a	b	-	a	a	a	a	a	b	a	a	a	a	b	b	b	b	-	a	a	b	b	b
chr09	15246954	T	a	b	a	-	b	b	b	b	a	b	b	b	a	b	a	b	a	b	b	b	b	-	b	b	a	b	-	a	a	a	a	a	b	a	a	-	a	b	b	b	b	a	-	a	b	b	b
chr09	15256132	G	a	b	-	-	b	b	-	b	-	-	-	b	a	b	a	b	a	-	b	b	b	-	b	b	a	b	a	-	-	-	a	a	b	a	a	-	-	-	b	b	b	a	a	a	-	b	-
chr09	15268579	T	-	b	a	-	b	-	-	b	-	a	-	-	-	b	a	b	a	-	-	-	b	-	-	-	-	-	-	a	-	-	a	a	b	-	-	a	-	-	b	b	b	-	-	a	b	b	-
chr09	15283513	G	a	b	a	a	-	b	b	b	a	b	-	b	a	b	a	b	a	b	b	b	b	a	b	-	a	b	-	a	a	-	a	a	b	a	a	a	-	b	b	b	b	a	a	-	-	b	b
chr09	15300844	T	a	b	a	a	b	b	b	b	a	b	b	b	a	b	a	b	a	b	b	b	b	a	b	b	a	b	a	a	a	a	a	a	b	a	a	a	a	b	b	b	b	a	a	a	b	b	b
chr09	15306968	A	-	-	a	-	-	-	b	b	-	-	-	-	-	b	a	b	a	-	b	b	b	-	-	-	-	b	-	a	-	a	-	a	b	-	-	-	-	b	b	-	b	-	a	a	-	-	-
chr09	15419241	C	a	b	a	-	-	b	b	b	a	b	b	b	a	b	a	b	a	b	b	b	b	a	b	-	a	b	a	a	a	a	a	a	b	-	a	a	a	b	b	b	b	-	a	a	b	-	-
chr09	15419258	A	a	b	a	-	-	b	b	b	a	b	b	b	a	b	a	b	a	b	b	b	b	a	b	-	a	b	a	a	a	a	a	a	b	-	a	a	a	b	b	b	b	-	a	a	b	-	-
chr09	15459896	G	a	b	a	-	b	-	b	b	-	-	-	b	-	b	a	b	a	b	b	b	b	-	b	-	-	-	-	-	-	a	a	a	b	-	a	-	-	-	b	-	b	-	-	a	b	-	b
chr09	15525094	A	-	b	a	-	-	b	-	b	-	-	-	b	a	b	a	b	a	a	b	b	b	a	b	b	a	a	a	-	-	-	a	a	b	-	-	-	a	b	b	-	b	-	a	-	-	-	-
chr09	15568602	G	-	b	-	a	-	-	b	b	-	-	-	b	a	b	a	b	a	-	b	-	b	-	-	-	a	b	-	a	-	-	a	a	b	a	a	-	a	b	b	b	b	-	a	-	b	b	-
chr09	15778550	T	a	b	-	-	-	b	b	b	a	a	-	b	-	b	-	b	a	b	b	b	b	-	b	-	a	b	a	a	a	-	a	a	b	-	-	-	a	b	b	b	b	-	a	a	b	b	b
chr09	15787684	C	a	b	a	a	b	b	b	-	a	-	-	b	a	b	a	b	a	b	b	b	b	a	b	-	a	b	a	a	a	-	a	a	b	a	a	-	-	b	b	b	b	-	a	a	-	b	b
chr09	15881901	C	a	b	a	-	b	-	-	-	a	a	-	b	a	b	a	b	a	b	b	b	b	a	-	b	a	-	-	a	a	-	a	a	b	-	a	-	-	b	b	b	b	-	a	a	b	b	b
chr09	15900528	G	a	b	a	a	b	b	b	b	-	a	-	b	a	b	a	b	a	b	b	b	b	a	b	-	a	b	-	a	-	a	a	a	b	a	a	a	a	b	b	b	b	-	a	a	-	b	b
chr09	15901548	A	a	b	a	-	b	b	b	b	a	-	b	b	a	b	a	b	a	b	b	b	b	a	b	b	a	b	a	a	a	a	a	a	b	-	a	a	a	b	b	b	b	a	a	-	b	b	b
chr09	15931193	A	a	b	a	a	b	b	b	b	a	a	b	b	a	b	a	b	a	b	b	b	b	a	b	b	a	b	a	a	-	a	a	a	b	a	a	a	a	b	b	b	b	a	a	a	-	b	b
chr09	15942349	G	a	b	a	-	b	-	b	b	-	-	-	-	a	b	-	b	a	b	b	b	b	a	b	b	a	b	-	a	a	-	-	a	b	-	-	a	a	b	b	b	b	-	a	a	-	b	b
chr09	15980112	G	-	b	a	a	-	b	b	b	a	a	-	b	a	b	a	b	a	b	b	b	b	-	b	-	a	b	a	a	a	a	a	a	b	a	a	-	-	b	b	b	b	a	a	a	b	b	b
chr09	16004449	G	a	-	a	a	b	b	-	-	a	-	-	-	a	b	a	b	a	b	b	b	b	a	b	b	a	-	a	a	a	a	a	a	b	a	a	-	a	b	b	-	b	a	a	a	-	-	-
chr09	16019850	T	a	b	-	-	-	-	b	b	-	-	-	b	-	b	a	b	a	a	b	-	b	-	-	-	a	-	a	a	a	a	-	a	b	a	-	a	-	-	b	b	b	a	a	-	-	-	-
chr09	16064987	C	a	b	a	a	b	h	b	b	a	a	b	b	a	b	a	b	a	b	b	b	b	a	b	b	a	b	a	a	a	a	a	a	b	a	a	a	a	b	b	b	b	-	a	a	b	b	b
chr09	16073823	C	a	b	a	a	b	h	b	b	a	a	-	b	a	b	a	b	a	b	b	b	b	a	b	-	a	b	a	a	a	a	a	a	b	-	a	a	-	b	b	b	b	-	a	a	b	b	b
chr09	16088224	G	a	b	a	a	b	b	b	b	-	a	b	b	a	b	a	b	a	b	b	-	b	-	b	b	a	b	a	a	a	-	a	a	b	a	a	a	a	-	b	b	b	a	a	-	b	b	b
chr09	16100516	G	a	-	a	-	-	-	-	b	-	-	-	-	a	b	a	b	a	b	b	-	b	a	b	b	a	-	-	a	a	a	a	a	b	-	a	-	a	b	b	-	b	-	a	a	b	b	-
chr09	16105585	T	a	b	a	a	b	b	-	b	a	-	-	-	a	b	a	b	a	b	b	b	b	a	b	b	a	b	a	a	a	a	a	a	b	a	a	a	-	b	b	b	b	a	a	a	b	b	-
chr09	16143625	A	a	b	a	a	b	b	-	b	a	a	b	b	-	b	a	b	a	b	b	b	b	-	b	b	a	a	a	a	a	a	a	a	b	-	a	a	a	b	b	b	b	a	a	a	b	b	b
chr09	16167315	A	a	b	a	a	b	b	b	b	-	a	b	b	a	b	a	b	a	b	b	b	b	a	b	-	a	b	a	a	a	a	a	a	b	a	a	a	a	-	b	b	b	a	a	a	-	b	b
chr09	16181704	G	a	b	a	a	b	b	b	b	a	a	-	b	a	b	a	b	a	b	b	b	b	a	b	b	a	b	a	a	a	a	a	a	b	a	a	a	a	b	b	b	b	a	a	a	b	b	b
chr09	16182358	C	a	b	a	a	-	b	b	b	a	-	-	b	a	b	a	b	a	b	b	b	b	a	b	b	a	b	a	a	a	a	a	a	b	a	a	a	-	b	b	b	b	a	a	a	-	b	b
chr09	16186877	G	-	b	-	-	b	b	b	b	-	-	-	b	-	b	a	b	a	b	b	b	b	a	b	-	-	b	a	a	-	a	a	a	b	-	a	-	-	b	b	b	b	-	-	a	b	b	b
chr09	16208049	A	a	b	a	a	b	b	b	b	a	-	b	b	a	b	a	b	a	b	b	b	b	a	b	b	a	b	a	a	a	a	a	a	b	-	a	a	a	b	b	b	b	a	a	a	b	b	b
chr09	16208584	G	a	b	a	a	b	b	b	b	-	a	b	b	a	b	a	b	a	b	b	b	b	a	b	b	a	b	a	a	a	a	a	a	b	a	a	a	-	b	b	b	b	-	a	a	-	b	b
chr09	16212762	A	a	b	-	-	b	b	b	b	-	-	b	b	a	b	a	b	a	b	b	b	b	-	b	b	a	b	-	a	-	a	a	a	b	-	-	a	a	-	b	b	b	a	a	a	-	b	b
chr09	16478971	C	a	b	a	a	-	b	b	-	a	-	b	b	a	b	a	b	a	b	b	b	b	-	b	-	a	b	a	a	a	a	a	a	b	a	a	a	a	b	b	b	b	-	a	a	-	b	b
chr09	16671059	A	a	b	a	a	-	b	-	-	-	-	b	-	a	b	a	b	a	b	b	-	b	-	-	-	a	b	a	a	a	-	-	a	b	-	a	-	a	b	b	b	b	-	a	a	-	b	-
chr09	16676895	A	-	b	a	-	-	-	b	-	a	a	-	-	-	b	a	b	a	b	b	-	b	-	-	b	a	-	a	a	a	a	a	a	b	a	a	-	a	b	b	-	b	-	a	a	b	b	b
chr09	16680600	C	a	b	a	a	b	-	b	b	a	a	-	b	a	b	a	b	a	b	b	b	b	a	b	-	a	a	-	a	-	a	a	a	b	a	a	a	-	b	b	b	-	-	a	-	-	b	b
chr09	16680618	A	a	b	a	a	b	-	b	b	a	a	-	b	a	b	a	b	a	b	b	b	b	a	b	-	a	a	-	a	-	a	a	a	b	a	a	a	-	b	b	b	-	-	a	-	-	b	b
chr09	16696752	A	a	b	a	a	b	-	b	b	a	-	-	-	a	b	a	b	a	b	b	b	b	-	b	b	a	b	a	a	a	a	a	a	b	a	a	-	a	b	b	b	b	a	a	a	-	-	b
chr09	16696785	A	a	b	a	a	b	-	b	b	a	-	-	-	a	b	a	b	a	b	b	b	b	-	b	a	a	b	a	a	a	a	a	a	b	a	a	-	a	b	b	b	b	a	a	a	-	-	b
chr09	16709596	T	a	b	-	-	b	a	-	b	-	-	-	b	a	b	a	b	a	b	b	b	b	a	b	b	a	b	a	a	a	-	a	a	b	-	a	a	-	-	b	b	b	a	a	a	-	b	b
chr09	16727006	G	a	b	a	a	b	a	b	b	a	-	-	b	a	b	a	b	a	b	b	b	b	-	b	b	a	b	a	a	a	a	a	a	b	a	a	a	-	b	b	b	b	-	a	a	b	b	b
chr09	16727043	A	a	b	a	a	b	a	b	b	a	-	-	b	a	b	a	b	a	b	b	b	b	-	b	b	a	b	a	a	a	a	a	a	b	a	a	a	-	b	b	b	b	-	a	a	b	b	b
chr09	16727922	G	a	b	a	a	b	b	b	b	-	a	-	b	a	b	a	b	a	b	b	-	b	a	b	b	a	b	a	a	a	a	a	a	b	a	a	a	a	b	b	b	b	-	a	a	-	b	b
chr09	16727980	C	a	b	a	a	b	b	b	b	-	a	-	b	a	b	a	b	a	b	b	-	b	a	b	b	a	b	a	a	a	a	a	a	b	a	a	a	a	b	b	b	b	-	a	a	-	b	b
chr09	16746819	C	a	b	a	a	b	b	b	b	-	a	b	b	a	b	a	b	a	b	b	b	b	-	b	-	a	b	a	a	a	a	a	a	b	a	a	a	a	b	b	b	b	a	a	a	b	b	b
chr09	16747071	A	a	b	a	a	b	b	b	b	-	a	b	b	a	b	a	b	a	b	b	b	b	-	b	-	a	b	a	a	a	a	a	a	b	a	a	a	a	b	b	b	b	a	a	a	b	b	b
chr09	16748895	A	a	b	-	-	-	a	-	-	-	-	-	-	-	-	a	b	-	b	-	b	-	-	-	-	a	-	-	-	-	-	a	a	b	-	a	a	a	-	b	-	-	-	a	a	-	b	b
chr09	16748946	C	a	b	-	-	-	a	-	-	-	-	-	-	-	-	a	b	-	b	-	b	-	-	-	-	a	-	-	-	-	-	a	a	b	-	a	a	a	-	b	-	-	-	a	a	-	b	b
chr09	16749091	C	a	b	-	-	-	a	-	-	-	-	-	-	-	-	a	b	-	b	-	b	-	-	-	-	a	-	-	-	-	-	a	a	b	-	a	a	a	-	b	-	-	-	a	a	-	b	b
chr09	16750318	C	a	b	-	a	-	-	-	-	-	a	-	-	-	-	a	b	a	b	b	-	b	-	-	-	a	-	-	-	a	a	-	a	b	-	a	-	-	-	-	b	b	-	a	-	b	-	b
chr09	16750587	T	-	b	-	-	b	b	b	-	-	-	b	b	-	b	-	b	-	-	b	-	b	-	b	-	a	b	-	-	a	-	-	a	b	-	-	-	a	-	b	b	b	-	a	-	b	b	-
chr09	16751081	C	a	b	a	a	b	a	b	b	a	-	b	b	a	b	a	b	a	b	b	b	b	a	b	-	a	b	-	a	a	-	a	a	b	a	a	-	a	b	b	b	b	-	a	a	b	-	b
chr09	16753047	G	-	b	a	a	b	b	b	b	a	a	-	b	a	b	a	b	a	b	b	b	b	a	b	b	a	b	a	a	-	a	a	a	b	-	a	a	a	b	b	b	b	a	a	a	-	b	-
chr09	16753294	T	a	b	a	a	b	b	b	b	a	a	-	b	a	b	a	b	a	b	b	b	b	a	b	b	a	b	a	a	a	a	a	a	b	-	a	a	a	b	b	b	b	a	a	a	-	b	b
chr09	16753826	G	a	b	a	a	b	b	b	b	a	a	-	b	a	b	a	b	a	b	b	-	b	a	b	-	a	b	a	a	a	a	a	a	b	-	a	-	a	-	b	h	b	a	a	a	b	b	b
chr09	16773802	C	a	-	a	-	-	-	-	-	-	-	-	b	-	-	-	b	a	b	-	-	-	-	-	b	a	-	a	a	a	-	-	a	b	a	-	a	a	-	b	-	b	-	a	-	-	-	b
chr09	16838388	T	a	b	a	a	b	b	b	b	-	-	-	b	a	b	a	b	a	b	b	b	b	a	b	b	a	b	a	a	a	-	b	a	b	-	a	a	-	b	b	b	b	-	a	a	-	b	b
chr09	16862277	T	a	b	a	-	b	a	-	-	a	-	-	-	-	b	a	b	a	b	b	b	b	a	b	b	a	b	a	a	a	a	-	a	b	a	-	-	-	-	-	-	b	a	a	-	-	b	b
chr09	16984196	A	-	b	a	a	-	a	-	b	-	-	-	-	a	b	h	b	a	-	b	b	b	a	b	-	-	-	-	a	-	-	a	a	b	-	a	a	a	b	b	a	b	-	a	-	b	-	-
chr09	16993137	A	a	b	a	a	b	-	b	b	a	a	-	b	a	b	a	b	a	b	b	-	b	a	b	-	b	b	a	a	a	a	a	a	b	a	a	a	a	-	b	-	b	a	a	a	b	b	b
chr09	16993147	A	a	b	a	a	b	-	b	b	a	a	-	b	a	b	a	b	a	b	b	-	b	a	b	-	b	b	a	a	a	a	a	a	b	a	a	a	a	-	b	-	b	a	a	a	b	b	b
chr09	17003007	T	a	b	a	-	-	b	b	b	a	-	-	b	a	b	a	b	a	b	b	b	b	-	b	b	b	b	a	a	a	a	a	a	b	a	a	a	a	b	b	a	b	-	a	a	b	b	b
chr09	17013817	T	-	b	a	a	-	b	b	b	-	-	-	b	a	b	a	b	a	b	b	b	b	a	b	-	b	-	a	a	-	-	a	a	b	-	a	-	a	b	b	-	b	-	a	b	-	b	-
chr09	17256988	G	-	-	-	a	b	a	-	b	-	a	-	b	a	b	a	b	a	b	b	-	b	-	-	-	-	b	-	-	-	a	a	a	b	a	b	-	-	b	b	b	b	a	-	b	b	b	-
chr09	17291118	A	a	b	a	a	b	b	b	b	a	a	b	b	a	b	a	b	a	b	b	b	b	a	b	b	b	b	a	a	a	a	a	a	b	a	b	b	a	b	b	b	b	a	a	b	b	b	b
chr09	17451059	T	a	b	a	a	-	b	-	b	-	a	-	-	a	b	a	b	a	b	b	b	b	a	b	-	b	b	a	a	-	a	a	a	b	-	b	b	-	b	b	a	b	-	a	b	-	-	b
chr09	17520609	T	a	b	-	a	b	b	b	b	a	-	-	b	a	b	a	b	a	b	b	b	b	-	b	-	b	b	-	-	-	a	a	a	b	-	b	b	-	-	b	b	b	a	a	-	b	b	-
chr09	17564101	C	a	b	a	a	b	h	-	b	a	a	b	b	a	b	a	b	a	b	b	b	b	a	b	b	b	b	a	a	-	-	a	a	b	-	b	b	a	b	b	b	b	-	a	b	b	b	b
chr09	17680801	C	a	b	a	a	b	-	b	b	a	a	-	b	a	b	a	b	a	a	b	b	b	-	b	b	b	b	a	a	a	a	a	a	b	a	b	b	a	b	b	b	b	-	a	b	b	b	-
chr09	17704610	T	a	b	a	a	b	b	b	-	a	a	-	-	a	b	a	b	a	b	b	-	b	a	b	-	b	-	-	a	-	a	a	a	b	a	b	b	-	b	b	b	-	-	a	-	-	-	b
chr09	17989061	T	a	b	a	a	b	b	-	b	-	-	b	-	a	b	a	b	a	b	b	b	b	a	b	-	b	b	-	a	-	-	a	a	b	-	b	b	-	b	b	-	b	-	-	b	-	b	-
chr09	17994739	T	a	-	a	-	-	b	-	b	-	-	-	b	a	b	a	b	a	b	b	-	b	-	-	b	b	-	a	a	-	a	a	a	b	a	b	-	a	-	b	b	b	-	a	b	b	b	b
chr09	17996274	T	a	b	a	a	b	h	b	b	a	a	-	b	a	b	a	b	a	b	b	b	b	a	b	b	b	b	a	a	a	a	a	a	b	a	b	b	a	b	b	h	b	a	a	b	b	b	b
chr09	17996311	T	a	b	a	a	b	h	b	b	a	a	-	b	a	b	a	b	a	b	b	b	b	a	b	b	b	b	a	a	a	a	a	a	b	a	b	b	a	b	b	h	b	a	a	b	b	b	b
chr09	18007995	C	-	b	a	a	-	b	b	b	a	-	-	b	a	b	a	b	a	b	b	b	b	a	b	b	b	b	a	a	-	a	a	a	b	-	b	b	a	-	b	b	b	-	a	b	-	b	b
chr09	18008025	C	-	b	a	a	-	b	b	b	a	-	-	b	a	b	a	b	a	b	b	b	b	a	b	b	b	b	a	a	-	a	a	a	b	-	b	b	a	-	b	b	b	-	a	b	-	b	b
chr09	18008051	G	-	b	a	a	-	b	b	b	a	-	-	b	a	b	a	b	a	b	b	b	b	a	b	b	b	b	a	a	-	a	a	a	b	-	b	b	a	-	b	b	b	-	a	b	-	b	b
chr09	18008219	G	a	b	a	a	-	b	b	b	a	-	-	b	a	b	a	b	a	b	b	b	b	a	b	b	b	b	a	a	a	a	a	a	b	-	b	b	a	-	b	b	b	-	a	b	-	b	b
chr09	18012238	G	a	b	-	a	-	b	-	b	-	a	-	-	-	-	a	b	a	b	b	-	b	-	b	-	b	b	-	-	a	a	a	a	b	a	b	-	a	b	b	b	b	-	a	b	b	b	b
chr09	18012307	G	a	b	-	a	-	b	-	b	-	a	-	-	-	-	a	b	a	b	b	-	b	-	b	-	b	b	-	-	a	a	a	a	b	a	b	-	a	b	b	b	b	-	a	b	b	b	b
chr09	18024240	C	a	b	a	-	b	-	b	-	a	-	-	b	-	b	a	b	a	b	b	b	-	-	b	b	b	b	-	a	-	a	-	a	b	a	-	b	a	b	b	b	b	a	a	b	b	b	b
chr09	18024396	G	a	b	a	-	b	-	b	-	a	-	-	b	-	b	a	b	a	b	b	b	-	-	b	b	b	b	-	a	-	a	-	a	b	a	-	b	a	b	b	b	b	a	a	b	b	b	b
chr09	18044105	G	a	b	a	a	b	b	b	b	a	-	-	b	a	b	a	b	a	b	b	b	b	-	b	b	b	-	-	a	-	a	a	a	b	-	b	b	-	b	b	b	b	a	a	b	-	b	b
chr09	18055766	G	a	b	a	a	b	b	-	b	a	a	-	-	a	b	a	b	a	-	b	b	b	a	b	b	b	b	a	a	a	a	a	a	b	-	b	b	a	b	b	b	b	-	a	b	-	b	b
chr09	18060408	A	a	b	-	a	-	b	b	b	a	-	-	b	-	b	a	b	a	b	b	b	b	a	b	b	b	b	-	a	-	-	a	a	b	a	-	b	-	b	b	b	b	a	a	b	b	b	b
chr09	18064227	T	a	b	a	a	b	a	b	b	a	a	b	-	-	b	a	b	-	b	b	-	b	-	b	b	b	b	-	a	a	a	a	a	b	a	-	b	-	b	b	b	b	-	a	b	-	b	b
chr09	18064779	G	-	b	a	a	b	b	-	-	a	-	-	b	a	b	a	b	a	b	b	b	b	a	b	b	b	b	a	a	a	a	a	a	b	-	b	-	-	b	b	b	b	a	a	b	b	b	b
chr09	18071210	C	a	b	a	-	-	b	-	-	-	-	-	-	-	b	a	b	a	b	b	b	b	-	-	-	b	b	a	a	a	-	a	a	b	a	-	-	a	b	b	b	b	a	a	b	b	b	b
chr09	18071213	T	a	b	a	-	-	b	-	-	-	-	-	-	-	b	a	b	a	b	b	b	b	-	-	-	b	b	a	a	a	-	a	a	b	a	-	-	a	b	b	b	b	a	a	b	b	b	b
chr09	18075992	C	a	b	a	a	b	b	b	-	a	-	-	b	a	b	a	b	a	-	b	-	b	a	b	-	b	-	a	a	-	a	a	a	b	-	b	-	a	-	b	b	b	-	-	b	b	b	b
chr09	18109593	C	a	b	a	a	b	b	-	b	-	a	-	b	a	b	a	b	a	b	b	b	b	a	-	b	b	-	a	a	a	a	a	a	b	a	b	b	a	b	b	b	b	-	a	b	-	b	b
chr09	18121596	A	a	b	a	a	b	b	b	b	-	-	b	-	a	b	a	b	a	b	b	b	b	a	b	b	b	a	a	a	-	a	a	a	b	a	b	b	a	b	b	b	b	a	a	b	-	b	b
chr09	18137874	T	a	b	-	a	-	b	b	b	a	a	-	b	a	b	a	b	a	b	b	b	b	a	b	-	b	b	a	a	a	a	a	a	b	a	b	b	a	b	b	b	b	-	a	b	b	b	b
chr09	18137902	T	a	b	-	a	-	b	b	b	a	a	-	b	a	b	a	b	a	b	b	b	b	a	b	-	b	b	a	a	a	a	a	a	b	a	b	b	a	b	b	b	b	-	a	b	b	b	b
chr09	18139941	A	a	b	a	-	b	-	b	b	-	a	-	b	a	b	a	b	a	b	b	b	b	-	b	b	b	b	-	a	b	a	a	a	b	a	b	b	a	b	b	b	b	-	a	b	-	b	b
chr09	18140486	G	a	b	a	a	b	a	b	b	a	a	b	b	a	b	a	b	a	b	b	b	b	a	b	b	b	b	a	a	a	-	a	a	b	a	b	b	a	b	b	b	b	-	a	b	-	b	b
chr09	18140517	G	a	b	a	a	b	a	b	b	a	a	b	b	a	b	a	b	a	b	b	b	b	a	b	b	b	b	a	a	a	-	a	a	b	a	b	b	a	b	b	b	b	-	a	b	-	b	b
chr09	18141135	T	a	b	a	a	b	b	b	b	a	a	-	b	a	b	a	b	a	b	b	b	b	a	b	b	b	b	a	a	a	a	a	a	b	a	b	b	a	b	b	b	b	-	a	b	-	b	b
chr09	18141140	A	a	b	a	a	b	b	b	b	a	a	-	b	a	b	a	b	a	b	b	b	b	a	b	b	b	b	a	a	a	a	a	a	b	a	b	b	a	b	b	b	b	-	a	b	-	b	b
chr09	18141430	A	a	b	-	-	-	-	b	b	-	-	-	b	-	b	-	b	a	b	b	-	-	-	b	-	b	-	-	a	a	-	a	a	b	a	b	b	a	b	-	b	-	-	a	b	-	b	-
chr09	18141444	G	a	b	-	-	-	-	b	b	-	-	-	b	-	b	-	b	a	b	b	-	-	-	b	-	b	-	-	a	a	-	a	a	b	a	b	b	a	b	-	b	-	-	a	b	-	b	-
chr09	18141732	T	-	b	a	a	b	a	b	-	a	-	-	-	a	b	a	b	a	b	b	-	b	a	-	-	b	-	a	a	a	-	a	a	-	a	-	-	a	-	b	-	b	a	a	b	-	b	b
chr09	18145720	C	a	b	-	-	b	b	b	-	a	a	b	-	-	b	a	b	a	b	b	-	b	a	-	b	b	b	-	a	a	-	a	a	b	a	b	b	a	b	b	b	b	-	a	b	b	a	b
chr09	18145729	C	a	b	-	-	b	b	b	-	a	a	b	-	-	b	a	b	a	b	b	-	b	a	-	b	b	b	-	a	a	-	a	a	b	a	b	b	a	b	b	b	b	-	a	b	b	b	b
chr09	18146035	C	a	b	a	a	b	b	-	b	a	a	-	b	a	b	a	b	a	-	b	b	b	a	-	b	b	b	-	a	a	a	a	a	b	a	b	b	-	b	b	b	b	-	a	b	b	b	b
chr09	18146373	T	a	b	a	a	b	b	-	b	a	a	-	b	a	b	a	b	a	-	b	b	b	a	-	b	b	b	-	a	a	a	a	a	b	a	b	b	-	b	b	b	b	-	a	b	b	b	b
chr09	18158816	C	-	b	a	a	b	-	b	b	a	a	-	-	a	b	a	b	a	-	b	-	b	-	b	-	-	b	a	a	-	-	a	a	b	-	b	b	-	b	b	b	b	a	-	b	-	-	-
chr09	18184406	T	-	-	a	a	b	b	b	b	-	a	b	b	a	b	a	b	a	b	b	b	b	a	-	-	b	-	-	-	-	-	-	a	b	-	-	b	-	b	b	b	b	-	-	-	-	-	-
chr09	18184442	C	a	b	a	a	b	b	b	b	a	a	b	b	a	b	a	b	a	b	b	b	b	a	b	b	b	b	a	a	a	-	a	a	b	a	b	b	a	b	b	b	b	a	a	b	b	b	b
chr09	18184500	A	a	b	a	a	b	b	b	b	a	a	b	b	a	b	a	b	a	b	b	b	b	a	b	b	b	b	a	a	a	-	a	a	b	a	b	b	a	b	b	b	b	a	a	b	b	b	b
chr09	18187865	T	a	b	a	a	b	b	b	b	a	a	-	b	a	b	a	b	a	b	b	b	b	a	b	b	b	b	a	a	a	a	a	a	b	a	b	b	a	b	b	b	b	a	a	b	b	b	b
chr09	18217348	A	a	b	a	-	b	b	b	b	a	-	-	b	a	b	a	b	a	b	b	b	b	a	-	-	b	-	a	a	a	-	-	a	b	-	b	b	a	b	b	b	b	a	a	b	-	b	b
chr09	18224028	C	-	b	-	a	b	a	b	b	a	-	b	-	a	b	a	b	a	b	-	b	b	-	-	b	b	-	a	a	-	-	a	a	b	-	b	b	a	-	b	b	b	-	a	b	b	-	-
chr09	18224069	A	-	b	-	a	b	a	b	b	a	-	b	-	a	b	a	b	a	b	-	b	b	-	-	b	b	-	a	a	-	-	a	a	b	-	b	b	a	-	b	b	b	-	a	b	b	-	-
chr09	18224073	A	-	b	-	a	b	a	b	b	a	-	b	-	a	b	a	b	a	b	-	b	b	-	-	b	b	-	a	a	-	-	a	a	b	-	b	b	a	-	b	b	b	-	a	b	b	-	-
chr09	18226907	A	-	b	a	-	-	b	-	b	-	-	-	b	-	-	a	b	a	b	b	b	b	a	-	-	-	b	-	a	a	-	a	a	b	-	b	-	-	b	b	-	b	a	a	-	-	b	b
chr09	18228506	T	a	b	-	a	b	b	b	b	a	a	-	b	a	b	a	b	a	b	b	b	b	a	b	b	b	b	a	a	a	-	a	a	b	a	b	b	-	b	b	b	b	a	a	b	-	b	b
chr09	18228920	A	a	b	a	a	b	b	b	b	-	a	b	b	-	b	a	b	a	b	b	b	b	a	-	b	b	b	a	a	a	a	a	a	b	a	b	b	a	b	b	b	b	a	a	b	b	b	b
chr09	18229842	A	a	b	a	-	-	b	-	b	-	a	-	b	-	b	-	b	a	b	b	-	b	-	b	b	b	b	-	-	a	a	a	a	b	a	-	b	a	-	-	-	b	-	a	b	b	b	b
chr09	18230231	T	a	b	a	a	-	a	b	b	a	a	b	b	a	b	a	b	a	h	b	b	b	a	b	b	b	b	-	a	a	a	a	a	b	a	b	b	a	b	b	b	b	-	a	b	b	b	b
chr09	18231380	C	a	b	a	a	b	h	b	b	a	a	b	b	a	b	a	b	a	b	b	b	b	a	b	b	b	b	a	a	a	-	a	a	b	a	b	b	a	-	b	b	b	a	a	b	b	b	b
chr09	18254333	T	a	b	a	a	b	h	-	b	a	-	-	b	a	b	a	b	a	b	b	b	b	a	b	b	b	b	a	a	-	a	a	a	b	-	b	b	a	b	b	b	b	a	a	b	-	b	b
chr09	18268742	C	a	b	a	-	b	b	b	b	-	-	-	b	a	b	a	b	a	b	b	b	b	a	b	-	b	b	a	a	a	a	a	a	b	a	b	-	a	b	b	b	b	-	a	b	-	b	b
chr09	18275717	C	-	b	a	a	b	a	b	b	a	a	-	b	a	b	a	b	a	b	b	b	b	a	b	b	b	b	-	a	-	-	a	a	b	a	b	-	a	b	b	b	b	-	a	b	-	b	b
chr09	18302590	C	a	b	-	a	b	a	-	b	a	-	b	b	a	b	a	b	a	b	b	-	b	a	b	-	b	-	a	a	a	a	a	a	b	a	b	b	a	b	b	b	b	-	a	b	b	b	b
chr09	18312527	G	a	b	a	a	b	h	b	b	a	a	b	b	a	b	a	b	a	b	b	b	b	a	b	b	b	b	a	a	a	a	a	a	b	a	b	b	a	b	b	b	b	a	a	b	b	b	b
chr09	18316553	T	-	b	a	-	-	b	-	b	a	a	-	-	-	b	a	b	a	b	b	-	b	-	-	-	b	b	-	-	a	-	a	a	b	a	b	b	a	-	b	b	-	-	a	b	-	b	b
chr09	18318702	G	-	b	a	a	b	b	b	b	a	a	b	b	a	b	a	b	a	b	b	-	b	a	b	b	b	-	-	a	a	-	a	a	b	a	b	b	a	b	b	b	b	a	a	b	b	b	b
chr09	18318709	C	-	b	a	a	b	b	b	b	a	a	b	b	a	b	a	b	a	b	b	-	b	a	b	b	b	-	-	a	a	-	a	a	b	a	b	b	a	b	b	b	b	a	a	b	b	b	b
chr09	18322005	T	a	b	a	a	b	a	b	b	a	-	b	b	a	b	a	b	a	b	b	b	b	a	b	b	b	b	a	a	a	a	a	a	b	a	b	b	a	b	b	b	b	a	a	b	b	b	b
chr09	18322327	A	a	b	a	a	b	b	b	b	a	a	b	b	a	b	a	b	a	b	b	-	b	-	-	b	b	a	-	a	a	a	a	a	b	-	b	-	-	b	b	-	-	a	a	b	b	b	b
chr09	18322350	T	a	b	a	a	b	b	b	b	a	a	b	b	a	b	a	b	a	b	b	-	b	-	-	b	b	b	-	a	a	a	a	a	b	-	b	-	-	b	b	-	-	a	a	b	b	b	b
chr09	18323887	A	a	b	a	a	b	b	b	-	-	a	-	b	a	b	a	b	a	b	b	-	b	a	b	-	b	b	-	-	a	a	a	a	b	-	b	-	a	b	b	b	b	-	a	b	-	b	-
chr09	18325386	T	a	-	a	a	-	b	-	-	a	-	-	-	-	b	a	b	-	b	-	b	-	-	b	-	b	-	a	a	a	a	a	a	b	a	b	-	-	-	b	b	b	a	a	b	-	b	b
chr09	18327321	T	a	b	a	a	-	h	b	b	a	-	-	b	a	b	a	b	a	b	b	b	b	a	b	-	b	b	a	a	a	a	a	a	b	-	b	-	a	b	b	b	b	-	a	b	b	b	b
chr09	18335425	A	a	b	a	a	b	-	-	b	a	-	b	b	a	b	a	b	a	b	b	-	b	-	b	b	b	b	a	a	a	-	a	a	b	a	b	-	a	b	b	-	b	-	a	b	-	b	b
chr09	18335728	T	a	b	a	-	-	-	b	b	a	-	-	-	a	b	a	b	-	a	b	-	b	-	b	b	b	b	a	a	-	-	-	a	b	-	b	b	-	b	b	b	b	-	a	-	b	b	b
chr09	18335747	T	a	b	a	-	-	-	b	b	a	-	-	-	a	b	a	b	-	a	b	-	b	-	b	b	b	b	a	a	-	-	-	a	b	-	b	b	-	b	b	b	b	-	a	-	b	b	b
chr09	18339116	G	a	b	a	a	b	b	b	b	-	a	-	b	a	b	a	b	a	b	b	b	b	a	b	b	b	b	a	a	a	a	a	a	b	-	b	-	a	b	b	b	b	-	a	b	-	b	b
chr09	18368023	G	a	b	a	a	b	b	b	b	a	-	-	b	a	b	a	b	a	b	b	b	b	a	b	b	b	b	-	a	a	a	a	a	b	a	b	-	-	b	b	b	b	-	a	b	b	-	b
chr09	18379659	A	a	b	a	-	-	-	-	-	-	a	-	-	-	b	a	b	-	b	b	-	b	-	-	b	b	b	-	-	a	-	a	a	b	-	b	-	-	-	b	-	b	a	a	-	b	b	-
chr09	18379757	C	a	b	a	-	-	-	-	-	-	a	-	-	-	b	a	b	-	b	b	-	b	-	-	b	b	b	-	-	a	-	a	a	b	-	b	-	-	-	b	-	b	a	a	-	b	b	-
chr09	18380127	T	a	b	a	a	b	a	b	b	a	-	b	b	a	b	a	b	a	b	b	b	b	a	b	b	b	-	a	a	a	a	a	a	b	a	b	-	a	b	b	b	b	-	a	b	-	b	b
chr09	18380193	C	a	b	a	a	b	a	b	b	a	-	b	b	a	b	a	b	a	b	b	b	b	a	b	b	b	-	a	a	a	a	a	a	b	a	b	-	a	b	b	b	b	-	a	b	-	b	b
chr09	18396887	A	-	b	a	a	b	b	b	b	a	a	-	-	a	b	a	b	a	b	b	b	b	a	b	-	b	b	a	-	a	a	a	a	b	-	b	-	-	b	b	b	b	-	a	b	b	b	b
chr09	18401043	C	-	b	a	-	b	b	b	b	a	-	b	b	a	b	a	b	a	b	b	b	b	a	b	b	b	h	a	a	a	-	a	a	b	a	b	b	a	b	b	b	b	-	a	b	b	b	b
chr09	18401045	G	-	b	a	-	b	b	b	b	a	-	b	b	a	b	a	b	a	b	b	b	b	a	b	b	b	h	a	a	a	-	a	a	b	a	b	b	a	b	b	b	b	-	a	b	b	b	b
chr09	18401060	C	-	b	a	-	b	b	b	b	a	-	b	b	a	b	a	b	a	b	b	b	b	a	b	b	b	h	a	a	a	-	a	a	b	a	b	b	a	b	b	b	b	-	a	b	b	b	b
chr09	18406729	A	-	b	a	-	b	-	-	b	-	-	-	-	a	b	a	b	a	b	b	-	b	-	b	b	b	b	-	a	a	-	-	a	-	a	-	-	-	-	b	b	b	-	a	b	-	b	b
chr09	18411207	C	-	b	a	a	b	b	b	b	a	a	b	b	-	b	a	b	a	b	b	-	b	-	b	b	b	b	-	a	a	-	a	a	b	a	b	b	-	b	b	b	b	-	a	b	b	b	-
chr09	18411718	T	a	b	a	a	b	h	b	b	a	-	b	b	a	b	a	b	a	b	b	b	b	a	b	b	b	b	a	a	a	a	a	a	b	-	b	b	a	-	b	b	b	-	a	b	b	b	-
chr09	18411904	A	-	b	a	a	b	h	b	b	a	-	b	b	a	b	a	b	a	a	b	b	b	a	b	b	b	b	a	a	-	-	a	a	b	-	b	b	a	-	b	b	b	-	a	b	b	b	-
chr09	18411921	T	-	b	a	a	b	h	b	b	a	-	b	b	a	b	a	b	a	b	b	b	b	a	b	b	b	b	a	a	-	-	a	a	b	-	b	b	a	-	b	b	b	-	a	b	b	b	-
chr09	18411948	T	-	b	a	a	b	h	b	b	a	-	b	b	a	b	a	b	a	b	b	b	b	a	b	b	b	b	a	a	-	-	a	a	b	-	b	b	a	-	b	b	b	-	a	b	b	b	-
chr09	18430617	G	-	b	a	a	-	a	b	b	-	a	-	-	a	b	a	b	a	b	b	-	b	-	-	-	b	-	-	a	a	a	a	a	b	a	-	-	-	b	b	b	b	a	a	-	b	b	b
chr09	18430632	T	-	b	a	a	-	a	b	b	-	a	-	-	a	b	a	b	a	b	b	-	b	-	-	-	b	-	-	a	a	a	a	a	b	a	-	-	-	b	b	b	b	a	a	-	b	b	b
chr09	18430653	T	-	b	a	a	-	a	b	b	-	a	-	-	a	b	a	b	a	b	b	-	b	-	-	-	b	-	-	a	a	a	a	a	b	a	-	-	-	b	b	b	b	a	a	-	b	b	b
chr09	18430770	G	-	b	a	a	-	-	b	b	-	a	-	-	a	b	a	b	a	b	b	-	b	-	-	-	b	-	-	a	a	-	a	a	b	a	-	-	-	b	b	b	b	a	a	-	b	b	b
chr09	18430802	T	-	b	a	a	-	-	b	b	-	a	-	-	a	b	a	b	a	b	b	-	b	-	-	-	b	-	-	a	a	-	a	a	b	a	-	-	-	b	b	b	b	a	a	-	b	b	b
chr09	18430837	A	-	b	a	a	-	-	b	b	-	a	-	-	a	b	a	b	a	b	b	-	b	-	-	-	b	-	-	a	a	-	a	a	b	a	-	-	-	b	b	b	b	a	a	-	b	b	b
chr09	18441390	T	-	-	a	a	b	b	-	b	-	a	b	-	-	b	a	b	a	-	b	b	b	a	-	-	b	-	-	-	-	-	a	a	b	-	b	b	-	b	b	b	-	-	a	-	b	-	-
chr09	18441431	C	-	-	a	a	b	b	-	b	-	a	b	-	-	b	a	b	a	-	b	b	b	a	-	-	b	-	-	-	-	-	a	a	b	-	b	b	-	b	b	b	-	-	a	-	b	-	-
chr09	18441444	A	-	-	a	a	b	b	-	b	-	a	b	-	-	b	a	b	a	-	b	b	b	a	-	-	b	-	-	-	-	-	a	a	b	-	b	b	-	b	b	b	-	-	a	-	b	-	-
chr09	18441469	T	-	-	a	a	b	b	-	b	-	a	b	-	-	b	a	b	a	-	b	b	b	a	-	-	b	-	-	-	-	-	a	a	b	-	b	b	-	b	b	b	-	-	a	-	b	-	-
chr09	18441745	T	-	-	a	a	b	b	-	b	-	a	b	-	a	b	a	b	a	-	-	b	b	a	-	-	b	-	-	-	-	-	a	a	b	-	b	b	-	b	b	b	-	-	a	-	b	-	-
chr09	18441756	A	-	-	a	a	b	b	-	b	-	a	b	-	a	b	a	b	a	-	-	b	b	a	-	-	b	-	-	-	-	-	a	a	b	-	b	b	-	b	b	b	-	-	a	-	b	-	-
chr09	18442888	G	a	b	a	a	b	b	b	-	a	-	-	b	a	b	a	b	a	b	b	-	b	a	b	-	b	b	a	a	a	a	a	a	b	a	b	b	a	b	b	b	b	a	a	-	b	b	b
chr09	18442918	G	a	b	a	a	b	b	b	-	a	-	-	b	a	b	a	b	a	b	b	-	b	a	b	-	b	b	a	a	a	a	a	a	b	a	b	b	a	b	b	b	b	a	a	-	b	b	b
chr09	18443055	G	a	b	a	a	b	b	b	-	a	-	-	b	a	b	a	b	a	b	b	-	b	a	b	-	b	b	a	a	a	a	a	a	b	a	b	b	a	b	b	b	b	a	a	-	b	b	b
chr09	18443065	G	a	b	a	a	b	b	b	-	a	-	-	b	a	b	a	b	a	b	b	-	b	a	b	-	b	b	a	a	a	a	a	a	b	a	b	b	a	b	b	b	b	a	a	-	b	b	b
chr09	18443421	T	-	b	a	-	-	b	-	b	-	-	b	b	a	b	a	b	a	b	b	b	b	-	b	-	b	b	-	-	-	a	a	a	b	-	b	b	-	b	b	b	b	a	a	b	-	b	b
chr09	18443472	A	-	b	a	-	-	b	-	b	-	-	b	b	a	b	a	b	a	b	b	b	b	-	b	-	b	b	-	-	-	a	a	a	b	-	b	b	-	b	b	b	b	a	a	b	-	b	b
chr09	18443508	C	-	b	a	-	-	b	-	b	-	-	b	b	a	b	a	b	a	b	b	b	b	-	b	-	b	b	-	-	-	a	a	a	b	-	b	b	-	b	b	b	b	a	a	b	-	b	b
chr09	18444238	T	a	b	a	-	b	b	b	b	-	a	-	b	a	b	a	b	a	b	b	-	b	a	b	b	b	b	-	a	a	a	a	a	b	a	b	b	a	b	b	b	b	a	a	b	-	b	b
chr09	18444485	A	a	b	a	-	b	b	b	b	-	a	-	b	a	b	a	b	a	b	b	-	b	a	b	b	b	b	-	a	a	a	a	a	b	a	b	b	a	b	b	b	b	a	a	b	-	b	b
chr09	18446654	T	a	b	a	a	b	b	b	b	a	a	b	b	a	b	a	b	a	b	b	b	b	a	b	b	b	-	a	a	a	a	a	a	b	a	b	b	a	b	b	b	b	a	a	b	b	b	b
chr09	18446657	C	a	b	a	a	b	a	b	b	a	a	b	b	a	b	a	b	a	b	b	b	b	a	b	b	b	-	a	a	a	a	a	a	b	a	b	b	a	b	b	b	b	a	a	b	b	b	b
chr09	18446850	A	-	b	a	a	b	b	b	b	a	a	b	b	a	b	a	b	a	b	b	b	b	a	b	b	b	-	-	a	a	-	a	a	b	a	b	b	a	b	b	b	b	a	a	b	b	b	b
chr09	18446897	A	-	b	a	a	b	b	b	b	a	a	b	b	a	b	a	b	a	b	b	b	b	a	b	b	b	-	-	a	a	-	a	a	b	a	b	b	a	b	b	b	b	a	a	b	b	b	b
chr09	18446903	T	-	b	a	a	b	b	b	b	a	a	b	b	a	b	a	b	a	b	b	b	b	a	b	b	b	-	-	a	a	-	a	a	b	a	b	b	a	b	b	b	b	a	a	b	b	b	b
chr09	18454525	T	a	b	a	-	b	b	b	b	-	-	-	b	-	b	-	b	a	-	b	b	b	-	-	b	b	-	-	-	-	-	-	a	b	-	b	b	-	b	b	b	b	-	a	b	-	b	-
chr09	18454685	A	a	b	a	a	b	-	b	-	a	a	-	-	a	b	a	b	a	b	b	-	b	a	-	b	b	b	a	a	a	a	a	a	b	a	b	b	a	-	b	b	b	a	a	b	-	b	b
chr09	18454687	C	a	b	a	a	b	-	b	-	a	a	-	-	a	b	a	b	a	b	b	-	b	a	-	b	b	b	a	a	a	a	a	a	b	a	b	b	a	-	b	b	b	a	a	b	-	b	b
chr09	18454799	A	a	b	a	a	b	-	b	-	a	a	-	-	a	b	a	b	a	b	b	-	b	a	-	b	b	b	a	a	a	a	a	a	b	a	b	b	a	-	b	b	b	a	a	b	-	b	b
chr09	18454862	A	a	b	a	a	b	-	b	-	a	a	-	-	a	b	a	b	a	b	b	-	b	a	-	b	b	b	a	a	a	a	a	a	b	a	b	b	a	-	b	b	b	a	a	b	-	b	b
chr09	18455383	G	-	b	a	a	b	b	b	b	a	-	-	-	a	b	a	b	a	b	b	b	b	a	b	b	b	b	a	a	-	-	a	a	b	-	b	b	a	b	b	b	b	-	a	b	b	-	b
chr09	18455419	G	-	b	a	a	b	b	b	b	a	-	-	-	a	b	a	b	a	b	b	b	b	a	b	b	b	b	a	a	-	-	a	a	b	-	b	b	a	b	b	b	b	-	a	b	b	-	b
chr09	18455430	G	-	b	a	a	b	b	b	b	a	-	-	-	a	b	a	b	a	b	b	b	b	a	b	b	b	b	a	a	-	-	a	a	b	-	b	b	a	b	b	b	b	-	a	b	b	-	b
chr09	18455640	A	-	b	a	a	b	b	b	b	a	-	-	-	a	b	a	b	a	b	b	b	b	a	b	b	b	b	a	a	-	-	a	a	b	-	b	b	a	b	b	b	b	-	a	b	b	-	b
chr09	18455646	T	-	b	a	a	b	b	b	b	a	-	-	-	a	b	a	b	a	b	b	b	b	a	b	b	b	b	a	a	-	-	a	a	b	-	b	b	a	b	b	b	b	-	a	b	b	-	b
chr09	18455659	A	-	b	a	a	b	b	b	b	a	-	-	-	a	b	a	b	a	b	b	b	b	a	b	b	b	b	a	a	-	-	a	a	b	-	b	b	a	b	b	b	b	-	a	b	b	-	b
chr09	18455720	A	-	b	a	a	b	b	b	b	a	a	b	b	a	b	a	b	a	b	b	b	b	a	b	-	b	-	a	a	a	-	a	a	b	-	b	b	a	b	b	b	b	-	a	b	b	b	b
chr09	18455724	T	-	b	a	a	b	b	b	b	a	a	b	b	a	b	a	b	a	b	b	b	b	a	b	-	b	-	a	a	a	-	a	a	b	-	b	b	a	b	b	b	b	-	a	b	b	b	b
chr09	18455747	A	-	b	a	a	b	b	b	b	a	a	b	b	a	b	a	b	a	b	b	b	b	a	b	-	b	-	a	a	a	-	a	a	b	-	b	b	a	b	b	b	b	-	a	b	b	b	b
chr09	18456000	G	a	b	a	a	b	b	b	b	a	a	b	b	a	b	a	b	a	b	b	b	b	a	b	-	b	-	a	a	a	a	a	a	b	a	b	b	a	b	b	b	b	-	a	b	b	b	b
chr09	18456034	T	a	b	a	a	b	b	b	b	a	a	b	b	a	b	a	b	a	b	b	b	b	a	b	-	b	-	a	a	a	a	a	a	b	a	b	b	a	b	b	b	b	-	a	b	b	b	b
chr09	18461319	C	a	b	a	a	-	b	-	-	-	-	-	-	-	b	-	b	a	b	b	-	b	-	b	b	b	a	a	a	a	-	a	a	b	a	-	-	-	-	b	b	-	a	a	b	-	b	b
chr09	18461338	G	a	b	a	a	-	b	-	-	-	-	-	-	-	b	-	b	a	b	b	-	b	-	b	b	b	a	a	a	a	-	a	a	b	a	-	-	-	-	b	b	-	a	a	b	-	b	b
chr09	18465495	G	-	b	a	a	-	-	b	b	a	-	-	b	a	b	a	b	a	b	b	-	b	a	b	b	b	a	-	a	a	a	a	a	b	-	b	b	a	-	b	-	b	-	a	b	-	-	-
chr09	18465516	T	-	b	a	a	-	-	b	b	a	-	-	b	a	b	a	b	a	b	b	-	b	a	b	b	b	a	-	a	a	a	a	a	b	-	b	b	a	-	b	-	b	-	a	b	-	-	-
chr09	18465544	T	-	b	a	a	-	-	b	b	a	-	-	b	a	b	a	b	a	b	b	-	b	a	b	b	b	a	-	a	a	a	a	a	b	-	b	b	a	-	b	-	b	-	a	b	-	-	-
chr09	18469479	G	-	b	a	a	b	b	-	b	a	a	b	b	a	b	a	b	a	b	b	b	b	a	b	b	b	b	a	a	-	-	a	a	b	a	b	b	a	b	b	b	b	-	-	b	b	b	-
chr09	18469491	A	-	b	a	a	b	a	-	b	a	a	b	b	a	b	a	b	a	b	b	b	b	a	b	b	b	b	a	a	-	-	a	a	b	a	b	b	a	b	b	b	b	-	-	b	b	b	-
chr09	18469734	C	a	b	a	a	b	a	-	b	a	a	b	b	a	b	a	b	a	b	b	b	b	a	b	b	b	b	a	a	-	a	a	a	b	a	b	b	a	b	b	b	b	-	a	b	b	b	-
chr09	18480393	A	a	b	a	a	b	a	b	b	a	a	b	b	a	b	a	b	a	b	b	b	b	a	b	b	b	b	a	a	a	a	a	a	b	a	b	-	a	b	b	b	b	a	a	b	-	b	b
chr09	18480608	A	a	b	a	a	b	a	b	b	a	a	b	b	a	b	a	b	a	b	b	b	b	a	b	b	b	b	a	a	a	a	a	a	b	a	b	-	a	b	b	b	b	a	a	b	-	b	b
chr09	18480611	G	a	b	a	a	b	a	b	b	a	a	b	b	a	b	a	b	a	b	b	b	b	a	b	b	b	b	a	a	a	a	a	a	b	a	b	-	a	b	b	b	b	a	a	b	-	b	b
chr09	18481798	C	a	b	a	a	b	h	b	b	a	a	-	b	a	b	a	b	a	b	b	-	b	-	b	b	b	b	a	a	a	a	a	a	b	-	b	b	a	b	b	b	b	a	a	b	b	b	b
chr09	18486521	T	-	b	-	a	-	b	-	b	-	-	-	b	a	b	a	b	a	b	b	-	b	-	b	b	b	a	-	a	a	-	a	a	b	-	b	-	a	b	b	b	b	-	a	b	-	b	-
chr09	18486584	C	-	b	-	a	-	a	-	b	-	-	-	b	a	b	a	b	a	b	b	-	b	-	b	b	b	a	-	a	a	-	a	a	b	-	b	-	a	b	b	b	b	-	a	b	-	b	-
chr09	18486860	G	a	b	-	a	-	b	-	b	-	-	-	b	a	b	a	b	a	b	b	-	b	-	b	b	b	a	-	a	a	-	a	a	b	-	b	-	a	b	b	b	b	-	a	b	-	b	-
chr09	18486889	T	a	b	-	a	-	b	-	b	-	-	-	b	a	b	a	b	a	b	b	-	b	-	b	b	b	a	-	a	a	-	a	a	b	-	b	-	a	b	b	b	b	-	a	b	-	b	-
chr09	18486956	T	a	b	a	a	b	b	b	b	a	-	-	b	a	b	a	b	a	b	b	b	b	a	-	-	b	b	a	a	a	b	a	a	b	-	b	-	a	b	b	b	b	-	a	b	b	b	-
chr09	18487168	T	-	b	a	a	b	b	b	b	a	-	-	b	a	b	a	b	a	b	b	b	b	a	-	-	b	b	a	a	a	-	a	a	b	-	b	-	a	b	b	b	b	-	a	b	b	b	-
chr09	18487170	G	-	b	a	a	b	b	b	b	a	-	-	b	a	b	a	b	a	b	b	b	b	a	-	-	b	b	a	a	a	-	a	a	b	-	b	-	a	b	b	b	b	-	a	b	b	b	-
chr09	18487196	A	-	b	a	a	b	b	b	b	a	-	-	b	a	b	a	b	a	b	b	b	b	a	-	-	b	b	a	a	a	-	a	a	b	-	b	-	a	b	b	b	b	-	a	b	b	b	-
chr09	18487357	G	a	b	a	a	b	b	b	b	a	a	b	b	a	b	a	b	a	b	b	b	b	a	b	b	b	b	a	a	-	a	a	a	b	-	b	b	a	b	b	b	b	-	a	b	b	b	b
chr09	18487379	A	a	b	a	a	b	a	b	b	a	a	b	b	a	b	a	b	a	b	b	b	b	a	b	b	b	a	a	a	-	a	a	a	b	-	b	b	a	b	b	b	b	-	a	b	b	b	b
chr09	18487612	C	a	b	a	a	b	a	b	b	a	a	b	b	a	b	a	b	a	b	b	b	b	a	b	b	b	a	a	a	a	a	a	a	b	-	b	b	a	b	b	b	b	-	a	b	b	b	b
chr09	18487679	G	-	b	a	a	b	b	b	b	a	a	-	b	a	b	a	b	a	b	b	b	b	a	b	b	b	b	a	a	a	a	a	a	b	a	b	b	a	b	b	b	b	a	a	b	b	b	b
chr09	18487698	C	-	b	a	a	b	b	b	b	a	a	-	b	a	b	a	b	a	b	b	b	b	a	b	b	b	a	a	a	a	a	a	a	b	a	b	b	a	b	b	b	b	a	a	b	b	b	b
chr09	18487702	G	-	b	a	a	b	b	b	b	a	a	-	b	a	b	a	b	a	b	b	b	b	a	b	b	b	b	a	a	a	a	a	a	b	a	b	b	a	b	b	b	b	a	a	b	b	b	b
chr09	18487928	A	-	b	a	a	b	b	b	b	a	a	-	b	a	b	a	b	a	b	b	b	b	-	b	b	b	a	a	a	a	-	a	a	b	a	b	b	a	b	b	b	b	a	a	b	b	b	b
chr09	18487936	G	-	b	a	a	b	b	b	b	a	a	-	b	a	b	a	b	a	b	b	b	b	-	b	b	b	b	a	a	a	-	a	a	b	a	b	b	a	b	b	b	b	a	a	b	b	b	b
chr09	18487938	C	-	b	a	a	b	b	b	b	a	a	-	b	a	b	a	b	a	b	b	b	b	-	b	b	b	b	a	a	a	-	a	a	b	a	b	b	a	b	b	b	b	a	a	b	b	b	b
chr09	18488314	A	a	b	a	a	b	-	b	b	a	a	-	b	a	b	a	b	a	a	b	b	b	a	b	-	b	-	a	a	a	a	a	a	b	a	b	b	a	b	b	b	b	a	a	b	b	-	b
chr09	18488347	A	a	b	a	a	b	-	b	b	a	a	-	b	a	b	a	b	a	a	b	b	b	a	b	-	b	-	a	a	a	a	a	a	b	a	b	b	a	b	b	b	b	a	a	b	b	-	b
chr09	18489271	A	a	b	a	a	b	h	b	b	a	a	-	b	a	b	a	b	a	b	b	b	b	a	b	b	b	b	a	a	a	a	a	a	b	a	b	b	a	b	b	b	b	a	a	b	b	b	b
chr09	18489464	G	a	b	a	a	b	h	b	b	a	a	-	b	a	b	a	b	a	b	b	b	b	a	b	b	b	b	a	a	a	a	a	a	b	a	b	b	a	b	b	b	b	a	a	b	b	b	b
chr09	18490691	T	-	b	a	a	b	h	b	b	a	a	b	b	a	b	a	b	a	b	b	b	b	a	-	b	b	-	a	a	a	-	a	a	b	a	b	-	-	b	b	b	-	a	a	b	-	b	-
chr09	18490704	G	-	b	a	a	b	h	b	b	a	a	b	b	a	b	a	b	a	b	b	b	b	a	-	b	b	-	a	a	a	-	a	a	b	a	b	-	-	b	b	b	-	a	a	b	-	b	-
chr09	18490745	A	-	b	a	a	b	h	b	b	a	a	b	b	a	b	a	b	a	b	b	b	b	a	-	b	b	-	a	a	a	-	a	a	b	a	b	-	-	b	b	b	-	a	a	b	-	b	-
chr09	18490905	G	-	b	a	a	b	h	b	b	a	a	b	b	a	b	a	b	a	b	b	b	b	a	-	b	b	-	a	a	a	-	a	a	b	a	b	-	-	b	b	b	-	a	a	b	-	b	-
chr09	18492553	C	a	b	a	-	b	b	b	b	-	-	b	b	-	b	a	b	-	b	b	b	b	-	b	b	b	b	-	-	a	-	-	a	b	a	b	b	a	b	b	b	b	-	a	b	-	b	-
chr09	18494097	G	a	b	a	a	b	b	b	b	a	a	b	b	a	b	a	b	a	b	b	b	b	-	b	b	b	a	a	a	a	a	a	a	b	a	b	-	a	b	b	b	b	-	a	b	-	b	b
chr09	18494121	A	a	b	a	a	b	b	b	b	a	a	b	b	a	b	a	b	a	b	b	b	b	-	b	b	b	a	a	a	a	a	a	a	b	a	b	-	a	b	b	b	b	-	a	b	-	b	b
chr09	18494131	A	a	b	a	a	b	b	b	b	a	a	b	b	a	b	a	b	a	b	b	b	b	-	b	b	b	a	a	a	a	a	a	a	b	a	b	-	a	b	b	b	b	-	a	b	-	b	b
chr09	18495452	G	a	b	a	-	-	a	b	b	-	a	-	b	a	b	a	b	a	b	b	b	b	-	-	-	b	-	-	a	a	-	-	a	b	-	-	b	a	b	b	b	b	-	a	-	-	b	b
chr09	18496126	A	a	b	-	-	b	a	b	b	a	-	-	b	-	b	a	b	a	b	b	b	b	-	-	-	b	b	a	a	-	-	a	a	b	a	b	b	-	b	b	-	b	-	a	-	b	b	-
chr09	18496481	C	a	b	-	-	b	a	b	b	a	-	-	b	-	b	a	b	a	b	b	b	b	-	-	-	b	b	a	a	-	-	a	a	b	a	b	b	-	b	b	-	b	-	a	-	b	b	-
chr09	18496529	A	a	a	a	-	-	-	b	-	-	a	-	-	-	b	a	b	-	b	b	b	b	a	b	b	b	-	-	-	a	-	-	a	b	a	b	b	a	b	b	b	-	-	a	-	-	-	-
chr09	18496701	G	a	b	a	-	-	-	b	-	-	a	-	-	-	b	a	b	-	b	b	b	b	a	b	b	b	-	-	-	a	-	-	a	b	a	b	b	a	b	b	b	-	-	a	-	-	-	-
chr09	18501505	G	a	b	a	a	b	b	b	b	a	a	-	-	a	b	a	b	a	b	b	b	b	a	b	b	b	b	-	a	a	a	a	a	b	-	b	-	-	b	b	b	b	-	a	b	b	b	b
chr09	18501521	T	a	b	a	a	b	b	b	b	a	a	-	-	a	b	a	b	a	b	b	b	b	a	b	b	b	b	-	a	a	a	a	a	b	-	b	-	-	b	b	b	b	-	a	b	b	b	b
chr09	18501683	G	a	b	a	a	b	b	b	b	a	a	-	b	a	b	a	b	a	b	b	b	b	a	b	b	b	b	-	a	a	a	a	a	b	-	b	-	-	b	b	b	b	-	a	b	b	b	b
chr09	18503226	G	-	b	a	a	b	h	b	b	a	a	-	b	a	b	a	b	a	b	b	b	b	-	b	b	b	-	a	a	a	a	a	a	b	a	b	b	-	b	b	b	b	a	a	b	b	b	-
chr09	18507617	C	a	a	a	-	-	b	b	-	-	-	-	-	a	-	-	b	-	b	b	-	-	-	-	-	b	-	a	a	-	-	a	a	b	a	b	b	a	-	b	b	-	a	a	-	-	b	b
chr09	18507742	T	a	b	a	a	b	b	b	b	a	a	b	b	a	b	a	b	a	b	b	b	b	a	b	-	b	b	a	a	a	a	a	a	b	a	b	b	-	b	b	b	b	a	a	b	b	b	b
chr09	18507754	T	a	b	a	a	b	b	b	b	a	a	b	b	a	b	a	b	a	b	b	b	b	a	b	-	b	b	a	a	a	a	a	a	b	a	b	b	-	b	b	b	b	a	a	b	b	b	b
chr09	18508436	T	-	b	-	a	b	b	-	b	-	a	-	b	a	b	a	b	a	-	b	-	b	a	b	b	-	-	-	-	-	a	a	a	b	-	-	b	-	b	b	b	b	-	-	-	-	b	b
chr09	18508767	C	-	b	-	a	b	b	-	b	-	a	-	b	a	b	a	b	a	-	b	-	b	a	b	b	-	-	-	-	-	-	a	a	b	-	-	a	-	b	b	b	b	-	-	-	-	b	b
chr09	18508768	A	-	b	-	a	b	b	-	b	-	a	-	b	a	b	a	b	a	-	b	-	b	a	b	b	-	-	-	-	-	-	a	a	b	-	-	a	-	b	b	b	b	-	-	-	-	b	b
chr09	18508790	T	-	b	-	a	b	b	-	b	-	a	-	b	a	b	a	b	a	-	b	-	b	a	b	b	-	-	-	-	-	-	a	a	b	-	-	b	-	b	b	b	b	-	-	-	-	b	b
chr09	18509417	T	a	b	a	a	-	-	b	b	a	a	-	-	-	b	a	b	a	b	b	b	b	-	b	b	b	b	a	-	a	a	-	a	b	a	b	b	a	-	b	b	-	a	a	b	b	b	-
chr09	18509477	C	a	b	a	a	-	-	b	b	a	a	-	-	-	b	a	b	a	b	b	b	b	-	b	b	b	b	a	-	a	a	-	a	b	a	b	b	a	-	b	b	-	a	a	b	b	b	-
chr09	18509640	T	a	b	a	a	-	-	b	-	a	a	-	-	-	b	a	b	a	b	b	b	b	-	b	b	b	b	a	-	a	a	-	a	b	a	b	b	a	-	b	b	-	a	a	b	b	b	-
chr09	18511476	T	a	b	a	a	b	h	b	b	-	a	b	b	a	b	a	b	a	b	b	b	b	a	b	b	b	a	a	a	a	a	a	a	b	a	b	b	-	b	b	-	b	-	a	b	-	b	b
chr09	18511546	C	a	b	a	a	b	h	b	b	-	a	b	b	a	b	a	b	a	b	b	b	b	a	b	b	b	a	a	a	a	a	a	a	b	a	b	b	-	b	b	-	b	-	a	b	-	b	b
chr09	18511740	T	-	b	a	a	b	h	b	b	-	a	b	b	a	b	a	b	a	b	b	b	b	a	b	b	b	b	a	a	a	a	a	a	b	a	b	b	-	b	b	-	b	-	a	b	-	b	b
chr09	18511745	A	-	b	a	a	b	h	b	b	-	a	b	b	a	b	a	b	a	b	b	b	b	a	b	b	b	a	a	a	a	a	a	a	b	a	b	b	-	b	b	-	b	-	a	b	-	b	b
chr09	18511777	A	-	b	a	a	b	h	b	b	-	a	b	b	a	b	a	b	a	b	b	b	b	a	b	b	b	a	a	a	a	a	a	a	b	a	b	b	-	b	b	-	b	-	a	b	-	b	b
chr09	18511883	T	a	b	-	a	b	h	b	b	a	a	-	b	a	b	a	b	a	b	b	b	b	a	b	b	b	a	-	a	a	-	a	a	b	a	b	b	-	b	b	b	b	-	a	b	b	b	b
chr09	18515143	A	-	b	-	a	b	b	b	b	a	a	-	b	a	b	a	-	a	b	b	b	b	-	b	-	b	-	a	a	-	-	a	a	b	a	b	b	a	b	b	b	b	-	a	b	b	b	b
chr09	18515159	C	-	b	-	a	b	b	b	b	a	a	-	b	a	b	a	-	a	b	b	b	b	-	b	-	b	-	a	a	-	-	a	a	b	a	b	b	a	b	b	b	b	-	a	a	b	b	b
chr09	18515191	C	-	b	-	a	b	b	b	b	a	a	-	b	a	b	a	-	a	b	b	b	b	-	b	-	b	-	a	a	-	-	a	a	b	a	b	b	a	b	b	b	b	-	a	b	b	b	b
chr09	18519538	A	a	b	a	-	b	h	b	b	a	-	-	b	a	b	a	b	a	b	b	-	b	-	b	b	b	a	a	a	a	a	a	a	b	a	b	b	a	b	b	b	b	-	a	b	b	b	b
chr09	18519557	T	a	b	a	-	b	h	b	b	a	-	-	b	a	b	a	b	a	b	b	-	b	-	b	b	b	a	a	a	a	a	a	a	b	a	b	b	a	b	b	b	b	-	a	b	b	b	b
chr09	18519797	T	a	b	a	-	b	h	b	b	a	-	b	b	a	b	a	b	a	b	b	-	b	-	b	b	b	a	a	a	a	a	a	a	b	a	b	b	a	b	b	b	b	-	a	b	b	b	b
chr09	18549644	G	-	-	-	a	b	-	b	b	-	-	-	-	a	b	a	-	a	-	b	-	-	-	b	-	b	a	-	-	-	-	-	a	b	-	-	-	a	-	-	-	b	-	-	b	-	-	-
chr09	18549647	C	-	-	-	a	b	-	b	b	-	-	-	-	a	b	a	-	a	-	b	-	-	-	b	-	b	a	-	-	a	-	-	a	b	-	-	-	a	-	-	-	b	-	-	b	-	-	-
chr09	18550418	C	a	b	a	a	b	b	b	b	a	a	b	b	a	b	a	b	a	-	b	b	b	a	-	-	b	b	-	a	-	-	a	a	b	a	b	b	-	b	b	b	b	a	a	b	b	b	b
chr09	18550471	G	a	b	a	a	b	b	b	b	a	a	b	b	a	b	a	b	a	-	b	b	b	a	-	-	b	b	-	a	-	-	a	a	b	a	b	b	-	b	b	b	b	a	a	b	b	b	b
chr09	18550684	G	a	b	a	a	b	b	b	b	a	a	b	b	a	b	a	b	a	-	b	b	b	a	-	-	b	b	-	a	-	-	a	a	b	a	b	b	-	b	b	b	b	a	a	b	b	b	b
chr09	18554401	G	-	b	a	a	b	b	b	b	a	-	b	b	a	b	a	b	a	b	b	b	b	a	-	-	b	-	a	a	a	a	a	a	b	-	b	b	a	b	b	-	b	-	a	-	-	b	b
chr09	18554459	A	-	b	a	a	b	b	b	b	a	-	b	b	a	b	a	b	a	b	b	b	b	a	-	-	b	-	a	a	a	a	a	a	b	-	b	b	a	b	b	-	b	-	a	-	-	b	b
chr09	18554460	T	-	b	a	a	b	b	b	b	a	-	b	b	a	b	a	b	a	b	b	b	b	a	-	-	b	-	a	a	a	a	a	a	b	-	b	b	a	b	b	-	b	-	a	-	-	b	b
chr09	18554693	G	a	b	a	a	b	b	b	b	a	-	b	b	a	b	a	b	a	b	b	b	b	a	-	-	b	-	a	a	a	a	a	a	b	-	b	b	a	b	b	-	b	-	a	-	-	b	b
chr09	18555358	T	-	b	-	a	-	b	-	b	a	-	-	b	-	b	a	b	a	b	b	b	b	-	b	b	-	b	a	a	a	-	a	a	b	-	b	b	a	b	b	b	b	-	a	-	-	-	b
chr09	18555382	C	-	b	-	a	-	b	-	b	a	-	-	b	-	b	a	b	a	b	b	b	b	-	b	b	-	b	a	a	a	-	a	a	b	-	b	b	a	b	b	b	b	-	a	-	-	-	b
chr09	18555407	G	-	b	-	a	-	b	-	b	a	-	-	b	-	b	a	b	a	b	b	b	b	-	b	b	-	b	a	a	a	-	a	a	b	-	b	b	a	b	b	b	b	-	a	-	-	-	b
chr09	18555419	C	-	b	-	a	-	b	-	b	a	-	-	b	-	b	a	b	a	b	b	b	b	-	b	b	-	b	a	a	a	-	a	a	b	-	b	b	a	b	b	b	b	-	a	-	-	-	b
chr09	18556784	C	-	b	a	-	-	-	-	-	a	-	b	b	-	b	a	b	-	b	b	b	b	a	-	b	b	-	-	a	a	-	a	a	b	-	b	b	a	b	b	b	b	-	a	b	-	b	b
chr09	18556800	T	-	b	a	-	-	-	-	-	a	-	b	b	-	b	a	b	-	b	b	b	b	a	-	b	b	-	-	a	a	-	a	a	b	-	b	b	a	b	b	b	b	-	a	b	-	b	b
chr09	18556803	C	-	b	a	-	-	-	-	-	a	-	b	b	-	b	a	b	-	b	b	b	b	a	-	b	b	-	-	a	a	-	a	a	b	-	b	b	a	b	b	b	b	-	a	b	-	b	b
chr09	18557379	T	a	b	a	a	b	-	b	b	a	a	-	-	a	b	a	b	a	b	b	-	b	a	-	-	b	b	a	a	a	-	a	a	b	-	b	b	-	-	b	b	b	a	a	b	b	b	a
chr09	18557426	T	a	b	a	a	b	-	b	b	a	a	-	-	a	b	a	b	a	b	b	-	b	a	-	-	b	b	a	a	a	-	a	a	b	-	b	b	-	-	b	b	b	a	a	b	b	b	a
chr09	18557722	A	a	b	a	a	b	-	b	b	a	a	-	-	a	b	a	b	a	b	b	-	b	a	-	-	b	-	a	a	a	-	a	a	b	-	b	b	-	-	b	b	b	a	a	b	b	b	a
chr09	18558983	C	-	b	-	a	b	a	-	b	a	a	b	b	a	b	a	b	a	b	b	-	b	a	-	-	b	a	a	a	a	a	a	a	b	-	b	-	a	b	b	b	b	-	a	b	b	b	b
chr09	18558985	A	-	b	-	a	b	a	-	b	a	a	b	b	a	b	a	b	a	b	b	-	b	a	-	-	b	a	a	a	a	a	a	a	b	-	b	-	a	b	b	b	b	-	a	b	b	b	b
chr09	18561196	T	a	b	a	-	-	b	b	b	a	a	-	b	a	b	a	b	a	b	b	b	b	a	b	-	b	b	a	a	a	-	a	a	b	-	b	b	a	b	b	b	b	-	a	-	-	b	b
chr09	18561223	A	a	b	a	-	-	b	b	b	a	a	-	b	a	b	a	b	a	b	b	b	b	a	b	-	b	b	a	a	a	-	a	a	b	-	b	b	a	b	b	b	b	-	a	-	-	b	b
chr09	18564589	G	a	b	a	-	b	-	b	b	-	a	b	b	a	b	a	b	a	b	b	-	b	a	b	-	b	b	a	a	a	a	a	a	b	a	b	b	a	b	b	b	b	-	a	b	b	b	b
chr09	18564660	G	a	b	a	-	b	b	b	b	-	a	b	b	a	b	a	b	a	b	b	-	b	a	b	-	b	b	a	a	a	a	a	a	b	a	b	b	a	b	b	b	b	-	a	b	b	b	b
chr09	18565346	G	a	b	a	a	-	b	b	b	a	-	-	-	a	b	a	b	a	-	b	b	b	a	b	b	b	-	-	-	a	a	a	a	b	a	b	-	a	-	b	b	b	a	a	b	b	-	-
chr09	18565654	G	-	b	a	-	b	b	b	b	a	a	-	b	a	b	a	b	a	b	b	b	b	a	b	-	b	b	a	a	a	-	a	a	b	-	b	b	-	-	b	b	b	a	a	b	-	b	b
chr09	18565680	T	-	b	a	-	b	b	b	b	a	a	-	b	a	b	a	b	a	b	b	b	b	a	b	-	b	b	a	a	a	-	a	a	b	-	b	b	-	-	b	b	b	a	a	b	-	b	b
chr09	18565683	A	-	b	a	-	b	b	a	b	a	a	-	b	a	b	a	b	a	a	b	b	b	a	b	-	b	b	a	a	a	-	a	a	b	-	b	b	-	-	b	b	b	a	a	b	-	b	b
chr09	18565930	C	a	b	a	-	b	b	b	b	a	a	-	b	a	b	a	b	a	-	b	b	b	a	b	-	b	b	a	a	a	a	a	a	b	-	b	b	-	-	b	b	b	a	a	b	-	b	-
chr09	18565953	A	a	b	a	-	b	b	b	b	a	a	-	b	a	b	a	b	a	-	b	b	b	a	b	-	b	a	a	a	a	a	a	a	b	-	b	b	-	-	b	b	b	a	a	b	-	b	-
chr09	18570894	C	a	b	-	a	-	-	b	b	a	-	-	-	a	b	a	b	a	b	b	-	-	a	-	-	b	a	a	a	a	-	-	a	b	a	-	-	-	b	b	b	-	a	a	b	-	-	b
chr09	18579969	G	a	-	-	-	-	-	b	b	a	-	-	-	a	b	a	b	a	b	b	b	b	-	b	b	b	-	-	a	-	a	-	a	b	a	b	-	-	b	b	-	b	-	a	-	b	-	b
chr09	18580043	C	a	-	-	-	-	-	b	b	a	-	-	-	a	b	a	b	a	b	b	b	b	-	b	b	b	-	-	a	-	a	-	a	b	a	b	-	-	b	b	-	b	-	a	-	b	-	b
chr09	18599895	T	a	b	a	a	-	a	-	b	-	-	-	-	a	-	a	b	a	-	b	-	b	a	-	-	b	b	a	a	a	a	a	a	b	a	b	b	a	-	-	b	b	a	a	-	-	-	-
chr09	18600582	T	a	b	-	-	-	-	b	-	a	-	-	-	a	b	a	b	a	b	b	-	b	-	-	-	b	b	-	a	a	a	-	a	b	a	b	b	a	-	b	b	b	-	a	b	b	b	b
chr09	18601994	C	a	b	a	-	-	b	b	b	a	a	-	b	a	b	a	b	a	b	b	-	b	a	b	b	b	h	-	a	a	a	a	a	b	a	-	b	a	b	b	b	b	-	a	b	b	b	b
chr09	18610436	C	a	b	a	a	b	b	b	b	a	a	-	b	a	b	a	b	a	b	b	b	b	a	b	b	b	b	a	a	a	a	a	a	b	a	b	b	a	b	b	b	b	a	a	b	-	b	b
chr09	18610438	T	a	b	a	a	b	b	b	b	a	a	-	b	a	b	a	b	a	b	b	b	b	a	b	b	b	b	a	a	a	a	a	a	b	a	b	b	a	b	b	b	b	a	a	b	-	b	b
chr09	18611220	C	a	b	a	a	b	b	b	b	a	a	-	b	a	b	a	b	a	b	b	b	b	a	a	-	b	b	-	a	a	a	a	a	b	-	b	b	a	b	b	-	b	a	a	-	-	b	-
chr09	18611262	T	a	b	a	a	b	b	b	b	a	a	-	b	a	b	a	b	a	b	b	b	b	a	b	-	b	b	-	a	a	a	a	a	b	-	b	b	a	b	b	-	b	a	a	-	-	b	-
chr09	18614305	G	-	b	a	a	b	b	b	b	a	a	b	b	a	b	a	b	a	b	b	b	b	a	b	b	b	b	a	a	-	-	a	a	b	a	-	b	a	b	b	b	b	a	a	b	b	-	b
chr09	18614311	C	-	b	a	a	b	b	b	b	a	a	b	b	a	b	a	b	a	b	b	b	b	a	b	b	b	b	a	a	-	-	a	a	b	a	-	b	a	b	b	b	b	a	a	b	b	-	b
chr09	18614343	C	-	b	a	a	b	b	b	b	a	a	b	b	a	b	a	b	a	b	b	b	b	a	b	b	b	b	a	a	-	-	a	a	b	a	-	b	b	b	b	b	b	a	a	b	b	-	b
chr09	18614375	C	-	b	a	a	b	b	b	b	a	a	b	b	a	b	a	b	a	b	b	b	b	a	b	b	b	b	a	a	-	-	a	a	b	a	-	b	a	b	b	b	b	a	a	b	b	-	b
chr09	18619954	G	-	b	a	a	b	b	b	b	a	-	-	b	a	b	a	b	a	b	b	b	b	-	b	b	b	b	a	-	a	-	a	a	b	-	b	b	-	b	b	b	b	-	a	b	b	b	b
chr09	18619955	C	-	b	a	a	b	b	b	b	a	-	-	b	a	b	a	b	a	b	b	b	b	-	b	b	b	b	a	-	a	-	a	a	b	-	b	b	-	b	b	b	b	-	a	b	b	b	b
chr09	18619972	G	-	b	a	a	b	b	b	b	a	-	-	b	a	b	a	b	a	b	b	b	b	-	b	b	b	b	a	-	a	-	a	a	b	-	b	b	-	b	b	b	b	-	a	b	b	b	b
chr09	18619984	G	-	b	a	a	b	b	b	b	a	-	-	b	a	b	a	b	a	b	b	b	b	-	b	b	b	b	a	-	a	-	a	a	b	-	b	b	-	b	b	b	b	-	a	b	b	b	b
chr09	18643130	C	-	b	a	a	b	a	-	b	a	-	b	b	a	b	a	b	a	b	b	b	b	a	b	b	b	b	a	a	a	a	a	a	b	a	b	-	-	b	b	b	b	a	a	b	-	b	b
chr09	18643142	C	-	b	a	a	b	a	-	b	a	-	b	b	a	b	a	b	a	b	b	b	b	a	b	b	b	b	a	a	a	a	a	a	b	a	b	-	-	b	b	b	b	a	a	b	-	b	b
chr09	18643184	T	-	b	a	a	b	a	-	b	a	-	b	b	a	b	a	b	a	b	b	b	b	a	b	b	b	b	a	a	a	a	a	a	b	a	b	-	-	b	b	b	b	a	a	b	-	b	b
chr09	18643198	T	-	b	a	a	b	a	-	b	a	-	b	b	a	b	a	b	a	b	b	b	b	a	b	b	b	b	a	a	a	a	a	a	b	a	b	-	-	b	b	b	b	a	a	b	-	b	b
chr09	18643333	G	a	b	a	a	b	a	-	b	a	-	b	b	a	b	a	b	a	b	b	b	b	a	b	b	b	b	a	a	a	a	a	a	b	a	b	-	-	b	b	b	b	a	a	b	-	b	b
chr09	18647773	A	-	b	-	a	b	-	b	b	-	a	b	-	a	b	a	b	a	b	b	b	b	a	b	b	b	b	-	a	-	-	a	a	b	a	b	-	a	b	b	b	b	a	a	b	b	b	-
chr09	18647818	T	-	b	-	-	b	-	b	b	-	a	b	-	a	b	a	b	a	b	b	b	b	-	b	b	b	b	-	a	-	-	a	a	b	a	b	-	a	b	b	b	b	a	a	b	b	b	-
chr09	18647820	G	-	b	-	-	b	-	b	b	-	a	b	-	a	b	a	b	a	b	b	b	b	-	b	b	b	b	-	a	-	-	a	a	b	a	b	-	a	b	b	b	b	a	a	b	b	b	-
chr09	18650412	T	a	b	a	-	-	a	-	b	-	a	-	b	a	b	a	b	a	b	b	b	b	-	-	b	b	-	-	-	-	a	a	a	b	-	b	b	a	-	b	-	b	-	a	b	b	-	-
chr09	18657117	T	a	b	a	-	-	b	b	b	a	-	b	-	-	b	a	b	a	b	b	-	b	-	b	-	b	b	a	a	a	a	-	a	b	a	b	-	a	b	b	-	b	a	a	b	b	b	b
chr09	18657166	T	a	b	a	-	-	b	b	b	a	-	b	-	-	b	a	b	a	b	b	-	b	-	b	-	b	b	a	a	a	a	-	a	b	a	b	-	a	b	b	-	b	a	a	b	b	b	b
chr09	18657331	G	a	b	a	-	-	b	b	b	a	-	b	-	-	b	a	b	a	b	b	-	b	-	b	-	b	b	a	a	a	a	-	a	b	a	b	-	a	b	b	-	b	a	a	b	b	b	b
chr09	18657968	C	-	b	-	-	b	b	b	b	-	-	-	b	-	b	a	b	a	b	b	b	b	a	b	b	b	-	-	-	-	a	a	a	b	-	b	-	a	-	b	b	b	a	-	b	-	b	b
chr09	18658009	A	-	b	-	-	b	b	b	b	-	-	-	b	-	b	a	b	a	b	b	b	b	a	b	b	b	-	-	-	-	a	a	a	b	-	b	-	a	-	b	b	b	a	-	b	-	b	b
chr09	18659298	G	a	b	a	a	b	b	b	b	a	-	-	b	a	b	a	b	a	b	b	b	b	-	-	-	b	b	a	a	a	-	-	a	b	a	b	-	a	b	b	b	b	a	a	b	b	b	b
chr09	18660810	T	a	b	-	-	-	-	b	-	-	-	-	-	-	b	a	b	a	b	b	-	-	-	-	-	b	-	-	-	-	a	-	a	b	a	-	-	-	-	b	b	b	-	a	b	b	b	b
chr09	18663724	T	a	b	a	-	-	b	b	b	-	-	-	b	-	b	a	b	a	b	b	-	b	a	b	b	b	b	a	a	a	a	a	a	b	a	b	-	a	-	b	b	b	a	a	b	b	b	b
chr09	18663877	G	a	b	a	-	-	a	b	b	-	-	-	b	-	b	a	b	a	b	b	-	b	a	b	b	b	b	a	a	a	a	a	a	b	a	b	-	a	-	b	b	b	a	a	b	b	b	b
chr09	18676759	C	a	b	a	a	b	b	-	-	a	a	-	b	a	b	a	b	a	b	b	b	b	a	-	-	b	b	-	a	a	a	a	a	b	a	b	b	a	-	b	b	b	a	a	b	-	b	b
chr09	18676794	A	a	b	a	a	b	b	-	-	a	a	-	b	a	b	a	b	a	b	b	b	b	a	-	-	b	b	-	a	a	a	a	a	b	a	b	b	a	-	b	b	b	a	a	b	-	b	b
chr09	18676827	T	a	b	a	a	b	b	-	-	a	a	-	b	a	b	a	b	a	b	b	b	b	a	-	-	b	b	-	a	a	a	a	a	b	a	b	b	a	-	b	b	b	a	a	b	-	b	b
chr09	18700207	A	a	b	a	a	b	b	b	b	a	-	-	b	a	b	a	b	a	b	b	b	b	a	b	b	b	b	a	a	a	a	a	a	b	a	b	b	-	b	b	b	b	-	a	b	b	b	b
chr09	19449555	A	-	b	a	a	b	b	b	b	a	a	b	b	a	b	a	b	a	b	b	b	b	a	b	b	b	-	a	a	a	-	a	a	b	-	b	b	b	b	b	a	b	a	-	b	b	b	a
chr09	19449573	C	-	b	a	a	b	b	b	b	a	a	b	b	a	b	a	b	a	b	b	b	b	a	b	b	b	-	a	a	a	-	a	a	b	-	b	b	b	b	b	a	b	a	-	b	b	b	a
chr09	19449587	A	-	b	a	a	b	b	b	b	a	a	b	a	a	b	a	b	a	b	b	b	b	a	b	b	b	-	a	a	a	-	a	a	b	-	b	b	b	b	b	a	b	a	-	b	b	b	a
chr09	19449601	C	-	b	a	a	b	b	b	b	a	a	b	b	a	b	a	b	a	b	b	b	b	a	b	b	b	-	a	a	a	-	a	a	b	-	b	b	b	b	b	a	b	a	-	b	b	b	a
chr09	19449720	G	-	b	a	a	b	b	b	b	a	a	b	b	a	b	a	b	a	b	b	b	b	a	b	b	b	-	a	a	a	-	a	a	b	-	b	b	b	b	b	b	b	a	-	b	b	b	a
chr09	19449753	T	-	b	a	a	b	b	b	b	a	a	b	b	a	b	a	b	a	b	b	b	b	a	b	b	b	-	a	a	a	-	a	a	b	-	b	b	b	b	b	b	b	a	-	b	b	b	a
chr09	19449773	C	-	b	a	a	b	b	b	b	a	a	b	b	a	b	a	b	a	b	b	b	b	a	b	b	b	-	a	a	a	-	a	a	b	-	b	b	b	b	b	a	b	a	-	b	b	b	a
chr09	19453090	T	-	b	a	a	b	b	b	b	-	-	-	b	a	b	a	b	a	b	b	b	b	-	b	b	b	b	-	a	-	-	-	a	b	-	b	b	b	b	b	b	b	-	-	b	-	-	a
chr09	19453250	A	-	b	a	a	b	b	b	b	-	-	b	b	a	b	a	b	a	b	b	b	b	-	b	b	b	b	-	a	-	-	-	a	b	-	b	b	b	b	b	b	b	-	-	b	-	b	a
chr09	19453251	A	-	b	a	a	b	b	b	b	-	-	b	b	a	b	a	b	a	b	b	b	b	-	b	b	b	b	-	a	-	-	-	a	b	-	b	b	b	b	b	b	b	-	-	b	-	b	a
chr09	19453290	G	-	b	a	a	b	b	b	b	-	-	b	b	a	b	a	b	a	b	b	b	b	-	b	b	b	b	-	a	-	-	-	a	b	-	b	b	b	b	b	b	b	-	-	b	-	b	a
chr09	19453295	A	-	b	a	a	b	b	b	b	-	-	b	b	a	b	a	b	a	b	b	b	b	-	b	b	b	b	-	a	-	-	-	a	b	-	b	b	b	b	b	b	b	-	-	b	-	b	a
chr09	19460395	C	a	b	a	a	-	b	b	b	a	a	b	b	a	b	a	b	a	b	b	b	b	-	b	b	b	b	a	a	a	-	a	a	b	-	b	-	-	b	b	h	b	-	a	-	-	b	a
chr09	19460399	T	a	b	a	a	-	b	b	b	a	a	b	b	a	b	a	b	a	b	b	b	b	-	b	b	b	b	a	a	a	-	a	a	b	-	b	-	-	b	b	h	b	-	a	-	-	b	a
chr09	19466790	A	a	b	a	-	-	b	b	b	a	a	-	b	-	b	a	b	a	b	b	b	b	-	b	-	b	a	a	a	a	-	a	a	b	a	b	b	-	b	b	h	b	a	a	b	b	b	a
chr09	19470073	G	a	b	a	a	b	b	b	b	a	a	b	b	a	b	a	b	a	b	b	b	b	a	b	-	b	b	a	a	a	a	a	a	b	a	b	b	b	b	b	b	b	a	a	b	-	b	a
chr09	19479176	T	-	b	-	a	b	b	-	-	a	-	-	b	a	b	a	b	a	b	b	b	b	-	b	b	b	-	-	a	a	-	a	a	b	a	b	b	b	b	b	b	b	-	-	b	b	b	-
chr09	19479192	A	-	b	-	a	b	b	-	-	a	-	-	b	a	b	a	b	a	b	b	b	b	-	b	b	b	-	-	a	a	-	a	a	b	a	b	b	b	b	b	b	b	-	-	b	b	b	-
chr09	19480113	G	a	b	a	a	b	b	b	b	a	a	-	b	-	b	a	b	a	b	b	-	b	a	b	b	b	b	-	a	a	-	a	a	b	-	b	b	b	b	b	h	b	-	a	b	-	b	a
chr09	19480334	A	a	b	a	a	b	b	b	b	a	a	-	b	-	b	a	b	a	b	b	-	b	a	b	b	b	b	-	a	a	-	a	a	b	-	b	b	b	b	b	h	b	-	a	b	-	b	a
chr09	19480336	G	a	b	a	a	b	b	b	b	a	a	-	b	-	b	a	b	a	b	b	-	b	a	b	b	b	b	-	a	a	-	a	a	b	-	b	b	b	b	b	h	b	-	a	b	-	b	a
chr09	19481273	T	a	b	a	a	b	h	b	b	a	-	-	-	a	b	a	b	a	b	b	b	b	a	b	b	b	a	a	a	a	a	a	a	b	a	b	b	b	b	b	b	b	-	a	b	-	b	a
chr09	19481298	C	a	b	a	a	b	h	b	b	a	-	-	-	a	b	a	b	a	b	b	b	b	a	b	b	b	a	a	a	a	a	a	a	b	a	b	b	b	b	b	b	b	-	a	b	-	b	a
chr09	19481475	T	-	b	a	a	b	h	b	b	a	-	-	-	a	b	a	b	a	b	b	b	b	a	b	b	b	a	a	a	a	-	a	a	b	a	b	b	b	b	b	b	b	-	a	b	-	b	-
chr09	19481486	G	-	b	a	a	b	h	b	b	a	-	-	-	a	b	a	b	a	b	b	b	b	a	b	b	b	a	a	a	a	-	a	a	b	a	b	b	b	b	b	b	b	-	a	b	-	b	-
chr09	19481511	A	-	b	a	a	b	h	b	b	a	-	-	-	a	b	a	b	a	b	b	b	b	a	b	b	b	a	a	a	a	-	a	a	b	a	b	b	b	b	b	b	b	-	a	b	-	b	-
chr09	19481604	C	-	-	a	a	b	-	b	b	a	-	-	-	-	-	a	b	a	b	b	-	b	a	b	-	-	-	-	a	a	a	a	a	b	-	b	-	b	b	b	-	b	-	-	-	b	-	-
chr09	19481607	G	-	-	a	a	b	-	b	b	a	-	-	-	-	-	a	b	a	b	b	-	b	a	b	-	-	-	-	a	a	a	a	a	b	-	b	-	b	b	b	-	b	-	-	-	b	-	-
chr09	19481980	C	-	-	a	a	b	-	b	b	a	-	-	-	-	-	a	b	a	b	b	b	b	a	b	-	-	-	-	a	a	a	a	a	b	-	b	-	b	b	b	-	b	-	-	-	b	-	-
chr09	19487403	C	a	b	a	-	b	b	b	b	a	a	-	b	-	b	a	b	a	h	b	-	b	-	b	-	b	b	a	a	a	a	a	a	b	a	b	b	b	-	b	b	b	a	a	b	b	b	a
chr09	19496066	C	-	b	a	-	b	-	b	b	-	-	-	-	a	b	a	b	a	b	b	b	b	a	-	b	b	b	-	a	a	a	a	a	b	a	b	-	b	b	b	b	b	a	a	b	-	-	-
chr09	19502419	A	a	b	a	-	b	a	-	b	-	-	-	b	a	b	a	b	a	b	b	-	b	-	b	-	b	a	a	-	a	-	a	a	b	-	b	b	b	b	b	h	b	-	a	-	-	b	a
chr09	19507546	G	a	b	a	a	b	b	b	b	a	a	-	-	a	b	a	b	a	b	b	b	b	-	b	-	b	-	a	a	a	a	a	a	b	a	b	b	b	b	b	h	b	a	a	b	-	b	a
chr09	19507606	G	a	b	a	a	b	b	b	b	a	a	-	-	a	b	a	b	a	b	b	b	b	-	b	-	b	-	a	a	a	a	a	a	b	a	b	b	b	b	b	h	b	a	a	b	-	b	a
chr09	19510796	G	-	b	a	a	b	b	b	b	-	a	-	-	a	b	a	b	a	b	b	b	b	-	b	b	b	b	-	-	a	a	a	a	b	-	b	b	b	b	b	b	b	-	a	b	b	b	a
chr09	19510798	T	-	b	a	a	b	b	b	b	-	a	-	-	a	b	a	b	a	b	b	b	b	-	b	b	b	b	-	-	a	a	a	a	b	-	b	b	b	b	b	b	b	-	a	b	b	b	a
chr09	19511377	A	a	b	a	a	b	a	b	-	a	a	-	b	a	b	a	b	a	b	b	-	b	a	-	-	b	a	a	a	a	a	a	a	b	a	-	b	-	b	b	a	b	-	a	b	-	-	a
chr09	19511423	G	a	b	a	a	b	a	b	-	a	a	-	b	a	b	a	b	a	b	b	-	b	a	-	-	b	a	a	a	a	a	a	a	b	a	-	b	-	b	b	b	b	-	a	b	-	-	a
chr09	19523821	C	-	b	-	-	-	-	-	b	-	-	-	-	-	-	a	b	a	b	b	-	b	-	b	-	b	b	-	a	-	a	-	a	b	-	-	b	-	-	b	b	b	-	-	b	-	b	a
chr09	19527859	A	-	b	-	-	-	b	b	b	a	-	-	b	-	b	a	b	a	-	b	b	b	-	-	-	b	-	-	-	-	a	-	a	b	-	b	-	-	b	b	a	b	-	-	b	-	b	a
chr09	19531557	A	a	b	a	a	b	b	b	b	-	a	-	b	a	b	a	b	a	-	b	b	b	a	b	-	b	b	a	a	a	a	a	a	b	-	b	b	b	b	b	h	b	a	a	b	b	-	-
chr09	19531721	C	a	b	a	a	b	b	b	b	-	a	-	b	a	b	a	b	a	b	b	b	b	a	b	-	b	b	a	a	a	a	a	a	b	a	b	b	b	b	b	h	b	a	a	b	b	-	-
chr09	19541273	A	a	b	a	-	b	b	-	b	-	-	b	b	a	b	a	b	a	b	b	b	b	a	b	-	b	b	a	a	-	a	a	a	b	a	b	b	b	-	b	b	b	-	a	b	b	b	-
chr09	19541300	C	a	b	a	-	b	b	-	b	-	-	b	b	a	b	a	b	a	b	b	b	b	a	b	-	b	b	a	a	-	a	a	a	b	a	b	b	b	-	b	b	b	-	a	b	b	b	-
chr09	19542302	G	-	b	a	a	b	b	-	b	-	-	-	b	-	b	a	b	a	b	b	-	b	a	b	-	b	-	-	a	a	-	a	a	b	-	b	-	-	-	b	a	b	a	a	b	-	b	a
chr09	19542571	G	-	b	a	a	b	b	-	-	-	-	-	b	-	b	a	b	a	b	b	-	b	a	-	-	b	-	-	a	a	-	a	a	b	-	b	-	-	-	b	a	b	a	a	b	-	b	a
chr09	19542576	G	-	b	a	a	b	b	-	-	-	-	-	b	-	b	a	b	a	b	b	-	b	a	-	-	b	-	-	a	a	-	a	a	b	-	b	-	-	-	b	a	b	a	a	b	-	b	a
chr09	19542614	T	-	b	a	a	b	b	-	-	-	-	-	b	-	b	a	b	a	b	b	-	b	a	-	-	b	-	-	a	a	-	a	a	b	-	b	-	-	-	b	a	b	a	a	b	-	b	a
chr09	19551628	G	-	b	a	a	-	-	-	-	a	-	-	-	a	b	a	-	-	b	b	-	a	a	-	b	b	-	a	-	-	a	a	a	b	a	-	-	-	-	-	a	-	a	a	b	-	-	-
chr09	19554534	A	a	b	a	a	b	b	b	b	a	-	-	b	a	b	a	b	a	-	b	b	b	a	-	b	b	-	a	a	a	a	a	a	b	-	b	-	-	-	b	-	b	a	a	-	-	-	a
chr09	19554553	C	a	b	a	a	b	b	b	b	a	-	-	b	a	b	a	b	a	-	b	b	b	a	-	b	b	-	a	a	a	a	a	a	b	-	b	-	-	-	b	-	b	a	a	-	-	-	a
chr09	19554906	C	a	b	a	-	b	-	b	-	a	-	-	b	-	b	a	-	a	b	b	b	b	-	-	-	b	b	a	a	a	a	-	a	-	a	-	b	b	b	b	a	-	a	a	-	-	b	a
chr09	19554936	C	a	b	a	-	b	-	b	-	a	-	-	b	-	b	a	-	a	b	b	b	b	-	-	-	b	b	a	a	a	a	-	a	-	a	-	b	b	b	b	a	-	a	a	-	-	b	a
chr09	19554972	A	a	b	a	-	b	-	b	-	a	-	-	b	-	b	a	-	a	b	b	b	b	-	-	-	b	b	a	a	a	a	-	a	-	a	-	b	b	b	b	a	-	a	a	-	-	b	a
chr09	19554991	C	a	b	a	-	b	-	b	-	a	-	-	b	-	b	a	-	a	h	b	b	b	-	-	-	b	b	a	a	a	a	-	a	-	a	-	b	b	b	b	a	-	a	a	-	-	b	a
chr09	19555080	A	a	b	a	-	b	-	b	b	a	-	-	b	-	b	a	b	a	b	b	b	b	-	-	-	b	b	a	a	a	a	-	a	-	a	-	b	b	b	b	a	b	a	a	-	-	b	a
chr09	19555161	G	a	-	a	a	b	b	b	b	-	a	-	b	a	b	a	b	a	b	b	b	b	-	-	-	b	-	a	a	a	a	a	a	b	a	b	-	-	b	b	b	b	-	a	b	-	b	a
chr09	19555220	G	a	-	a	a	b	b	b	b	-	a	-	b	a	b	a	b	a	b	b	b	b	-	-	-	b	-	a	a	a	a	a	a	b	a	b	-	-	b	b	b	b	-	a	b	-	b	a
chr09	19555457	A	a	-	a	a	b	b	b	b	-	a	-	b	a	b	a	b	a	-	b	b	b	-	-	-	b	-	a	a	a	a	a	a	b	a	b	-	-	b	b	b	b	-	a	b	-	b	a
chr09	19555518	G	a	-	a	a	b	b	b	b	-	a	-	b	a	b	a	b	a	-	b	b	b	-	-	-	b	-	a	a	a	a	a	a	b	a	b	-	-	b	b	b	b	-	a	b	-	b	a
chr09	19555535	A	a	-	a	a	b	b	b	b	-	a	-	b	a	b	a	b	a	-	b	b	b	-	-	-	b	-	a	a	a	a	a	a	b	a	b	-	-	b	b	b	b	-	a	b	-	b	a
chr09	19555990	G	a	b	a	-	-	-	-	b	a	a	-	b	-	b	a	b	a	b	b	b	b	a	-	b	b	b	a	a	a	a	-	a	b	a	-	-	b	b	b	-	b	-	a	b	b	b	a
chr09	19556014	T	a	b	a	-	-	-	-	b	a	a	-	b	-	b	a	b	a	b	b	b	b	a	-	b	b	b	a	a	a	a	-	a	b	a	-	-	b	b	b	-	b	-	a	b	b	b	a
chr09	19556116	C	a	b	a	-	-	-	-	-	a	-	-	b	-	b	a	-	a	b	b	b	b	a	-	-	b	b	a	a	a	a	-	a	b	a	-	-	b	b	b	-	b	-	a	b	b	b	a
chr09	19556121	T	a	b	a	-	-	-	-	-	a	-	-	b	-	b	a	-	a	b	b	b	b	a	-	-	b	b	a	a	a	a	-	a	b	a	-	-	b	b	b	-	b	-	a	b	b	b	a
chr09	19556136	C	a	b	a	-	-	-	-	-	a	-	-	b	-	b	a	-	a	b	b	b	b	a	-	-	b	b	a	a	a	a	-	a	b	a	-	-	b	b	b	-	b	-	a	b	b	b	a
chr09	19557707	G	a	b	a	a	-	a	b	-	a	a	b	b	a	b	a	-	a	a	b	-	b	a	-	-	b	a	-	a	a	a	a	a	b	a	b	b	-	b	b	a	-	a	a	-	-	b	a
chr09	19557708	A	a	b	a	a	-	a	b	-	a	a	b	b	a	b	a	-	a	a	b	-	b	a	-	-	b	a	-	a	a	a	a	a	b	a	b	b	-	b	b	a	-	a	a	-	-	b	a
chr09	19610978	G	a	b	a	a	b	b	b	b	a	a	-	-	a	b	a	b	a	b	b	b	b	a	b	b	b	-	a	a	-	a	a	a	b	a	b	b	-	b	b	h	b	a	a	b	b	b	a
chr09	19611203	T	a	b	a	a	b	b	b	b	a	a	-	-	a	b	a	b	a	b	b	b	b	a	b	b	b	-	a	a	-	a	a	a	b	a	b	b	-	b	b	h	b	a	a	b	b	b	a
chr09	19621007	T	a	b	a	a	b	b	b	b	a	a	-	b	a	b	a	b	a	b	b	b	b	-	b	-	b	h	-	a	a	a	a	a	b	-	b	b	b	b	b	b	b	a	a	b	-	b	-
chr09	19623329	G	a	b	a	a	-	-	-	b	-	-	-	-	a	b	a	b	a	b	b	-	b	a	b	-	-	b	-	a	b	-	-	a	b	a	-	-	b	-	b	a	b	-	a	b	-	-	-
chr09	19626710	C	a	b	a	a	b	b	b	b	a	a	b	b	a	b	a	b	a	b	b	b	b	a	b	b	b	b	a	a	a	a	a	a	b	a	b	b	b	b	b	a	b	a	a	b	b	b	a
chr09	19626733	A	a	b	a	a	b	b	b	b	a	a	b	b	a	b	a	b	a	b	b	b	b	a	b	b	b	b	a	a	a	a	a	a	b	a	b	b	b	b	b	a	b	a	a	b	b	b	a
chr09	19628082	G	a	b	a	a	b	b	b	b	a	a	b	b	a	b	a	b	a	b	b	b	b	-	b	-	b	b	a	a	a	a	a	a	b	-	b	-	b	b	b	b	b	a	a	-	b	b	a
chr09	19628324	G	a	b	a	a	b	b	b	b	a	a	b	b	a	b	a	b	a	b	b	b	b	a	b	-	b	b	a	a	a	a	a	a	b	-	b	-	b	b	b	b	b	a	a	-	b	b	a
chr09	19628952	C	a	b	a	-	b	b	b	b	a	a	-	b	a	b	a	b	a	b	b	b	b	-	b	-	b	b	-	a	-	a	a	a	b	a	b	b	b	b	b	b	b	-	a	b	-	b	a
chr09	19631760	G	a	b	a	a	b	a	b	b	a	-	-	b	a	b	a	b	a	b	b	-	b	a	-	b	b	-	-	a	a	a	a	a	b	a	b	b	b	b	b	b	b	-	a	b	-	b	a
chr09	19633147	T	a	b	a	a	b	b	b	b	a	a	b	b	a	b	a	b	a	b	b	b	b	a	b	b	b	b	a	a	a	a	a	a	b	-	b	b	b	b	b	b	b	a	a	b	b	b	-
chr09	19633204	T	a	b	a	a	b	b	b	b	a	a	b	b	a	b	a	b	a	b	b	b	b	a	b	b	b	b	a	a	a	a	a	a	b	-	b	b	b	b	b	b	b	a	a	b	b	b	-
chr09	19633337	G	a	b	a	a	b	b	b	b	a	a	b	b	a	b	a	b	a	b	b	b	b	a	b	b	b	b	a	a	a	a	a	a	b	-	b	b	b	b	b	b	b	a	a	b	b	b	-
chr09	19633391	A	a	b	a	a	b	b	b	b	a	a	b	b	a	b	a	b	a	b	b	b	b	a	b	b	b	a	a	a	a	a	a	a	b	-	b	b	b	b	b	b	b	a	a	b	b	b	-
chr09	19634508	A	a	b	a	a	b	-	-	b	a	a	-	b	-	b	a	b	a	b	b	-	b	a	b	-	b	b	-	-	a	-	a	a	b	a	-	b	b	b	b	b	b	a	a	b	-	b	-
chr09	19634788	T	a	b	a	a	b	-	-	b	a	b	-	b	-	b	a	b	a	b	b	-	b	a	b	-	b	b	-	-	-	-	a	a	b	-	-	b	b	b	b	b	b	a	-	b	-	b	-
chr09	19634816	C	a	b	a	a	b	-	-	b	a	a	-	b	-	b	a	b	a	b	b	-	b	a	b	-	b	b	-	-	-	-	a	a	b	-	-	b	b	b	b	b	b	a	-	b	-	b	-
chr09	19639139	C	a	b	a	a	b	-	b	-	-	-	-	-	a	b	a	b	a	b	b	b	b	a	a	-	b	-	a	a	a	a	a	a	b	-	b	b	b	b	b	a	b	a	-	-	b	b	a
chr09	19662914	C	a	b	a	a	b	-	-	b	a	-	b	b	a	b	a	b	a	b	b	-	b	a	b	-	b	-	a	a	a	a	a	a	b	-	b	b	b	b	b	b	b	a	a	b	b	-	a
chr09	19663099	G	a	b	a	a	b	-	-	b	a	-	b	b	a	b	a	b	a	b	b	-	b	a	b	-	b	-	a	a	a	a	a	a	b	-	b	b	b	b	b	b	b	a	a	b	b	-	a
chr09	19663118	T	a	b	a	a	b	-	-	b	a	-	b	b	a	b	a	b	a	b	b	-	b	a	b	-	b	-	a	a	a	a	a	a	b	-	b	b	b	b	b	b	b	a	a	b	b	-	a
chr09	19664872	T	a	b	a	a	b	b	b	b	a	a	-	b	a	b	a	b	a	b	b	-	b	a	b	-	b	b	-	a	a	a	a	a	b	a	b	b	b	b	b	b	b	-	a	b	b	b	a
chr09	19665659	A	a	b	a	-	b	h	-	b	a	-	b	b	a	b	a	b	a	b	b	-	b	a	b	b	b	b	a	a	a	a	a	a	b	a	b	-	b	-	b	-	b	-	a	b	b	b	a
chr09	19665959	A	a	b	a	-	b	h	-	b	a	-	b	b	a	b	a	b	a	b	b	-	b	a	b	b	b	b	a	a	a	a	a	a	b	-	b	-	b	-	b	-	b	-	a	b	b	b	a
chr09	19668707	G	a	b	-	a	b	b	-	-	a	-	-	b	a	b	a	b	a	b	b	b	b	a	-	-	b	b	a	-	-	a	a	a	b	-	b	b	b	b	b	b	b	a	a	b	b	b	a
chr09	19668756	G	a	b	-	a	b	b	-	-	a	-	-	b	a	b	a	b	a	b	b	b	b	a	-	-	b	b	a	-	-	a	a	a	b	-	b	b	b	b	b	b	b	a	a	b	b	b	a
chr09	19668760	G	a	b	-	a	b	b	-	-	a	-	-	b	a	b	a	b	a	b	b	b	b	a	-	-	b	b	a	-	-	a	a	a	b	-	b	b	b	b	b	b	b	a	a	b	b	b	a
chr09	19674259	G	-	b	-	a	-	b	-	b	-	-	-	b	a	b	a	b	a	-	b	b	b	-	-	b	-	b	-	-	-	-	a	a	b	-	b	b	b	b	b	b	b	-	-	b	-	-	-
chr09	19680424	G	a	b	a	a	b	-	b	b	a	a	-	b	a	b	a	b	a	b	b	b	b	a	b	b	b	h	-	a	a	a	a	a	b	a	b	b	b	b	b	a	b	a	a	b	-	b	a
chr09	19680718	T	a	b	a	a	b	-	b	b	a	a	-	b	a	b	a	b	a	b	b	b	b	a	b	b	b	h	-	a	a	a	a	a	b	a	b	b	b	b	b	a	b	a	a	b	-	b	a
chr09	19683160	C	a	b	a	-	b	b	b	-	a	-	b	b	a	b	a	b	a	b	b	b	b	a	-	b	b	b	a	a	a	a	a	a	b	a	b	b	b	b	b	h	b	-	a	b	b	b	a
chr09	19683423	G	a	b	a	-	b	b	b	b	a	-	b	b	a	b	a	b	a	b	b	b	b	a	b	b	b	b	a	a	a	a	a	a	b	a	b	b	b	b	b	h	b	-	a	b	b	b	a
chr09	19685403	C	-	b	-	a	b	b	b	b	-	-	b	b	-	b	a	b	a	b	b	b	b	-	b	-	b	b	-	a	a	-	-	a	b	-	b	b	-	b	b	b	b	-	-	b	b	b	-
chr09	19686222	C	a	b	a	a	-	-	b	b	a	-	-	b	-	b	a	b	a	b	b	b	b	a	b	b	b	a	a	a	a	a	-	a	b	a	b	b	-	b	b	b	b	a	a	b	b	b	a
chr09	19686234	C	a	b	a	a	-	-	b	b	a	-	-	b	-	b	a	b	a	b	b	b	b	a	b	b	b	a	a	a	a	a	-	a	b	a	b	b	-	b	b	b	b	a	a	b	b	b	a
chr09	19686365	G	a	b	a	a	-	-	b	b	a	-	-	b	-	b	a	b	a	b	b	b	b	a	b	b	b	a	a	a	a	a	-	a	b	a	b	b	-	b	b	b	b	a	a	b	b	b	a
chr09	19686425	T	a	b	a	a	-	-	b	b	a	-	-	b	-	b	a	b	a	b	b	b	b	a	b	b	b	a	a	a	a	a	-	a	b	a	b	b	-	b	b	b	b	a	a	b	b	b	a
chr09	19688538	C	a	b	a	a	b	b	b	b	a	a	b	b	a	b	a	b	a	b	b	b	b	a	b	b	b	b	a	a	a	a	a	a	b	a	b	b	b	b	b	b	b	-	a	b	b	b	a
chr09	19688782	G	a	b	a	-	-	b	-	-	a	a	-	-	a	b	a	b	a	b	b	-	-	a	-	-	b	b	-	a	a	a	a	a	b	a	-	b	b	-	-	b	-	a	a	b	-	-	a
chr09	19688802	C	a	b	a	-	-	b	-	-	a	a	-	-	a	b	a	b	a	b	b	-	-	a	-	-	b	b	-	a	a	a	a	a	b	a	-	b	b	-	-	a	-	a	a	b	-	-	a
chr09	19688824	A	a	b	a	-	-	b	-	-	a	a	-	-	a	b	a	b	a	b	b	-	-	a	-	-	b	b	-	a	a	a	a	a	b	a	-	b	b	-	-	a	-	a	a	b	-	-	a
chr09	19688959	G	a	b	a	-	-	b	-	-	a	a	-	-	a	b	a	-	a	b	b	-	-	a	-	-	b	b	-	a	a	a	a	a	b	a	-	b	b	-	-	b	-	a	a	b	-	-	a
chr09	19688987	A	a	b	a	-	-	b	-	-	a	a	-	-	a	b	a	-	a	b	b	-	-	a	-	-	b	b	-	a	a	a	a	a	b	a	-	b	b	-	-	a	-	a	a	b	-	-	a
chr09	19688997	G	a	b	a	-	-	b	-	-	a	a	-	-	a	b	a	-	a	b	b	-	-	a	-	-	b	b	-	a	a	a	a	a	b	a	-	b	b	-	-	b	-	a	a	b	-	-	a
chr09	19689035	A	a	b	a	a	b	b	b	-	a	a	-	b	a	b	a	b	a	b	b	b	b	a	-	-	b	b	-	a	a	-	a	a	b	a	b	-	b	b	b	h	b	a	a	b	b	b	a
chr09	19689038	T	a	b	a	a	b	b	b	-	a	a	-	b	a	b	a	b	a	b	b	b	b	a	-	-	b	b	-	a	a	-	a	a	b	a	b	-	b	b	b	h	b	a	a	b	b	b	a
chr09	19689059	T	a	b	a	a	b	b	b	-	a	a	-	b	a	b	a	b	a	b	b	b	b	a	-	-	b	b	-	a	a	-	a	a	b	a	b	-	b	b	b	h	b	a	a	b	b	b	a
chr09	19689078	C	a	b	a	a	b	b	b	-	a	a	-	b	a	b	a	b	a	b	b	b	b	a	-	-	b	b	-	a	a	-	a	a	b	a	b	-	b	b	b	h	b	a	a	b	b	b	a
chr09	19689247	A	a	b	a	a	b	b	b	b	a	a	-	b	a	b	a	b	a	b	b	b	b	a	b	b	b	b	-	a	a	-	a	a	b	a	b	-	b	b	b	h	b	a	a	b	b	b	a
chr09	19689360	A	a	b	a	a	b	b	-	b	a	a	-	b	a	b	a	b	a	b	b	b	b	a	b	b	b	b	a	a	a	a	a	a	b	a	b	b	b	b	b	h	b	a	a	b	b	b	a
chr09	19693043	A	a	b	a	a	-	-	-	-	a	-	-	-	a	b	a	b	a	b	b	-	-	a	-	-	b	-	-	a	a	a	a	a	b	a	b	-	b	b	-	a	-	a	a	b	b	b	a
chr09	19693448	C	-	b	-	a	b	b	-	b	a	-	-	b	a	b	a	b	a	b	b	b	b	-	-	-	b	b	a	a	-	-	a	a	b	-	b	-	-	b	b	-	-	a	a	-	b	-	-
chr09	19693767	C	a	b	-	-	b	-	b	b	-	a	b	-	-	-	a	b	-	b	b	-	-	-	b	b	b	-	a	-	a	-	-	a	-	-	-	-	-	-	b	-	-	-	a	-	-	b	a
chr09	19693882	T	a	b	-	-	b	-	b	-	-	a	b	-	-	-	a	b	-	-	b	-	-	-	b	b	-	-	a	-	a	-	-	a	-	-	-	-	-	-	b	-	-	-	a	-	-	-	a
chr09	19693924	A	a	b	-	-	b	-	b	-	-	a	b	-	-	-	a	b	-	-	b	-	-	-	b	b	-	-	a	-	a	-	-	a	-	-	-	-	-	-	b	-	-	-	a	-	-	-	a
chr09	19695548	G	-	b	a	a	b	b	b	b	a	a	-	b	a	b	a	b	a	b	b	-	b	-	b	-	b	a	-	a	a	-	a	a	b	-	b	b	-	b	b	h	b	-	-	-	-	b	-
chr09	19699267	C	a	b	a	a	-	b	b	b	a	-	-	b	-	b	a	b	a	a	b	b	b	-	b	b	b	b	a	a	a	a	a	a	b	a	b	b	b	b	b	a	b	a	a	b	b	b	a
chr09	19699884	G	-	b	-	a	b	-	b	-	-	-	-	b	-	b	a	b	a	a	b	-	-	-	-	-	b	-	-	a	a	-	-	a	b	a	b	b	-	-	b	a	b	-	a	-	b	b	a
chr09	19699887	C	-	b	-	a	b	-	b	-	-	-	-	b	-	b	a	b	a	a	b	-	-	-	-	-	b	-	-	a	a	-	-	a	b	a	b	b	-	-	b	a	b	-	a	-	b	b	a
chr09	19699906	C	-	b	-	a	b	-	b	-	-	-	-	b	-	b	a	b	a	a	b	-	-	-	-	-	b	-	-	a	a	-	-	a	b	a	b	b	-	-	b	a	b	-	a	-	b	b	a
chr09	19699939	A	-	b	-	a	b	-	b	-	-	-	-	b	-	b	a	b	a	a	b	-	-	-	-	-	b	-	-	a	a	-	-	a	b	a	b	b	-	-	b	a	b	-	a	-	b	b	a
chr09	19700051	C	-	b	-	a	b	-	b	-	-	-	-	b	-	b	a	b	a	a	b	-	-	-	-	-	b	-	-	a	a	-	-	a	b	a	b	b	-	-	b	a	b	-	a	-	b	b	a
chr09	19700057	T	-	b	-	a	b	-	b	-	-	-	-	b	-	b	a	b	a	a	b	-	-	-	-	-	b	-	-	a	a	-	-	a	b	a	b	b	-	-	b	a	b	-	a	-	b	b	a
chr09	19700498	G	-	b	-	a	-	b	-	-	a	-	-	-	a	b	a	b	a	a	b	b	b	-	-	-	b	-	a	a	a	-	a	a	b	-	-	b	-	-	b	a	b	-	a	-	-	b	-
chr09	19701018	A	a	b	a	a	b	h	b	b	a	a	b	b	a	b	a	b	a	a	b	b	b	a	b	b	b	b	a	a	a	a	a	a	b	-	b	b	-	b	b	a	b	-	a	b	b	b	a
chr09	19701083	C	a	b	a	a	b	h	b	b	a	a	b	b	a	b	a	b	a	a	b	b	b	a	b	b	b	b	a	a	a	a	a	a	b	-	b	b	-	b	b	a	b	-	a	b	b	b	a
chr09	19701442	T	-	b	-	-	-	b	b	b	-	-	b	-	a	b	a	b	a	-	b	b	b	a	b	b	-	b	a	-	-	-	a	a	b	-	b	b	b	-	b	b	b	-	b	-	b	b	-
chr09	19701477	C	-	b	-	-	-	b	b	b	-	-	b	-	a	b	a	b	a	-	b	b	b	a	b	b	-	b	a	-	-	-	a	a	b	-	b	b	b	-	b	b	b	-	a	-	b	b	-
chr09	19709043	A	a	-	a	a	b	b	b	b	a	a	-	b	a	b	a	b	a	a	b	b	b	a	b	b	b	a	-	a	a	a	a	a	b	a	b	-	b	b	b	b	-	a	a	b	-	b	a
chr09	19717921	C	a	b	-	a	b	-	-	b	a	-	-	-	a	b	a	b	a	a	b	b	b	-	b	b	-	b	-	a	-	-	a	a	b	-	b	-	-	b	b	b	b	-	a	b	b	b	a
chr09	19735885	G	-	b	a	a	-	b	b	-	a	-	b	-	-	b	a	-	a	a	b	-	b	-	-	-	b	a	a	a	a	-	a	a	b	-	-	-	b	b	b	b	-	-	a	b	b	b	a
chr09	19735888	A	-	b	a	a	-	b	b	-	a	-	b	-	-	b	a	-	a	a	b	-	b	-	-	-	b	a	a	a	a	-	a	a	b	-	-	-	b	b	b	b	-	-	a	b	b	b	a
chr09	19735896	A	-	b	a	a	-	b	b	-	a	-	b	-	-	b	a	-	a	a	b	-	b	-	-	-	b	a	a	a	a	-	a	a	b	-	-	-	b	b	b	b	-	-	a	b	b	b	a
chr09	19735897	C	-	b	a	a	-	b	b	-	a	-	b	-	-	b	a	-	a	a	b	-	b	-	-	-	b	a	a	a	a	-	a	a	b	-	-	-	b	b	b	b	-	-	a	b	b	b	a
chr09	19735907	A	-	b	a	a	-	b	b	-	a	-	b	-	-	b	a	-	a	a	b	-	b	-	-	-	b	a	a	a	a	-	a	a	b	-	-	-	b	b	b	b	-	-	a	b	b	b	a
chr09	19735925	T	-	b	a	a	-	b	b	-	a	-	b	-	-	b	a	-	a	a	b	-	b	-	-	-	b	a	a	a	a	-	a	a	b	-	-	-	b	b	b	b	-	-	a	b	b	b	a
chr09	19735961	G	-	b	a	a	-	b	b	-	a	-	b	-	-	b	a	-	a	a	b	-	b	-	-	-	b	a	a	a	a	-	a	a	b	-	-	-	b	b	b	b	-	-	a	b	b	b	a
chr09	19771803	T	a	b	a	a	b	a	-	b	a	-	b	b	a	b	a	b	a	a	b	b	b	a	b	-	b	b	a	a	a	a	a	a	b	a	b	b	-	b	b	b	b	-	a	b	b	b	a
chr09	19771836	T	a	b	a	a	b	a	-	b	a	-	b	b	a	b	a	b	a	a	b	b	b	a	b	-	b	b	a	a	a	a	a	a	b	a	b	b	-	b	b	b	b	-	a	b	b	b	a
chr09	19790227	A	a	b	a	a	b	-	b	b	a	a	-	b	a	b	a	b	a	a	b	-	b	a	b	b	b	-	a	a	a	a	a	a	b	a	b	b	b	b	b	h	b	-	a	b	-	b	-
chr09	19790239	G	a	b	a	a	b	-	b	b	a	a	-	b	a	b	a	b	a	a	b	-	b	a	b	b	b	-	a	a	a	a	a	a	b	a	b	b	b	b	b	h	b	-	a	b	-	b	-
chr09	19805507	T	a	b	a	-	b	b	-	-	a	-	-	b	a	b	a	b	a	a	b	b	b	a	b	b	b	b	a	a	a	a	-	a	b	-	b	-	b	-	b	b	-	-	-	b	b	b	-
chr09	19805525	T	a	b	a	-	b	b	-	-	a	-	-	b	a	b	a	b	a	a	b	b	b	a	b	b	b	b	a	a	a	a	-	a	b	-	b	-	b	-	b	b	-	-	-	b	b	b	-
chr09	19807672	G	a	b	a	a	b	-	b	b	-	-	-	b	a	b	a	b	a	a	b	-	b	a	b	-	b	b	a	a	a	a	a	a	b	-	b	b	b	b	b	b	b	a	a	b	b	b	a
chr09	19808634	C	a	b	a	-	b	b	b	b	-	a	-	-	a	b	a	b	a	a	b	b	b	-	b	b	b	h	a	a	-	a	a	a	b	a	b	b	-	b	b	h	b	-	a	b	b	b	a
chr09	19826808	A	a	b	a	a	-	b	b	b	-	a	b	b	a	b	a	b	a	a	b	b	b	a	b	b	b	b	-	a	a	a	a	a	b	a	b	-	b	b	b	-	b	a	a	b	b	b	a
chr09	19829384	A	a	b	a	a	b	b	b	b	a	a	b	b	a	b	a	b	a	a	b	-	b	a	b	b	b	-	a	a	a	a	a	a	b	a	b	b	-	b	b	a	b	a	a	-	-	b	a
chr09	19829399	T	a	b	a	a	b	b	b	b	a	a	b	b	a	b	a	b	a	a	b	-	b	a	b	b	b	-	a	a	a	a	a	a	b	a	b	b	-	b	b	a	b	a	a	-	-	b	h
chr09	19829412	T	a	b	a	a	b	b	b	b	a	a	b	b	a	b	a	b	a	a	b	-	b	a	b	b	b	-	a	a	a	a	a	a	b	a	b	b	-	b	b	a	b	a	a	-	-	b	a
chr09	19829418	G	a	b	a	a	b	b	b	b	a	a	b	b	a	b	a	b	a	a	b	-	b	a	b	b	b	-	a	a	a	a	a	a	b	a	b	b	-	b	b	a	b	a	a	-	-	b	a
chr09	19848950	T	-	b	-	-	-	-	-	-	-	-	-	-	a	b	-	b	a	a	b	-	-	-	-	b	b	-	a	a	a	a	a	a	b	a	b	-	-	-	-	b	-	a	a	-	b	b	a
chr09	19848990	A	-	b	-	-	-	-	-	-	-	-	-	-	a	b	-	b	a	a	b	-	-	-	-	b	b	-	a	a	a	a	a	a	b	a	b	-	-	-	-	b	-	a	a	-	b	b	a
chr09	19849113	A	-	b	-	-	-	-	-	-	-	-	-	-	a	b	-	b	a	a	b	-	-	-	-	b	b	-	a	a	a	a	a	a	b	a	b	-	-	-	-	b	-	a	a	-	b	b	a
chr09	19849186	C	-	b	-	-	-	-	-	-	-	-	-	-	a	b	-	b	a	a	b	-	-	-	-	b	b	-	a	a	a	a	a	a	b	a	b	-	-	-	-	b	-	a	a	-	b	b	a
chr09	19854676	A	a	b	a	a	-	-	b	b	a	-	-	b	a	b	a	b	a	a	b	-	b	a	b	b	b	b	a	a	a	a	-	a	b	-	-	b	b	b	b	a	b	-	-	b	-	b	-
chr09	19854684	T	a	b	a	a	-	-	b	b	a	-	-	b	a	b	a	b	a	a	b	-	b	a	b	b	b	b	a	a	a	a	-	a	b	-	-	b	b	b	b	a	b	-	-	b	-	b	-
chr09	19854693	A	a	b	a	a	-	-	b	b	a	-	-	b	a	b	a	b	a	a	b	-	b	a	b	b	b	b	a	a	a	a	-	a	b	-	-	b	b	b	b	a	b	-	-	b	-	b	-
chr09	19854754	G	a	b	a	a	-	-	b	b	a	-	-	b	a	b	a	b	a	a	b	-	b	a	b	b	b	b	a	a	a	a	-	a	b	-	-	b	b	b	b	a	b	-	-	b	-	b	-
chr09	19854956	G	a	b	a	a	-	-	b	-	a	-	-	b	a	b	a	-	a	a	b	-	b	a	-	-	b	b	a	a	a	a	a	a	b	-	-	b	b	b	b	a	b	-	-	-	-	b	-
chr09	19854971	T	a	b	a	a	-	-	b	-	a	-	-	b	a	b	a	-	a	a	b	-	b	a	-	-	b	b	a	a	a	a	a	a	b	-	-	b	b	b	b	a	b	-	-	-	-	b	-
chr09	19854986	C	a	b	a	a	-	-	b	-	a	-	-	b	a	b	a	-	a	a	b	-	b	a	-	-	b	b	a	a	a	a	a	a	b	-	-	b	b	b	b	a	b	-	-	-	-	b	-
chr09	19855022	G	a	b	a	a	-	-	b	-	a	-	-	b	a	b	a	-	a	a	b	-	b	a	-	-	b	b	a	a	a	a	a	a	b	-	-	b	b	b	b	a	b	-	-	-	-	b	-
chr09	19859223	T	a	b	a	a	b	b	b	b	a	-	-	b	a	b	a	b	a	a	b	b	b	a	b	-	b	b	-	a	a	a	a	a	b	-	b	b	b	-	b	h	b	-	a	b	b	b	-
chr09	19874427	T	a	b	a	a	-	b	-	-	-	-	-	-	a	b	a	b	b	a	b	-	b	-	b	-	-	b	a	a	a	-	a	a	b	-	b	b	-	b	b	-	b	-	a	-	-	-	-
chr09	19875246	C	-	b	a	-	b	b	-	b	-	a	b	b	a	b	a	b	-	-	b	b	b	-	b	b	b	-	-	-	-	-	a	a	b	-	b	b	b	-	b	b	b	a	-	b	b	b	-
chr09	19875266	G	-	b	a	-	b	b	-	b	-	a	b	b	a	b	a	b	-	-	b	b	b	-	b	b	b	-	-	-	-	-	a	a	b	-	b	b	b	-	b	b	b	a	-	b	b	b	-
chr09	19882159	A	a	b	a	a	b	a	-	-	a	-	-	b	a	b	a	b	a	a	b	b	b	-	b	-	b	-	-	a	-	a	a	a	b	-	b	b	-	b	b	b	b	-	a	b	b	b	a
chr09	19882430	T	-	b	a	a	b	a	-	-	a	-	-	b	a	b	a	b	a	a	b	b	b	-	b	-	b	-	-	a	-	a	a	a	b	-	b	b	-	b	b	b	b	-	a	b	b	b	a
chr09	19882504	C	-	b	a	a	b	a	-	-	a	-	-	b	a	b	a	b	a	a	b	b	b	-	b	-	b	-	-	a	-	a	a	a	b	-	b	b	-	b	b	b	b	-	a	b	b	b	a
chr09	19882579	G	a	b	a	-	b	a	b	b	a	a	-	b	a	b	a	b	a	a	b	b	b	-	b	b	b	b	a	a	a	a	a	a	b	-	b	b	b	b	b	b	b	-	a	b	b	-	a
chr09	19902558	A	a	b	a	-	b	b	b	b	a	a	-	b	a	b	a	b	a	a	b	b	b	-	b	b	b	-	a	a	a	a	a	a	b	-	b	b	-	-	b	b	b	a	a	b	-	b	a
chr09	19902758	G	-	b	a	-	b	b	b	b	a	a	-	b	a	b	a	b	a	a	b	b	b	-	b	b	b	-	a	a	a	a	a	a	b	-	b	b	-	-	b	b	b	a	a	b	-	b	a
chr09	19902775	G	-	b	a	-	b	b	b	b	a	a	-	b	a	b	a	b	a	a	b	b	b	-	b	b	b	-	a	a	a	a	a	a	b	-	b	b	-	-	b	b	b	a	a	b	-	b	a
chr09	19902801	A	-	b	a	-	b	b	b	b	a	a	-	b	a	b	a	b	a	a	b	b	b	-	b	b	b	-	a	a	a	a	a	a	b	-	b	b	-	-	b	b	b	a	a	b	-	b	a
chr09	19914300	C	a	-	a	a	-	-	b	b	-	-	-	-	a	b	a	b	a	-	b	-	b	a	b	-	b	b	-	-	a	-	-	a	b	-	b	-	b	-	b	b	b	-	a	b	-	b	a
chr09	19914330	A	a	-	a	a	-	-	b	b	-	-	-	-	a	b	a	b	a	-	b	-	b	a	b	-	b	b	-	-	a	-	-	a	b	-	b	-	b	-	b	b	b	-	a	b	-	b	a
chr09	19917668	G	a	b	a	a	b	-	b	b	a	-	-	b	a	b	a	b	a	a	b	b	b	a	b	-	b	b	a	a	a	a	a	a	b	a	b	b	b	-	b	b	b	a	a	b	b	b	a
chr09	19917744	C	a	b	a	a	b	-	b	b	a	-	-	b	a	b	a	b	a	a	b	b	b	a	b	-	b	b	a	a	a	a	a	a	b	a	b	b	b	-	b	b	b	a	a	b	b	b	a
chr09	19949438	G	-	b	a	a	b	b	b	-	a	a	b	b	a	b	a	-	a	-	b	b	b	a	-	-	b	b	-	a	a	a	a	a	b	a	b	-	b	b	b	b	b	-	a	b	b	b	a
chr09	19949468	G	-	b	a	a	b	b	b	-	a	a	b	b	a	b	a	-	a	-	b	b	b	a	-	-	b	b	-	a	a	a	a	a	b	a	b	-	b	b	b	b	b	-	b	b	b	b	a
chr09	19949483	G	-	b	a	a	b	b	b	-	a	a	b	b	a	b	a	-	a	-	b	b	b	a	-	-	b	a	-	a	a	a	a	a	b	a	b	-	b	b	b	b	b	-	a	b	b	b	a
chr09	20019684	G	a	b	a	a	b	-	b	-	-	-	-	-	-	b	a	b	a	a	b	-	b	a	-	-	b	-	-	-	a	-	a	a	b	-	b	b	-	-	b	-	-	a	a	-	-	-	-
chr09	20028318	G	a	b	a	a	b	b	b	b	a	-	b	-	a	b	a	b	a	a	b	b	b	a	b	b	b	b	a	a	a	a	a	a	b	a	b	b	b	-	b	b	b	-	a	b	b	b	-
chr09	20032798	G	a	b	a	a	-	a	b	b	-	a	-	b	a	-	a	b	a	-	b	b	b	a	b	-	b	b	a	a	-	a	a	a	b	-	b	b	b	b	b	b	-	-	a	b	-	b	a
chr09	20040001	T	a	b	a	a	-	h	b	b	a	-	-	b	a	b	a	b	a	a	b	b	b	a	b	b	b	b	a	a	-	a	a	a	b	a	b	b	b	b	b	b	b	a	a	b	b	b	a
chr09	20042076	C	a	b	a	a	b	-	b	b	a	a	b	-	a	b	a	b	a	a	b	b	b	a	b	-	b	b	a	a	-	a	a	a	b	a	b	b	b	b	b	b	b	a	a	-	b	b	a
chr09	20042106	C	a	b	a	a	b	-	b	b	a	a	b	-	a	b	a	b	a	a	b	b	b	a	b	-	b	a	a	a	-	a	a	a	b	a	b	b	b	b	b	b	b	a	a	-	b	b	a
chr09	20042312	G	a	b	a	a	b	-	b	b	a	a	b	-	a	b	a	b	a	a	b	b	b	a	b	-	b	a	a	a	-	a	a	a	b	a	b	b	b	b	b	b	b	a	a	-	b	b	a
chr09	20042333	A	a	b	a	a	b	-	b	b	a	a	b	-	a	b	a	b	a	a	b	b	b	a	b	-	b	a	a	a	-	a	a	a	b	a	b	b	b	b	b	b	b	a	a	-	b	b	a
chr09	20058366	A	-	b	a	a	b	h	b	b	a	a	-	b	a	b	a	b	a	a	b	b	b	-	b	b	b	b	a	a	a	a	a	a	b	a	b	b	b	b	b	b	b	a	h	b	b	b	a
chr09	20058578	A	a	b	a	a	b	h	b	b	a	a	-	b	a	b	a	b	a	a	b	b	b	a	b	b	b	b	a	a	a	a	a	a	b	a	b	b	b	b	b	b	b	a	a	b	b	b	a
chr09	20058837	C	a	b	a	a	b	b	b	b	-	a	-	b	a	b	a	b	a	a	b	b	b	a	a	b	b	a	a	a	a	a	a	a	b	a	b	b	-	b	b	b	b	-	a	b	-	b	a
chr09	20059132	T	a	b	a	a	b	b	b	b	-	a	-	b	a	b	a	b	a	a	b	b	b	a	a	b	b	a	a	a	a	a	a	a	b	a	b	b	-	b	b	b	b	-	a	b	-	b	a
chr09	20063817	C	a	b	a	a	b	-	b	b	a	-	-	-	a	b	a	b	a	a	b	b	b	a	b	b	b	b	a	a	a	a	a	a	b	-	b	-	b	b	b	a	b	-	a	b	b	b	a
chr09	20064357	C	a	b	a	-	b	-	b	b	a	a	-	b	a	b	a	b	a	a	b	b	b	-	b	b	b	-	a	a	a	a	a	a	b	-	b	b	b	b	b	b	b	a	a	b	b	b	a
chr09	20064363	C	a	b	a	-	b	-	b	b	a	a	-	b	a	b	a	b	a	a	b	b	b	-	b	b	b	-	a	a	a	a	a	a	b	-	b	b	b	b	b	b	b	a	a	b	b	b	a
chr09	20066280	C	-	b	-	-	-	a	-	-	-	-	-	b	a	b	a	b	a	-	b	b	b	-	a	-	b	-	-	-	a	-	a	a	b	-	b	-	-	-	b	-	b	-	-	b	b	-	a
chr09	20066321	T	a	b	a	a	b	b	b	b	a	a	b	b	a	b	a	b	a	a	b	b	b	a	b	-	b	a	a	a	a	a	a	a	b	a	b	-	b	b	b	b	b	a	a	b	b	b	a
chr09	20069056	T	-	b	a	a	b	b	-	b	a	a	b	b	a	b	a	b	a	a	b	b	b	a	b	b	b	b	a	a	a	-	a	a	b	a	b	b	-	b	b	b	b	a	a	b	b	b	a
chr09	20069057	T	-	b	a	a	b	b	-	b	a	a	b	b	a	b	a	b	a	a	b	b	b	a	b	b	b	b	a	a	a	-	a	a	b	a	b	b	-	b	b	b	b	a	a	b	b	b	a
chr09	20069246	C	a	b	a	a	b	b	-	b	a	a	b	b	a	b	a	b	a	a	b	b	b	a	b	b	b	b	a	a	a	a	a	a	b	a	b	b	-	b	b	b	b	a	a	b	b	b	a
chr09	20069373	C	-	b	-	-	b	-	-	b	-	-	-	b	-	b	a	b	a	-	b	-	b	-	b	b	-	-	-	-	a	a	a	a	b	-	-	-	-	b	b	-	b	-	a	-	b	b	a
chr09	20074855	A	a	b	a	a	b	b	b	b	a	a	-	b	a	b	a	b	a	a	b	b	b	a	b	-	b	b	-	a	a	-	a	a	b	a	b	b	-	b	b	b	b	-	a	b	-	b	a
chr09	20074927	C	a	b	a	a	b	b	b	b	a	a	-	b	a	b	a	b	a	a	b	b	b	a	b	-	b	b	-	a	a	-	a	a	b	a	b	b	-	b	b	b	b	-	a	b	-	b	a
chr09	20075582	C	a	b	a	a	b	b	b	b	-	a	-	b	a	b	a	b	a	a	b	-	b	a	b	-	b	a	a	a	a	a	a	a	b	a	b	b	b	-	b	a	b	a	a	b	-	b	-
chr09	20075600	A	a	b	a	a	b	b	b	b	-	a	-	b	a	b	a	b	a	a	b	-	b	a	b	-	b	a	a	a	a	a	a	a	b	a	b	b	b	-	b	-	b	a	a	b	-	b	-
chr09	20075871	C	a	b	a	a	b	b	b	b	-	a	-	b	a	b	a	b	a	a	b	-	b	a	b	-	b	a	a	a	a	a	a	a	b	a	b	b	b	-	b	b	b	a	a	b	-	b	-
chr09	20098739	T	a	b	a	a	b	b	b	b	a	a	b	b	a	b	a	b	a	a	b	b	b	a	-	-	b	b	a	a	a	a	a	a	b	a	b	b	b	b	b	b	b	-	a	b	-	b	a
chr09	20098947	C	a	b	a	a	b	b	b	b	a	a	b	b	a	b	a	b	a	a	b	b	b	a	-	-	b	b	a	a	a	a	a	a	b	a	b	b	b	b	b	b	b	-	a	b	-	b	a
chr09	20104818	T	a	b	a	a	-	a	b	b	a	a	-	-	a	b	a	b	a	a	b	-	-	-	b	b	b	a	a	a	a	a	a	a	b	a	b	b	b	b	b	b	b	a	a	b	b	b	a
chr09	20106353	C	a	b	-	-	-	-	-	b	a	-	-	-	-	b	a	b	a	a	b	-	b	-	b	-	b	b	-	a	-	a	-	a	b	-	b	-	b	-	b	-	b	-	-	b	b	b	-
chr09	20106623	C	a	b	-	-	-	-	-	b	a	-	-	-	-	b	a	b	a	a	b	-	b	a	b	-	b	b	-	a	-	a	-	a	b	-	b	-	b	-	b	-	b	-	-	b	b	b	-
chr09	20106636	T	a	b	-	-	-	-	-	b	a	-	-	-	-	b	a	b	a	a	b	-	b	a	b	-	b	b	-	a	-	a	-	a	b	-	b	-	b	-	b	-	b	-	-	b	b	b	-
chr09	20132956	T	a	b	a	a	b	b	b	-	a	-	-	b	a	b	a	-	a	a	b	b	b	a	-	-	b	b	a	a	a	-	a	a	b	-	b	b	-	b	b	b	b	-	a	-	-	b	a
chr09	20132965	T	a	b	a	a	b	b	b	-	a	-	-	b	a	b	a	-	a	a	b	b	b	a	-	-	b	b	a	a	a	-	a	a	b	-	b	b	-	b	b	b	b	-	a	-	-	b	a
chr09	20133023	C	b	b	a	a	b	b	b	-	a	-	-	b	a	b	a	-	a	a	b	b	b	a	-	-	b	b	a	a	a	-	a	a	b	-	b	b	-	b	b	b	b	-	a	-	-	b	a
chr09	20133239	T	a	b	a	a	b	b	b	-	a	-	-	-	a	b	a	-	a	a	b	b	b	a	-	-	b	b	a	a	a	-	a	a	b	-	b	b	-	b	b	b	b	-	a	-	-	b	a
chr09	20133259	G	a	b	a	a	b	b	b	-	a	-	-	-	a	b	a	-	a	a	b	b	b	a	-	-	b	b	a	a	a	-	a	a	b	-	b	b	-	b	b	b	b	-	a	-	-	b	a
chr09	20134874	G	-	-	a	a	b	-	b	b	-	-	-	-	a	b	a	b	a	a	b	-	b	a	b	b	b	b	a	-	-	-	a	a	b	-	b	-	-	b	b	b	-	-	-	b	-	b	a
chr09	20135112	C	a	b	a	a	b	b	b	-	a	a	-	b	a	b	a	b	a	a	b	b	b	a	b	b	b	b	a	a	a	a	a	a	b	a	b	b	b	b	b	b	b	-	a	b	b	b	a
chr09	20145741	C	a	b	a	a	b	b	b	-	-	a	b	b	a	b	a	-	a	a	b	b	b	a	-	-	b	b	a	a	a	a	-	a	b	a	b	b	-	b	b	b	b	-	a	b	-	b	a
chr09	20145758	C	a	b	a	a	b	b	b	-	-	a	b	b	a	b	a	-	a	a	b	b	b	a	-	-	b	b	a	a	a	a	-	a	b	a	b	b	-	b	b	b	b	-	a	b	-	b	a
chr09	20145943	A	-	b	a	a	b	b	b	b	-	a	b	b	a	b	a	b	a	a	b	b	b	a	b	b	b	b	a	a	a	a	-	a	b	a	b	b	-	b	b	b	b	-	a	b	-	b	a
chr09	20145953	A	-	b	a	a	b	b	b	b	-	a	b	b	a	b	a	b	a	a	b	b	b	a	b	b	b	b	a	a	a	a	-	a	b	a	b	b	-	b	b	b	b	-	a	b	-	b	a
chr09	20152915	A	-	b	-	a	-	-	b	b	a	a	-	b	-	b	a	b	a	a	b	-	b	a	b	-	b	b	a	a	a	a	a	a	b	-	b	b	-	b	b	b	b	b	a	b	-	b	a
chr09	20152942	A	-	b	-	a	-	-	b	b	a	a	-	b	-	b	a	b	a	a	b	-	b	a	b	-	b	b	a	a	a	a	a	a	b	-	b	b	-	b	b	b	b	a	a	b	-	b	a
chr09	20152997	T	-	b	-	a	-	-	b	b	a	a	-	b	-	b	a	b	a	a	b	-	b	a	b	-	b	b	a	a	a	a	a	a	b	-	b	b	-	b	b	b	b	a	a	b	-	b	a
chr09	20159192	C	a	b	a	a	b	b	-	b	a	a	-	b	a	b	a	b	a	a	b	b	b	a	b	b	b	b	a	a	a	-	a	a	b	-	b	b	-	b	b	b	b	-	a	b	-	b	a
chr09	20159221	T	a	b	a	a	b	b	-	b	a	a	-	b	a	b	a	b	a	a	b	b	b	a	b	b	b	b	a	a	a	-	a	a	b	-	b	b	-	b	b	b	b	-	a	b	-	b	a
chr09	20160117	G	a	b	a	a	b	b	b	b	a	a	b	-	a	b	a	b	a	a	b	b	b	a	b	b	b	b	a	a	a	a	a	a	b	a	b	b	-	-	b	b	b	-	a	b	b	b	a
chr09	20244023	G	-	b	a	a	b	b	b	-	a	a	-	b	a	b	a	b	a	a	b	b	b	a	-	b	b	b	-	a	a	-	a	a	b	-	b	-	b	b	b	b	b	-	a	-	-	b	a
chr09	21765587	G	a	b	a	a	a	a	b	b	a	a	-	b	a	b	a	b	a	a	b	b	b	a	b	b	b	a	a	a	a	a	b	a	a	a	b	b	b	b	b	b	b	-	a	b	-	b	a
chr09	22189664	G	a	b	a	a	a	-	b	b	a	-	-	-	a	b	a	b	a	a	b	b	b	a	b	b	b	a	a	a	a	a	b	a	a	a	b	b	b	b	b	b	b	a	a	-	b	b	a
chr09	22189776	C	a	b	a	a	a	-	b	b	a	-	-	-	a	b	a	b	a	a	b	b	b	a	b	b	b	a	a	a	a	a	b	a	a	a	b	b	b	b	b	b	b	a	a	-	b	b	a
chr09	22381154	G	-	b	-	a	-	-	-	-	-	-	-	b	a	b	a	b	a	-	b	b	b	-	-	-	b	a	-	a	a	-	-	a	a	-	b	-	-	b	b	-	b	-	-	-	-	-	-
chr09	22474206	C	-	b	-	-	-	-	b	b	-	-	-	b	-	b	b	b	a	-	b	b	b	-	b	b	b	-	-	a	a	-	b	a	a	-	b	b	b	b	b	b	b	-	b	b	-	b	-
chr09	22512515	A	-	b	-	a	-	a	-	b	a	-	b	-	a	b	a	b	a	a	b	-	b	a	b	-	b	a	-	a	a	-	b	a	a	-	b	-	-	b	b	b	b	-	-	b	-	b	-
chr09	22621667	C	a	b	a	a	a	a	b	b	a	a	-	-	a	b	a	b	a	a	b	b	b	-	b	b	b	a	a	a	-	-	b	a	a	-	b	b	b	b	b	b	b	a	a	b	-	b	-
chr09	22643278	C	a	b	a	a	a	-	b	b	-	a	-	b	a	b	a	b	a	-	b	b	b	-	b	b	b	a	a	a	a	a	b	a	a	a	b	b	b	b	b	b	b	-	a	b	-	b	a
chr09	22732191	A	-	b	a	-	a	a	b	b	a	-	-	b	a	b	a	b	a	-	b	-	b	-	-	b	b	a	a	a	-	-	b	a	a	a	b	b	-	b	b	b	b	-	a	b	b	b	a
chr09	23158350	G	a	b	a	a	a	a	b	b	a	-	-	b	a	b	a	b	a	a	b	b	b	a	b	b	b	a	a	a	a	a	b	a	a	a	b	b	-	b	b	b	-	a	a	b	b	b	-
chr09	23367063	G	a	b	a	-	a	-	b	-	a	a	-	b	-	b	a	b	a	a	b	-	b	a	-	b	b	-	-	a	a	a	b	a	a	-	-	b	-	b	b	b	b	-	a	b	b	b	a
chr09	23367353	C	-	b	a	a	-	-	-	-	-	-	-	-	a	-	a	b	a	-	-	b	b	-	-	-	b	-	-	a	a	a	b	a	a	-	-	-	-	-	b	-	b	-	a	-	-	-	a
chr09	23435056	C	a	b	a	a	a	a	b	b	a	a	b	b	a	b	a	b	a	a	b	b	b	a	b	b	b	a	-	a	a	a	b	a	a	a	b	b	b	b	b	h	b	a	a	b	b	b	a
chr09	23452304	T	a	b	a	a	a	a	b	b	a	a	b	b	a	b	a	b	a	a	b	b	b	a	b	b	b	a	a	a	a	a	b	a	a	a	b	b	b	b	b	b	b	a	a	b	-	b	a
chr09	23452305	T	a	b	a	a	a	a	b	b	a	a	b	b	a	b	a	b	a	a	b	b	b	a	b	b	b	a	a	a	a	a	b	a	a	a	b	b	b	b	b	b	b	a	a	b	-	b	a
chr09	23973454	C	-	b	a	a	-	a	-	b	-	a	b	b	a	b	a	b	a	a	b	-	b	a	b	b	b	-	-	a	-	-	b	a	a	-	b	-	-	-	b	a	b	a	a	b	b	-	-
chr09	24094135	T	a	b	a	-	-	a	b	b	a	a	b	b	a	b	a	b	a	a	b	-	b	-	b	-	b	-	a	a	a	-	-	a	a	a	-	b	-	b	b	b	b	-	a	b	b	b	a
chr09	24121925	C	a	-	a	-	-	-	b	b	a	a	b	-	a	b	a	b	a	a	b	-	b	a	b	-	b	a	-	a	-	-	b	a	a	a	b	b	b	b	b	b	-	-	a	-	-	b	a
chr09	24136592	G	a	b	a	a	-	a	-	b	a	a	-	b	a	b	a	b	a	a	b	b	b	-	-	-	b	a	a	a	a	a	b	a	a	a	b	b	b	-	b	a	b	-	a	b	-	b	-
chr09	24208071	T	-	b	a	-	-	-	-	b	a	-	b	-	-	b	a	b	a	a	b	b	b	-	-	b	b	-	-	a	a	-	b	a	a	-	b	-	b	b	b	b	-	-	-	b	-	-	-
chr09	24296793	C	a	b	-	a	a	a	b	b	a	a	b	b	a	b	a	b	a	a	b	b	b	a	b	b	b	a	a	a	a	a	b	a	a	a	b	-	b	-	b	b	b	a	a	b	-	b	a
chr09	24344378	C	a	b	a	-	-	a	-	b	a	-	-	-	-	b	-	b	-	a	b	-	b	-	-	-	b	-	a	a	-	a	b	a	a	a	b	b	b	b	b	-	-	-	a	b	b	b	a
chr09	24775161	A	a	b	a	a	a	a	-	b	a	a	-	b	a	b	a	b	a	a	b	b	b	a	-	-	b	a	a	a	-	-	b	a	a	-	b	b	b	b	b	b	b	a	a	b	-	b	a
chr09	24882402	C	a	b	a	a	a	a	b	b	a	a	-	b	a	b	a	b	a	a	b	b	b	a	b	b	b	a	a	a	a	a	b	a	a	-	b	b	b	b	b	b	b	a	a	b	b	-	a
chr09	24890550	A	a	b	a	a	a	a	b	b	a	a	-	b	a	b	a	b	a	a	b	b	b	a	b	b	b	a	-	a	a	a	b	a	a	a	b	b	b	b	b	b	b	-	a	b	-	b	a
chr09	24972775	C	a	b	a	a	a	a	b	b	a	a	-	b	a	b	a	b	a	-	b	b	b	a	b	b	b	a	a	a	a	a	b	a	a	-	b	b	-	b	b	b	-	a	a	b	b	b	a
chr09	25314132	C	a	b	a	a	a	-	b	b	a	a	b	b	a	b	a	b	a	a	b	b	b	-	-	b	b	-	a	a	a	a	b	a	a	-	b	-	-	b	b	b	-	-	a	-	-	b	a
chr09	25544682	G	a	b	a	a	a	a	b	b	a	-	b	b	a	b	a	b	a	a	b	b	b	a	b	b	b	a	a	a	-	a	b	a	a	a	b	-	b	b	b	h	b	a	a	b	-	b	a
chr09	25773523	A	-	b	-	a	a	a	b	b	a	-	b	b	a	b	a	b	a	a	b	b	b	a	b	-	b	a	-	a	-	a	b	a	a	a	b	-	b	b	b	b	b	a	a	b	b	b	a
chr09	25782176	G	a	b	a	a	a	a	b	b	a	a	-	b	a	b	a	b	a	a	b	b	b	a	b	b	b	a	-	a	a	a	b	a	a	a	b	-	b	b	b	b	b	-	a	b	b	b	a
chr09	26000850	C	-	b	-	-	a	-	b	b	a	-	b	b	a	b	a	b	a	a	b	b	b	a	-	b	-	a	a	a	a	a	b	a	a	a	b	b	b	-	b	-	b	-	-	b	b	b	-
chr09	26046272	G	a	b	a	a	a	a	b	b	a	a	-	b	a	b	a	b	a	a	b	b	b	-	b	-	b	a	a	a	a	a	b	a	a	a	b	b	b	b	b	b	b	a	a	b	b	b	a
chr09	26549885	G	a	b	a	-	-	-	b	b	-	a	-	-	-	b	a	b	a	a	b	-	b	-	b	b	b	a	-	a	a	a	b	a	a	a	-	-	b	-	-	b	b	a	a	-	b	-	a
chr09	27441817	C	a	b	-	a	a	a	b	b	a	a	b	b	a	b	a	b	a	a	b	b	b	a	b	b	b	a	a	a	a	a	b	a	a	-	b	b	b	b	b	b	b	a	a	b	b	b	a
chr09	27474116	T	a	b	a	-	a	-	b	-	a	-	b	b	-	b	a	b	a	a	b	-	b	-	-	-	b	a	-	-	-	-	b	a	a	a	b	-	-	-	b	b	-	-	a	-	b	b	a
chr09	27566013	T	a	b	a	a	a	a	b	b	a	-	-	-	-	b	a	b	a	a	b	b	b	a	b	-	b	a	a	a	a	-	b	a	a	-	b	b	b	b	b	b	b	a	a	b	-	-	a
chr09	27700451	C	a	b	a	a	a	a	b	b	a	a	b	b	a	b	a	b	a	a	b	b	b	a	b	b	b	a	a	a	a	a	b	a	a	a	b	b	b	b	b	a	b	a	a	-	-	b	a
chr09	27981168	C	a	b	a	-	-	a	b	-	a	-	-	-	a	b	-	b	a	a	b	b	b	-	-	b	b	a	-	a	a	-	b	a	a	-	-	-	-	-	b	b	-	-	a	b	b	b	a
chr09	27986071	C	a	b	a	a	a	a	b	b	a	a	-	b	a	b	a	b	a	a	b	b	b	-	b	b	b	a	-	a	a	a	b	a	a	-	b	b	b	b	b	b	b	-	a	b	b	b	a
chr09	28067653	G	a	b	a	a	a	a	b	b	a	a	-	b	a	b	a	b	a	a	b	b	b	a	b	b	b	a	a	a	a	a	b	a	a	a	b	b	-	b	b	b	b	a	a	b	b	b	a
chr09	28452405	A	-	b	a	-	a	a	-	b	-	a	-	b	-	b	a	b	a	a	b	-	b	-	b	-	b	a	-	a	a	-	b	a	a	-	b	-	b	b	b	b	b	-	a	b	b	-	-
chr09	29125973	T	-	b	a	a	a	a	b	b	a	-	-	b	a	b	a	b	a	a	b	b	b	a	-	b	b	a	a	a	a	-	b	a	a	-	b	b	b	b	b	-	b	a	a	b	b	b	a
chr09	29194306	A	-	b	a	a	a	a	b	-	a	a	-	-	a	b	a	b	a	a	b	b	b	a	b	b	b	a	a	a	-	-	b	a	a	-	b	-	b	b	b	b	b	-	a	b	-	b	a
chr09	29347376	A	a	b	a	a	-	-	-	b	a	a	-	b	a	b	a	b	a	a	b	b	b	a	b	b	b	a	a	a	a	a	b	a	a	-	b	b	-	b	b	b	b	-	a	-	b	b	a
chr09	29367044	C	a	b	a	a	a	a	b	-	a	-	-	b	-	b	a	b	a	a	b	-	b	-	b	-	b	a	-	a	-	a	b	a	a	a	b	b	-	b	b	b	b	-	a	b	b	b	a
chr09	29399273	C	a	b	a	a	a	a	b	b	a	a	b	b	a	b	a	b	a	a	b	b	b	a	b	b	b	a	a	a	a	a	b	a	a	a	b	b	b	b	b	h	b	a	a	b	b	b	a
chr09	29857644	T	a	b	b	a	a	a	b	b	a	a	-	b	a	b	a	b	a	a	b	b	b	a	b	b	b	-	a	a	a	a	b	a	a	a	b	-	b	-	b	b	b	a	a	b	b	b	a
chr09	29897154	A	a	b	a	a	-	a	b	b	a	a	-	b	-	b	a	b	a	a	b	b	-	a	-	-	b	a	a	a	a	a	b	a	a	a	b	b	-	b	b	b	-	a	a	b	-	b	a
chr09	30125051	T	-	b	a	a	-	a	b	-	a	-	-	b	a	b	a	b	a	a	b	b	b	-	b	b	b	a	-	a	a	-	-	a	a	a	b	b	b	-	b	b	b	a	a	b	b	b	a
chr09	31101971	G	a	b	a	a	a	a	-	b	a	a	b	b	a	b	a	b	a	a	b	b	b	a	b	-	b	a	a	a	a	a	b	a	a	-	b	b	b	b	b	b	b	a	a	b	b	b	a
chr09	31213715	T	a	-	a	a	a	a	b	b	a	a	-	b	a	b	a	b	a	a	b	b	-	a	-	b	-	a	a	a	a	a	-	a	a	-	b	-	-	b	b	-	b	-	a	-	b	-	a
chr09	31541809	T	-	b	a	a	-	a	b	b	a	-	-	b	a	b	a	b	a	a	b	-	b	a	b	-	b	a	-	a	a	a	b	a	a	a	b	b	b	b	b	b	b	-	a	b	b	b	a
chr09	32238308	T	a	b	a	-	a	a	b	b	a	a	b	b	a	b	a	b	b	a	b	b	b	a	b	b	b	a	a	a	a	a	b	a	a	a	b	b	b	b	b	h	b	-	a	b	b	b	a
chr09	33125460	A	a	b	a	a	a	a	b	b	a	a	-	-	a	b	a	b	b	a	b	b	b	a	b	b	b	a	a	a	a	a	b	a	a	a	b	b	-	b	b	b	b	-	a	b	b	b	a
chr09	33252105	G	a	b	a	-	a	a	b	b	a	a	b	b	a	b	a	b	b	a	b	-	b	a	b	-	b	a	a	a	a	a	b	a	a	-	-	b	b	b	b	b	b	-	a	b	b	b	a
chr09	35066934	C	a	b	a	-	a	a	b	b	-	-	-	b	a	b	a	b	b	a	b	b	b	-	b	-	b	a	a	-	-	a	b	a	a	a	b	-	b	-	b	-	b	-	a	-	b	-	-
chr09	35486879	A	a	b	-	-	a	-	-	b	a	-	-	b	a	b	a	b	b	a	b	a	b	-	a	-	b	-	-	a	a	-	b	a	a	-	-	-	-	b	b	b	b	a	a	b	-	-	a
chr09	35598299	A	a	b	a	-	-	-	b	b	a	-	b	b	-	-	a	b	b	a	b	b	b	a	a	-	b	a	-	-	-	a	b	a	a	-	b	-	-	b	b	b	b	-	a	b	b	a	-
chr09	35982156	T	a	b	a	-	-	b	b	b	-	-	-	b	-	b	a	b	b	a	b	-	-	-	-	b	b	a	-	a	a	-	b	a	a	-	-	-	b	-	b	b	b	-	a	b	b	a	-
chr09	36120921	T	a	b	-	a	a	-	b	b	-	a	-	b	-	b	a	b	b	a	b	-	b	-	-	-	b	a	a	a	a	a	b	a	a	a	-	b	b	-	-	b	-	a	a	b	-	a	-
chr09	36145031	G	a	b	a	a	a	a	b	b	a	a	-	b	a	b	a	b	b	a	b	b	b	-	a	-	b	a	a	a	a	a	b	a	a	a	b	-	b	b	b	a	b	-	a	b	b	a	a
chr09	36167866	G	a	b	a	a	a	a	b	b	a	a	b	b	a	b	a	b	b	a	b	b	b	a	a	-	b	a	a	a	-	-	b	a	a	a	b	b	b	b	b	h	b	-	a	b	b	a	a
chr09	36186984	G	a	b	a	-	a	b	b	b	a	-	-	b	a	b	a	b	b	a	b	b	b	-	a	-	b	-	-	a	a	a	b	a	a	a	b	-	-	-	b	-	b	-	a	b	b	a	a
chr09	36200166	T	a	b	-	a	a	-	b	b	a	-	-	-	-	b	a	b	b	a	b	-	b	-	a	b	b	a	a	a	a	a	b	a	a	a	b	b	b	b	b	b	b	b	a	-	b	a	a
chr09	36250893	G	a	-	a	-	a	a	b	b	a	a	-	-	a	b	a	b	b	a	b	b	b	a	a	b	b	a	-	-	a	-	b	a	a	-	-	-	b	b	b	b	b	-	a	b	b	a	-
chr09	36255900	G	-	b	a	a	a	a	-	b	a	a	b	-	a	b	a	b	b	a	b	b	b	-	a	b	-	a	-	a	a	a	b	a	a	-	b	-	-	b	b	-	b	a	a	b	-	a	-
chr09	36337106	T	a	b	a	a	a	b	b	b	a	a	-	b	a	b	a	b	b	a	b	b	b	-	a	b	b	a	a	a	a	a	b	a	a	a	b	-	b	b	b	b	b	a	a	b	b	a	b
chr09	36352048	G	a	b	a	a	a	a	-	b	-	-	-	-	a	b	a	b	b	a	b	b	b	-	-	-	b	a	-	a	-	a	b	a	a	-	b	b	-	b	b	b	b	a	a	b	-	-	b
chr09	36365258	A	a	b	a	-	a	-	-	b	-	-	-	-	a	b	a	b	-	a	b	-	b	-	a	-	b	a	a	a	-	-	-	a	a	a	-	b	-	-	-	b	b	a	a	b	-	-	b
chr09	36633377	A	-	b	-	-	a	a	-	-	-	a	-	b	a	b	a	b	b	a	b	b	b	a	a	-	b	a	a	a	a	a	b	a	b	-	b	-	b	b	b	b	a	-	a	b	-	a	-
chr09	37031493	T	-	b	b	a	-	-	b	b	-	a	b	b	a	b	a	b	b	-	b	-	b	a	a	-	-	-	a	a	-	-	-	a	b	-	b	-	b	-	b	-	a	-	-	-	-	-	-
chr09	37031510	C	-	b	b	a	-	-	b	b	-	a	b	b	a	b	a	b	b	-	b	-	b	a	a	-	-	-	a	a	-	-	-	a	b	-	b	-	b	-	b	-	a	-	-	-	-	-	-
chr09	37036598	A	a	b	a	-	-	a	b	b	a	a	-	-	-	b	a	b	b	a	b	b	b	a	-	-	b	a	a	a	a	a	b	a	b	a	b	b	b	-	b	-	a	a	a	b	-	a	-
chr09	37071937	C	a	b	-	-	-	-	b	b	a	-	-	-	-	b	a	b	-	a	b	-	b	-	-	b	b	a	-	a	-	-	-	a	b	a	b	-	b	b	b	b	a	a	a	b	-	a	b
chr09	37114551	G	a	b	a	a	a	a	b	b	a	a	b	b	a	b	a	b	b	a	b	-	b	a	a	b	b	a	-	a	a	-	b	a	b	a	b	b	b	b	b	b	a	-	a	b	b	a	b
chr09	37124317	C	a	b	a	a	a	a	b	b	a	a	-	b	a	b	a	b	b	a	b	b	b	-	a	b	b	a	-	a	a	a	b	a	b	a	b	b	b	b	b	b	a	a	a	b	-	a	b
chr09	37148214	T	a	-	a	a	a	b	b	b	a	a	-	-	a	b	a	b	b	a	b	b	b	-	a	-	b	a	a	a	a	a	b	a	b	-	b	-	b	b	b	b	a	-	a	b	-	a	b
chr09	37215317	T	a	b	a	a	-	-	b	-	a	a	b	b	a	b	a	b	b	a	b	b	b	a	-	-	b	a	-	a	-	-	b	a	b	-	b	b	b	b	b	b	a	-	a	-	-	a	b
chr09	37220403	A	a	b	a	a	a	-	b	b	-	a	-	b	a	b	a	b	b	a	b	b	b	a	a	b	b	a	-	a	-	a	b	a	b	a	-	b	b	-	b	a	a	a	a	b	-	a	b
chr09	37272121	A	a	b	a	a	a	b	b	b	a	a	b	b	a	b	a	b	b	a	b	b	b	a	a	b	b	-	a	a	a	a	b	a	b	a	b	b	b	b	b	b	a	a	a	b	-	a	b
chr09	37296779	C	a	b	a	a	a	a	b	b	a	-	-	b	a	b	a	b	b	a	b	-	b	a	a	-	b	a	-	a	a	-	b	a	b	a	b	-	b	b	b	b	a	-	a	b	b	a	b
chr09	37331278	A	a	b	a	-	a	a	b	b	-	a	b	b	a	b	a	b	b	a	b	b	b	a	-	-	b	-	-	a	a	a	b	a	b	a	b	-	-	b	b	-	a	a	-	b	-	a	b
chr09	37418681	C	a	b	a	a	a	b	b	b	a	a	b	b	a	b	a	b	b	a	b	b	b	-	a	b	b	a	a	a	a	a	b	a	b	a	b	-	b	b	b	a	a	a	a	b	b	a	b
chr09	37434867	A	a	b	a	a	-	-	-	b	a	-	-	b	a	b	a	b	b	a	b	b	b	a	a	-	b	a	a	a	a	a	b	a	b	a	b	b	b	b	b	a	a	a	a	b	-	a	b
chr09	37455851	T	a	b	a	a	a	b	b	b	a	-	-	b	a	b	a	b	b	a	b	b	b	a	a	-	b	a	a	a	a	a	b	a	b	a	b	b	b	b	b	b	-	a	a	b	b	a	b
chr09	37504969	T	a	b	a	a	a	h	b	b	-	-	-	b	a	b	a	b	b	a	b	-	b	a	a	b	b	a	a	a	a	a	b	a	b	-	b	b	b	b	b	b	a	a	a	b	-	a	-
chr09	37510581	G	a	b	a	a	a	a	b	b	a	-	b	b	a	b	a	b	b	a	b	b	b	-	a	-	b	a	a	a	-	a	b	a	b	-	b	b	-	b	b	a	a	a	a	b	-	a	b
chr09	37570944	C	a	b	a	a	a	a	b	b	-	a	-	b	a	b	a	b	b	a	b	b	b	a	a	b	b	a	a	a	a	a	b	a	b	a	b	b	b	b	b	b	a	a	a	b	b	a	b
chr09	37577112	A	a	b	a	a	a	h	b	-	a	a	b	b	a	b	a	b	b	a	b	b	b	a	a	b	b	a	a	a	a	a	b	a	b	a	b	b	-	b	b	b	a	a	a	b	b	a	b
chr09	37621037	A	a	b	a	a	a	h	b	b	-	a	b	b	a	b	a	b	b	a	b	b	b	a	a	b	b	-	a	a	-	-	b	a	b	-	-	-	b	-	b	a	a	-	a	b	-	a	b
chr09	37662142	A	a	b	a	a	a	a	b	b	a	a	b	b	a	b	a	b	b	a	b	-	b	a	-	b	b	a	a	a	a	a	b	a	b	-	b	b	-	b	b	h	a	-	-	b	-	a	b
chr09	37737586	T	a	b	a	a	-	a	b	b	a	a	b	b	a	b	a	b	b	a	b	-	b	b	a	b	b	a	a	a	a	a	b	a	b	-	b	b	b	b	b	b	a	a	a	b	b	a	b
chr09	37737857	G	a	b	a	a	-	a	b	b	a	a	b	b	a	b	a	b	b	a	b	-	b	b	a	b	b	a	a	a	a	a	b	a	b	-	b	b	b	b	b	b	a	a	a	b	b	a	b
chr09	37790844	A	-	b	a	a	a	a	b	b	a	-	-	-	a	b	a	b	b	a	b	b	b	-	a	b	b	a	-	a	-	-	-	a	b	-	b	-	b	-	b	a	a	-	a	b	-	a	-
chr09	37814888	C	a	b	a	a	a	b	b	b	a	a	b	b	a	b	a	b	b	a	b	b	b	a	a	b	b	-	a	a	a	a	b	a	b	-	b	b	b	b	b	h	a	a	a	b	b	a	-
chr09	37840297	G	a	b	a	a	a	a	b	b	a	a	-	b	a	b	a	b	b	a	b	b	b	a	a	b	b	a	a	a	a	a	b	a	b	a	b	b	b	b	b	b	a	a	a	b	-	a	b
chr09	37858989	G	a	b	a	a	a	a	b	b	-	a	-	b	a	b	a	b	b	a	b	b	b	a	a	-	b	a	a	a	a	a	b	a	b	a	b	b	b	b	b	b	a	a	a	b	-	a	-
chr09	37928995	T	a	b	a	a	a	a	b	b	a	a	-	b	a	b	a	b	b	a	b	b	b	a	a	-	b	a	a	a	a	a	b	a	b	a	b	b	b	b	b	b	a	a	a	b	-	a	-
chr09	37929382	G	a	b	a	-	a	a	-	b	a	-	-	-	a	b	a	b	b	a	b	b	b	-	a	b	b	-	a	a	a	a	b	a	b	a	b	-	b	b	b	b	a	-	a	b	-	a	b
chr09	37930229	C	a	b	a	-	-	a	b	b	a	-	-	b	a	b	-	b	b	a	b	b	b	-	-	b	b	a	-	a	a	-	b	a	b	a	b	-	b	b	b	b	-	-	a	b	-	a	b
chr09	37930383	A	a	b	a	-	-	a	b	b	a	-	-	b	a	b	-	b	b	a	b	b	b	-	-	b	b	a	-	a	a	-	b	a	b	a	b	-	b	b	b	b	-	-	a	b	-	a	b
chr09	37930424	C	a	b	a	-	-	a	b	b	a	-	-	b	a	b	-	b	b	a	b	b	b	-	-	b	b	a	-	a	a	-	b	a	b	a	b	-	b	b	b	b	-	-	a	b	-	a	b
chr09	37935427	T	a	b	-	a	a	a	-	b	a	a	-	b	a	b	a	b	b	a	b	b	b	a	a	b	b	a	a	a	-	a	b	a	b	-	b	-	b	b	b	b	a	-	a	b	-	-	-
chr09	37938807	A	a	-	a	-	a	a	-	b	a	-	-	b	-	b	a	b	b	-	b	b	b	a	-	-	b	a	-	a	-	a	b	a	b	-	b	-	b	-	b	h	-	-	a	-	-	a	b
chr09	37939110	G	a	-	a	-	a	a	-	b	a	-	-	b	-	b	a	b	b	-	b	b	b	a	-	-	b	a	-	a	-	a	b	a	b	-	b	-	b	-	b	h	-	-	a	-	-	a	b
chr09	37942330	G	a	b	a	-	a	a	-	b	-	-	b	b	a	b	a	b	b	a	b	-	b	-	-	b	b	a	a	a	a	a	b	a	b	a	b	b	b	b	b	b	a	-	a	b	-	a	-
chr09	37945497	C	a	b	a	a	a	b	-	b	-	a	-	-	a	b	a	b	b	-	b	b	b	a	a	b	b	-	-	a	-	a	b	a	b	a	b	b	b	-	b	a	a	-	-	b	b	a	-
chr09	37945838	G	a	b	a	a	a	b	b	b	a	a	-	b	a	b	a	b	b	a	b	-	b	a	a	b	b	a	a	a	a	a	b	a	b	-	b	b	b	b	b	a	a	a	a	b	-	a	-
chr09	37946041	T	a	b	a	a	a	b	b	b	a	a	-	b	a	b	a	b	b	a	b	-	b	a	a	b	b	a	a	a	a	a	b	a	b	-	b	b	b	b	b	a	a	a	a	b	-	a	-
chr09	37946727	T	a	b	a	a	a	a	b	b	a	a	b	b	a	b	a	b	b	a	b	b	b	a	a	b	b	-	a	a	a	a	b	a	b	a	b	-	b	b	b	h	a	a	a	b	b	a	b
chr09	37951954	G	a	b	a	a	-	a	b	-	a	a	-	-	a	b	a	b	b	a	b	b	b	a	a	-	b	a	a	a	a	a	b	a	b	a	b	b	b	b	b	h	a	-	a	-	-	a	b
chr09	37960747	T	a	b	a	a	-	a	b	b	a	a	-	-	a	b	a	b	b	a	b	b	b	-	a	b	b	a	a	a	a	a	b	a	b	a	b	-	-	b	b	b	a	a	a	b	-	a	b
chr09	37964058	G	a	b	a	a	a	a	b	b	a	-	-	b	a	b	a	b	b	a	b	b	b	a	a	-	b	a	-	a	a	-	b	a	b	a	b	-	b	-	b	a	a	a	a	b	b	a	b
chr09	37972926	T	a	b	a	a	a	-	b	b	a	-	-	b	a	b	a	b	b	a	b	-	b	-	a	-	b	a	a	a	a	a	b	a	b	-	b	b	-	b	b	b	a	a	a	-	-	-	b
chr09	37972995	A	a	b	a	a	a	-	b	b	a	-	-	b	a	b	a	b	b	a	b	-	b	-	a	-	b	a	a	a	a	a	b	a	b	-	b	b	-	b	b	a	a	a	a	-	-	-	b
chr09	37989931	G	a	b	a	a	a	a	b	b	a	-	-	b	a	b	a	b	b	a	b	b	b	a	a	-	b	a	a	a	a	a	b	a	b	a	b	b	b	b	b	h	a	-	a	b	b	-	b
chr09	37992563	T	a	b	a	a	a	a	-	b	a	a	b	-	a	b	a	b	b	a	b	-	b	-	a	b	b	a	-	a	a	a	b	a	b	-	b	-	b	b	b	a	a	-	a	b	b	a	b
chr09	37993886	C	a	b	a	a	a	a	b	b	-	-	-	b	a	b	a	b	b	a	b	b	b	-	-	-	-	a	a	-	-	-	b	a	b	-	-	b	-	-	b	b	a	-	a	b	b	-	-
chr09	37994548	T	a	b	-	a	a	-	b	b	a	a	-	b	a	b	a	b	b	a	b	b	b	a	a	-	b	a	a	a	-	a	b	a	b	a	b	b	b	b	b	h	a	-	a	b	b	a	b
chr09	37995121	G	a	b	a	a	-	b	b	b	a	-	-	b	a	b	a	b	b	a	b	b	b	-	a	b	b	a	a	a	-	a	b	a	b	a	-	b	b	b	b	b	a	a	a	b	-	a	b
chr09	37996880	G	-	b	a	-	-	-	b	-	-	a	-	b	a	b	a	b	b	-	b	b	b	a	-	-	b	a	-	a	-	-	b	a	b	-	b	b	-	b	b	a	-	-	a	b	b	a	-
chr09	37996922	G	-	b	a	-	-	-	b	-	-	a	-	b	a	b	a	b	b	-	b	b	b	a	-	-	b	a	-	a	-	-	b	a	b	-	b	b	-	b	b	a	-	-	a	b	b	a	-
chr09	38002573	T	-	-	a	a	-	a	-	b	a	-	-	b	a	b	a	b	b	a	b	b	b	-	a	b	-	a	-	a	-	-	-	a	b	a	b	b	-	b	b	b	-	-	a	b	-	-	-
chr09	38004581	T	-	b	-	a	-	b	b	b	a	-	-	b	-	b	a	b	b	a	b	-	b	a	a	b	b	-	-	a	a	a	b	a	b	-	-	b	-	b	b	b	a	-	a	-	b	a	b
chr09	38007575	T	a	b	a	a	a	a	b	b	a	a	-	b	a	b	a	b	b	a	b	-	b	-	a	-	b	-	a	a	a	a	b	a	b	a	b	b	b	b	b	a	a	a	a	b	-	a	b
chr09	38009249	T	a	b	a	-	a	h	b	b	-	-	-	b	a	b	a	b	b	a	b	b	b	a	a	-	b	a	a	a	a	a	b	a	b	a	b	-	b	b	b	a	a	a	a	b	b	a	b
chr09	38009264	C	a	b	a	-	a	h	b	b	-	-	-	b	a	b	a	b	b	a	b	b	b	a	a	-	b	a	a	a	a	a	b	a	b	a	b	-	b	b	b	a	a	a	a	b	b	a	b
chr09	38009306	A	a	b	a	-	a	h	b	b	-	-	-	b	a	b	a	b	b	a	b	b	b	a	a	-	b	a	a	a	a	a	b	a	b	a	b	-	b	b	b	h	a	a	a	b	b	a	b
chr09	38012188	A	a	b	a	a	a	a	b	b	a	-	b	b	a	b	a	b	b	a	b	b	b	a	a	b	b	-	a	a	a	a	b	a	b	-	b	-	b	b	b	a	a	a	a	b	b	a	-
chr09	38012447	A	a	b	a	a	a	a	b	b	a	-	b	b	a	b	a	b	b	a	b	b	b	a	a	b	b	-	a	a	a	a	b	a	b	-	b	-	b	b	b	a	a	a	a	b	b	a	b
chr09	38012529	C	a	b	a	a	-	a	b	b	a	a	b	-	a	b	a	b	b	a	b	b	b	a	a	b	b	-	a	-	a	a	b	a	b	a	b	-	b	b	b	-	a	-	a	b	-	a	-
chr09	38014104	C	a	b	a	a	a	a	b	b	a	a	b	b	-	b	a	b	b	a	b	-	b	a	a	-	b	-	a	a	a	a	b	a	b	a	b	-	b	b	b	b	-	-	a	b	b	a	b
chr09	38019137	C	a	b	-	-	a	-	-	-	-	-	-	-	a	b	a	b	b	a	b	-	b	-	a	b	b	a	-	a	-	a	b	a	b	-	b	b	-	b	b	-	a	a	a	-	-	a	-
chr09	38019351	A	a	b	a	a	a	h	b	b	-	a	-	-	a	b	a	b	b	a	b	-	b	a	a	-	-	-	-	a	a	-	b	a	b	-	b	-	-	-	b	h	a	a	a	b	-	a	b
chr09	38019600	C	a	b	a	a	a	h	b	b	-	a	-	-	a	b	a	b	b	a	b	-	b	a	a	-	-	-	-	a	a	-	b	a	b	-	a	-	-	-	b	h	a	a	a	b	-	a	b
chr09	38019642	C	a	b	a	a	a	h	b	b	-	a	-	-	a	b	a	b	b	a	b	-	b	a	a	-	-	-	-	a	a	-	b	a	b	-	a	-	-	-	b	h	a	a	a	b	-	a	b
chr09	38019742	G	a	b	a	-	-	a	b	b	a	a	-	-	a	b	a	b	b	a	b	-	b	a	a	-	b	a	a	a	a	a	b	a	b	a	b	b	b	-	b	a	a	-	a	b	b	a	b
chr09	38024438	G	a	b	a	a	-	b	b	b	a	a	-	b	-	b	a	b	b	a	b	b	b	-	-	-	b	a	a	-	a	a	b	a	b	-	b	-	b	b	b	a	a	a	a	-	b	a	b
chr09	38024486	G	a	b	a	a	-	b	b	b	a	a	-	b	-	b	a	b	b	a	b	b	b	-	-	-	b	a	a	-	a	a	b	a	b	-	b	-	b	b	b	a	a	a	a	-	b	a	b
chr09	38024634	T	a	b	a	a	-	b	b	b	a	a	-	b	-	b	a	b	b	a	b	b	b	-	-	-	b	a	a	-	a	a	b	a	b	-	b	-	b	b	b	a	a	a	a	-	b	a	b
chr09	38024654	T	a	b	a	a	-	b	b	b	a	a	-	b	-	b	a	b	b	a	b	b	b	-	-	-	b	a	a	-	a	a	b	a	b	-	b	-	b	b	b	a	a	a	a	-	b	a	b
chr09	38035813	A	a	b	a	a	a	h	-	b	a	-	-	b	a	b	a	b	b	a	b	b	b	a	a	-	b	a	a	a	a	a	b	a	b	a	b	-	-	b	b	a	a	-	a	-	b	a	b
chr09	38036475	A	-	b	a	a	a	b	b	b	a	a	-	b	a	b	a	b	b	a	b	b	b	a	a	-	b	a	-	a	a	a	b	a	b	a	-	-	-	b	b	b	a	-	a	b	-	-	b
chr09	38037040	G	a	b	a	a	a	b	b	b	a	a	-	b	a	b	a	b	b	a	b	b	b	a	a	-	b	-	a	a	a	a	b	a	b	-	b	b	b	-	b	h	a	a	a	b	-	a	b
chr09	38037083	C	a	b	a	a	a	b	b	b	a	a	-	b	a	b	a	b	b	a	b	b	b	a	a	-	b	-	a	a	a	a	b	a	b	-	b	b	b	-	b	h	a	a	a	b	-	a	b
chr09	38048993	G	a	b	a	a	a	h	-	b	a	a	b	b	a	b	a	b	b	a	b	b	b	a	a	-	b	-	a	a	a	a	b	a	b	-	b	-	-	b	b	a	a	a	a	b	-	a	b
chr09	38049328	T	a	b	a	a	a	h	-	b	a	a	b	b	a	b	a	b	b	a	b	b	b	a	a	-	b	-	a	a	a	a	b	a	b	-	b	-	-	b	b	a	a	a	a	b	-	a	b
chr09	38049330	G	a	b	a	a	a	h	-	b	a	a	b	b	a	b	a	b	b	a	b	b	b	a	a	-	b	-	a	a	a	a	b	a	b	-	b	-	-	b	b	a	a	a	a	b	-	a	b
chr09	38052125	A	-	b	a	-	a	-	-	b	a	-	b	b	a	b	a	b	b	-	b	-	b	-	b	b	b	-	a	a	a	-	b	a	b	-	b	-	b	b	b	-	-	a	a	b	b	a	b
chr09	38063310	T	-	b	a	-	-	-	b	b	a	-	-	b	a	b	a	b	b	a	b	b	b	-	a	b	-	a	a	a	a	a	b	a	b	-	b	-	-	b	b	a	a	a	a	b	b	-	b
chr09	38063693	A	-	b	a	-	-	-	b	b	a	-	-	b	a	b	a	b	b	a	b	b	b	-	a	b	-	a	a	a	a	a	b	a	b	-	b	-	-	b	b	b	a	a	a	b	b	-	b
chr09	38070702	T	a	b	a	a	a	-	b	b	-	-	-	b	a	b	a	b	b	a	b	b	b	a	a	-	b	a	a	a	a	a	b	a	b	a	b	b	-	-	b	h	a	-	a	-	-	a	b
chr09	38073965	C	a	b	-	a	a	-	b	-	-	-	-	b	a	b	a	b	b	a	b	-	b	a	-	-	b	a	-	a	-	a	b	a	b	a	b	-	-	b	b	b	a	-	a	-	b	a	b
chr09	38079455	G	a	b	a	a	-	-	b	b	a	-	b	b	a	b	a	b	b	a	b	b	b	a	a	-	b	a	-	a	a	a	b	a	b	a	b	b	b	b	b	h	a	a	a	b	b	a	b
chr09	38089554	G	a	b	a	a	a	b	b	b	a	a	-	b	a	b	a	b	b	a	b	b	b	-	a	b	b	a	a	a	-	a	b	a	b	-	b	-	b	b	b	b	a	a	a	b	b	a	b
chr09	38111534	A	a	b	a	a	a	a	b	b	a	-	-	b	a	b	a	b	b	a	b	b	b	a	-	b	b	a	-	a	a	a	b	a	b	a	b	b	b	b	b	b	a	a	a	b	b	a	b
chr09	38141215	C	a	b	a	-	a	a	b	b	-	-	-	-	a	b	a	b	b	a	b	-	b	a	a	-	b	a	a	a	-	a	b	a	b	-	b	-	b	b	b	a	a	-	a	b	-	a	b
chr09	38141448	G	a	b	a	-	a	a	b	b	-	-	-	-	a	b	a	b	b	a	b	-	b	a	a	-	b	a	a	a	a	a	b	a	b	a	b	-	b	b	b	b	a	-	a	b	-	a	b
chr09	38141459	T	a	b	a	-	a	a	b	b	-	-	-	-	a	b	a	b	b	a	b	-	b	a	a	-	b	a	a	a	a	a	b	a	b	a	b	-	b	b	b	b	a	-	a	b	-	a	b
chr09	38141684	C	a	b	a	a	a	a	b	b	a	a	b	b	a	b	a	b	b	a	b	b	b	a	a	b	b	a	a	a	a	a	b	a	b	-	b	b	-	b	b	a	a	-	a	b	b	a	b
chr09	38141958	G	a	b	a	a	a	a	b	b	a	a	-	b	a	b	a	b	b	a	b	b	b	-	a	-	b	a	a	a	a	-	b	a	b	a	b	b	-	-	b	h	a	a	a	b	-	a	b
chr09	38147103	T	a	b	a	a	a	b	b	b	a	a	b	b	a	b	a	b	b	a	b	-	b	a	a	b	b	a	a	a	a	-	b	a	b	a	b	-	b	b	b	b	-	a	a	b	b	a	b
chr09	38147327	A	a	b	a	a	a	a	b	b	a	a	b	b	a	b	a	b	b	a	b	-	b	a	a	b	b	a	a	a	a	-	b	a	b	a	b	-	b	b	b	b	-	a	a	b	b	a	b
chr09	38150098	T	a	b	a	a	a	b	b	-	a	a	-	b	a	b	a	b	b	a	b	b	b	a	a	-	b	a	-	a	-	a	b	a	b	-	b	b	b	b	b	b	-	-	a	b	b	a	-
chr09	38150124	C	a	b	a	a	a	b	b	-	a	a	-	b	a	b	a	b	b	a	b	b	b	a	a	-	b	a	-	a	-	a	b	a	b	-	b	b	b	b	b	b	-	-	a	b	b	a	-
chr09	38150162	G	a	b	a	a	a	b	b	-	a	a	-	b	a	b	a	b	b	a	b	b	b	a	a	-	b	a	-	a	-	a	b	a	b	-	b	b	b	b	b	b	-	-	a	b	b	a	-
chr09	38150490	T	a	b	a	-	a	a	-	-	-	-	-	b	a	b	a	b	b	a	b	-	b	-	-	-	b	a	a	a	-	-	b	a	b	a	b	-	-	-	b	-	a	-	a	b	b	a	b
chr09	38156516	T	a	b	a	a	a	a	b	b	a	a	-	b	a	b	a	b	b	a	b	b	b	a	a	b	b	-	-	a	a	a	b	a	b	-	b	-	b	b	b	-	a	-	a	b	-	a	-
chr09	38162445	G	a	b	a	a	a	-	b	b	-	a	-	-	-	b	a	b	b	a	b	-	b	a	a	b	b	a	a	a	a	a	b	a	b	-	b	-	b	b	b	b	a	a	a	-	b	a	b
chr09	38170568	G	a	b	a	a	a	b	b	b	a	a	-	b	a	b	a	b	b	a	b	-	b	-	-	b	b	-	-	a	a	a	b	a	b	a	b	b	b	-	b	b	a	-	a	b	b	-	-
chr09	38177072	C	a	b	a	a	a	a	b	b	a	-	-	b	a	b	a	b	b	a	b	b	b	a	a	b	b	a	a	a	a	a	b	a	b	-	b	b	-	b	b	a	a	a	a	b	-	a	b
chr09	38179739	A	a	b	a	a	-	h	b	b	a	a	b	b	a	b	a	b	b	a	b	b	b	a	a	b	b	a	a	a	-	a	b	a	b	a	b	b	-	b	b	b	a	a	a	b	-	a	b
chr09	38180880	G	a	b	a	a	a	a	b	b	a	a	b	-	a	b	a	b	b	a	b	b	b	a	a	b	b	a	-	a	a	a	b	a	b	a	b	b	-	b	b	b	a	a	a	-	-	a	b
chr09	38182905	G	a	b	a	a	a	a	b	b	-	a	-	b	a	b	a	b	b	a	b	b	b	a	a	b	b	a	a	a	a	-	b	a	b	a	b	b	b	b	b	h	a	-	a	b	b	a	b
chr09	38183538	A	a	b	a	a	a	-	-	-	a	-	-	b	a	b	a	b	b	a	b	b	b	a	a	-	b	-	a	a	a	a	b	a	b	a	b	b	-	b	b	a	-	-	a	-	b	-	-
chr09	38183554	C	a	b	a	a	a	-	-	-	a	-	-	b	a	b	a	b	b	a	b	b	b	a	a	-	b	-	a	a	a	a	b	a	b	a	b	b	-	b	b	a	-	-	a	-	b	-	-
chr09	38183566	T	a	b	a	a	a	-	-	-	a	-	-	b	a	b	a	b	b	a	b	b	b	a	a	-	b	-	a	a	a	a	b	a	b	a	b	b	-	b	b	b	-	-	a	-	b	-	-
chr09	38183579	C	a	b	a	a	a	-	-	-	a	-	-	b	a	b	a	b	b	a	b	b	b	a	a	-	b	-	a	a	a	a	b	a	b	a	b	b	-	b	b	a	-	-	a	-	b	-	-
chr09	38183870	T	a	b	a	a	a	-	-	b	a	-	-	b	a	b	a	b	b	a	b	b	b	a	a	-	b	-	a	a	a	-	b	a	b	a	b	b	-	b	b	b	-	-	a	-	b	-	b
chr09	38198648	T	a	b	a	a	a	a	b	b	a	a	b	b	a	b	a	b	b	a	b	b	b	a	a	b	b	a	a	a	-	a	b	a	b	a	b	b	b	b	b	h	a	a	a	b	-	a	h
chr09	38198881	G	a	b	a	a	a	a	b	b	a	a	b	b	a	b	a	b	b	a	b	b	b	a	a	b	b	a	a	a	-	a	b	a	b	a	b	b	b	b	b	h	a	a	a	b	-	a	b
chr09	38202372	G	a	b	-	a	a	-	-	b	a	a	b	b	a	b	a	b	b	a	b	b	b	a	-	-	b	a	-	a	a	a	b	a	b	-	b	b	b	b	b	b	a	-	a	b	-	a	-
chr09	38202654	T	a	b	-	a	a	-	-	b	a	a	b	b	a	b	a	b	b	a	b	b	b	a	-	-	b	a	-	a	a	a	b	a	b	-	b	b	b	b	b	b	a	-	a	b	-	a	-
chr09	38203651	C	a	b	a	a	a	a	b	b	a	a	b	b	a	b	a	b	b	a	b	b	b	a	a	-	b	a	a	a	a	a	b	a	b	a	b	b	b	b	b	h	a	a	a	b	b	a	b
chr09	38205866	G	-	b	a	-	a	-	b	-	-	-	b	-	-	b	a	b	-	a	b	-	-	-	-	b	b	a	-	a	a	-	b	a	b	a	b	-	-	-	b	-	-	-	a	b	-	a	b
chr09	38205879	G	-	b	a	-	a	-	b	-	-	-	b	-	-	b	a	b	-	a	b	-	-	-	-	b	b	a	-	a	a	-	b	a	b	a	b	-	-	-	b	-	-	-	a	b	-	a	b
chr09	38206244	T	-	b	a	a	a	b	b	b	-	-	b	-	a	b	a	b	b	-	b	b	b	-	a	b	b	-	a	a	-	-	b	a	b	-	b	-	b	b	b	b	a	a	-	b	b	-	b
chr09	38220976	T	a	b	a	a	a	a	-	b	-	-	-	-	a	b	a	b	b	a	b	-	b	a	a	-	b	a	-	a	-	a	b	a	b	a	b	-	b	b	b	-	a	a	a	-	-	a	-
chr09	38222025	A	a	-	a	a	a	-	-	-	a	-	-	b	a	b	a	-	b	a	b	-	b	a	a	-	-	a	-	a	a	-	-	a	b	-	-	-	-	-	b	-	a	-	a	-	b	-	-
chr09	38222030	C	a	-	a	a	a	-	-	-	a	-	-	b	a	b	a	-	b	a	b	-	b	a	a	-	-	a	-	a	a	-	-	a	b	-	-	-	-	-	b	-	a	-	a	-	b	-	-
chr09	38222060	T	a	-	a	a	a	-	-	-	a	-	-	b	a	b	a	-	b	a	b	-	b	a	a	-	-	a	-	a	a	-	-	a	b	-	-	-	-	-	b	-	a	-	a	-	b	-	-
chr09	38222362	C	a	b	a	a	a	-	b	b	a	-	-	b	a	b	a	b	b	a	b	b	b	a	a	-	b	a	a	a	a	-	b	a	b	-	b	-	-	-	b	b	a	-	a	-	b	-	b
chr09	38223080	T	a	b	a	a	a	a	b	b	a	a	-	b	a	b	a	b	b	a	b	b	b	a	a	b	b	a	a	a	-	a	b	a	b	a	b	b	b	b	b	b	a	a	a	b	b	a	b
chr09	38223501	C	a	b	a	a	a	b	b	b	a	-	b	b	a	b	a	b	b	a	b	b	b	a	a	b	b	a	a	a	a	a	b	a	b	a	b	b	b	b	b	b	a	a	a	b	b	a	-
chr09	38227509	A	a	b	a	a	a	a	-	b	-	a	-	-	a	b	a	b	b	a	b	b	b	a	-	-	b	a	-	a	-	-	b	a	b	a	b	-	-	b	b	a	-	-	a	b	-	a	b
chr09	38229228	T	a	b	-	a	a	-	b	b	a	a	-	b	a	b	a	b	-	a	b	b	b	a	a	b	b	a	-	b	a	a	b	a	b	-	b	b	b	b	b	-	a	-	a	-	b	a	-
chr09	38229490	G	a	b	-	a	a	-	b	b	a	a	-	b	a	b	a	b	-	a	b	b	b	a	-	b	b	a	-	a	a	a	b	a	b	-	b	b	b	b	b	-	a	-	a	-	b	a	-
chr09	38232406	A	a	b	a	-	-	a	-	b	a	-	-	b	a	b	a	b	b	a	b	b	b	a	-	b	b	a	-	a	-	a	b	a	b	-	b	b	-	-	b	h	a	a	a	b	b	a	b
chr09	38232433	T	a	b	a	-	-	a	-	b	a	-	-	b	a	b	a	b	b	a	b	b	b	a	-	b	b	a	-	a	-	a	b	a	b	-	b	b	-	-	b	h	a	a	a	b	b	a	b
chr09	38232596	T	a	b	a	-	-	a	-	-	a	-	-	b	a	b	a	-	b	a	b	b	-	a	-	-	b	a	-	a	-	-	b	a	b	-	b	b	-	-	b	h	a	a	a	b	b	a	b
chr09	38232611	A	a	b	a	-	-	a	-	-	a	-	-	b	a	b	a	-	b	a	b	b	-	a	-	-	b	a	-	a	-	-	b	a	b	-	b	b	-	-	b	h	a	a	a	b	b	a	b
chr09	38232614	A	a	b	a	-	-	a	-	-	a	-	-	b	a	b	a	-	b	a	b	b	-	a	-	-	b	a	-	a	-	-	b	a	b	-	b	b	-	-	b	h	a	a	a	b	b	a	b
chr09	38499153	G	a	b	a	-	a	-	b	b	a	a	b	b	-	b	a	b	b	-	b	b	b	a	a	b	b	a	-	a	a	a	b	a	b	a	b	-	b	b	b	b	a	a	a	-	b	a	b
chr09	38499154	C	a	b	a	-	a	-	b	b	a	a	b	b	-	b	a	b	b	-	b	b	b	a	a	b	b	a	-	a	a	a	b	a	b	a	b	-	b	b	b	b	a	a	a	-	b	a	b
chr09	38658821	A	a	b	a	a	a	a	b	b	a	-	-	b	a	b	a	b	b	a	b	-	b	a	a	b	b	a	a	a	a	a	b	a	b	a	b	b	b	b	b	b	a	a	a	b	b	a	b
chr09	38952972	G	a	b	a	a	a	h	b	b	a	a	-	b	a	b	a	b	b	a	b	b	b	a	a	b	b	a	a	a	a	a	b	a	b	a	b	-	b	b	b	h	a	a	a	-	-	a	b
chr09	39200904	T	a	b	a	a	a	h	b	b	a	a	-	b	a	b	a	b	b	a	b	b	b	a	a	-	b	a	a	a	a	a	b	a	b	a	b	b	b	b	b	b	a	a	a	b	b	a	b
chr09	39323232	G	-	-	a	a	a	b	-	b	-	-	-	b	a	b	a	b	b	-	b	-	b	a	a	b	b	a	a	a	a	-	-	a	b	-	b	b	-	b	b	b	-	a	a	-	-	a	-
chr09	39324382	C	a	b	a	-	a	a	-	b	-	a	-	b	a	b	a	b	b	a	b	b	b	a	a	-	b	a	a	a	a	a	b	a	b	a	b	-	b	b	b	b	a	-	a	b	-	-	b
chr09	39462537	G	a	b	a	-	a	b	-	b	-	-	b	b	a	b	a	b	b	-	b	-	b	a	-	b	b	-	-	a	a	a	b	a	b	-	b	-	b	b	b	b	a	-	a	b	-	-	-
chr09	39462613	G	a	b	a	-	a	b	-	b	-	-	b	b	a	b	a	b	b	-	b	-	b	a	-	b	b	-	-	a	a	a	b	a	b	-	b	-	b	b	b	b	a	-	a	b	-	-	-
chr09	39480869	A	a	b	a	-	-	b	-	b	a	a	-	b	-	b	a	b	b	h	b	-	b	-	a	b	b	-	a	a	a	-	b	a	b	-	b	-	-	b	b	-	a	-	-	b	-	a	b
chr09	39664088	T	-	b	a	a	a	a	b	b	a	a	-	b	-	b	a	b	b	a	b	-	b	-	a	-	b	a	a	a	a	a	b	a	b	a	b	b	b	b	b	b	a	-	a	-	b	a	b
chr09	39682691	A	a	b	a	a	-	a	b	b	a	-	-	b	a	b	a	b	b	a	b	-	b	a	a	b	b	a	a	a	-	a	b	a	b	-	b	b	b	b	b	b	a	-	a	b	b	a	b
chr09	39804167	C	a	b	a	a	-	-	b	b	-	a	-	b	a	b	a	b	b	a	b	b	b	-	a	-	b	a	a	-	a	a	-	a	b	-	b	b	-	-	b	-	a	-	a	-	-	a	-
chr09	40180483	A	a	b	a	a	a	-	-	-	a	a	b	b	a	b	a	b	b	a	b	-	b	-	a	b	b	a	a	a	a	a	b	a	b	a	-	a	b	b	b	b	a	-	a	b	b	a	b
chr09	40311569	C	a	b	a	a	-	b	b	b	a	-	-	-	a	b	a	b	b	a	b	b	b	a	a	b	b	a	-	a	a	-	-	a	b	a	h	a	b	b	b	b	a	b	a	-	-	a	b
chr09	40312487	A	a	b	-	-	a	-	-	b	-	a	-	-	-	b	a	b	b	a	b	b	b	-	-	b	b	a	-	a	-	-	b	a	b	-	b	-	b	b	b	b	a	-	a	b	b	-	-
chr09	40313632	C	a	b	a	a	a	a	b	b	-	a	-	a	a	b	a	b	b	a	b	-	b	a	a	b	b	a	-	a	a	a	b	a	b	a	a	-	b	b	b	b	a	-	a	b	b	a	b
chr09	40320882	C	a	b	a	a	a	h	b	b	a	-	-	a	a	b	a	b	b	a	b	b	b	a	a	-	b	a	a	a	a	a	b	a	b	a	a	a	-	b	b	b	a	-	a	b	-	a	b
chr09	40322920	A	a	b	-	a	a	a	b	b	a	-	b	a	a	b	a	b	b	-	b	b	b	-	-	-	b	a	-	a	a	a	b	a	b	-	a	-	b	b	b	b	a	-	a	b	-	a	b
chr09	40324612	A	a	b	-	-	a	-	b	b	a	-	-	-	a	b	a	b	b	b	b	b	b	a	-	-	b	a	a	a	a	a	b	a	b	a	b	-	b	b	b	b	a	-	a	b	b	a	b
chr09	40324665	T	a	b	-	-	a	-	b	b	a	-	-	-	a	b	a	b	b	b	b	b	b	a	-	-	b	a	a	a	a	a	b	a	b	a	b	-	b	b	b	b	a	-	a	b	-	a	b
chr09	40330049	A	a	b	a	-	a	a	b	b	a	a	-	a	a	b	a	b	b	a	b	b	b	a	a	b	b	a	a	a	-	a	b	a	b	a	h	a	b	b	b	b	a	-	a	b	b	a	b
chr09	40330337	T	a	b	a	-	a	a	b	b	a	a	-	a	a	b	a	b	b	-	b	b	b	a	a	b	b	a	a	a	-	a	b	a	b	a	h	a	b	b	b	b	a	-	a	b	-	a	-
chr09	40339040	C	a	b	a	a	a	a	b	b	a	a	-	a	a	b	a	b	b	a	b	b	b	-	a	b	b	a	a	a	a	a	b	a	b	a	b	a	b	b	b	b	a	-	a	b	b	a	b
chr09	40339340	T	a	b	-	-	a	a	b	b	a	-	b	-	a	b	a	b	b	a	b	-	b	a	-	b	b	a	-	a	a	a	b	a	b	a	b	b	b	b	b	b	a	-	a	b	b	a	b
chr09	40340023	A	a	b	-	a	a	a	b	b	a	-	-	-	a	b	a	b	b	a	b	b	b	-	a	-	b	a	-	a	a	a	b	a	b	a	a	a	b	b	b	b	a	-	a	b	b	-	b
chr09	40340072	C	a	b	-	a	a	a	b	b	a	-	-	-	a	b	a	b	b	a	b	b	b	-	a	-	b	a	-	a	a	a	b	a	b	a	a	a	b	b	b	b	a	-	a	b	b	-	b
chr09	40342771	C	a	b	a	a	a	b	b	b	-	a	-	a	a	b	a	b	b	a	b	b	b	a	a	b	b	a	a	a	a	a	b	a	b	a	h	a	b	b	b	b	a	-	a	b	b	a	b
chr09	40344620	G	a	b	a	a	-	a	b	b	a	-	-	a	a	b	a	b	b	a	b	-	b	-	a	-	b	a	a	-	a	a	a	a	b	-	h	-	-	b	b	b	a	b	-	b	-	-	b
chr09	40344851	G	a	b	a	a	-	a	b	b	a	-	-	a	a	b	a	b	b	a	b	-	b	-	a	-	b	a	a	-	a	a	b	a	b	-	h	-	-	b	b	b	a	b	-	b	-	-	b
chr09	40346866	C	a	b	a	a	a	b	b	b	a	-	-	-	a	b	a	b	b	a	b	b	b	a	a	-	b	a	a	a	a	a	b	a	b	-	h	a	-	b	b	b	a	-	a	b	-	a	b
chr09	40353941	G	-	b	a	a	a	a	-	b	a	-	-	a	a	b	a	b	b	b	b	b	b	a	a	b	b	-	a	a	a	a	b	a	b	a	b	b	b	b	b	-	a	-	a	-	b	a	b
chr09	40353943	A	-	b	a	a	a	a	-	b	a	-	-	a	a	b	a	b	b	a	b	b	b	a	a	b	b	-	a	a	a	a	b	a	b	a	a	b	b	b	b	-	a	-	a	-	b	a	b
chr09	40356032	A	a	b	a	a	-	a	b	b	a	a	b	a	a	b	a	b	b	a	b	b	b	-	a	-	b	a	a	a	a	a	b	a	b	a	b	-	b	-	b	b	a	b	a	b	b	a	b
chr09	40389020	T	a	b	a	a	-	-	b	b	a	-	-	a	a	b	a	b	b	a	b	-	b	a	a	b	b	-	a	a	a	a	b	a	b	a	a	a	b	b	b	b	a	b	a	-	-	a	b
chr09	40389022	G	h	b	a	a	-	-	b	b	a	-	-	a	a	b	a	b	b	a	b	-	b	a	a	b	b	-	a	a	a	a	b	a	b	a	a	a	b	b	b	b	a	b	a	-	-	a	b
chr09	40492184	T	a	b	a	a	a	a	b	b	a	a	-	a	a	b	a	b	b	a	b	b	b	a	a	b	b	a	a	a	a	a	b	a	b	a	b	b	b	b	b	b	a	b	a	b	-	a	b
chr09	40508425	T	a	b	-	a	a	-	-	b	-	a	b	-	a	b	a	b	b	-	b	b	-	a	-	-	b	a	a	a	-	a	b	a	b	a	-	-	-	-	b	b	-	b	a	-	-	a	b
chr09	40713984	A	a	b	a	-	-	a	b	b	-	a	b	a	a	b	a	b	b	a	b	b	b	-	a	b	b	a	a	a	a	a	b	a	b	a	b	a	b	b	b	b	a	-	a	b	b	a	b
chr09	40714364	T	a	b	a	a	a	a	b	b	a	-	b	a	a	b	a	b	b	a	b	b	b	a	a	b	b	a	-	a	a	-	b	a	b	a	b	a	-	b	b	b	-	b	a	b	-	a	b
chr09	40714801	T	a	b	a	a	a	h	b	b	a	a	-	-	a	b	a	b	b	a	b	b	b	a	a	b	b	a	a	a	a	a	b	a	b	a	a	a	b	b	b	a	a	-	a	b	b	a	-
chr09	40722195	G	a	b	-	a	-	b	b	b	a	a	-	a	a	b	a	b	b	-	b	-	b	a	a	-	b	-	-	a	a	a	b	a	b	-	b	-	-	-	b	b	a	b	a	b	b	a	b
chr09	40723950	T	a	b	a	a	a	h	b	-	a	a	b	a	a	b	a	-	b	a	b	b	b	a	a	-	b	a	-	a	a	-	b	a	b	-	b	b	b	b	b	b	a	b	a	b	-	a	b
chr09	40723983	A	a	b	a	a	a	h	b	-	a	a	b	a	a	b	a	-	b	a	b	b	b	a	a	-	b	a	-	a	a	-	b	a	b	-	b	a	b	b	b	b	a	b	a	b	-	a	b
chr09	40723988	A	a	b	a	a	a	h	b	-	a	a	b	a	a	b	a	-	b	a	b	b	b	a	a	-	b	a	-	a	a	-	b	a	b	-	b	a	b	b	b	b	a	b	a	b	-	a	b
chr09	40731866	C	a	b	a	-	a	a	-	b	a	a	b	a	a	b	a	b	b	-	b	b	b	-	a	-	b	a	a	-	a	a	b	a	b	a	a	a	-	-	b	b	a	-	-	b	b	-	b
chr09	40732143	T	a	b	a	-	a	a	-	b	a	a	b	a	a	b	a	b	b	-	b	b	b	-	a	-	b	a	a	-	a	a	b	a	b	a	a	a	-	-	b	b	a	-	-	b	b	-	b
chr09	40732273	C	a	b	a	a	a	a	-	b	a	a	-	a	a	b	a	b	b	-	b	b	b	-	a	b	b	a	a	a	a	a	b	a	b	-	h	-	b	b	b	b	a	-	a	b	-	a	b
chr09	40739910	G	a	b	a	a	a	a	b	b	-	a	b	a	a	b	a	b	b	a	b	b	b	a	a	b	b	a	a	a	a	a	b	a	b	a	h	a	b	b	b	b	a	b	a	b	b	a	b
chr09	40741097	C	a	b	a	a	a	a	b	b	a	a	-	a	a	b	a	b	b	a	b	b	b	a	a	b	b	a	a	a	a	a	b	a	b	a	h	a	-	b	b	b	a	-	a	b	b	a	b
chr09	40741107	A	a	b	a	a	a	a	b	b	a	a	-	a	a	b	a	b	b	a	b	b	b	a	a	b	b	a	a	a	a	a	b	a	b	a	h	a	-	b	b	b	a	-	a	b	b	a	b
chr09	40744213	G	-	-	-	-	a	a	b	b	-	-	-	-	a	b	a	-	b	a	b	b	b	-	a	-	b	-	-	-	-	a	b	a	b	-	-	-	-	b	b	b	a	-	-	-	b	a	-
chr09	40744216	C	-	-	-	-	a	a	b	b	-	-	-	-	a	b	a	-	b	a	b	b	b	-	a	-	b	-	-	-	-	a	b	a	b	-	-	-	-	b	b	b	a	-	-	-	b	a	-
chr09	40753995	A	a	b	a	-	a	a	-	b	a	a	-	-	a	b	a	b	b	a	b	b	b	a	a	b	-	a	a	a	a	a	b	a	b	-	-	a	-	b	b	-	a	-	b	-	-	-	-
chr09	40763082	T	a	b	a	-	-	-	b	-	-	-	-	-	-	b	a	b	b	a	b	-	-	-	-	-	b	a	a	a	a	-	-	a	b	a	-	a	-	-	b	b	a	b	a	b	-	a	b
chr09	40768126	C	a	b	a	a	a	a	b	b	a	a	b	a	a	b	a	b	b	a	b	b	b	a	a	b	b	a	a	a	a	a	b	a	b	-	h	a	b	b	b	b	a	b	a	b	-	a	b
chr09	40768165	T	a	b	a	a	a	a	b	b	a	a	b	a	a	b	a	b	b	a	b	b	b	a	a	b	b	a	a	a	a	a	b	a	b	-	h	b	b	b	b	b	a	b	a	b	-	a	b
chr09	40773164	C	a	b	a	a	a	a	b	b	-	a	-	a	a	b	a	b	b	a	b	b	b	a	a	b	b	a	a	a	a	a	b	a	b	-	b	a	b	b	b	b	a	-	a	b	-	a	b
chr09	40778308	A	a	b	a	a	a	a	b	b	a	a	-	a	a	b	a	b	b	a	b	b	b	a	a	-	b	a	a	a	a	a	b	a	b	a	h	a	b	b	b	b	a	b	a	b	-	a	b
chr09	40779112	A	a	b	a	a	a	a	b	b	a	a	-	a	a	b	a	b	b	a	b	b	b	a	a	b	b	a	a	a	a	a	b	a	b	a	b	a	b	b	b	h	a	-	a	b	b	a	-
chr09	40779127	A	a	b	a	a	a	a	b	b	a	a	-	a	a	b	a	b	b	a	b	b	b	a	a	b	b	a	a	a	a	a	b	a	b	a	b	a	b	b	b	h	a	-	a	b	b	a	-
chr09	40798761	T	a	b	-	a	a	h	-	b	a	a	-	a	-	b	a	b	b	a	b	b	b	-	a	-	b	a	a	a	-	a	b	a	b	-	h	-	a	b	b	b	a	-	a	b	-	-	-
chr09	40803765	G	a	b	-	a	a	b	b	b	-	-	-	-	-	b	a	b	b	a	b	-	b	-	a	b	b	a	-	a	a	a	b	a	b	-	b	-	b	-	b	b	a	b	a	b	-	a	b
chr09	40804695	A	a	b	a	-	a	b	b	b	a	a	-	a	a	b	a	b	b	a	b	b	b	a	a	b	b	a	a	a	-	a	b	a	b	a	a	a	b	b	b	b	a	b	a	b	b	a	-
chr09	40804748	G	a	b	a	-	a	b	b	b	a	a	-	a	a	b	a	b	b	a	b	b	b	a	a	b	b	a	a	a	-	a	b	a	b	a	a	a	b	b	b	b	a	b	a	b	b	a	-
chr09	40804968	A	a	b	a	a	a	b	b	b	a	a	-	a	a	b	a	b	b	a	b	b	b	a	a	b	b	a	a	a	-	a	b	a	b	a	a	a	b	b	b	b	a	b	a	b	b	a	-
chr09	40810964	G	a	b	a	a	a	a	b	b	a	-	b	a	a	b	a	b	b	a	b	-	b	a	-	-	b	a	a	a	a	a	b	a	b	-	a	a	-	b	b	b	a	-	a	b	b	a	b
chr09	40811012	T	a	b	a	a	a	a	b	b	a	-	b	a	a	b	a	b	b	a	b	-	b	a	-	-	b	a	a	a	a	a	b	a	b	-	a	a	-	b	b	b	a	-	a	b	b	a	b
chr09	40811272	T	a	b	a	a	a	a	b	b	a	-	b	a	a	b	a	b	b	a	b	-	b	a	-	-	b	a	a	a	-	a	b	a	b	-	a	a	-	b	b	b	a	-	a	b	b	a	b
chr09	40815008	G	a	b	a	a	a	a	b	b	a	-	-	-	a	b	a	b	b	a	b	-	b	-	a	b	b	a	a	a	a	a	b	a	b	a	b	a	b	b	b	b	a	b	a	b	-	a	b
chr09	40815262	T	a	b	a	a	a	a	b	b	a	-	-	-	a	b	a	b	b	a	b	-	b	-	a	b	b	a	a	a	a	a	b	a	b	a	b	a	b	b	b	b	a	b	a	b	-	a	b
chr09	40816065	T	a	b	a	-	-	a	b	b	-	-	-	a	a	b	a	b	b	a	b	-	b	-	a	b	b	a	a	a	a	a	b	a	b	a	a	a	b	-	b	b	a	-	a	b	b	a	b
chr09	40822713	C	a	b	a	a	a	b	-	b	a	a	-	-	a	b	a	b	b	a	b	b	b	a	a	-	b	a	-	a	a	a	b	a	b	a	a	-	b	b	b	-	a	-	a	b	-	a	b
chr09	40822717	G	a	b	a	a	a	b	-	b	a	a	-	-	a	b	a	b	b	a	b	b	b	a	a	-	b	a	-	a	a	a	b	a	b	a	a	-	b	b	b	-	a	-	a	b	-	a	b
chr09	40822946	C	a	b	a	a	a	b	-	b	a	a	-	-	a	b	a	b	b	a	b	b	b	a	a	-	b	a	-	a	-	a	b	a	b	a	a	-	b	b	b	-	a	-	a	b	-	a	b
chr09	40825224	T	-	-	a	-	-	b	-	b	-	a	-	-	a	b	a	b	b	a	b	-	b	-	-	-	b	-	-	-	-	-	b	a	b	-	-	-	b	-	b	b	-	-	-	-	b	-	-
chr09	40825598	G	a	b	a	a	a	a	b	b	a	-	b	-	a	b	a	b	b	a	b	-	b	a	a	b	b	a	-	a	a	-	b	a	b	a	a	a	-	b	b	b	a	b	a	b	-	a	-
chr09	40825636	T	a	b	a	a	a	a	b	b	a	-	b	-	a	b	a	b	b	a	b	-	b	a	a	b	b	a	-	a	a	-	b	a	b	a	a	a	-	b	b	b	a	b	a	b	-	a	-
chr09	40825871	G	a	b	a	a	a	a	b	b	a	-	b	-	a	b	a	b	b	a	b	-	b	a	a	b	b	a	-	a	a	-	b	a	b	a	a	a	-	b	b	b	a	-	a	b	-	a	-
chr09	40829106	T	a	b	a	a	a	a	-	b	a	-	-	a	a	b	a	b	b	a	b	b	b	a	a	b	-	a	a	a	a	a	-	a	b	a	b	a	b	b	b	b	a	-	a	b	-	a	-
chr09	40838285	G	a	b	a	a	a	a	-	b	a	a	-	a	a	b	a	b	b	a	b	b	b	a	a	-	b	a	a	a	-	a	b	a	b	a	b	a	-	b	b	b	a	b	a	b	b	a	-
chr09	40838305	T	a	b	a	a	a	a	-	b	a	a	-	a	a	b	a	b	b	a	b	b	b	a	a	-	b	a	a	a	-	a	b	a	b	a	b	a	-	b	b	b	a	b	a	b	b	a	-
chr09	40838501	C	a	b	a	a	a	a	-	b	a	a	-	a	a	b	a	b	b	a	b	b	b	a	a	-	b	a	a	a	-	a	b	a	b	a	a	a	-	b	b	b	a	b	a	b	b	a	-
chr09	40843453	A	-	b	a	-	-	a	-	b	a	-	-	-	a	b	a	b	b	a	-	b	b	-	-	-	b	a	a	a	a	-	b	a	b	-	a	a	-	b	b	b	a	-	a	-	-	-	-
chr09	40845845	G	a	b	a	a	a	a	b	b	a	a	b	a	a	b	a	b	b	a	b	b	b	a	a	-	b	a	a	a	a	a	b	a	b	a	h	-	b	b	b	b	a	b	a	b	b	a	b
chr09	40862796	T	a	b	-	a	-	b	b	b	a	-	b	a	a	b	a	b	b	a	b	b	b	-	b	-	b	a	a	a	-	a	-	a	b	a	b	a	b	-	b	b	a	-	a	b	b	a	-
chr09	40862799	T	a	b	-	a	-	b	b	b	a	-	b	a	a	b	a	b	b	a	b	b	b	-	b	-	b	a	a	a	-	a	-	a	b	a	b	a	b	-	b	b	a	-	a	b	b	a	-
chr09	40863601	T	-	-	-	a	a	b	b	b	-	-	-	-	a	b	a	b	b	-	b	b	b	-	a	-	b	-	-	a	-	-	-	a	b	-	b	-	-	b	b	-	a	-	-	-	-	a	-
chr09	40863889	G	a	-	-	a	a	b	b	b	-	-	-	-	a	b	a	b	b	a	b	b	b	-	a	-	b	-	-	a	-	-	-	a	b	-	b	-	-	b	b	-	a	-	-	-	-	-	-
chr09	40866182	A	a	b	a	a	a	b	-	b	-	-	-	-	a	b	a	b	b	a	b	-	b	a	a	b	b	a	-	a	a	a	b	a	b	-	a	-	b	b	b	b	a	b	a	b	-	a	b
chr09	40866190	A	a	b	a	a	a	b	-	b	-	-	-	-	a	b	a	b	b	a	b	-	b	a	a	b	b	a	-	a	a	a	b	a	b	-	a	-	b	b	b	b	a	b	a	b	-	a	b
chr09	40879153	C	a	b	a	-	-	-	-	b	a	a	-	-	a	b	a	b	b	a	b	-	b	a	a	b	b	-	a	a	a	a	-	a	b	a	a	-	-	-	b	b	-	b	a	b	-	a	b
chr09	40879212	A	a	b	a	-	-	-	-	b	a	a	-	-	a	b	a	b	b	a	b	-	b	a	a	b	b	-	a	a	a	a	-	a	b	a	a	-	-	-	b	b	-	b	a	b	-	a	b
chr09	40879693	A	a	b	a	a	a	a	-	b	-	a	-	a	a	b	a	b	b	a	b	b	b	a	a	-	b	a	a	-	a	a	b	a	b	-	b	-	-	b	b	b	a	b	a	b	b	a	b
chr09	40880385	A	a	b	-	-	a	-	b	b	a	a	-	a	a	b	a	b	b	a	b	-	b	a	a	b	b	a	a	a	a	a	b	a	b	a	a	a	b	b	b	b	a	-	a	b	b	a	b
chr09	40880388	T	a	b	-	-	a	-	b	b	a	a	-	a	a	b	a	b	b	a	b	-	b	a	a	b	b	a	a	a	a	a	b	a	b	a	a	b	b	b	b	b	a	-	a	b	b	a	b
chr09	40888998	G	a	b	-	a	-	a	b	-	a	-	-	a	a	b	a	b	b	a	b	-	b	a	a	-	b	a	a	a	a	a	b	a	b	-	h	-	b	b	b	b	a	b	a	b	-	a	-
[truncated: 900 more rows]
[truncated: 392 more columns]
