# Supplementary material for: Identification of QTLs for 14 Agronomically Important Traits in Setaria italica Based on SNPs Generated from High-Throughput Sequencing
Source: G3 (Bethesda). 2017 Mar 31;7(5):1587–94. doi: 10.1534/g3.117.041517 (PMC5427501; doi:10.1534/g3.117.041517)
Supplement: Supplementary file 6 [file 1587TableS3.xlsx]

## Sheet: Sheet1
Chr1
1	1-a	6506087-b	25614914-a	26697251-b	37529158-a
2	1-b	1881057-a	40288796-b	40961847-a
3	1-a	1182398-b	7966688-a	29600259-b	30313288-a	33585242-b	37752596-a
4	1-b	29947200-a	32915332-b	37671640-a
5	1-b	5514226-a
6	1-a	4240374-h	6904024-a	7703445-h	27233298-b	34731805-h	37865825-a
7	1-a	22816351-b	39968859-a	40423667-b
8	1-b
9	1-b	6506087-a	29602624-b	32108715-a	39968859-b	41375154-a
10	1-b	5518475-a
11	1-b	8899453-a	34203321-b
12	1-b	37529158-a
13	1-a	1881057-b	2479292-a	3764741-b	29600259-a
14	1-a	27138197-b
15	1-b	5840511-a	41501077-b
16	1-b	24100016-a
17	1-a	1881057-b	29600259-a	41375154-b
18	1-b	33798546-a	41375154-b
19	1-b
20	1-b	33798546-a	39968859-b
21	1-a	254572-b	10353870-a	37529158-b	40205859-a
22	1-b	790021-a	6506087-b	7966688-a
23	1-b	491164-a	8399912-b
24	1-b	4251820-a	29600259-b
25	1-a	29600259-b	40537830-a	41375154-b
26	1-b	4261254-a	10675841-h	10825053-a	29600259-b	30316578-h	30413587-a	37529158-b	40846954-h	40984498-b
27	1-a	8396330-b
28	1-a	2229429-b	5514226-a	24100016-b	41375154-a
29	1-a	1229749-b	3764741-a	37835438-b
30	1-b	6506087-a	8398128-b	32344152-a	39968859-b
31	1-b	1881057-a	7966688-b	29600259-a	40205859-b
32	1-a	1881057-b	3015177-a
33	1-a	1881057-b	5425757-a	8824962-b	31841085-a
34	1-a	5425757-b	37831929-a
35	1-a	3764741-b	6006657-a	9872397-b	29600259-a	33900765-b
36	1-a	3767767-b	6016046-a	9872397-b	29602624-a	33892700-b
37	1-a	1976347-b	5514226-a	24100016-b	32915332-a	37534782-b
38	1-a	1881057-b	29600259-a
39	1-a	29600259-b	40735992-a
40	1-b	848655-h	3880227-b	6029698-h	7703445-b	30601980-h	31644694-b	32124053-h	32457432-b	37847751-h	40750921-a	40912706-h
41	1-a	29602624-b	40843321-a	41436993-b
42	1-b
43	1-a	40340109-b
44	1-a	2479292-b	8398128-a	37534782-h	37835438-b
45	1-a	2479292-b	7984166-a	37532184-b
46	1-a	4269443-b	5840511-a
47	1-b	3015177-a	7966688-b
48	1-b	5840511-a	40205859-b
49	1-a	29600259-b	40205859-a
50	1-a	6922227-b	24308431-a	29602624-b
51	1-b	5840511-a	40205859-b
52	1-b	4252007-a	29606309-b
53	1-b	3764741-a	40221151-b
54	1-a	34983402-b
55	1-a
56	1-b	5425757-a	37529158-b	40205859-a
57	1-b	5425757-a	6506087-b	9782925-a	29600259-b
58	1-a	24265127-b	40668293-a
59	1-b	5425757-a
60	1-a	6506087-b	34983402-a
61	1-h	6029643-a	8680583-h	24617354-a	30335459-h	30494594-a	30601184-h	30708706-a	30784297-h	34910728-b	37848281-h	40698132-a
62	1-a	8396330-b
63	1-a	6506087-b	37529158-a
64	1-b	2636665-a	37529158-b	41375154-a
65	1-a	29602624-b	40929783-a
66	1-b	7749190-a	32390188-b
67	1-b	1364892-a	5840511-b	6506087-a	29600259-b	31851433-a	32359780-b	32501482-a
68	1-b	2056595-a	29600259-b	37529158-a	39968859-b	40373328-a
69	1-b	1881057-a	10462422-b	40205859-a
70	1-b	3924215-a	26576543-b	29600259-a	40205859-b
71	1-b	37529158-a
72	1-a	4109402-b	11663666-a	24100016-b	26890532-a	29600259-b	39968859-a	40437010-b	41375154-a
73	1-a	5687439-b	7257486-a	31490664-b	32905887-a
74	1-a	1976347-b	32904461-a	39968859-b
75	1-b	37529158-a
76	1-b	1706809-a	23233103-b
77	1-b	5514226-a
78	1-b	1706809-a	3764741-b	5840511-a	29600259-b	39968859-a	41375154-b
79	1-b	37529158-a	41375154-b
80	1-a	5840511-b
81	1-b	5425757-a	29600259-b	39968859-a	41375154-b
82	1-b	29600259-a	39968859-b
83	1-b	2342197-a	5514226-b	29600259-a	37529158-b	40256736-a
84	1-a
85	1-a	29600259-b	32904461-a	37529158-b
86	1-b	7026898-a	29600259-b	34732123-h	37860226-a
87	1-b	7026898-a	29600259-b	37529158-a
88	1-a
89	1-a	5840511-b	37529158-a
90	1-a	488575-b	4230055-a	37529158-b	37849249-h
91	1-h	4213547-a	6041583-h	7336629-a	37529158-b	39968859-a	40289876-h	40839609-a	40984498-b	41412128-h
92	1-b	2320859-a	8396330-b	41375154-a
93	1-b	6592641-h	8135338-a	24779708-h	34389663-a	40364958-h	40750921-a
94	1-a	7833580-b	24100016-a	41501077-b
95	1-a	7833580-b	24100016-a	41501077-b
96	1-b	1463656-a	1881057-b	3764741-a	29600259-b	37725954-a
97	1-b	7833580-a	29600259-b	41375154-a
98	1-b	850365-a	2636665-b
99	1-a	5425757-b	29914390-a	37529158-b
100	1-a	5425757-b	29914390-a	37529158-b
101	1-a	8605215-b
102	1-b	491164-a	30551865-b
103	1-b	5840511-a	37529158-b
104	1-b	5692790-a	34983402-b
105	1-a	491164-b	4101477-h	4244303-b
106	1-a	4247343-b	8398128-a	12820516-b	37742763-a	41411826-b
107	1-b	24100016-a	29600259-b	37647242-a	41375154-b
108	1-a	606388-h	3032911-a	4160197-b	6021566-h	8680616-b	9766445-h	10626463-b	30199845-h	30335448-b	30554310-h	34545131-b	37890452-a	40669590-h	41391122-a
109	1-a	1976347-b	32904461-a	39968859-b
110	1-a	1976347-b	32904461-a	39968859-b
111	1-a	32403454-b	37529158-a
112	1-b	254572-a	2075852-b	29600259-a	40612905-b
113	1-b	6226525-a	8396330-b	11379682-a	37529158-b	40929783-a
114	1-a	5514226-b	5840511-a	7026898-b
115	1-b	7966688-a	39968859-b
116	1-b	6111635-a	27133030-b	29602624-a	37529158-b
117	1-b	6110379-a	27133030-b	29600259-a	37529158-b
118	1-b	6506087-a	27133030-b	29606309-a	34581756-b	40778102-a	41375154-b
119	1-b	6226525-a	29600259-b
120	1-a	8933919-b	29606309-a	30703840-b
121	1-a
122	1-a
123	1-a	6833044-b	7749190-a	29600259-b
124	1-b	3021205-a	8135338-b
125	1-a	6041583-b	7833580-a	29600259-b
126	1-a	6041583-b	7701747-a	29600259-b
127	1-b	1547361-h	2001983-a	24223047-b	27170816-h	27226304-a
128	1-a	29600259-b	30327877-a	39968859-b	40856220-a
129	1-b	6017622-a	26862887-b	41375154-a
130	1-a	8550215-b	34516982-a	40221151-b	41375154-a
131	1-a	41391122-b
132	1-b	491164-a	5840511-b	7646289-a	29600259-b	37529158-a
133	1-a	3015177-b	24100016-a	37532184-b
134	1-b
135	1-b
136	1-b	8396330-a	39968859-b
137	1-a	29600259-b
138	1-b	41482213-a
139	1-b	6852696-a	9993815-h	10168757-b	24624274-h	29602624-a	34812727-b
140	1-a	748486-b	4269443-a
141	1-a	1881057-b	31616988-a	39968859-b
142	1-b	7257486-a	9947903-b	11379682-a	27233375-b	30721597-a	30880183-h	31851888-a	34812727-b
143	1-b	4211609-a	7257486-b	7319468-a	7689572-h	8680616-b	9763619-h	10603929-b	10681855-h	24354955-b	24785774-h	27233298-b	29759288-h	32615789-b	40393290-h	40701094-a
144	1-a	8605215-b
145	1-b
146	1-b	488575-a	8396330-b
147	1-a	7833580-b	24100016-a	41501077-b
148	1-b	628201-a	1530256-b	7833580-a	40668293-b
149	1-b	1976347-a
150	1-b	37529158-a
151	1-b	24100016-a	33892700-b	39968859-a
152	1-b	2636665-a	5840511-b	7257486-a	9947160-b	24100016-a	27213664-h	30703512-a	37545015-b
153	1-b	5840511-a	37720523-h	37865800-a	41375154-b
154	1-b	5425757-a	26581587-b	37532184-a	41375154-b
155	1-a	6506087-b	8396330-a	10217999-b
156	1-a	3021205-b	8398128-a	27220143-b	40945669-h	40987595-a
157	1-a	7833580-b	41375154-a
158	1-h	3848686-b	41375154-a
159	1-b	592571-a	4300426-b	39968859-a
160	1-a	41375154-b
161	1-a	2485151-b	39968859-a
162	1-a	32904461-b	40288796-a
163	1-b	5425757-a	7984166-b	25697513-a
164	1-b	6226525-a	37529158-b	39968859-a	41375154-b
165	1-b	5518475-a	6591085-b	8135338-a	22722779-b
166	1-b	7966688-a	39968859-b
167	1-a
168	1-b	758595-a	1146891-b	5425757-a	29600259-b	39968859-a	41375154-b
169	1-a	6226525-b	7966688-a	39968859-b
170	1-b	6591085-a	7833580-b	8505255-a	39968859-b
171	1-b	3767767-a	30839098-b	40205859-a
172	1-b	4251820-a	29600259-b
173	1-a	1881057-b	8414067-a	40856220-b
174	1-a	5514226-b	24100016-a	41501077-b
175	1-b	1706809-a	8610143-b	29600259-a	30335446-h	30390189-b	34983402-a	40288796-b
176	1-b	3078650-a	39968859-b
177	1-a	2479292-b	25473328-a	32110335-b	37529158-a
178	1-a	1977235-b	3032911-a	40221151-b	41375154-a
179	1-a	488575-b
180	1-a	6897691-b	29602624-a	32216834-b	41375154-a
181	1-h	4261254-a	6017622-h	6945539-a	33585242-h	37946577-a
182	1-b	3015177-a	6226525-b	7966688-a	40205859-b
183	1-b	3764741-a	25748301-b	29602624-a	31683327-b	37529158-a
184	1-b	491164-a	6110379-b	41375154-a
185	1-b	640112-a	29600259-b
186	1-b	8398128-a	24423939-b	41375154-a
187	1-a	6591085-b
188	1-b
189	1-a	4300426-b	29606309-a
190	1-a	488575-b	1881057-a	7026898-b	29600259-a	34983402-b
191	1-a	8163017-b	40205859-a
192	1-a
193	1-a	1976347-b	6076113-a	29600259-b
194	1-a
195	1-a	2490574-b	7966688-a	37529158-b
196	1-a	5425757-b	27133030-a
197	1-a	1881057-b	5425757-a	30784297-b
198	1-b	2856910-a	5425757-b	39968859-a
199	1-b	37529158-a	39968859-b
200	1-b	5425757-a	33110282-b	39968859-a
201	1-a	5425757-b	29600259-a	31634605-b	32379573-a
202	1-b	2636665-a	41375154-b
203	1-b	5425757-a	6076113-b	41375154-a
204	1-a	40205859-b	40987595-a
205	1-a	1463656-b	3066189-a	6596884-b	30614137-a
207	1-b	29602624-a
208	1-a	7257486-b	8396330-a	29600259-b	31843677-a
209	1-a	488575-b
211	1-a	2479292-b	39968859-a
212	1-h	1608184-b	5425757-a	6184148-b
213	1-b	39968859-a
214	1-b	6923902-h	8135338-a	39968859-b
215	1-a	5557631-b
216	1-a	491164-b	3764741-a	7646289-b	41375154-a
217	1-a	5425757-b	37529158-a	39968859-b
218	1-a	33671755-b
219	1-b	3764741-a	6506087-b	7966688-a	33110282-b	39968859-a
220	1-b	1456617-a	37529158-b
221	1-b	32390188-a
222	1-b	580706-a	643065-b
223	1-b	5840511-a	11663666-b	30784297-a	37529158-b	39968859-a	41375154-b
224	1-a	1881057-b	3785186-a	24100016-b	32379573-a
225	1-b
226	1-b	3780285-a	24100016-b
227	1-b	491164-a	22915238-b	40205859-a
229	1-b	254572-a	2342197-b	5425757-a	6110379-b	37529158-a
230	1-a	6897691-b	32904461-a	41375154-b
231	1-a	5425757-b	37529158-a	39968859-b
232	1-a	3767767-b	23264577-a	29606309-b	41375154-a
233	1-b	6184148-a	24100016-b
234	1-b	4269443-a	26890532-b	37534782-a
235	1-a	6011874-h	6648585-b	34732123-a
236	1-a	29600259-b	37532184-a	39968859-b
237	1-b	6184148-a	29600259-b	34516982-a
238	1-a	29600259-b	40929783-a
239	1-b	34516982-a
240	1-a	254572-b	1881057-a	3812581-b	5425757-a	29600259-b
241	1-b	6506087-a
242	1-b	29600259-a	31620021-b	40205859-a
243	1-a	7646289-b
244	1-b	37529158-a
245	1-b	6184148-a	7319468-b	22915238-a	37529158-b
246	1-a	24100016-b	41375154-a
247	1-b	8396330-a	32052672-b
248	1-b	622092-h	702397-a	1530256-b	3839409-a	9860516-b	10275505-h	12990618-b	25473328-a	25640877-h	26584614-b	29741482-h	29867879-a	30002631-b	30287616-h	30735431-a	31577598-h	31875700-b	32457408-h	32627228-a	32945991-h	37538161-a	40205859-b	40682347-h	41412143-a
249	1-b	7966688-a	29600259-b
250	1-b	2229429-a	6506087-b	29602624-a	37534782-b
251	1-a	1116580-b	2479292-a	26862887-b	32703980-a	40205859-b
252	1-b	3015177-a	7833580-b	24100016-a	29600259-b	33585242-a	37529158-b
253	1-a	3015177-b	5953724-a	22915238-b	41375154-a
254	1-b	488575-a	6506087-b	10185190-a	39968859-b
255	1-b	3764741-a	5425757-b	30908958-a	41375154-b
256	1-a	7966688-b	9183324-a	29600259-b	32904461-a
257	1-b	5425757-a	11675955-b	24509045-a	29600259-b	39968859-a	41375154-b
258	1-b	7646289-a	29600259-b	32154418-a	40205859-b	40984498-a
259	1-a	491164-b
260	1-b	5840511-a	31616988-b
261	1-a	5425757-b	7966688-a	39968859-b
262	1-a	7833580-b	33671755-a	37684097-b	41375154-a
263	1-a	32448861-b	37529158-a
264	1-a	488575-b	11057473-a	24308431-b	27233093-h	32606079-a
265	1-b	3764741-a	5425757-b
266	1-a	5840511-b	32481216-a	40696985-b	41391122-a
267	1-b	41375154-a
268	1-b	6184148-a	7319468-b	10805857-a	37529158-b
269	1-b	3780285-a	5425757-b	5953724-a	7026898-b	33585242-a	40712254-b	41375154-a
270	1-a	5425757-b	39968859-a	41406660-b
271	1-b	29602624-a	34006693-b
272	1-b	6506087-a	29602624-b	39968859-a
273	1-a	5514226-b	24100016-a	41391122-b
274	1-a	491164-b
275	1-a	2856910-b	7966688-a	30735074-b
276	1-a	6184148-b	41375154-a
277	1-b	1976347-a	5425757-b	9704465-a	24300072-b	37529158-a	41375154-b
278	1-b	39968859-a
279	1-a	9629792-b	26322676-a	40205859-b
280	1-a	6506087-b
281	1-b	33798546-a	39968859-b	40987595-a
282	1-b	6184148-a	7319468-b	10805857-a	37529158-b
283	1-a	5425757-b	7833580-a	10298621-b
284	1-a	7984166-b	29600259-a	34758411-h	37860226-a
285	1-b	2636665-a	7984166-b
286	1-a	41375154-b
287	1-a	5953724-b	29600259-a	37529158-b	40236066-a	41375154-b
288	1-a	6506087-b	40804193-h
289	1-b	32904461-a	41375154-b
290	1-a	573401-b	2479292-a	5425757-b	40205859-a	40961847-b
291	1-b	9709408-a	37529158-b
292	1-b	2479292-a	7646289-b	29600259-a	37529158-b
293	1-a	7749190-b	37820227-a
294	1-b	488575-a	771872-b	37529158-a	39968859-b
295	1-a	488575-b	1881057-a	4261254-b	39968859-a	40437010-b
296	1-a	488575-b	4078439-a	8668113-b	39968859-a
297	1-a	2479292-b	5514226-a	27133030-b
298	1-b	4223306-a	29602624-b
299	1-b	29685952-a	37529158-b	40966448-a
300	1-b	940189-a	1351436-b	30150281-a	40741257-b
301	1-b	6110379-a	7966688-b
302	1-a	7833580-b	29600259-a
303	1-b	2229429-a	7703445-b	32106683-a	37529158-b
304	1-b	1881057-a	40966448-b
305	1-b	24100016-a	39968859-b
306	1-a	7257486-b
307	1-b	29600259-a
308	1-b	26862887-a	32052672-b
309	1-a	488575-b	5514226-a	32085439-b	32905887-a	37725954-b	39968859-a
310	1-b	29602624-a
311	1-a	254572-b	2479292-a
312	1-b	37529158-a
313	1-b	254572-a	3015177-b	5425757-a
314	1-a	8679632-b	29600259-a
315	1-b
316	1-b	2485151-a	4088087-b	10808265-a	29602624-b
317	1-a	6591085-b	39968859-a
318	1-a	7749190-b
320	1-a	7833580-b
321	1-b	3085012-a	6041583-h	6658936-b	10132953-h	10305309-b	37529158-a
322	1-a	29600259-b	37529158-a	40221151-b
323	1-b	2056595-a	5425757-b	37849249-a	40856220-b
324	1-a	1986760-b	27219873-a	37674980-b
325	1-a	5425757-b
326	1-b	6111635-a	29600259-b	39968859-a
327	1-b	777014-a	2229429-b	5425757-a	26697251-b	33585242-a
328	1-a	31620021-b
329	1-b	7833580-a	32154418-b	39968859-a	41375154-b
330	1-b	3767767-a	27210097-h	29832536-a	31579420-h	34616942-b
331	1-a	27133030-b	39968859-a	40503381-b	40929783-a
332	1-a	491164-b	2485151-a	6184148-b	41375154-a
333	1-a	5425757-b	29600259-a
334	1-a	573401-b	2485151-a	39968859-b	40669410-a
335	1-a	29600259-b
336	1-b	7966688-a	39968859-b
337	1-a	7026898-b	24100016-a	37532184-b
338	1-a	254572-b	7026898-a	29606309-b	40205859-a
339	1-b	5514226-a	37529158-b
340	1-b	32344152-a	37529158-b	39968859-a
341	1-a	1976347-b	7209566-a	29606309-b	41375154-a
342	1-a	29600259-b
343	1-b	2230072-a	7209566-b
344	1-b	3764741-a	5953724-b	6506087-a	7833580-b	8933919-a	26584614-b	29600259-a	33110282-b
345	1-b	1127200-a	2342197-b	3764741-a	4269443-b
346	1-a	7966688-b	39968859-a
347	1-a	1976347-b	3764741-a	5425757-b	6591085-a	37671640-b	39968859-a	41375154-b
348	1-a	8679632-b	11057473-a
349	1-a	40205859-b
350	1-a	1355363-b	3764741-a	5425757-b
351	1-a	1463656-b	6701744-a	29600259-b	29841558-a	41375154-b
352	1-b	5425757-a	29600259-b	41375154-a
353	1-b	7984166-a	37529158-b
354	1-b	6110379-a	37534782-b
355	1-b	6226525-a	7257486-b	8396330-a	26322676-b	33585242-a	37532184-b
356	1-b	5840511-a	9789743-b	26322676-a	37529158-b
357	1-b	5425757-a
358	1-a	5692790-b
359	1-b	37529158-a
360	1-a	4088087-b	5527089-a	7026898-b	10808831-a	24300072-b
361	1-b	2479292-a
362	1-h	6119326-a	21801682-h	24486765-a	25624186-h
363	1-b	1881057-a	5840511-b	39968859-a
364	1-b	2479292-a	4223306-b	29600259-a
365	1-b	31682627-a
366	1-h	6945539-b	31526017-h	34732123-a
367	1-b	1534754-a	7833580-b	29600259-a
368	1-a	6006657-b	29600259-a	37529158-b	41375154-a
369	1-b	2479292-a	32904461-b	41444438-a
370	1-b	5425757-a
371	1-a	5840511-b	29600259-a
372	1-a	5425757-b	6506087-a	7833580-b	29600259-a	37529158-b
373	1-a	29600259-b	37529158-a
374	1-a	3086582-b	5425757-a	40205859-b
375	1-b	5840511-a
376	1-a
377	1-a	5840511-b
378	1-a	491164-b	7749190-a	37891322-b
379	1-a	1976347-b	7287203-a
380	1-b
381	1-a	40987595-b
382	1-b	1706809-a	37529158-b
383	1-b	2342197-a	24100016-b
384	1-b	3783084-a	29600259-b	37742763-a
385	1-b	29600259-a	37534782-b
386	1-b	29600259-a	40205859-b
387	1-a	1706809-b	37950259-a	41375154-b
388	1-a	1706809-b	3015177-a	4230055-b
389	1-b	5840511-a	7749190-b	29600259-a	33798546-b	41375154-a
390	1-a
391	1-a	32905887-b
392	1-b	5840511-a
393	1-b	3015177-a	5425757-b	34731805-a
394	1-a	5840511-b	6591085-a	37529158-b
395	1-b	2320859-a	5425757-b	29600259-a	37529158-b	39968859-a
396	1-b	1976347-a	5425757-b	29602624-a
397	1-b	1103227-a	2320859-b	7257486-a
398	1-a	8396330-b	39968859-a
399	1-a
400	1-b
402	1-a	1976347-b	3764741-a	5425757-b	33671755-a	37716296-b	40205859-a
403	1-a	6506087-b
404	1-a	2636665-b	5425757-a	6110379-b	7966688-a	25473328-b	37529158-a
405	1-a	5425757-b	29600259-a	39968859-b
406	1-a	488575-b	37529158-a	39968859-b
407	1-a	6922227-b	40205859-a
408	1-a
409	1-b	5840511-a
410	1-b	2479292-a	3764741-b	29600259-a	34006693-b
411	1-b	1881057-a	37529158-b	41375154-a
413	1-a	2342197-b	29600259-a	39968859-b	41375154-a
414	1-a	5725094-b	29671344-a	39968859-b
415	1-a	5425757-b
416	1-a	5425757-b
417	1-b	3764741-a	5425757-b	41375154-a
418	1-a	7833580-b	29602624-a
419	1-a	3764741-b
420	1-b	573401-a	3986307-b	37529158-a	39968859-b
421	1-a	2342197-b	5425757-a	39968859-b
422	1-b	2229429-a	5425757-b	29600259-a	41375154-b
423	1-b	2485151-a	7966688-b	40856220-a
424	1-a	38014426-b
425	1-b
426	1-a	6506087-b	8714834-a	39968859-b
427	1-b
428	1-b	32904461-a	40236066-b
429	1-a
430	1-a	24100016-b	37529158-a
431	1-a	10305308-b	37529158-a
432	1-a	4247343-b	9664044-a	27244544-b	37742763-a
433	1-a
434	1-a	491164-b	30551865-a	41375154-b
435	1-b	5514226-a	5953724-b	29600259-a
436	1-b	8396330-a	10298621-b	40236250-a
437	1-b
438	1-b	5518475-a	37538161-b	40668293-a
439	1-a	491164-b	5840511-a
440	1-b	5425757-a	40669164-b
441	1-b	2320859-a
442	1-b
443	1-a	6506087-b	8719219-a	39968859-b
445	1-a
446	1-a	1976347-b	7749190-a	8442696-b	26862887-a	39968859-b
Chr2
1	1-a	722671-b	6951245-a	12489538-b	27523566-a	40319342-b	46007447-a
2	1-a	6077206-b	27178488-a
3	1-a	4217445-b	25027222-a	37903380-b
4	1-b	722671-a	2523406-b	27578869-a	45435890-b
5	1-a
6	1-a	997050-h	3010150-a	11028713-b	25084063-h	25769842-b	27173192-a	31036193-b	37903380-a
7	1-b	673952-a	27523566-b	34895980-a
8	1-a	1651635-b	3312069-a	3881365-b	17500272-a	26448699-b	27578869-a	42312490-b
9	1-a	27578869-b
10	1-b	27591220-a
11	1-b	28178403-a	42201312-b
12	1-a	12163812-b	27578869-a
13	1-a	3435177-b	27578869-a	46637414-b
14	1-a	1651635-b	2436352-a	27178488-b
15	1-a	27178488-b	37903380-a	44062590-b
16	1-a	17589436-b
17	1-a	673952-b	2911208-a	10498541-b	27523566-a	32450714-b	38395016-a	42080634-b
18	1-a	15832793-b	27523566-a	42868029-h
19	1-b	27523566-a	35177082-b
20	1-a	4020150-b	27578869-a
21	1-b	1520902-a	2436352-b	11028713-a	27523566-b	38395016-a	41273511-b
22	1-a	2440749-b	27578869-a	45963396-b
23	1-b	673952-a	2587673-b	27523566-a	42080634-b
24	1-b	2440749-a	4265924-b	27578869-a	42080634-b
25	1-b	1520902-a	7469250-b	27523566-a	46637414-b
26	1-b	27578869-a	30667990-h	36195816-a	37919150-b
27	1-a	11591517-b	27523566-a	45964725-b
28	1-a	3059199-b	28729796-a	34490246-b	42868249-h	43900595-a
29	1-b	12489538-a	27591220-b	33378646-a
30	1-b	7052119-a	29042039-b
31	1-a	3435177-b	27578869-a	35606259-b	36516364-a	39221591-b	42876291-h	45424130-a
32	1-b	6077206-a	27178488-b	32450714-a
33	1-b	246216-a	2436352-b	3520556-a	7907704-b	9278715-a	27178488-b
34	1-b	7666726-a	17500272-b	27578869-a	42203452-b	43900595-a
35	1-a	2911208-b	9771649-a	27578869-b	36517010-a	40031887-b
36	1-a	2911208-b	9771649-a	27578869-b	36517010-a	40057124-b
37	1-b	2440749-a	4281400-b	9771649-a	27178488-b
38	1-b	673952-a	2465674-b	6947734-a	27578869-b	29816638-a	33378646-b	42800290-h	42868249-a
39	1-b	27523566-a	42868210-h
40	1-a	496701-h	961831-a	3322140-h	3752135-b	4167072-h	4572100-b	9350348-h	10076076-a	27591220-b	34951676-a	39480017-h	40319342-a	42501220-h	42876291-a
41	1-a	2911208-b	27523566-a	37208943-b	39997234-a	41273511-b
42	1-b	1520902-a	3886726-b	37911274-a
43	1-b	2911208-a	27523566-b	29042039-a
44	1-b	7781897-a	27578869-b	37903380-a	41273511-b
45	1-a	27591220-b	34895980-a	45424130-b
46	1-a	7469250-b	27578869-a
47	1-a	27523566-b
48	1-a	8068064-b	27578869-a	32450714-b	37903380-a	44062590-b
49	1-a	6202968-b	27523566-a	35177082-b	39221591-a	42897064-h	45424130-b
50	1-a	27578869-b	31510348-a	36516364-b	38395016-a	42861669-h
51	1-a	8068064-b	27523566-a	32450714-b	37903380-a	42861669-h	42911449-b
52	1-b	4530371-h	4777281-a	27178488-b
53	1-b	27523566-a
54	1-a	27178488-b
55	1-b	1651635-a	8903193-b	17333129-a	27578869-b	44062590-a
56	1-a	2911208-b	27523566-a	41419657-b
57	1-a	27523566-b	39625435-a
58	1-a	3197313-b	7469250-a	27578869-b	46792687-a
59	1-b	1520902-a	3897622-h	5407378-b	27523566-a	40031887-b	41616921-a
60	1-a	43900595-b
61	1-b	3900064-h	5954448-a	27142434-b	28739249-h	31510348-b
62	1-a	3197313-b	3520556-a	27578869-b	32450714-a	41273511-b
63	1-a	43900595-b
64	1-a	12489538-b
65	1-b	3197313-a	27578869-b
66	1-a	9782276-b	15832793-a	25480578-b	27578869-a
67	1-a	3520556-b	27578869-a	30865523-h	35040232-b	39309061-a	43900595-b
68	1-b	966396-h	3407419-a	5349322-b	27523566-a	42997603-b
69	1-a	722671-b	27523566-a	41336837-b
70	1-b	673952-a	7052119-b	27578869-a
71	1-b	30816491-h	36195853-b	37903380-a
72	1-b	2465674-a	2955498-b	27678469-a	38395016-b
73	1-b	27578869-a
74	1-b	27578869-a
75	1-a	5349322-b	9782274-a	15233455-b	32556244-a	45943760-b
76	1-a	3320148-b	34800535-a	39551038-b	41689109-a
77	1-b	27523566-a
78	1-a	84924-b	673952-a	27523566-b	28739249-h	34932051-b	36517010-a
79	1-b	722671-a	3402006-b	27591220-a	41696418-b
80	1-b	39997234-a
81	1-b	27523566-a
82	1-b	1520902-a	3520556-b	27578869-a	40031887-b
83	1-b	25428726-a	27678469-b
84	1-b	27523566-a	33378646-b	45424130-a
85	1-b	2911208-a	27523566-b
86	1-a	1521072-b	3197313-a	27523566-b	37903380-a
87	1-a	1520902-b	2955498-a	5465687-b	9771649-a
88	1-b	27523566-a	33378646-b	45424130-a
89	1-a	27578869-b	31510348-a	40080049-b	45437127-a
90	1-a	3197313-b	4846947-a	27523566-b	45943760-a
91	1-a	2955498-h	6341320-a	9352719-h	9475090-a	27523566-b	41569747-h
92	1-b	2436352-a	29982505-b	32450714-a	42501220-b
93	1-h	796643-a	925444-h	3377915-b	6015228-h	6177691-a	7250262-h	7272716-b	29869491-a	31036193-b	40076617-a	41273511-h
94	1-b	3197313-a	6947734-b	27578869-a
95	1-b	3197313-a	6947734-b	27523566-a	45424130-b
96	1-b	27523566-a
97	1-a	2436352-b	27178488-a	45424130-b
98	1-a	11028713-b	27578869-a	37211985-b
99	1-b	2955498-a	27578869-b
100	1-b	2911208-a	27523566-b
101	1-b	27578869-a
102	1-a	25480578-b	35177082-a	40217967-b
103	1-b	7469250-a	10492157-b	27578869-a	31036193-b	38395016-a
104	1-b	7509806-a	10492157-b	27578869-a	30788445-h	31013066-b	38004974-a	45424130-b
105	1-h	5604199-a	6316880-b	7511421-h	36070794-a
106	1-b	27523566-a	40031887-b
107	1-b	4161950-a	7052119-b	27523566-a
108	1-h	4156027-b	6108927-h	7907704-b	8180173-h	9288897-a	27578869-b
109	1-b	27578869-a
110	1-b	27578869-a
111	1-b	7052119-a	7907704-b	27578869-a	39332664-b	42501220-a
112	1-a	3962278-b	36516364-a	46637414-b
113	1-a	3886726-b	27578869-a	32556244-b	40056063-a
114	1-b	2436352-a	7508432-b	15833005-a	26311552-b	27523566-a	44561744-b
115	1-b	2911208-a	27178488-b	37903380-a
116	1-b	2956104-a	3520556-b	6632150-a	27523566-b	31510348-a
117	1-b	2911208-a	3520556-b	6632150-a	27523566-b	31510348-a
118	1-a	673952-b	27523566-a
119	1-b	2436352-a	12489538-b	27578869-a	35177082-b
120	1-a	27142434-b	42689636-h	42978791-a
121	1-a	246216-b	27578869-a
122	1-a	246216-b	27523566-a
123	1-a	2911208-b	27578869-a	37208943-b	39221591-a	44062590-b
124	1-a	1010482-b	27578869-a	42567159-h	42873005-b
125	1-b	17589436-a	26398345-b	27578869-a	41273511-b	42080634-a
126	1-b	17589436-a	26398345-b	27178488-a	41273511-b	42080634-a
127	1-a	1520902-b	9382386-a	27591220-b	34895980-a	39811933-b
128	1-a	2956104-b	8068064-a	9339086-b	9771649-a
129	1-a	27578869-b
130	1-b	276473-a	3197313-b	27578869-a	45424130-b
131	1-b	2440749-a	9300981-b	11033637-a	27523566-b	36536380-a	42080634-b
132	1-a	11033187-b	15711297-a	27523566-b	36517010-a	44062590-b
133	1-b	4935738-a	7469250-b	27523566-a
134	1-a	27523566-b	39625435-a
135	1-a	27178488-b	39625435-a
136	1-b	3312069-a	7469250-b	7856207-a	27523566-b	38667809-a
137	1-a	7052119-b	27523566-a	31005460-b	36517010-a	46637414-b
138	1-a	544002-b	27523566-a
139	1-a	3536377-b	6951245-a	27578869-b
140	1-b	8778503-a
141	1-a	4024972-b	27523566-a	37903380-b
142	1-b	27578869-a	37981339-b
143	1-a	517832-b	954629-h	3332103-b	3570155-h	4090519-a	4217445-h	4860050-b	6156340-h	6316880-b	10538221-h	14888092-b	27082891-h	28838705-b	34953143-h	37524186-a	41616921-b
144	1-b	2436352-a	3520556-b	27523566-a	42997603-b
145	1-a	8764084-b	27523566-a	38395016-b
146	1-b	673952-a	2523406-b	27578869-a	42080634-b
147	1-b	3205612-a	6947734-b	27578869-a	45424130-b
148	1-a	1520902-b	3197313-a	9771649-b	27591220-a	30090945-b	32450714-a	37208943-b
149	1-b	2452097-a	7666726-b	45963396-a
150	1-b	724661-a	2590921-b	27578869-a	37903380-b	42861669-h	42897064-a
151	1-b	6954112-a	42868210-h	42997603-b
152	1-h	2956128-b	12254498-h	28829847-b	40576597-h	41689145-b	45435890-a
153	1-b	27523566-a	32450714-b	39997234-a	45424130-b
154	1-b	246216-a	2440749-b	6947734-a	27578869-b	41730724-a
155	1-b	15597843-a	27523566-b	35177082-a	39742966-b	42873005-h	43900595-a
156	1-b	40056063-a	44062590-b
157	1-b	27178488-a	34800535-b
158	1-b	837740-h	940581-b	2617213-a	34895980-b
159	1-a	7112050-b	27578869-a	35177082-b
160	1-a	1520902-b	27578869-a	29394723-b	36600784-a	44561744-b
161	1-a	12136385-b	15832793-a	27523566-b	37903380-a
162	1-b	2436352-a	7781897-b	11028713-a	27578869-b	39625435-a	42868210-h	43900595-b
163	1-a	9727000-b	25734851-a	27523566-b	34490246-a
164	1-b	3520556-a	27578869-b
165	1-b	2440749-a	27173192-b	37903380-h	39695304-a	44062590-b
166	1-a	1010482-b	4713772-a	27523566-b	36583299-a	37903380-b
167	1-b	3010150-a	4911006-b	46792687-a
168	1-b	27523566-a
169	1-a	286642-b	27523566-a	42890095-h	45424130-b
170	1-b	5490075-a	7112050-b	7473800-a	25151253-b	27578869-a	41273511-b
171	1-a	41441251-b
172	1-b	2436352-a	4265924-b	27578869-a	42080634-b
173	1-b	3520556-a	27178488-b	41738211-a
174	1-b	3197313-a	6947734-b	27523566-a	44561744-b
175	1-b	1601674-a	27523566-b	42080634-a	42868029-h	42978791-b
176	1-b	2436352-a	27578869-b	35792671-h	35932068-a
177	1-b	2112597-h	2610616-a	27178488-b	41730724-a
178	1-a	27523566-b	34800535-a
179	1-b	673952-a	5531534-b	7469250-a	8764084-b	27523566-a	40319342-b
180	1-b	9385936-a	27523566-b	29451392-a	41273511-b
181	1-b	3402050-h	7511621-a	24914519-h	31036193-a	39811933-h	41730724-b	42868029-h
182	1-b	27578869-a	44062590-b
183	1-b	12489538-a	27578869-b
184	1-a	673952-b	3197313-a	5396285-b	27578869-a
185	1-a	7666726-b	27523566-a	29394723-b	38395016-a
186	1-b	246216-a	4733595-b	7112050-a	27178488-b	45943760-a
187	1-b	15645367-a	27578869-b	35177082-a
188	1-b	7469250-a	27578869-b	36517010-a
189	1-a	1520902-b	3312069-a	27178488-b
190	1-a	27578869-b
191	1-b	5893005-a	27578869-b
192	1-b	4911006-a	7781897-b	27523566-a	37903380-b	41352513-a
193	1-b	673952-a	27523566-b	46637414-a
194	1-b	27523566-a	42873005-h	43900595-b
195	1-a	3312069-b	27578869-a
196	1-a	6947734-b	27523566-a
197	1-b	6077206-a	27178488-b	38395016-a	39997234-b
198	1-b	4805829-a	27178488-b	34800535-a
199	1-a	3197313-b	9727000-a	27523566-b	44062590-a
200	1-b	673952-a	2436352-b	11028713-a	26448699-b	27578869-a
201	1-b	3520556-a	27523566-b	42876291-h	44062590-a
202	1-b	27523566-a
203	1-a	27178488-b	30090945-a	33378646-b	40031887-a
204	1-a	27578869-b
205	1-a	6077206-b	27523566-a	32450714-b	43900595-a
207	1-b	1520902-a	2911208-b	4200036-a	27578869-b	45424130-a
208	1-a	6077206-b	24493996-a	27523566-b	37208943-a	46637414-b
209	1-b	27523566-a	39997234-b	46637414-a
211	1-b	27523566-a
212	1-a	673952-b	27523566-a	39997234-b
213	1-b	3197313-a	27523566-b	33378646-a
214	1-a	1520902-b	5879361-a	27578869-b	29042039-a	42080634-b
215	1-a	2911208-b	27523566-a	43900595-b
216	1-b	2911208-a	6632150-b	45424130-a
217	1-a	2587673-b	27578869-a	42546326-b
218	1-a	2911208-b	27578869-a	30005956-b	36555468-a	40031887-b
219	1-b	1520902-a	17229931-b	27578869-a
220	1-a	27578869-b
221	1-b	27523566-a
222	1-b	27523566-a
223	1-b	27523566-a
224	1-a	9372671-b	35177082-a	39309061-b	45424130-a
225	1-b	2436352-a	3360034-b	3553923-a	8903193-b	27523566-a	39221591-b	42868249-h	42997603-a
226	1-a	6632150-b	27523566-a	45963396-b
227	1-b	27523566-a	37211985-b	42868249-h	43900595-a
229	1-a	2911208-b	27578869-a	45943760-b
230	1-b	2436352-a	7469250-b	27578869-a	39997234-b
231	1-a	2523406-b	27523566-a	42556784-b
232	1-a	2911208-b	11033187-a	27178488-b	37903380-a
233	1-a	9771951-b	39480017-a
234	1-b	2440749-a	27578869-b	31511915-a	39336625-b
235	1-b	2057947-a	36638902-b
236	1-b	722671-a	2587673-b	9771649-a	27578869-b
237	1-b	27523566-a
238	1-b	3197313-a	27178488-b	46637414-a
239	1-a	27578869-b	32450714-a	39551038-b
240	1-a	3197313-b	5778889-a	27178488-b
241	1-b	6951245-a	27178488-b	29451392-a
242	1-b	1520902-a	3197313-b	6951245-a	27523566-b	32450714-a	36516364-b	42080634-a
243	1-b	1520902-a	27523566-b	41273511-a	42647650-b	42873005-h	43900595-a
244	1-a	1651635-b	17500272-a	24914519-b	27523566-a	29062618-b	34800535-a	40031887-b
245	1-a	2436352-b	27523566-a	42861669-h	42910765-b
246	1-a	4667205-b	27578869-a
247	1-b	1520902-a	7474454-b	27578869-a	38847223-b	46637414-a
248	1-a	857083-h	3665872-a	3962509-b	4217656-h	4860050-b	5612686-a	5835557-h	6201541-b	6341320-h	7511602-b	8238727-a	8946913-b	9757905-a	9791691-h	10037857-b	10306490-a	11638810-b	17173190-h	22947541-b	28182998-a	35606259-b	36516364-a	41689145-h
249	1-a	27178488-b	35606259-a	42080634-b	42897064-h	45424130-a
250	1-a	3435177-b	27578869-a	36517010-b
251	1-b	5778889-a	27178488-b	40460805-a
252	1-b	6947734-a	9727000-b	27523566-a
253	1-a	2436352-b	27523566-a	46637414-b
254	1-a	3312069-b	4184406-a	27523566-b	29042039-a	37903380-b
255	1-b	2523406-a	6947734-b	9727000-a	17589436-b	27523566-a	37300975-b
256	1-b	27578869-a	37911274-b	42265825-a
257	1-a	6947734-b	27523566-a	34895980-b	39625435-a
258	1-a	27523566-b	40031887-a	41730724-b
259	1-b	2440749-a	27578869-b	32450714-a
260	1-a	544002-b	2523406-a	5634401-b	27523566-a	31511915-h	36195853-a
261	1-a	246216-b	673952-a	7469250-b	27578869-a
262	1-a	45424130-b
263	1-b	27523566-a
264	1-b	2911208-a	27523566-b	39221591-a	40031887-b
265	1-b	286931-a	6077206-b	7469250-a	17500272-b	27578869-a
266	1-a	5531534-b
267	1-b	2440749-a	4140490-b	7469250-a	27578869-b	33378646-a
268	1-a	2436352-b	27523566-a	43900595-b
269	1-a	27523566-b	42568261-a
270	1-b	2436352-a	2911208-b	27523566-a	33378646-b	39997234-a	42556784-b	44561744-a
271	1-b	27523566-a
272	1-a	27578869-b
273	1-b	7469250-a	9209134-b	27523566-a	37903380-b
274	1-a	2587673-b	4860417-a	27523566-b
275	1-a	6947734-b	27578869-a
276	1-a	7469250-b	10533474-h	15727384-b	32450714-a	37282275-b
277	1-a	673952-b	27523566-a	39480017-b	42080634-a
278	1-a	544002-b	4166861-a	43900595-b
279	1-b	5506135-a	7469250-b	12489538-a	27578869-b	40217967-a	45424130-b
280	1-a	4126401-b	27523566-a
281	1-b	28178404-a	40031887-b	42978791-a
282	1-a	2436352-b	27523566-a	43900595-b
283	1-a	2440749-b	8903193-a	27578869-b	42261535-a	44561744-b
284	1-a	3520556-b	4265924-a	8144492-b
285	1-b	1000055-a	2911208-b	5349322-a	10518231-b	35614014-a	41689145-h
286	1-a	3312069-b	7469250-a	27523566-b
287	1-b	7112050-a	27523566-b	31510348-a	36516685-b
288	1-b	3520556-a	27591220-b	31510348-a
289	1-b	1520902-a	5396285-b	27523566-a	37208943-b
290	1-a	2911208-b	7122321-a	26448699-b	27578869-a	36132418-h	36634497-b
291	1-a	3197313-b	27578869-a	42080634-b
292	1-b	2436352-a	35606259-b
293	1-a	2436352-b	3197313-a	27178488-b	37492477-a
294	1-b	722671-a	3197313-b	27523566-a	29394723-b	37903380-a	40031887-b	42910765-a
295	1-a	2955498-b	6951245-a	7469250-b	7666726-a	27523566-b	31510348-a	40031887-b	46637414-a
296	1-b	9727000-a	27523566-b	37371011-a	40319342-b	44062590-a
297	1-a	7666726-b	27523566-a	29042039-b	35606259-a
298	1-b	27578869-a	42080634-b
299	1-a	15832793-b
300	1-a	4167872-b	27105217-h	31005460-a
301	1-a	2523406-b	24638401-a	27523566-b	42868027-h	42997603-a
302	1-b	27523566-a
303	1-b	3197313-a	27523566-b	32450714-a
304	1-b	9727000-a	31510348-b	42868029-h
305	1-a	5349322-b	9372671-a	27523566-b	29042039-a
306	1-a	15832793-b	34800535-a	36516364-b
307	1-b	8774217-a	17367168-b	41730724-a	46007447-b
308	1-b	2436352-a	3520556-b	7666726-a	27523566-b	32450714-a	37928805-b
309	1-a	2911208-b	27523566-a	35177082-b	38667809-a
310	1-b	2911208-a	27578869-b
311	1-a	7666726-b	37208943-a
312	1-a	1651635-b	27523566-a	29394723-b	34800535-a	39309061-b
313	1-a	15832793-b	27523566-a	34800535-b	37903380-a
314	1-a	27178488-b
315	1-b	2911208-a	27523566-b
316	1-a	3197313-b	5778889-a	27523566-b	33621031-a	42556784-b	45424130-a
317	1-b	3520556-a	27523566-b	31510348-a
318	1-b	2587673-a	27178488-b	28862944-a	41273511-b
320	1-b	1520902-a	27523566-b	31510348-a	39625435-b
321	1-a	27523566-b	29042039-a	40217967-b	42125912-a
322	1-a	27578869-b
323	1-b	7666726-a	27578869-b	41738211-a	44062590-b
324	1-a	27173192-b	36638902-a	45435890-b
325	1-b	1520902-a	3520556-b	11028713-a	27578869-b	38395016-a
326	1-b	27578869-a	41281663-b
327	1-a	27578869-b	32450714-a
328	1-b	27578869-a
329	1-a	9727000-b	27523566-a	37928805-b	42080634-a
330	1-b	5386628-a	17500272-h	24261772-a	24924810-b	27578869-a	32556244-b	37903380-h
331	1-a	8903193-b	29394723-a
332	1-a	2436352-b	27523566-a	37208943-b	41730724-a
333	1-a	8659458-b	26778635-h	28731149-a	43900595-b
334	1-a	4130345-b	27578869-a
335	1-b	9095649-a	27178488-b	37208943-a
336	1-b	5593546-a	27178488-b	29042039-a	42468007-b
337	1-a	6632150-b	27523566-a	36133163-h	36634497-b
338	1-a	2955498-b	26311552-a	27523566-b	35606259-a	42868210-h	42997603-b
339	1-b	3312069-a	5155285-b	6632150-a	9727000-b	17294311-a	27523566-b	29451392-a	40076617-b
340	1-a	2911208-b	8764084-a	27578869-b	37208943-a
341	1-a	2911208-b	15984581-a	27578869-b	42080634-a
342	1-a	2955498-b	27523566-a	39221591-b	42080634-a
343	1-a	3312069-b	27523566-a	31510348-b
344	1-b	1520902-a	7469250-b	27578869-a
345	1-b	2523406-a	5506135-b	27523566-a	42873005-h
346	1-b	8557831-a	27578869-b	37208943-a	39997234-b	41730724-a	46637414-b
347	1-b	6077206-a	27578869-b	31511915-a
348	1-a	27523566-b	29062618-a	42568261-h
349	1-b	27523566-a	39997234-b
350	1-a	27523566-b	35613896-a	46637414-b
351	1-b	7506767-a	9757905-b	27578869-a	39997234-b	42080634-a
352	1-a	40031887-b	46637414-a
353	1-b	2955498-a
354	1-b	3322131-a	9108601-b	27578869-a	40031887-b	45437127-a
355	1-a	246216-b	3520556-a	3962278-h	6341320-b	9771649-a	27523566-b
356	1-a	2911208-b
357	1-b	2436352-a	10516932-b	27523566-a	45424130-b
358	1-a	3536377-b	27523566-a	37208943-b
359	1-b	2436352-a	7469250-b	34800535-a
360	1-a	3197313-b	27578869-a
361	1-b	1601674-a	26448699-b	33378646-a
362	1-a	83944-h	1847716-a	1961768-h	2057639-b	6300725-h	8003545-a	27523566-b	30721383-h	31013528-a	37442967-h	40605870-b	41730724-h	42911449-b
363	1-b	4156027-a	8663095-b	27523566-a	45424130-b
364	1-a	4124978-b	12163812-a	27178488-b	35606259-a
365	1-b	3435177-a	27523566-b	29451392-a
366	1-b	4209882-h	40605870-b	41689408-h
367	1-a	297911-b	27523566-a	39309061-b	41687899-a
368	1-a	27523566-b	42080634-a
369	1-a	3197313-b	12489538-a
370	1-b	8361412-a	27178488-b	35613896-a	45424130-b
371	1-a	27523566-b	45882970-a
372	1-a	246216-b	2911208-a	27523566-b
373	1-a	4124978-b	27523566-a	37208943-b	41273511-a
374	1-a	6632150-b	27178488-a	28779378-h	31036193-b	36517010-a	41273511-b	42868027-h	42978791-a
375	1-b	5553148-a	7511635-b	27523566-a
376	1-a	2911208-b	11028713-a	27523566-b	31510348-a
377	1-a	7672402-b	27523566-a	33378646-b
378	1-b	722671-a	2436352-b	7473800-a	39797555-b
379	1-a	9107814-b	27523566-a	36517010-b
380	1-a	5893005-b	27578869-a
381	1-b	27523566-a	29042039-b	36600784-a	42868249-h
382	1-b	5396285-a	27178488-b
383	1-b	27591220-a	33378646-b
384	1-b	27578869-a
385	1-a	724661-b	27578869-a	41273511-b	44062590-a
386	1-b	544002-a	7917681-b	9727000-a	27178488-b	31005460-a	39997234-b
387	1-a	27523566-b	32450714-a
388	1-b	9065936-a	27523566-b	32556244-a	43900595-b
389	1-b	7666726-a	27178488-b
390	1-b	5490075-a	27523566-b	41689109-a	45882970-b
391	1-b	2911208-a	27523566-b	44062590-a
392	1-b	1521905-a	3520556-b	27523566-a	32450714-b	36517010-a	39997234-b
393	1-a	6949082-b	27523566-a	36517010-b	39506483-a
394	1-b	2911208-a	31510348-b
395	1-b	25428726-a	27523566-b
396	1-a
397	1-a	4024972-b	36638747-a
398	1-b	5893005-a	27178488-b
399	1-a	544002-b	2436352-a	27523566-b
400	1-b	2911208-a	27178488-b
402	1-a	3520556-b	15679606-a	27578869-b	31510348-a	42868249-h	43900595-b
403	1-b	15897804-a	27578869-b	38004974-a
404	1-a	27178488-b	37211985-a	45424130-b
405	1-b	3520556-a	27173192-b	35177082-a	44561744-b
406	1-a	2436352-b
407	1-a	7112050-b	9372671-a	27523566-b	31510348-a	42211079-b	42868029-h
408	1-a	2911208-b	3520556-a	25734851-b	27523566-a	29451392-b	41687899-a
409	1-b	1521072-a	3520556-b	27523566-a	32450714-b	36517010-a	39997234-b
410	1-a	2911208-b	5667401-a	27578869-b	42080634-a
411	1-b	2590921-a	27578869-b	32556244-a
413	1-b	27578869-a	37903380-b	42800290-h	42890095-a
414	1-a	7473800-b	17500272-a	27523566-b	29394723-a
415	1-a	673952-b	1520902-a	6632150-b	27591220-a	39997234-b
416	1-a	6947734-b	27523566-a	39997234-b
417	1-b	27523566-a	46637414-b
418	1-b	2436352-a	2911208-b	46637414-a
419	1-b	2911208-a	27578869-b
420	1-a	544002-b	1520902-a	27523566-b	42080634-a
421	1-b	2436352-a	27523566-b	38395016-a	42080634-b
422	1-b	1662068-a	27523566-b	29451392-a	34800535-b
423	1-a	297911-b	6949082-a	27578869-b	34800535-a
424	1-a	4081685-b	27523566-a
425	1-b	1520902-a	3886910-b	37903380-a
426	1-a	544002-b	2436352-a	6947734-b	7469250-a	27178488-b	37208943-a	44062590-b
427	1-b	27578869-a	31511915-b	37442967-a
428	1-b	27523566-a	46637414-b
429	1-a	2911208-b	11028713-a	27178488-b	31510348-a
430	1-a	724661-b	27523566-a	32450714-b	36517010-a
431	1-b	3520556-a	27523566-b	41730724-a
432	1-b	27523566-a	40080049-b
433	1-a	544002-b	2440749-a	6947734-b	27523566-a	29394723-b	37208943-a	45882970-b
434	1-b	1521072-a	6471858-b	27523566-a	34490246-b	38847223-a	41687899-b
435	1-a	27578869-b
436	1-a	6947734-b	9209134-a	9757905-b	27591220-a	46637414-b
437	1-a	1651635-b	2436352-a	3520556-b	6951245-a	7781897-b	27578869-a	39997234-b	42203452-a
438	1-b	2911208-a	27578869-b	32556244-a	45435890-b
439	1-b	2436352-a	4024972-b	27523566-a	37903380-b	41616921-a
440	1-a	443191-b	1520902-a	11033637-b	27523566-a	31036193-b
441	1-b	27591220-a	34490246-b	38667809-a
442	1-b	7469250-a	27178488-b	36517010-a
443	1-a	544002-b	2440749-a	6947734-b	7473800-a	27178488-b	36638902-a	44062590-b
445	1-b	2440749-a	5159268-b	6947734-a	27523566-b
446	1-b	27578869-a
Chr3
1	1-a	44259648-b	47413191-a
2	1-b
3	1-a	4322645-b
4	1-b	12540685-a	44259648-b	48590824-a
5	1-b	2657970-a	25971743-b	40663238-a	43396560-b
6	1-b	1403770-h	1498900-a	2218714-h	32511706-a	40054578-b
7	1-b	2657970-a	46763250-b	47667560-a	50096267-b
8	1-a	379366-b	6361028-a	32642988-h	35725230-b	44923145-a	46765321-b	47968412-a
9	1-a	40054578-b
10	1-b	4383913-a	46765321-b
11	1-a	922653-b	33853828-a	48590824-b	50096267-a
12	1-a	872689-b	29471887-a	40054578-b	46763250-a	48590824-b
13	1-b	5611277-a	43396560-b
14	1-a	1609296-b	47750089-a	49108246-b
15	1-b	46063037-a
16	1-b	2072884-a	35646799-b	42559013-a
17	1-b	40054578-a	48354189-b
18	1-a	7280420-b	49556795-a
19	1-a	5351569-b	6957338-a	26229585-b	28125350-a	40054578-b
20	1-a	40054578-b	43098665-a
21	1-a	1472987-b	4322645-a	45274670-b
22	1-b	1483506-a	1873706-b	2657970-a	31118508-b	49021410-a
23	1-b	2657970-a	46363958-b
24	1-b	2657970-a	4322645-b	25535137-a	42519052-b
25	1-b	2657970-a	42201978-b
26	1-a	46827605-h	46900807-b
27	1-b	43400351-a
28	1-b	2657970-a	25535137-b	40054578-a	44493637-b
29	1-b	8290324-a	46763250-b
30	1-a	28673033-b	40054578-a	43970913-b
31	1-b	2657970-a	33392563-b	36030074-a	48354189-b
32	1-a	7852828-b	46363958-a
33	1-b	45659095-a	49929250-b
34	1-b	1019712-a
35	1-b	1472987-a	47206289-b
36	1-b	1472987-a	47206289-b
37	1-b	1479470-a	28033742-b
38	1-b	557882-a	7852828-b	31594756-a	36148075-b
39	1-b	47441360-a
40	1-b	1403770-h	1664487-b	2657970-a	5953720-h	6029872-a	11121834-h	27280786-a	28096500-h	29253478-a	29472496-h	31973395-a	32643163-h	35647000-a	40396629-h	40567799-a	42643086-h	42993892-a	44994766-h	45252775-a	46889715-h	47968412-b	49851598-h
41	1-a	2657970-b	6083800-a	12540685-b	29798468-a	47968412-b
42	1-b	379366-h	1382505-b	2021122-a	40054578-b
43	1-a	40054578-b	46763250-a
44	1-b	8015154-a	30124764-b
45	1-a	2657970-b	12540685-a	26308239-b
46	1-b	2657970-a	6688266-h	6747841-b	48590824-a
47	1-b	1758027-a	46363958-b
48	1-b	46063037-a	47540083-b
49	1-b	2940120-a	41147831-b
50	1-a	42201978-b
51	1-b	46063037-a	47604589-b
52	1-a	2922887-b
53	1-b	1274241-a	47977275-b
54	1-a	12540685-b	40054578-a	41430252-b	47413191-a
55	1-b	1019712-a	1440225-b	4414396-a	49129270-b
56	1-b	44369222-a	46763250-b	50169366-a
57	1-b	872689-a	3605101-b
58	1-b	1050148-a	1472987-b	48354189-a
59	1-b	2657970-a	12540685-b
60	1-a	40054578-b
61	1-b	3595082-a	3595115-h	26997619-b	40735221-h	46763250-b	48708097-h	49108446-a
62	1-b	29372061-a	49021410-b
63	1-a	35286102-b
64	1-b	2657970-a	44882380-b	49881193-a
65	1-a	33029085-b	41188291-a	43396560-b	47604589-a
66	1-a	48354189-b	49890793-a
67	1-b	4322645-a	27970292-b	47413191-a	48354189-b
68	1-b	1609296-a	3012183-b	29188356-a	40054578-b	46763250-a
69	1-b	46763250-a
70	1-a	2657970-b	6070017-a	45600982-b	45848242-a	49021410-b
71	1-b	31746338-a
72	1-b	791032-a
73	1-b	391656-a	40104564-b
74	1-b	3399359-a	40054578-b	43396560-a	48662087-b	50096267-a
75	1-b	1483506-a	1870044-b	12540685-a	42625397-b
76	1-a	42158583-b	45357833-a	47977275-b
77	1-b	3911818-a	46763250-b
78	1-a	922653-b	3399359-a	9683819-h	25030483-a	42202851-b	45357833-a	46763250-b
79	1-b	3666533-a	12540685-b	47684263-a	49539633-b
80	1-a	2008242-b	46763250-a	47206289-b
81	1-a	40054578-b	45853893-a	46765321-b
82	1-b	2657970-a	31409429-b	31594756-a	47413191-b
83	1-b	1494134-a	44259648-b
84	1-b
85	1-b	36153245-a
86	1-b	1418139-h	1512555-a	2657970-b	32090863-a	48043473-b	49539633-a	50096267-b
87	1-b	32090863-a	35267896-b	43396560-a	48354189-b
88	1-b
89	1-b	2657970-a	47415465-b
90	1-a	36087406-h	42995737-a	45637761-h	46173729-b
91	1-a	36087159-h	45587852-b
92	1-b	3012183-a	9648672-b	28019733-a
93	1-b	934411-h	1363648-a	3299267-h	3658385-a	6838268-h	6917776-a	7573295-h	8484013-a	40060101-b	42994560-h	44885654-b	49867303-h
94	1-b	1403716-a	44900754-b	50245887-a
95	1-b	1403716-a	44885654-b	50245887-a
96	1-a	5351569-b	29113926-a	48401847-b
97	1-b	6363588-a	47413191-b
98	1-b	557882-a	49766687-b
99	1-a	25555361-b
100	1-a	25535137-b
101	1-a	1609296-b	2657970-a	46763250-b
102	1-b	4535024-a	5611277-b	36148075-a	42568525-b	49539633-a
103	1-b	40060101-a	46763250-b	49021410-a
104	1-b	40054578-a	46763250-b	49021410-a
105	1-a	2877390-b	31746338-h	40626909-b	44966131-h	45233669-b	45421896-h	49121407-b
106	1-a	45525857-b
107	1-a	2657970-b	47206289-a	49108246-b	49881193-a
108	1-a	2206799-h	3305630-b	4055406-h	4663422-a	35298085-b	35771447-h	35968104-b	42105297-h	42568525-b	43662428-h	45325050-b	46115633-h	49882563-a
109	1-b	3399359-a	40060101-b	43400351-a	48662087-b	49868315-h	49925768-a
110	1-b	3399359-a	40054578-b	43400351-a	48662087-b	50096267-a	50247615-h
111	1-b	49539633-a
112	1-b	2657970-a	44259648-b
113	1-a	2865354-b	47206289-a	49912603-b
114	1-b	2657970-a	7833837-b	9648672-a	25965545-b	40054578-a	43396560-b
115	1-b	3012183-a	3545432-b	31746338-a	49765092-b	50096267-a
116	1-a	3012183-b	43400351-a	46113091-h	46173729-b	49556795-a
117	1-a	3012183-b	43396560-a	46763250-b	49539633-a
118	1-a	3995240-b	50294496-a
119	1-b	25311915-a	29208052-b	35092849-a
120	1-a	26308239-b	35567010-a	44369222-b	49371173-a
121	1-b	1950890-a	6537630-b
122	1-b	1929568-a	6537630-b
123	1-b	6083800-a	47968412-b
124	1-a	27105529-b
125	1-b	225683-a	46763250-b	49539633-a
126	1-b	225683-a	46763250-b	49539633-a
127	1-a	3012183-b	5351569-a	26308239-b	31746338-a	44259648-b	48401847-a
128	1-b	1403770-a	2657970-b	40054578-a	44527048-b
129	1-b	1281535-a	40060101-b	47413191-a	49187920-b
130	1-b	2865354-a	47206289-b
131	1-b	11583756-a	46765321-b
132	1-b	3012183-a	3545432-b	23612213-a	26050709-b
133	1-a	29967997-b	42432813-a	42903704-b	50144136-a
134	1-b	3486980-a	40073551-b	40201206-h	42477507-b
135	1-b	3486980-a	33029085-b	40054578-a	42568460-b
136	1-a	40054578-b
137	1-b	568267-a	44259648-b
138	1-a	1472987-b	40060101-a	49021410-b
139	1-b	948443-a	40060101-b
140	1-b	5351569-a	9683819-b	47667560-a
141	1-a	46801112-b	50245887-a
142	1-a	47413191-b	50302163-a
143	1-h	949093-a	1746149-h	3261653-b	3905018-h	4467154-a	4742000-h	5210413-b	6273399-a	6384982-b	6711467-a	7104346-b	7296529-h	7834092-b	21618761-h	30019072-a	31665665-h	31883772-a	33029085-h	35785256-a	40067943-h	41222789-a	45666447-b	46167063-a	47206289-b	49021410-a
144	1-b	1870044-a	2657970-b	7833837-a	46763250-b
145	1-b	2079067-a	48354189-b
146	1-b	2657970-a	46363958-b
147	1-b	1403716-a	44871603-b	49741547-a
148	1-a	48590824-b
149	1-b	237618-a	848638-b	7494968-a
150	1-a	46763250-b
151	1-b	40054578-a	50096267-b
152	1-h	7794060-b	8029275-a	32258467-h	42738073-a	42927269-h	44004326-a	47413191-b	49890793-h
153	1-b	9648672-a	47540083-b
154	1-b
155	1-a	2657970-b	43960358-a
156	1-a	40060101-b
157	1-a	40054578-b	48401847-a
158	1-a	3666095-h	9829033-a	26635239-h	27267315-a	29113926-b
159	1-b	1024005-a	6789217-b	34968433-a	40054578-b	42536613-a	47413191-b	50247582-a
160	1-a	2865354-b	42625397-a
161	1-b	1472987-a	1870044-b	43396560-a
162	1-b	2657970-a	4219313-b	5686109-a	45094269-b	48354189-a
163	1-a	3770732-b	35297089-a	40054578-b
164	1-a	46763250-b
165	1-b	48367991-a
166	1-b	41830941-a	49021410-b
167	1-a	1609296-b	3034663-a	4723445-b	42738073-a	47413191-b	50245887-a
168	1-a	34352353-b
169	1-a	4414396-b	50096267-a
170	1-a	6957338-b	40054578-a	46763250-b
171	1-b	1472987-a	36030074-b	42623363-a
172	1-b	6083800-a	9683819-b	25535137-a	42510317-b
173	1-a	1274241-b	43396560-a	48354189-b
174	1-b	1403716-a	44882380-b	47413191-a
175	1-a	2865354-b
176	1-a	3012183-b	11223525-a	43396560-b	46763250-a	50245887-b
177	1-b	4322645-a	42738073-b	43396560-a	44369222-b
178	1-a	44903254-b	48367991-a	50096267-b
179	1-a	1870044-b	43189892-a
180	1-b	40054578-a	47604589-b
181	1-a	2228156-h	3312170-b	4160610-h	23082243-b	32641781-h	46900819-b	48767517-h
182	1-b	7058058-a	9648672-b	50245887-a
183	1-b	2865354-a	3980694-b	26308476-a	29431699-b	40054578-a	49765092-b
184	1-a	2155993-h	2259185-b	40054578-a	44935002-b
185	1-b	1472987-a	4322645-b	5473834-a	8039444-b	12540685-a	46763250-b
186	1-b	2008242-a	43900633-b	49741547-a
187	1-a	2657970-b	47450767-a
188	1-a	2657970-b	31776657-a	40054578-b	44935002-a	49371173-b
189	1-a	3012183-b	12540685-a	25535137-b	32305491-a	46363958-b	49021410-a
190	1-a
191	1-b	2657970-a	46807648-b	47206289-a
192	1-b	3092546-a	43396560-b	50335022-a
193	1-b	4827080-a	9648672-b	40054578-a
194	1-b	5351569-a	43396560-b	46763250-a
195	1-b	9648672-a	31849207-b	40054578-a
196	1-b	2657970-a	43014662-b	47413191-a
197	1-b	5216981-a	27376249-b	40785008-a	43400351-b	47413191-a	47968412-b
198	1-a	2877390-b	40054578-a	46763250-b	48354189-a
199	1-b	1024005-a	2657970-b	12309987-a	47977275-b
200	1-b	2657970-a	48042749-b
201	1-b	872689-a	2865354-b	48354189-a
202	1-a	47413191-b
203	1-b	2657970-a	5611277-b	7892879-a
204	1-a	1472987-b	8050037-a	35363009-b	44259648-a
205	1-b	2925725-a	9648672-b	40054578-a	43098665-b	47413191-a
207	1-a	500582-b	2021122-a	2657970-b	40060101-a	46763250-b	50382499-a
208	1-a	5351569-b	33392563-a	40054578-b	43189892-a	50096267-b
209	1-a	4203443-b	46363958-a	46900807-b	50096267-a
211	1-b	524509-a	11583756-b	31849207-a	49539633-b
212	1-a	1472987-b	48354189-a
213	1-b	237618-a	2188650-b	5351569-a	46801112-b	47413191-a
214	1-a	1870044-b	30019072-a	43396560-b	44966094-a
215	1-a	40054578-b	49934368-a
216	1-a	1646667-b	40054578-a
217	1-a	50096267-b
218	1-b
219	1-b	852044-a	44259648-b	46763250-a
220	1-a	2041092-b	2657970-a	8332166-b	28344044-h	29147986-a	47684263-b
221	1-a
222	1-a	2657970-b	28421203-a	43098665-b
223	1-a	1929555-b	40054578-a	49929250-b
224	1-b	25743663-a	47206289-b
225	1-b	1283431-a	28421203-b	43396560-a
226	1-a	31640296-b
227	1-b	1392550-h	1512555-a	2657970-b	5351569-a	40054578-b	46363958-a
229	1-b	1384547-h	1512221-a	2657970-b	5986817-a	24878248-b	27361275-a	47206289-b
230	1-b	2657970-a	8016973-b
231	1-a	50096267-b
232	1-b	8302470-a	48401847-b	49741547-a	50096267-b
233	1-b
234	1-b	43960358-a	47750089-b
235	1-h	240785-a	46765321-b
236	1-a	3980694-b	40054578-a
237	1-b	40054578-a	46889955-h	48043473-b
238	1-b	3012183-a	32641764-h	35600359-b	40054578-a
239	1-h	862159-a	1769025-b	5151305-a	10555570-b	43396560-a	47413191-b
240	1-b	35552278-a	44369222-b
241	1-a	3012183-b	46763250-a
242	1-a	2657970-b	27824887-a
243	1-b	3545432-a	43396560-b
244	1-b	227408-a	1755447-b	2657970-a	31864341-b	41314398-a	46763250-b	48354189-a
245	1-b	1611567-a	9710913-b	28033742-a	40054578-b
246	1-a	1870044-b
247	1-b	40054578-a
248	1-b	205151-h	527326-b	1418139-h	1512221-a	33471943-b	35810755-a	41812208-h	43400380-a	44382792-h	44527192-a	44670807-h	44900774-a	45393060-h	45501378-a	45825729-h	45874925-a	47667560-h
249	1-a	2218474-b	43396560-a	46763250-b	47968412-a	50382499-b
250	1-b	1019712-a	43396560-b	47415465-a
251	1-b	40054578-a	43396560-b
252	1-a	44966094-b
253	1-a	2008242-b	5351569-a	46763250-b
254	1-b	7817139-a	40054578-b
255	1-b	1921193-a	45537791-b
256	1-a	44720411-b	49741547-a
257	1-b	397270-a	3605101-b	7404418-a	29704171-b
258	1-b	4918794-a	47206289-b	47968412-a
259	1-a	6169015-b	9683819-a	46763250-b
260	1-b	4052317-a	6268959-b	28421203-a	30124764-b	47206289-a	49934541-h	50247591-b
261	1-b	2657970-a	42252024-b
262	1-a	40054578-b	44882380-a	47604589-b	50096267-a
263	1-a	40054578-b
264	1-a	4322645-b	40054578-a	44259648-b
265	1-b	2657970-a	41830941-b	43396560-a	46765321-b	49108246-a	50335022-b
266	1-b	8016973-a	49021410-b
267	1-b	4322645-a	8016973-b	24115486-a	31585973-b	40054578-a
268	1-b	1609296-a	4918477-b	5351569-a	40060101-b
269	1-b	5714223-a	28595737-b	50245887-a
270	1-b
271	1-b	2657970-a	45506527-b
272	1-b	2657970-a	35359716-b	35657917-a	40054578-b	46363958-a	49021410-b
273	1-b	40054578-a	46763250-b
274	1-a	1609296-b	29114239-a	42926966-b	49556795-a
275	1-b	2657970-a
276	1-b	1760507-a	3012183-b	34943897-a	49765092-b
277	1-b	379366-a	7833837-b	30467244-a	46763250-b	48367991-a
278	1-b	1472987-a	2104065-b	2657970-a
279	1-a	3311677-b	5484595-a	5693491-h	31977620-a	46363958-b
280	1-a	26308239-b	43872555-a
281	1-a
282	1-b	1609296-a	9683819-b	28022634-a	40054578-b
283	1-b	4904336-a	40054578-b	43960774-a	49021628-b
284	1-b	2218474-a	44259648-b
285	1-a	40054578-b
286	1-b	397270-a	4120444-b	6670662-a	47977275-b
287	1-b	1472987-a	7833837-b	30226707-a	42623363-b	47206289-a
288	1-a
289	1-b	2657970-a	35671465-b	46763250-a	50245887-b
290	1-b	46763250-a	48354189-b	50096267-a
291	1-b	9648672-a	44943753-b	47604589-a	50096267-b
292	1-a	46763250-b	50294496-a
293	1-a	845610-b	35267896-a	40054578-b
294	1-b	3961336-a	9648672-b	35728816-a	41147831-b
295	1-a	1440225-b	7058058-a	12008705-b	47667560-a
296	1-a	12540685-b	46889955-h	47441360-a	49371173-b	49881193-a
297	1-a	33029085-b
298	1-a	32183841-b	43396560-a	49741547-b
299	1-a	1336156-b	28690689-a	40054578-b	41314398-a	43414680-b
300	1-b	1952589-a
301	1-a
302	1-a	852044-b	2657970-a	45501378-b	46042375-a	46363958-b
303	1-a	852044-b	3012183-a	9648672-b	33392563-a	48367991-b	49371173-a
304	1-b	3012183-a	48354189-b	50096267-a
305	1-b	2877390-a	46363958-b	49741547-a
306	1-b	2657970-a	33392563-b
307	1-b	26229585-a	32458908-b	40054578-a	46763250-b
308	1-a	5351569-b	29113926-a	44259648-b
309	1-b	4322645-a	35267896-b
310	1-a	2865354-b	29214514-a	40054578-b
311	1-b	50335022-a
312	1-b	227408-a	31864341-b	41314398-a	46763250-b
313	1-a	557882-b
314	1-a	240720-b	27824887-a
315	1-a	3012183-b	28595737-a	43400351-b	46763250-a
316	1-a	2657970-b	28466390-a	31968055-b	45537791-a	47206289-b
317	1-a
318	1-a	40054578-b
320	1-b	3494467-a	28421203-b	46763250-a
321	1-b	852044-a	40054578-b	48354189-a	50144136-b
322	1-a	1504381-b	49021410-a
323	1-b	1870044-a	5351569-b	46363958-a	47604589-b
324	1-b	884415-a
325	1-a	5502690-b
326	1-b	36225248-a
327	1-a	47206289-b
328	1-b	9648672-a
329	1-b	3333603-a	3527122-b
330	1-b	2156392-h	3376453-a	3912728-h	9829025-a	10425320-h	10618544-a	11007570-h	27578818-a	36059772-h	46132229-a	49021410-h	49807486-b
331	1-a	5351569-b	32090863-a
332	1-b	1483506-a	5351569-b	25620194-a	48590824-b
333	1-a	2079067-b	42297336-a
334	1-a	2008242-b	48042749-a
335	1-a	1472987-b	28667497-a	29471887-b	35843558-a
336	1-b	1646563-a	9648672-b	40054578-a
337	1-b	1931423-a	35866904-b	43787945-a	46763250-b	49371173-a
338	1-a	1870044-b	28667497-a	35327420-b	36153245-a	43396560-b	45140201-a	46363958-b
339	1-b	2657970-a	28019733-b	28673033-a	40054578-b	43717969-a
340	1-a	379366-b	27970292-a	33392563-b	45192023-a
341	1-a	3034972-b	40054578-a	46763250-b
342	1-a	3012183-b	40060101-a
343	1-a	3305630-b	46765321-a	47415465-b
344	1-b	1870044-a	2657970-b	5686109-a	31864341-b	40054578-a	43400351-b	44882380-a
345	1-b	12540685-a	28421203-b	48042749-a
346	1-a	5351569-b	30400752-a	35552278-b	40054578-a	41314398-b
347	1-b	379366-a	7794851-b	43400351-a	46889709-h	48043473-b
348	1-b	2657970-a	9648672-b	45525857-a
349	1-b	29431699-a	48662087-b
350	1-b	3012183-a	29689870-b	47413191-a
351	1-b	3034663-a
352	1-a	46763250-b
353	1-a	3680548-b	6169593-a	35725226-b	49741547-a	50096267-b
354	1-b	3305630-a	35866600-b	46763250-a	49867303-h	49912603-b
355	1-a	46763250-b	49021410-a
356	1-b	2657970-a	40054578-b
357	1-b
358	1-b	2877390-a	5689760-b	9648672-a	45862797-b
359	1-b	7746050-a	40054578-b
360	1-a	28071960-b	46765321-a
361	1-b	43098665-a
362	1-b	4131251-h	4829721-a	6674151-h	26621895-b	26707279-h	32642957-a	40054578-b	43960358-h	48787439-b	49864630-h	50302491-a
363	1-b	2657970-a	30266857-b	47206289-a
364	1-a	1472987-b	48590824-a	49371173-b
365	1-a	12540685-b	43098665-a	49371173-b
366	1-a	1769059-h	2259236-a	29214514-b	29601109-h	46166762-b
367	1-a	1870344-b	2657970-a	31640296-b	41147831-a	47604589-b
368	1-a	9760767-b
369	1-b	41340158-a	49021410-b	49556795-a
370	1-a	3034972-b	40060101-a	46765321-b
371	1-b	2865354-a	40054578-b	48401847-a
372	1-b	2657970-a	33029085-b	46763250-a
373	1-a	2865354-b	9710913-a	33029085-b	40054578-a	48662087-b	49158017-h	49882587-a
374	1-b	529997-a	1951416-h	2014663-b	31746338-a	42978625-b	49040599-h	49187885-a
375	1-a	5203431-b	6365121-a	47968412-b	49929250-a
376	1-a
377	1-a
378	1-b	12540685-a	31776657-b	42587076-a
379	1-b	2877390-a	40054578-b	44259648-a	46763250-b
380	1-b	2657970-a	24318021-b	33392563-a	40054578-b
381	1-a	2143000-h	2259185-b	42623363-a
382	1-b	2657970-a	47206289-b	49021410-a	49371173-b
383	1-a	884415-b	5473834-a	35814015-b	49021628-a	50335022-b
384	1-a	5473834-b	29114239-a	48401847-b
385	1-a	43396560-b	45856820-a	46765321-b	48354189-a
386	1-b	2865354-a	12540685-b	40054578-a	49881193-b
387	1-a	1019712-b	5473834-a
388	1-a	922653-b	3012183-a	7840460-b	35810483-a	48590824-b	49741547-a
389	1-a	1609296-b	41856985-a	46763250-b	49371173-a
390	1-a	9794574-b
391	1-a	4322645-b	40054578-a	43396560-b	49741547-a	49881193-b
392	1-a	2657970-b	7959554-a	47604589-b	48662087-a
393	1-b	1019712-a	5473834-b
394	1-b	2657970-a	40054578-b
395	1-b	1479470-a	44259648-b
396	1-b	40054578-a	43770753-b	44935002-a	48354189-b
397	1-b	3012183-a
398	1-b	2657970-a	46801112-b	47413191-a
399	1-b	25535137-a	40054578-b	44527048-a
400	1-a
402	1-b	3012183-a
403	1-b	217646-a	43189892-b	49539633-a
404	1-a	594105-b	3448802-a	46765321-b
405	1-b	48401847-a	49741547-b
406	1-a	4515747-b	40054578-a	41430252-b	47413191-a
407	1-a	49766687-b
408	1-a	2657970-b	40054578-a	47436279-b
409	1-a	2657970-b	7959554-a	47604589-b	48662087-a
410	1-b	568267-a	9453118-b	35567010-a	40108761-b	44718684-a	49765092-b
411	1-b	6747936-a	35317526-b	46763250-a
413	1-b	2657970-a	7817139-b	40054578-a
414	1-a	2657970-b	5351569-a	10714068-b	35297089-a	46763250-b
415	1-b	1951416-a	4322645-b	49371173-a
416	1-b	1931143-a	7833837-b	43787945-a	47977275-b	49539633-a
417	1-b	40054578-a	46146705-b
418	1-a	46763250-b
419	1-b	2657970-a	40054578-b	43396560-a	44882380-b	47441360-a
420	1-b	11747883-a	43098665-b	48401847-a
421	1-b
422	1-b	1382451-h	1498856-a	49556795-b	50294496-a
423	1-b	49021410-a
424	1-b	5473834-a	11839385-b	46763250-a
425	1-h	1646668-b	2009536-a	40054578-b
426	1-b	2657970-a	32035215-b	44527048-a	50096267-b
427	1-b	24115486-a	43396560-b	49371173-a	50096267-b
428	1-a	2657970-b	5351569-a	29431699-b	40054578-a	46765321-b	48354189-a	49129270-b
429	1-a	36086542-h	41485368-b	43396560-a
430	1-b	4020258-a	43885792-b	45192023-a
431	1-b	40054578-a	41856985-b	46363958-a
432	1-a	45537791-b
433	1-b	2657970-a	7565158-b	26229585-a	40054578-b	44527048-a
434	1-a
435	1-b	7840460-a	47413191-b
436	1-a	924445-b	6520927-a	46765321-b
437	1-a	9683819-b	40060249-a	46767650-b	49556795-a
438	1-b	2094702-a	29437758-b	44718684-a
439	1-b	6061664-a	43189892-b	45597459-a
440	1-b	9648672-a	40054578-b	44259648-a	48401847-b
441	1-b	1609296-a
442	1-a	2657970-b	8050037-a	22970120-h	28243928-a	31809704-h	35552279-b	44935002-a	49371173-b
443	1-b	2657970-a	32039823-b	44527048-a
445	1-a	557882-b	7974527-a	40060101-b	44511443-a
446	1-b	3399359-a	40054578-b	43795356-a	47206289-b
Chr4
1	1-b	4477913-a	7700015-b	37928065-a
2	1-a	5522663-b	37890149-a	39601925-b	40290477-a
3	1-a	1843586-b	32852148-a	33475626-b	37890149-a
4	1-b	32570885-a
5	1-a
6	1-h	1371029-b	37890149-a	39066478-h
7	1-a	1627212-b	7485193-a	38581482-b	40187495-a
8	1-a
9	1-a	2753485-b	32570885-a
10	1-a	1475478-b	32570885-a	38429587-b
11	1-b	39637940-a
12	1-a
13	1-a
14	1-a	1709244-b	7636243-a
15	1-a	1285170-b	1475478-a
16	1-a	866097-b	37890149-a
17	1-a	8887960-b	32570885-a
18	1-a	31588134-b	37890149-a
19	1-b	2753485-a	5249721-b	30681498-a	38429587-b
20	1-b	2753485-a	12930304-b	32828296-a
21	1-b	2753485-a	6742643-b	37890149-a
22	1-b	37890149-a
23	1-a	3175046-b	37890149-a
24	1-a	3286510-b	39637865-a
25	1-b	33904520-a	38403873-b
26	1-b	1376203-h	4068959-a	9395424-h	10499245-b	33063528-a	35456002-h	35645913-a	37900988-b
27	1-b	1627212-a
28	1-a	3175046-b	34374303-a
29	1-b	2753485-a	12555549-b	32602090-a
30	1-a
31	1-b	866097-a	5445350-b	31421427-a	40330070-b
32	1-b	38172871-a
33	1-b	33452642-a	34491313-b
34	1-a	1709244-b	32570885-a	33288541-b
35	1-b	504563-a	31517053-b	37890149-a
36	1-b	504563-a	31517053-b	37890149-a
37	1-b	38618929-a
38	1-a	3951678-b
39	1-b	3610277-a	5445350-b	38717448-a
40	1-a	892406-b	1155292-h	1290896-b	1390913-h	1664248-a	2923930-h	6874866-a	7935261-h	8036203-a	34330134-h	35255084-a	40352950-h
41	1-a	5149365-b	33452642-a	38036187-b
42	1-b	499895-a
43	1-a	37890149-b	39601925-a
44	1-a	1903744-b	4016632-a	5445350-b	33475626-a
45	1-b	499895-a	1864468-b	3280076-a	4477913-b	38172871-a	39637865-b
46	1-a	866097-b
47	1-b	8670131-a	28086932-b	32852148-a	35869331-b
48	1-b	34265809-a
49	1-b	4044157-h	5196598-a
50	1-b	1843586-a	3175046-b
51	1-b	34265809-a
52	1-a	37890149-b
53	1-b	1475478-a	18023413-b	36413961-h	38251444-a
54	1-b	527678-a	12930304-b
55	1-b	3610277-a
56	1-b	1475478-a	4016632-b
57	1-b
58	1-a	866097-b	1067913-a	2753485-b
59	1-a	866097-b
60	1-a	5445350-b	32570885-a	38111404-b	38429587-a
61	1-h	482761-a	4044156-h	5565981-b	6810769-a	6823672-h	7779951-b	7926081-h	12930304-a	18158529-h	34565197-a	34973143-h	35456002-a	36315812-h	40047153-a
62	1-a	1627212-b	37890149-a
63	1-a	5452393-b	32570885-a	38111404-b	38821757-a
64	1-b	32570885-a
65	1-a	3951678-b	38036187-a
66	1-b	866097-a
67	1-b	39601925-a
68	1-b	37890149-a
69	1-a	4477913-b
70	1-b	31421427-a
71	1-a	3729870-b	34972977-a
72	1-b	3610277-a	6742643-b	38403873-a
73	1-b	32570885-a
74	1-b	37890149-a
75	1-a	1199173-b	38717448-a
76	1-a	521848-b	3610277-a	4477913-b	10423523-a	34533717-b	40281311-a
77	1-a	32570885-b	37890149-a
78	1-b	1843586-a	2128849-b
79	1-b	1650525-a	32715472-b	37890149-a
80	1-b	2753485-a	4477913-b	30685646-a	34216895-b
81	1-b	6919671-a
82	1-a	37890149-b
83	1-b	5522663-a	31421427-b
84	1-b	2753485-a
85	1-a	1843586-b	32985152-a
86	1-a	5149365-b	37890149-a	39637865-b
87	1-a	5149365-b	37890149-a	38581482-b
88	1-b	2753485-a
89	1-a	5445350-b	38172871-a
90	1-b	1102669-a	2107995-h	5149365-a	37890149-b
91	1-b	1080355-h	4642988-a	37890149-b
92	1-b	37890149-a
93	1-h	2129230-b	5865436-h	23071455-b	25142743-h	34980817-b	35797712-h	36338872-b
94	1-a	38403873-b
95	1-a	38403873-b
96	1-a	866097-b	12930304-a
97	1-b	1843586-a	10423523-b	12555549-a
98	1-b	866097-a
99	1-a	37890149-b
100	1-a	37900988-b
101	1-a	1475478-b	32570885-a
102	1-a	4477913-b
103	1-b	38522855-a
104	1-b	38581482-a
105	1-h	1228603-b	34131290-h	40595933-a
106	1-b
107	1-b	1843586-a	2753485-b	4477913-a	6742643-b
108	1-a	622988-h	1344375-b	1925617-h	21734441-b	27102172-h	33411088-a
109	1-b	37900988-a
110	1-b	37900988-a
111	1-a	2816736-b	34122651-a	38403873-b
112	1-a	12930304-b	31349528-a	39667154-b
113	1-b
114	1-a	1475478-b	10423523-a	31201867-b	37890149-a
115	1-a	2753485-b	32570885-a	39190821-b
116	1-b	2091291-a	2889183-b	32602090-a
117	1-b	2091291-a	2889183-b	32570885-a
118	1-b	4477913-a
119	1-a	4477913-b	38429587-a
120	1-a	2753485-b	38403873-a	40316375-b
121	1-a	866097-b	1475478-a	31646950-b	34122651-a
122	1-a	866097-b	1475836-a	31646950-b	34122651-a
123	1-b	866097-a	5149365-b	33452642-a	38036187-b
124	1-a	1202681-b
125	1-a	2753485-b	5445350-a
126	1-a	2753485-b	5445350-a
127	1-a	866097-b	2032207-a	2753485-b
128	1-b
129	1-b
130	1-a	5445350-b	38429587-a
131	1-b	2045772-a	4517630-b	28284656-a	38036187-b	39637865-a
132	1-a	2753485-b	38986236-a
133	1-a	39760930-b
134	1-b	12930304-a	38754550-b
135	1-b	12930304-a	38746748-b
136	1-a	3610277-b	33904520-a
137	1-a	32985152-b	38172871-a
138	1-b	1843586-a	3610277-b	32852148-a	39601925-b
139	1-b	37890441-a
140	1-b	2753485-a	34265809-b
141	1-a	3175046-b	4477913-a	32985152-b	38522855-a
142	1-b	1475478-a	36440885-b
143	1-h	486454-a	631368-h	1377022-b	2753485-a	31517053-b	33013154-a	38611790-b	38816489-a	39760930-b	39907570-a	40318400-b
144	1-a	2032207-b	3286510-a
145	1-b	15534011-a
146	1-a	3175046-b	37890149-a
147	1-a	38403873-b
148	1-b	6809827-a	33240099-b	37890149-a
149	1-b	39637865-a
150	1-b	33452642-a	37890149-b
151	1-b	10750599-a
152	1-a	866097-b	2113801-h	6875133-b
153	1-a	2753485-b	35814320-a	38403873-b
154	1-a	38036187-b
155	1-b	37890149-a	38403873-b	39601925-a
156	1-a	3610277-b
157	1-b	2753485-a	32828296-b	39601925-a	40281311-b
158	1-b	34453944-a	37890149-b	39637865-a
159	1-b	2821538-a	38593849-h	38767441-b
160	1-b	7623666-a
161	1-b	12930304-a
162	1-a	5445350-b	7575825-a	38522855-b	39637865-a
163	1-a	38731645-b
164	1-a	12235377-b	40037010-a
165	1-b
166	1-a	37890149-b
167	1-a	2753485-b	32985152-a
168	1-b	37890149-a
169	1-b	12930304-a	32715472-b	38717448-a
170	1-a	37900988-b
171	1-a	677966-b	34124212-a	37890149-b	38172871-a	40608561-b
172	1-a	3253396-b	6742643-a	30681498-b	39637865-a
173	1-b	7479756-a	38172871-b
174	1-a
175	1-b	32985152-a
176	1-b
177	1-a	1475478-b	1939157-a	3610277-b	15389045-a	32570885-b
178	1-b	3280076-a
179	1-b	5149365-a	32828296-b
180	1-b
181	1-h	7636242-a	9476580-h	38986273-b
182	1-b	5149365-a	32715472-b	37890149-a
183	1-b	4477913-a	34533398-b	37890149-a	38598153-b
184	1-a	5232168-b	12930304-a	32985152-b	37890149-a	38731645-b
185	1-b	39008027-a
186	1-b	3175046-a	33240099-b	39601925-a
187	1-a	2753485-b	32570885-a	36302853-b	38403873-a
188	1-a	1287865-b	32828296-a
189	1-a	5445350-b	18158529-a	37890149-b	38717448-a
190	1-a	866097-b	3951678-a	32985152-b	39601925-a	40015997-b
191	1-b	1237909-a	37923734-b
192	1-a	38172871-b
193	1-b
194	1-a	2753485-b	4477913-a	37890149-b	39601925-a
195	1-a	1370052-b
196	1-b	10460015-a
197	1-b
198	1-a	866097-b	1627212-a	2753485-b	32852148-a	38172871-b
199	1-b	4517630-a	6179538-b	32059826-a
200	1-b	1627212-a	3175046-b	38522855-a
201	1-b	4477913-a	34122651-b
202	1-b	2753485-a	4477913-b	32570885-a	37890149-b
203	1-a	2753485-b
204	1-a	1627212-b	32570885-a	34299777-b
205	1-a	37900988-b
207	1-a	866097-b	2753485-a	10423523-b	39637865-a	40187495-b
208	1-a
209	1-b
211	1-b	12930304-a	32985152-b
212	1-b	37890149-a
213	1-b	35874725-a
214	1-b	866097-a	5149365-b	32570885-a	33904520-b	38403873-a
215	1-b	1337601-a	3175046-b	33904520-a	40037010-b
216	1-a	2057694-b	37890149-a	40042651-b
217	1-b	866097-a	1650525-b	2753485-a	4517630-b	40330070-a
218	1-b	6742643-a
219	1-b	31349528-a	37890149-b
220	1-b	4477913-a	39679565-b
221	1-a	5149365-b	31349528-a
222	1-a	33240099-b
223	1-a	4477913-b
224	1-a	32828296-b	37890149-a	38172871-b
225	1-a	2128849-b
226	1-b	38717448-a
227	1-a	37890149-b
229	1-b	1199173-a	1709244-b	37890149-a
230	1-a	4477913-b	40125507-a
231	1-b	1475478-a	4477913-b	40330070-a
232	1-b	1854191-a	2753485-b
233	1-b	33013154-a	38036187-b
234	1-a	33411088-b
235	1-a	1667087-b	32852148-a
236	1-a
237	1-a	37890149-b
238	1-a	3951678-b	33904520-a	37890149-b	39601925-a
239	1-a	5452393-b
240	1-a	32852148-b	39760930-a
241	1-a	1854191-b	3951678-a	39760930-b
242	1-a	3610277-b
243	1-b	866097-a	2753485-b	5445350-a	37900988-b
244	1-a
245	1-b	5452393-a	32985152-b
246	1-a	37890149-b	38403873-a
247	1-b	1627212-a
248	1-a	1287865-b	1843586-a	1938435-b	8148419-h	32735887-b	34808976-h	34973143-b	35515448-a	35709434-b	38203643-h	38731645-b
249	1-a	38172871-b
250	1-b	13385646-a	38816489-b
251	1-b
252	1-b	1370052-a	1475478-b	3175046-a	10423523-b
253	1-b	866097-a	1890503-b	2753485-a	38403873-b	39637865-a
254	1-b	866097-a	4477913-b
255	1-a	1150511-b	6814700-a	12930304-b
256	1-b	1290896-a	5196598-b	40281311-a
257	1-a	5445350-b
258	1-b
259	1-a	1475478-b	1917055-a
260	1-b
261	1-b	10721490-a
262	1-a	3175046-b
263	1-b	5445350-a	33452642-b	37890149-a
264	1-b	37890149-a
265	1-a	1050768-b
266	1-a	2753485-b	13154421-a	32828296-b	38440703-a
267	1-a	36059650-b
268	1-b	5445350-a	32852148-b
269	1-b	12930304-a	36383010-b	38111404-a
270	1-a	5149365-b
271	1-a	1045390-b	39896871-a
272	1-a	37890149-b
273	1-a	5149365-b	40015997-a
274	1-b	1650525-a	39979096-b
275	1-a	1709244-b	4477913-a	7700015-b
276	1-a	37890149-b	38172871-a	39637865-b
277	1-a	32985152-b
278	1-b	4477913-a	38403873-b	39637865-a
279	1-a	29738604-b	37890149-a
280	1-a	38172871-b	38522855-a
281	1-b	10721490-a	38403873-b
282	1-b	5445350-a	32852148-b
283	1-b	3951678-a	34122651-b	39679526-a
284	1-a	3951678-b	5196598-a	6742643-b	12243724-a	37920807-b
285	1-b	38522855-a
286	1-a	4477913-b
287	1-b
288	1-b	5510716-a	36383010-b
289	1-a	1475478-b	3175046-a
290	1-b	502118-a	32828296-b
291	1-b
292	1-b	3280076-a
293	1-b	2753485-a	30705042-b	33240099-a
294	1-b	1021807-a
295	1-b	3610277-a	10721490-b	32985152-a	38162931-b
296	1-a	3610277-b	39637865-a
297	1-a
298	1-b	3610277-a	32985152-b	39190821-a
299	1-a	1475478-b	32570885-a	39637865-b
300	1-h	631153-a	1228603-h	1377022-b	33076772-h	34305885-a	39976307-h
301	1-b
302	1-b	3951678-a	5232168-b
303	1-b	37890149-a
304	1-b	4477913-a	10721490-b	32570885-a
305	1-a	9655336-b	32570885-a
306	1-a	1650525-b	1918699-a	3951678-b	6919671-a	37900988-b	39601925-a
307	1-b	866097-a	1650525-b	2753485-a	37890149-b
308	1-b	866097-a	1887524-b	29738604-a	39637865-b
309	1-b	4477913-a	35449472-b	39601925-a
310	1-b	1650525-a
311	1-a	39637865-b	40280914-a
312	1-a
313	1-b
314	1-a	3610277-b	5452393-a	6874866-b
315	1-a	33475626-b
316	1-a	2923930-b
317	1-b	5481385-a	32985152-b
318	1-a	2816736-b
320	1-a	38403873-b
321	1-b	2753485-a	5149365-b	32828296-a	35821474-b	37890149-a
322	1-a	502118-b	31349528-a
323	1-b	866097-a	40569394-h
324	1-a	1854191-b
325	1-a	32828296-b	34533528-a
326	1-b	3610277-a	10460015-b	37890149-a	38731645-b
327	1-a	2753485-b	10423523-a	31349528-b	32985152-a	38162931-b
328	1-a	5445350-b	12930304-a	32570885-b
329	1-b	32570885-a	37890149-b
330	1-a	3951678-b	30705042-h	40553235-a
331	1-a	10721490-b	33904520-a	37890149-b	39637865-a
332	1-b	6809827-a	32985152-b
333	1-b	31349528-a	38403873-b
334	1-b	3175046-a	12930304-b	32570885-a
335	1-b	866097-a	32602090-b	33240099-a	37900988-b
336	1-b	1870903-a
337	1-a	2753485-b	32570885-a	37900988-b
338	1-b	1475478-a
339	1-a	1846730-b	5149365-a
340	1-a
341	1-a	2753485-b	5522663-a
342	1-b	2753485-a
343	1-a	34122651-b
344	1-b	4477913-a	37890149-b
345	1-b	1475478-a	3951678-b
346	1-b
347	1-b	3610277-a	37890149-b	38404112-a
348	1-b	5149365-a
349	1-a	30681498-b	33240099-a	37900988-b	40280914-a
350	1-b	866244-a	2923930-b
351	1-a	2753485-b
352	1-a	3280076-b	38036187-a
353	1-a	3951678-b	39637865-a
354	1-a	5452393-b
355	1-a	1843586-b
356	1-b	4996182-a	37890149-b	38251444-h	39697925-a
357	1-a	1843586-b	2753485-a	10721490-b	39760930-a
358	1-a	866097-b	33904520-a	37890149-b
359	1-a	4043581-b
360	1-a	3973552-b
361	1-b	37890149-a	38581482-b
362	1-b	1201827-h	2889183-a	32735887-h	36440444-b	39190821-h
363	1-b
364	1-b	12930304-a
365	1-b	38403873-a
366	1-b	631368-h	38078807-b
367	1-a	6742643-b	38440703-a	40207120-b
368	1-b
369	1-a	1627212-b	31208902-a	37900988-b
370	1-a	4477913-b	39637865-a
371	1-a	5445350-b	37890149-a	38403873-b
372	1-a	1627212-b	37890149-a
373	1-b
374	1-a	2753485-b
375	1-a	2753485-b	38172871-a
376	1-a	4477913-b	10989324-a	15389045-b	32828296-a	37890149-b	38172871-a
377	1-a	37900988-b
378	1-a	866097-b	1909369-a	10460015-b	35449472-a	37890149-b	40280914-a
379	1-a	2753485-b
380	1-b	4477913-a
381	1-b	7620453-a
382	1-a	2032207-b	10423523-a	37890149-b	38403873-a
383	1-a	37890149-b
384	1-a	866097-b	12930304-a
385	1-b	3951678-a	7632477-b
386	1-a	4517630-b	32570885-a	38731645-b
387	1-a	37890149-b
388	1-b	1650525-a	4477913-b
389	1-b	4477913-a	12930304-b	37890149-a
390	1-b	8894918-a	10721490-b	38581482-a	39637865-b
391	1-b	1220968-a	37890149-b
392	1-b	4477913-a	10423523-b	38429587-a
393	1-a	5149365-b	7510804-a	32852148-b	33904520-a
394	1-a	1627212-b	34692273-a	38581482-b
395	1-b	5510716-a	31041613-b
396	1-a	2753485-b
397	1-b
398	1-b	1220968-a	37890149-b
399	1-a	3280076-b	4477913-a
400	1-a	3280076-b	4477913-a	34533398-b	37890149-a	40140894-b
402	1-b	866097-a	37890149-b
403	1-b	4477913-a
404	1-b	31517053-a	37890149-b
405	1-b	866097-a	39637865-b
406	1-b	35861706-a
407	1-b	866097-a
408	1-a	1650525-b	2753485-a	10721490-b	39601925-a	40280914-b
409	1-b	4477913-a	10423523-b	38429587-a
410	1-b	7600240-a	12930304-b	32059826-a
411	1-a	38593849-b
413	1-b
414	1-a	4477913-b	37890149-a
415	1-a	1843586-b	5149365-a	37900988-b	39667154-a	40137778-b
416	1-a	1709244-b	2032207-a	3175046-b	12930304-a	37890149-b	39667154-a	40138872-b
417	1-b	37890149-a
418	1-b	2753485-a	38162931-b
419	1-a	34453944-b	38403873-a	39637865-b
420	1-b	1843586-a	34122651-b
421	1-b	1475478-a	32570885-b
422	1-b	2753485-a	5149365-b	7700015-a	37890149-b
423	1-a	3610277-b
424	1-b
425	1-b	499895-a
426	1-a	13385646-b
427	1-a	1709244-b	32570885-a	34729597-b
428	1-a	1475478-b	2923929-a
429	1-a	4477913-b	10989324-a	15389045-b	32828296-a
430	1-b
431	1-b	37890149-a
432	1-a	866097-b
433	1-a	866097-b	4477913-a	13385646-b	35251325-a
434	1-b	582043-a	37890149-b
435	1-b	3729870-a	38280506-b	39601928-a
436	1-a	4002393-b	32828296-a
437	1-a	1660033-b	2753485-a	13134369-b
438	1-a
439	1-b	1650525-a	2753485-b
440	1-b
441	1-b	2753485-a	5149365-b	37900988-a
442	1-a	1287865-b	32828296-a
443	1-a	13385646-b	33452642-a	37890149-b
445	1-b	4642988-a	10460015-b
446	1-b	4477913-a	31201867-b	37890149-a
Chr5
1	1-a	47035581-b
2	1-a	44337733-b	46533599-a	47673689-b
3	1-a	7413120-b	28378221-a	31781213-b	36775102-a	46644538-b	47637392-a
4	1-a	6924019-b	14606475-a
5	1-b	6553778-a	47637392-b
6	1-b	10451913-a	47637392-b
7	1-b	11622430-a	44214683-b
8	1-a
9	1-a	30368207-b	39575230-a
10	1-a	3088976-b	5376805-a	7040550-b	42936228-a
11	1-b	2564469-a	44214683-b
12	1-a	6553778-b	11786680-a	43919601-b	44844199-a
13	1-b	5376805-a	8141555-b	26244715-a
14	1-b	3206027-a	13216506-b	35416195-a
15	1-b	3206027-a	8141555-b	31899725-a	46533599-b
16	1-b	5376805-a	10451913-b	40277955-a	47378994-b
17	1-a	5789446-b	25436194-a	45751261-b	47378994-a
18	1-a	46533599-b
19	1-a	4052031-b	8141555-a	36749830-b	41849829-a
20	1-a	7413120-b	13216506-a	46533599-b
21	1-a	3740044-b	7535172-a	13216506-b	27229963-a	34930300-b	39575230-a
22	1-b	11592198-a	40250493-b	46656881-a
23	1-a	2095091-b	40648571-a
24	1-a	340903-b	4000858-a	32613689-b	43553312-a	44848435-b
25	1-b	2095091-a	5789446-b	11139833-a	29500203-b	43553312-a
26	1-b	5123002-a	6337188-h	6716886-b	9249928-a	47378994-b
27	1-b	6553778-a	13216506-b	27778199-a	46533599-b	47035581-a
28	1-b	36749830-a	46656881-b
29	1-b	36749830-a	44371374-b	46534556-a
30	1-a	47378994-b
31	1-a	44848435-b
32	1-b	41721993-a	47378994-b
33	1-b	3206027-a	46533599-b
34	1-a	2158226-b	5571364-a	8464096-b	26391590-a	38893552-b	42293650-a	47035581-b
35	1-b	714129-a	12029644-b	25672995-a	44535434-b	46533599-a
36	1-b	714129-a	11838055-b	25672995-a	44517087-b	46533599-a
37	1-b	2144537-a	3206027-b	7413120-a
38	1-a	10655408-b	25549094-a
39	1-b	3088976-a	6553778-b	10176859-a	45437056-b	46533599-a	47637392-b
40	1-b	2167767-h	3575410-b	5123002-a	6281150-h	6688147-a	6879552-h	11786680-a	26644155-h	26828006-a	27080410-h	27487734-a	29235444-b	30641180-h	31020231-b	31179660-h	31229386-b	31794250-h	31988784-b	33616893-h	34001238-b	34257037-h	34981834-b	35400356-h	35932216-a	39152156-h	39267054-a	42327262-h	44844240-a	45437056-b	45503310-h	46694969-a
41	1-a	31312853-h	39281973-a
42	1-b	37705799-a	46533599-b
43	1-a	742114-b	3740044-a	6321830-b	40550787-a	46533599-b
44	1-a	328864-b	6553778-a
45	1-a	211716-b	6807941-a	46877231-h	47379001-b
46	1-a	30292125-b	40987198-a
47	1-b	1920191-a
48	1-b	3206027-a	8141555-b	35881963-a
49	1-a	4672280-b	13216506-a	45151907-b	46533599-a
50	1-b	8464096-a	10176859-b	25735383-a	46533599-b
51	1-b	3206027-a	8141555-b	35881963-a
52	1-a	47378994-b
53	1-a
54	1-a
55	1-a	26436874-b	40987198-a	44337733-b	46533599-a
56	1-b	3088976-a	8464096-b	43553312-a	47637392-b
57	1-b	3088976-a	28268677-b	40550787-a	44845306-b	46566027-a
58	1-a	6553778-b	37705799-a	44095031-b	44844199-a	47637392-b
59	1-b	5789446-a	35881963-b	36749830-a
60	1-b	3088976-a	5376805-b	10265162-a
61	1-a	4856146-h	5086916-a	13277660-b	13490061-h	22541719-a	46575016-h	46880678-a
62	1-a	532275-b	2095091-a
63	1-b	3088976-a	5376805-b	10265162-a
64	1-b	2334056-a	3999416-b	31626428-a	43553312-b
65	1-a	38448296-b	43191338-a	47637392-b
66	1-a	6553778-b	14606475-a	31340291-b	36749830-a	42935966-b
67	1-b	474105-a	3206027-b	5376805-a	44986002-b	46533599-a
68	1-b	5376805-a	8464096-b	40173138-a
69	1-b	39210611-a
70	1-a	2095091-b	2527751-h	4097968-b	6423436-a
71	1-b	31751220-a	36749830-b	40277955-a
72	1-b	328864-a	5376805-b	7548919-h	11838055-a	38448296-b	42014092-a
73	1-a	9234568-b	25452558-a	35437034-b	38538558-a	47113038-b
74	1-b	31631429-a
75	1-a	24563496-b	29890685-a	44095031-b
76	1-b	10177421-a	46557468-b
77	1-b	25664293-a	44095031-b	45437056-a
78	1-b	10176859-a	46533599-b
79	1-a	10177421-b	30292125-a	47637392-b
80	1-a	8464096-b	40550787-a
81	1-b	532275-a	8464096-b	41413984-a
82	1-a	13216506-b	30292125-a	46533599-b	47378994-a
83	1-b	2158226-a	46533599-b
84	1-b	2557351-a	6423436-b	34582499-a
85	1-b	273219-a	3206027-b	27037145-a	47112748-b
86	1-b	3206027-a	3740044-b	8805356-a	47637392-b
87	1-b	3088976-a	3740044-b	8805356-a	47637392-b
88	1-b	3762575-a	6423436-b	34582499-a
89	1-b	6553778-a	8464096-b	13460318-h	27777348-b	33082843-a	33108082-h	34636021-b	41953217-a	45751261-b	46694728-a
90	1-a	44844199-b
91	1-a	44844199-b
92	1-a	3560144-b	10265162-a
93	1-a	4441567-h	5859945-b	8484117-h	26222663-b	27037406-h	27586642-b	27804433-h	32765987-b	33580967-h	43708215-b	44279506-h	45330064-a	46574964-h	47701788-a
94	1-b	3206027-a	8464096-b	13216506-a	32030947-b	35470549-a	38682233-b	40550787-a
95	1-b	3088976-a	8464096-b	13216506-a	32016686-b	35468522-a	38682233-b	40550787-a
96	1-a	44095031-b
97	1-b	3088976-a	26862933-b	29733931-a
98	1-b	1874127-a
99	1-b	13216506-a	39152156-b	40648571-a
100	1-b	13216506-a	39152156-b	40648571-a
101	1-b	780647-a
102	1-a	532275-b	4000858-a	36775102-b	42714933-a
103	1-a	7535172-b	43553312-a	45624648-b
104	1-a	7466533-b	43558671-a	45751261-b
105	1-h	5040248-a	13715195-h	33674917-a	33986771-h	35477151-a	38837902-h	42327262-a	44214683-h	44978887-b	45085397-h	47109851-a
106	1-b	474105-a	13216506-b	43553312-a	46533599-b	47637392-a
107	1-b	3088976-a	7535172-b	13216506-a	45353710-b	46533599-a
108	1-a	8750890-h	10176859-b	35247075-h	42316143-a	44280224-h	45527571-a
109	1-b	31342347-a
110	1-b	31626428-a
111	1-b	40081580-a
112	1-b	41849829-a	45262531-b	47109705-a
113	1-b	6828502-a
114	1-a	6924019-b	43553312-a
115	1-b	2144537-a
116	1-a	11786680-b	24391422-a	46639221-b
117	1-a	12029644-b	24391422-a	46644538-b
118	1-b	3088976-a	27266810-b	31626428-a	46644538-b
119	1-a	525405-b	3303244-a	14123369-b	29500203-a	44095031-b	45624648-a
120	1-b	8484117-a	45541336-b
121	1-b	5789446-a	7413120-b	37705799-a	46533599-b
122	1-b	5789446-a	6970004-h	8777230-b	37705799-a	46533599-b
123	1-a	31798123-b	35260117-a
124	1-b	742114-a	8141555-b	40550787-a	46924075-b
125	1-b	26391590-a	43919601-b	46533599-a
126	1-b	26391590-a	43920528-b	46533599-a
127	1-a	6553778-b	31956401-a	47035581-b
128	1-b	6378062-a	26799158-b	40648571-a	44095031-b
129	1-b	3206027-a	6423436-b	32406364-a	45452452-b	46713521-a
130	1-a	2167765-b	6833134-a
131	1-a	211716-b	10176859-a	33528044-b	43553312-a
132	1-b	3206027-a
133	1-a	43759744-b
134	1-a	43562390-b
135	1-a	42514003-b
136	1-b	6553778-a	42936228-b	46533599-a
137	1-b	5789446-a	28324682-b	44371374-a
138	1-b	2095091-a	8141555-b	31626428-a	42935966-b	46533599-a
139	1-b	366156-a	42936228-b	46575016-a
140	1-b	10235624-a	46533599-b
141	1-a	40550787-b	43858660-a
142	1-b	5075516-a	6553778-b	9250191-a	46870328-h	47044570-b
143	1-b	5571364-a	35367838-b	41413984-a	47378994-h
144	1-b	606757-a	3999416-b	11592198-a
145	1-b	40550787-a	47109705-b
146	1-a	2095091-b	40648571-a
147	1-b	3088976-a	8484117-b	13216506-a	32030947-b	35468522-a	38682233-b	40550787-a
148	1-b	6922188-a	35353504-b	43553312-a	46533599-b
149	1-a	2095091-b	35883435-a	40550787-b	43553312-a
150	1-a	43858660-b
151	1-b	714129-a	2210899-b	41470944-a	43553312-b	46533599-a
152	1-b	375794-h	1874139-b	5123002-a	6553778-b	9234568-a	47378994-b
153	1-a	39192720-b	41953217-a	43553312-b	46533599-a	47637392-b
154	1-a	4672280-b	42568129-a	45624648-b	46639186-a
155	1-a	47378994-b
156	1-b	8484117-a	33090289-b	34327328-a
157	1-a	3088976-b	31626428-a
158	1-a	6266811-h	6779626-b	33616622-h	33964106-b	35449958-a
159	1-b	37705799-a
160	1-b	3088976-a	5376805-b	11004743-a	45751261-b
161	1-b	40987198-a	44371374-b	45751261-a	47637392-b
162	1-a	45385366-b
163	1-a	44214683-b
164	1-a	13216506-b	39575230-a
165	1-a	609079-b	5804397-a
166	1-a	333955-b	10176859-a	26792630-b	40648571-a
167	1-b	28265987-a	31681969-b	41721993-a
168	1-b	525405-a	8464096-b	41413984-a
169	1-a	3560144-b	3999416-a	47637392-b
170	1-b	532275-a	45751261-b
171	1-b	2095091-a	3206027-b	33000514-a
172	1-a	333955-b	4000858-a	32613689-b	43558671-a	44844199-b
173	1-b	3088976-a
174	1-b	3206027-a	8464096-b	13216506-a	36749830-b	40277955-a
175	1-a	4000859-b	13281421-a	47043099-b
176	1-b	639570-a	5376805-b	6828502-a	46533599-b
177	1-a	10176859-b	39527969-a	44849455-b
178	1-a	3088976-b	39341472-a	46533599-b	47637392-a
179	1-b	38448296-a	47637392-b
180	1-a	2095091-b	13216506-a	30292125-b	31626428-a	45624648-b
181	1-b	1874139-h	2539987-a	6363462-h	46649688-b	46924377-h
182	1-b	742114-a	3560144-b	8464096-a	47043099-b
183	1-a
184	1-b	5376805-a	11592198-b	26397777-a	36775102-b	41477600-a
185	1-a	2095091-b	5376805-a	11592198-b	40173138-a
186	1-b	6378062-a
187	1-a	47383260-b
188	1-b	5789446-a	11139833-b	42936228-a
189	1-a	273219-b	28893991-a
190	1-a	474105-b	5376805-a	23855908-b	38448296-a
191	1-a	46533599-b	47673627-a
192	1-a	45385366-b
193	1-b	2144537-a	3999416-b	5789446-a
194	1-a	44896058-b
195	1-a	11592198-b	40987198-a
196	1-a	10177421-b	43191338-a
197	1-a	23855908-b	35353504-a	44266060-h	44278745-a
198	1-b	3088976-a	43804092-b
199	1-b	474105-a	10176859-b	43583070-a
200	1-b	3088976-a	46533599-b
201	1-a	13216506-b	14123369-a
202	1-a	8464096-b	12029644-a	38538558-b	41849829-a	43858660-b
203	1-a
204	1-b	525405-a	44223686-b
205	1-a	32864076-b	38448296-a
207	1-b	2144537-a
208	1-b	6922188-a	12029644-b	40648571-a
209	1-b	525405-a	714129-b	3088976-a	41953217-b
211	1-a	532275-b	2539987-a	10176859-b	28209812-a	35477151-b	46534556-a
212	1-b	1920191-a	3206027-b	44844199-a
213	1-a	2095091-b	45624648-a
214	1-a	3088976-b	6922188-a	8464096-b	44095031-a	44844199-b	47637392-a
215	1-a	8141555-b
216	1-a	40868360-b
217	1-b	6924019-a	13216506-b	31626428-a	43558671-b
218	1-b	1920191-a	31298134-b	36749830-a	38874488-b
219	1-a	10176859-b	31626428-a	38721729-b
220	1-a	2376639-b	34990659-a	39162843-b	46533599-a
221	1-b	46533599-a
222	1-b	14123369-a	32016686-b	47378994-a
223	1-b	2095091-a	10176859-b	35881963-a	40081580-b
224	1-b	3380975-a	8464096-b	36749830-a	42714933-b	47378994-a
225	1-a	328864-b	2095091-a	41849829-b
226	1-a	532275-b	40550787-a	41721993-b	44321319-a
227	1-a	4875536-b	11139833-a	35881963-b	47035581-a
229	1-b	13216506-a	28612179-b	42291221-a	43553312-b	44535434-a	46533599-b
230	1-a	25735383-b	40081580-a	43553312-b
231	1-b	6922188-a	13216506-b	34307948-a	43553312-b
232	1-a	5376805-b
233	1-a	2144537-b	3088976-a	42514003-b
234	1-b	34236904-a	35892770-h	36750180-b	40277955-a	42291221-b
235	1-a	40250493-b	46557468-a
236	1-b	3206027-a	35367838-b	45547987-a
237	1-a	563340-h	3740044-a	5789446-b	8489457-h	11139833-a	13883895-h	25517039-b	28265987-a	43553312-b
238	1-b	5376805-a	36749830-b	46533599-a
239	1-a	10451913-b	24391422-a	38540987-b
240	1-b	413776-a	14123369-b	35881963-a	42291221-b
241	1-b	273219-a	2210899-b	47378994-a
242	1-b	13277660-a	38538558-b
[truncated: 1,960 more rows]
