# Supplementary material for: Identification of QTLs for 14 Agronomically Important Traits in Setaria italica Based on SNPs Generated from High-Throughput Sequencing
Source: G3 (Bethesda). 2017 Mar 31;7(5):1587–94. doi: 10.1534/g3.117.041517 (PMC5427501; doi:10.1534/g3.117.041517)
Supplement: Supplementary file 7 [file 1587TableS4.zip]

Archive with 10 entries (9 files):
- Table S4/
- Table S4/chr01_bin_gnotype.xlsx
- Table S4/chr02_bin_gnotype.xlsx
- Table S4/chr03_bin_gnotype.xlsx
- Table S4/chr04_bin_gnotype.xlsx
- Table S4/chr05_bin_gnotype.xlsx
- Table S4/chr06_bin_gnotype.xlsx
- Table S4/chr07_bin_gnotype.xlsx
- Table S4/chr08_bin_gnotype.xlsx
- Table S4/chr09_bin_gnotype.xlsx
