# Supplementary material for: Identification of QTLs for 14 Agronomically Important Traits in Setaria italica Based on SNPs Generated from High-Throughput Sequencing
Source: G3 (Bethesda). 2017 Mar 31;7(5):1587–94. doi: 10.1534/g3.117.041517 (PMC5427501; doi:10.1534/g3.117.041517)
Supplement: Supplementary file 8 [file 1587TableS5.xlsx]

## Sheet: Sheet1
chromosome	bin_name	start	end	length
chr1	bin1	1	254571	254571
chr1	bin2	254572	488574	234003
chr1	bin3	488575	573400	84826
chr1	bin4	573401	606387	32987
chr1	bin5	606388	640111	33724
chr1	bin6	640112	702396	62285
chr1	bin7	702397	748485	46089
chr1	bin8	748486	790020	41535
chr1	bin9	790021	848654	58634
chr1	bin10	848655	940188	91534
chr1	bin11	940189	1103226	163038
chr1	bin12	1103227	1146890	43664
chr1	bin13	1146891	1182397	35507
chr1	bin14	1182398	1229748	47351
chr1	bin15	1229749	1351435	121687
chr1	bin16	1351436	1456616	105181
chr1	bin17	1456617	1530255	73639
chr1	bin18	1530256	1608183	77928
chr1	bin19	1608184	1706808	98625
chr1	bin20	1706809	1881056	174248
chr1	bin21	1881057	1976346	95290
chr1	bin22	1976347	2056594	80248
chr1	bin23	2056595	2229428	172834
chr1	bin24	2229429	2320858	91430
chr1	bin25	2320859	2479291	158433
chr1	bin26	2479292	2636664	157373
chr1	bin27	2636665	2856909	220245
chr1	bin28	2856910	3015176	158267
chr1	bin29	3015177	3066188	51012
chr1	bin30	3066189	3764740	698552
chr1	bin31	3764741	3812580	47840
chr1	bin32	3812581	3848685	36105
chr1	bin33	3848686	3880226	31541
chr1	bin34	3880227	3924214	43988
chr1	bin35	3924215	3986306	62092
chr1	bin36	3986307	4078438	92132
chr1	bin37	4078439	4109401	30963
chr1	bin38	4109402	4160196	50795
chr1	bin39	4160197	4211608	51412
chr1	bin40	4211609	4244302	32694
chr1	bin41	4244303	4300425	56123
chr1	bin42	4300426	5425756	1125331
chr1	bin43	5425757	5514225	88469
chr1	bin44	5514226	5557630	43405
chr1	bin45	5557631	5687438	129808
chr1	bin46	5687439	5725093	37655
chr1	bin47	5725094	5840510	115417
chr1	bin48	5840511	5953723	113213
chr1	bin49	5953724	6006656	52933
chr1	bin50	6006657	6041582	34926
chr1	bin51	6041583	6076112	34530
chr1	bin52	6076113	6110378	34266
chr1	bin53	6110379	6184147	73769
chr1	bin54	6184148	6226524	42377
chr1	bin55	6226525	6506086	279562
chr1	bin56	6506087	6591084	84998
chr1	bin57	6591085	6648584	57500
chr1	bin58	6648585	6701743	53159
chr1	bin59	6701744	6833043	131300
chr1	bin60	6833044	6897690	64647
chr1	bin61	6897691	6945538	47848
chr1	bin62	6945539	7026897	81359
chr1	bin63	7026898	7209565	182668
chr1	bin64	7209566	7257485	47920
chr1	bin65	7257486	7319467	61982
chr1	bin66	7319468	7646288	326821
chr1	bin67	7646289	7689571	43283
chr1	bin68	7689572	7749189	59618
chr1	bin69	7749190	7833579	84390
chr1	bin70	7833580	7966687	133108
chr1	bin71	7966688	8135337	168650
chr1	bin72	8135338	8396329	260992
chr1	bin73	8396330	8442695	46366
chr1	bin74	8442696	8505254	62559
chr1	bin75	8505255	8550214	44960
chr1	bin76	8550215	8605214	55000
chr1	bin77	8605215	8668112	62898
chr1	bin78	8668113	8714833	46721
chr1	bin79	8714834	8824961	110128
chr1	bin80	8824962	8899452	74491
chr1	bin81	8899453	8933918	34466
chr1	bin82	8933919	9183323	249405
chr1	bin83	9183324	9629791	446468
chr1	bin84	9629792	9664043	34252
chr1	bin85	9664044	9704464	40421
chr1	bin86	9704465	9763618	59154
chr1	bin87	9763619	9860515	96897
chr1	bin88	9860516	9947159	86644
chr1	bin89	9947160	9993814	46655
chr1	bin90	9993815	10132952	139138
chr1	bin91	10132953	10168756	35804
chr1	bin92	10168757	10217998	49242
chr1	bin93	10217999	10275504	57506
chr1	bin94	10275505	10353869	78365
chr1	bin95	10353870	10462421	108552
chr1	bin96	10462422	10603928	141507
chr1	bin97	10603929	10675840	71912
chr1	bin98	10675841	10805856	130016
chr1	bin99	10805857	11057472	251616
chr1	bin100	11057473	11379681	322209
chr1	bin101	11379682	11663665	283984
chr1	bin102	11663666	12820515	1156850
chr1	bin103	12820516	12990617	170102
chr1	bin104	12990618	21801681	8811064
chr1	bin105	21801682	22722778	921097
chr1	bin106	22722779	22816350	93572
chr1	bin107	22816351	22915237	98887
chr1	bin108	22915238	23233102	317865
chr1	bin109	23233103	23264576	31474
chr1	bin110	23264577	24100015	835439
chr1	bin111	24100016	24223046	123031
chr1	bin112	24223047	24265126	42080
chr1	bin113	24265127	24300071	34945
chr1	bin114	24300072	24354954	54883
chr1	bin115	24354955	24423938	68984
chr1	bin116	24423939	24486764	62826
chr1	bin117	24486765	24617353	130589
chr1	bin118	24617354	24779707	162354
chr1	bin119	24779708	25473327	693620
chr1	bin120	25473328	25614913	141586
chr1	bin121	25614914	25697512	82599
chr1	bin122	25697513	25748300	50788
chr1	bin123	25748301	26322675	574375
chr1	bin124	26322676	26576542	253867
chr1	bin125	26576543	26697250	120708
chr1	bin126	26697251	26862886	165636
chr1	bin127	26862887	27133029	270143
chr1	bin128	27133030	27170815	37786
chr1	bin129	27170816	27210096	39281
chr1	bin130	27210097	27244543	34447
chr1	bin131	27244544	29600258	2355715
chr1	bin132	29600259	29671343	71085
chr1	bin133	29671344	29741481	70138
chr1	bin134	29741482	29832535	91054
chr1	bin135	29832536	29867878	35343
chr1	bin136	29867879	29914389	46511
chr1	bin137	29914390	29947199	32810
chr1	bin138	29947200	30002630	55431
chr1	bin139	30002631	30150280	147650
chr1	bin140	30150281	30199844	49564
chr1	bin141	30199845	30287615	87771
chr1	bin142	30287616	30327876	40261
chr1	bin143	30327877	30390188	62312
chr1	bin144	30390189	30494593	104405
chr1	bin145	30494594	30551864	57271
chr1	bin146	30551865	30601183	49319
chr1	bin147	30601184	30703511	102328
chr1	bin148	30703512	30735073	31562
chr1	bin149	30735074	30784296	49223
chr1	bin150	30784297	30839097	54801
chr1	bin151	30839098	30880182	41085
chr1	bin152	30880183	31490663	610481
chr1	bin153	31490664	31526016	35353
chr1	bin154	31526017	31577597	51581
chr1	bin155	31577598	31616987	39390
chr1	bin156	31616988	31682626	65639
chr1	bin157	31682627	31841084	158458
chr1	bin158	31841085	31875699	34615
chr1	bin159	31875700	32052671	176972
chr1	bin160	32052672	32085438	32767
chr1	bin161	32085439	32124052	38614
chr1	bin162	32124053	32154417	30365
chr1	bin163	32154418	32216833	62416
chr1	bin164	32216834	32344151	127318
chr1	bin165	32344152	32379572	35421
chr1	bin166	32379573	32448860	69288
chr1	bin167	32448861	32481215	32355
chr1	bin168	32481216	32606078	124863
chr1	bin169	32606079	32703979	97901
chr1	bin170	32703980	32904460	200481
chr1	bin171	32904461	32945990	41530
chr1	bin172	32945991	33110281	164291
chr1	bin173	33110282	33585241	474960
chr1	bin174	33585242	33671754	86513
chr1	bin175	33671755	33798545	126791
chr1	bin176	33798546	33892699	94154
chr1	bin177	33892700	34006692	113993
chr1	bin178	34006693	34203320	196628
chr1	bin179	34203321	34389662	186342
chr1	bin180	34389663	34516981	127319
chr1	bin181	34516982	34581755	64774
chr1	bin182	34581756	34616941	35186
chr1	bin183	34616942	34731804	114863
chr1	bin184	34731805	34812726	80922
chr1	bin185	34812727	34910727	98001
chr1	bin186	34910728	34983401	72674
chr1	bin187	34983402	37529157	2545756
chr1	bin188	37529158	37647241	118084
chr1	bin189	37647242	37684096	36855
chr1	bin190	37684097	37716295	32199
chr1	bin191	37716296	37752595	36300
chr1	bin192	37752596	37820226	67631
chr1	bin193	37820227	37860225	39999
chr1	bin194	37860226	37890451	30226
chr1	bin195	37890452	37946576	56125
chr1	bin196	37946577	38014425	67849
chr1	bin197	38014426	39968858	1954433
chr1	bin198	39968859	40205858	237000
chr1	bin199	40205859	40236065	30207
chr1	bin200	40236066	40288795	52730
chr1	bin201	40288796	40340108	51313
chr1	bin202	40340109	40373327	33219
chr1	bin203	40373328	40423666	50339
chr1	bin204	40423667	40503380	79714
chr1	bin205	40503381	40537829	34449
chr1	bin206	40537830	40612904	75075
chr1	bin207	40612905	40668292	55388
chr1	bin208	40668293	40701093	32801
chr1	bin209	40701094	40735991	34898
chr1	bin210	40735992	40778101	42110
chr1	bin211	40778102	40839608	61507
chr1	bin212	40839609	40912705	73097
chr1	bin213	40912706	40945668	32963
chr1	bin214	40945669	40984497	38829
chr1	bin215	40984498	41375153	390656
chr1	bin216	41375154	41406659	31506
chr1	bin217	41406660	41436992	30333
chr1	bin218	41436993	41482212	45220
chr1	bin219	41482213	42234529	752317
chr2	bin220	1	83943	83943
chr2	bin221	83944	246215	162272
chr2	bin222	246216	276472	30257
chr2	bin223	276473	443190	166718
chr2	bin224	443191	496700	53510
chr2	bin225	496701	544001	47301
chr2	bin226	544002	673951	129950
chr2	bin227	673952	722670	48719
chr2	bin228	722671	796642	73972
chr2	bin229	796643	837739	41097
chr2	bin230	837740	925443	87704
chr2	bin231	925444	961830	36387
chr2	bin232	961831	997049	35219
chr2	bin233	997050	1520901	523852
chr2	bin234	1520902	1601673	80772
chr2	bin235	1601674	1651634	49961
chr2	bin236	1651635	1847715	196081
chr2	bin237	1847716	1961767	114052
chr2	bin238	1961768	2057638	95871
chr2	bin239	2057639	2112596	54958
chr2	bin240	2112597	2436351	323755
chr2	bin241	2436352	2523405	87054
chr2	bin242	2523406	2587672	64267
chr2	bin243	2587673	2911207	323535
chr2	bin244	2911208	2955497	44290
chr2	bin245	2955498	3010149	54652
chr2	bin246	3010150	3059198	49049
chr2	bin247	3059199	3197312	138114
chr2	bin248	3197313	3312068	114756
chr2	bin249	3312069	3360033	47965
chr2	bin250	3360034	3402005	41972
chr2	bin251	3402006	3435176	33171
chr2	bin252	3435177	3520555	85379
chr2	bin253	3520556	3553922	33367
chr2	bin254	3553923	3665871	111949
chr2	bin255	3665872	3752134	86263
chr2	bin256	3752135	3881364	129230
chr2	bin257	3881365	3962277	80913
chr2	bin258	3962278	4020149	57872
chr2	bin259	4020150	4081684	61535
chr2	bin260	4081685	4124977	43293
chr2	bin261	4124978	4156026	31049
chr2	bin262	4156027	4200035	44009
chr2	bin263	4200036	4265923	65888
chr2	bin264	4265924	4530370	264447
chr2	bin265	4530371	4572099	41729
chr2	bin266	4572100	4667204	95105
chr2	bin267	4667205	4713771	46567
chr2	bin268	4713772	4777280	63509
chr2	bin269	4777281	4846946	69666
chr2	bin270	4846947	4911005	64059
chr2	bin271	4911006	5155284	244279
chr2	bin272	5155285	5349321	194037
chr2	bin273	5349322	5386627	37306
chr2	bin274	5386628	5465686	79059
chr2	bin275	5465687	5506134	40448
chr2	bin276	5506135	5553147	47013
chr2	bin277	5553148	5593545	40398
chr2	bin278	5593546	5634400	40855
chr2	bin279	5634401	5667400	33000
chr2	bin280	5667401	5778888	111488
chr2	bin281	5778889	5835556	56668
chr2	bin282	5835557	5879360	43804
chr2	bin283	5879361	5954447	75087
chr2	bin284	5954448	6015227	60780
chr2	bin285	6015228	6077205	61978
chr2	bin286	6077206	6108926	31721
chr2	bin287	6108927	6156339	47413
chr2	bin288	6156340	6201540	45201
chr2	bin289	6201541	6300724	99184
chr2	bin290	6300725	6341319	40595
chr2	bin291	6341320	6471857	130538
chr2	bin292	6471858	6632149	160292
chr2	bin293	6632150	6947733	315584
chr2	bin294	6947734	7052118	104385
chr2	bin295	7052119	7112049	59931
chr2	bin296	7112050	7250261	138212
chr2	bin297	7250262	7469249	218988
chr2	bin298	7469250	7506766	37517
chr2	bin299	7506767	7666725	159959
chr2	bin300	7666726	7781896	115171
chr2	bin301	7781897	7856206	74310
chr2	bin302	7856207	7907703	51497
chr2	bin303	7907704	8003544	95841
chr2	bin304	8003545	8068063	64519
chr2	bin305	8068064	8144491	76428
chr2	bin306	8144492	8180172	35681
chr2	bin307	8180173	8238726	58554
chr2	bin308	8238727	8361411	122685
chr2	bin309	8361412	8557830	196419
chr2	bin310	8557831	8659457	101627
chr2	bin311	8659458	8764083	104626
chr2	bin312	8764084	8903192	139109
chr2	bin313	8903193	8946912	43720
chr2	bin314	8946913	9065935	119023
chr2	bin315	9065936	9107813	41878
chr2	bin316	9107814	9209133	101320
chr2	bin317	9209134	9278714	69581
chr2	bin318	9278715	9339085	60371
chr2	bin319	9339086	9372670	33585
chr2	bin320	9372671	9475089	102419
chr2	bin321	9475090	9726999	251910
chr2	bin322	9727000	9757904	30905
chr2	bin323	9757905	9791690	33786
chr2	bin324	9791691	10037856	246166
chr2	bin325	10037857	10076075	38219
chr2	bin326	10076076	10306489	230414
chr2	bin327	10306490	10492156	185667
chr2	bin328	10492157	10533473	41317
chr2	bin329	10533474	11028712	495239
chr2	bin330	11028713	11591516	562804
chr2	bin331	11591517	11638809	47293
chr2	bin332	11638810	12136384	497575
chr2	bin333	12136385	12254497	118113
chr2	bin334	12254498	12489537	235040
chr2	bin335	12489538	14888091	2398554
chr2	bin336	14888092	15233454	345363
chr2	bin337	15233455	15597842	364388
chr2	bin338	15597843	15645366	47524
chr2	bin339	15645367	15679605	34239
chr2	bin340	15679606	15711296	31691
chr2	bin341	15711297	15832792	121496
chr2	bin342	15832793	15897803	65011
chr2	bin343	15897804	15984580	86777
chr2	bin344	15984581	17173189	1188609
chr2	bin345	17173190	17229930	56741
chr2	bin346	17229931	17294310	64380
chr2	bin347	17294311	17333128	38818
chr2	bin348	17333129	17367167	34039
chr2	bin349	17367168	17500271	133104
chr2	bin350	17500272	17589435	89164
chr2	bin351	17589436	22947540	5358105
chr2	bin352	22947541	24261771	1314231
chr2	bin353	24261772	24493995	232224
chr2	bin354	24493996	24638400	144405
chr2	bin355	24638401	24914518	276118
chr2	bin356	24914519	25027221	112703
chr2	bin357	25027222	25084062	56841
chr2	bin358	25084063	25151252	67190
chr2	bin359	25151253	25428725	277473
chr2	bin360	25428726	25480577	51852
chr2	bin361	25480578	25734850	254273
chr2	bin362	25734851	25769841	34991
chr2	bin363	25769842	26311551	541710
chr2	bin364	26311552	26398344	86793
chr2	bin365	26398345	26448698	50354
chr2	bin366	26448699	26778634	329936
chr2	bin367	26778635	27082890	304256
chr2	bin368	27082891	27142433	59543
chr2	bin369	27142434	27173191	30758
chr2	bin370	27173192	27523565	350374
chr2	bin371	27523566	27578868	55303
chr2	bin372	27578869	27678468	99600
chr2	bin373	27678469	28178402	499934
chr2	bin374	28178403	28729795	551393
chr2	bin375	28729796	28779377	49582
chr2	bin376	28779378	28829846	50469
chr2	bin377	28829847	28862943	33097
chr2	bin378	28862944	29042038	179095
chr2	bin379	29042039	29394722	352684
chr2	bin380	29394723	29451391	56669
chr2	bin381	29451392	29816637	365246
chr2	bin382	29816638	29869490	52853
chr2	bin383	29869491	29982504	113014
chr2	bin384	29982505	30090944	108440
chr2	bin385	30090945	30667989	577045
chr2	bin386	30667990	30721382	53393
chr2	bin387	30721383	30788444	67062
chr2	bin388	30788445	30865522	77078
chr2	bin389	30865523	31005459	139937
chr2	bin390	31005460	31036192	30733
chr2	bin391	31036193	31510347	474155
chr2	bin392	31510348	32450713	940366
chr2	bin393	32450714	32556243	105530
chr2	bin394	32556244	33378645	822402
chr2	bin395	33378646	33621030	242385
chr2	bin396	33621031	34490245	869215
chr2	bin397	34490246	34800534	310289
chr2	bin398	34800535	34895979	95445
chr2	bin399	34895980	34932050	36071
chr2	bin400	34932051	35040231	108181
chr2	bin401	35040232	35177081	136850
chr2	bin402	35177082	35606258	429177
chr2	bin403	35606259	35792670	186412
chr2	bin404	35792671	35932067	139397
chr2	bin405	35932068	36070793	138726
chr2	bin406	36070794	36132417	61624
chr2	bin407	36132418	36195815	63398
chr2	bin408	36195816	36516363	320548
chr2	bin409	36516364	36555467	39104
chr2	bin410	36555468	36600783	45316
chr2	bin411	36600784	36634496	33713
chr2	bin412	36634497	37208942	574446
chr2	bin413	37208943	37282274	73332
chr2	bin414	37282275	37371010	88736
chr2	bin415	37371011	37442966	71956
chr2	bin416	37442967	37492476	49510
chr2	bin417	37492477	37524185	31709
chr2	bin418	37524186	37903379	379194
chr2	bin419	37903380	37981338	77959
chr2	bin420	37981339	38395015	413677
chr2	bin421	38395016	38667808	272793
chr2	bin422	38667809	38847222	179414
chr2	bin423	38847223	39221590	374368
chr2	bin424	39221591	39309060	87470
chr2	bin425	39309061	39480016	170956
chr2	bin426	39480017	39551037	71021
chr2	bin427	39551038	39625434	74397
chr2	bin428	39625435	39695303	69869
chr2	bin429	39695304	39742965	47662
chr2	bin430	39742966	39797554	54589
chr2	bin431	39797555	39997233	199679
chr2	bin432	39997234	40031886	34653
chr2	bin433	40031887	40076616	44730
chr2	bin434	40076617	40217966	141350
chr2	bin435	40217967	40319341	101375
chr2	bin436	40319342	40460804	141463
chr2	bin437	40460805	40576596	115792
chr2	bin438	40576597	41273510	696914
chr2	bin439	41273511	41336836	63326
chr2	bin440	41336837	41419656	82820
chr2	bin441	41419657	41569746	150090
chr2	bin442	41569747	41616920	47174
chr2	bin443	41616921	41687898	70978
chr2	bin444	41687899	41730723	42825
chr2	bin445	41730724	42080633	349910
chr2	bin446	42080634	42125911	45278
chr2	bin447	42125912	42201311	75400
chr2	bin448	42201312	42261534	60223
chr2	bin449	42261535	42312489	50955
chr2	bin450	42312490	42468006	155517
chr2	bin451	42468007	42501219	33213
chr2	bin452	42501220	42546325	45106
chr2	bin453	42546326	42647649	101324
chr2	bin454	42647650	42689635	41986
chr2	bin455	42689636	42800289	110654
chr2	bin456	42800290	42861668	61379
chr2	bin457	42861669	42897063	35395
chr2	bin458	42897064	42978790	81727
chr2	bin459	42978791	43900594	921804
chr2	bin460	43900595	44062589	161995
chr2	bin461	44062590	44561743	499154
chr2	bin462	44561744	45424129	862386
chr2	bin463	45424130	45882969	458840
chr2	bin464	45882970	45943759	60790
chr2	bin465	45943760	46007446	63687
chr2	bin466	46007447	46637413	629967
chr2	bin467	46637414	46792686	155273
chr2	bin468	46792687	49125463	2332777
chr3	bin469	1	205150	205150
chr3	bin470	205151	237617	32467
chr3	bin471	237618	379365	141748
chr3	bin472	379366	500581	121216
chr3	bin473	500582	557881	57300
chr3	bin474	557882	594104	36223
chr3	bin475	594105	791031	196927
chr3	bin476	791032	845609	54578
chr3	bin477	845610	884414	38805
chr3	bin478	884415	922652	38238
chr3	bin479	922653	1019711	97059
chr3	bin480	1019712	1050147	30436
chr3	bin481	1050148	1274240	224093
chr3	bin482	1274241	1336155	61915
chr3	bin483	1336156	1382450	46295
chr3	bin484	1382451	1418138	35688
chr3	bin485	1418139	1472986	54848
chr3	bin486	1472987	1504380	31394
chr3	bin487	1504381	1609295	104915
chr3	bin488	1609296	1646562	37267
chr3	bin489	1646563	1746148	99586
chr3	bin490	1746149	1870043	123895
chr3	bin491	1870044	1921192	51149
chr3	bin492	1921193	1951415	30223
chr3	bin493	1951416	2008241	56826
chr3	bin494	2008242	2041091	32850
chr3	bin495	2041092	2072883	31792
chr3	bin496	2072884	2104064	31181
chr3	bin497	2104065	2142999	38935
chr3	bin498	2143000	2188649	45650
chr3	bin499	2188650	2218713	30064
chr3	bin500	2218714	2259184	40471
chr3	bin501	2259185	2657969	398785
chr3	bin502	2657970	2865353	207384
chr3	bin503	2865354	2922886	57533
chr3	bin504	2922887	3012182	89296
chr3	bin505	3012183	3092545	80363
chr3	bin506	3092546	3261652	169107
chr3	bin507	3261653	3299266	37614
chr3	bin508	3299267	3333602	34336
chr3	bin509	3333603	3376452	42850
chr3	bin510	3376453	3448801	72349
chr3	bin511	3448802	3486979	38178
chr3	bin512	3486980	3527121	40142
chr3	bin513	3527122	3595081	67960
chr3	bin514	3595082	3658384	63303
chr3	bin515	3658385	3770731	112347
chr3	bin516	3770732	3905017	134286
chr3	bin517	3905018	3961335	56318
chr3	bin518	3961336	3995239	33904
chr3	bin519	3995240	4052316	57077
chr3	bin520	4052317	4120443	68127
chr3	bin521	4120444	4160609	40166
chr3	bin522	4160610	4203442	42833
chr3	bin523	4203443	4322644	119202
chr3	bin524	4322645	4383912	61268
chr3	bin525	4383913	4414395	30483
chr3	bin526	4414396	4467153	52758
chr3	bin527	4467154	4515746	48593
chr3	bin528	4515747	4663421	147675
chr3	bin529	4663422	4723444	60023
chr3	bin530	4723445	4827079	103635
chr3	bin531	4827080	4904335	77256
chr3	bin532	4904336	5151304	246969
chr3	bin533	5151305	5203430	52126
chr3	bin534	5203431	5351568	148138
chr3	bin535	5351569	5473833	122265
chr3	bin536	5473834	5611276	137443
chr3	bin537	5611277	5686108	74832
chr3	bin538	5686109	5953719	267611
chr3	bin539	5953720	5986816	33097
chr3	bin540	5986817	6029871	43055
chr3	bin541	6029872	6061663	31792
chr3	bin542	6061664	6169014	107351
chr3	bin543	6169015	6268958	99944
chr3	bin544	6268959	6361027	92069
chr3	bin545	6361028	6520926	159899
chr3	bin546	6520927	6670661	149735
chr3	bin547	6670662	6711466	40805
chr3	bin548	6711467	6747840	36374
chr3	bin549	6747841	6789216	41376
chr3	bin550	6789217	6838267	49051
chr3	bin551	6838268	6917775	79508
chr3	bin552	6917776	6957337	39562
chr3	bin553	6957338	7058057	100720
chr3	bin554	7058058	7104345	46288
chr3	bin555	7104346	7280419	176074
chr3	bin556	7280420	7404417	123998
chr3	bin557	7404418	7494967	90550
chr3	bin558	7494968	7565157	70190
chr3	bin559	7565158	7746049	180892
chr3	bin560	7746050	7794059	48010
chr3	bin561	7794060	7833836	39777
chr3	bin562	7833837	7892878	59042
chr3	bin563	7892879	7959553	66675
chr3	bin564	7959554	8015153	55600
chr3	bin565	8015154	8050036	34883
chr3	bin566	8050037	8290323	240287
chr3	bin567	8290324	8332165	41842
chr3	bin568	8332166	8484012	151847
chr3	bin569	8484013	9453117	969105
chr3	bin570	9453118	9648671	195554
chr3	bin571	9648672	9683818	35147
chr3	bin572	9683819	9760766	76948
chr3	bin573	9760767	9794573	33807
chr3	bin574	9794574	9829024	34451
chr3	bin575	9829025	10425319	596295
chr3	bin576	10425320	10555569	130250
chr3	bin577	10555570	10618543	62974
chr3	bin578	10618544	10714067	95524
chr3	bin579	10714068	11007569	293502
chr3	bin580	11007570	11121833	114264
chr3	bin581	11121834	11223524	101691
chr3	bin582	11223525	11583755	360231
chr3	bin583	11583756	11747882	164127
chr3	bin584	11747883	11839384	91502
chr3	bin585	11839385	12008704	169320
chr3	bin586	12008705	12309986	301282
chr3	bin587	12309987	12540684	230698
chr3	bin588	12540685	21618760	9078076
chr3	bin589	21618761	22970119	1351359
chr3	bin590	22970120	23082242	112123
chr3	bin591	23082243	23612212	529970
chr3	bin592	23612213	24115485	503273
chr3	bin593	24115486	24318020	202535
chr3	bin594	24318021	24878247	560227
chr3	bin595	24878248	25030482	152235
chr3	bin596	25030483	25311914	281432
chr3	bin597	25311915	25535136	223222
chr3	bin598	25535137	25620193	85057
chr3	bin599	25620194	25743662	123469
chr3	bin600	25743663	25965544	221882
chr3	bin601	25965545	26050708	85164
chr3	bin602	26050709	26229584	178876
chr3	bin603	26229585	26308238	78654
chr3	bin604	26308239	26621894	313656
chr3	bin605	26621895	26707278	85384
chr3	bin606	26707279	26997618	290340
chr3	bin607	26997619	27105528	107910
chr3	bin608	27105529	27267314	161786
chr3	bin609	27267315	27361274	93960
chr3	bin610	27361275	27578817	217543
chr3	bin611	27578818	27824886	246069
chr3	bin612	27824887	27970291	145405
chr3	bin613	27970292	28019732	49441
chr3	bin614	28019733	28071959	52227
chr3	bin615	28071960	28125349	53390
chr3	bin616	28125350	28243927	118578
chr3	bin617	28243928	28344043	100116
chr3	bin618	28344044	28421202	77159
chr3	bin619	28421203	28466389	45187
chr3	bin620	28466390	28595736	129347
chr3	bin621	28595737	28667496	71760
chr3	bin622	28667497	29113925	446429
chr3	bin623	29113926	29147985	34060
chr3	bin624	29147986	29188355	40370
chr3	bin625	29188356	29253477	65122
chr3	bin626	29253478	29372060	118583
chr3	bin627	29372061	29431698	59638
chr3	bin628	29431699	29471886	40188
chr3	bin629	29471887	29601108	129222
chr3	bin630	29601109	29689869	88761
chr3	bin631	29689870	29798467	108598
chr3	bin632	29798468	29967996	169529
chr3	bin633	29967997	30019071	51075
chr3	bin634	30019072	30124763	105692
chr3	bin635	30124764	30226706	101943
chr3	bin636	30226707	30266856	40150
chr3	bin637	30266857	30400751	133895
chr3	bin638	30400752	30467243	66492
chr3	bin639	30467244	31118507	651264
chr3	bin640	31118508	31409428	290921
chr3	bin641	31409429	31585972	176544
chr3	bin642	31585973	31640295	54323
chr3	bin643	31640296	31746337	106042
chr3	bin644	31746338	31776656	30319
chr3	bin645	31776657	31809703	33047
chr3	bin646	31809704	31849206	39503
chr3	bin647	31849207	31883771	34565
chr3	bin648	31883772	31968054	84283
chr3	bin649	31968055	32035214	67160
chr3	bin650	32035215	32090862	55648
chr3	bin651	32090863	32183840	92978
chr3	bin652	32183841	32258466	74626
chr3	bin653	32258467	32305490	47024
chr3	bin654	32305491	32458907	153417
chr3	bin655	32458908	32511705	52798
chr3	bin656	32511706	32641763	130058
chr3	bin657	32641764	33029084	387321
chr3	bin658	33029085	33392562	363478
chr3	bin659	33392563	33471942	79380
chr3	bin660	33471943	33853827	381885
chr3	bin661	33853828	34352352	498525
chr3	bin662	34352353	34943896	591544
chr3	bin663	34943897	35092848	148952
chr3	bin664	35092849	35267895	175047
chr3	bin665	35267896	35298084	30189
chr3	bin666	35298085	35359715	61631
chr3	bin667	35359716	35552277	192562
chr3	bin668	35552278	35600358	48081
chr3	bin669	35600359	35646798	46440
chr3	bin670	35646799	35725225	78427
chr3	bin671	35725226	35771446	46221
chr3	bin672	35771447	35810482	39036
chr3	bin673	35810483	35843557	33075
chr3	bin674	35843558	35968103	124546
chr3	bin675	35968104	36030073	61970
chr3	bin676	36030074	36086541	56468
chr3	bin677	36086542	36148074	61533
chr3	bin678	36148075	36225247	77173
chr3	bin679	36225248	40054577	3829330
chr3	bin680	40054578	40104563	49986
chr3	bin681	40104564	40201205	96642
chr3	bin682	40201206	40396628	195423
chr3	bin683	40396629	40567798	171170
chr3	bin684	40567799	40626908	59110
chr3	bin685	40626909	40663237	36329
chr3	bin686	40663238	40735220	71983
chr3	bin687	40735221	40785007	49787
chr3	bin688	40785008	41147830	362823
chr3	bin689	41147831	41188290	40460
chr3	bin690	41188291	41222788	34498
chr3	bin691	41222789	41314397	91609
chr3	bin692	41314398	41430251	115854
chr3	bin693	41430252	41485367	55116
chr3	bin694	41485368	41812207	326840
chr3	bin695	41812208	41856984	44777
chr3	bin696	41856985	42105296	248312
chr3	bin697	42105297	42158582	53286
chr3	bin698	42158583	42201977	43395
chr3	bin699	42201978	42252023	50046
chr3	bin700	42252024	42297335	45312
chr3	bin701	42297336	42432812	135477
chr3	bin702	42432813	42477506	44694
chr3	bin703	42477507	42510316	32810
chr3	bin704	42510317	42559012	48696
chr3	bin705	42559013	42623362	64350
chr3	bin706	42623363	42738072	114710
chr3	bin707	42738073	42903703	165631
chr3	bin708	42903704	42978624	74921
chr3	bin709	42978625	43014661	36037
chr3	bin710	43014662	43098664	84003
chr3	bin711	43098665	43189891	91227
chr3	bin712	43189892	43396559	206668
chr3	bin713	43396560	43662427	265868
chr3	bin714	43662428	43717968	55541
chr3	bin715	43717969	43770752	52784
chr3	bin716	43770753	43872554	101802
chr3	bin717	43872555	43960357	87803
chr3	bin718	43960358	44004325	43968
chr3	bin719	44004326	44259647	255322
chr3	bin720	44259648	44369221	109574
chr3	bin721	44369222	44493636	124415
chr3	bin722	44493637	44527047	33411
chr3	bin723	44527048	44670806	143759
chr3	bin724	44670807	44718683	47877
chr3	bin725	44718684	44871602	152919
chr3	bin726	44871603	44903253	31651
chr3	bin727	44903254	44935001	31748
chr3	bin728	44935002	44966093	31092
chr3	bin729	44966094	45094268	128175
chr3	bin730	45094269	45140200	45932
chr3	bin731	45140201	45192022	51822
chr3	bin732	45192023	45233668	41646
chr3	bin733	45233669	45274669	41001
chr3	bin734	45274670	45325049	50380
chr3	bin735	45325050	45357832	32783
chr3	bin736	45357833	45393059	35227
chr3	bin737	45393060	45501377	108318
chr3	bin738	45501378	45537790	36413
chr3	bin739	45537791	45587851	50061
chr3	bin740	45587852	45637760	49909
chr3	bin741	45637761	45825728	187968
chr3	bin742	45825729	45856819	31091
chr3	bin743	45856820	46042374	185555
chr3	bin744	46042375	46113090	70716
chr3	bin745	46113091	46146704	33614
chr3	bin746	46146705	46363957	217253
chr3	bin747	46363958	46763249	399292
chr3	bin748	46763250	46801111	37862
chr3	bin749	46801112	46889708	88597
chr3	bin750	46889709	47206288	316580
chr3	bin751	47206289	47413190	206902
chr3	bin752	47413191	47450766	37576
chr3	bin753	47450767	47540082	89316
chr3	bin754	47540083	47604588	64506
chr3	bin755	47604589	47667559	62971
chr3	bin756	47667560	47750088	82529
chr3	bin757	47750089	47968411	218323
chr3	bin758	47968412	48042748	74337
chr3	bin759	48042749	48354188	311440
chr3	bin760	48354189	48401846	47658
chr3	bin761	48401847	48590823	188977
chr3	bin762	48590824	48662086	71263
chr3	bin763	48662087	48708096	46010
chr3	bin764	48708097	48767516	59420
chr3	bin765	48767517	49021409	253893
chr3	bin766	49021410	49108245	86836
chr3	bin767	49108246	49158016	49771
chr3	bin768	49158017	49371172	213156
chr3	bin769	49371173	49539632	168460
chr3	bin770	49539633	49741546	201914
chr3	bin771	49741547	49807485	65939
chr3	bin772	49807486	49851597	44112
chr3	bin773	49851598	49882562	30965
chr3	bin774	49882563	49912602	30040
chr3	bin775	49912603	50096266	183664
chr3	bin776	50096267	50144135	47869
chr3	bin777	50144136	50245886	101751
chr3	bin778	50245887	50294495	48609
chr3	bin779	50294496	50335021	40526
chr3	bin780	50335022	50382498	47477
chr3	bin781	50382499	50727306	344808
chr4	bin782	1	482760	482760
chr4	bin783	482761	521847	39087
chr4	bin784	521848	582042	60195
chr4	bin785	582043	622987	40945
chr4	bin786	622988	677965	54978
chr4	bin787	677966	866096	188131
chr4	bin788	866097	1021806	155710
chr4	bin789	1021807	1067912	46106
chr4	bin790	1067913	1102668	34756
chr4	bin791	1102669	1150510	47842
chr4	bin792	1150511	1199172	48662
chr4	bin793	1199173	1237908	38736
chr4	bin794	1237909	1285169	47261
chr4	bin795	1285170	1337600	52431
chr4	bin796	1337601	1370051	32451
chr4	bin797	1370052	1475477	105426
chr4	bin798	1475478	1627211	151734
chr4	bin799	1627212	1660032	32821
chr4	bin800	1660033	1709243	49211
chr4	bin801	1709244	1843585	134342
chr4	bin802	1843586	1887523	43938
chr4	bin803	1887524	1918698	31175
chr4	bin804	1918699	2032206	113508
chr4	bin805	2032207	2091290	59084
chr4	bin806	2091291	2128848	37558
chr4	bin807	2128849	2753484	624636
chr4	bin808	2753485	2816735	63251
chr4	bin809	2816736	2889182	72447
chr4	bin810	2889183	2923928	34746
chr4	bin811	2923929	3175045	251117
chr4	bin812	3175046	3253395	78350
chr4	bin813	3253396	3286509	33114
chr4	bin814	3286510	3610276	323767
chr4	bin815	3610277	3729869	119593
chr4	bin816	3729870	3951677	221808
chr4	bin817	3951678	4002392	50715
chr4	bin818	4002393	4043580	41188
chr4	bin819	4043581	4477912	434332
chr4	bin820	4477913	4517629	39717
chr4	bin821	4517630	4642987	125358
chr4	bin822	4642988	4996181	353194
chr4	bin823	4996182	5149364	153183
chr4	bin824	5149365	5196597	47233
chr4	bin825	5196598	5232167	35570
chr4	bin826	5232168	5445349	213182
chr4	bin827	5445350	5481384	36035
chr4	bin828	5481385	5522662	41278
chr4	bin829	5522663	5565980	43318
chr4	bin830	5565981	5865435	299455
chr4	bin831	5865436	6179537	314102
chr4	bin832	6179538	6742642	563105
chr4	bin833	6742643	6809826	67184
chr4	bin834	6809827	6874865	65039
chr4	bin835	6874866	6919670	44805
chr4	bin836	6919671	7479755	560085
chr4	bin837	7479756	7510803	31048
chr4	bin838	7510804	7575824	65021
chr4	bin839	7575825	7620452	44628
chr4	bin840	7620453	7700014	79562
chr4	bin841	7700015	7779950	79936
chr4	bin842	7779951	7926080	146130
chr4	bin843	7926081	8036202	110122
chr4	bin844	8036203	8148418	112216
chr4	bin845	8148419	8670130	521712
chr4	bin846	8670131	8887959	217829
chr4	bin847	8887960	9395423	507464
chr4	bin848	9395424	9476579	81156
chr4	bin849	9476580	9655335	178756
chr4	bin850	9655336	10423522	768187
chr4	bin851	10423523	10460014	36492
chr4	bin852	10460015	10499244	39230
chr4	bin853	10499245	10721489	222245
chr4	bin854	10721490	10989323	267834
chr4	bin855	10989324	12235376	1246053
chr4	bin856	12235377	12555548	320172
chr4	bin857	12555549	12930303	374755
chr4	bin858	12930304	13134368	204065
chr4	bin859	13134369	13385645	251277
chr4	bin860	13385646	15389044	2003399
chr4	bin861	15389045	15534010	144966
chr4	bin862	15534011	18023412	2489402
chr4	bin863	18023413	18158528	135116
chr4	bin864	18158529	21734440	3575912
chr4	bin865	21734441	23071454	1337014
chr4	bin866	23071455	25142742	2071288
chr4	bin867	25142743	27102171	1959429
chr4	bin868	27102172	28086931	984760
chr4	bin869	28086932	28284655	197724
chr4	bin870	28284656	29738603	1453948
chr4	bin871	29738604	30681497	942894
chr4	bin872	30681498	31041612	360115
chr4	bin873	31041613	31201866	160254
chr4	bin874	31201867	31349527	147661
chr4	bin875	31349528	31421426	71899
chr4	bin876	31421427	31517052	95626
chr4	bin877	31517053	31588133	71081
chr4	bin878	31588134	31646949	58816
chr4	bin879	31646950	32059825	412876
chr4	bin880	32059826	32570884	511059
chr4	bin881	32570885	32602089	31205
chr4	bin882	32602090	32715471	113382
chr4	bin883	32715472	32828295	112824
chr4	bin884	32828296	32985151	156856
chr4	bin885	32985152	33063527	78376
chr4	bin886	33063528	33240098	176571
chr4	bin887	33240099	33288540	48442
chr4	bin888	33288541	33411087	122547
chr4	bin889	33411088	33452641	41554
chr4	bin890	33452642	33904519	451878
chr4	bin891	33904520	34122650	218131
chr4	bin892	34122651	34216894	94244
chr4	bin893	34216895	34265808	48914
chr4	bin894	34265809	34299776	33968
chr4	bin895	34299777	34330133	30357
chr4	bin896	34330134	34374302	44169
chr4	bin897	34374303	34453943	79641
chr4	bin898	34453944	34491312	37369
chr4	bin899	34491313	34533397	42085
chr4	bin900	34533398	34565196	31799
chr4	bin901	34565197	34692272	127076
chr4	bin902	34692273	34729596	37324
chr4	bin903	34729597	34808975	79379
chr4	bin904	34808976	34972976	164001
chr4	bin905	34972977	35251324	278348
chr4	bin906	35251325	35449471	198147
chr4	bin907	35449472	35515447	65976
chr4	bin908	35515448	35645912	130465
chr4	bin909	35645913	35709433	63521
chr4	bin910	35709434	35797711	88278
chr4	bin911	35797712	35861705	63994
chr4	bin912	35861706	36059649	197944
chr4	bin913	36059650	36302852	243203
chr4	bin914	36302853	36338871	36019
chr4	bin915	36338872	36383009	44138
chr4	bin916	36383010	36413960	30951
chr4	bin917	36413961	37890148	1476188
chr4	bin918	37890149	37920806	30658
chr4	bin919	37920807	38036186	115380
chr4	bin920	38036187	38078806	42620
chr4	bin921	38078807	38111403	32597
chr4	bin922	38111404	38162930	51527
chr4	bin923	38162931	38203642	40712
chr4	bin924	38203643	38251443	47801
chr4	bin925	38251444	38403872	152429
chr4	bin926	38403873	38440702	36830
chr4	bin927	38440703	38522854	82152
chr4	bin928	38522855	38581481	58627
chr4	bin929	38581482	38611789	30308
chr4	bin930	38611790	38717447	105658
chr4	bin931	38717448	38754549	37102
chr4	bin932	38754550	38816488	61939
chr4	bin933	38816489	38986235	169747
chr4	bin934	38986236	39066477	80242
chr4	bin935	39066478	39190820	124343
chr4	bin936	39190821	39601924	411104
chr4	bin937	39601925	39637864	35940
chr4	bin938	39637865	39679525	41661
chr4	bin939	39679526	39760929	81404
chr4	bin940	39760930	39896870	135941
chr4	bin941	39896871	39976306	79436
chr4	bin942	39976307	40015996	39690
chr4	bin943	40015997	40047152	31156
chr4	bin944	40047153	40125506	78354
chr4	bin945	40125507	40187494	61988
chr4	bin946	40187495	40280913	93419
chr4	bin947	40280914	40316374	35461
chr4	bin948	40316375	40352949	36575
chr4	bin949	40352950	40553234	200285
chr4	bin950	40553235	40595932	42698
chr4	bin951	40595933	40655594	59662
chr5	bin952	1	183072	183072
chr5	bin953	183073	273218	90146
chr5	bin954	273219	328863	55645
chr5	bin955	328864	366155	37292
chr5	bin956	366156	413775	47620
chr5	bin957	413776	474104	60329
chr5	bin958	474105	525404	51300
chr5	bin959	525405	563339	37935
chr5	bin960	563340	606756	43417
chr5	bin961	606757	639569	32813
chr5	bin962	639570	714128	74559
chr5	bin963	714129	780646	66518
chr5	bin964	780647	1874126	1093480
chr5	bin965	1874127	1920190	46064
chr5	bin966	1920191	2095090	174900
chr5	bin967	2095091	2144536	49446
chr5	bin968	2144537	2210898	66362
chr5	bin969	2210899	2248203	37305
chr5	bin970	2248204	2286576	38373
chr5	bin971	2286577	2334055	47479
chr5	bin972	2334056	2376638	42583
chr5	bin973	2376639	2455677	79039
chr5	bin974	2455678	2527750	72073
chr5	bin975	2527751	2564468	36718
chr5	bin976	2564469	3088975	524507
chr5	bin977	3088976	3206026	117051
chr5	bin978	3206027	3303243	97217
chr5	bin979	3303244	3380974	77731
chr5	bin980	3380975	3560143	179169
chr5	bin981	3560144	3630762	70619
chr5	bin982	3630763	3740043	109281
chr5	bin983	3740044	3999415	259372
chr5	bin984	3999416	4046815	47400
chr5	bin985	4046816	4097967	51152
chr5	bin986	4097968	4176710	78743
chr5	bin987	4176711	4313654	136944
chr5	bin988	4313655	4358096	44442
chr5	bin989	4358097	4404656	46560
chr5	bin990	4404657	4441566	36910
chr5	bin991	4441567	4530965	89399
chr5	bin992	4530966	4672279	141314
chr5	bin993	4672280	4856145	183866
chr5	bin994	4856146	5040247	184102
chr5	bin995	5040248	5075452	35205
chr5	bin996	5075453	5123001	47549
chr5	bin997	5123002	5376804	253803
chr5	bin998	5376805	5571363	194559
chr5	bin999	5571364	5789445	218082
chr5	bin1000	5789446	5859944	70499
chr5	bin1001	5859945	6003728	143784
chr5	bin1002	6003729	6266810	263082
chr5	bin1003	6266811	6321829	55019
chr5	bin1004	6321830	6362861	41032
chr5	bin1005	6362862	6423435	60574
chr5	bin1006	6423436	6553777	130342
chr5	bin1007	6553778	6665190	111413
chr5	bin1008	6665191	6716885	51695
chr5	bin1009	6716886	6779625	62740
chr5	bin1010	6779626	6828501	48876
chr5	bin1011	6828502	6879551	51050
chr5	bin1012	6879552	6922187	42636
chr5	bin1013	6922188	6970003	47816
chr5	bin1014	6970004	7040549	70546
chr5	bin1015	7040550	7413119	372570
chr5	bin1016	7413120	7466532	53413
chr5	bin1017	7466533	7535171	68639
chr5	bin1018	7535172	8141554	606383
chr5	bin1019	8141555	8464095	322541
chr5	bin1020	8464096	8603443	139348
chr5	bin1021	8603444	8750889	147446
chr5	bin1022	8750890	8805355	54466
chr5	bin1023	8805356	9234567	429212
chr5	bin1024	9234568	10176858	942291
chr5	bin1025	10176859	10235623	58765
chr5	bin1026	10235624	10451912	216289
chr5	bin1027	10451913	10655407	203495
chr5	bin1028	10655408	10964233	308826
chr5	bin1029	10964234	11004742	40509
chr5	bin1030	11004743	11139832	135090
chr5	bin1031	11139833	11592197	452365
chr5	bin1032	11592198	11622429	30232
chr5	bin1033	11622430	11786679	164250
chr5	bin1034	11786680	11838054	51375
chr5	bin1035	11838055	12029643	191589
chr5	bin1036	12029644	13216505	1186862
chr5	bin1037	13216506	13277659	61154
chr5	bin1038	13277660	13377653	99994
chr5	bin1039	13377654	13440273	62620
chr5	bin1040	13440274	13490060	49787
chr5	bin1041	13490061	13715194	225134
chr5	bin1042	13715195	13883894	168700
chr5	bin1043	13883895	14123368	239474
chr5	bin1044	14123369	14319735	196367
chr5	bin1045	14319736	14606474	286739
chr5	bin1046	14606475	22541718	7935244
chr5	bin1047	22541719	23855907	1314189
chr5	bin1048	23855908	23908538	52631
chr5	bin1049	23908539	24391421	482883
chr5	bin1050	24391422	24563495	172074
chr5	bin1051	24563496	24811714	248219
chr5	bin1052	24811715	25269504	457790
chr5	bin1053	25269505	25436193	166689
chr5	bin1054	25436194	25468944	32751
chr5	bin1055	25468945	25517038	48094
chr5	bin1056	25517039	25549093	32055
chr5	bin1057	25549094	25664292	115199
chr5	bin1058	25664293	25708652	44360
chr5	bin1059	25708653	25840726	132074
chr5	bin1060	25840727	26011049	170323
chr5	bin1061	26011050	26071766	60717
chr5	bin1062	26071767	26222662	150896
chr5	bin1063	26222663	26391589	168927
chr5	bin1064	26391590	26436873	45284
chr5	bin1065	26436874	26644154	207281
chr5	bin1066	26644155	26721922	77768
chr5	bin1067	26721923	26792629	70707
chr5	bin1068	26792630	26828005	35376
chr5	bin1069	26828006	26862932	34927
chr5	bin1070	26862933	27037144	174212
chr5	bin1071	27037145	27080409	43265
chr5	bin1072	27080410	27229962	149553
chr5	bin1073	27229963	27266294	36332
chr5	bin1074	27266295	27477219	210925
chr5	bin1075	27477220	27540978	63759
chr5	bin1076	27540979	27586641	45663
chr5	bin1077	27586642	27624336	37695
chr5	bin1078	27624337	27683171	58835
chr5	bin1079	27683172	27777069	93898
chr5	bin1080	27777070	28209811	432742
chr5	bin1081	28209812	28261713	51902
chr5	bin1082	28261714	28324681	62968
chr5	bin1083	28324682	28355827	31146
chr5	bin1084	28355828	28437347	81520
chr5	bin1085	28437348	28612178	174831
chr5	bin1086	28612179	28844738	232560
chr5	bin1087	28844739	28893990	49252
chr5	bin1088	28893991	29123143	229153
chr5	bin1089	29123144	29235443	112300
chr5	bin1090	29235444	29500202	264759
chr5	bin1091	29500203	29539726	39524
chr5	bin1092	29539727	29733930	194204
chr5	bin1093	29733931	29890684	156754
chr5	bin1094	29890685	30292124	401440
chr5	bin1095	30292125	30368206	76082
chr5	bin1096	30368207	30641179	272973
chr5	bin1097	30641180	31020230	379051
chr5	bin1098	31020231	31179659	159429
chr5	bin1099	31179660	31229385	49726
chr5	bin1100	31229386	31270244	40859
chr5	bin1101	31270245	31312852	42608
chr5	bin1102	31312853	31345840	32988
chr5	bin1103	31345841	31626427	280587
chr5	bin1104	31626428	31661322	34895
chr5	bin1105	31661323	31744732	83410
chr5	bin1106	31744733	31781212	36480
chr5	bin1107	31781213	31879247	98035
chr5	bin1108	31879248	31912317	33070
chr5	bin1109	31912318	31956400	44083
chr5	bin1110	31956401	31988783	32383
chr5	bin1111	31988784	32030946	42163
chr5	bin1112	32030947	32406363	375417
chr5	bin1113	32406364	32613688	207325
chr5	bin1114	32613689	32765986	152298
chr5	bin1115	32765987	32864075	98089
chr5	bin1116	32864076	33000513	136438
chr5	bin1117	33000514	33082842	82329
chr5	bin1118	33082843	33517081	434239
chr5	bin1119	33517082	33580966	63885
chr5	bin1120	33580967	33616621	35655
chr5	bin1121	33616622	33674916	58295
chr5	bin1122	33674917	33964105	289189
chr5	bin1123	33964106	34001237	37132
chr5	bin1124	34001238	34236903	235666
chr5	bin1125	34236904	34307947	71044
chr5	bin1126	34307948	34385177	77230
chr5	bin1127	34385178	34476775	91598
chr5	bin1128	34476776	34582498	105723
chr5	bin1129	34582499	34636020	53522
chr5	bin1130	34636021	34824280	188260
chr5	bin1131	34824281	34930299	106019
chr5	bin1132	34930300	34981833	51534
chr5	bin1133	34981834	35057632	75799
chr5	bin1134	35057633	35107432	49800
chr5	bin1135	35107433	35196742	89310
chr5	bin1136	35196743	35247074	50332
chr5	bin1137	35247075	35291747	44673
chr5	bin1138	35291748	35353503	61756
chr5	bin1139	35353504	35400355	46852
chr5	bin1140	35400356	35437033	36678
chr5	bin1141	35437034	35468521	31488
chr5	bin1142	35468522	35881962	413441
chr5	bin1143	35881963	35918171	36209
chr5	bin1144	35918172	36749829	831658
chr5	bin1145	36749830	37705798	955969
chr5	bin1146	37705799	38448295	742497
chr5	bin1147	38448296	38538557	90262
chr5	bin1148	38538558	38682232	143675
chr5	bin1149	38682233	38721728	39496
chr5	bin1150	38721729	38837901	116173
chr5	bin1151	38837902	38874487	36586
chr5	bin1152	38874488	38940301	65814
chr5	bin1153	38940302	39014747	74446
chr5	bin1154	39014748	39152155	137408
chr5	bin1155	39152156	39192719	40564
chr5	bin1156	39192720	39260313	67594
chr5	bin1157	39260314	39341471	81158
chr5	bin1158	39341472	39527968	186497
chr5	bin1159	39527969	39575229	47261
chr5	bin1160	39575230	39684148	108919
chr5	bin1161	39684149	40081579	397431
chr5	bin1162	40081580	40173137	91558
chr5	bin1163	40173138	40250492	77355
chr5	bin1164	40250493	40550786	300294
chr5	bin1165	40550787	40648570	97784
chr5	bin1166	40648571	40868359	219789
chr5	bin1167	40868360	40908949	40590
chr5	bin1168	40908950	40987197	78248
chr5	bin1169	40987198	41089074	101877
chr5	bin1170	41089075	41253259	164185
chr5	bin1171	41253260	41413983	160724
chr5	bin1172	41413984	41470943	56960
chr5	bin1173	41470944	41518481	47538
chr5	bin1174	41518482	41548974	30493
chr5	bin1175	41548975	41721992	173018
chr5	bin1176	41721993	41849828	127836
chr5	bin1177	41849829	41953216	103388
chr5	bin1178	41953217	42014091	60875
chr5	bin1179	42014092	42291220	277129
chr5	bin1180	42291221	42327261	36041
chr5	bin1181	42327262	42488704	161443
chr5	bin1182	42488705	42568128	79424
chr5	bin1183	42568129	42714932	146804
chr5	bin1184	42714933	42935965	221033
chr5	bin1185	42935966	43191337	255372
chr5	bin1186	43191338	43553311	361974
chr5	bin1187	43553312	43657913	104602
chr5	bin1188	43657914	43708214	50301
chr5	bin1189	43708215	43759743	51529
chr5	bin1190	43759744	43804091	44348
chr5	bin1191	43804092	43858659	54568
chr5	bin1192	43858660	43919600	60941
chr5	bin1193	43919601	44095030	175430
chr5	bin1194	44095031	44214682	119652
chr5	bin1195	44214683	44251031	36349
chr5	bin1196	44251032	44291868	40837
chr5	bin1197	44291869	44337732	45864
chr5	bin1198	44337733	44371373	33641
chr5	bin1199	44371374	44517086	145713
chr5	bin1200	44517087	44844198	327112
chr5	bin1201	44844199	44896057	51859
chr5	bin1202	44896058	44937308	41251
chr5	bin1203	44937309	44978886	41578
chr5	bin1204	44978887	45085396	106510
chr5	bin1205	45085397	45150949	65553
chr5	bin1206	45150950	45262530	111581
chr5	bin1207	45262531	45330063	67533
chr5	bin1208	45330064	45385365	55302
chr5	bin1209	45385366	45437055	51690
chr5	bin1210	45437056	45480170	43115
chr5	bin1211	45480171	45527570	47400
chr5	bin1212	45527571	45624647	97077
chr5	bin1213	45624648	45751260	126613
chr5	bin1214	45751261	46533598	782338
chr5	bin1215	46533599	46566026	32428
chr5	bin1216	46566027	46639185	73159
chr5	bin1217	46639186	46680878	41693
chr5	bin1218	46680879	46713520	32642
chr5	bin1219	46713521	46785521	72001
chr5	bin1220	46785522	46870327	84806
chr5	bin1221	46870328	46917713	47386
chr5	bin1222	46917714	47035580	117867
chr5	bin1223	47035581	47109704	74124
chr5	bin1224	47109705	47378993	269289
chr5	bin1225	47378994	47637391	258398
chr5	bin1226	47637392	47673626	36235
chr5	bin1227	47673627	47806673	133047
chr6	bin1228	1	735966	735966
chr6	bin1229	735967	812788	76822
chr6	bin1230	812789	904318	91530
chr6	bin1231	904319	944559	40241
chr6	bin1232	944560	1028798	84239
chr6	bin1233	1028799	1163568	134770
chr6	bin1234	1163569	1233095	69527
chr6	bin1235	1233096	1293645	60550
chr6	bin1236	1293646	1360548	66903
chr6	bin1237	1360549	1395433	34885
chr6	bin1238	1395434	1446045	50612
chr6	bin1239	1446046	1577584	131539
chr6	bin1240	1577585	1654858	77274
chr6	bin1241	1654859	1708264	53406
chr6	bin1242	1708265	1874862	166598
chr6	bin1243	1874863	2061893	187031
chr6	bin1244	2061894	2223764	161871
chr6	bin1245	2223765	2279571	55807
chr6	bin1246	2279572	2343325	63754
chr6	bin1247	2343326	2419048	75723
chr6	bin1248	2419049	2506710	87662
chr6	bin1249	2506711	2672932	166222
chr6	bin1250	2672933	2747197	74265
chr6	bin1251	2747198	2792591	45394
chr6	bin1252	2792592	2896504	103913
chr6	bin1253	2896505	4049860	1153356
chr6	bin1254	4049861	4477034	427174
chr6	bin1255	4477035	5092594	615560
chr6	bin1256	5092595	5144902	52308
chr6	bin1257	5144903	5186862	41960
chr6	bin1258	5186863	5235123	48261
chr6	bin1259	5235124	5272838	37715
chr6	bin1260	5272839	5326295	53457
chr6	bin1261	5326296	5610020	283725
chr6	bin1262	5610021	5653577	43557
chr6	bin1263	5653578	5695896	42319
chr6	bin1264	5695897	5747627	51731
chr6	bin1265	5747628	5924826	177199
chr6	bin1266	5924827	5968994	44168
chr6	bin1267	5968995	6005978	36984
chr6	bin1268	6005979	6483608	477630
chr6	bin1269	6483609	6716638	233030
chr6	bin1270	6716639	6939237	222599
chr6	bin1271	6939238	7032342	93105
chr6	bin1272	7032343	7138630	106288
chr6	bin1273	7138631	7177076	38446
chr6	bin1274	7177077	7316166	139090
chr6	bin1275	7316167	7388643	72477
chr6	bin1276	7388644	7474972	86329
chr6	bin1277	7474973	7634366	159394
chr6	bin1278	7634367	7690203	55837
chr6	bin1279	7690204	7797141	106938
chr6	bin1280	7797142	8146287	349146
chr6	bin1281	8146288	10096139	1949852
chr6	bin1282	10096140	10938515	842376
chr6	bin1283	10938516	15200877	4262362
chr6	bin1284	15200878	21731656	6530779
chr6	bin1285	21731657	23011420	1279764
chr6	bin1286	23011421	23131751	120331
chr6	bin1287	23131752	23772561	640810
chr6	bin1288	23772562	23820607	48046
chr6	bin1289	23820608	23941667	121060
chr6	bin1290	23941668	24694176	752509
chr6	bin1291	24694177	25007893	313717
chr6	bin1292	25007894	25091687	83794
chr6	bin1293	25091688	26856722	1765035
chr6	bin1294	26856723	27559608	702886
chr6	bin1295	27559609	27701707	142099
chr6	bin1296	27701708	28382557	680850
chr6	bin1297	28382558	28443805	61248
chr6	bin1298	28443806	29300629	856824
chr6	bin1299	29300630	29503151	202522
chr6	bin1300	29503152	29642705	139554
chr6	bin1301	29642706	29793363	150658
chr6	bin1302	29793364	29897076	103713
chr6	bin1303	29897077	30125457	228381
chr6	bin1304	30125458	30217361	91904
chr6	bin1305	30217362	30789830	572469
chr6	bin1306	30789831	31043113	253283
chr6	bin1307	31043114	31093640	50527
chr6	bin1308	31093641	31204090	110450
chr6	bin1309	31204091	31288653	84563
chr6	bin1310	31288654	31368877	80224
chr6	bin1311	31368878	31482624	113747
chr6	bin1312	31482625	31587560	104936
chr6	bin1313	31587561	31803822	216262
chr6	bin1314	31803823	31975617	171795
chr6	bin1315	31975618	32055544	79927
chr6	bin1316	32055545	32086011	30467
chr6	bin1317	32086012	32135302	49291
chr6	bin1318	32135303	32699339	564037
chr6	bin1319	32699340	33409643	710304
chr6	bin1320	33409644	33447911	38268
chr6	bin1321	33447912	33512986	65075
chr6	bin1322	33512987	33558305	45319
chr6	bin1323	33558306	33601799	43494
chr6	bin1324	33601800	33647664	45865
chr6	bin1325	33647665	33845297	197633
chr6	bin1326	33845298	33888281	42984
chr6	bin1327	33888282	34043395	155114
chr6	bin1328	34043396	34087841	44446
chr6	bin1329	34087842	34224372	136531
chr6	bin1330	34224373	34300783	76411
chr6	bin1331	34300784	34337485	36702
chr6	bin1332	34337486	34487236	149751
chr6	bin1333	34487237	34561297	74061
chr6	bin1334	34561298	34642594	81297
chr6	bin1335	34642595	34699712	57118
chr6	bin1336	34699713	34754840	55128
chr6	bin1337	34754841	34792636	37796
chr6	bin1338	34792637	34827948	35312
chr6	bin1339	34827949	34862503	34555
chr6	bin1340	34862504	34923767	61264
chr6	bin1341	34923768	34958135	34368
chr6	bin1342	34958136	34989046	30911
chr6	bin1343	34989047	35025201	36155
chr6	bin1344	35025202	35068960	43759
chr6	bin1345	35068961	35139031	70071
chr6	bin1346	35139032	35322854	183823
chr6	bin1347	35322855	35390823	67969
chr6	bin1348	35390824	35423712	32889
chr6	bin1349	35423713	35457637	33925
chr6	bin1350	35457638	35579844	122207
chr6	bin1351	35579845	35631301	51457
chr6	bin1352	35631302	35711103	79802
chr6	bin1353	35711104	35843949	132846
chr6	bin1354	35843950	35985652	141703
chr6	bin1355	35985653	36067182	81530
chr7	bin1356	1	196167	196167
chr7	bin1357	196168	510699	314532
chr7	bin1358	510700	583425	72726
chr7	bin1359	583426	681305	97880
chr7	bin1360	681306	759810	78505
chr7	bin1361	759811	1038062	278252
chr7	bin1362	1038063	1098893	60831
chr7	bin1363	1098894	1138705	39812
chr7	bin1364	1138706	1182507	43802
chr7	bin1365	1182508	1251802	69295
chr7	bin1366	1251803	1294155	42353
chr7	bin1367	1294156	1397852	103697
chr7	bin1368	1397853	1443713	45861
chr7	bin1369	1443714	1483671	39958
chr7	bin1370	1483672	1516494	32823
chr7	bin1371	1516495	1574962	58468
chr7	bin1372	1574963	1838668	263706
chr7	bin1373	1838669	1908598	69930
chr7	bin1374	1908599	1945845	37247
chr7	bin1375	1945846	2613256	667411
chr7	bin1376	2613257	2701039	87783
chr7	bin1377	2701040	2951144	250105
chr7	bin1378	2951145	3057084	105940
chr7	bin1379	3057085	3153002	95918
chr7	bin1380	3153003	3255077	102075
chr7	bin1381	3255078	3287615	32538
chr7	bin1382	3287616	3578776	291161
chr7	bin1383	3578777	3624462	45686
chr7	bin1384	3624463	3757147	132685
chr7	bin1385	3757148	3832553	75406
chr7	bin1386	3832554	3918803	86250
chr7	bin1387	3918804	4058089	139286
chr7	bin1388	4058090	4144580	86491
chr7	bin1389	4144581	4188736	44156
chr7	bin1390	4188737	4366034	177298
chr7	bin1391	4366035	4824466	458432
chr7	bin1392	4824467	4892134	67668
chr7	bin1393	4892135	4943369	51235
chr7	bin1394	4943370	4991647	48278
chr7	bin1395	4991648	5026656	35009
chr7	bin1396	5026657	5195754	169098
chr7	bin1397	5195755	5271565	75811
chr7	bin1398	5271566	5323568	52003
chr7	bin1399	5323569	5388617	65049
chr7	bin1400	5388618	5561263	172646
chr7	bin1401	5561264	5605304	44041
chr7	bin1402	5605305	10987658	5382354
chr7	bin1403	10987659	11476960	489302
chr7	bin1404	11476961	11645389	168429
chr7	bin1405	11645390	11921848	276459
chr7	bin1406	11921849	11968440	46592
chr7	bin1407	11968441	12011902	43462
chr7	bin1408	12011903	13172614	1160712
chr7	bin1409	13172615	13276393	103779
chr7	bin1410	13276394	13429579	153186
chr7	bin1411	13429580	13484653	55074
chr7	bin1412	13484654	13515368	30715
chr7	bin1413	13515369	13588232	72864
chr7	bin1414	13588233	13639398	51166
chr7	bin1415	13639399	13722652	83254
chr7	bin1416	13722653	13888073	165421
chr7	bin1417	13888074	13951633	63560
chr7	bin1418	13951634	13995788	44155
chr7	bin1419	13995789	14135296	139508
chr7	bin1420	14135297	14384317	249021
chr7	bin1421	14384318	14663121	278804
chr7	bin1422	14663122	14937547	274426
chr7	bin1423	14937548	15292719	355172
chr7	bin1424	15292720	15684324	391605
chr7	bin1425	15684325	15762373	78049
chr7	bin1426	15762374	15929496	167123
chr7	bin1427	15929497	15962441	32945
chr7	bin1428	15962442	16924797	962356
chr7	bin1429	16924798	17073109	148312
chr7	bin1430	17073110	17153056	79947
chr7	bin1431	17153057	17193794	40738
chr7	bin1432	17193795	17266826	73032
chr7	bin1433	17266827	17385553	118727
chr7	bin1434	17385554	17529410	143857
chr7	bin1435	17529411	17632791	103381
chr7	bin1436	17632792	17702242	69451
chr7	bin1437	17702243	17741758	39516
chr7	bin1438	17741759	17808697	66939
chr7	bin1439	17808698	17865363	56666
chr7	bin1440	17865364	17908245	42882
chr7	bin1441	17908246	18348765	440520
chr7	bin1442	18348766	18400526	51761
chr7	bin1443	18400527	18469698	69172
chr7	bin1444	18469699	18504698	35000
chr7	bin1445	18504699	18539140	34442
chr7	bin1446	18539141	18588980	49840
chr7	bin1447	18588981	18659487	70507
chr7	bin1448	18659488	18709083	49596
chr7	bin1449	18709084	18896490	187407
chr7	bin1450	18896491	18959855	63365
chr7	bin1451	18959856	19660712	700857
chr7	bin1452	19660713	19775632	114920
chr7	bin1453	19775633	19814145	38513
chr7	bin1454	19814146	19854965	40820
chr7	bin1455	19854966	19914288	59323
chr7	bin1456	19914289	19945338	31050
chr7	bin1457	19945339	19983168	37830
chr7	bin1458	19983169	20013466	30298
chr7	bin1459	20013467	20093051	79585
chr7	bin1460	20093052	20236497	143446
chr7	bin1461	20236498	20331085	94588
chr7	bin1462	20331086	20441208	110123
chr7	bin1463	20441209	20473875	32667
chr7	bin1464	20473876	20524985	51110
chr7	bin1465	20524986	20597198	72213
chr7	bin1466	20597199	20634140	36942
chr7	bin1467	20634141	20705278	71138
chr7	bin1468	20705279	20914198	208920
chr7	bin1469	20914199	21035675	121477
chr7	bin1470	21035676	21153948	118273
chr7	bin1471	21153949	21273381	119433
chr7	bin1472	21273382	21311252	37871
chr7	bin1473	21311253	21347696	36444
chr7	bin1474	21347697	21387028	39332
chr7	bin1475	21387029	21423143	36115
chr7	bin1476	21423144	21490124	66981
chr7	bin1477	21490125	21536778	46654
chr7	bin1478	21536779	21598824	62046
chr7	bin1479	21598825	21652910	54086
chr7	bin1480	21652911	21732846	79936
chr7	bin1481	21732847	21809346	76500
chr7	bin1482	21809347	21891280	81934
chr7	bin1483	21891281	21936636	45356
chr7	bin1484	21936637	22106210	169574
chr7	bin1485	22106211	22138005	31795
chr7	bin1486	22138006	22837136	699131
chr7	bin1487	22837137	22880936	43800
chr7	bin1488	22880937	22916715	35779
chr7	bin1489	22916716	22948516	31801
chr7	bin1490	22948517	23784711	836195
chr7	bin1491	23784712	23913477	128766
chr7	bin1492	23913478	25275233	1361756
chr7	bin1493	25275234	25410912	135679
chr7	bin1494	25410913	25581276	170364
chr7	bin1495	25581277	25916454	335178
chr7	bin1496	25916455	25948562	32108
chr7	bin1497	25948563	27778435	1829873
chr7	bin1498	27778436	27825222	46787
chr7	bin1499	27825223	28076161	250939
chr7	bin1500	28076162	28246327	170166
chr7	bin1501	28246328	29029606	783279
chr7	bin1502	29029607	29087075	57469
chr7	bin1503	29087076	29122784	35709
chr7	bin1504	29122785	29169101	46317
chr7	bin1505	29169102	29660851	491750
chr7	bin1506	29660852	29704791	43940
chr7	bin1507	29704792	29761726	56935
chr7	bin1508	29761727	29883216	121490
chr7	bin1509	29883217	29956580	73364
chr7	bin1510	29956581	30034830	78250
chr7	bin1511	30034831	30233472	198642
chr7	bin1512	30233473	30306938	73466
chr7	bin1513	30306939	30356249	49311
chr7	bin1514	30356250	30413446	57197
chr7	bin1515	30413447	30471602	58156
chr7	bin1516	30471603	30536785	65183
chr7	bin1517	30536786	30568720	31935
chr7	bin1518	30568721	30606112	37392
chr7	bin1519	30606113	30638963	32851
chr7	bin1520	30638964	30718629	79666
chr7	bin1521	30718630	30814513	95884
chr7	bin1522	30814514	30879029	64516
chr7	bin1523	30879030	30910296	31267
chr7	bin1524	30910297	30983513	73217
chr7	bin1525	30983514	31045213	61700
chr7	bin1526	31045214	31078277	33064
chr7	bin1527	31078278	31306036	227759
chr7	bin1528	31306037	31344167	38131
chr7	bin1529	31344168	31476802	132635
chr7	bin1530	31476803	31514467	37665
chr7	bin1531	31514468	31548300	33833
chr7	bin1532	31548301	31707175	158875
chr7	bin1533	31707176	31752830	45655
chr7	bin1534	31752831	31783436	30606
chr7	bin1535	31783437	31997702	214266
chr7	bin1536	31997703	32054509	56807
chr7	bin1537	32054510	32085544	31035
chr7	bin1538	32085545	32122788	37244
chr7	bin1539	32122789	32166395	43607
chr7	bin1540	32166396	32304103	137708
chr7	bin1541	32304104	32355534	51431
chr7	bin1542	32355535	32418433	62899
chr7	bin1543	32418434	32455841	37408
chr7	bin1544	32455842	32493779	37938
chr7	bin1545	32493780	32564633	70854
chr7	bin1546	32564634	34479033	1914400
chr7	bin1547	34479034	34552998	73965
chr7	bin1548	34552999	34710106	157108
chr7	bin1549	34710107	34823108	113002
chr7	bin1550	34823109	34957379	134271
chr7	bin1551	34957380	35024764	67385
chr7	bin1552	35024765	35092282	67518
chr7	bin1553	35092283	35250717	158435
chr7	bin1554	35250718	35798291	547574
chr7	bin1555	35798292	35840446	42155
chr7	bin1556	35840447	35999850	159404
chr7	bin1557	35999851	36290264	290414
chr8	bin1558	1	57812	57812
chr8	bin1559	57813	93137	35325
chr8	bin1560	93138	136765	43628
chr8	bin1561	136766	174945	38180
chr8	bin1562	174946	232922	57977
chr8	bin1563	232923	277384	44462
chr8	bin1564	277385	317734	40350
chr8	bin1565	317735	359849	42115
chr8	bin1566	359850	419790	59941
chr8	bin1567	419791	519368	99578
chr8	bin1568	519369	563404	44036
chr8	bin1569	563405	640356	76952
chr8	bin1570	640357	675402	35046
chr8	bin1571	675403	719454	44052
chr8	bin1572	719455	782174	62720
chr8	bin1573	782175	817728	35554
chr8	bin1574	817729	870595	52867
chr8	bin1575	870596	1226600	356005
chr8	bin1576	1226601	1293326	66726
chr8	bin1577	1293327	1550207	256881
chr8	bin1578	1550208	1586558	36351
chr8	bin1579	1586559	1640519	53961
chr8	bin1580	1640520	1680078	39559
chr8	bin1581	1680079	1713410	33332
chr8	bin1582	1713411	1759523	46113
chr8	bin1583	1759524	1819867	60344
chr8	bin1584	1819868	1874232	54365
chr8	bin1585	1874233	1910458	36226
chr8	bin1586	1910459	2070003	159545
chr8	bin1587	2070004	2104244	34241
chr8	bin1588	2104245	2136555	32311
chr8	bin1589	2136556	2205291	68736
chr8	bin1590	2205292	2249823	44532
chr8	bin1591	2249824	2366316	116493
chr8	bin1592	2366317	2398774	32458
chr8	bin1593	2398775	2435452	36678
chr8	bin1594	2435453	2875613	440161
chr8	bin1595	2875614	2959158	83545
chr8	bin1596	2959159	3104695	145537
chr8	bin1597	3104696	3338054	233359
chr8	bin1598	3338055	3373882	35828
chr8	bin1599	3373883	3409331	35449
chr8	bin1600	3409332	3590618	181287
chr8	bin1601	3590619	3653400	62782
chr8	bin1602	3653401	3684930	31530
chr8	bin1603	3684931	3726732	41802
chr8	bin1604	3726733	3759105	32373
chr8	bin1605	3759106	3836592	77487
chr8	bin1606	3836593	3867071	30479
chr8	bin1607	3867072	3934608	67537
chr8	bin1608	3934609	4011875	77267
chr8	bin1609	4011876	4137720	125845
chr8	bin1610	4137721	4184471	46751
chr8	bin1611	4184472	4323714	139243
chr8	bin1612	4323715	4443816	120102
chr8	bin1613	4443817	4671292	227476
chr8	bin1614	4671293	4722229	50937
chr8	bin1615	4722230	4854991	132762
chr8	bin1616	4854992	4962359	107368
chr8	bin1617	4962360	5077654	115295
chr8	bin1618	5077655	5248358	170704
chr8	bin1619	5248359	5574429	326071
chr8	bin1620	5574430	5609453	35024
chr8	bin1621	5609454	5696757	87304
chr8	bin1622	5696758	5739219	42462
chr8	bin1623	5739220	6094939	355720
chr8	bin1624	6094940	6133760	38821
chr8	bin1625	6133761	6327641	193881
chr8	bin1626	6327642	23852677	17525036
chr8	bin1627	23852678	24059011	206334
chr8	bin1628	24059012	24128889	69878
chr8	bin1629	24128890	24555416	426527
chr8	bin1630	24555417	24803585	248169
chr8	bin1631	24803586	25045344	241759
chr8	bin1632	25045345	25518300	472956
chr8	bin1633	25518301	25557710	39410
chr8	bin1634	25557711	25644107	86397
chr8	bin1635	25644108	25933656	289549
chr8	bin1636	25933657	26089756	156100
chr8	bin1637	26089757	26232767	143011
chr8	bin1638	26232768	26273609	40842
chr8	bin1639	26273610	26457635	184026
chr8	bin1640	26457636	27311624	853989
chr8	bin1641	27311625	27595389	283765
chr8	bin1642	27595390	27678923	83534
chr8	bin1643	27678924	27769170	90247
chr8	bin1644	27769171	27841010	71840
chr8	bin1645	27841011	27877582	36572
chr8	bin1646	27877583	27934987	57405
chr8	bin1647	27934988	28534752	599765
chr8	bin1648	28534753	28652645	117893
chr8	bin1649	28652646	28865538	212893
chr8	bin1650	28865539	28950867	85329
chr8	bin1651	28950868	28986793	35926
chr8	bin1652	28986794	29044105	57312
chr8	bin1653	29044106	29075959	31854
chr8	bin1654	29075960	29177795	101836
chr8	bin1655	29177796	29731784	553989
chr8	bin1656	29731785	29838929	107145
chr8	bin1657	29838930	30056692	217763
chr8	bin1658	30056693	30103727	47035
chr8	bin1659	30103728	30223225	119498
chr8	bin1660	30223226	30373768	150543
chr8	bin1661	30373769	30501541	127773
chr8	bin1662	30501542	30578383	76842
chr8	bin1663	30578384	30884626	306243
chr8	bin1664	30884627	30921777	37151
chr8	bin1665	30921778	31059837	138060
chr8	bin1666	31059838	31113172	53335
chr8	bin1667	31113173	31180921	67749
chr8	bin1668	31180922	31212532	31611
chr8	bin1669	31212533	31258695	46163
chr8	bin1670	31258696	31298224	39529
chr8	bin1671	31298225	31366060	67836
chr8	bin1672	31366061	31715581	349521
chr8	bin1673	31715582	31784605	69024
chr8	bin1674	31784606	31835721	51116
chr8	bin1675	31835722	32001782	166061
chr8	bin1676	32001783	32072678	70896
chr8	bin1677	32072679	32111117	38439
chr8	bin1678	32111118	32169992	58875
chr8	bin1679	32169993	32425015	255023
chr8	bin1680	32425016	32460444	35429
chr8	bin1681	32460445	32578034	117590
chr8	bin1682	32578035	32660513	82479
chr8	bin1683	32660514	32693141	32628
chr8	bin1684	32693142	33030192	337051
chr8	bin1685	33030193	33141654	111462
chr8	bin1686	33141655	33229166	87512
chr8	bin1687	33229167	33281353	52187
chr8	bin1688	33281354	33338261	56908
chr8	bin1689	33338262	33371579	33318
chr8	bin1690	33371580	33511545	139966
chr8	bin1691	33511546	33688342	176797
chr8	bin1692	33688343	33733579	45237
chr8	bin1693	33733580	33807130	73551
chr8	bin1694	33807131	33919890	112760
chr8	bin1695	33919891	33975053	55163
chr8	bin1696	33975054	34007757	32704
chr8	bin1697	34007758	34250193	242436
chr8	bin1698	34250194	34485723	235530
chr8	bin1699	34485724	34562631	76908
chr8	bin1700	34562632	34671873	109242
chr8	bin1701	34671874	34760810	88937
chr8	bin1702	34760811	34805957	45147
chr8	bin1703	34805958	35186293	380336
chr8	bin1704	35186294	35231626	45333
chr8	bin1705	35231627	35285408	53782
chr8	bin1706	35285409	35322542	37134
chr8	bin1707	35322543	35379368	56826
chr8	bin1708	35379369	35428367	48999
chr8	bin1709	35428368	35533252	104885
chr8	bin1710	35533253	35603353	70101
chr8	bin1711	35603354	35658431	55078
chr8	bin1712	35658432	35693818	35387
chr8	bin1713	35693819	35780793	86975
chr8	bin1714	35780794	35886932	106139
chr8	bin1715	35886933	35979042	92110
chr8	bin1716	35979043	36166761	187719
chr8	bin1717	36166762	36497049	330288
chr8	bin1718	36497050	36660937	163888
chr8	bin1719	36660938	36704653	43716
chr8	bin1720	36704654	36741561	36908
chr8	bin1721	36741562	36783718	42157
chr8	bin1722	36783719	36823169	39451
chr8	bin1723	36823170	36869676	46507
chr8	bin1724	36869677	36917561	47885
chr8	bin1725	36917562	37027373	109812
chr8	bin1726	37027374	37146937	119564
chr8	bin1727	37146938	37224833	77896
chr8	bin1728	37224834	37305726	80893
chr8	bin1729	37305727	37388853	83127
chr8	bin1730	37388854	37431275	42422
chr8	bin1731	37431276	37638708	207433
chr8	bin1732	37638709	37682109	43401
chr8	bin1733	37682110	37766922	84813
chr8	bin1734	37766923	37799483	32561
chr8	bin1735	37799484	37833407	33924
chr8	bin1736	37833408	37891077	57670
chr8	bin1737	37891078	37932032	40955
chr8	bin1738	37932033	37973113	41081
chr8	bin1739	37973114	38006049	32936
chr8	bin1740	38006050	38061267	55218
chr8	bin1741	38061268	38296630	235363
chr8	bin1742	38296631	38337522	40892
chr8	bin1743	38337523	38578447	240925
chr8	bin1744	38578448	38649762	71315
chr8	bin1745	38649763	38814986	165224
chr8	bin1746	38814987	38863912	48926
chr8	bin1747	38863913	39061462	197550
chr8	bin1748	39061463	39123593	62131
chr8	bin1749	39123594	39166825	43232
chr8	bin1750	39166826	39210805	43980
chr8	bin1751	39210806	39617763	406958
chr8	bin1752	39617764	39668580	50817
chr8	bin1753	39668581	39708569	39989
chr8	bin1754	39708570	39788593	80024
chr8	bin1755	39788594	40316240	527647
chr8	bin1756	40316241	40391455	75215
chr8	bin1757	40391456	40439249	47794
chr8	bin1758	40439250	40473085	33836
chr8	bin1759	40473086	40514837	41752
chr8	bin1760	40514838	40552307	37470
chr8	bin1761	40552308	40688485	136178
chr8	bin1762	40688486	40818405	129920
chr9	bin1763	1	114246	114246
chr9	bin1764	114247	312691	198445
chr9	bin1765	312692	366153	53462
chr9	bin1766	366154	416117	49964
chr9	bin1767	416118	493676	77559
chr9	bin1768	493677	598761	105085
chr9	bin1769	598762	723941	125180
chr9	bin1770	723942	758711	34770
chr9	bin1771	758712	1360456	601745
chr9	bin1772	1360457	1529944	169488
chr9	bin1773	1529945	1559956	30012
chr9	bin1774	1559957	1859997	300041
chr9	bin1775	1859998	1929559	69562
chr9	bin1776	1929560	2005657	76098
chr9	bin1777	2005658	2058113	52456
chr9	bin1778	2058114	2130622	72509
chr9	bin1779	2130623	2231290	100668
chr9	bin1780	2231291	2293300	62010
chr9	bin1781	2293301	2369138	75838
chr9	bin1782	2369139	2552919	183781
chr9	bin1783	2552920	2610728	57809
chr9	bin1784	2610729	2757786	147058
chr9	bin1785	2757787	2839983	82197
chr9	bin1786	2839984	2901260	61277
chr9	bin1787	2901261	2934722	33462
chr9	bin1788	2934723	2970507	35785
chr9	bin1789	2970508	3013248	42741
chr9	bin1790	3013249	3043999	30751
chr9	bin1791	3044000	3085646	41647
chr9	bin1792	3085647	3190649	105003
chr9	bin1793	3190650	3261536	70887
chr9	bin1794	3261537	3332452	70916
chr9	bin1795	3332453	3617445	284993
chr9	bin1796	3617446	3678459	61014
chr9	bin1797	3678460	3767136	88677
chr9	bin1798	3767137	4117934	350798
chr9	bin1799	4117935	4578628	460694
chr9	bin1800	4578629	4610996	32368
chr9	bin1801	4610997	4644541	33545
chr9	bin1802	4644542	4676531	31990
chr9	bin1803	4676532	4721371	44840
chr9	bin1804	4721372	4904822	183451
chr9	bin1805	4904823	4942201	37379
chr9	bin1806	4942202	5351184	408983
chr9	bin1807	5351185	5540507	189323
chr9	bin1808	5540508	5627295	86788
chr9	bin1809	5627296	5690091	62796
chr9	bin1810	5690092	5725350	35259
chr9	bin1811	5725351	5768302	42952
chr9	bin1812	5768303	5852733	84431
chr9	bin1813	5852734	5926925	74192
chr9	bin1814	5926926	6077196	150271
chr9	bin1815	6077197	6260889	183693
chr9	bin1816	6260890	6332534	71645
chr9	bin1817	6332535	6465162	132628
chr9	bin1818	6465163	6697620	232458
chr9	bin1819	6697621	6754507	56887
chr9	bin1820	6754508	6813796	59289
chr9	bin1821	6813797	6918121	104325
chr9	bin1822	6918122	7194349	276228
chr9	bin1823	7194350	7305807	111458
chr9	bin1824	7305808	7526707	220900
chr9	bin1825	7526708	7691704	164997
chr9	bin1826	7691705	8277593	585889
chr9	bin1827	8277594	8339779	62186
chr9	bin1828	8339780	8394097	54318
chr9	bin1829	8394098	8503545	109448
chr9	bin1830	8503546	8549824	46279
chr9	bin1831	8549825	8674591	124767
chr9	bin1832	8674592	8856461	181870
chr9	bin1833	8856462	8918671	62210
chr9	bin1834	8918672	8976149	57478
chr9	bin1835	8976150	9269868	293719
chr9	bin1836	9269869	9311462	41594
chr9	bin1837	9311463	9543415	231953
chr9	bin1838	9543416	9656596	113181
chr9	bin1839	9656597	9728674	72078
chr9	bin1840	9728675	9808819	80145
chr9	bin1841	9808820	11494600	1685781
chr9	bin1842	11494601	11557205	62605
chr9	bin1843	11557206	11620737	63532
chr9	bin1844	11620738	11665867	45130
chr9	bin1845	11665868	11716763	50896
chr9	bin1846	11716764	11854977	138214
chr9	bin1847	11854978	13200423	1345446
chr9	bin1848	13200424	13230971	30548
chr9	bin1849	13230972	13652130	421159
chr9	bin1850	13652131	13777786	125656
chr9	bin1851	13777787	13861895	84109
chr9	bin1852	13861896	13927241	65346
chr9	bin1853	13927242	14112564	185323
chr9	bin1854	14112565	14153510	40946
chr9	bin1855	14153511	14496895	343385
chr9	bin1856	14496896	14598298	101403
chr9	bin1857	14598299	14666756	68458
chr9	bin1858	14666757	14712040	45284
chr9	bin1859	14712041	14850703	138663
chr9	bin1860	14850704	15001226	150523
chr9	bin1861	15001227	15419240	418014
chr9	bin1862	15419241	15459895	40655
chr9	bin1863	15459896	15525093	65198
chr9	bin1864	15525094	15568601	43508
chr9	bin1865	15568602	15787683	219082
chr9	bin1866	15787684	16073822	286139
chr9	bin1867	16073823	16182357	108535
chr9	bin1868	16182358	16212761	30404
chr9	bin1869	16212762	16478970	266209
chr9	bin1870	16478971	16671058	192088
chr9	bin1871	16671059	16709595	38537
chr9	bin1872	16709596	16984195	274600
chr9	bin1873	16984196	17256987	272792
chr9	bin1874	17256988	17291117	34130
chr9	bin1875	17291118	17451058	159941
chr9	bin1876	17451059	17520608	69550
chr9	bin1877	17520609	17996273	475665
chr9	bin1878	17996274	18146034	149761
chr9	bin1879	18146035	18380126	234092
chr9	bin1880	18380127	18430769	50643
chr9	bin1881	18430770	18490703	59934
chr9	bin1882	18490704	18561195	70492
chr9	bin1883	18561196	18647819	86624
chr9	bin1884	18647820	18700206	52387
chr9	bin1885	18700207	19449554	749348
chr9	bin1886	19449555	19487402	37848
chr9	bin1887	19487403	19531556	44154
chr9	bin1888	19531557	19699266	167710
chr9	bin1889	19699267	19854985	155719
chr9	bin1890	19854986	19902774	47789
chr9	bin1891	19902775	20019683	116909
chr9	bin1892	20019684	20145757	126074
chr9	bin1893	20145758	20244022	98265
chr9	bin1894	20244023	21765586	1521564
chr9	bin1895	21765587	22189663	424077
chr9	bin1896	22189664	22381153	191490
chr9	bin1897	22381154	22474205	93052
chr9	bin1898	22474206	29367043	6892838
chr9	bin1899	29367044	29897153	530110
chr9	bin1900	29897154	31213714	1316561
chr9	bin1901	31213715	32238307	1024593
chr9	bin1902	32238308	33125459	887152
chr9	bin1903	33125460	35066933	1941474
chr9	bin1904	35066934	35486878	419945
chr9	bin1905	35486879	35598298	111420
chr9	bin1906	35598299	35982155	383857
chr9	bin1907	35982156	36120920	138765
chr9	bin1908	36120921	36250892	129972
chr9	bin1909	36250893	36337105	86213
chr9	bin1910	36337106	36633376	296271
chr9	bin1911	36633377	37935426	1302050
chr9	bin1912	37935427	38227508	292082
chr9	bin1913	38227509	38499152	271644
chr9	bin1914	38499153	38952971	453819
chr9	bin1915	38952972	39323231	370260
chr9	bin1916	39323232	40180482	857251
chr9	bin1917	40180483	40311568	131086
chr9	bin1918	40311569	40713983	402415
chr9	bin1919	40713984	40965493	251510
chr9	bin1920	40965494	41042130	76637
chr9	bin1921	41042131	41092842	50712
chr9	bin1922	41092843	41275700	182858
chr9	bin1923	41275701	41413694	137994
chr9	bin1924	41413695	41444960	31266
chr9	bin1925	41444961	41513619	68659
chr9	bin1926	41513620	41655901	142282
chr9	bin1927	41655902	41821012	165111
chr9	bin1928	41821013	41930223	109211
chr9	bin1929	41930224	42075292	145069
chr9	bin1930	42075293	42390095	314803
chr9	bin1931	42390096	42455542	65447
chr9	bin1932	42455543	42496393	40851
chr9	bin1933	42496394	42576081	79688
chr9	bin1934	42576082	42606095	30014
chr9	bin1935	42606096	42948743	342648
chr9	bin1936	42948744	43318691	369948
chr9	bin1937	43318692	43426710	108019
chr9	bin1938	43426711	43481161	54451
chr9	bin1939	43481162	43514540	33379
chr9	bin1940	43514541	43558362	43822
chr9	bin1941	43558363	43597711	39349
chr9	bin1942	43597712	43628576	30865
chr9	bin1943	43628577	43716861	88285
chr9	bin1944	43716862	45124654	1407793
chr9	bin1945	45124655	45171107	46453
chr9	bin1946	45171108	45229509	58402
chr9	bin1947	45229510	45263091	33582
chr9	bin1948	45263092	45509057	245966
chr9	bin1949	45509058	45548715	39658
chr9	bin1950	45548716	45656639	107924
chr9	bin1951	45656640	45736915	80276
chr9	bin1952	45736916	45853372	116457
chr9	bin1953	45853373	46154994	301622
chr9	bin1954	46154995	46203700	48706
chr9	bin1955	46203701	46314081	110381
chr9	bin1956	46314082	46365988	51907
chr9	bin1957	46365989	46653655	287667
chr9	bin1958	46653656	46830301	176646
chr9	bin1959	46830302	47237465	407164
chr9	bin1960	47237466	47320964	83499
chr9	bin1961	47320965	47353360	32396
chr9	bin1962	47353361	47412140	58780
chr9	bin1963	47412141	47478825	66685
chr9	bin1964	47478826	47679461	200636
chr9	bin1965	47679462	47900545	221084
chr9	bin1966	47900546	48484566	584021
chr9	bin1967	48484567	48662441	177875
chr9	bin1968	48662442	49035020	372579
chr9	bin1969	49035021	49633776	598756
chr9	bin1970	49633777	49678518	44742
chr9	bin1971	49678519	50269952	591434
chr9	bin1972	50269953	50890971	621019
chr9	bin1973	50890972	50945571	54600
chr9	bin1974	50945572	51003437	57866
chr9	bin1975	51003438	51069523	66086
chr9	bin1976	51069524	51264887	195364
chr9	bin1977	51264888	51507351	242464
chr9	bin1978	51507352	51580051	72700
chr9	bin1979	51580052	51625366	45315
chr9	bin1980	51625367	51697741	72375
chr9	bin1981	51697742	51753816	56075
chr9	bin1982	51753817	51789774	35958
chr9	bin1983	51789775	51931546	141772
chr9	bin1984	51931547	52072467	140921
chr9	bin1985	52072468	52471336	398869
chr9	bin1986	52471337	52533841	62505
chr9	bin1987	52533842	52604775	70934
chr9	bin1988	52604776	52859362	254587
chr9	bin1989	52859363	52934049	74687
chr9	bin1990	52934050	52972565	38516
chr9	bin1991	52972566	53019177	46612
chr9	bin1992	53019178	53273425	254248
chr9	bin1993	53273426	53414306	140881
chr9	bin1994	53414307	53542093	127787
chr9	bin1995	53542094	53920267	378174
chr9	bin1996	53920268	53970913	50646
chr9	bin1997	53970914	54030055	59142
chr9	bin1998	54030056	54159905	129850
chr9	bin1999	54159906	54240868	80963
[truncated: 23 more rows]
